# Supplementary material for: The Language of Innovation
Source: PLoS One. 2020 Apr 30;15(4):e0230107. doi: 10.1371/journal.pone.0230107 (PMC7194493; doi:10.1371/journal.pone.0230107)
Supplement: S7 File — (GZ) [file pone.0230107.s007.tar.gz › 1985-1989/V2Run_19_VS_4500_embeddings1985-1989ED32.txt]

-1.132524237036705017e-01 1.115204617381095886e-01 -1.379478722810745239e-01 -2.693615853786468506e-01 3.244773745536804199e-01 5.066715180873870850e-02 -9.952097386121749878e-02 -1.733699738979339600e-01 -1.618432551622390747e-01 2.600737847387790680e-02 -6.922828499227762222e-03 -1.192278489470481873e-01 5.229139700531959534e-02 -1.714838296175003052e-01 -1.276102364063262939e-01 9.296992421150207520e-02 3.063169121742248535e-01 -2.676888108253479004e-01 -7.474619150161743164e-02 -7.638953626155853271e-02 1.476671695709228516e-01 -6.626771297305822372e-03 -2.307383567094802856e-01 -2.533557415008544922e-01 -7.530690729618072510e-02 -3.357534110546112061e-02 -4.532403647899627686e-01 -1.053873226046562195e-01 -1.777611523866653442e-01 -2.372858226299285889e-01 9.775403887033462524e-02 1.249626558274030685e-02
-1.318535655736923218e-01 7.606187462806701660e-02 -5.067139118909835815e-02 -2.213020920753479004e-01 2.083826214075088501e-01 2.826899588108062744e-01 -1.217847224324941635e-03 -3.389548137784004211e-02 1.095896363258361816e-01 -3.470302373170852661e-02 2.992210090160369873e-01 -1.856155991554260254e-01 1.973728239536285400e-01 4.149379208683967590e-02 -3.008372336626052856e-02 -6.686178594827651978e-02 -4.123893380165100098e-02 -1.598377823829650879e-01 1.450343430042266846e-01 -2.924614250659942627e-01 7.317435741424560547e-02 2.766242623329162598e-01 -1.280105859041213989e-01 -4.618631303310394287e-02 -2.994253933429718018e-01 1.819808781147003174e-01 -1.139155179262161255e-01 -1.922241002321243286e-01 2.942725718021392822e-01 -3.318188488483428955e-01 5.603636149317026138e-03 1.179071962833404541e-01
-3.980210125446319580e-01 -1.738194674253463745e-01 9.173447638750076294e-02 -1.958647966384887695e-01 2.333009690046310425e-01 1.171414088457822800e-02 -6.686186045408248901e-02 -2.998116891831159592e-03 -1.351868659257888794e-01 6.848472356796264648e-02 2.604533135890960693e-01 -6.017778534442186356e-03 1.474920958280563354e-01 9.890267625451087952e-03 7.785329967737197876e-02 8.417815715074539185e-02 -6.893504876643419266e-03 -1.483912169933319092e-01 1.454991381615400314e-02 -2.592130750417709351e-02 -8.159402012825012207e-02 -2.602134644985198975e-01 2.350035607814788818e-01 2.494608014822006226e-01 -2.324167191982269287e-01 -7.607441395521163940e-02 -8.223206549882888794e-02 -2.796070575714111328e-01 1.750308275222778320e-01 -4.340494573116302490e-01 3.363868221640586853e-02 -3.838667413219809532e-03
-7.452893257141113281e-02 2.965635806322097778e-02 -4.463560506701469421e-02 -2.053923457860946655e-01 1.719402372837066650e-01 1.673550009727478027e-01 -1.025597453117370605e-01 -6.058135256171226501e-02 -8.303689956665039062e-02 -1.344945877790451050e-01 5.083764716982841492e-02 -3.119182586669921875e-01 2.005916684865951538e-01 1.917128860950469971e-01 5.551728978753089905e-02 -2.017253451049327850e-02 1.799610555171966553e-01 -1.398404985666275024e-01 1.410961449146270752e-01 -8.102209120988845825e-02 1.127602756023406982e-01 1.763212531805038452e-01 -1.294803991913795471e-02 2.300393879413604736e-01 -4.281012415885925293e-01 -7.995211333036422729e-02 -4.801703989505767822e-01 1.227020248770713806e-01 -3.872169880196452141e-03 -2.013499438762664795e-01 1.342882663011550903e-01 5.576679855585098267e-02
-1.172791123390197754e-01 -2.481651008129119873e-01 1.642751693725585938e-01 -4.056109786033630371e-01 2.902776300907135010e-01 1.988913565874099731e-01 2.316810935735702515e-01 6.298431195318698883e-03 1.332111358642578125e-01 3.560560941696166992e-02 9.927641600370407104e-02 1.455543655902147293e-02 -1.139052491635084152e-02 -2.534645143896341324e-03 3.318149596452713013e-02 -1.733042746782302856e-01 -1.559199392795562744e-01 -2.480271458625793457e-01 3.696580976247787476e-02 -4.215551167726516724e-02 8.216736465692520142e-02 -6.469068676233291626e-02 1.485258191823959351e-01 -1.019633263349533081e-01 -3.320737481117248535e-01 -1.606002300977706909e-01 -3.022362291812896729e-01 2.846857765689492226e-03 -1.238641738891601562e-01 -1.954687237739562988e-01 2.730609476566314697e-01 -8.584016561508178711e-02
-7.148239761590957642e-02 2.578698471188545227e-02 1.459919363260269165e-01 -3.478678166866302490e-01 -2.330916076898574829e-01 1.318510174751281738e-01 3.377325832843780518e-02 5.241506546735763550e-02 -1.223675981163978577e-01 8.024829626083374023e-02 1.040213704109191895e-01 -4.947715997695922852e-02 -2.233579941093921661e-02 -7.092592120170593262e-02 2.074302285909652710e-01 -4.993958771228790283e-02 4.977365955710411072e-02 -2.664557099342346191e-01 1.429960280656814575e-01 -2.088006287813186646e-01 1.491649746894836426e-01 -1.398173868656158447e-01 2.538999617099761963e-01 1.654487103223800659e-01 -2.857345044612884521e-01 5.311983823776245117e-02 -4.413922727108001709e-01 -9.302097372710704803e-03 -2.032422423362731934e-01 -1.755685061216354370e-01 1.403744071722030640e-01 2.195155024528503418e-01
-1.868193596601486206e-01 -2.333801239728927612e-01 9.288111329078674316e-02 -4.830345809459686279e-01 -1.485601812601089478e-02 7.206450402736663818e-02 -1.723108068108558655e-02 1.245224773883819580e-01 -1.236284226179122925e-01 -5.178509745746850967e-03 3.907010257244110107e-01 -4.893922060728073120e-02 1.503133028745651245e-01 -2.673004269599914551e-01 1.340547949075698853e-01 9.419560432434082031e-02 -1.202049180865287781e-01 -3.307663798332214355e-01 -3.547696024179458618e-02 -9.357655653730034828e-04 7.066030055284500122e-02 6.681741680949926376e-03 1.638102903962135315e-02 2.074461877346038818e-01 -2.841323018074035645e-01 1.024807095527648926e-01 -7.745861075818538666e-03 -3.021313995122909546e-02 -6.071406602859497070e-02 -1.253632158041000366e-01 2.207360267639160156e-01 1.497939229011535645e-01
-2.668509781360626221e-01 -8.555684238672256470e-02 7.517186552286148071e-02 -5.802676081657409668e-02 1.460354477167129517e-01 5.337845683097839355e-01 6.910299509763717651e-02 8.623675256967544556e-02 -2.368379384279251099e-03 -8.527611196041107178e-02 1.189333423972129822e-01 -3.313097655773162842e-01 1.493261307477951050e-01 8.024884015321731567e-02 -2.048305980861186981e-02 -3.147379308938980103e-02 7.013237476348876953e-02 -1.014831066131591797e-01 1.839404255151748657e-01 1.339193666353821754e-03 3.203615918755531311e-02 8.746767044067382812e-02 -2.691766992211341858e-02 2.114352881908416748e-01 -2.034074813127517700e-01 8.856712281703948975e-02 -2.854396104812622070e-01 2.006353437900543213e-01 -1.165922358632087708e-01 -2.066618353128433228e-01 2.504453361034393311e-01 1.987877339124679565e-01
-2.463727742433547974e-01 -8.216175436973571777e-02 -1.973119825124740601e-01 -1.473840922117233276e-01 3.296224027872085571e-02 2.547769248485565186e-02 4.060440510511398315e-02 1.883580349385738373e-02 4.240161925554275513e-02 -8.346312493085861206e-02 2.138992697000503540e-01 -4.602807462215423584e-01 2.996165454387664795e-01 2.143990695476531982e-01 -2.124678194522857666e-01 6.375587731599807739e-02 1.212264448404312134e-01 -2.884684503078460693e-01 -6.229969859123229980e-02 -3.918242640793323517e-03 7.123509794473648071e-02 8.939477801322937012e-02 6.198840215802192688e-02 -3.427796438336372375e-02 -2.033971995115280151e-01 5.248706415295600891e-02 -3.309189677238464355e-01 -9.665422141551971436e-02 5.622955784201622009e-02 -2.433465272188186646e-01 2.673303484916687012e-01 1.131079066544771194e-02
6.817892938852310181e-02 -1.614050865173339844e-01 -1.232174634933471680e-01 7.755129784345626831e-02 6.450951099395751953e-02 3.355373442173004150e-01 1.540327817201614380e-01 -1.280745565891265869e-01 -2.152625322341918945e-01 1.812055259943008423e-01 2.331436574459075928e-01 -6.343472003936767578e-02 2.527000941336154938e-02 -7.119501382112503052e-02 1.916587799787521362e-01 2.012888044118881226e-01 2.389739304780960083e-01 -3.706683814525604248e-01 -2.305804938077926636e-01 -2.325231730937957764e-01 -7.995986193418502808e-02 -1.528632193803787231e-01 1.544630974531173706e-01 -7.405064254999160767e-02 -4.145352244377136230e-01 8.387765288352966309e-02 -7.405328750610351562e-02 5.922282859683036804e-02 -2.190678566694259644e-02 9.488970041275024414e-02 1.113630235195159912e-01 1.110870111733675003e-02
-1.555895805358886719e-01 8.175197243690490723e-02 6.526748836040496826e-02 -1.351859122514724731e-01 2.203414291143417358e-01 1.124368980526924133e-01 -7.703164219856262207e-02 -1.689975261688232422e-01 2.464451454579830170e-02 -1.495388895273208618e-01 -9.048196673393249512e-02 -1.995948106050491333e-01 3.735437393188476562e-01 1.566573083400726318e-01 6.233571097254753113e-03 9.764882922172546387e-02 -2.388492040336132050e-02 -1.205312311649322510e-01 -1.683579087257385254e-01 -1.538776606321334839e-01 2.497919946908950806e-01 1.910832673311233521e-01 -9.135670959949493408e-02 -9.041301906108856201e-02 -6.172731891274452209e-02 1.379370093345642090e-01 -3.255565464496612549e-01 -2.486666589975357056e-01 6.691238284111022949e-02 -3.287839889526367188e-01 3.370449542999267578e-01 8.280871808528900146e-02
-2.487368732690811157e-01 -1.980500370264053345e-01 -2.428118884563446045e-02 -2.134804725646972656e-01 1.741892993450164795e-01 1.011136323213577271e-01 -5.979808047413825989e-02 4.031578451395034790e-02 -2.552355825901031494e-02 -2.088911980390548706e-01 1.034709587693214417e-01 -7.994883507490158081e-02 2.079721093177795410e-01 -7.096040248870849609e-02 6.651732325553894043e-02 8.887011557817459106e-02 8.304033428430557251e-02 -3.828195929527282715e-01 4.952124878764152527e-02 -3.013957440853118896e-01 -2.688355743885040283e-02 1.078798100352287292e-01 2.942911982536315918e-01 -1.203678175806999207e-02 -2.625450789928436279e-01 -2.137354910373687744e-01 -2.087903320789337158e-01 1.173184737563133240e-01 1.019467189908027649e-01 -2.217767946422100067e-02 1.001763865351676941e-01 3.824119865894317627e-01
-3.153505548834800720e-02 -1.513919830322265625e-01 -3.191322833299636841e-02 -2.642537355422973633e-01 7.770907133817672729e-02 1.601021178066730499e-02 2.018866315484046936e-02 -2.804993093013763428e-01 -1.532898936420679092e-02 -8.739081770181655884e-02 1.952090412378311157e-01 -1.319650113582611084e-01 2.611499130725860596e-01 -1.935575008392333984e-01 2.688971459865570068e-01 -8.185622841119766235e-02 2.097054421901702881e-01 -3.932863846421241760e-02 8.778708986937999725e-03 -1.516395360231399536e-01 4.561485350131988525e-02 -1.988204270601272583e-01 -4.412664473056793213e-02 3.781985342502593994e-01 -3.443938493728637695e-01 2.502554096281528473e-02 -1.384738832712173462e-01 -2.338965088129043579e-01 -2.350706756114959717e-01 -1.715174168348312378e-01 1.896965354681015015e-01 5.317887663841247559e-02
2.068346142768859863e-01 9.129080921411514282e-02 2.564465999603271484e-01 -1.350073069334030151e-01 1.695387363433837891e-01 -1.535075902938842773e-01 -1.158658340573310852e-01 -2.008338123559951782e-01 9.132611006498336792e-02 2.161892503499984741e-01 1.203122138977050781e-01 -1.595262289047241211e-01 3.086537718772888184e-01 -5.101256817579269409e-02 1.571286022663116455e-01 3.059561364352703094e-02 2.265531569719314575e-01 -2.169476151466369629e-01 -1.126090250909328461e-02 -2.099802643060684204e-01 -1.115977391600608826e-01 2.915743887424468994e-01 1.113560497760772705e-01 -3.535200655460357666e-02 -3.069350421428680420e-01 2.179840356111526489e-01 -2.660649120807647705e-01 1.450390219688415527e-01 1.401745826005935669e-01 -1.461096256971359253e-01 9.972392022609710693e-02 4.587146267294883728e-02
7.060361653566360474e-02 -5.217499565333127975e-03 2.823353111743927002e-01 -1.242994219064712524e-01 2.398039959371089935e-02 8.399987220764160156e-02 -4.427099600434303284e-03 5.687360465526580811e-02 -1.381314941681921482e-03 -1.996723264455795288e-01 9.535446763038635254e-02 -4.419642984867095947e-01 3.218575716018676758e-01 1.085698157548904419e-01 -1.275923103094100952e-02 1.611396484076976776e-02 -6.065467745065689087e-02 -1.572455018758773804e-01 -1.986789330840110779e-02 -7.057125866413116455e-02 -1.884252578020095825e-01 1.232111155986785889e-01 1.366882026195526123e-01 -1.061347126960754395e-01 -3.847236633300781250e-01 -8.743101358413696289e-02 -2.601103186607360840e-01 -3.101228177547454834e-01 -1.030366718769073486e-01 -1.890803426504135132e-01 2.160100042819976807e-01 4.369563609361648560e-02
-1.866043210029602051e-01 8.972886949777603149e-02 9.310411661863327026e-02 -2.611770629882812500e-01 1.871583610773086548e-01 -1.616280972957611084e-01 4.487634077668190002e-02 -1.623950451612472534e-01 -5.336776003241539001e-02 2.302185297012329102e-01 8.855535835027694702e-02 3.236187994480133057e-02 3.724225759506225586e-01 -6.464167684316635132e-02 3.165483102202415466e-02 -1.930074095726013184e-01 7.014618068933486938e-02 -3.267671167850494385e-01 -5.884316936135292053e-02 -9.699845314025878906e-02 -1.733458191156387329e-01 4.020652920007705688e-02 1.219085045158863068e-02 4.985792562365531921e-02 -4.596655964851379395e-01 1.754843443632125854e-01 -1.942674517631530762e-01 -9.463660418987274170e-03 2.914614081382751465e-01 -2.798396162688732147e-02 8.300850540399551392e-02 1.158901005983352661e-01
9.830197691917419434e-02 2.010814249515533447e-01 1.336180269718170166e-01 -3.494790196418762207e-01 -1.977158896625041962e-02 8.169453591108322144e-02 2.492675334215164185e-01 2.507319673895835876e-02 6.482806056737899780e-02 -3.693421483039855957e-01 1.202509105205535889e-01 6.618140637874603271e-02 6.684355437755584717e-02 -1.152513846755027771e-01 1.701731830835342407e-01 1.233326047658920288e-01 -2.059374563395977020e-02 -3.709935247898101807e-01 1.180966645479202271e-01 -1.863688677549362183e-01 9.543354064226150513e-02 -1.672846525907516479e-01 1.049739792943000793e-01 1.318063437938690186e-01 -2.753042876720428467e-01 3.381840512156486511e-02 -2.531266212463378906e-01 9.295117110013961792e-02 -1.366983056068420410e-01 -2.865542769432067871e-01 1.175153031945228577e-01 4.717013239860534668e-02
-1.888667345046997070e-01 -2.490447610616683960e-01 1.368630304932594299e-02 -8.568130433559417725e-02 1.190978735685348511e-01 5.507416278123855591e-02 1.145293042063713074e-01 -1.966273337602615356e-01 -9.929180145263671875e-02 7.974942028522491455e-02 -6.674523651599884033e-02 1.851030588150024414e-01 1.216944828629493713e-01 -1.653148531913757324e-01 2.529563903808593750e-01 4.890018701553344727e-01 8.400024473667144775e-02 -1.590231657028198242e-01 6.920527666807174683e-02 -1.435025334358215332e-01 9.100211411714553833e-02 -1.292616408318281174e-02 -1.095783337950706482e-01 -2.098333686590194702e-01 -3.370209634304046631e-01 1.158115863800048828e-01 2.284791320562362671e-02 1.203228458762168884e-01 1.137813925743103027e-01 -3.794987499713897705e-01 2.173652127385139465e-02 -6.284729391336441040e-02
-9.635215997695922852e-02 2.712206244468688965e-01 -9.153990447521209717e-02 -8.833847194910049438e-02 6.433470547199249268e-02 4.198107421398162842e-01 -2.000198364257812500e-01 -1.455484181642532349e-01 -2.486469596624374390e-01 2.368057519197463989e-01 -1.545269694179296494e-02 -2.078794986009597778e-01 7.709530740976333618e-02 -1.438480317592620850e-01 8.823758363723754883e-02 6.675136834383010864e-02 -1.585644334554672241e-01 -2.477155774831771851e-01 -2.411371469497680664e-02 -3.041151165962219238e-01 8.822877705097198486e-02 -1.050790175795555115e-01 4.990291967988014221e-02 -1.304596066474914551e-01 -2.869386672973632812e-01 -8.274833112955093384e-02 -2.245748937129974365e-01 1.605485677719116211e-01 -5.584984272718429565e-02 -4.114053025841712952e-02 2.311910390853881836e-01 1.326900720596313477e-01
-2.347165495157241821e-01 -6.996277719736099243e-02 -2.899837912991642952e-03 -4.072823226451873779e-01 4.087566435337066650e-01 2.114516496658325195e-01 2.383224293589591980e-02 -1.733814626932144165e-01 8.922023698687553406e-03 -4.624329507350921631e-02 -5.267380550503730774e-02 -1.423892527818679810e-01 1.468809843063354492e-01 1.279752049595117569e-02 -2.225473970174789429e-01 -8.417389541864395142e-02 3.776555359363555908e-01 -1.973602622747421265e-01 7.215262204408645630e-02 -1.532436460256576538e-01 -1.460586637258529663e-01 6.954337656497955322e-02 -3.625057637691497803e-02 -1.075314283370971680e-01 -1.301370710134506226e-01 1.101344823837280273e-01 -8.280306309461593628e-02 -1.868391633033752441e-01 -9.458182752132415771e-02 -1.779277995228767395e-02 8.471125364303588867e-02 3.024998009204864502e-01
-4.246086180210113525e-01 -2.265701070427894592e-02 6.812528241425752640e-03 -2.465604543685913086e-01 2.125923754647374153e-03 1.324001848697662354e-01 6.334625184535980225e-02 4.990610852837562561e-02 -8.202819526195526123e-02 -7.185183465480804443e-02 -5.974729731678962708e-02 -6.129683554172515869e-02 1.298994272947311401e-01 2.302579432725906372e-01 2.730876579880714417e-02 -3.738879412412643433e-02 -2.207279391586780548e-02 -3.373540639877319336e-01 2.243165373802185059e-01 -1.636556684970855713e-01 -1.393695324659347534e-01 -1.174709945917129517e-01 8.149017393589019775e-02 5.592654272913932800e-02 -1.087465062737464905e-01 5.784053355455398560e-02 -3.714872002601623535e-01 1.249145194888114929e-01 -2.737568505108356476e-02 -4.459896385669708252e-01 1.715787053108215332e-01 -1.039347723126411438e-01
-7.691591233015060425e-02 -2.198346555233001709e-01 -3.040415700525045395e-03 -2.978435158729553223e-01 -8.692719042301177979e-02 1.414664536714553833e-01 -2.830330096185207367e-02 -2.031072825193405151e-01 1.056183725595474243e-01 -1.571849882602691650e-01 7.166771590709686279e-02 -8.184241503477096558e-02 9.498808532953262329e-02 1.046756431460380554e-01 -1.270234733819961548e-01 -1.666088355705142021e-03 1.435600370168685913e-01 -2.798329889774322510e-01 -5.070390552282333374e-02 -1.485529392957687378e-01 -8.315547555685043335e-02 -1.526402980089187622e-01 1.458421163260936737e-02 1.464720517396926880e-01 -4.016654193401336670e-01 -1.787847578525543213e-01 -1.199467256665229797e-01 1.198480501770973206e-01 -3.082459867000579834e-01 -2.968231737613677979e-01 1.434397045522928238e-02 3.504122793674468994e-01
-1.230735927820205688e-01 -3.446498513221740723e-01 -1.569374203681945801e-01 -3.840807676315307617e-01 2.876429818570613861e-02 7.162160426378250122e-02 -3.762071579694747925e-02 -1.606367975473403931e-01 -9.583250433206558228e-02 -1.876773387193679810e-01 1.575622409582138062e-01 -1.115806167945265770e-03 -2.066659368574619293e-02 3.912531584501266479e-02 1.185690462589263916e-01 2.884358465671539307e-01 4.129099100828170776e-02 -1.605662554502487183e-01 3.959175348281860352e-01 8.622251451015472412e-03 5.405972898006439209e-02 -1.316665709018707275e-01 -1.542624235153198242e-01 -1.724211871623992920e-01 -1.936556398868560791e-01 7.091139256954193115e-02 -3.789828419685363770e-01 -3.856484591960906982e-02 -4.874622821807861328e-02 -1.323532760143280029e-01 6.947902590036392212e-02 1.477724760770797729e-01
-4.861825704574584961e-02 -5.015116557478904724e-02 1.258166432380676270e-01 2.737511135637760162e-02 -6.914033740758895874e-02 3.497620224952697754e-01 8.610171824693679810e-02 1.358733326196670532e-01 -8.792077191174030304e-03 4.269853606820106506e-02 2.226181477308273315e-01 2.525066025555133820e-02 2.980891466140747070e-01 -1.818748004734516144e-02 -2.960201501846313477e-01 2.487973496317863464e-02 -5.870377644896507263e-02 -4.967175889760255814e-03 -1.850466281175613403e-01 2.291073836386203766e-02 8.647414296865463257e-02 4.988543316721916199e-02 -3.108910620212554932e-01 -2.665906250476837158e-01 -2.256454527378082275e-01 -8.898890018463134766e-02 -4.111198708415031433e-02 7.419165223836898804e-02 -1.806324720382690430e-01 -3.757055699825286865e-01 3.226800262928009033e-01 1.901536583900451660e-01
-2.086921036243438721e-01 3.040113747119903564e-01 9.552211314439773560e-02 -3.938183486461639404e-01 -9.868436306715011597e-02 1.290573328733444214e-01 -9.841047972440719604e-02 8.406122773885726929e-02 -1.300036460161209106e-01 -1.757698655128479004e-01 1.059787571430206299e-01 5.865580588579177856e-02 6.227145344018936157e-02 -3.866599500179290771e-02 -6.386446207761764526e-02 1.177487075328826904e-01 -5.705025047063827515e-02 -1.424459815025329590e-01 -7.455628365278244019e-02 -2.350895255804061890e-01 1.599456816911697388e-01 -2.094785869121551514e-01 -2.936440706253051758e-02 1.419074982404708862e-01 -3.222203552722930908e-01 1.601314544677734375e-01 -3.788633644580841064e-01 3.978395834565162659e-02 -9.545760229229927063e-03 -1.612800061702728271e-01 2.783844172954559326e-01 -1.336196660995483398e-01
-7.029652595520019531e-02 7.911552488803863525e-02 -6.625795364379882812e-02 -3.421315848827362061e-01 -8.645058423280715942e-02 6.443925201892852783e-02 1.096314378082752228e-02 2.423983961343765259e-01 1.420739106833934784e-02 -2.621798813343048096e-01 8.707783371210098267e-02 6.409142632037401199e-03 1.718467324972152710e-01 -1.257565468549728394e-01 2.548658289015293121e-02 2.982828766107559204e-02 -4.036517813801765442e-02 -1.509032249450683594e-01 -1.391552835702896118e-01 -2.658968269824981689e-01 2.729579210281372070e-01 -6.128105893731117249e-02 4.138668626546859741e-02 1.458135396242141724e-01 -3.794502019882202148e-01 1.569099277257919312e-01 -2.769391834735870361e-01 1.822342872619628906e-01 -1.835046261548995972e-01 -3.586037456989288330e-01 1.300743073225021362e-01 -1.656352425925433636e-03
3.295569866895675659e-02 -1.615840643644332886e-01 -1.090369448065757751e-01 2.546500414609909058e-02 -9.695474058389663696e-02 7.510226219892501831e-02 -7.687000930309295654e-02 2.179971523582935333e-02 3.717689588665962219e-02 -7.642820477485656738e-02 9.105166420340538025e-03 2.195667475461959839e-01 1.991659849882125854e-01 7.835197448730468750e-02 -3.709387779235839844e-02 -1.449123620986938477e-01 1.821665465831756592e-02 -1.914007961750030518e-01 8.764363825321197510e-02 -2.517999708652496338e-01 -3.864016383886337280e-02 9.787399321794509888e-02 3.581199422478675842e-02 -3.856630250811576843e-02 -4.409202337265014648e-01 -4.043519496917724609e-02 -2.175587862730026245e-01 -3.153739571571350098e-01 -9.557723253965377808e-02 -3.735432624816894531e-01 4.448669254779815674e-01 6.194569170475006104e-02
-3.614858537912368774e-02 -1.412818580865859985e-01 3.390061855316162109e-02 -3.329274356365203857e-01 4.107758104801177979e-01 -1.693718284368515015e-01 -9.911050088703632355e-03 -3.206623718142509460e-02 -1.769498437643051147e-01 -1.736417412757873535e-01 2.332261949777603149e-01 -1.689938604831695557e-01 2.566472589969635010e-01 1.179336532950401306e-01 7.582596503198146820e-03 2.546916306018829346e-01 -9.904578328132629395e-02 -2.139308452606201172e-01 -9.764418005943298340e-02 -1.424559801816940308e-01 -2.167897969484329224e-01 -9.419295191764831543e-02 -1.827175021171569824e-01 -3.980413451790809631e-02 -1.555753350257873535e-01 4.280479997396469116e-02 -2.704388499259948730e-01 3.599270433187484741e-02 7.640161365270614624e-02 -2.403583675622940063e-01 1.478906571865081787e-01 1.299266666173934937e-01
-1.954178661108016968e-01 1.495044082403182983e-01 -5.873695481568574905e-03 -2.417839020490646362e-01 -1.383468061685562134e-01 1.945321075618267059e-02 -1.849548332393169403e-02 -2.473078481853008270e-02 2.197411470115184784e-02 -2.016964368522167206e-02 1.675318628549575806e-01 -5.915324389934539795e-02 1.342336386442184448e-01 -1.309154480695724487e-01 -3.097223816439509392e-03 -1.384310871362686157e-01 6.343574821949005127e-02 -2.497342824935913086e-01 -8.629579097032546997e-03 -8.693100512027740479e-02 1.479072570800781250e-01 -2.036031931638717651e-01 5.763345398008823395e-03 2.359224706888198853e-01 -5.352816581726074219e-01 1.425242573022842407e-01 -1.453336924314498901e-01 1.929878443479537964e-01 2.608331479132175446e-02 -3.710819780826568604e-01 2.769383490085601807e-01 -1.948173344135284424e-02
4.694392159581184387e-02 1.334775686264038086e-01 3.526881337165832520e-02 -4.561494886875152588e-01 -2.236392647027969360e-01 1.642630845308303833e-01 -4.672506451606750488e-02 6.739436835050582886e-02 6.563460081815719604e-02 -7.525911182165145874e-02 1.572865992784500122e-01 -2.377731502056121826e-01 -4.267665743827819824e-02 -8.679524809122085571e-02 -1.339704636484384537e-02 2.781549692153930664e-01 4.368516430258750916e-02 -1.632595956325531006e-01 1.820488832890987396e-02 -2.361413538455963135e-01 4.977148026227951050e-03 -1.849568635225296021e-02 1.488724946975708008e-01 8.466393500566482544e-02 -2.750856876373291016e-01 1.118537858128547668e-01 -2.315064966678619385e-01 2.869847416877746582e-02 8.171780407428741455e-02 -3.748453259468078613e-01 3.085461556911468506e-01 -9.719170629978179932e-02
-2.326272577047348022e-01 -2.040876299142837524e-01 2.218695580959320068e-01 -8.562337607145309448e-02 2.417341023683547974e-01 2.288536913692951202e-02 -1.739488840103149414e-01 9.180604480206966400e-03 -2.767812907695770264e-01 -5.870535969734191895e-02 1.250155121088027954e-01 1.071266364306211472e-02 1.317149251699447632e-01 -3.675585687160491943e-01 2.107805609703063965e-01 3.878146409988403320e-02 -6.177196651697158813e-02 -1.280346959829330444e-01 8.450690656900405884e-03 -1.621399670839309692e-01 -5.827376246452331543e-02 -7.164866663515567780e-03 8.843450993299484253e-02 2.184854894876480103e-01 -1.507478207349777222e-01 -3.625325858592987061e-02 -1.932040452957153320e-01 -1.254263818264007568e-01 6.583922356367111206e-02 -4.550790488719940186e-01 2.592740356922149658e-01 5.355928838253021240e-02
-1.026235520839691162e-01 -2.861781120300292969e-01 3.502595704048871994e-03 3.230310678482055664e-01 1.369868218898773193e-01 1.785116195678710938e-01 -1.231168434023857117e-01 -1.372330933809280396e-01 -8.570776879787445068e-02 1.886895596981048584e-01 2.043374627828598022e-01 -6.649297475814819336e-02 3.252750635147094727e-01 -6.164569035172462463e-02 8.888182230293750763e-03 1.173528563231229782e-02 8.668974041938781738e-02 -3.455719649791717529e-01 3.359889984130859375e-02 -6.271817535161972046e-02 -6.235420331358909607e-02 -3.753089904785156250e-02 -1.169923543930053711e-01 -3.183487951755523682e-01 -3.538351058959960938e-01 2.944160252809524536e-02 -3.012762069702148438e-01 -4.371887817978858948e-02 8.929701149463653564e-02 -8.892974257469177246e-02 1.273411065340042114e-01 1.283393502235412598e-01
-3.518966212868690491e-02 -2.969210147857666016e-01 -1.323376502841711044e-02 -1.175373792648315430e-01 2.289219051599502563e-01 9.619818627834320068e-02 -5.396280437707901001e-02 -8.450270444154739380e-02 1.033547967672348022e-01 -7.356410787906497717e-05 2.290263175964355469e-01 1.177348867058753967e-01 3.704310655593872070e-01 -1.566416919231414795e-01 1.755457818508148193e-01 2.487590610980987549e-01 5.724075017496943474e-04 -4.382545053958892822e-01 2.899329178035259247e-02 -5.166047811508178711e-02 3.655246272683143616e-02 -1.068015992641448975e-01 -1.556158345192670822e-02 3.129265308380126953e-01 -1.264614164829254150e-01 -5.608532950282096863e-02 -2.850539684295654297e-01 -7.915858924388885498e-02 3.861116990447044373e-02 -2.505451142787933350e-01 3.326608100906014442e-03 1.266019791364669800e-01
-4.053937494754791260e-01 8.333290368318557739e-02 2.076209709048271179e-02 1.542069166898727417e-01 -1.854811757802963257e-01 3.321975469589233398e-02 1.095944270491600037e-01 -2.473307028412818909e-02 1.149981543421745300e-01 -1.305125653743743896e-01 1.295315325260162354e-01 -2.466372847557067871e-01 3.815708160400390625e-01 -3.408824205398559570e-01 1.015412881970405579e-01 1.280386298894882202e-01 1.394649296998977661e-01 -2.675488032400608063e-02 1.981567442417144775e-01 -6.380283087491989136e-02 3.893408551812171936e-02 1.442141532897949219e-01 -1.852717697620391846e-01 -1.649003326892852783e-01 -3.326463997364044189e-01 1.639022305607795715e-02 -2.039062827825546265e-01 -2.077692933380603790e-02 -1.258085574954748154e-02 -2.181570790708065033e-02 2.430688887834548950e-01 4.506246186792850494e-03
-3.563567530363798141e-03 1.112227812409400940e-01 1.946659237146377563e-01 -4.064494371414184570e-01 -3.263048594817519188e-03 1.858724206686019897e-01 -2.438129112124443054e-02 7.276852428913116455e-02 2.212560176849365234e-02 -2.401658333837985992e-02 1.258925348520278931e-01 -1.005764082074165344e-01 1.432898342609405518e-01 -1.641837060451507568e-01 -7.239787280559539795e-02 7.186888158321380615e-02 1.488474011421203613e-01 -1.812954694032669067e-01 2.640795148909091949e-02 -3.626998960971832275e-01 -5.313480272889137268e-02 -2.683264613151550293e-01 1.097001601010560989e-02 2.201660126447677612e-01 -2.143085151910781860e-01 2.101425826549530029e-01 -9.805483371019363403e-02 1.576228290796279907e-01 -2.012716978788375854e-01 -3.300836980342864990e-01 2.725421190261840820e-01 -1.287858001887798309e-02
1.022547483444213867e-01 -1.794762462377548218e-01 5.543432012200355530e-02 -3.258362114429473877e-01 2.852100431919097900e-01 3.159502446651458740e-01 -1.815200001001358032e-01 5.888956412672996521e-02 -1.597890853881835938e-01 -8.574037998914718628e-02 8.450091630220413208e-02 8.777112513780593872e-02 -7.036159932613372803e-02 3.039426356554031372e-02 8.425109833478927612e-02 4.340861737728118896e-02 5.172720644623041153e-03 -3.788563013076782227e-01 7.514760363847017288e-04 6.839355081319808960e-02 1.263631414622068405e-02 1.000483930110931396e-01 1.714430898427963257e-01 7.697012275457382202e-02 -4.604434370994567871e-01 2.074544727802276611e-01 -1.035293638706207275e-01 9.310594201087951660e-02 3.873716806992888451e-03 -1.688952744007110596e-01 2.668663859367370605e-01 1.874800189398229122e-03
-1.370462775230407715e-01 3.645686060190200806e-02 1.657795310020446777e-01 -1.802953481674194336e-01 1.022906079888343811e-01 -4.563356935977935791e-02 1.749454885721206665e-01 3.348693717271089554e-03 2.508723735809326172e-02 -1.244882494211196899e-01 1.307535022497177124e-01 -1.188746914267539978e-01 2.025958448648452759e-01 -1.591406911611557007e-01 -1.067700088024139404e-01 -2.233101241290569305e-02 1.033449620008468628e-01 -1.135046593844890594e-02 1.254313276149332523e-03 1.622653603553771973e-01 -2.890818119049072266e-01 -5.245883390307426453e-02 3.549001812934875488e-01 -3.544335663318634033e-01 -1.059792339801788330e-01 -1.142301708459854126e-01 -4.698023498058319092e-01 -8.817582577466964722e-02 2.666926085948944092e-01 -1.507938951253890991e-01 1.135808229446411133e-01 1.286131888628005981e-01
6.157526373863220215e-02 8.339367061853408813e-02 -1.493850648403167725e-01 -1.197293475270271301e-01 -6.979120522737503052e-02 1.054796874523162842e-01 4.024042785167694092e-01 -1.417647749185562134e-01 -1.464391201734542847e-01 -1.907108873128890991e-01 1.309742033481597900e-01 7.153830677270889282e-02 1.264400482177734375e-01 3.341496735811233521e-02 3.806253895163536072e-02 4.611629247665405273e-02 -7.951345294713973999e-03 -1.084986478090286255e-01 -2.094491757452487946e-02 -1.088194176554679871e-01 4.017842561006546021e-02 -7.739797234535217285e-02 -1.498506516218185425e-01 -2.973852492868900299e-02 -5.110511928796768188e-02 1.843402832746505737e-01 -5.648305416107177734e-01 -3.723775967955589294e-02 9.075307101011276245e-02 -4.414168298244476318e-01 -1.478498429059982300e-01 -1.295988261699676514e-01
-9.286596626043319702e-02 -4.402581602334976196e-02 2.116568386554718018e-01 -2.812767624855041504e-01 1.612269282341003418e-01 1.593774110078811646e-01 -2.661964669823646545e-02 -4.621513560414314270e-02 1.027922332286834717e-01 6.395776290446519852e-03 1.928700506687164307e-01 1.713525950908660889e-01 2.465424686670303345e-02 -1.576724052429199219e-01 -7.578970398753881454e-03 2.616262137889862061e-01 1.192363351583480835e-01 -2.003361135721206665e-01 -2.686706604436039925e-03 -1.333110630512237549e-01 3.403393030166625977e-01 -1.282911598682403564e-01 3.004660904407501221e-01 2.037533372640609741e-01 -3.611788451671600342e-01 -1.251910068094730377e-02 -1.462560296058654785e-01 7.419786602258682251e-02 -6.905183941125869751e-02 -2.316425740718841553e-01 1.868739128112792969e-01 2.303775101900100708e-01
-4.940156266093254089e-02 1.700909584760665894e-01 -9.469715505838394165e-02 2.547885105013847351e-02 1.424448937177658081e-01 1.383415074087679386e-03 -1.329739987850189209e-01 5.244192853569984436e-02 -1.062062308192253113e-01 7.612226158380508423e-02 2.072073966264724731e-01 1.326067298650741577e-01 1.052178889513015747e-01 2.177997678518295288e-02 2.033449411392211914e-01 2.410586476325988770e-01 1.381023228168487549e-01 1.081882566213607788e-01 -5.119447037577629089e-02 -6.188616901636123657e-02 4.341061040759086609e-02 -8.313982933759689331e-02 -1.435735076665878296e-01 -2.767254114151000977e-01 -3.400832414627075195e-01 -1.959842443466186523e-01 -9.068846702575683594e-02 2.923525869846343994e-01 6.019910424947738647e-02 -3.181950747966766357e-01 2.684011757373809814e-01 4.022473692893981934e-01
2.176820933818817139e-01 7.062572985887527466e-02 1.341502368450164795e-01 -4.056887626647949219e-01 2.000167667865753174e-01 7.126902788877487183e-02 -2.724041603505611420e-02 -1.728794872760772705e-01 -2.097883522510528564e-01 -2.803496718406677246e-01 1.290604621171951294e-01 2.042040042579174042e-02 -1.259305775165557861e-01 2.697386406362056732e-02 1.101493388414382935e-01 1.609802693128585815e-01 5.102267488837242126e-02 -2.486857920885086060e-01 1.253817975521087646e-01 -5.882999673485755920e-02 2.092620283365249634e-01 -4.098813980817794800e-02 7.697714865207672119e-02 7.051713764667510986e-02 -2.339909523725509644e-01 1.149019040167331696e-02 -3.762214481830596924e-01 -7.632238417863845825e-02 4.223132133483886719e-02 -3.128758966922760010e-01 1.922891736030578613e-01 1.269548237323760986e-01
1.313991993665695190e-01 -1.092668473720550537e-01 -1.984785944223403931e-01 -1.376609802246093750e-01 -1.182312071323394775e-01 1.330503970384597778e-01 8.668406307697296143e-02 1.303237210959196091e-02 -2.610549032688140869e-01 -6.368842720985412598e-02 -5.804442614316940308e-02 -8.426761627197265625e-02 2.978573441505432129e-01 -1.618411540985107422e-01 7.643517572432756424e-03 1.320159435272216797e-01 2.513379454612731934e-01 1.236093193292617798e-01 -2.026281356811523438e-01 -1.136589273810386658e-01 3.544847071170806885e-01 -1.776610612869262695e-01 7.382410019636154175e-02 -1.882407367229461670e-01 -4.257006645202636719e-01 8.198229223489761353e-02 -2.653859853744506836e-01 1.158142387866973877e-01 2.335817366838455200e-01 -2.739420719444751740e-02 6.059919949620962143e-03 -1.857632398605346680e-02
-1.115713864564895630e-01 1.227195113897323608e-01 8.842930942773818970e-02 -8.767957985401153564e-02 -2.388655021786689758e-02 1.409366577863693237e-01 6.871857494115829468e-02 2.821302711963653564e-01 -2.022037357091903687e-01 1.358738392591476440e-01 3.094702661037445068e-01 -2.230876535177230835e-01 4.027536883950233459e-02 1.412460654973983765e-01 1.996898502111434937e-01 2.582700848579406738e-01 6.177601963281631470e-02 1.757515221834182739e-01 2.834315970540046692e-02 -4.488876461982727051e-02 -1.118257194757461548e-01 -2.454570233821868896e-01 3.380992636084556580e-02 -1.923979669809341431e-01 -4.709749817848205566e-01 2.747463583946228027e-01 -2.313703298568725586e-02 1.333335340023040771e-01 -5.045073479413986206e-02 -1.613761335611343384e-01 3.381121158599853516e-02 1.593941152095794678e-01
5.499012768268585205e-02 2.977719716727733612e-02 2.086954414844512939e-01 -3.825462162494659424e-01 8.922455459833145142e-02 8.939833194017410278e-02 4.346592351794242859e-02 -1.027458533644676208e-01 3.257103264331817627e-02 -7.936544716358184814e-02 1.240852102637290955e-01 -6.102620437741279602e-02 2.421592175960540771e-01 -2.882778644561767578e-01 -1.527455896139144897e-01 4.735609516501426697e-03 4.685617610812187195e-02 -1.683123856782913208e-01 -5.800532922148704529e-02 -8.323557674884796143e-02 1.525780111551284790e-01 2.707946598529815674e-01 1.774493902921676636e-01 4.988077282905578613e-02 -4.149179756641387939e-01 1.077321618795394897e-01 -2.878046035766601562e-01 3.671472072601318359e-01 -8.520230650901794434e-02 -1.337564643472433090e-02 7.680500298738479614e-02 -9.082142263650894165e-03
-2.304006516933441162e-01 -9.068568050861358643e-02 2.446596920490264893e-01 -1.063864082098007202e-01 1.535385251045227051e-01 2.445454522967338562e-02 8.619371056556701660e-02 -1.231013983488082886e-02 -1.182347983121871948e-01 3.924452513456344604e-02 1.938362792134284973e-02 -7.655709236860275269e-02 4.323922395706176758e-01 -8.576130867004394531e-02 -2.501293085515499115e-02 -2.104952186346054077e-01 6.144186854362487793e-02 -1.011958047747612000e-01 -2.036966197192668915e-02 2.532930858433246613e-02 8.007665723562240601e-02 -1.310761719942092896e-01 6.502892076969146729e-02 -4.825383424758911133e-01 -1.573112457990646362e-01 -1.408556550741195679e-01 -2.905483841896057129e-01 -1.757230460643768311e-01 -1.626201868057250977e-01 -3.144674003124237061e-01 3.024606732651591301e-03 1.174229010939598083e-01
1.286908239126205444e-01 -1.060927808284759521e-01 -1.594543643295764923e-02 -8.689019829034805298e-02 1.528086662292480469e-01 2.253028005361557007e-01 2.853149175643920898e-01 8.374252356588840485e-03 -2.309300899505615234e-01 2.460149526596069336e-01 2.614958584308624268e-02 -3.037958219647407532e-02 7.983661442995071411e-02 -3.673079311847686768e-01 3.252094611525535583e-02 4.926206171512603760e-01 1.266689598560333252e-01 1.281228195875883102e-02 -7.188411056995391846e-02 -1.810380369424819946e-01 -8.048733323812484741e-02 4.078419879078865051e-02 -6.511605530977249146e-02 -1.284655332565307617e-01 -1.595704704523086548e-01 -1.890549995005130768e-02 -3.259245157241821289e-01 2.235811352729797363e-01 -2.195692434906959534e-02 -1.422399654984474182e-02 1.745535582304000854e-01 1.099390983581542969e-01
1.366183459758758545e-01 4.366193711757659912e-02 -9.422856383025646210e-03 1.513838768005371094e-01 1.093572527170181274e-01 3.284729421138763428e-01 1.751379370689392090e-01 1.575390994548797607e-01 2.318392507731914520e-02 9.057290852069854736e-02 1.995773911476135254e-01 -1.679689884185791016e-01 2.668917775154113770e-01 -2.042242586612701416e-01 1.662605255842208862e-01 2.268001884222030640e-01 -3.610644862055778503e-02 -8.561877906322479248e-02 -1.504521518945693970e-01 -4.047422409057617188e-01 1.105189844965934753e-01 -1.748735010623931885e-01 -1.456917673349380493e-01 -1.281045526266098022e-01 -3.467187881469726562e-01 -4.979829117655754089e-02 -2.887884676456451416e-01 -1.370767317712306976e-02 7.478957064449787140e-03 9.145766496658325195e-03 -8.556006848812103271e-02 -1.517025232315063477e-01
-2.696325480937957764e-01 -2.226080447435379028e-01 9.849851951003074646e-03 -7.224670052528381348e-02 2.169540673494338989e-01 6.822613626718521118e-02 5.652086809277534485e-02 2.284931689500808716e-01 -5.028638243675231934e-02 -1.616053283214569092e-01 1.877714693546295166e-01 -9.314837306737899780e-02 -1.882820576429367065e-02 -9.564896114170551300e-03 -5.884880572557449341e-02 -1.055918261408805847e-01 6.434891256503760815e-04 -1.620757281780242920e-01 2.200838923454284668e-01 -2.766679972410202026e-02 -1.261041909456253052e-01 8.327668905258178711e-02 -9.357630461454391479e-02 1.847467571496963501e-01 -4.500742554664611816e-01 -2.031460776925086975e-02 -3.885289430618286133e-01 -7.173740118741989136e-02 5.185409262776374817e-02 -1.075602471828460693e-01 2.386229932308197021e-01 3.258606791496276855e-01
-6.632230430841445923e-02 2.240153998136520386e-01 -2.057969756424427032e-02 -3.980349004268646240e-01 -6.106187775731086731e-02 2.927379906177520752e-01 -1.696875989437103271e-01 4.506153985857963562e-02 2.292809933423995972e-01 -9.750047326087951660e-02 2.737926840782165527e-01 1.353654563426971436e-01 4.623836651444435120e-02 -1.369833201169967651e-01 -1.902658864855766296e-02 -7.684277743101119995e-02 2.911792881786823273e-02 -1.662339866161346436e-01 6.155356764793395996e-02 -1.549274176359176636e-01 5.307996179908514023e-03 2.583684585988521576e-02 8.407948166131973267e-02 1.707630008459091187e-01 -7.773358374834060669e-02 3.484660387039184570e-02 -4.086897373199462891e-01 1.579942256212234497e-01 1.656551063060760498e-01 -3.441700637340545654e-01 1.543403565883636475e-01 1.470482647418975830e-01
-1.149552688002586365e-02 -6.419465690851211548e-02 -2.747325040400028229e-02 -4.451686739921569824e-01 5.706959590315818787e-02 1.091639697551727295e-01 2.511030435562133789e-01 -2.443139702081680298e-01 1.644415035843849182e-02 -1.970822960138320923e-01 4.457971081137657166e-02 1.323239505290985107e-01 3.161101937294006348e-01 -6.880094110965728760e-02 -9.547552093863487244e-03 1.534436792135238647e-01 7.602111995220184326e-02 -1.949520558118820190e-01 3.818084597587585449e-01 1.181983500719070435e-01 1.058092191815376282e-01 -6.951573491096496582e-02 -3.281093388795852661e-02 -6.588989403098821640e-03 -1.475256979465484619e-01 -1.036132052540779114e-01 -2.029186785221099854e-01 8.158794790506362915e-02 1.049180850386619568e-01 -3.483481407165527344e-01 9.612112492322921753e-02 1.714335829019546509e-01
2.389953844249248505e-02 -1.579883992671966553e-01 3.235918283462524414e-02 1.947025954723358154e-02 2.970836758613586426e-01 -7.917314767837524414e-02 1.657748371362686157e-01 8.963560685515403748e-03 -1.719017475843429565e-01 -1.190029531717300415e-01 1.479389220476150513e-01 -1.591962277889251709e-01 4.481656849384307861e-01 -2.270030081272125244e-01 2.054368332028388977e-02 9.612029045820236206e-02 -2.213199585676193237e-01 -4.191001132130622864e-02 -1.693837530910968781e-02 -1.126329898834228516e-01 1.078591495752334595e-01 1.450582593679428101e-02 2.468587309122085571e-01 9.639775007963180542e-02 -4.937503337860107422e-01 9.843351691961288452e-02 -2.228992730379104614e-01 -2.740446291863918304e-02 -1.190019547939300537e-01 -5.416823923587799072e-02 -1.041961237788200378e-01 1.425283104181289673e-01
1.235406920313835144e-01 -1.976292133331298828e-01 2.835721476003527641e-03 -3.271244764328002930e-01 2.655389308929443359e-01 2.190634608268737793e-01 9.416212886571884155e-02 -2.083332240581512451e-01 2.462709695100784302e-02 -1.478028595447540283e-01 1.295622438192367554e-01 -7.640682160854339600e-02 1.863077580928802490e-01 -2.505582869052886963e-01 -6.604583561420440674e-02 1.721050292253494263e-01 -5.155493319034576416e-02 -2.140488773584365845e-01 1.485434323549270630e-01 1.311964094638824463e-01 -5.307916179299354553e-02 1.360582858324050903e-01 1.730972826480865479e-01 2.914403565227985382e-02 -3.124372661113739014e-01 -1.443182826042175293e-01 -2.722523510456085205e-01 -1.631523221731185913e-01 -2.378087723627686501e-03 5.201613903045654297e-02 2.150491178035736084e-01 2.886317968368530273e-01
-5.859117209911346436e-02 -9.633185714483261108e-02 1.312905848026275635e-01 4.517389833927154541e-02 7.126652449369430542e-02 -9.930680505931377411e-03 -9.606288373470306396e-02 -1.557077765464782715e-01 -2.186801582574844360e-01 -6.549714505672454834e-02 2.871463298797607422e-01 -6.319398432970046997e-02 4.257206916809082031e-01 1.149633228778839111e-01 1.081362813711166382e-01 -5.828922614455223083e-02 -2.112660743296146393e-02 -2.119163572788238525e-01 6.704199314117431641e-02 -6.641109287738800049e-02 3.328885138034820557e-02 1.001402921974658966e-02 -1.454466432332992554e-01 -3.059854507446289062e-01 -3.814818561077117920e-01 9.220574051141738892e-02 -3.632165491580963135e-01 9.187447279691696167e-02 -2.330437153577804565e-01 -6.853056699037551880e-02 -1.495140045881271362e-01 -1.877440810203552246e-01
-2.533867210149765015e-02 1.856272667646408081e-01 1.380382627248764038e-01 -2.961452603340148926e-01 1.652967929840087891e-02 4.068954288959503174e-01 -1.563709974288940430e-01 2.620643749833106995e-02 -2.786342203617095947e-01 2.689619362354278564e-01 2.910889685153961182e-01 -4.515918716788291931e-02 1.168351024389266968e-01 -1.019942611455917358e-01 7.536537945270538330e-02 9.451711922883987427e-02 -2.765345154330134392e-03 -6.434069573879241943e-02 5.827526375651359558e-02 9.166242927312850952e-02 -2.636898756027221680e-01 1.984543055295944214e-01 1.103268563747406006e-01 2.450025454163551331e-02 -9.548339992761611938e-02 -3.647685982286930084e-03 -1.306531876325607300e-01 1.040327623486518860e-01 -2.551656067371368408e-01 -2.691724896430969238e-01 5.754525586962699890e-02 -2.760785222053527832e-01
-3.064117133617401123e-01 -5.659580603241920471e-02 1.965351551771163940e-01 -2.328513003885746002e-02 -9.369738399982452393e-02 8.757252991199493408e-02 -1.058752164244651794e-01 -1.482084095478057861e-01 -2.182888835668563843e-01 7.408282905817031860e-02 2.446976006031036377e-01 -1.827178299427032471e-01 4.625771343708038330e-01 -9.974297881126403809e-02 -1.959262490272521973e-01 5.329936742782592773e-02 1.714638173580169678e-01 -2.279309928417205811e-01 -1.041967794299125671e-02 -1.291878819465637207e-01 2.871745638549327850e-02 -1.864887923002243042e-01 5.093602836132049561e-02 -3.401553332805633545e-01 2.292126975953578949e-02 -3.452857211232185364e-02 -1.858459562063217163e-01 -8.120391517877578735e-03 -4.561428725719451904e-02 -1.234459355473518372e-01 1.572031080722808838e-01 2.686145007610321045e-01
-8.598841726779937744e-02 -1.529202610254287720e-01 4.391203448176383972e-02 -1.179809942841529846e-01 -3.413004742469638586e-04 4.080836661159992218e-04 -1.898802965879440308e-01 -5.177737027406692505e-02 -7.837754487991333008e-02 -1.604837328195571899e-01 -1.686847954988479614e-02 -1.473286598920822144e-01 -3.717564418911933899e-02 -1.009228304028511047e-01 7.895641028881072998e-02 4.226383864879608154e-01 1.293469220399856567e-01 -1.935363858938217163e-01 3.002412319183349609e-01 4.605274647474288940e-02 -8.850332349538803101e-02 1.597751975059509277e-01 -2.673424780368804932e-01 -1.651501506567001343e-01 -2.250399142503738403e-01 -9.804221987724304199e-02 -2.223385274410247803e-01 2.222038954496383667e-01 -2.776385843753814697e-02 -4.388014078140258789e-01 1.324906945228576660e-01 1.258139610290527344e-01
-1.677625626325607300e-01 1.020309329032897949e-01 1.803654432296752930e-01 -2.028026431798934937e-01 1.997000426054000854e-01 1.492088437080383301e-01 -7.223962247371673584e-02 9.315659105777740479e-02 8.130427449941635132e-02 -1.720326393842697144e-02 8.441004902124404907e-02 4.895298555493354797e-02 1.222764700651168823e-01 -1.362932324409484863e-01 -1.257856786251068115e-01 -1.454788446426391602e-01 2.712461054325103760e-01 -4.372134208679199219e-01 -1.085768267512321472e-01 -1.428982764482498169e-01 5.098372697830200195e-02 1.018820777535438538e-01 6.006570532917976379e-02 -2.455487288534641266e-02 -2.860837280750274658e-01 -1.574783213436603546e-02 -2.354764193296432495e-01 7.993321865797042847e-02 -1.524340063333511353e-01 5.520833283662796021e-02 4.466545879840850830e-01 -2.023845463991165161e-01
-2.598018944263458252e-01 -1.344847530126571655e-01 2.194575518369674683e-01 -1.465068012475967407e-01 8.780581504106521606e-02 1.262584775686264038e-01 1.012881025671958923e-01 -2.008280754089355469e-01 -2.734011597931385040e-02 -5.556268617510795593e-03 9.830451011657714844e-02 -1.400302052497863770e-01 -4.389770925045013428e-01 -7.873579114675521851e-02 8.640483766794204712e-02 8.142808079719543457e-02 3.837322890758514404e-01 -2.674300968647003174e-01 -9.134007245302200317e-02 -1.112300381064414978e-01 5.302931740880012512e-02 2.500549517571926117e-02 -9.908366337185725570e-05 -7.482968270778656006e-02 -1.969651877880096436e-01 1.578140109777450562e-01 -1.613855808973312378e-01 -3.131908178329467773e-02 2.608137391507625580e-02 -3.777850270271301270e-01 1.796356737613677979e-01 1.121736243367195129e-01
-6.426794920116662979e-03 1.851070970296859741e-01 2.632683813571929932e-01 -1.657281666994094849e-01 -2.673335932195186615e-02 1.118458248674869537e-02 1.500997543334960938e-01 -2.047990262508392334e-01 -9.841407090425491333e-02 -1.468888372182846069e-01 2.230838388204574585e-01 -5.565296113491058350e-02 3.366722166538238525e-01 -1.508329957723617554e-01 -2.125879228115081787e-01 6.013151630759239197e-02 2.022114396095275879e-01 1.978536508977413177e-02 -1.145829930901527405e-01 -1.990147680044174194e-01 -1.954081505537033081e-01 -1.281732022762298584e-01 1.206602305173873901e-01 -3.840914964675903320e-01 -3.542464226484298706e-02 -1.116767451167106628e-01 -2.038148790597915649e-01 -1.177661120891571045e-01 1.737127751111984253e-01 -2.804417610168457031e-01 1.712706387042999268e-01 1.287009567022323608e-01
-1.206302195787429810e-01 -1.232024133205413818e-01 1.152603328227996826e-01 -1.519265497336164117e-04 5.994237959384918213e-02 1.718941628932952881e-01 2.944740355014801025e-01 1.730638295412063599e-01 1.744592338800430298e-01 1.811894327402114868e-01 -1.826224029064178467e-01 -9.884949773550033569e-02 1.853052228689193726e-01 8.256261795759201050e-02 1.299740821123123169e-01 -7.719650864601135254e-02 5.369124561548233032e-02 -1.299640685319900513e-01 -2.683472074568271637e-02 -6.795732770115137100e-03 -3.910316526889801025e-02 -2.922816574573516846e-01 8.535258471965789795e-02 -1.690779477357864380e-01 -8.140312880277633667e-02 7.096011191606521606e-02 -5.460963845252990723e-01 -9.886424988508224487e-02 8.764625340700149536e-02 -3.859990239143371582e-01 -6.634905934333801270e-03 1.305173486471176147e-01
-7.736904174089431763e-02 -1.485894620418548584e-01 1.606078445911407471e-01 2.514241039752960205e-01 1.913760900497436523e-01 2.086269110441207886e-01 -1.319771260023117065e-01 -1.642755568027496338e-01 7.331637293100357056e-02 -3.546709893271327019e-03 2.480330467224121094e-01 -2.212870270013809204e-01 2.570359408855438232e-01 -1.097976788878440857e-01 -4.821877926588058472e-02 7.587801665067672729e-02 1.153057217597961426e-01 -2.642360329627990723e-01 4.018344357609748840e-02 -1.487924754619598389e-01 -1.142546720802783966e-02 -1.563946157693862915e-01 8.407768793404102325e-03 -4.390475153923034668e-01 -1.711390763521194458e-01 -9.408016502857208252e-02 -3.594844937324523926e-01 -9.077830612659454346e-02 -1.268776357173919678e-01 -1.314872652292251587e-01 1.508646607398986816e-01 1.550338976085186005e-02
-1.351449489593505859e-01 9.617156535387039185e-02 3.191392719745635986e-01 -1.427269428968429565e-01 3.802247345447540283e-02 1.451772153377532959e-01 1.531928926706314087e-01 1.171859502792358398e-01 -1.851253956556320190e-02 -1.325419992208480835e-01 -4.312257468700408936e-02 -1.055167242884635925e-01 1.033279895782470703e-01 8.977255783975124359e-03 -2.173916436731815338e-02 1.915743015706539154e-02 2.709449641406536102e-02 -2.780253291130065918e-01 -2.365169376134872437e-01 -1.571240872144699097e-01 5.326071009039878845e-02 -6.452140863984823227e-03 1.639523208141326904e-01 2.846077978610992432e-01 -2.899918556213378906e-01 7.269504666328430176e-02 -2.195920646190643311e-01 4.626045003533363342e-02 2.078140340745449066e-02 -4.522771537303924561e-01 3.630098998546600342e-01 -4.603206738829612732e-02
-6.226157024502754211e-02 6.099621951580047607e-02 1.605602055788040161e-01 -4.783146679401397705e-01 4.375125747174024582e-03 1.637404561042785645e-01 2.444055080413818359e-01 2.076344639062881470e-01 4.269105568528175354e-02 -1.409374922513961792e-01 5.015214160084724426e-02 -1.973244398832321167e-01 1.879800558090209961e-01 -8.975898846983909607e-03 -5.542124807834625244e-02 1.074515506625175476e-01 1.799041479825973511e-01 7.665230333805084229e-02 2.139133661985397339e-01 -2.218730151653289795e-01 -3.257434070110321045e-02 5.492229014635086060e-02 6.747279316186904907e-02 1.974263638257980347e-01 -3.426708877086639404e-01 -2.039591968059539795e-01 -2.687282562255859375e-01 -3.345082700252532959e-02 -1.702308505773544312e-01 -1.411905586719512939e-01 1.811750382184982300e-01 -7.770548108965158463e-03
-2.577398717403411865e-01 -4.878505691885948181e-02 -3.245461964979767799e-03 4.087326675653457642e-02 3.495021536946296692e-02 -6.173483282327651978e-02 -1.256575286388397217e-01 -8.483388274908065796e-02 -7.228682748973369598e-03 -1.820150613784790039e-01 2.449027448892593384e-01 3.595576062798500061e-02 4.925472438335418701e-01 -4.533600434660911560e-02 5.275705084204673767e-02 -2.248319089412689209e-01 6.269026547670364380e-02 -1.094256266951560974e-01 -5.619822815060615540e-02 3.496510535478591919e-02 1.197374090552330017e-01 2.306098863482475281e-02 6.520900130271911621e-02 -3.701488673686981201e-01 -2.391152381896972656e-01 -1.537298858165740967e-01 -2.094588130712509155e-01 -1.904451400041580200e-01 -1.876521408557891846e-01 -3.590353131294250488e-01 5.448251590132713318e-02 6.776069104671478271e-02
-1.361896395683288574e-01 2.442811429500579834e-01 3.866573795676231384e-02 -6.687826663255691528e-02 6.540552526712417603e-02 3.588058650493621826e-01 -1.134554818272590637e-01 -2.184973508119583130e-01 -2.877311408519744873e-01 1.507477015256881714e-01 2.567089796066284180e-01 8.702932856976985931e-03 1.343370229005813599e-01 9.578176587820053101e-02 6.392432749271392822e-02 2.074930220842361450e-01 5.596178025007247925e-02 -2.669387161731719971e-01 -1.269944012165069580e-01 -2.523746192455291748e-01 1.758006960153579712e-01 -1.354699134826660156e-01 6.167265400290489197e-02 -7.684759050607681274e-02 -3.116306662559509277e-01 7.717675529420375824e-03 -1.419271230697631836e-01 1.066118851304054260e-01 1.409851312637329102e-01 6.745585054159164429e-02 2.893723547458648682e-01 1.621955037117004395e-01
-1.132025942206382751e-01 -1.215367019176483154e-01 3.109382688999176025e-01 -2.937858700752258301e-01 2.769858837127685547e-01 3.060277700424194336e-01 1.414851397275924683e-01 -6.960902363061904907e-02 -6.464824825525283813e-02 -1.033138018101453781e-03 4.119194746017456055e-01 4.208085313439369202e-02 9.462856501340866089e-02 1.014868244528770447e-01 -6.258390378206968307e-03 -6.347189098596572876e-02 2.235920913517475128e-02 -4.205222725868225098e-01 8.889884501695632935e-02 -7.287570275366306305e-03 7.440695166587829590e-02 -2.913421951234340668e-02 1.960415691137313843e-01 7.344981282949447632e-02 -2.484062314033508301e-01 -1.794695667922496796e-02 -2.083750069141387939e-01 1.376534551382064819e-01 -1.320158839225769043e-01 -1.964673586189746857e-02 1.082640960812568665e-01 7.611736655235290527e-02
-2.847622036933898926e-01 1.999801695346832275e-01 1.833806484937667847e-01 -2.731875479221343994e-01 1.303610354661941528e-01 3.127833008766174316e-01 2.377452887594699860e-02 4.010850097984075546e-03 -5.118089914321899414e-02 3.554871678352355957e-01 -6.453260779380798340e-02 5.605255067348480225e-02 -4.766811151057481766e-03 9.774085134267807007e-03 1.017887219786643982e-01 7.724975049495697021e-02 7.523033767938613892e-02 -4.662172403186559677e-03 1.089790984988212585e-01 6.972823292016983032e-02 -2.198241651058197021e-01 -1.094419956207275391e-01 1.727582886815071106e-02 -5.626419931650161743e-02 -2.830887436866760254e-01 -1.552123278379440308e-01 -1.636468321084976196e-01 -4.659697413444519043e-02 1.015587151050567627e-01 -2.167923152446746826e-01 4.188165664672851562e-01 -2.245442867279052734e-01
-6.358480453491210938e-02 -1.313232481479644775e-01 1.210981793701648712e-02 -3.333212435245513916e-01 -9.631739929318428040e-03 -5.689115449786186218e-02 -4.037101194262504578e-02 3.632731363177299500e-02 9.422539174556732178e-02 2.321326136589050293e-01 4.140148758888244629e-01 1.836228519678115845e-01 2.471433281898498535e-01 -4.897599667310714722e-02 -2.045445144176483154e-02 -8.665975183248519897e-02 5.387831106781959534e-02 -3.072132170200347900e-01 -3.381375595927238464e-02 6.460075825452804565e-02 -3.658627346158027649e-02 1.695617586374282837e-01 1.156187132000923157e-01 1.168883517384529114e-01 -2.752379179000854492e-01 8.713888376951217651e-02 -4.716341197490692139e-01 1.393375843763351440e-01 -1.775124520063400269e-01 -2.896258980035781860e-02 2.678294852375984192e-02 -6.242463737726211548e-02
-1.381586492061614990e-02 3.032798506319522858e-02 2.096315175294876099e-01 2.659568935632705688e-02 8.273098617792129517e-02 3.323764503002166748e-01 6.658151745796203613e-02 -1.785228401422500610e-01 -3.964897245168685913e-02 6.161427497863769531e-02 1.234314292669296265e-01 9.470611065626144409e-02 3.648977875709533691e-01 6.561056710779666901e-03 -1.437348276376724243e-01 3.773943334817886353e-02 5.793946981430053711e-02 -1.717873811721801758e-01 -9.237300604581832886e-02 4.079053699970245361e-01 -5.283330567181110382e-03 9.039319306612014771e-02 1.641403287649154663e-01 -6.213913112878799438e-02 1.813935860991477966e-02 -2.132852822542190552e-01 -2.949103415012359619e-01 1.653326451778411865e-01 -1.540801823139190674e-01 -3.222370445728302002e-01 2.793933153152465820e-01 5.665851756930351257e-02
-4.977767467498779297e-01 4.944253712892532349e-02 1.226728707551956177e-01 -2.202309072017669678e-01 1.649174988269805908e-01 -2.569931373000144958e-02 2.436889708042144775e-01 -1.453818827867507935e-01 6.545082479715347290e-02 -9.758199751377105713e-02 1.772230565547943115e-01 -3.289802074432373047e-01 2.612629234790802002e-01 -1.159980986267328262e-02 2.051415890455245972e-01 -8.969128876924514771e-02 1.765436865389347076e-02 2.800887636840343475e-02 4.604659602046012878e-02 3.617700934410095215e-02 -4.828094318509101868e-02 -4.265874624252319336e-02 -3.234480693936347961e-02 -1.516237407922744751e-01 -2.599994242191314697e-01 -9.055136144161224365e-02 -3.577159941196441650e-01 7.566232979297637939e-02 -5.616122484207153320e-02 -1.486879289150238037e-01 1.309463530778884888e-01 1.458648145198822021e-01
-1.047809980809688568e-02 6.653246283531188965e-02 3.956552445888519287e-01 -2.659066319465637207e-01 1.068512350320816040e-01 2.749068439006805420e-01 -2.403712272644042969e-01 1.738909333944320679e-01 -9.341295808553695679e-02 -1.682158261537551880e-01 -1.862260699272155762e-02 -4.004868865013122559e-02 1.641635298728942871e-01 -2.424227632582187653e-02 4.378553107380867004e-02 -1.471605151891708374e-01 1.677644401788711548e-01 -3.452649414539337158e-01 5.818254873156547546e-02 -1.160280629992485046e-01 4.343693330883979797e-02 -1.306018233299255371e-01 2.396299093961715698e-01 -1.477933675050735474e-01 -1.468472331762313843e-01 5.952713638544082642e-02 -1.885591000318527222e-01 -1.450175344944000244e-01 -1.707349568605422974e-01 -1.701544821262359619e-01 2.463013529777526855e-01 -2.006340473890304565e-01
-1.560086905956268311e-01 -1.806332357227802277e-02 1.981366127729415894e-01 -4.753069877624511719e-01 -3.705218061804771423e-02 2.166980206966400146e-01 -1.634950935840606689e-02 -1.671475470066070557e-01 -1.465526223182678223e-01 -1.051437333226203918e-01 2.596715986728668213e-01 -1.632669381797313690e-02 8.775336295366287231e-02 5.755949765443801880e-02 1.468104869127273560e-01 9.400680661201477051e-02 1.238282918930053711e-01 -1.487516313791275024e-01 -1.653713136911392212e-01 5.486343428492546082e-02 3.309321105480194092e-01 1.351365447044372559e-02 2.654270827770233154e-01 1.221054568886756897e-01 -2.310565561056137085e-01 -2.841166593134403229e-02 -1.710468083620071411e-01 1.762325912714004517e-01 -1.515511721372604370e-01 -2.712679505348205566e-01 1.264242082834243774e-01 4.545356333255767822e-02
3.965691849589347839e-02 -1.421907842159271240e-01 3.093534409999847412e-01 -2.463418692350387573e-01 -4.913242533802986145e-02 -1.252116709947586060e-01 1.580839753150939941e-01 3.229270502924919128e-02 1.824373751878738403e-02 -8.432919532060623169e-02 7.259988784790039062e-02 -2.320499122142791748e-01 1.903723329305648804e-01 -1.072861775755882263e-01 -7.312337309122085571e-02 -1.030377298593521118e-01 7.228996604681015015e-02 -6.582172214984893799e-02 -1.306161098182201385e-02 -2.325250506401062012e-01 -3.696808591485023499e-02 -2.546669542789459229e-01 -1.621168665587902069e-02 -2.427016198635101318e-02 -4.991230368614196777e-01 1.832575052976608276e-01 -3.258213400840759277e-01 -3.868788108229637146e-02 -5.748901888728141785e-02 -2.919723987579345703e-01 -1.026872918009757996e-01 1.645918637514114380e-01
1.881975084543228149e-01 -1.632140874862670898e-01 -7.593458890914916992e-02 2.197483554482460022e-02 6.915960460901260376e-02 2.667075097560882568e-01 1.469530016183853149e-01 -6.301449984312057495e-02 -2.036335319280624390e-01 -5.588752776384353638e-02 -3.227357938885688782e-02 -1.186648458242416382e-01 1.513983458280563354e-01 -1.991084069013595581e-01 1.289667189121246338e-01 4.131865799427032471e-01 9.236424416303634644e-02 -1.443208605051040649e-01 -1.536778509616851807e-01 -1.151568163186311722e-02 9.139046072959899902e-02 7.349382154643535614e-03 -9.104475378990173340e-02 -1.547980755567550659e-01 -4.929092526435852051e-01 1.156552806496620178e-01 -1.237678453326225281e-01 2.423479408025741577e-01 -1.059015244245529175e-01 -8.602368086576461792e-02 2.095650583505630493e-01 1.840965002775192261e-01
4.045518115162849426e-02 -1.826913654804229736e-01 -5.846780724823474884e-03 -2.683295868337154388e-02 1.156333908438682556e-01 1.903695911169052124e-01 -2.794298157095909119e-02 -5.564569309353828430e-02 -2.747925221920013428e-01 8.119747787714004517e-02 -1.069145277142524719e-01 -7.777956873178482056e-02 -5.068661645054817200e-02 -2.787181735038757324e-01 -8.332380652427673340e-02 6.021669507026672363e-01 1.471448391675949097e-01 -7.699459791183471680e-02 -1.639234274625778198e-01 3.012813813984394073e-02 -1.224480494856834412e-01 -2.880791202187538147e-03 -7.655134052038192749e-02 -1.278195679187774658e-01 -4.033924043178558350e-01 1.033940017223358154e-01 -1.743990182876586914e-01 5.302831903100013733e-02 1.267013847827911377e-01 -1.408856958150863647e-01 1.583601385354995728e-01 -3.432289138436317444e-02
-1.984142810106277466e-01 -1.633046269416809082e-01 1.205408871173858643e-01 1.908883601427078247e-01 1.619777083396911621e-01 1.361100524663925171e-01 -1.953764855861663818e-01 -2.750427424907684326e-01 1.120042987167835236e-02 1.004707813262939453e-01 2.577356398105621338e-01 -2.203072160482406616e-01 1.896895319223403931e-01 -1.541078686714172363e-01 -1.812221705913543701e-01 9.962782263755798340e-02 -1.691469736397266388e-02 -1.381862908601760864e-01 -2.081792801618576050e-03 -9.768151491880416870e-02 -1.108353883028030396e-01 -1.448550969362258911e-01 1.620250046253204346e-01 -3.982911407947540283e-01 -2.906407117843627930e-01 -5.182426050305366516e-02 -1.709564179182052612e-01 -2.472907677292823792e-02 3.922864794731140137e-02 -3.547353148460388184e-01 -4.421954602003097534e-02 5.762469395995140076e-02
5.343716591596603394e-02 -2.001737505197525024e-01 -3.179899454116821289e-01 -2.264048159122467041e-01 -7.578410953283309937e-02 -4.739510361105203629e-03 1.960235647857189178e-02 -1.555704623460769653e-01 4.494377598166465759e-02 -4.111387580633163452e-02 1.424405574798583984e-01 6.835488975048065186e-02 2.266273200511932373e-01 1.675012260675430298e-01 1.904173046350479126e-01 5.056091467849910259e-04 7.498161494731903076e-02 -1.816084533929824829e-01 -4.620440304279327393e-02 -2.641448974609375000e-01 -7.492538541555404663e-02 8.880899101495742798e-02 -8.275410532951354980e-02 7.366766035556793213e-02 -1.809879392385482788e-01 2.028102874755859375e-01 -3.036019802093505859e-01 -1.804911792278289795e-01 1.438201963901519775e-01 -4.965657591819763184e-01 1.381108015775680542e-01 9.346143901348114014e-02
-2.903696335852146149e-02 -3.568883240222930908e-01 -7.592205703258514404e-02 -2.211644202470779419e-01 4.610657095909118652e-01 1.551303863525390625e-01 4.198067635297775269e-02 -7.635487616062164307e-02 3.465148061513900757e-02 -1.804098337888717651e-01 6.482332199811935425e-02 -4.509685188531875610e-02 2.646561264991760254e-01 -5.960581079125404358e-02 -5.375460535287857056e-02 3.064115764573216438e-03 -5.699293687939643860e-02 -6.440845131874084473e-02 -3.175431117415428162e-02 -1.859278790652751923e-02 -1.380508244037628174e-01 7.161491364240646362e-02 1.523306071758270264e-01 4.130068421363830566e-02 -4.703997969627380371e-01 -1.015184372663497925e-01 -3.253779932856559753e-02 -2.757706865668296814e-02 -5.945524945855140686e-02 -1.374812275171279907e-01 1.335664391517639160e-01 3.533645868301391602e-01
5.398046597838401794e-02 -1.604564189910888672e-01 -5.546935275197029114e-02 -2.292646765708923340e-01 6.446876376867294312e-02 1.166723072528839111e-01 -2.023925185203552246e-01 1.874706149101257324e-01 3.713826462626457214e-02 -1.604953110218048096e-01 9.776212275028228760e-02 -1.213921606540679932e-01 -7.410929352045059204e-02 -2.179493159055709839e-01 -5.444336682558059692e-03 3.379108384251594543e-02 3.339504897594451904e-01 -4.547410011291503906e-01 2.209529094398021698e-02 -1.108413636684417725e-01 -6.296350806951522827e-02 -2.455318421125411987e-01 1.916628181934356689e-01 3.047245182096958160e-02 -3.386167585849761963e-01 1.166962385177612305e-01 -2.478791624307632446e-01 3.708440437912940979e-02 -7.808082550764083862e-02 -1.563751846551895142e-01 1.394192129373550415e-01 -2.052833735942840576e-01
-2.119276076555252075e-01 -9.819581359624862671e-02 -5.537861585617065430e-02 1.230317428708076477e-01 1.372704952955245972e-01 1.721139848232269287e-01 2.721427194774150848e-02 -3.051701188087463379e-01 -1.090897396206855774e-01 -5.819104611873626709e-02 1.483774632215499878e-01 1.722015887498855591e-01 2.564025223255157471e-01 -8.305670320987701416e-02 7.172791659832000732e-02 2.623449079692363739e-02 2.418059408664703369e-01 1.347092241048812866e-01 -9.185950458049774170e-02 1.037683784961700439e-01 -2.858757972717285156e-01 1.459897309541702271e-01 -7.164021581411361694e-02 -2.864433228969573975e-01 -2.835451439023017883e-02 -1.088784635066986084e-01 -2.560307383537292480e-01 2.025000602006912231e-01 -1.942435055971145630e-01 -2.387636154890060425e-01 3.586557209491729736e-01 -1.041299477219581604e-01
2.465984597802162170e-02 -5.204071477055549622e-02 2.912587225437164307e-01 -1.533507555723190308e-01 -9.338103234767913818e-02 2.959300996735692024e-03 1.405400335788726807e-01 -4.994795192033052444e-03 -1.528315395116806030e-01 -6.484026461839675903e-02 1.680534780025482178e-01 -9.473484754562377930e-02 2.104182988405227661e-01 -1.643968373537063599e-01 3.245494887232780457e-02 -8.997693657875061035e-02 1.120096594095230103e-01 1.374088823795318604e-01 -1.737588047981262207e-01 2.340499125421047211e-02 -3.377564549446105957e-01 -2.090789191424846649e-02 3.902104450389742851e-03 -2.986828088760375977e-01 -9.813425131142139435e-04 -1.187914758920669556e-01 -4.607298672199249268e-01 -8.096504211425781250e-02 6.049190461635589600e-02 -1.933078616857528687e-01 3.313646614551544189e-01 2.547954618930816650e-01
-1.420334875583648682e-01 -1.232696846127510071e-01 9.066490083932876587e-02 2.049964107573032379e-02 -1.330160200595855713e-01 1.803027987480163574e-01 -1.399507075548171997e-01 -4.601247981190681458e-02 1.872102729976177216e-02 -2.991423606872558594e-01 5.098716169595718384e-02 -7.226664572954177856e-02 7.787282019853591919e-02 6.379432231187820435e-02 4.371182993054389954e-02 4.096270725131034851e-02 3.627616167068481445e-02 -3.445006906986236572e-01 -1.626542061567306519e-01 -1.725130826234817505e-01 -3.245210051536560059e-01 1.786404699087142944e-01 6.209173426032066345e-02 9.434927999973297119e-02 -3.291280865669250488e-01 1.671660244464874268e-01 -2.253030985593795776e-01 -2.048625349998474121e-01 -1.768172383308410645e-01 -3.475961387157440186e-01 2.554338872432708740e-01 -1.313624344766139984e-02
8.949337154626846313e-02 -1.078469902276992798e-01 -1.009269207715988159e-01 -2.884444966912269592e-02 -3.558344393968582153e-02 1.981908231973648071e-01 9.562630951404571533e-02 -5.476649478077888489e-02 -1.681998223066329956e-01 7.014033943414688110e-02 2.856656722724437714e-02 -5.260568112134933472e-02 3.658257424831390381e-02 -3.346701562404632568e-01 6.902294605970382690e-02 3.751024901866912842e-01 2.273549884557723999e-01 -2.419735044240951538e-01 -2.524668872356414795e-01 -1.254338175058364868e-01 4.589417576789855957e-02 -2.034681439399719238e-01 -1.478607058525085449e-01 -7.375543564558029175e-02 -4.885195791721343994e-01 9.027838706970214844e-03 -9.860773384571075439e-02 1.569232642650604248e-01 -7.819918543100357056e-02 -1.387409716844558716e-01 -1.131486967206001282e-01 2.219881564378738403e-01
-1.057578623294830322e-01 1.021355837583541870e-01 -4.521132633090019226e-02 2.363758161664009094e-02 -5.765870213508605957e-02 1.917111575603485107e-01 1.447962373495101929e-01 1.951835304498672485e-01 1.170820891857147217e-01 3.107505738735198975e-01 2.110841721296310425e-01 -6.154228746891021729e-02 5.340319871902465820e-02 -1.351257562637329102e-01 9.627910703420639038e-02 -6.699291523545980453e-03 3.251024782657623291e-01 2.347676455974578857e-01 1.787320375442504883e-01 1.516530513763427734e-01 -2.266679257154464722e-01 -2.289089374244213104e-03 -7.081536203622817993e-02 8.186669647693634033e-02 -2.689070999622344971e-01 8.601825684309005737e-02 -4.120262265205383301e-01 -2.184022367000579834e-01 -1.803226917982101440e-01 -1.725130677223205566e-01 2.183894813060760498e-01 -3.999052196741104126e-02
-3.047031462192535400e-01 4.611550271511077881e-02 6.999739259481430054e-02 -1.134299039840698242e-01 -1.035486534237861633e-01 4.040227532386779785e-01 2.161502391099929810e-01 -2.263763248920440674e-01 -2.504282891750335693e-01 -2.723072767257690430e-01 1.813305467367172241e-01 -1.967800408601760864e-01 1.891365349292755127e-01 5.807206779718399048e-02 1.984050422906875610e-01 -6.924697756767272949e-02 5.878541991114616394e-02 -1.189766526222229004e-01 5.144701525568962097e-02 -1.526472866535186768e-01 2.481491491198539734e-02 2.971442937850952148e-01 -1.218044012784957886e-02 -2.579418718814849854e-01 -8.776066452264785767e-02 1.972778886556625366e-02 -1.673262417316436768e-01 -1.182894930243492126e-01 -1.853260397911071777e-01 -8.238244056701660156e-02 -1.278841868042945862e-02 1.817588210105895996e-01
6.278926134109497070e-02 1.701415181159973145e-01 2.174616418778896332e-02 -3.646391332149505615e-01 1.184487715363502502e-01 2.026884257793426514e-01 -2.089711427688598633e-01 1.612021028995513916e-01 -1.102975755929946899e-01 2.926149033010005951e-02 -2.021752297878265381e-02 -1.513473987579345703e-01 5.647497996687889099e-02 -3.318547010421752930e-01 -2.992973104119300842e-02 1.130749657750129700e-01 1.649761348962783813e-01 -4.084606766700744629e-01 -8.196996897459030151e-02 -1.857752501964569092e-01 8.912689983844757080e-02 -6.338218599557876587e-02 8.600874245166778564e-02 1.960537880659103394e-01 -2.380828410387039185e-01 5.747784860432147980e-03 -1.044081598520278931e-01 -3.944368287920951843e-02 -1.675972789525985718e-01 -3.295600116252899170e-01 1.684972047805786133e-01 -1.349979192018508911e-01
-3.055923804640769958e-02 -1.958974748849868774e-01 -5.687571689486503601e-02 -2.459154836833477020e-02 8.620874583721160889e-02 2.190887778997421265e-01 2.578941285610198975e-01 8.869017660617828369e-02 -4.301646724343299866e-02 -1.829352527856826782e-01 -1.210423465818166733e-02 -9.906358271837234497e-02 8.120129257440567017e-02 -2.006352543830871582e-01 1.083106324076652527e-01 2.178736329078674316e-01 1.003456115722656250e-01 -1.850884556770324707e-01 -1.731382310390472412e-01 -3.874341845512390137e-01 9.536981582641601562e-03 -2.838323712348937988e-01 1.992288976907730103e-02 -4.050061404705047607e-01 -2.821816205978393555e-01 -1.488465443253517151e-02 -2.936549186706542969e-01 6.196710467338562012e-02 -1.859477013349533081e-01 -3.300119936466217041e-02 1.420708280056715012e-02 -2.105218358337879181e-02
-5.920590087771415710e-02 -1.199944391846656799e-01 -9.456525743007659912e-02 1.261666510254144669e-02 4.504559189081192017e-02 1.309060603380203247e-01 -3.503712639212608337e-02 2.024298757314682007e-01 -5.338584259152412415e-02 8.123547583818435669e-02 -4.772520437836647034e-02 -5.133825913071632385e-02 2.709171473979949951e-01 -1.435227319598197937e-02 1.914332956075668335e-01 1.102062612771987915e-01 1.691382825374603271e-01 -2.665480226278305054e-02 -1.993824839591979980e-01 -4.753982939291745424e-04 9.944775700569152832e-02 3.527019545435905457e-02 3.178406655788421631e-01 -4.257715642452239990e-01 -2.349194139242172241e-01 4.305088520050048828e-02 -3.653644025325775146e-01 -2.362682819366455078e-01 2.005242928862571716e-02 -3.929752111434936523e-01 -1.045746579766273499e-01 -1.532250456511974335e-02
-2.203832566738128662e-01 -1.040869057178497314e-01 1.010226160287857056e-01 -2.275520116090774536e-01 -3.088737465441226959e-02 3.286545276641845703e-01 4.857060313224792480e-02 1.972931623458862305e-01 -2.258271425962448120e-01 -2.139989584684371948e-01 2.091639488935470581e-02 -1.484559625387191772e-01 1.662197522819042206e-02 -3.200397193431854248e-01 5.570468027144670486e-03 -9.286951273679733276e-02 1.803467869758605957e-01 -3.504357039928436279e-01 -1.522130072116851807e-01 1.789838448166847229e-02 -8.733915537595748901e-02 -1.403912529349327087e-02 -7.336705923080444336e-02 1.502498537302017212e-01 -3.610350191593170166e-01 -4.373362287878990173e-02 -9.248504042625427246e-02 1.190355420112609863e-01 -6.854132562875747681e-02 -6.587024033069610596e-02 3.067540526390075684e-01 -1.581563800573348999e-01
-1.797296702861785889e-01 -5.190724879503250122e-02 1.949647814035415649e-01 -2.601605951786041260e-01 -3.994011506438255310e-02 4.081835970282554626e-02 1.288456767797470093e-01 5.910060182213783264e-02 1.073756441473960876e-02 6.338711082935333252e-02 1.447153389453887939e-01 -8.506597578525543213e-02 3.495495617389678955e-01 -2.277592420578002930e-01 6.142024695873260498e-02 1.216654181480407715e-01 1.653696000576019287e-01 -1.594014614820480347e-01 -4.633121937513351440e-02 6.819594651460647583e-02 2.771774232387542725e-01 -2.167148888111114502e-01 1.639310866594314575e-01 3.065354228019714355e-01 -1.572577804327011108e-01 5.293506383895874023e-02 -1.840045899152755737e-01 -2.509720921516418457e-01 -1.618073135614395142e-01 -3.525575101375579834e-01 1.707035899162292480e-01 5.318273603916168213e-02
9.322619438171386719e-02 -2.395654320716857910e-01 1.550770550966262817e-01 -1.476820707321166992e-01 -1.220934763550758362e-01 7.567752152681350708e-02 -1.389250904321670532e-01 1.159885451197624207e-01 9.988176077604293823e-02 -1.776730455458164215e-02 1.050426959991455078e-01 -4.446103423833847046e-02 1.282167881727218628e-01 8.527003973722457886e-02 8.814643323421478271e-02 -2.006037980318069458e-01 1.897008270025253296e-01 -2.343525886535644531e-01 -5.662568286061286926e-02 -8.125637471675872803e-02 -9.430181980133056641e-02 4.104559123516082764e-02 -3.289549797773361206e-02 4.570590704679489136e-02 -3.289326131343841553e-01 2.235194109380245209e-02 -3.387850821018218994e-01 -1.757553964853286743e-01 -2.008192539215087891e-01 -3.697812855243682861e-01 4.386044442653656006e-01 3.713071346282958984e-02
2.368007600307464600e-02 -8.726129680871963501e-02 -6.186945363879203796e-02 -2.087700814008712769e-01 2.711566984653472900e-01 -4.849576950073242188e-02 8.473489433526992798e-02 -1.251535415649414062e-01 -1.506258398294448853e-01 3.212676942348480225e-02 1.550964415073394775e-01 -2.139134407043457031e-01 4.887475669384002686e-01 -3.365425765514373779e-02 5.769472569227218628e-02 1.440232992172241211e-01 -8.859992027282714844e-02 -2.731433212757110596e-01 4.118000715970993042e-02 -3.586139902472496033e-02 1.214069426059722900e-01 -3.026071488857269287e-01 4.166858643293380737e-02 -4.809392616152763367e-02 -1.583822518587112427e-01 5.022501200437545776e-02 -1.180525273084640503e-01 1.630477905273437500e-01 -9.416313841938972473e-04 -2.322937548160552979e-01 2.167038917541503906e-01 3.510400056838989258e-01
-3.736095875501632690e-02 1.285378262400627136e-02 2.093860954046249390e-01 -3.284646272659301758e-01 4.263403266668319702e-02 8.803806453943252563e-02 1.567906588315963745e-01 -1.794189959764480591e-02 -1.055970042943954468e-01 -1.450356394052505493e-01 2.013233304023742676e-01 8.832043409347534180e-02 2.907069921493530273e-01 -1.600739210844039917e-01 1.589493155479431152e-01 3.831792622804641724e-02 4.297330975532531738e-02 -9.682328253984451294e-02 3.219607472419738770e-02 -5.360497627407312393e-03 2.195385992527008057e-01 -8.010907471179962158e-02 2.371624559164047241e-01 3.200756907463073730e-01 -4.196665585041046143e-01 1.045635715126991272e-01 -1.580737680196762085e-01 -1.898929327726364136e-01 -7.044345885515213013e-02 -3.304918110370635986e-01 4.262808337807655334e-02 7.175153493881225586e-02
-2.197136878967285156e-01 -6.053166091442108154e-02 1.378225237131118774e-01 -1.296800076961517334e-01 -7.091026287525892258e-03 2.915033400058746338e-01 5.050460249185562134e-02 2.411364391446113586e-02 -8.427822589874267578e-02 -2.115944772958755493e-01 3.412632942199707031e-01 -3.096791505813598633e-01 9.089285135269165039e-02 -2.919726073741912842e-02 3.192557394504547119e-02 3.059898503124713898e-02 -4.448056966066360474e-02 -1.723263598978519440e-02 1.817581355571746826e-01 -2.430907487869262695e-01 2.999906986951828003e-02 -1.315050199627876282e-02 2.249128222465515137e-01 2.011845409870147705e-01 -3.856517374515533447e-01 1.049519106745719910e-01 -2.770234048366546631e-01 2.088622301816940308e-01 4.511612653732299805e-02 -1.768188178539276123e-01 2.191668003797531128e-01 -2.839786559343338013e-02
-1.279995888471603394e-01 -2.401623427867889404e-01 9.558348357677459717e-02 -4.296624362468719482e-01 -7.965299487113952637e-02 3.361450731754302979e-01 3.080048225820064545e-02 -9.062132239341735840e-02 3.969474136829376221e-02 -1.103000789880752563e-01 -2.640776522457599640e-02 -7.711070030927658081e-02 2.142917066812515259e-01 5.866126716136932373e-02 4.293736442923545837e-02 3.637066110968589783e-02 3.205125778913497925e-02 -1.163802444934844971e-01 -1.340868771076202393e-01 -5.767774581909179688e-02 2.416269108653068542e-02 1.774100400507450104e-02 1.359916031360626221e-01 2.710413336753845215e-01 -4.215504229068756104e-01 -4.514043405652046204e-02 -1.533816009759902954e-01 1.892604380846023560e-01 -2.600548863410949707e-01 -2.589460909366607666e-01 1.283446326851844788e-02 1.676662415266036987e-01
1.106540560722351074e-01 -1.826888024806976318e-01 1.086958348751068115e-01 -2.795534208416938782e-03 8.770111203193664551e-02 1.480876505374908447e-01 2.765556871891021729e-01 -7.192362099885940552e-02 -1.404144167900085449e-01 -6.186907365918159485e-02 2.256986498832702637e-01 -1.037770807743072510e-01 2.323640435934066772e-01 -4.027165770530700684e-01 7.102796435356140137e-02 -5.818631127476692200e-02 -6.644149869680404663e-02 -2.549163699150085449e-01 8.378123492002487183e-02 2.445657923817634583e-02 -5.033177509903907776e-02 -1.079880967736244202e-01 -1.351117193698883057e-01 2.065040469169616699e-01 -1.197824999690055847e-01 3.594150394201278687e-02 -3.115666508674621582e-01 -1.007941812276840210e-01 3.767985152080655098e-03 -4.798501729965209961e-01 -1.254567503929138184e-01 2.078040316700935364e-02
-9.533907286822795868e-03 -8.365379273891448975e-02 2.007931768894195557e-01 -1.024462133646011353e-01 2.129680365324020386e-01 9.064205735921859741e-02 2.024247348308563232e-01 -1.209148168563842773e-01 -2.047129571437835693e-01 -7.717462629079818726e-02 3.017984032630920410e-01 -6.401019543409347534e-02 2.718539535999298096e-01 -2.248123437166213989e-01 5.250928178429603577e-02 -4.461679980158805847e-02 4.949316754937171936e-02 -8.676520548760890961e-03 2.234407328069210052e-02 4.077557846903800964e-02 1.580030098557472229e-02 -1.008787602186203003e-01 -2.540957927703857422e-01 2.300383299589157104e-01 -4.824820533394813538e-02 1.908193379640579224e-01 -4.461059570312500000e-01 -2.965534627437591553e-01 -6.771696731448173523e-03 -3.012901842594146729e-01 -5.511598661541938782e-02 -9.244205802679061890e-02
-3.092699348926544189e-01 -3.546632826328277588e-02 -2.100793458521366119e-02 -2.708317637443542480e-01 1.253318786621093750e-01 2.576939165592193604e-01 -1.347985416650772095e-01 -2.958857119083404541e-01 7.564886659383773804e-02 4.106297343969345093e-02 -4.810949414968490601e-02 2.522941213101148605e-03 7.475367188453674316e-02 -2.466275095939636230e-01 -3.604926541447639465e-02 1.277870684862136841e-01 1.212015151977539062e-01 -2.393874078989028931e-01 2.953581809997558594e-01 4.766897112131118774e-02 -4.550833255052566528e-02 2.241902500391006470e-01 6.430112570524215698e-02 1.335635185241699219e-01 -1.772769540548324585e-01 9.792461991310119629e-02 -4.501017332077026367e-01 2.608210407197475433e-02 -7.506489008665084839e-02 -1.017807498574256897e-01 2.268868833780288696e-01 -1.126315817236900330e-02
2.578000351786613464e-02 4.010047763586044312e-02 3.518033027648925781e-01 1.137733459472656250e-01 7.171976845711469650e-03 1.163185089826583862e-01 5.045982077717781067e-02 1.951171201653778553e-03 -1.639284193515777588e-01 -1.448827981948852539e-01 2.032068371772766113e-01 1.140413954854011536e-01 3.899069130420684814e-01 -2.241199463605880737e-01 1.056439727544784546e-01 -1.705901771783828735e-01 1.494984328746795654e-01 -1.248552426695823669e-01 -4.877264425158500671e-02 -2.079361490905284882e-02 -2.290740050375461578e-02 -3.788411244750022888e-02 1.324469409883022308e-02 -3.853662014007568359e-01 -2.833366692066192627e-01 -1.640090048313140869e-01 -1.219709143042564392e-01 -1.371205896139144897e-01 -5.737252905964851379e-02 -3.051818907260894775e-01 -4.916588962078094482e-02 2.628888487815856934e-01
-2.444078773260116577e-01 -1.011254042387008667e-01 3.545751795172691345e-02 -4.039945453405380249e-02 1.467402875423431396e-01 1.276828795671463013e-01 2.120698541402816772e-01 -9.630292654037475586e-02 -5.064370483160018921e-02 -2.129292190074920654e-01 7.984123378992080688e-02 -1.134103536605834961e-01 2.898997366428375244e-01 -2.500832974910736084e-01 -6.361365318298339844e-02 -2.534914612770080566e-01 3.542523831129074097e-02 2.714066952466964722e-02 -1.912838667631149292e-01 6.389671564102172852e-02 -1.955092847347259521e-01 -2.342583425343036652e-02 2.342218160629272461e-01 -2.335957437753677368e-01 -1.313472241163253784e-01 1.188522577285766602e-02 -2.184274792671203613e-01 -3.268866240978240967e-02 1.076698079705238342e-01 -4.883274137973785400e-01 1.537668704986572266e-01 1.493341177701950073e-01
2.552811242640018463e-02 6.043544039130210876e-02 2.103548645973205566e-01 -1.829794943332672119e-01 3.050833754241466522e-02 -1.735269427299499512e-01 -7.502650469541549683e-02 -1.481736730784177780e-02 2.636259235441684723e-02 -7.011773437261581421e-02 1.153559982776641846e-01 -1.573483496904373169e-01 1.306463330984115601e-01 -1.624024063348770142e-01 -2.370676994323730469e-01 -6.642525643110275269e-02 3.867151960730552673e-02 -2.559970915317535400e-01 2.300342917442321777e-02 -2.988085150718688965e-01 1.342499852180480957e-01 -8.380588144063949585e-02 -1.320333629846572876e-01 5.866911262273788452e-02 -3.477282524108886719e-01 1.030838713049888611e-01 -5.316081643104553223e-01 -2.447088435292243958e-02 -4.649158939719200134e-02 -2.579374015331268311e-01 1.048338040709495544e-02 2.168489396572113037e-01
-1.889110207557678223e-01 -2.573531568050384521e-01 7.463648915290832520e-02 -4.360156953334808350e-01 3.260302841663360596e-01 2.096078395843505859e-01 -7.749303430318832397e-02 -1.476458758115768433e-01 -1.410228013992309570e-02 -1.131493300199508667e-01 -3.150428831577301025e-02 -5.716083105653524399e-03 1.454898715019226074e-01 -1.412172764539718628e-01 2.425740100443363190e-02 6.623258441686630249e-02 6.278085708618164062e-02 -1.864456236362457275e-01 5.443703755736351013e-02 1.248999089002609253e-01 -1.737223751842975616e-02 -3.722274675965309143e-02 1.226804181933403015e-01 1.088173314929008484e-01 -2.803584635257720947e-01 -5.040632933378219604e-02 -2.065091133117675781e-01 4.449534043669700623e-02 -7.549692690372467041e-02 -7.955636829137802124e-02 1.997479796409606934e-01 4.480096995830535889e-01
-5.914085358381271362e-02 -1.429002434015274048e-01 1.062848940491676331e-01 8.450491353869438171e-03 2.632609903812408447e-01 2.802110835909843445e-02 -2.632770836353302002e-01 2.142147421836853027e-01 -5.194372311234474182e-02 -2.584655284881591797e-01 7.726108282804489136e-02 -3.646093979477882385e-02 8.395471423864364624e-02 -8.057200908660888672e-02 1.332419365644454956e-01 1.866118758916854858e-01 3.831525444984436035e-01 9.327574819326400757e-02 -7.035180926322937012e-02 2.335541136562824249e-02 7.780085504055023193e-02 2.891606092453002930e-01 2.506952174007892609e-02 -1.054394394159317017e-01 -8.458609879016876221e-02 -7.979948073625564575e-02 -3.862902820110321045e-01 -2.076811045408248901e-01 -6.891648471355438232e-02 -1.448084563016891479e-01 3.106054067611694336e-01 2.145175337791442871e-01
-6.237049028277397156e-02 1.164772454649209976e-02 -2.885510399937629700e-02 -2.965260855853557587e-02 3.279692232608795166e-01 1.736237108707427979e-01 -1.743914000689983368e-02 -1.914685666561126709e-01 -5.286189168691635132e-02 1.937734708189964294e-02 1.090277954936027527e-01 -8.888121694326400757e-02 4.152402281761169434e-01 -1.395605355501174927e-01 8.690018206834793091e-02 1.289353370666503906e-01 -9.187400341033935547e-02 -7.892945408821105957e-02 1.960276216268539429e-01 -2.807626426219940186e-01 -2.836966216564178467e-01 -3.052722215652465820e-01 -1.098819226026535034e-01 -2.275772392749786377e-01 -3.742283284664154053e-01 -6.544839590787887573e-02 -1.877927333116531372e-01 4.802713170647621155e-02 7.617851346731185913e-02 -8.594286441802978516e-02 -1.262004822492599487e-01 8.367856964468955994e-03
-4.956854879856109619e-02 7.719178497791290283e-02 8.703284710645675659e-02 -1.938342601060867310e-01 -3.232453018426895142e-02 1.748201809823513031e-02 2.009547650814056396e-01 -2.349399477243423462e-01 -1.114107817411422729e-01 -1.048936843872070312e-01 1.853801459074020386e-01 -1.672909259796142578e-01 5.887473374605178833e-02 -1.585401445627212524e-01 -1.377842575311660767e-01 -5.670045316219329834e-02 3.418781608343124390e-02 2.978903055191040039e-02 -2.509166002273559570e-01 2.899314509704709053e-03 -1.550866514444351196e-01 -6.166979670524597168e-02 2.904244512319564819e-02 -3.748014271259307861e-01 -9.406399726867675781e-02 -1.737138926982879639e-01 -4.593099653720855713e-01 -1.511728316545486450e-01 2.469538897275924683e-01 -8.489855378866195679e-02 3.219536542892456055e-01 1.845272332429885864e-01
9.853415191173553467e-02 -2.440068684518337250e-02 1.159044206142425537e-01 -8.131639659404754639e-02 -2.026307433843612671e-01 3.093795478343963623e-01 1.412413269281387329e-01 3.071980550885200500e-02 -3.153748214244842529e-01 1.763178966939449310e-02 3.192012757062911987e-02 -3.250983729958534241e-02 1.927005052566528320e-01 5.500441417098045349e-02 -1.252025663852691650e-01 -2.761463820934295654e-01 3.108585476875305176e-01 6.744594126939773560e-02 -1.484033316373825073e-01 7.992966473102569580e-02 -3.106546998023986816e-01 2.854795753955841064e-02 1.263893097639083862e-01 -6.822543591260910034e-02 -2.586675286293029785e-01 -1.988140791654586792e-01 -2.508395910263061523e-01 1.490301489830017090e-01 7.148164510726928711e-02 -2.652920186519622803e-01 2.274649590253829956e-01 1.081736236810684204e-01
-6.349669396877288818e-02 5.769423395395278931e-02 3.181447833776473999e-02 5.738222971558570862e-02 -1.015231832861900330e-01 2.952921204268932343e-02 3.983505368232727051e-01 -1.789377927780151367e-01 1.486289054155349731e-01 -1.917871981859207153e-01 1.113824844360351562e-01 -9.177891165018081665e-02 1.971972435712814331e-01 1.002823710441589355e-01 1.557808965444564819e-01 2.044051438570022583e-01 1.587266623973846436e-01 -1.915954798460006714e-01 1.168639808893203735e-01 -2.255984395742416382e-01 -5.111406743526458740e-02 2.080945521593093872e-01 9.975549578666687012e-02 -5.939027667045593262e-02 -4.586006700992584229e-01 -1.734709292650222778e-01 -1.153383329510688782e-01 1.078303381800651550e-01 -8.352340757846832275e-02 -2.891461253166198730e-01 1.097367033362388611e-01 1.948050856590270996e-01
-2.461445331573486328e-01 -1.024342328310012817e-01 3.365218341350555420e-01 -1.504894345998764038e-02 7.188914716243743896e-02 6.048621237277984619e-02 1.490332838147878647e-02 -1.821410492993891239e-03 -4.256221652030944824e-02 -9.552294760942459106e-02 7.031972706317901611e-02 3.095532767474651337e-02 5.144412517547607422e-01 4.455730691552162170e-02 5.000979825854301453e-02 -1.747840046882629395e-01 7.778203487396240234e-02 -1.480127424001693726e-01 -9.339386224746704102e-02 4.807820916175842285e-02 1.048165932297706604e-02 -1.322291642427444458e-01 -1.050362363457679749e-02 -2.800336778163909912e-01 -3.084983825683593750e-01 -1.005002930760383606e-01 -1.391104012727737427e-01 -1.020015701651573181e-01 -1.223871558904647827e-01 -3.717415928840637207e-01 1.602344587445259094e-02 2.574872672557830811e-01
-6.240961141884326935e-03 -5.462922155857086182e-02 -1.779914647340774536e-02 -2.547140717506408691e-01 2.485772669315338135e-01 1.064559817314147949e-01 2.253855615854263306e-01 9.451232105493545532e-02 2.058934420347213745e-02 -4.019562527537345886e-02 2.916659414768218994e-01 -7.492394000291824341e-02 1.013938114047050476e-01 4.943130537867546082e-02 5.353512167930603027e-01 2.191060781478881836e-01 1.826043054461479187e-02 -1.131921187043190002e-01 1.988514810800552368e-01 -6.715407967567443848e-02 -2.165846079587936401e-01 2.038381397724151611e-01 9.930650889873504639e-02 -6.482020020484924316e-02 -1.716709285974502563e-01 -4.896304383873939514e-02 -3.299799263477325439e-01 3.972575068473815918e-02 1.463346928358078003e-01 -7.672329246997833252e-02 1.714107841253280640e-01 -1.166048459708690643e-02
1.887260079383850098e-01 -9.553736448287963867e-02 1.358723491430282593e-01 -4.332880377769470215e-01 5.427614226937294006e-02 2.002839595079421997e-01 -2.223126739263534546e-01 2.813051044940948486e-01 1.349962316453456879e-02 1.306520998477935791e-01 -6.969066709280014038e-02 2.025629580020904541e-01 5.612496659159660339e-02 -1.149353384971618652e-01 -1.684083640575408936e-01 1.143301799893379211e-01 1.990069001913070679e-01 -1.256746798753738403e-01 9.532205760478973389e-02 -2.107489854097366333e-01 -1.811656914651393890e-02 9.589187800884246826e-02 -2.617957442998886108e-02 7.774095982313156128e-02 -4.040557742118835449e-01 9.998843073844909668e-02 -2.544803321361541748e-01 -5.073574185371398926e-02 -1.029186770319938660e-01 -1.460918933153152466e-01 2.423920482397079468e-01 -8.519838564097881317e-03
-3.605062067508697510e-01 1.480146050453186035e-01 2.141231894493103027e-01 3.064827434718608856e-02 -9.793989360332489014e-03 2.737987637519836426e-01 -1.195864230394363403e-01 -1.014575287699699402e-01 1.299165487289428711e-01 3.124153940007090569e-03 4.147236645221710205e-01 -2.617686241865158081e-02 1.633887887001037598e-01 -2.165537327527999878e-03 3.455379903316497803e-01 -8.454374223947525024e-02 1.275784373283386230e-01 -5.488079413771629333e-02 -7.706326991319656372e-02 1.479159146547317505e-01 -1.242814213037490845e-01 -5.201629828661680222e-03 1.299555450677871704e-01 -2.933355420827865601e-02 -2.199576795101165771e-01 2.518514916300773621e-02 -4.211134314537048340e-01 -3.153503686189651489e-02 1.029501855373382568e-01 1.195643767714500427e-01 1.329655945301055908e-01 -9.284445643424987793e-02
-2.450660616159439087e-01 -3.294389247894287109e-01 5.803884565830230713e-02 2.334551513195037842e-01 2.089963853359222412e-01 9.220739454030990601e-02 -4.119058698415756226e-02 -2.114750444889068604e-01 -2.337135560810565948e-02 4.793254286050796509e-02 1.769233345985412598e-01 -1.732176244258880615e-01 3.080461323261260986e-01 -4.667913913726806641e-02 -1.189013868570327759e-01 1.390150338411331177e-01 9.055045247077941895e-02 -2.236712574958801270e-01 -5.207457579672336578e-03 -2.235062979161739349e-02 -6.099775061011314392e-02 -1.991895586252212524e-01 2.098022401332855225e-02 -3.169483542442321777e-01 -2.669618725776672363e-01 -3.194894269108772278e-02 -3.712641596794128418e-01 -1.017494425177574158e-01 -1.084028407931327820e-01 -1.842639297246932983e-01 3.148553892970085144e-02 1.001750528812408447e-01
6.769714504480361938e-02 4.385497048497200012e-02 6.011516600847244263e-02 -1.223700400441884995e-02 5.822706967592239380e-02 2.508837282657623291e-01 -6.981229037046432495e-02 -4.139882326126098633e-02 -1.353600472211837769e-01 -6.728771142661571503e-03 -1.443865895271301270e-01 1.456674188375473022e-01 3.222126364707946777e-01 -1.085068583488464355e-01 -1.599589437246322632e-01 -1.802780181169509888e-01 1.270964294672012329e-01 -1.241292357444763184e-01 -2.523303031921386719e-01 -9.291771799325942993e-02 -2.843025922775268555e-01 8.939281851053237915e-02 -1.671583764255046844e-02 -1.021911501884460449e-01 -2.691091001033782959e-01 -3.208573460578918457e-01 -1.618272215127944946e-01 3.884134069085121155e-02 1.903666108846664429e-01 -4.049976170063018799e-01 7.721319049596786499e-02 2.645678222179412842e-01
-3.711271584033966064e-01 1.194377988576889038e-01 -1.965133696794509888e-01 -1.898382455110549927e-01 2.933947145938873291e-01 7.097109407186508179e-02 1.207583844661712646e-01 6.028285250067710876e-02 -1.032055541872978210e-02 -8.601234853267669678e-02 1.464785933494567871e-01 -2.920094728469848633e-01 3.128941953182220459e-01 -1.039120331406593323e-01 2.955451607704162598e-01 -7.312786765396595001e-03 -3.995640203356742859e-02 -9.572064504027366638e-03 5.687331408262252808e-02 -1.653261715546250343e-03 -6.976004689931869507e-02 2.194197475910186768e-01 -8.145771920680999756e-02 -6.782653182744979858e-02 -1.708027571439743042e-01 -9.528136253356933594e-02 -3.592788875102996826e-01 1.278550922870635986e-01 -1.415950059890747070e-01 2.851202711462974548e-02 2.239313572645187378e-01 1.726782321929931641e-01
-2.096626721322536469e-02 1.236391961574554443e-01 1.393979340791702271e-01 -2.783731520175933838e-01 2.506935037672519684e-02 1.289608925580978394e-01 -1.150575801730155945e-01 3.378436565399169922e-01 -1.510366648435592651e-01 -2.410598844289779663e-01 1.781238615512847900e-01 -4.355634748935699463e-02 1.548381298780441284e-01 -1.353821605443954468e-01 1.199381798505783081e-01 1.103447973728179932e-01 2.869207262992858887e-01 -4.875407516956329346e-01 -7.633168995380401611e-02 -1.611207723617553711e-01 3.070445172488689423e-02 4.628184065222740173e-02 2.017933875322341919e-01 -2.832910418510437012e-02 -1.915486454963684082e-01 1.245639473199844360e-01 -1.831393241882324219e-01 1.532136648893356323e-01 -7.724465429782867432e-02 -1.045470908284187317e-01 8.446598798036575317e-02 -1.721526235342025757e-01
-4.722278565168380737e-02 -9.185732156038284302e-02 -1.114900484681129456e-01 -2.145378291606903076e-01 1.123958639800548553e-02 -1.076364666223526001e-01 8.134015649557113647e-02 -1.646481007337570190e-01 6.288290768861770630e-02 1.387292444705963135e-01 3.892522454261779785e-01 1.676147878170013428e-01 1.840880699455738068e-02 -2.504268884658813477e-01 -8.938663452863693237e-02 -8.225455135107040405e-02 -8.117563277482986450e-02 -1.176931634545326233e-01 5.929031968116760254e-02 -6.368990242481231689e-02 -6.809543073177337646e-02 1.564601659774780273e-01 1.558726727962493896e-01 8.627846837043762207e-02 -4.364334046840667725e-01 1.003884971141815186e-01 -5.309969782829284668e-01 7.589726895093917847e-02 -5.143865197896957397e-02 -1.520500704646110535e-02 1.570400893688201904e-01 1.181044522672891617e-02
-3.000766932964324951e-01 4.168154597282409668e-01 -1.159448251128196716e-01 9.671622514724731445e-02 -1.300939824432134628e-02 2.072342336177825928e-01 -6.698324531316757202e-02 -7.023883610963821411e-02 -2.488614171743392944e-01 1.564853452146053314e-02 2.488142400979995728e-01 -3.187928721308708191e-02 6.676507741212844849e-02 -8.076404780149459839e-02 2.045775204896926880e-02 2.059536240994930267e-02 1.588699966669082642e-01 -2.253860831260681152e-01 5.965539813041687012e-02 -4.061961770057678223e-01 6.797274947166442871e-02 -8.416568487882614136e-02 -8.177009224891662598e-02 -1.058293655514717102e-01 -3.793488740921020508e-01 -7.795698195695877075e-02 -1.459953039884567261e-01 9.619400650262832642e-02 1.777870655059814453e-01 -6.137575581669807434e-02 1.761686354875564575e-01 5.307496711611747742e-02
-7.390390336513519287e-02 -9.406655281782150269e-02 1.306334286928176880e-01 -2.150224298238754272e-01 2.912646830081939697e-01 1.673160940408706665e-01 2.326553910970687866e-01 2.349899709224700928e-02 -1.711107045412063599e-01 2.682984769344329834e-01 1.849248888902366161e-03 5.670247226953506470e-02 4.837625846266746521e-02 -1.948132365942001343e-01 -1.069259494543075562e-01 4.774045944213867188e-01 1.576375514268875122e-01 1.453532464802265167e-02 -1.218713447451591492e-01 3.872615098953247070e-02 1.262703537940979004e-01 -1.884517818689346313e-01 8.447054773569107056e-02 -1.638481765985488892e-01 -3.095408380031585693e-01 -7.204192224889993668e-03 -9.456405788660049438e-02 3.174526095390319824e-01 2.515273913741111755e-02 -1.580864489078521729e-01 8.515123277902603149e-02 7.378017902374267578e-02
1.222134381532669067e-01 6.696736812591552734e-02 -1.780754625797271729e-01 6.237128376960754395e-02 3.182438910007476807e-01 8.665299415588378906e-02 -7.888767868280410767e-02 -3.396093472838401794e-02 -1.295902580022811890e-01 3.027461655437946320e-02 2.321687936782836914e-01 -3.352046608924865723e-01 2.989385128021240234e-01 1.278037875890731812e-01 -1.418607383966445923e-01 1.596149802207946777e-02 3.161340057849884033e-01 -2.841712534427642822e-01 -1.145479902625083923e-01 2.152247354388237000e-02 -1.288264691829681396e-01 8.512275665998458862e-02 6.909812241792678833e-02 -2.639505565166473389e-01 -2.792135477066040039e-01 4.186987131834030151e-02 -2.143138200044631958e-01 9.360162168741226196e-02 -1.186095252633094788e-01 -9.602536447346210480e-03 -2.675775624811649323e-02 2.773364782333374023e-01
2.403210382908582687e-03 8.707382716238498688e-03 8.476607501506805420e-02 -2.225471138954162598e-01 4.039494786411523819e-03 -2.071881592273712158e-01 1.863464713096618652e-02 -2.226946055889129639e-01 1.037614569067955017e-01 1.404742896556854248e-01 2.425267100334167480e-01 8.907040208578109741e-02 2.018542140722274780e-01 -8.419801294803619385e-02 -2.496057152748107910e-01 7.677224278450012207e-02 5.506605282425880432e-02 -3.155099749565124512e-01 -2.754899440333247185e-03 -3.925100341439247131e-02 -1.204385189339518547e-03 2.121812663972377777e-02 2.948315441608428955e-01 1.521251499652862549e-01 -3.441396951675415039e-01 2.618826925754547119e-02 -4.806475937366485596e-01 1.203970462083816528e-01 -6.288129370659589767e-03 -2.141958028078079224e-01 7.069180905818939209e-02 -8.270567655563354492e-02
7.556281983852386475e-02 7.030730694532394409e-02 -1.212722957134246826e-01 1.165383029729127884e-03 3.247977793216705322e-01 2.438741475343704224e-01 3.370099887251853943e-02 2.771986722946166992e-01 -1.958181150257587433e-02 -2.980107255280017853e-02 2.586880028247833252e-01 2.348211556673049927e-01 -1.340608149766921997e-01 1.835963726043701172e-01 7.460922934114933014e-03 -8.981774002313613892e-02 1.991741508245468140e-01 -8.073103427886962891e-02 -9.906770288944244385e-02 1.434151381254196167e-01 -2.358402311801910400e-01 2.178776636719703674e-02 1.882563978433609009e-01 -2.497711330652236938e-01 -3.024062216281890869e-01 -6.848991662263870239e-02 -2.225467860698699951e-01 6.244293879717588425e-03 9.146823547780513763e-03 -3.209501206874847412e-01 2.127226889133453369e-01 1.549817621707916260e-01
-1.770327240228652954e-01 3.534871339797973633e-02 -1.352216582745313644e-02 -3.437733650207519531e-01 2.709151804447174072e-01 1.631856858730316162e-01 2.568533122539520264e-01 6.372012197971343994e-02 -2.696434594690799713e-02 -1.654103547334671021e-01 -3.861697390675544739e-02 -1.265601068735122681e-01 2.342293858528137207e-01 -1.658930033445358276e-01 -4.197476804256439209e-02 1.068564504384994507e-01 3.905028104782104492e-02 -6.380930542945861816e-02 2.646882832050323486e-01 -2.410303205251693726e-01 -1.271976679563522339e-01 2.643128682393580675e-04 -3.802727907896041870e-02 1.941453963518142700e-01 -2.915291190147399902e-01 -1.298557966947555542e-01 -3.479381501674652100e-01 -1.520725786685943604e-01 -4.595109447836875916e-02 4.861444234848022461e-02 2.164458669722080231e-02 3.126916885375976562e-01
-8.851091563701629639e-02 -3.013572841882705688e-02 -6.291046738624572754e-03 2.409378141164779663e-01 2.981438338756561279e-01 4.766353964805603027e-02 1.152281835675239563e-02 -1.567117571830749512e-01 -4.962200298905372620e-02 8.412914350628852844e-03 1.770249307155609131e-01 -1.057018637657165527e-01 2.675364613533020020e-01 8.424105495214462280e-02 -2.448897510766983032e-01 -1.696950793266296387e-01 7.151713967323303223e-02 -2.418695092201232910e-01 8.296982944011688232e-02 -3.195064961910247803e-01 -1.287804394960403442e-01 -1.225200146436691284e-01 5.348433926701545715e-02 -2.193377166986465454e-01 -3.941400349140167236e-01 1.589321494102478027e-01 -2.710848450660705566e-01 2.997841127216815948e-02 9.386225044727325439e-02 -1.871924996376037598e-01 2.070161998271942139e-01 8.934868127107620239e-02
8.508580178022384644e-02 -3.073233179748058319e-02 8.407048881053924561e-02 -3.397092968225479126e-02 3.073778701946139336e-03 2.041464895009994507e-01 1.026030331850051880e-01 -3.889841260388493538e-03 -9.446109086275100708e-02 1.301738321781158447e-01 -6.178135424852371216e-02 -7.829119265079498291e-02 7.046823203563690186e-02 -2.270926237106323242e-01 3.377017378807067871e-02 4.608733654022216797e-01 2.316104769706726074e-01 -1.901590228080749512e-01 -3.210388422012329102e-01 -1.144523024559020996e-01 5.333234369754791260e-02 -4.835617169737815857e-02 -2.650949656963348389e-01 -1.444295197725296021e-01 -3.518827855587005615e-01 1.356742382049560547e-01 -1.216125562787055969e-01 1.891973465681076050e-01 6.511774659156799316e-02 -2.017061561346054077e-01 2.454492449760437012e-01 1.587381660938262939e-01
1.008841916918754578e-01 1.005338951945304871e-01 -1.605596989393234253e-01 1.889213360846042633e-02 -1.572289168834686279e-01 1.454653143882751465e-01 -2.652038931846618652e-01 -1.686970740556716919e-01 -3.239625990390777588e-01 5.942085385322570801e-02 2.783169448375701904e-01 1.614052598597481847e-05 1.423909813165664673e-01 -2.482870817184448242e-01 -8.392343670129776001e-02 2.162645459175109863e-01 1.061327457427978516e-01 -1.497166156768798828e-01 -5.543015524744987488e-02 9.413502365350723267e-02 -3.590137362480163574e-01 -5.015479028224945068e-02 1.653766185045242310e-01 5.184044316411018372e-02 -1.809469610452651978e-01 -3.098606504499912262e-02 -1.280777305364608765e-01 2.261307276785373688e-02 -1.112157776951789856e-01 -3.007047176361083984e-01 1.967395097017288208e-01 -2.967421710491180420e-01
-2.842301130294799805e-02 -3.132605552673339844e-01 1.660816818475723267e-01 -6.174155324697494507e-02 1.635176092386245728e-01 2.832513153553009033e-01 2.853933572769165039e-01 3.259249776601791382e-02 -3.604393079876899719e-02 -3.548683598637580872e-02 2.301653772592544556e-01 -1.338492035865783691e-01 1.598000824451446533e-01 -2.729765772819519043e-01 5.738393962383270264e-02 1.549432128667831421e-01 -1.080210972577333450e-02 -5.352995917201042175e-02 -4.387451335787773132e-02 8.727582544088363647e-02 7.725021243095397949e-02 6.605696678161621094e-02 -8.869100362062454224e-02 2.517616748809814453e-01 -1.073021739721298218e-01 1.902702599763870239e-01 -3.834421336650848389e-01 -1.359879672527313232e-01 3.675224259495735168e-02 -3.773432075977325439e-01 -1.381781995296478271e-01 -9.595245122909545898e-02
4.053790867328643799e-02 -4.841629415750503540e-02 3.288740515708923340e-01 -3.082391619682312012e-01 1.271861493587493896e-01 1.514002382755279541e-01 1.016737222671508789e-01 -1.827268898487091064e-01 4.177920520305633545e-02 1.258117109537124634e-01 1.102477163076400757e-01 3.650089353322982788e-02 9.173437207937240601e-02 -8.944947272539138794e-02 -1.775063574314117432e-01 -2.637538313865661621e-02 1.448701769113540649e-01 -2.429013550281524658e-01 -8.371818065643310547e-02 -1.013157889246940613e-01 1.943549960851669312e-01 5.943799018859863281e-02 2.512703239917755127e-01 5.887995008379220963e-03 -2.232035696506500244e-01 2.875663638114929199e-01 -4.587683975696563721e-01 1.741364300251007080e-01 -7.020931690931320190e-02 -1.078942418098449707e-01 1.881787031888961792e-01 5.751877650618553162e-02
8.223672211170196533e-02 -1.866020448505878448e-02 -6.892191618680953979e-02 -6.732975598424673080e-03 7.611782103776931763e-02 2.225166559219360352e-01 -1.499174237251281738e-01 -6.398616824299097061e-03 1.589282900094985962e-01 -3.299035504460334778e-02 1.212936416268348694e-01 2.162103354930877686e-01 1.024193912744522095e-01 -4.549290984869003296e-02 -1.570766121149063110e-01 7.018924504518508911e-02 3.058972060680389404e-01 1.103874444961547852e-01 1.872465014457702637e-01 -1.414350718259811401e-01 -8.162304013967514038e-02 -3.902044147253036499e-02 1.054103896021842957e-01 -6.025718897581100464e-02 -2.646521031856536865e-01 -3.737774789333343506e-01 -2.196649461984634399e-01 6.841372698545455933e-03 -3.188612461090087891e-01 -4.186176657676696777e-01 2.480395287275314331e-01 8.227913640439510345e-03
-2.140312492847442627e-01 -1.480706185102462769e-01 9.881406277418136597e-02 -1.167613416910171509e-01 3.969975709915161133e-01 6.255479156970977783e-02 5.059887468814849854e-02 -1.909855902194976807e-01 -9.159320592880249023e-02 -1.364816278219223022e-01 -8.269882947206497192e-02 1.664669364690780640e-01 2.579347789287567139e-01 -1.527819484472274780e-01 9.686855226755142212e-02 5.047484114766120911e-02 9.460055083036422729e-02 -1.233439296483993530e-01 1.374384164810180664e-01 1.364509612321853638e-01 8.685787767171859741e-02 -7.328653009608387947e-04 1.917943954467773438e-01 2.061178088188171387e-01 -3.122550249099731445e-01 -4.159631952643394470e-02 -4.445111453533172607e-01 -1.089898124337196350e-01 -1.061913147568702698e-01 9.846036322414875031e-03 1.007777974009513855e-01 2.573402523994445801e-01
3.268945217132568359e-02 -8.779688924551010132e-02 1.320609152317047119e-01 -3.049117028713226318e-01 -1.224761530756950378e-01 9.035796672105789185e-02 1.801629513502120972e-01 -1.136617437005043030e-01 1.498499065637588501e-01 1.744700819253921509e-01 2.268045842647552490e-01 5.696672014892101288e-03 2.191110551357269287e-01 -6.448144465684890747e-02 -2.080701142549514771e-01 -3.151749372482299805e-01 2.128933817148208618e-01 -2.229634672403335571e-01 4.526846576482057571e-03 1.296020019799470901e-02 1.420819163322448730e-01 1.756887882947921753e-01 1.925792396068572998e-01 -8.198212832212448120e-02 -2.494848668575286865e-01 -1.567764580249786377e-02 -3.957168459892272949e-01 -1.154202744364738464e-01 -1.538177728652954102e-01 -2.364248484373092651e-01 8.486679196357727051e-02 6.211427226662635803e-02
9.381467103958129883e-02 -1.080589964985847473e-01 2.768303453922271729e-02 -2.922449707984924316e-01 -2.218791656196117401e-02 9.375254064798355103e-02 4.039683192968368530e-02 -5.553133320063352585e-03 -2.225463837385177612e-02 2.071983367204666138e-02 1.133672297000885010e-01 -1.383486576378345490e-02 6.032067351043224335e-03 3.446009382605552673e-02 3.811903893947601318e-01 3.774785101413726807e-01 3.458354175090789795e-01 -1.135672107338905334e-01 2.076535820960998535e-01 1.319590676575899124e-02 5.444844067096710205e-02 6.842158734798431396e-02 -9.640952944755554199e-02 -3.636586964130401611e-01 -2.060846388339996338e-01 1.358478963375091553e-01 -2.210126817226409912e-01 1.034175232052803040e-01 1.236656531691551208e-01 -2.739374637603759766e-01 1.286026090383529663e-01 1.645985692739486694e-01
-1.290363371372222900e-01 -1.000552698969841003e-01 4.033312946557998657e-02 -2.811769843101501465e-01 -3.693533316254615784e-02 1.729181259870529175e-01 1.940355598926544189e-01 1.587148942053318024e-02 4.408583045005798340e-02 6.088899075984954834e-02 3.316428512334823608e-02 -8.725324273109436035e-02 2.409510910511016846e-01 -7.392600923776626587e-02 -1.954070925712585449e-01 1.923101693391799927e-01 2.189089208841323853e-01 -2.095445692539215088e-01 2.085919231176376343e-01 -3.311409950256347656e-01 7.111895829439163208e-02 9.714320302009582520e-02 1.652848124504089355e-01 1.540594249963760376e-01 -3.257407546043395996e-01 8.647649735212326050e-02 -2.337421923875808716e-01 2.846353352069854736e-01 -5.803824216127395630e-02 -1.308331340551376343e-01 2.937742173671722412e-01 -6.213764473795890808e-02
-5.783903226256370544e-02 -1.674656756222248077e-02 -1.319318562746047974e-01 -1.171041727066040039e-01 -1.784699261188507080e-01 4.158504009246826172e-01 8.670815825462341309e-02 -2.151335328817367554e-01 -8.530250750482082367e-03 1.714749261736869812e-02 1.375075429677963257e-01 -8.732180111110210419e-03 1.163052916526794434e-01 -2.546003274619579315e-02 1.046073213219642639e-01 -1.301403939723968506e-01 2.487149089574813843e-02 -1.829724311828613281e-01 2.494097873568534851e-02 -3.553763404488563538e-02 -2.860428690910339355e-01 -7.290159165859222412e-02 -2.510886490345001221e-01 3.850800544023513794e-02 2.520351517887320369e-05 3.692105412483215332e-03 -4.005932807922363281e-01 -2.255194932222366333e-01 2.581838667392730713e-01 -3.328479528427124023e-01 2.603417336940765381e-01 -3.235962986946105957e-02
-2.538442052900791168e-02 -5.673314258456230164e-02 1.523082256317138672e-01 -1.773456782102584839e-01 2.001344114542007446e-01 1.868367046117782593e-01 1.494385153055191040e-01 4.026857763528823853e-02 -2.099413424730300903e-01 -1.129917725920677185e-01 2.620022296905517578e-01 -4.053023830056190491e-02 2.984148859977722168e-01 -4.158814251422882080e-01 1.125671267509460449e-01 5.305542051792144775e-02 5.047251470386981964e-03 -1.988304406404495239e-01 -1.039004977792501450e-02 4.597453027963638306e-02 4.097716510295867920e-02 -3.782328590750694275e-02 -1.043979972600936890e-01 1.759586483240127563e-01 -3.966712392866611481e-03 1.199584752321243286e-01 -3.442485034465789795e-01 -5.391104519367218018e-02 1.604665666818618774e-01 -3.469044864177703857e-01 -2.447569519281387329e-01 9.684509038925170898e-02
-1.909823715686798096e-01 4.507366195321083069e-02 1.030445545911788940e-01 -4.618258178234100342e-01 -3.745669499039649963e-02 8.770957589149475098e-02 1.325970292091369629e-01 -2.082094401121139526e-01 1.150725558400154114e-01 -5.327238235622644424e-03 1.593504846096038818e-01 1.133359819650650024e-01 1.133529543876647949e-01 -2.245945781469345093e-01 8.002375811338424683e-02 1.067609339952468872e-01 3.392116725444793701e-01 -1.280863583087921143e-01 4.139174222946166992e-01 1.124885864555835724e-02 -1.538050025701522827e-01 6.710416078567504883e-02 1.499535702168941498e-02 -4.981927573680877686e-02 -1.690280437469482422e-02 7.672899216413497925e-02 -3.045772314071655273e-01 1.618614606559276581e-02 -4.397963732481002808e-02 -2.487584054470062256e-01 1.887927055358886719e-01 -5.012029781937599182e-02
-3.615039587020874023e-01 9.091888368129730225e-02 1.540895272046327591e-02 3.088385425508022308e-02 -1.122577562928199768e-01 9.555476903915405273e-02 2.651680111885070801e-01 -1.872974634170532227e-01 -6.805625557899475098e-02 -2.151040881872177124e-01 2.328529953956604004e-01 -2.059801369905471802e-01 2.778164446353912354e-01 -4.862172529101371765e-02 8.282876759767532349e-02 2.266934067010879517e-01 1.898484826087951660e-01 -6.896453350782394409e-02 -3.396187722682952881e-02 -9.591449797153472900e-02 -1.120709441602230072e-02 2.854108512401580811e-01 7.453243434429168701e-02 -2.318018116056919098e-02 -3.065285980701446533e-01 7.494546473026275635e-02 -2.704921178519725800e-02 6.212522462010383606e-02 -2.644234001636505127e-01 -2.554268240928649902e-01 -1.469465997070074081e-02 2.626958489418029785e-01
-3.609805703163146973e-01 -1.641513109207153320e-01 2.951231598854064941e-01 -2.329728901386260986e-01 2.648147288709878922e-03 3.237168490886688232e-02 3.451973199844360352e-01 -1.604819893836975098e-01 -5.053163692355155945e-02 1.017627492547035217e-01 5.910569429397583008e-02 5.346292257308959961e-02 -1.402910649776458740e-01 -5.956082046031951904e-02 6.818801909685134888e-02 1.300895512104034424e-01 1.004886329174041748e-01 -1.487008333206176758e-01 1.947755366563796997e-01 -1.447283029556274414e-01 -1.519950479269027710e-01 1.491513550281524658e-01 -8.202853798866271973e-02 -1.309242993593215942e-01 -3.564267456531524658e-01 1.895551085472106934e-01 -2.718625664710998535e-01 -6.975027918815612793e-02 -2.386521995067596436e-01 -1.661132574081420898e-01 -4.944301396608352661e-02 -4.784585908055305481e-02
-1.915070861577987671e-01 -6.328523159027099609e-02 2.294809520244598389e-01 2.376289479434490204e-02 8.094148710370063782e-03 2.076357752084732056e-01 6.828958541154861450e-02 2.102313339710235596e-01 8.025187999010086060e-02 2.286227792501449585e-01 9.305879473686218262e-02 -2.096791006624698639e-02 3.302264809608459473e-01 1.110976338386535645e-01 -3.049422241747379303e-02 3.067706525325775146e-01 -1.153101995587348938e-01 4.520737752318382263e-02 1.092304959893226624e-01 -1.683166623115539551e-01 -1.496141552925109863e-01 1.973788440227508545e-01 1.465401500463485718e-01 1.822026222944259644e-01 -3.623170554637908936e-01 -1.201320067048072815e-01 -2.349060177803039551e-01 3.463659062981605530e-02 2.682407200336456299e-02 -2.656239271163940430e-01 2.909751832485198975e-01 1.311363838613033295e-02
-6.706513464450836182e-02 -1.283645629882812500e-01 2.682715356349945068e-01 -2.173240855336189270e-02 2.775141224265098572e-02 7.530560716986656189e-03 1.675707250833511353e-01 2.630731649696826935e-02 3.731761500239372253e-02 -1.583514809608459473e-01 1.766864210367202759e-01 -1.354432851076126099e-01 2.663968503475189209e-01 1.436192095279693604e-01 8.253829553723335266e-03 -1.004985421895980835e-01 2.057125717401504517e-01 -3.837758004665374756e-01 -3.083653934299945831e-02 -9.575685113668441772e-02 3.198691084980964661e-02 3.348312675952911377e-01 1.159862577915191650e-01 -2.057284712791442871e-01 -3.695645034313201904e-01 -8.937530219554901123e-02 -2.470547109842300415e-01 -2.224298715591430664e-01 -1.452772468328475952e-01 -2.232639938592910767e-01 6.590312719345092773e-02 1.359216589480638504e-02
1.581537164747714996e-02 -8.812856685835868120e-05 2.800901606678962708e-02 -4.310753345489501953e-01 -2.986595220863819122e-02 3.707723617553710938e-01 6.854573637247085571e-02 2.340184003114700317e-01 -1.313709914684295654e-01 1.566796377301216125e-02 1.634916663169860840e-02 -9.961322695016860962e-02 1.673482060432434082e-01 -2.375628948211669922e-01 -3.974951058626174927e-02 1.295110117644071579e-02 9.181100130081176758e-02 -2.407774925231933594e-01 -5.360129754990339279e-03 -2.342757731676101685e-01 1.695339451543986797e-03 -2.703279256820678711e-01 1.609507650136947632e-01 2.207863181829452515e-01 -3.337984979152679443e-01 3.441605716943740845e-02 -1.630862355232238770e-01 -6.584363523870706558e-03 1.284001767635345459e-01 -1.204328313469886780e-01 9.857970476150512695e-02 -2.289658933877944946e-01
-3.758323490619659424e-01 -1.001573875546455383e-01 -4.665204510092735291e-02 1.744425110518932343e-02 7.998514920473098755e-02 3.012358844280242920e-01 2.655078470706939697e-01 -9.680051356554031372e-02 1.342812925577163696e-01 6.134390458464622498e-02 1.589139699935913086e-01 -3.604881167411804199e-01 3.071882128715515137e-01 -8.461334556341171265e-02 8.654785156250000000e-02 1.579040884971618652e-01 1.277058869600296021e-01 8.576963841915130615e-02 4.889614135026931763e-02 -2.495249360799789429e-01 -1.693520545959472656e-01 1.397277712821960449e-01 -1.359412372112274170e-01 8.651242405176162720e-02 -1.948739141225814819e-01 -1.025977917015552521e-02 -1.942823082208633423e-01 2.303300350904464722e-01 1.508939359337091446e-02 -9.934817999601364136e-02 1.622219085693359375e-01 1.746556460857391357e-01
-2.472045570611953735e-01 -4.286881163716316223e-02 1.621571369469165802e-02 -4.511744976043701172e-01 1.158356219530105591e-01 2.310189455747604370e-01 2.652745228260755539e-03 1.727096289396286011e-01 1.195857971906661987e-01 -8.529833704233169556e-02 -8.416260778903961182e-02 -4.374141618609428406e-02 3.085766732692718506e-01 -1.437695324420928955e-01 -2.296062558889389038e-02 -4.587556794285774231e-02 5.995710194110870361e-02 -2.383446395397186279e-01 1.653251945972442627e-01 -3.256762400269508362e-02 -2.087203264236450195e-01 3.186942636966705322e-02 -1.126844733953475952e-01 1.368186920881271362e-01 -5.316985249519348145e-01 5.253396183252334595e-02 -1.071502044796943665e-01 9.795743040740489960e-03 -1.171255782246589661e-01 -1.938654854893684387e-02 -7.620134856551885605e-03 -1.073673442006111145e-01
-2.910160422325134277e-01 -1.173695176839828491e-01 9.221167303621768951e-03 -2.625639550387859344e-02 2.686345875263214111e-01 1.640029847621917725e-01 9.269203990697860718e-02 8.115573972463607788e-02 -4.356028735637664795e-01 2.609630823135375977e-01 2.778900861740112305e-01 9.785666130483150482e-03 9.831234067678451538e-02 7.631889730691909790e-02 1.565692387521266937e-02 2.615730464458465576e-01 -3.225561976432800293e-02 -2.145238965749740601e-01 -3.108303546905517578e-01 -6.532195955514907837e-02 1.819166690111160278e-01 -5.799172818660736084e-02 1.014231070876121521e-01 -9.394717216491699219e-02 -2.998069822788238525e-01 -4.405764862895011902e-02 -1.002363786101341248e-01 -4.640163388103246689e-03 -8.467000722885131836e-02 -1.464745700359344482e-01 9.580682963132858276e-02 -1.548701226711273193e-01
-1.913310736417770386e-01 -5.952399596571922302e-02 1.441814303398132324e-01 -7.687806338071823120e-02 -1.762940138578414917e-01 1.767080873250961304e-01 6.871964782476425171e-02 -1.662786751985549927e-01 -1.273641437292098999e-01 -2.660107612609863281e-01 1.323136687278747559e-01 -7.029370963573455811e-02 1.718034148216247559e-01 2.206113189458847046e-01 -4.886870086193084717e-02 2.115862630307674408e-02 5.825363472104072571e-02 -1.709190756082534790e-01 -1.298720836639404297e-01 -1.584631055593490601e-01 -1.457272320985794067e-01 8.213078975677490234e-02 1.430702209472656250e-01 -1.148349493741989136e-01 -1.986839473247528076e-01 8.447718620300292969e-02 -2.337719053030014038e-01 -3.372508883476257324e-01 -2.133901268243789673e-01 -3.039455115795135498e-01 3.932279348373413086e-01 6.522125750780105591e-02
-1.090490352362394333e-02 -9.147016704082489014e-02 1.248103938996791840e-02 3.713980258908122778e-04 1.361082643270492554e-01 -2.739002741873264313e-02 -5.426165461540222168e-02 -1.297416687011718750e-01 -3.208581805229187012e-01 -9.450946748256683350e-02 1.444065421819686890e-01 -5.129642784595489502e-02 2.452132254838943481e-01 -1.508997082710266113e-01 -1.740406900644302368e-01 2.601895481348037720e-02 -2.012160420417785645e-01 -5.515272915363311768e-02 -2.487256377935409546e-02 -2.925391793251037598e-01 -6.996893882751464844e-02 6.482650339603424072e-02 -1.012470126152038574e-01 -4.218382239341735840e-01 -5.025154948234558105e-01 -2.054394781589508057e-01 -2.300430089235305786e-01 7.941560447216033936e-02 6.750986725091934204e-02 -1.021130606532096863e-01 6.293556094169616699e-02 -5.610685050487518311e-02
-7.153245061635971069e-02 1.919533908367156982e-01 1.512456387281417847e-01 -2.405928969383239746e-01 -4.414030909538269043e-02 1.814170032739639282e-01 -2.207307219505310059e-01 -3.578585758805274963e-02 -7.780943810939788818e-02 -1.012616325169801712e-02 4.082181025296449661e-03 2.169297635555267334e-01 6.212667375802993774e-02 2.125252969563007355e-02 -7.585114985704421997e-02 -2.235822081565856934e-01 2.270589470863342285e-01 -3.268799781799316406e-01 1.210872232913970947e-01 -1.212892085313796997e-01 -2.974746823310852051e-01 -3.417382389307022095e-02 6.864515691995620728e-02 6.753796339035034180e-02 -2.570158541202545166e-01 -1.509200036525726318e-01 -1.296858340501785278e-01 -1.283094733953475952e-01 -2.641302347183227539e-01 -4.166283607482910156e-01 1.636856794357299805e-01 1.278020441532135010e-02
8.349984139204025269e-02 -1.930994540452957153e-01 1.381247490644454956e-02 -2.969115972518920898e-01 -1.248013973236083984e-01 -3.039661422371864319e-02 9.010344743728637695e-02 -2.347764223814010620e-01 1.158002391457557678e-01 1.874783039093017578e-01 1.211468279361724854e-01 -4.548704996705055237e-02 1.400285810232162476e-01 -1.433253437280654907e-01 2.021480165421962738e-02 -1.938518583774566650e-01 -2.169990912079811096e-02 -2.224247604608535767e-01 -1.129980310797691345e-01 -2.469072490930557251e-01 2.980406023561954498e-02 9.816997498273849487e-02 1.983117163181304932e-01 -2.539003491401672363e-01 -2.808822989463806152e-01 1.519625186920166016e-01 -4.604471325874328613e-01 -9.208009578287601471e-03 -2.598867565393447876e-02 -2.574089765548706055e-01 -8.199901320040225983e-03 1.585388928651809692e-01
-3.679398894309997559e-01 -1.125043854117393494e-01 -6.788331270217895508e-02 -1.696317344903945923e-01 2.486926913261413574e-01 1.858065277338027954e-01 -1.719601899385452271e-01 2.071217596530914307e-01 2.241157740354537964e-01 -1.779280453920364380e-01 4.596894234418869019e-02 -1.558505445718765259e-01 1.759119927883148193e-01 -9.338464587926864624e-02 2.216265071183443069e-03 -2.534945309162139893e-02 1.132586002349853516e-01 -2.713649272918701172e-01 2.910268120467662811e-02 4.864292591810226440e-02 -5.570541694760322571e-02 1.072033420205116272e-01 5.478599295020103455e-02 1.486884355545043945e-01 -1.977887600660324097e-01 -3.690046817064285278e-02 -4.859686791896820068e-01 -6.237904727458953857e-02 -1.119440868496894836e-01 -8.119282126426696777e-02 -2.952268905937671661e-02 2.668651640415191650e-01
1.336787082254886627e-02 1.123955994844436646e-01 -9.210992604494094849e-02 -1.318096965551376343e-01 3.739186227321624756e-01 3.869979381561279297e-01 -6.096418946981430054e-02 -2.689481526613235474e-02 -3.289902508258819580e-01 2.918151579797267914e-02 -2.188110351562500000e-02 -1.221768185496330261e-01 1.057641059160232544e-01 3.304164111614227295e-02 -1.642197072505950928e-01 9.482391178607940674e-02 1.015670672059059143e-01 -1.611009985208511353e-01 -1.186464652419090271e-01 -3.086348176002502441e-01 1.423555368091911077e-04 -6.738415360450744629e-02 2.242036629468202591e-03 -9.108343720436096191e-02 -3.525956571102142334e-01 4.952032491564750671e-02 -3.139666616916656494e-01 8.549818396568298340e-02 -1.287919729948043823e-01 1.641965061426162720e-01 7.408972084522247314e-02 2.333161234855651855e-01
-1.288636177778244019e-01 5.811160430312156677e-02 -8.412434160709381104e-02 -4.901491999626159668e-01 2.005388960242271423e-02 1.811700910329818726e-01 -3.580753132700920105e-02 -2.385499142110347748e-02 -1.882267743349075317e-01 2.078581005334854126e-01 2.081074267625808716e-01 9.404979646205902100e-03 2.145450860261917114e-01 -1.131857335567474365e-01 -8.148645609617233276e-02 1.744797229766845703e-01 3.661771491169929504e-02 -1.443199627101421356e-02 1.253810990601778030e-02 2.752425372600555420e-01 -1.961344927549362183e-01 2.129376167431473732e-03 2.207426726818084717e-01 -1.133063808083534241e-01 -2.337824553251266479e-01 -3.801373392343521118e-02 -1.461865603923797607e-01 1.102254539728164673e-02 -2.995085120201110840e-01 -1.069724932312965393e-01 1.584449410438537598e-01 -3.135515749454498291e-01
-1.421657949686050415e-01 7.594238035380840302e-03 -1.593054682016372681e-01 -3.107713460922241211e-01 6.286963820457458496e-02 3.236155211925506592e-01 2.113203406333923340e-01 4.439940210431814194e-03 -2.653720229864120483e-02 -1.050027832388877869e-01 1.994613558053970337e-02 2.125164419412612915e-01 1.107602864503860474e-01 -3.358028233051300049e-01 3.924256935715675354e-02 -1.699419468641281128e-01 -1.376442760229110718e-01 7.279992103576660156e-02 9.642263501882553101e-02 -1.071973443031311035e-01 -1.354660093784332275e-01 1.592754758894443512e-02 -1.288656294345855713e-01 1.424889639019966125e-02 -8.271832764148712158e-02 1.978689432144165039e-01 -3.741771578788757324e-01 9.378046542406082153e-02 6.388648599386215210e-02 -3.267546296119689941e-01 3.243590593338012695e-01 1.926471479237079620e-02
-2.727060616016387939e-01 8.029831945896148682e-02 -6.159826740622520447e-02 -9.388146549463272095e-02 -1.494243461638689041e-02 3.288323879241943359e-01 1.413924098014831543e-01 4.953417927026748657e-02 7.536412030458450317e-02 -2.652377188205718994e-01 1.306573152542114258e-01 -2.465393096208572388e-01 1.014144793152809143e-01 -1.592160910367965698e-01 -1.175837293267250061e-01 1.735402792692184448e-01 2.241098089143633842e-03 -2.184929251670837402e-01 1.219380050897598267e-01 -1.545011699199676514e-01 7.257149368524551392e-02 1.586254835128784180e-01 1.131969019770622253e-01 2.823444306850433350e-01 -3.330484032630920410e-01 1.677651852369308472e-01 -3.527013659477233887e-01 1.488296389579772949e-01 -1.120350286364555359e-01 -1.000725999474525452e-01 1.206708699464797974e-01 -1.006410792469978333e-01
-2.023739740252494812e-02 1.113904118537902832e-01 1.682477444410324097e-01 -2.218884378671646118e-01 8.274474740028381348e-02 -2.567820996046066284e-02 8.294788748025894165e-02 -2.001921646296977997e-02 -4.750707745552062988e-02 1.328489482402801514e-01 2.461718320846557617e-01 -1.899760402739048004e-02 1.377112716436386108e-01 -3.864914476871490479e-01 3.250844478607177734e-01 1.426987200975418091e-01 -9.443233907222747803e-02 -1.664879322052001953e-01 -1.637077033519744873e-01 -8.750151842832565308e-02 7.729373127222061157e-02 -1.141708493232727051e-01 1.648709177970886230e-01 1.972107589244842529e-01 -1.218050643801689148e-01 1.193090379238128662e-01 -3.600325882434844971e-01 -1.884172111749649048e-01 -3.365835174918174744e-02 -4.018687009811401367e-01 -6.874398887157440186e-02 -4.329551383852958679e-02
-3.437423408031463623e-01 1.634574830532073975e-01 7.376807928085327148e-02 5.727082490921020508e-02 1.180531531572341919e-01 -1.754524931311607361e-02 1.665392071008682251e-01 -4.540102556347846985e-02 1.203305125236511230e-01 -2.757441103458404541e-01 2.629981338977813721e-01 -1.656253784894943237e-01 4.318561255931854248e-01 -3.210275433957576752e-03 2.653145603835582733e-02 8.991400897502899170e-02 1.213732287287712097e-01 -5.342726781964302063e-02 1.011796742677688599e-01 -3.226714581251144409e-02 1.223744228482246399e-01 4.823923483490943909e-02 -2.718650996685028076e-01 -2.485106140375137329e-01 -3.226424753665924072e-01 -5.613763630390167236e-02 -1.512909531593322754e-01 3.314759582281112671e-03 -1.301108896732330322e-01 -2.783206999301910400e-01 4.492087662220001221e-02 1.074896752834320068e-01
5.082290619611740112e-02 -1.332913339138031006e-01 1.200236082077026367e-01 -2.619507014751434326e-01 1.003602668642997742e-01 8.050862699747085571e-02 -1.037587225437164307e-01 -1.418871283531188965e-01 -8.009192347526550293e-02 -1.827320903539657593e-01 -1.007113605737686157e-02 2.222226411104202271e-01 1.269528567790985107e-01 -3.443871438503265381e-02 -2.509187348186969757e-02 7.672967016696929932e-02 -3.450855240225791931e-02 -2.592510879039764404e-01 2.603494524955749512e-01 -1.218414327013306320e-04 2.926355898380279541e-01 -2.553585171699523926e-01 -8.335252851247787476e-02 1.299572736024856567e-01 -3.607727289199829102e-01 1.326331347227096558e-01 -3.901062011718750000e-01 7.281106710433959961e-02 -1.202230229973793030e-01 -3.068418204784393311e-01 1.040763929486274719e-01 2.303729020059108734e-02
-1.788345575332641602e-01 3.989405184984207153e-02 -2.023756271228194237e-03 -1.881385892629623413e-01 3.695407882332801819e-02 3.230731189250946045e-01 -7.896423339843750000e-03 -1.958062201738357544e-01 6.752943992614746094e-02 1.300164312124252319e-01 5.306769609451293945e-01 1.203741319477558136e-02 2.427616566419601440e-01 4.128005728125572205e-02 2.285289317369461060e-01 1.496394574642181396e-01 6.443998217582702637e-02 2.337625622749328613e-01 -7.394368201494216919e-02 -3.347438946366310120e-02 2.194447219371795654e-01 4.398386925458908081e-02 -1.137043461203575134e-01 -8.204382844269275665e-03 8.576377294957637787e-03 -1.146039292216300964e-01 -3.121596872806549072e-01 -2.347022145986557007e-01 2.365696057677268982e-02 -3.544222563505172729e-02 2.029941976070404053e-01 -1.056839302182197571e-01
-8.700808882713317871e-02 4.433101566974073648e-04 2.149473130702972412e-01 -1.532702296972274780e-01 2.430270798504352570e-02 4.276579022407531738e-01 1.110627502202987671e-01 -3.599964380264282227e-01 -2.187728509306907654e-02 -1.301892697811126709e-01 7.110961526632308960e-02 2.186412066221237183e-01 5.470404773950576782e-02 -1.210329867899417877e-02 1.366442441940307617e-01 -4.050415009260177612e-02 3.951695859432220459e-01 -2.927599847316741943e-02 1.979889273643493652e-01 -1.054703630506992340e-02 1.712766289710998535e-01 1.189071834087371826e-01 -9.734053909778594971e-02 -1.564363390207290649e-01 -2.714944779872894287e-01 1.430193185806274414e-01 -9.856578707695007324e-02 1.349871009588241577e-01 2.447318285703659058e-01 -2.020894438028335571e-01 8.338262885808944702e-02 6.738872267305850983e-03
-1.719281822443008423e-01 -3.044002354145050049e-01 8.687291294336318970e-02 7.919514179229736328e-02 2.706505954265594482e-01 8.264920115470886230e-02 -8.501494675874710083e-02 -5.422873049974441528e-02 -1.356075406074523926e-01 8.842752128839492798e-02 2.429514974355697632e-01 -2.392935603857040405e-01 2.723408937454223633e-01 -2.226431369781494141e-01 -6.960591673851013184e-02 -1.043090671300888062e-01 4.464081022888422012e-03 -1.751426160335540771e-01 -8.772186934947967529e-03 -1.745479404926300049e-01 -4.840788617730140686e-02 -9.094465523958206177e-02 1.469743102788925171e-01 -3.998503983020782471e-01 -2.264741361141204834e-01 1.133635938167572021e-01 -3.120160698890686035e-01 -8.671548962593078613e-02 -5.428067594766616821e-02 -9.200014173984527588e-02 2.249252647161483765e-01 -8.601615577936172485e-02
-1.212071180343627930e-01 -7.519958075135946274e-03 -6.537516415119171143e-02 -4.535161256790161133e-01 -2.388084307312965393e-02 1.212255433201789856e-01 4.228442534804344177e-02 -2.901418209075927734e-01 7.395824044942855835e-02 -1.209151148796081543e-01 9.234669059514999390e-02 1.243699863553047180e-01 1.473377794027328491e-01 -2.207769900560379028e-01 2.949769049882888794e-02 2.589926123619079590e-01 1.005107015371322632e-01 -1.712131947278976440e-01 2.910125851631164551e-01 1.366178095340728760e-01 -1.034796386957168579e-01 -2.470465935766696930e-02 3.939036279916763306e-02 -1.633229292929172516e-02 -7.911551743745803833e-03 1.469070762395858765e-01 -3.252510428428649902e-01 -3.812515735626220703e-02 6.122124567627906799e-02 -3.162911534309387207e-01 3.105809986591339111e-01 8.087462186813354492e-02
-1.869222521781921387e-01 -3.498356044292449951e-02 1.604198068380355835e-01 1.057141460478305817e-02 7.258221507072448730e-03 -1.300359703600406647e-02 5.043363943696022034e-02 -1.780501753091812134e-01 -3.504675626754760742e-02 -2.126951962709426880e-01 2.770572900772094727e-02 -3.365428745746612549e-02 2.734473645687103271e-01 -3.970164954662322998e-01 -1.876319386065006256e-02 1.173453703522682190e-01 1.836841702461242676e-01 -7.028565742075443268e-03 -5.619878321886062622e-02 -1.152059137821197510e-01 -1.881688386201858521e-01 -8.515752106904983521e-02 1.252797991037368774e-01 -4.276432096958160400e-01 -3.881453350186347961e-02 3.366438299417495728e-02 -3.414892554283142090e-01 -9.779217652976512909e-03 1.780698299407958984e-01 -2.676178514957427979e-01 1.182913556694984436e-01 2.837482392787933350e-01
-9.060880541801452637e-02 -5.979813262820243835e-02 -2.216636091470718384e-01 1.523397490382194519e-02 1.241929084062576294e-01 1.445975303649902344e-01 2.772140502929687500e-01 1.469605863094329834e-01 6.625810265541076660e-02 -1.481800377368927002e-01 3.854815661907196045e-01 2.880883216857910156e-01 -1.516290903091430664e-01 1.879506707191467285e-01 -5.398055538535118103e-02 -6.589155178517103195e-03 2.037583589553833008e-01 -7.196849584579467773e-02 1.071452796459197998e-01 1.594972796738147736e-02 -2.393431775271892548e-02 -9.749896079301834106e-02 -7.666306942701339722e-02 -2.794413864612579346e-01 -2.722763121128082275e-01 -1.653897762298583984e-01 -3.126350641250610352e-01 -1.085069179534912109e-01 5.045968573540449142e-03 -3.451423645019531250e-01 3.310373798012733459e-02 3.369479998946189880e-02
-2.465184032917022705e-02 -1.835227943956851959e-02 2.022901177406311035e-01 -1.300885975360870361e-01 3.265104070305824280e-02 4.024670720100402832e-01 1.875996589660644531e-01 -1.481549739837646484e-01 -2.720391154289245605e-01 -3.287798464298248291e-01 8.701571077108383179e-02 1.363000124692916870e-01 -3.098777728155255318e-03 -1.054586097598075867e-01 -1.197510585188865662e-02 3.584962571039795876e-03 1.367361247539520264e-01 -1.811042726039886475e-01 2.228537052869796753e-01 -8.537317812442779541e-02 5.952163785696029663e-02 6.044991686940193176e-02 -1.457076705992221832e-02 1.038130149245262146e-01 -4.721573293209075928e-01 -1.625515073537826538e-01 -1.389426761306822300e-03 -2.115907222032546997e-01 1.269271224737167358e-01 -1.264040917158126831e-01 1.711571216583251953e-01 -1.390606313943862915e-01
6.356815248727798462e-02 2.281599044799804688e-01 8.900126069784164429e-02 -1.777781397104263306e-01 1.825980842113494873e-01 8.675444871187210083e-02 -1.020114049315452576e-01 -1.328753381967544556e-01 -9.437194466590881348e-02 8.489000052213668823e-02 2.561179101467132568e-01 -2.401816993951797485e-01 1.664961874485015869e-01 -1.401778012514114380e-01 5.865762755274772644e-02 -4.881675168871879578e-02 1.432397812604904175e-01 -8.609391748905181885e-02 -3.305084258317947388e-02 3.531572520732879639e-01 -3.918897360563278198e-02 -1.263982951641082764e-01 -1.907716542482376099e-01 1.160420477390289307e-01 -3.736788034439086914e-01 -2.692179083824157715e-01 -1.668170392513275146e-01 6.606768816709518433e-02 3.408721089363098145e-02 -2.920288145542144775e-01 2.728613913059234619e-01 -1.285985559225082397e-01
-1.525666862726211548e-01 -1.288742870092391968e-01 1.008045673370361328e-01 -2.140835970640182495e-01 -1.101280003786087036e-01 6.219215318560600281e-02 -7.539259642362594604e-02 -8.712313137948513031e-03 1.173353642225265503e-01 -2.658892869949340820e-01 9.658900648355484009e-02 1.322584599256515503e-01 2.256298214197158813e-01 -1.149774268269538879e-01 -2.365817278623580933e-01 1.280084904283285141e-02 3.617309629917144775e-01 -4.211299493908882141e-02 -1.000143438577651978e-01 -1.384519040584564209e-01 -1.112329885363578796e-01 -5.447302479296922684e-03 2.060031741857528687e-01 2.430385649204254150e-01 -2.480134963989257812e-01 3.835424780845642090e-02 -3.998667597770690918e-01 -4.962200298905372620e-03 -3.339094519615173340e-01 -1.856486350297927856e-01 7.890418916940689087e-02 -5.195143632590770721e-03
-3.327289968729019165e-02 6.577762961387634277e-02 -2.166618853807449341e-01 -7.073614746332168579e-02 4.718120396137237549e-02 2.118683010339736938e-01 2.859853804111480713e-01 1.388711631298065186e-01 6.911502778530120850e-02 9.256481379270553589e-02 2.834800183773040771e-01 1.921521276235580444e-01 -1.587961763143539429e-01 6.176257506012916565e-02 -8.608172833919525146e-02 6.327876448631286621e-02 1.941088885068893433e-01 1.124835666269063950e-02 1.811770838685333729e-03 -1.267299056053161621e-01 3.787485137581825256e-02 6.887772586196660995e-03 6.097045913338661194e-02 -2.842077910900115967e-01 -2.764697372913360596e-01 -2.883738279342651367e-01 -2.190110683441162109e-01 -2.963554561138153076e-01 -2.120164036750793457e-01 -2.838998138904571533e-01 2.299091815948486328e-01 9.859918057918548584e-02
-8.747573196887969971e-02 2.621112465858459473e-01 -3.581831604242324829e-02 -3.531841039657592773e-01 -1.934004276990890503e-01 3.268384039402008057e-01 -3.557946905493736267e-02 4.241432994604110718e-02 -2.140630483627319336e-01 1.883592903614044189e-01 9.763568639755249023e-02 -1.178625822067260742e-01 1.060968041419982910e-01 -6.130204349756240845e-02 -1.313533335924148560e-01 2.611958086490631104e-01 -3.260842338204383850e-02 2.605109661817550659e-02 -2.963347733020782471e-02 2.043374925851821899e-01 -2.730011641979217529e-01 -6.186434254050254822e-02 8.552135527133941650e-02 1.582327634096145630e-01 -3.203001022338867188e-01 -1.541310548782348633e-01 -2.474466413259506226e-01 1.072724070399999619e-02 -1.896868646144866943e-01 -1.450486928224563599e-01 3.467284888029098511e-02 -2.100373804569244385e-01
1.839480251073837280e-01 -1.593040972948074341e-01 1.903026700019836426e-01 -3.847046792507171631e-01 1.342868804931640625e-01 1.500434130430221558e-01 4.659119620919227600e-02 -6.422628462314605713e-02 1.607008464634418488e-02 2.589430212974548340e-01 4.392570350319147110e-03 -2.933608926832675934e-02 2.656701207160949707e-01 8.513564616441726685e-02 1.379349380731582642e-01 2.084697186946868896e-01 5.626820027828216553e-03 -3.473314940929412842e-01 -3.338468074798583984e-02 1.102932617068290710e-01 -1.283126920461654663e-01 -2.790157869458198547e-02 -2.435368299484252930e-02 7.471642643213272095e-02 -2.334815263748168945e-01 -2.316109463572502136e-02 -2.169588506221771240e-01 -3.100486695766448975e-01 -1.472152471542358398e-01 -3.399633988738059998e-02 3.062053024768829346e-01 1.703455299139022827e-01
-1.114385873079299927e-01 -7.040593028068542480e-02 7.268927246332168579e-02 -1.525819897651672363e-01 -2.182776033878326416e-01 2.077759057283401489e-01 -8.853730559349060059e-02 1.889440864324569702e-01 -1.007955372333526611e-01 -1.277354210615158081e-01 9.806053340435028076e-02 7.941861450672149658e-02 1.267694979906082153e-01 2.479494810104370117e-01 -5.968529731035232544e-02 5.986895412206649780e-02 1.326622664928436279e-01 -2.360642999410629272e-01 -1.383777707815170288e-01 6.963075697422027588e-02 -2.679157555103302002e-01 1.276670545339584351e-01 9.558624774217605591e-02 -3.157421052455902100e-01 -2.058522850275039673e-01 6.035888940095901489e-02 -1.416511386632919312e-01 -1.398578137159347534e-01 -2.403727173805236816e-01 -1.925079375505447388e-01 3.799226582050323486e-01 2.712124884128570557e-01
1.916408389806747437e-01 9.932773187756538391e-03 -7.753219455480575562e-03 -9.839138388633728027e-02 1.579228341579437256e-01 1.736689805984497070e-01 8.477135747671127319e-02 4.581073299050331116e-02 -1.124699562788009644e-01 2.473809123039245605e-01 -4.720516875386238098e-02 -1.643724739551544189e-01 3.420951589941978455e-02 -1.874144971370697021e-01 8.243732154369354248e-02 4.406368434429168701e-01 -2.050527557730674744e-02 -1.730007231235504150e-01 -2.073231786489486694e-01 -1.077925860881805420e-01 1.925554275512695312e-01 -4.089501127600669861e-02 1.443506032228469849e-02 -2.511773109436035156e-01 -3.765277862548828125e-01 1.480108350515365601e-01 -2.279911190271377563e-01 2.632647454738616943e-01 -2.318466082215309143e-02 -2.286734730005264282e-01 1.370544284582138062e-01 7.156983017921447754e-02
1.591707468032836914e-01 3.895374014973640442e-02 3.721885755658149719e-02 -2.552229762077331543e-01 1.310047041624784470e-02 3.474077582359313965e-01 -1.479974538087844849e-01 -2.252464182674884796e-02 3.374606836587190628e-03 8.733551949262619019e-02 1.790062338113784790e-01 1.542669385671615601e-01 3.369714133441448212e-03 -1.820105463266372681e-01 -8.349155634641647339e-02 2.159250527620315552e-01 1.353417783975601196e-01 -1.555082052946090698e-01 2.012152969837188721e-02 3.235874474048614502e-01 -3.885650634765625000e-01 -6.374510377645492554e-02 1.366212368011474609e-01 -5.628608167171478271e-02 -8.659715205430984497e-02 6.327632069587707520e-02 -2.774630188941955566e-01 1.903190612792968750e-01 -2.001903653144836426e-01 -2.666913270950317383e-01 5.933154374361038208e-02 2.218341082334518433e-01
-4.922763630747795105e-02 -1.646246314048767090e-01 5.558959674090147018e-03 -1.240909248590469360e-01 -1.174878925085067749e-01 7.999689131975173950e-02 9.812308102846145630e-02 8.301050215959548950e-02 1.144668832421302795e-01 -1.871163696050643921e-01 1.077571734786033630e-01 1.360898315906524658e-01 2.498652935028076172e-01 -1.263068914413452148e-01 -2.381657958030700684e-01 -8.710785955190658569e-02 2.329495251178741455e-01 -7.464329153299331665e-02 -2.084902226924896240e-01 1.697832942008972168e-01 -3.728311955928802490e-01 -1.431528031826019287e-01 5.001920461654663086e-02 -8.069963008165359497e-02 -2.846963405609130859e-01 -1.975426673889160156e-01 -2.511670887470245361e-01 -1.514167636632919312e-01 -6.442645937204360962e-02 -3.279943764209747314e-01 2.396845668554306030e-01 1.465323269367218018e-01
1.556982994079589844e-01 7.166317850351333618e-02 -1.276856474578380585e-02 2.127335779368877411e-02 5.849409103393554688e-02 9.323865920305252075e-02 -1.319074817001819611e-02 -3.873144984245300293e-01 -1.327887326478958130e-01 2.065975219011306763e-01 3.943994045257568359e-01 3.842335566878318787e-02 3.578380346298217773e-01 -9.184017777442932129e-02 1.738998442888259888e-01 1.420988589525222778e-01 2.674024701118469238e-01 -8.261693269014358521e-02 -1.071901693940162659e-01 8.324164897203445435e-02 -9.963672608137130737e-02 3.852151334285736084e-01 1.061625406146049500e-01 7.354429922997951508e-03 -1.286594122648239136e-01 -1.109477505087852478e-01 -1.851283162832260132e-01 -7.306258380413055420e-02 4.804546013474464417e-02 -2.101944386959075928e-01 9.307742863893508911e-02 1.158823072910308838e-01
-4.203945770859718323e-02 -8.288484066724777222e-02 1.370013654232025146e-01 1.061648502945899963e-01 -9.046909213066101074e-02 3.606947064399719238e-01 -2.497930312529206276e-03 -5.010489746928215027e-02 -3.486933186650276184e-02 3.938168883323669434e-01 2.820359468460083008e-01 4.040182381868362427e-02 2.616332843899726868e-02 -1.693463772535324097e-01 -1.746654957532882690e-01 -1.360110789537429810e-01 2.736838757991790771e-01 -3.780001029372215271e-02 -6.796243786811828613e-02 1.407646387815475464e-01 -1.376938372850418091e-01 2.585250139236450195e-01 4.552614316344261169e-02 -6.202477589249610901e-02 -1.652687489986419678e-01 1.301505789160728455e-02 -3.504793047904968262e-01 5.291727930307388306e-02 1.305296868085861206e-01 -3.087157905101776123e-01 2.141837924718856812e-01 -2.914621122181415558e-02
-2.936861477792263031e-02 7.419712375849485397e-03 4.608647897839546204e-02 2.275472730398178101e-01 1.189409568905830383e-01 1.448657363653182983e-01 3.647730946540832520e-01 -2.947866730391979218e-02 -3.362750113010406494e-01 1.534486263990402222e-01 1.673794984817504883e-01 -1.459484845399856567e-01 -1.215962320566177368e-02 -1.761439442634582520e-01 -9.419883601367473602e-03 3.690920472145080566e-01 1.829268336296081543e-01 -3.041529357433319092e-01 -1.034553274512290955e-01 -1.305016726255416870e-01 1.118376702070236206e-01 -1.531443297863006592e-01 -9.740713238716125488e-02 -1.706877909600734711e-02 -3.538314998149871826e-01 1.957287825644016266e-02 -1.366761326789855957e-01 1.726691983640193939e-02 -1.980272680521011353e-01 -1.566038876771926880e-01 1.107386052608489990e-01 -5.173544213175773621e-02
-7.968711853027343750e-02 -6.958746165037155151e-02 1.753910183906555176e-01 -5.258256942033767700e-02 1.810670644044876099e-01 4.458595514297485352e-01 6.636844575405120850e-02 -2.959233224391937256e-01 1.009009256958961487e-01 -2.337300181388854980e-01 6.900104880332946777e-02 7.245972752571105957e-02 -1.482844203710556030e-01 -3.178647160530090332e-01 2.295805811882019043e-01 2.281052470207214355e-01 -5.485996976494789124e-02 -1.808191835880279541e-01 -1.613433659076690674e-01 -2.594850063323974609e-01 -3.506955876946449280e-02 -1.281462889164686203e-02 1.391649898141622543e-02 -2.430930435657501221e-01 -2.126015424728393555e-01 -8.106217533349990845e-02 -1.189118623733520508e-01 -1.820630878210067749e-01 -7.146819680929183960e-02 -1.606732457876205444e-01 6.742335855960845947e-02 6.973615288734436035e-02
1.205652952194213867e-01 2.875189483165740967e-01 -1.736807227134704590e-01 6.930191069841384888e-02 2.245956659317016602e-01 8.278008550405502319e-02 5.105800181627273560e-02 -8.146746456623077393e-02 -6.844312697649002075e-02 5.088254809379577637e-02 3.408195674419403076e-01 1.081583201885223389e-01 -7.604482024908065796e-02 -6.090150773525238037e-02 1.178644746541976929e-01 -2.450723648071289062e-01 2.669078409671783447e-01 -2.629022598266601562e-01 6.276824325323104858e-02 1.938971281051635742e-01 1.063965708017349243e-01 1.879040598869323730e-01 1.260664463043212891e-01 -1.127589643001556396e-01 -2.316444367170333862e-01 -3.975101187825202942e-02 -2.515000700950622559e-01 -1.199595704674720764e-01 -2.029118090867996216e-01 -3.052226901054382324e-01 2.975013852119445801e-02 2.397618144750595093e-01
-1.120431125164031982e-01 -2.126277238130569458e-01 6.222112104296684265e-03 -3.932719305157661438e-02 -2.264819741249084473e-01 2.120998501777648926e-01 7.900355011224746704e-02 -1.007104218006134033e-01 -7.023605704307556152e-02 1.284931600093841553e-01 -1.560680866241455078e-01 -1.542350053787231445e-01 2.583923339843750000e-01 -1.996462494134902954e-01 7.722046971321105957e-02 -6.981465220451354980e-02 3.084585964679718018e-01 6.031136587262153625e-02 -1.138165369629859924e-01 1.184699535369873047e-01 1.432058513164520264e-01 -6.869535893201828003e-02 1.017207950353622437e-01 -7.904111593961715698e-02 -2.074106931686401367e-01 -1.882261596620082855e-02 -2.272613048553466797e-01 -2.631770372390747070e-01 1.151103526353836060e-02 -5.075383782386779785e-01 1.353362649679183960e-01 1.816927641630172729e-01
1.957568340003490448e-02 -9.198023006319999695e-03 1.416424661874771118e-01 -2.202627509832382202e-01 1.194913983345031738e-01 -6.755549926310777664e-03 -1.234966665506362915e-01 -1.118542179465293884e-01 -1.432101130485534668e-01 -6.016386672854423523e-02 7.922586053609848022e-02 -1.675322502851486206e-01 5.377779006958007812e-01 6.241600215435028076e-02 1.337271183729171753e-01 -7.278432697057723999e-02 4.360523819923400879e-02 2.423416674137115479e-01 -1.037810519337654114e-01 3.171877935528755188e-02 -8.270400017499923706e-02 1.032593473792076111e-01 -2.271058857440948486e-01 -2.564263343811035156e-01 -3.039532005786895752e-01 1.030398830771446228e-01 -2.601505815982818604e-01 5.995113775134086609e-02 -1.136859431862831116e-01 -2.891038954257965088e-01 1.610733270645141602e-01 1.007195487618446350e-01
-7.147772610187530518e-02 -1.352785713970661163e-02 3.559816628694534302e-02 -3.603526651859283447e-01 -9.967186301946640015e-02 7.319307327270507812e-02 4.503372125327587128e-03 8.600209653377532959e-02 1.899760961532592773e-02 -7.619698345661163330e-02 -1.193670704960823059e-01 4.693926125764846802e-02 2.645969390869140625e-01 8.897048979997634888e-02 -5.803566426038742065e-02 7.355743646621704102e-02 3.789812326431274414e-01 -5.711538717150688171e-02 -1.010218337178230286e-01 -1.657993644475936890e-01 -1.190789639949798584e-01 9.583228826522827148e-02 1.327393203973770142e-01 1.561432480812072754e-01 -2.432585805654525757e-01 -8.720858395099639893e-02 -4.557974934577941895e-01 -1.524808108806610107e-01 -3.395396769046783447e-01 -2.355662882328033447e-01 3.176843747496604919e-02 -1.097089350223541260e-01
-3.302132487297058105e-01 9.848212450742721558e-02 3.188047111034393311e-01 3.310816362500190735e-02 1.815838664770126343e-01 -7.510045170783996582e-02 -1.176426038146018982e-01 -1.635367423295974731e-01 2.000819519162178040e-02 1.325482726097106934e-01 4.257704913616180420e-01 -1.234182715415954590e-01 4.355338588356971741e-02 7.838620990514755249e-02 6.904049217700958252e-02 1.832126379013061523e-01 1.862831413745880127e-01 -1.101813167333602905e-01 -1.507696360349655151e-01 -1.503482460975646973e-01 5.554817616939544678e-03 1.571744382381439209e-01 6.282407045364379883e-02 -1.349916160106658936e-01 -1.318344771862030029e-01 -9.776988625526428223e-02 -5.068151354789733887e-01 7.119126617908477783e-02 -3.108259476721286774e-02 -8.473777770996093750e-02 -4.863183572888374329e-02 3.436280181631445885e-03
-2.242059111595153809e-01 -1.110268384218215942e-01 4.785872995853424072e-02 -1.778457015752792358e-01 4.476412385702133179e-02 2.914206385612487793e-01 -3.510276600718498230e-02 -6.298062205314636230e-02 7.824596762657165527e-02 -7.467174530029296875e-02 4.477845504879951477e-02 8.879487961530685425e-02 -4.057147726416587830e-02 5.811026319861412048e-02 -3.762325644493103027e-01 9.680374711751937866e-02 2.293039858341217041e-01 -2.384325116872787476e-02 -2.920263707637786865e-01 3.292324393987655640e-02 -1.549463272094726562e-01 -1.587890386581420898e-01 2.111166715621948242e-03 2.798720262944698334e-02 -3.437466323375701904e-01 -2.376921921968460083e-01 -3.408432900905609131e-01 -1.983683556318283081e-01 8.806034177541732788e-02 3.536670468747615814e-03 9.591152518987655640e-02 3.116923570632934570e-01
-9.551608562469482422e-02 -2.066920995712280273e-01 1.616184599697589874e-02 6.110925227403640747e-02 2.941834926605224609e-01 1.131467595696449280e-01 -1.779144257307052612e-01 -1.403822451829910278e-01 1.285203173756599426e-02 1.598137021064758301e-01 9.217960387468338013e-02 -2.241636961698532104e-01 4.011584222316741943e-01 -2.074265033006668091e-01 -1.444672495126724243e-01 7.373128831386566162e-02 9.099660068750381470e-02 -2.270384877920150757e-01 5.471698567271232605e-02 -2.595023810863494873e-02 -1.584917604923248291e-01 -2.600574195384979248e-01 -8.630105108022689819e-02 -3.510437607765197754e-01 -2.559995055198669434e-01 1.748296618461608887e-02 -2.340541481971740723e-01 8.275086432695388794e-02 -1.154481098055839539e-01 -1.502648293972015381e-01 5.467863380908966064e-02 1.595254689455032349e-01
1.274927984923124313e-02 -2.381842210888862610e-02 1.975561827421188354e-01 -3.407023847103118896e-01 -1.156051456928253174e-01 1.496107280254364014e-01 1.225009635090827942e-01 1.216786429286003113e-01 -4.089139029383659363e-02 8.458092808723449707e-02 1.907711476087570190e-01 2.837933897972106934e-01 1.434995383024215698e-01 -3.263255953788757324e-01 7.567039132118225098e-02 1.130389794707298279e-01 3.623947501182556152e-01 1.363240629434585571e-01 -1.656630635261535645e-01 -2.071706503629684448e-01 -2.632224559783935547e-01 -1.925802417099475861e-02 1.837801784276962280e-01 -3.692577779293060303e-02 -1.586760580539703369e-01 -2.210982888936996460e-01 -5.131839215755462646e-02 1.219091787934303284e-01 5.274770315736532211e-03 -2.440648674964904785e-01 1.753633469343185425e-01 -1.676603034138679504e-02
3.912090510129928589e-02 5.696653202176094055e-02 1.549631170928478241e-02 -3.674471378326416016e-01 5.520528927445411682e-02 3.268336057662963867e-01 -1.224440187215805054e-01 3.354205787181854248e-01 -9.821461886167526245e-02 -1.294001042842864990e-01 -8.391623944044113159e-02 -1.599855571985244751e-01 1.244597956538200378e-01 -3.038923144340515137e-01 -1.084369421005249023e-01 3.681779373437166214e-03 1.707512438297271729e-01 -2.836077213287353516e-01 9.369227290153503418e-02 -1.593550592660903931e-01 -4.763660952448844910e-02 -1.838188767433166504e-01 8.909601718187332153e-02 1.393146216869354248e-01 -2.751150131225585938e-01 1.661054044961929321e-02 -2.581804096698760986e-01 -2.755582891404628754e-02 8.073973655700683594e-02 -1.359112858772277832e-01 1.988437026739120483e-01 -1.699462234973907471e-01
1.490230113267898560e-01 -7.161197811365127563e-02 -1.312541682273149490e-02 -6.668447703123092651e-02 -1.090390756726264954e-01 2.314853519201278687e-01 2.125659957528114319e-03 1.030307635664939880e-01 -1.690897345542907715e-02 -8.672849275171756744e-03 1.159958541393280029e-01 -3.087670914828777313e-02 8.656860142946243286e-02 3.939074464142322540e-03 -5.716441199183464050e-02 -3.182026743888854980e-02 9.802794456481933594e-02 -2.137087434530258179e-01 -7.211147248744964600e-02 -4.628922790288925171e-02 4.367631301283836365e-02 -1.016090363264083862e-01 -3.668653666973114014e-01 1.708153635263442993e-01 -9.254802018404006958e-03 2.324742823839187622e-01 -5.020689964294433594e-01 4.637541994452476501e-02 -1.368102151900529861e-02 -5.186684727668762207e-01 6.058371067047119141e-02 2.133974134922027588e-01
-3.261596560478210449e-01 1.082015186548233032e-01 1.282946467399597168e-01 -6.446339935064315796e-02 -6.324104964733123779e-02 -3.415653109550476074e-02 -1.792982667684555054e-01 2.133486419916152954e-01 -1.946526020765304565e-01 6.740374863147735596e-02 3.953278437256813049e-02 -5.635255575180053711e-02 1.044746190309524536e-01 -2.535936981439590454e-02 -5.878565367311239243e-03 3.563208878040313721e-01 -3.998678177595138550e-02 -4.105041623115539551e-01 -7.769890129566192627e-02 -8.664616383612155914e-03 -2.197707295417785645e-01 2.905995249748229980e-01 -1.612186729907989502e-01 -6.258469820022583008e-02 -2.117722183465957642e-01 -4.279895499348640442e-02 -2.964449822902679443e-01 -2.446761429309844971e-01 -8.009855449199676514e-02 -7.508743554353713989e-02 1.682963073253631592e-01 1.380361765623092651e-01
-1.220823526382446289e-01 7.508032768964767456e-02 1.870766431093215942e-01 1.081562712788581848e-01 2.192317508161067963e-02 9.061628580093383789e-02 9.954851865768432617e-02 -1.202403530478477478e-01 -2.306937277317047119e-01 -1.419616937637329102e-01 1.661162972450256348e-01 -2.392299845814704895e-02 4.004071950912475586e-01 -3.462798297405242920e-01 -1.101307645440101624e-01 -6.222090870141983032e-02 1.260594129562377930e-01 5.546023324131965637e-02 -7.976069301366806030e-02 -5.069712921977043152e-02 -2.640455067157745361e-01 1.414739042520523071e-01 2.565037831664085388e-02 -3.101548552513122559e-01 -1.459593474864959717e-01 -7.432550191879272461e-02 -2.820721864700317383e-01 -2.605080902576446533e-01 8.934196829795837402e-02 -1.613932102918624878e-01 2.421774566173553467e-01 1.431905627250671387e-01
4.454616084694862366e-02 -1.541496962308883667e-01 4.572057425975799561e-01 2.515102270990610123e-03 -1.796473115682601929e-01 4.427680969238281250e-01 9.182550013065338135e-02 -3.101493790745735168e-02 1.191256344318389893e-01 -2.012139856815338135e-01 2.997194416821002960e-02 6.509192287921905518e-02 1.192388776689767838e-02 -7.969705015420913696e-02 7.850873470306396484e-02 4.586919210851192474e-03 1.623935252428054810e-01 -1.831829249858856201e-01 -1.120426058769226074e-01 -1.767971180379390717e-02 -2.045731380349025130e-04 1.361237317323684692e-01 5.997530743479728699e-02 -1.591116487979888916e-01 -3.370164036750793457e-01 -7.846268266439437866e-02 -2.397729456424713135e-01 7.285439968109130859e-02 -1.032984331250190735e-01 -8.331687189638614655e-03 3.647682964801788330e-01 9.186696261167526245e-02
-1.219270527362823486e-01 2.100583612918853760e-01 -3.347528632730245590e-03 6.040734425187110901e-02 1.643290072679519653e-01 1.232372000813484192e-01 6.702199578285217285e-02 -2.993168532848358154e-01 -1.202292591333389282e-01 1.637429893016815186e-01 1.203649044036865234e-01 2.618789970874786377e-01 1.749283373355865479e-01 1.301950514316558838e-01 6.187668070197105408e-02 -1.607265025377273560e-01 1.246711239218711853e-01 -2.606560289859771729e-01 4.824778065085411072e-03 1.060526594519615173e-01 7.230348885059356689e-02 1.353247314691543579e-01 2.654580771923065186e-01 -3.547416627407073975e-02 -1.346858441829681396e-01 -4.747430980205535889e-02 -4.408392310142517090e-01 -1.213229224085807800e-01 -2.961184978485107422e-01 -2.858631610870361328e-01 8.876822143793106079e-02 -5.262356996536254883e-02
-1.609458625316619873e-01 -2.647574841976165771e-01 -4.853004589676856995e-02 -2.719855010509490967e-01 3.394732773303985596e-01 1.325157582759857178e-01 1.270450651645660400e-01 1.111638620495796204e-01 -1.358321607112884521e-01 -1.348571181297302246e-01 3.399343043565750122e-02 -7.036464661359786987e-02 -5.310529959388077259e-04 8.878849446773529053e-02 -1.998027600347995758e-02 2.444389909505844116e-01 1.558478623628616333e-01 -2.268048077821731567e-01 2.398034930229187012e-01 2.114395499229431152e-01 -1.244992390275001526e-02 1.394703388214111328e-01 -1.948417723178863525e-02 9.983842819929122925e-02 -4.632357656955718994e-01 -9.047949314117431641e-02 -1.774685829877853394e-01 -9.890849143266677856e-02 -5.980891734361648560e-02 -1.690093427896499634e-01 1.206451058387756348e-01 1.922172009944915771e-01
-3.179305791854858398e-02 5.389247462153434753e-02 -3.107547014951705933e-02 2.472796663641929626e-02 3.777980431914329529e-02 2.489349544048309326e-01 3.516682088375091553e-01 -1.100043058395385742e-01 -2.758626043796539307e-01 4.407051950693130493e-02 7.545164227485656738e-02 -1.073610037565231323e-01 8.796378225088119507e-02 -9.710930287837982178e-02 -9.028767049312591553e-02 2.651724219322204590e-01 5.734798684716224670e-02 -3.480940461158752441e-01 -3.151273429393768311e-01 -2.367831468582153320e-01 1.235202997922897339e-01 -2.707172334194183350e-01 1.108053028583526611e-01 -8.915282785892486572e-02 -3.701689243316650391e-01 8.774291723966598511e-02 -9.610561281442642212e-02 9.645385295152664185e-02 4.017547518014907837e-02 -1.981122046709060669e-01 6.234630197286605835e-02 8.847817033529281616e-02
2.757668867707252502e-02 1.119096949696540833e-02 1.022984385490417480e-01 -2.198570370674133301e-01 -1.317638009786605835e-01 2.311965674161911011e-01 2.790026192087680101e-04 1.758023649454116821e-01 -2.951587438583374023e-01 -3.878792002797126770e-02 1.385692805051803589e-01 1.674625277519226074e-01 3.841173946857452393e-01 1.096938848495483398e-01 -1.020019203424453735e-01 -2.479168474674224854e-01 2.473722845315933228e-01 -1.486170291900634766e-01 -8.762838691473007202e-02 1.758476719260215759e-02 -1.745027154684066772e-01 -1.337394118309020996e-01 1.638122797012329102e-01 -6.113434210419654846e-02 -9.734047204256057739e-02 -2.916734516620635986e-01 -2.878170013427734375e-01 9.490098059177398682e-02 1.572533845901489258e-01 -2.465729862451553345e-01 1.617577522993087769e-01 5.490368604660034180e-02
4.410057514905929565e-02 -3.529284894466400146e-02 1.011770963668823242e-01 4.498601891100406647e-03 -3.209521993994712830e-03 2.937338501214981079e-02 -1.678465516306459904e-03 -1.872113347053527832e-01 -1.886792667210102081e-02 -1.712479442358016968e-01 1.697334051132202148e-01 -3.824411332607269287e-01 8.936182409524917603e-02 -5.555975437164306641e-02 -1.316607445478439331e-01 1.885383427143096924e-01 3.932423889636993408e-03 -7.311373949050903320e-02 1.373559832572937012e-01 -2.120684236288070679e-01 -1.098317746073007584e-02 2.517251074314117432e-01 4.706681147217750549e-02 -1.869168281555175781e-01 -2.051664292812347412e-01 -1.544661670923233032e-01 -2.477466911077499390e-01 -2.149516493082046509e-01 -2.890752255916595459e-01 -3.310914933681488037e-01 3.728160858154296875e-01 7.980380207300186157e-02
-1.079383939504623413e-01 3.315442800521850586e-01 1.732624471187591553e-01 -3.230477869510650635e-01 9.409910440444946289e-02 2.650003731250762939e-01 -2.162949144840240479e-01 -2.230956032872200012e-02 -1.645559519529342651e-01 2.402048557996749878e-01 -1.459911838173866272e-02 2.219197899103164673e-02 1.512945592403411865e-01 3.414196521043777466e-02 -1.073043048381805420e-02 9.759705513715744019e-02 9.444301575422286987e-02 -7.878505438566207886e-02 3.519350290298461914e-01 1.416134387254714966e-01 -8.301649242639541626e-02 -7.738139480352401733e-02 2.608640305697917938e-02 4.508340731263160706e-02 -3.010262250900268555e-01 -8.782598376274108887e-02 -1.144081875681877136e-01 -9.264831244945526123e-02 8.870685473084449768e-03 -3.733465969562530518e-01 2.152424156665802002e-01 -1.344529688358306885e-01
2.397878281772136688e-02 -1.414570361375808716e-01 2.048396132886409760e-02 -1.257570236921310425e-01 3.387720882892608643e-02 7.780655473470687866e-02 1.758121103048324585e-01 2.190255522727966309e-01 -1.095655858516693115e-01 -8.321274071931838989e-02 3.509942591190338135e-01 5.727172642946243286e-02 2.918834090232849121e-01 6.825205683708190918e-02 -2.242506891489028931e-01 -1.380598843097686768e-01 3.640180230140686035e-01 -1.310199201107025146e-01 -2.781480550765991211e-01 -3.560056537389755249e-02 7.427401095628738403e-02 -1.358568519353866577e-01 -2.744963467121124268e-01 -7.037848234176635742e-02 -1.318946331739425659e-01 -1.457982063293457031e-01 -1.778617799282073975e-01 2.152973087504506111e-03 8.287645131349563599e-02 -2.857841253280639648e-01 1.909143626689910889e-01 2.112382650375366211e-01
-1.281482875347137451e-01 2.377573549747467041e-01 -6.511844694614410400e-02 -6.077662482857704163e-02 7.266894727945327759e-02 1.804680526256561279e-01 -1.792599819600582123e-02 -2.218344062566757202e-01 4.599824175238609314e-02 -3.329894542694091797e-01 2.968170940876007080e-01 -8.416354656219482422e-02 2.012720704078674316e-01 1.823672801256179810e-01 1.458769142627716064e-01 1.068035606294870377e-02 9.166542440652847290e-02 -1.207517012953758240e-01 3.002882562577724457e-02 -2.861782908439636230e-02 5.927960202097892761e-02 -1.363553106784820557e-01 8.553581684827804565e-02 -6.597381830215454102e-02 -1.648841798305511475e-01 -1.541228592395782471e-01 -1.329495608806610107e-01 -3.200918734073638916e-01 1.357407569885253906e-01 -4.656296670436859131e-01 2.315301746129989624e-01 9.996062517166137695e-02
-8.411305397748947144e-02 -9.227014333009719849e-02 -6.328843533992767334e-02 -2.391641587018966675e-01 1.265465468168258667e-01 2.170024365186691284e-01 -1.309343278408050537e-01 7.697825878858566284e-02 -1.772711575031280518e-01 1.961590908467769623e-02 1.952779740095138550e-01 1.499137431383132935e-01 3.908470571041107178e-01 1.053297519683837891e-01 -1.677320152521133423e-01 -3.000976443290710449e-01 3.735855221748352051e-01 2.924187667667865753e-02 -4.719657078385353088e-02 -1.713007390499114990e-01 -2.568448483943939209e-01 -8.020006120204925537e-03 -2.917590737342834473e-02 9.246172383427619934e-03 -2.247458547353744507e-01 -2.822190821170806885e-01 -1.769550591707229614e-01 -6.457239389419555664e-02 1.311505585908889771e-01 -1.337368786334991455e-01 1.454759985208511353e-01 -4.139603674411773682e-02
-2.473437637090682983e-01 -3.091398440301418304e-02 -7.258157432079315186e-02 -3.421975374221801758e-01 -5.380960181355476379e-02 3.739066421985626221e-01 -1.267251819372177124e-01 1.204340625554323196e-02 -8.643929660320281982e-02 2.426598668098449707e-01 1.070256307721138000e-01 5.848757177591323853e-02 2.280471771955490112e-01 -1.137107461690902710e-01 1.598444953560829163e-02 3.780302777886390686e-02 9.580168873071670532e-03 -2.353647723793983459e-02 1.161514874547719955e-02 5.398469418287277222e-02 -3.167350888252258301e-01 -1.282258778810501099e-01 1.978073716163635254e-01 -3.275093040429055691e-04 -1.831482648849487305e-01 -9.259607642889022827e-02 -1.860281825065612793e-01 1.004638448357582092e-01 -4.098098576068878174e-01 -1.710521876811981201e-01 1.263089030981063843e-01 -2.217695266008377075e-01
-1.296285986900329590e-01 4.785867035388946533e-02 1.475393623113632202e-01 -1.101192682981491089e-01 1.407793723046779633e-02 2.439312189817428589e-01 1.550952196121215820e-01 2.033648192882537842e-01 -8.541376143693923950e-02 9.004091471433639526e-02 1.566545218229293823e-01 -9.958474338054656982e-02 4.450519755482673645e-02 8.855643868446350098e-02 -1.568321324884891510e-02 1.992037892341613770e-01 4.808428883552551270e-02 -1.144291907548904419e-01 1.802172958850860596e-01 -3.693358302116394043e-01 -1.906811445951461792e-01 2.880641818046569824e-01 2.241330966353416443e-02 1.592736691236495972e-01 -1.318159103393554688e-01 -1.763905435800552368e-01 -3.148249387741088867e-01 -2.140958420932292938e-02 -2.399350106716156006e-01 -4.249533116817474365e-01 7.689341902732849121e-02 -2.558769285678863525e-02
-2.274120748043060303e-01 3.119432628154754639e-01 1.899033226072788239e-02 -3.085462450981140137e-01 7.204817235469818115e-02 1.948336213827133179e-01 -1.774258613586425781e-01 -3.012932538986206055e-01 1.611387431621551514e-01 -1.223114505410194397e-01 1.302661001682281494e-01 2.947771549224853516e-01 1.763379424810409546e-01 1.223377138376235962e-01 1.430280059576034546e-01 2.430944144725799561e-02 -5.689071491360664368e-02 -5.814953241497278214e-03 -1.629724651575088501e-01 -1.618999093770980835e-01 -1.149778962135314941e-01 2.909336471930146217e-03 -1.869138628244400024e-01 -6.238355115056037903e-02 -1.150066182017326355e-01 -1.055376604199409485e-01 -1.970706135034561157e-01 -6.782235950231552124e-02 -7.930094748735427856e-02 -3.977800011634826660e-01 1.818194985389709473e-01 6.805036216974258423e-02
5.837187543511390686e-02 1.051424816250801086e-01 1.402884125709533691e-01 4.585941508412361145e-02 3.719496354460716248e-02 1.852563917636871338e-01 1.687188893556594849e-01 2.357043772935867310e-01 4.334854707121849060e-02 -2.392980307340621948e-01 2.950940430164337158e-01 4.738878086209297180e-02 4.289128780364990234e-01 -6.887639313936233521e-02 -1.906357109546661377e-01 3.780035302042961121e-02 1.696060299873352051e-01 -9.554275125265121460e-02 -2.440908253192901611e-01 -3.790336102247238159e-02 1.745990663766860962e-01 1.356816589832305908e-01 -1.504593938589096069e-01 -3.567218780517578125e-01 -2.665044069290161133e-01 3.530881553888320923e-02 -5.527966842055320740e-02 -1.417509280145168304e-02 -1.300694346427917480e-01 -2.518832087516784668e-01 5.627001821994781494e-02 1.110215708613395691e-01
1.356158033013343811e-02 3.226063847541809082e-01 5.001218989491462708e-02 2.570342272520065308e-03 1.663040071725845337e-01 3.380021750926971436e-01 -7.436615228652954102e-02 6.531516462564468384e-02 -1.336663961410522461e-01 2.265477031469345093e-01 2.465073764324188232e-01 -2.455105483531951904e-01 1.139492169022560120e-02 2.819748781621456146e-02 -5.471294745802879333e-02 1.720713675022125244e-01 2.772720456123352051e-01 -8.412633836269378662e-02 2.279978692531585693e-01 7.315095514059066772e-02 -2.354163825511932373e-01 -3.481173887848854065e-02 -1.041774600744247437e-01 -7.343840785324573517e-03 -3.294384181499481201e-01 -2.854092419147491455e-01 -1.322435736656188965e-01 -9.723711013793945312e-02 1.085571125149726868e-01 -1.290976256132125854e-01 2.463621497154235840e-01 -5.355424806475639343e-02
-3.673332631587982178e-01 4.745598137378692627e-02 -5.843728780746459961e-02 5.647639557719230652e-02 -1.178781986236572266e-01 9.731461852788925171e-02 2.852428853511810303e-01 -6.185651198029518127e-02 -3.802784904837608337e-02 -9.150926023721694946e-02 1.554048359394073486e-01 -1.753888726234436035e-01 1.679262220859527588e-01 3.032028302550315857e-02 1.940506100654602051e-01 2.582497000694274902e-01 4.997935518622398376e-02 -4.125434160232543945e-02 2.530273422598838806e-02 1.268031075596809387e-02 6.096799392253160477e-03 2.387899905443191528e-01 -4.195642471313476562e-02 -2.387240827083587646e-01 -4.889445304870605469e-01 -1.496733278036117554e-01 -2.681045234203338623e-01 -1.896957866847515106e-02 -1.814882457256317139e-01 -6.269417703151702881e-02 -2.824366837739944458e-02 2.393162846565246582e-01
7.263142615556716919e-02 -4.121823608875274658e-02 6.949283182621002197e-02 -4.906526580452919006e-02 7.090936880558729172e-03 3.246378898620605469e-01 1.459267437458038330e-01 -5.928875505924224854e-02 -3.084806501865386963e-01 1.228992175310850143e-02 7.669316232204437256e-02 -2.639271318912506104e-01 1.460131555795669556e-01 -1.628739982843399048e-01 7.807889580726623535e-02 3.691867887973785400e-01 2.215991318225860596e-01 -3.030455410480499268e-01 -6.210090592503547668e-02 -1.661677360534667969e-01 1.114383488893508911e-01 -3.389898836612701416e-01 -5.322798341512680054e-02 -2.778144776821136475e-01 -2.615938186645507812e-01 -1.016279682517051697e-01 -1.420675069093704224e-01 -1.000173464417457581e-01 -6.283078342676162720e-02 -3.610184416174888611e-02 -2.168407849967479706e-02 -4.522439092397689819e-03
-2.902036607265472412e-01 -1.357495337724685669e-01 -7.160558551549911499e-02 1.936772018671035767e-01 6.989771127700805664e-02 3.074915707111358643e-01 -5.983195453882217407e-02 2.225776612758636475e-01 1.168402284383773804e-01 2.585965674370527267e-03 8.588501252233982086e-03 9.668049216270446777e-02 1.754855662584304810e-01 1.111472696065902710e-01 1.192988529801368713e-01 1.109958514571189880e-01 3.858024477958679199e-01 -6.623018998652696609e-04 -9.554689377546310425e-02 -9.439740329980850220e-03 2.913911268115043640e-02 -1.607667207717895508e-01 3.649844229221343994e-01 -9.916968643665313721e-02 -2.776667177677154541e-01 6.768076866865158081e-02 -3.686952888965606689e-01 -1.347862929105758667e-01 9.640287607908248901e-02 -5.033986642956733704e-02 1.591753661632537842e-01 -9.287097305059432983e-02
-2.180306427180767059e-02 -5.857969447970390320e-02 4.736065398901700974e-03 -7.985557615756988525e-02 3.407222777605056763e-02 2.752084136009216309e-01 -2.132551670074462891e-01 2.692374885082244873e-01 -7.501583546400070190e-02 -1.111406832933425903e-01 -1.013822257518768311e-01 -5.296365544199943542e-02 1.688160300254821777e-01 -1.191048845648765564e-01 1.986759901046752930e-01 1.038395091891288757e-01 -1.661886274814605713e-02 -3.475141525268554688e-01 1.190552860498428345e-01 -1.588314473628997803e-01 -1.681382209062576294e-01 -1.295350193977355957e-01 1.591698676347732544e-01 1.378496885299682617e-01 -4.638725817203521729e-01 1.818082928657531738e-01 -1.003616377711296082e-01 1.190820783376693726e-01 -1.983899027109146118e-01 -8.851556479930877686e-02 3.176292181015014648e-01 -2.062981575727462769e-02
-4.076417982578277588e-01 3.159463107585906982e-01 2.695205509662628174e-01 1.054364666342735291e-01 6.289646774530410767e-02 1.116613857448101044e-02 -2.417179644107818604e-01 -1.193228214979171753e-01 -1.181368678808212280e-01 -5.698623508214950562e-02 5.615195631980895996e-02 2.295709215104579926e-02 1.820162832736968994e-01 -1.438118219375610352e-01 1.179132461547851562e-01 3.852856159210205078e-01 -1.752488464117050171e-01 -1.223304644227027893e-01 -6.956802308559417725e-02 -1.550734043121337891e-01 -6.624223291873931885e-02 1.716804504394531250e-02 -1.802737712860107422e-01 -3.627140820026397705e-02 -1.844596415758132935e-01 2.908119745552539825e-02 -2.125033438205718994e-01 -1.781190186738967896e-01 -2.385555654764175415e-01 -2.119161933660507202e-01 3.796255588531494141e-02 9.155848622322082520e-02
-1.692003756761550903e-01 -1.037985607981681824e-01 2.069982588291168213e-01 -1.199823394417762756e-01 -6.804874539375305176e-02 1.691269129514694214e-01 -1.637921785004436970e-03 3.065550625324249268e-01 -7.269951701164245605e-02 -2.248200401663780212e-02 1.402667164802551270e-01 -2.008007019758224487e-01 3.244263678789138794e-02 -7.163600623607635498e-02 6.407138705253601074e-02 2.220433950424194336e-01 -3.000022284686565399e-02 -3.556256741285324097e-02 9.521046280860900879e-02 -2.044542431831359863e-01 -5.227342993021011353e-02 2.427445054054260254e-01 -2.340432628989219666e-02 2.753702104091644287e-01 -3.583254516124725342e-01 -2.232219129800796509e-01 -2.804660797119140625e-01 1.269403547048568726e-01 -1.298169046640396118e-01 -3.766597807407379150e-01 1.660938262939453125e-01 1.958020217716693878e-02
-1.019869521260261536e-01 -8.810026198625564575e-02 1.822898685932159424e-01 8.948102593421936035e-02 2.003047764301300049e-01 1.316329538822174072e-01 -7.347004860639572144e-02 -3.799366950988769531e-01 -5.681408196687698364e-02 -3.350474685430526733e-02 7.875679433345794678e-02 -2.026078104972839355e-01 2.522253096103668213e-01 8.896435052156448364e-02 -5.405533313751220703e-02 1.404953747987747192e-01 1.688293963670730591e-01 -2.532698512077331543e-01 1.296366602182388306e-01 -1.506133526563644409e-01 -1.483865082263946533e-01 1.359653025865554810e-01 -1.832953840494155884e-01 -3.614365160465240479e-01 -2.350237518548965454e-01 -1.316955238580703735e-01 -2.920911908149719238e-01 -1.680493801832199097e-01 -8.354612439870834351e-02 -1.078228130936622620e-01 2.039726078510284424e-01 6.617674231529235840e-02
-5.413639917969703674e-02 -1.847368329763412476e-01 -5.253701284527778625e-02 -8.570898324251174927e-02 5.817647650837898254e-02 1.444846093654632568e-01 6.691027432680130005e-02 -1.946864426136016846e-01 -2.696488201618194580e-01 1.903830766677856445e-01 -1.416768431663513184e-01 -5.190389230847358704e-03 5.422262102365493774e-02 -5.757002159953117371e-03 2.082342207431793213e-01 3.398871421813964844e-01 2.961936295032501221e-01 -2.755779623985290527e-01 2.376959845423698425e-02 -9.146617725491523743e-03 9.057753533124923706e-02 5.779511481523513794e-02 -2.546732425689697266e-01 -2.321675717830657959e-01 -3.408219218254089355e-01 -3.147618379443883896e-03 -2.162248641252517700e-01 2.286691218614578247e-01 9.994731098413467407e-02 -1.690088212490081787e-01 2.165328860282897949e-01 1.498311525210738182e-03
-1.674086600542068481e-01 -3.108705878257751465e-01 8.843165636062622070e-02 -2.704549133777618408e-01 1.596790999174118042e-01 1.347154378890991211e-01 1.375460177659988403e-01 -2.206830233335494995e-01 1.273685842752456665e-01 8.412993699312210083e-02 2.415104210376739502e-01 -6.935458630323410034e-02 2.811618447303771973e-01 2.522374093532562256e-01 2.319173812866210938e-01 7.816765457391738892e-02 3.109931647777557373e-01 -1.470912992954254150e-01 -2.794110774993896484e-01 -1.517766118049621582e-01 1.306873112916946411e-01 4.509170725941658020e-02 3.678264841437339783e-02 -8.627974428236484528e-03 -2.554568946361541748e-01 -1.147248372435569763e-01 -1.739796847105026245e-01 2.995582669973373413e-02 -1.070580910891294479e-02 -8.431012183427810669e-02 1.889625936746597290e-01 -3.972032293677330017e-02
2.303268313407897949e-01 -1.474980115890502930e-01 2.325512021780014038e-01 -3.579728305339813232e-01 1.387405246496200562e-01 4.056139588356018066e-01 -8.572135120630264282e-02 -2.200498729944229126e-01 -3.740767389535903931e-02 -7.973752915859222412e-02 2.011368721723556519e-01 -6.863563507795333862e-02 -2.117457687854766846e-01 -1.638397015631198883e-02 2.084407508373260498e-01 1.458417624235153198e-01 1.653888672590255737e-01 -1.485151350498199463e-01 4.727040231227874756e-02 -7.731243968009948730e-02 -1.182367652654647827e-01 -7.970989495515823364e-02 -5.495798587799072266e-02 -1.007968336343765259e-01 -3.953444063663482666e-01 -1.128926575183868408e-01 -1.147839352488517761e-01 -1.208205670118331909e-01 5.194720625877380371e-02 3.209739550948143005e-02 1.273240745067596436e-01 1.810803413391113281e-01
-3.800469636917114258e-02 -7.625462859869003296e-02 -5.164318904280662537e-02 -9.471885859966278076e-03 1.678708642721176147e-01 1.318062990903854370e-01 8.171871304512023926e-02 2.491910904645919800e-01 1.178717985749244690e-01 1.537063065916299820e-02 3.086263239383697510e-01 -4.305336996912956238e-02 4.623473063111305237e-02 -1.065990179777145386e-01 -4.167010262608528137e-02 6.030435487627983093e-02 1.881650984287261963e-01 3.743758201599121094e-01 -4.053651820868253708e-03 2.716239541769027710e-02 1.272466629743576050e-01 -4.230725020170211792e-02 5.686623603105545044e-02 1.795006543397903442e-02 -5.504639744758605957e-01 1.904305815696716309e-01 -1.328067630529403687e-01 -9.676430374383926392e-02 -4.942356143146753311e-03 -2.860145568847656250e-01 3.009743988513946533e-01 -9.488824754953384399e-02
-6.103176623582839966e-02 6.607928872108459473e-02 9.529153257608413696e-02 -1.897163391113281250e-01 -2.006152644753456116e-02 -9.546468406915664673e-02 1.538544595241546631e-01 -4.725735634565353394e-02 -2.081220149993896484e-01 -1.771436333656311035e-01 2.368072420358657837e-01 -1.822765916585922241e-01 3.973730802536010742e-01 -3.624133765697479248e-01 -3.897427394986152649e-02 -1.338283270597457886e-01 1.207634061574935913e-01 -1.611907482147216797e-01 -1.114354878664016724e-01 1.623678579926490784e-02 -1.734087318181991577e-01 1.069047208875417709e-02 2.117159366607666016e-01 -3.129736781120300293e-01 -3.788003325462341309e-02 -3.316240012645721436e-02 -2.878361344337463379e-01 -3.041367419064044952e-02 1.313603371381759644e-01 -1.404624581336975098e-01 2.115141004323959351e-01 2.109483033418655396e-01
-6.123002246022224426e-02 2.630836963653564453e-01 -7.023157924413681030e-02 -1.569225341081619263e-01 -2.207491844892501831e-01 4.871628433465957642e-02 9.952467679977416992e-02 -1.287620514631271362e-01 -3.616365417838096619e-02 -8.222281932830810547e-02 3.948045670986175537e-01 -3.396505415439605713e-01 2.182242125272750854e-01 -1.226732060313224792e-01 2.305281013250350952e-01 2.091480791568756104e-01 2.651424705982208252e-01 -1.219434589147567749e-01 -2.055318653583526611e-01 1.171363983303308487e-03 -2.405023761093616486e-02 1.744223237037658691e-01 -2.343669161200523376e-02 -1.898483335971832275e-01 -3.839786350727081299e-02 -1.630468815565109253e-01 -3.116112053394317627e-01 -7.185445725917816162e-02 -8.689945191144943237e-02 4.393921792507171631e-02 2.043951004743576050e-01 6.665458530187606812e-02
-6.876148283481597900e-02 -2.267143130302429199e-01 1.434924900531768799e-01 -3.151921033859252930e-01 3.553145825862884521e-01 2.270798385143280029e-01 3.820580616593360901e-02 -1.128830686211585999e-01 2.344214916229248047e-02 -1.899332404136657715e-01 -1.614885590970516205e-02 1.778846979141235352e-01 -4.141379147768020630e-03 -7.818698883056640625e-02 1.309040188789367676e-01 1.179407462477684021e-01 1.230102255940437317e-01 -3.786889016628265381e-01 -1.367221921682357788e-01 2.157885134220123291e-01 -1.082048639655113220e-01 3.149792179465293884e-02 1.158848553895950317e-01 -1.951207518577575684e-01 -3.564548492431640625e-01 -3.686372935771942139e-02 -8.121143281459808350e-02 -1.945710182189941406e-02 3.987071290612220764e-02 -7.273392379283905029e-02 2.531994283199310303e-01 1.784300208091735840e-01
-8.007539063692092896e-02 -1.552447024732828140e-02 1.123214364051818848e-01 -2.408262789249420166e-01 4.863384738564491272e-02 5.953581631183624268e-02 9.342953562736511230e-02 4.689272493124008179e-02 6.430437322705984116e-03 -1.977094262838363647e-01 1.459023058414459229e-01 -4.674991592764854431e-02 1.263417005538940430e-01 -3.616215586662292480e-01 -1.490076631307601929e-01 -5.480005219578742981e-02 6.926324218511581421e-02 2.316218102350831032e-03 -6.601016968488693237e-02 -1.307954639196395874e-02 -1.468086540699005127e-01 7.980970293283462524e-02 2.354150861501693726e-01 -5.051178932189941406e-01 -9.890519082546234131e-02 -1.998530030250549316e-01 -3.766202032566070557e-01 7.777974009513854980e-02 1.827597469091415405e-01 -1.055493950843811035e-01 1.424416154623031616e-01 2.471608072519302368e-01
-8.995664119720458984e-02 -6.372030079364776611e-02 -1.646488606929779053e-01 8.447798341512680054e-02 5.522157996892929077e-02 2.907054722309112549e-01 -8.148946799337863922e-03 4.006333947181701660e-01 7.093609310686588287e-03 -1.277327090501785278e-01 2.351695746183395386e-01 -9.841205179691314697e-02 4.910589009523391724e-02 -2.433973848819732666e-01 1.773668527603149414e-01 -9.533835947513580322e-02 2.567058503627777100e-01 2.534765750169754028e-02 -1.129715219140052795e-01 1.114023253321647644e-01 -2.902792692184448242e-01 1.474013924598693848e-01 -1.413074880838394165e-01 -4.112040251493453979e-02 -2.226779758930206299e-01 2.323302775621414185e-01 -1.417519450187683105e-01 7.407720386981964111e-02 -2.503161132335662842e-01 -2.654948532581329346e-01 8.834529668092727661e-02 1.801542192697525024e-01
-2.168445587158203125e-01 2.916341722011566162e-01 -1.017148196697235107e-01 9.803805500268936157e-02 8.355785906314849854e-02 3.718148171901702881e-01 -7.711992412805557251e-02 -1.354068517684936523e-01 -2.845606207847595215e-01 1.137562468647956848e-01 1.230257898569107056e-01 -2.907875552773475647e-02 1.834575682878494263e-01 -1.062816828489303589e-01 -9.472014755010604858e-02 1.463555544614791870e-01 5.999703891575336456e-03 -1.950142681598663330e-01 1.265829950571060181e-01 -3.768868148326873779e-01 7.659576088190078735e-02 -1.779875159263610840e-02 9.902817010879516602e-02 -1.770329624414443970e-01 -4.566595852375030518e-01 -4.567315801978111267e-03 -1.602597981691360474e-01 6.813395023345947266e-02 3.325444832444190979e-02 3.076289594173431396e-02 9.349429607391357422e-02 8.790859021246433258e-03
-7.368663698434829712e-02 3.354519605636596680e-01 3.365554381161928177e-03 -2.734051644802093506e-01 -4.505520313978195190e-02 4.427231252193450928e-01 6.102363578975200653e-03 -2.651367150247097015e-02 -2.948364317417144775e-01 1.937258392572402954e-01 -3.740380331873893738e-02 -2.701199613511562347e-02 1.298153549432754517e-01 -2.214015088975429535e-02 -1.280582696199417114e-01 4.780590906739234924e-02 6.650401651859283447e-02 4.574781656265258789e-02 2.266376018524169922e-01 5.013674125075340271e-02 -1.730532497167587280e-01 -1.459947228431701660e-01 1.852272823452949524e-02 3.636554628610610962e-02 -1.834535747766494751e-01 -2.165119498968124390e-01 -2.694318294525146484e-01 1.287528276443481445e-01 -1.320385932922363281e-01 -2.663909494876861572e-01 1.643804460763931274e-01 -2.178280651569366455e-01
2.385094761848449707e-03 -1.164536774158477783e-01 1.520725339651107788e-01 -3.281164467334747314e-01 9.127624332904815674e-02 4.062652587890625000e-02 -5.398144572973251343e-02 -1.250937134027481079e-01 -3.839220106601715088e-02 -7.796091586351394653e-02 1.860021948814392090e-01 -7.309781759977340698e-02 2.379533052444458008e-01 -2.548141181468963623e-01 2.141737937927246094e-01 1.198615208268165588e-01 1.822451353073120117e-01 -1.161134093999862671e-01 4.627285897731781006e-02 -5.003096535801887512e-02 2.480227947235107422e-01 -1.093813255429267883e-01 1.927360594272613525e-01 2.885406315326690674e-01 -3.579330444335937500e-01 1.804171800613403320e-01 -1.913680583238601685e-01 -2.893979251384735107e-01 -1.614285111427307129e-01 -1.686357706785202026e-01 4.168412834405899048e-02 1.237921491265296936e-01
-9.162672609090805054e-02 2.502996921539306641e-01 -9.150562435388565063e-02 -1.471020728349685669e-01 -2.145081758499145508e-02 1.720845848321914673e-01 9.358667582273483276e-02 5.394941940903663635e-02 6.987379398196935654e-03 -6.892483681440353394e-02 2.090900391340255737e-01 -1.944292150437831879e-02 -1.748582869768142700e-01 2.148392796516418457e-01 -4.412584006786346436e-02 6.163105368614196777e-03 3.172835707664489746e-01 4.801212623715400696e-02 -7.179498672485351562e-02 2.106729149818420410e-01 1.386755425482988358e-02 -1.495413333177566528e-01 3.068088321015238762e-03 -2.678420543670654297e-01 -2.133761346340179443e-01 -2.399434596300125122e-01 -2.780906856060028076e-01 1.917029321193695068e-01 1.009777262806892395e-01 -3.696134388446807861e-01 7.243199646472930908e-02 3.369399309158325195e-01
-4.766022413969039917e-02 -2.331933379173278809e-01 1.984413154423236847e-02 2.229091823101043701e-01 2.690020799636840820e-01 3.579578101634979248e-01 -2.069148868322372437e-01 -1.902018636465072632e-01 -9.419644623994827271e-02 3.277086094021797180e-02 2.809417843818664551e-01 -1.768809854984283447e-01 2.281204909086227417e-01 -1.681677699089050293e-01 -1.615067124366760254e-01 1.457392871379852295e-01 5.768407136201858521e-02 -2.257464975118637085e-01 5.858983844518661499e-02 -1.258042752742767334e-01 -1.396393030881881714e-01 -1.284182667732238770e-01 -1.389855984598398209e-02 -3.430801630020141602e-01 -1.939412057399749756e-01 1.963319629430770874e-02 -1.894393563270568848e-01 -1.243604794144630432e-01 -5.255873501300811768e-02 -1.622306257486343384e-01 4.545672982931137085e-02 -1.343126296997070312e-01
-1.079702228307723999e-01 -3.241774067282676697e-02 3.479251638054847717e-02 -1.654793620109558105e-01 2.145744413137435913e-01 -1.902595534920692444e-02 5.607173964381217957e-02 -2.007118463516235352e-01 -2.855086922645568848e-01 -1.811609268188476562e-01 9.219316393136978149e-02 -4.298246279358863831e-02 4.375675320625305176e-01 -2.994185686111450195e-02 8.517075330018997192e-02 -1.141368672251701355e-01 -1.662934720516204834e-01 2.776975035667419434e-01 5.156539008021354675e-02 -5.268428474664688110e-02 2.104470739141106606e-03 -9.361691027879714966e-02 -2.069678306579589844e-01 -2.128316462039947510e-01 -2.607325315475463867e-01 -2.747520618140697479e-02 -2.634270191192626953e-01 6.636801362037658691e-02 -9.240056574344635010e-02 -3.673622608184814453e-01 1.456232070922851562e-01 1.311488151550292969e-01
-7.299105077981948853e-02 1.442633848637342453e-02 7.092251628637313843e-02 2.231054604053497314e-01 2.114362567663192749e-01 5.268459767103195190e-02 2.213308587670326233e-02 -1.198214665055274963e-01 5.206329375505447388e-02 8.128762990236282349e-02 5.944532528519630432e-02 -1.478151232004165649e-01 3.771769702434539795e-01 1.230826750397682190e-01 -1.092059314250946045e-01 9.900254756212234497e-02 -1.529602259397506714e-01 -2.109124213457107544e-01 1.349944062530994415e-02 -2.019889354705810547e-01 -1.706251949071884155e-01 -1.374025493860244751e-01 -7.437394559383392334e-02 -2.338669151067733765e-01 -4.005436301231384277e-01 -8.948037028312683105e-02 -3.561780154705047607e-01 -1.336572170257568359e-01 6.975778937339782715e-02 -2.493590116500854492e-01 1.905572563409805298e-01 -1.728643029928207397e-01
-3.828174769878387451e-01 -1.733161956071853638e-01 6.809069216251373291e-02 6.985890120267868042e-02 9.265835583209991455e-02 1.344723254442214966e-01 3.746216418221592903e-03 2.493581771850585938e-01 1.463448107242584229e-01 -1.181372851133346558e-01 1.490290164947509766e-01 1.240675896406173706e-01 1.970589607954025269e-01 2.034146040678024292e-01 2.441728487610816956e-02 6.493119895458221436e-02 3.631612360477447510e-01 4.035363346338272095e-02 -9.185689687728881836e-02 1.415072232484817505e-01 1.862840503454208374e-01 -2.354959100484848022e-01 2.318271249532699585e-01 2.866277657449245453e-02 -3.624093532562255859e-01 1.554842758923768997e-02 -2.807510793209075928e-01 7.972446084022521973e-02 -7.996211200952529907e-02 -1.816339492797851562e-01 6.441935151815414429e-02 6.338976789265871048e-03
1.345873922109603882e-01 -2.413140088319778442e-01 -1.008848100900650024e-01 -1.877558827400207520e-01 5.630423501133918762e-02 1.140352711081504822e-01 -8.227441459894180298e-02 -1.333752721548080444e-01 -2.653277218341827393e-01 8.374370634555816650e-03 5.668359249830245972e-02 -6.687051057815551758e-02 6.912593543529510498e-02 -3.552224636077880859e-01 8.109968900680541992e-02 3.694959580898284912e-01 2.877477109432220459e-01 -2.207932621240615845e-01 -1.808142960071563721e-01 -1.115634292364120483e-01 8.614298701286315918e-02 -1.333390474319458008e-01 -1.507677286863327026e-01 -2.267570942640304565e-01 -2.587088942527770996e-01 1.292816698551177979e-01 -8.359079062938690186e-02 2.369972765445709229e-01 -6.983322650194168091e-02 -1.364722847938537598e-01 1.376164406538009644e-01 1.414033174514770508e-01
1.491689682006835938e-01 -1.208845973014831543e-01 2.313018962740898132e-02 -6.015416979789733887e-02 3.805778920650482178e-02 2.081223279237747192e-01 5.552853271365165710e-02 2.130964249372482300e-01 1.240440458059310913e-01 -7.413907349109649658e-02 2.490006834268569946e-01 1.077091023325920105e-01 3.521341383457183838e-01 1.378954201936721802e-02 -1.196971163153648376e-01 7.317443937063217163e-02 1.334026902914047241e-01 -1.410981863737106323e-01 -2.030730545520782471e-01 2.347352504730224609e-01 1.592842489480972290e-01 -1.268501300364732742e-02 -3.658884465694427490e-01 -1.682180017232894897e-01 -3.283422291278839111e-01 -8.962659537792205811e-02 -1.381409019231796265e-01 -1.132601276040077209e-01 -6.478566676378250122e-02 -3.818145394325256348e-01 8.868118375539779663e-02 -4.903722088783979416e-03
-3.048818558454513550e-02 1.992083713412284851e-02 1.572778075933456421e-01 -3.724671527743339539e-02 1.339890956878662109e-01 2.529376745223999023e-01 1.991963684558868408e-01 2.999497354030609131e-01 6.325700134038925171e-02 -3.306257724761962891e-01 1.852620244026184082e-01 -5.507037043571472168e-02 3.346870541572570801e-01 -9.349139779806137085e-02 -1.622803956270217896e-01 7.500008493661880493e-02 -6.573253311216831207e-03 -2.541880607604980469e-01 -2.273099571466445923e-01 1.265680640935897827e-01 -8.293954655528068542e-03 -1.799453608691692352e-02 -1.240294352173805237e-01 -3.498731255531311035e-01 -2.446804493665695190e-01 -8.430983126163482666e-02 -2.850324846804141998e-02 -1.008602678775787354e-01 3.034216351807117462e-02 -3.195776045322418213e-01 3.017478995025157928e-02 7.162815332412719727e-02
1.773577183485031128e-01 -1.702688932418823242e-01 1.848673224449157715e-01 -1.991021186113357544e-01 2.196541875600814819e-01 1.700101345777511597e-01 7.415769994258880615e-02 -7.794161140918731689e-02 -1.389221055433154106e-03 -3.669135970994830132e-03 1.450374126434326172e-01 1.805524528026580811e-01 -2.966691181063652039e-02 3.671448305249214172e-02 5.064012408256530762e-01 4.298729076981544495e-02 2.194088995456695557e-01 -3.232515454292297363e-01 1.543608959764242172e-02 -9.272180497646331787e-02 6.920506060123443604e-02 -9.206603281199932098e-03 -1.495814621448516846e-01 7.195551693439483643e-02 -3.229289948940277100e-01 5.186160281300544739e-02 -1.883039176464080811e-01 8.849035203456878662e-02 -7.858939468860626221e-02 -2.790644168853759766e-01 4.957112297415733337e-02 1.793733686208724976e-01
-1.351074576377868652e-01 7.132787257432937622e-02 -1.811404675245285034e-01 5.988999828696250916e-02 3.829063102602958679e-02 1.068429425358772278e-01 -1.154702007770538330e-01 7.128866016864776611e-02 -1.232099160552024841e-02 7.358467578887939453e-02 1.080683246254920959e-01 3.449845686554908752e-02 1.335599869489669800e-01 -1.056360229849815369e-01 7.359439879655838013e-02 2.681674659252166748e-01 2.914413213729858398e-01 -2.296446710824966431e-01 1.707766205072402954e-01 -3.502579927444458008e-01 5.674738064408302307e-02 -4.065350443124771118e-02 -1.172993108630180359e-01 -4.144405126571655273e-01 -3.152805566787719727e-01 -1.862247474491596222e-02 -6.248613446950912476e-02 1.994380056858062744e-01 2.024836838245391846e-02 -2.016848027706146240e-01 -7.648500055074691772e-02 3.375227451324462891e-01
-1.457698792219161987e-01 -4.055094420909881592e-01 9.726665169000625610e-02 7.065422832965850830e-02 1.489691585302352905e-01 -9.349508211016654968e-03 -2.601653635501861572e-01 -2.055516093969345093e-01 -1.832833588123321533e-01 3.945248946547508240e-02 2.229508459568023682e-01 -1.452552229166030884e-01 2.538045048713684082e-01 -7.837986201047897339e-02 -1.883065402507781982e-01 1.427332609891891479e-01 4.575887694954872131e-02 -4.468061402440071106e-02 -4.021801427006721497e-02 -1.100162044167518616e-02 -1.315882354974746704e-01 -1.068335175514221191e-01 -7.283664308488368988e-05 -3.477613627910614014e-01 -3.029303252696990967e-01 -1.821778528392314911e-02 -2.726676464080810547e-01 4.952121898531913757e-02 -1.542180478572845459e-01 -2.635100185871124268e-01 3.324111923575401306e-02 1.287478357553482056e-01
6.068468838930130005e-02 -4.263363033533096313e-02 2.321027368307113647e-01 -1.552671194076538086e-01 -5.033532157540321350e-02 2.535822689533233643e-01 -1.212383359670639038e-01 1.748793274164199829e-01 -1.273507475852966309e-01 -1.041586250066757202e-01 3.732722699642181396e-01 1.772622168064117432e-01 3.093779645860195160e-02 -1.781124770641326904e-01 2.752050757408142090e-02 -4.653017222881317139e-02 1.192357540130615234e-01 1.660492420196533203e-01 -3.137783706188201904e-01 -1.757316440343856812e-01 -1.198005974292755127e-01 2.886343002319335938e-01 2.412772476673126221e-01 -9.003323316574096680e-02 -3.797088265419006348e-01 -1.229725629091262817e-01 -6.087970361113548279e-02 4.331206902861595154e-02 1.317501813173294067e-01 -2.215356230735778809e-01 1.087149977684020996e-02 6.654196977615356445e-02
-2.219779640436172485e-01 -1.757051944732666016e-01 -2.239882759749889374e-02 1.413678098469972610e-02 5.196988582611083984e-02 7.314652204513549805e-02 -1.506674587726593018e-01 -8.557340130209922791e-03 -3.238361794501543045e-03 6.019929796457290649e-02 3.032759726047515869e-01 -1.826920658349990845e-01 9.324391931295394897e-02 1.702942550182342529e-01 8.018778264522552490e-02 2.869974970817565918e-01 2.691123783588409424e-01 -2.303203195333480835e-01 3.024762272834777832e-01 -2.012219838798046112e-02 1.058167740702629089e-01 1.452999264001846313e-01 1.096699610352516174e-01 -1.305921524763107300e-01 -1.531167626380920410e-01 -1.460086107254028320e-01 -1.730494797229766846e-01 -3.212665319442749023e-01 -2.452014386653900146e-01 -2.660154402256011963e-01 1.094110831618309021e-01 1.825111359357833862e-01
4.469496011734008789e-02 -4.091688245534896851e-02 1.349167674779891968e-01 -2.446902692317962646e-01 7.569406181573867798e-02 2.894489467144012451e-01 2.127624303102493286e-02 -2.636890411376953125e-01 -1.494317352771759033e-01 5.727528594434261322e-03 2.091458300128579140e-04 -3.605821728706359863e-02 1.886068284511566162e-01 -1.937024481594562531e-02 7.192479819059371948e-02 7.792175561189651489e-02 -1.312237977981567383e-01 -3.495696485042572021e-01 -5.023083835840225220e-02 2.945774495601654053e-01 -4.936095699667930603e-02 -3.242421371396631002e-04 -5.273230001330375671e-02 1.087256520986557007e-01 -4.210284352302551270e-01 -1.678548902273178101e-01 -3.566394448280334473e-01 -1.352605223655700684e-02 2.002761363983154297e-01 4.668881744146347046e-02 2.587287724018096924e-01 9.999672882258892059e-03
-2.347943782806396484e-01 2.063583135604858398e-01 -3.142412006855010986e-02 -4.033623933792114258e-01 2.585366070270538330e-01 1.533597707748413086e-01 4.594226554036140442e-02 -1.928463280200958252e-01 8.927589654922485352e-02 -3.082010149955749512e-01 1.196910291910171509e-01 1.070599704980850220e-01 2.610341906547546387e-01 -6.002461165189743042e-02 3.444139063358306885e-01 -8.707147091627120972e-02 2.485965751111507416e-02 -1.383948698639869690e-02 2.688675001263618469e-02 -1.421903520822525024e-01 -7.902571558952331543e-02 -1.420147269964218140e-01 -6.273901462554931641e-02 4.002616740763187408e-03 -4.654077067971229553e-02 -1.372499763965606689e-01 -2.944013476371765137e-01 -2.614781558513641357e-01 -6.622778624296188354e-02 -2.863906323909759521e-02 1.938613057136535645e-01 1.062886342406272888e-01
-4.998321831226348877e-02 -8.781285583972930908e-02 2.310933023691177368e-01 -2.211369276046752930e-01 -1.828577965497970581e-01 2.877248227596282959e-01 -1.447658538818359375e-01 -9.289049357175827026e-02 -5.746867880225181580e-02 -3.196943551301956177e-02 2.420728355646133423e-01 -7.735216617584228516e-02 1.631644368171691895e-01 -2.993894517421722412e-01 4.504385963082313538e-02 1.456410139799118042e-01 -1.055551916360855103e-01 -1.316800862550735474e-01 -6.312759965658187866e-02 -6.884691864252090454e-02 1.706628948450088501e-01 -1.110837459564208984e-01 2.386993169784545898e-02 2.011454254388809204e-01 -3.208922743797302246e-01 6.406423449516296387e-02 -1.949171870946884155e-01 -3.737460076808929443e-02 2.187930792570114136e-01 -3.455616533756256104e-01 -2.950918376445770264e-01 -1.128843277692794800e-01
-3.549001216888427734e-01 -1.518435925245285034e-01 -5.544481799006462097e-03 2.099463641643524170e-01 3.141109645366668701e-02 4.000786691904067993e-02 -2.325503379106521606e-01 -6.675209105014801025e-02 -9.744614362716674805e-02 -8.107899874448776245e-02 2.071084380149841309e-01 -2.022088617086410522e-01 3.195223808288574219e-01 4.673442244529724121e-02 7.716377079486846924e-02 1.317992508411407471e-01 8.367337286472320557e-02 -2.651478946208953857e-01 -3.815803304314613342e-02 -2.963677048683166504e-01 -2.218910008668899536e-01 7.076450437307357788e-02 3.234842559322714806e-03 -1.331281960010528564e-01 -1.865668296813964844e-01 -2.654927084222435951e-03 -2.967001795768737793e-01 -1.157874315977096558e-01 -2.295799255371093750e-01 -1.823011040687561035e-01 6.106813251972198486e-02 2.319686263799667358e-01
-3.520990610122680664e-01 -1.275739748962223530e-03 -6.752895191311836243e-03 -2.636991739273071289e-01 3.745568394660949707e-01 2.388683110475540161e-01 -3.183193877339363098e-02 -2.351184040307998657e-01 1.313401907682418823e-01 -9.929150342941284180e-02 -7.251004129648208618e-02 -1.325251609086990356e-01 2.006222158670425415e-01 -6.516769528388977051e-02 1.163340359926223755e-01 1.685022264719009399e-01 1.868436932563781738e-01 -1.027954965829849243e-01 1.273031979799270630e-01 -1.371614038944244385e-01 -1.576191335916519165e-01 -6.646971404552459717e-02 -5.792214721441268921e-02 2.524624764919281006e-01 -2.493670880794525146e-01 -7.781356573104858398e-02 -1.652488112449645996e-01 -1.957057788968086243e-02 -3.295127674937248230e-02 -6.607388705015182495e-02 2.624666988849639893e-01 2.632946074008941650e-01
2.237288802862167358e-01 -4.985086992383003235e-02 7.126636803150177002e-02 -1.688910722732543945e-01 -5.967538431286811829e-02 2.569904923439025879e-01 2.746874988079071045e-01 -7.775422930717468262e-02 -2.885246090590953827e-02 -2.473038434982299805e-01 2.131493985652923584e-01 1.932723671197891235e-01 2.545319795608520508e-01 -9.720571339130401611e-02 -1.544974744319915771e-01 2.204186767339706421e-01 3.767500445246696472e-02 -1.565199941396713257e-01 -2.985683269798755646e-02 9.430718421936035156e-02 -1.283975243568420410e-01 -5.681801959872245789e-02 -1.980688720941543579e-01 -3.771897256374359131e-01 -9.738384187221527100e-02 1.296371519565582275e-01 -1.193542256951332092e-01 2.126134186983108521e-02 -2.690607905387878418e-01 -3.402474820613861084e-01 6.350410729646682739e-02 -3.438945859670639038e-02
-3.189396262168884277e-01 -4.933382943272590637e-02 1.876335442066192627e-01 -4.949794337153434753e-02 1.110571548342704773e-01 3.873414546251296997e-02 2.355532944202423096e-01 -2.156638056039810181e-01 1.027058716863393784e-02 -5.091786012053489685e-02 -6.191194802522659302e-02 -3.840642049908638000e-02 -2.712360918521881104e-01 1.266642659902572632e-02 2.543238401412963867e-01 1.659690588712692261e-01 3.639447093009948730e-01 -3.206239342689514160e-01 -8.503875136375427246e-02 4.809383302927017212e-02 1.351109426468610764e-02 -1.682485491037368774e-01 -1.171227023005485535e-01 -3.308422490954399109e-02 -2.825950384140014648e-01 6.663257628679275513e-02 -3.099599480628967285e-01 1.193016692996025085e-01 -1.265590041875839233e-01 -2.536047995090484619e-01 2.704661898314952850e-02 6.797521561384201050e-02
-1.486752182245254517e-01 -7.158871740102767944e-02 -5.208617821335792542e-02 4.192649573087692261e-02 -4.963672533631324768e-02 2.905877828598022461e-01 8.455887436866760254e-02 -5.931095406413078308e-02 -6.604877859354019165e-02 9.175781160593032837e-02 4.480617642402648926e-01 -1.179221495985984802e-01 -5.496162176132202148e-02 -2.075118720531463623e-01 3.271217271685600281e-02 8.248946815729141235e-02 3.136432766914367676e-01 2.257080674171447754e-01 1.510963290929794312e-01 3.512028753757476807e-01 6.790132820606231689e-02 -5.428842082619667053e-02 6.298154592514038086e-02 -1.426368653774261475e-01 -3.263033032417297363e-01 5.643858388066291809e-02 -1.205852553248405457e-01 3.890851512551307678e-02 -1.544062281027436256e-03 -2.130183577537536621e-01 -8.321424829773604870e-04 3.014467358589172363e-01
-1.889895945787429810e-01 -2.089596539735794067e-02 7.354053854942321777e-02 -3.682703971862792969e-01 1.195982564240694046e-02 -2.052446454763412476e-01 1.263124942779541016e-01 -2.651536464691162109e-01 -2.140744961798191071e-02 2.797412574291229248e-01 3.425508439540863037e-01 -1.108986586332321167e-01 2.119143903255462646e-01 -1.092528086155653000e-02 7.946734875440597534e-02 -7.284802943468093872e-02 -8.494138717651367188e-02 -7.256470620632171631e-02 -8.639894425868988037e-02 -1.057563200592994690e-01 -8.990938961505889893e-02 5.902510136365890503e-02 8.050677925348281860e-02 -5.288201197981834412e-02 -4.418151676654815674e-01 8.483399450778961182e-02 -2.988111376762390137e-01 6.426208466291427612e-02 -1.681825146079063416e-02 -4.241714254021644592e-02 1.646977365016937256e-01 2.286601513624191284e-01
-2.356162369251251221e-01 -8.659380255267024040e-04 1.216887980699539185e-01 -1.142084971070289612e-01 -1.236918047070503235e-01 8.235035091638565063e-02 -8.300451189279556274e-02 -6.724435091018676758e-02 -4.033296555280685425e-02 1.202148646116256714e-01 2.176995724439620972e-01 -3.018423020839691162e-01 1.504764854907989502e-01 1.151175424456596375e-01 1.066510975360870361e-01 9.137511998414993286e-02 1.250539422035217285e-01 -1.742652207612991333e-01 9.859486669301986694e-02 -1.939603388309478760e-01 -7.087258994579315186e-02 2.287091612815856934e-01 1.817501783370971680e-01 -1.785156875848770142e-01 -9.801647812128067017e-02 -3.330759331583976746e-02 -2.690369486808776855e-01 -7.087574154138565063e-02 -1.425507664680480957e-01 -3.394644558429718018e-01 4.569863677024841309e-01 -1.576259285211563110e-01
-2.839924097061157227e-01 -1.182186380028724670e-01 -1.957085579633712769e-01 -4.639289528131484985e-02 2.695358395576477051e-01 -1.478205621242523193e-01 5.032925680279731750e-02 -7.692853361368179321e-02 -3.330396413803100586e-01 -1.709416061639785767e-01 3.942619562149047852e-01 -2.756296098232269287e-01 2.936054468154907227e-01 -1.584667414426803589e-01 -2.625138126313686371e-02 4.194739833474159241e-02 1.364040523767471313e-01 -3.128522932529449463e-01 -1.896896399557590485e-02 -6.443519890308380127e-02 4.018651694059371948e-02 8.849808573722839355e-02 3.585343435406684875e-02 1.333152651786804199e-01 -1.451838463544845581e-01 -1.000462025403976440e-01 -7.441054284572601318e-02 1.553655415773391724e-01 8.146028965711593628e-02 -1.638155877590179443e-01 -6.751710176467895508e-02 1.684024930000305176e-01
-5.802540108561515808e-02 -3.521143272519111633e-02 -4.291991889476776123e-02 -3.647457957267761230e-01 3.511335849761962891e-01 9.465835988521575928e-03 -5.801541730761528015e-02 -1.436195373535156250e-01 -8.332460373640060425e-02 -1.522279083728790283e-01 1.521078795194625854e-01 -1.779773086309432983e-01 2.956019341945648193e-01 1.843273639678955078e-01 1.562960892915725708e-01 8.653864264488220215e-02 1.002329215407371521e-01 -2.543308436870574951e-01 5.538377165794372559e-02 -1.837331219576299191e-03 9.044086933135986328e-02 -1.201722770929336548e-01 4.994207993149757385e-02 2.844708040356636047e-02 -1.038875803351402283e-01 2.116341590881347656e-01 -3.231655359268188477e-01 3.321124985814094543e-02 8.180937170982360840e-02 -3.380660712718963623e-01 2.142520844936370850e-01 2.078453302383422852e-01
1.378297954797744751e-01 -1.412009000778198242e-01 1.644683927297592163e-01 -8.374670147895812988e-02 -2.498601377010345459e-02 1.381294429302215576e-01 -2.238091677427291870e-01 3.231893479824066162e-01 -2.279614061117172241e-01 1.123978048563003540e-01 1.325599849224090576e-01 1.966372579336166382e-01 2.232437133789062500e-01 -7.157866656780242920e-02 4.550024867057800293e-02 5.194689147174358368e-03 2.223700582981109619e-01 -2.576676309108734131e-01 -1.360698938369750977e-01 -1.283956468105316162e-01 -2.889390587806701660e-01 -6.786049902439117432e-02 -1.473857462406158447e-02 3.815601766109466553e-02 -3.009606003761291504e-01 -1.598817259073257446e-01 -1.661561131477355957e-01 -1.312005370855331421e-01 -7.567958440631628036e-03 -3.379851579666137695e-01 -2.313168719410896301e-02 -2.417991906404495239e-01
-2.399728000164031982e-01 -4.930978268384933472e-02 3.536135256290435791e-01 1.017081961035728455e-01 9.689832106232643127e-03 1.288819015026092529e-01 8.092842996120452881e-02 -3.117040544748306274e-02 -2.331728488206863403e-01 2.403443753719329834e-01 1.572816818952560425e-01 -1.699993014335632324e-01 9.034001827239990234e-02 -1.761793792247772217e-01 -8.189261704683303833e-02 9.741427004337310791e-02 1.665374785661697388e-01 5.108638852834701538e-02 1.423407793045043945e-01 -2.142633646726608276e-01 -1.844004839658737183e-01 -3.052802979946136475e-01 -1.257292181253433228e-01 -1.819587051868438721e-01 -1.901013553142547607e-01 -3.751484677195549011e-02 -2.536368966102600098e-01 -2.138173580169677734e-01 -3.839994594454765320e-02 -7.009367644786834717e-02 5.735484138131141663e-02 3.595787882804870605e-01
-2.507667802274227142e-02 1.211725771427154541e-01 -4.303055256605148315e-02 -3.947910368442535400e-01 -2.714975364506244659e-02 2.259900271892547607e-01 2.236067354679107666e-01 3.948123659938573837e-03 -9.429224580526351929e-02 1.729957759380340576e-02 1.193716824054718018e-01 -2.008613198995590210e-01 2.380581498146057129e-01 -2.907302975654602051e-01 -1.733984202146530151e-01 -5.941022187471389771e-02 2.648549079895019531e-01 -3.225116431713104248e-01 1.289501339197158813e-01 -2.342362999916076660e-01 4.868724569678306580e-02 -2.605060115456581116e-02 -2.009958552662283182e-04 1.342587172985076904e-01 -3.237953782081604004e-01 1.128184869885444641e-01 -1.041264906525611877e-01 6.503083556890487671e-02 -1.536299735307693481e-01 -2.788941003382205963e-02 1.295763552188873291e-01 -2.145485132932662964e-01
1.493866294622421265e-01 1.336374580860137939e-01 -4.692282900214195251e-02 -3.188820183277130127e-02 -2.485217601060867310e-01 3.276799917221069336e-01 1.133358478546142578e-02 1.192294508218765259e-01 -3.130920231342315674e-02 1.194067150354385376e-01 1.652588099241256714e-01 2.330012619495391846e-01 5.530756339430809021e-02 -2.181018143892288208e-01 -1.438019722700119019e-01 4.512651264667510986e-02 1.233129650354385376e-01 -2.429166734218597412e-01 2.378937453031539917e-01 -3.298902884125709534e-02 -3.811261057853698730e-01 -1.227587163448333740e-01 1.711462251842021942e-02 3.209073469042778015e-02 -9.754332900047302246e-02 1.205458045005798340e-01 -3.997240364551544189e-01 -1.818966418504714966e-01 -7.512418925762176514e-02 -2.886618375778198242e-01 -3.015087731182575226e-02 5.106549337506294250e-02
-4.621313884854316711e-02 1.215316057205200195e-01 -1.585619896650314331e-01 -3.028270900249481201e-01 2.645494341850280762e-01 2.002258896827697754e-01 6.528285145759582520e-02 3.439544737339019775e-01 6.102652475237846375e-02 9.440308064222335815e-02 -1.545762643218040466e-02 2.368224561214447021e-01 -4.076185077428817749e-02 -6.650429219007492065e-02 -6.230060011148452759e-03 -8.315966278314590454e-02 1.518142521381378174e-01 5.746515840291976929e-02 2.074839323759078979e-01 -8.958266675472259521e-02 1.712571829557418823e-01 8.561118692159652710e-02 4.983462765812873840e-02 -1.598959118127822876e-01 -2.763760685920715332e-01 -2.367057353258132935e-01 -3.177029192447662354e-01 -1.625541746616363525e-01 -6.589549779891967773e-02 -3.236288726329803467e-01 1.236140504479408264e-01 -1.591934710741043091e-01
-6.414781510829925537e-02 -6.808296591043472290e-02 4.118748605251312256e-01 -1.061705052852630615e-01 1.793740987777709961e-01 8.027543872594833374e-02 1.314242631196975708e-01 -9.258289635181427002e-02 1.135616376996040344e-01 5.070757493376731873e-02 6.890081614255905151e-02 -2.383267581462860107e-01 1.449126936495304108e-02 -1.975211203098297119e-01 2.941442728042602539e-01 1.794809997081756592e-01 1.889263689517974854e-01 -6.805022060871124268e-02 3.239261358976364136e-02 -1.739450171589851379e-02 -3.490213453769683838e-01 1.875839382410049438e-01 1.143386960029602051e-01 1.023546457290649414e-01 -7.002064585685729980e-02 -3.200522437691688538e-02 -3.526961505413055420e-01 -1.172256842255592346e-01 -2.323959916830062866e-01 -2.818172574043273926e-01 6.416215561330318451e-03 -1.055328175425529480e-01
-3.038444221019744873e-01 -1.757078617811203003e-01 -2.025125734508037567e-02 -1.682954728603363037e-01 3.827093914151191711e-02 -4.655050858855247498e-02 -1.007929071784019470e-01 1.306308358907699585e-01 -3.053339011967182159e-02 -1.114468201994895935e-01 1.519499868154525757e-01 -1.051573380827903748e-01 1.602387130260467529e-01 1.065584272146224976e-01 1.136554330587387085e-01 7.665824145078659058e-02 3.998440504074096680e-01 1.368593573570251465e-01 -1.159943863749504089e-01 -1.179765909910202026e-01 2.779873013496398926e-01 1.449568420648574829e-01 -1.442872267216444016e-02 -1.487285941839218140e-01 -1.129970178008079529e-01 -1.401504576206207275e-01 -4.854717850685119629e-01 -1.775132119655609131e-02 2.461874857544898987e-02 -1.770468503236770630e-01 1.995152980089187622e-01 -2.170911133289337158e-01
-1.401434838771820068e-01 6.845900323241949081e-03 1.040997505187988281e-01 -3.628827333450317383e-01 1.681743711233139038e-01 2.633173167705535889e-01 7.518874108791351318e-02 -3.603519871830940247e-02 3.647582605481147766e-02 4.648539423942565918e-02 2.425859868526458740e-01 -2.201164513826370239e-02 -6.001888215541839600e-02 1.481080204248428345e-01 3.632017076015472412e-01 3.313886821269989014e-01 9.211560338735580444e-02 -3.487000763416290283e-01 6.412020325660705566e-02 1.628912538290023804e-01 1.331134419888257980e-02 4.297668486833572388e-02 -1.367331594228744507e-01 8.718905597925186157e-02 -1.063220873475074768e-01 3.143319394439458847e-03 -2.386687844991683960e-01 2.088919579982757568e-01 5.186834186315536499e-02 -2.781428992748260498e-01 5.075040087103843689e-02 1.397834271192550659e-01
-2.480029016733169556e-01 1.021192893385887146e-01 1.037719398736953735e-01 -4.338523000478744507e-02 -2.977344989776611328e-01 -4.284450039267539978e-02 -2.625226974487304688e-01 1.052616909146308899e-01 -2.545146942138671875e-01 -1.759943664073944092e-01 -1.299856901168823242e-01 -1.553462445735931396e-01 -4.364633001387119293e-03 -1.354935467243194580e-01 -1.081408932805061340e-01 5.947374179959297180e-02 -6.644327938556671143e-02 -2.038733661174774170e-01 -1.681184470653533936e-01 -4.702548310160636902e-02 -1.153830587863922119e-01 1.914176275022327900e-03 -7.307642698287963867e-02 -1.085463240742683411e-01 -1.965869069099426270e-01 -1.138463467359542847e-01 -4.243085384368896484e-01 -1.626460254192352295e-01 -1.871925890445709229e-01 -2.464162856340408325e-01 3.045986294746398926e-01 1.449525207281112671e-01
-1.906597614288330078e-02 6.420241668820381165e-03 3.734350800514221191e-01 -2.933552265167236328e-01 -1.172197535634040833e-01 -1.053583715111017227e-02 -2.554260194301605225e-03 -8.489882200956344604e-02 -8.566217869520187378e-02 -4.368857294321060181e-02 1.564855873584747314e-01 -1.070174351334571838e-01 1.223362237215042114e-01 -1.073669344186782837e-01 -2.512069046497344971e-01 -4.785258322954177856e-02 -2.716163406148552895e-03 -3.069476187229156494e-01 -2.516855299472808838e-02 -1.448512673377990723e-01 1.247474923729896545e-01 -5.386162176728248596e-02 6.626118719577789307e-02 1.034177392721176147e-01 -3.622482717037200928e-01 1.898142844438552856e-01 -4.057570397853851318e-01 -3.282813820987939835e-03 3.505421429872512817e-02 -3.641587793827056885e-01 -5.893146619200706482e-03 -2.786405012011528015e-02
-1.423761546611785889e-01 -2.054006755352020264e-01 -1.307399868965148926e-01 -9.140605479478836060e-02 -2.261298745870590210e-01 2.167199999094009399e-01 1.119532361626625061e-01 5.216380581259727478e-03 -5.433833971619606018e-02 1.441912949085235596e-01 -1.046074107289314270e-01 -8.594878017902374268e-02 2.753243446350097656e-01 -1.433216929435729980e-01 1.726634800434112549e-01 -1.559742391109466553e-01 -5.190919712185859680e-02 -1.446204781532287598e-01 -2.458673715591430664e-01 9.269328415393829346e-02 1.316458880901336670e-01 -6.789717823266983032e-02 1.089472621679306030e-01 -2.081747353076934814e-01 -3.595458269119262695e-01 6.214415282011032104e-02 -1.917852163314819336e-01 4.080348461866378784e-02 3.003111667931079865e-02 -4.871118068695068359e-01 -7.736685872077941895e-02 1.527192294597625732e-01
7.890512794256210327e-02 -2.172812372446060181e-01 4.034687578678131104e-02 -1.747173070907592773e-01 1.863448321819305420e-01 2.355456650257110596e-01 1.334781497716903687e-01 -1.155532300472259521e-01 -2.320293784141540527e-01 1.184134706854820251e-01 -1.696744561195373535e-01 -1.971755363047122955e-02 1.002425476908683777e-01 -3.418486118316650391e-01 -6.270663347095251083e-03 2.227964401245117188e-01 1.522345840930938721e-01 -5.154937878251075745e-02 -8.664987981319427490e-02 2.219272404909133911e-02 -7.010810822248458862e-02 -7.546179741621017456e-02 -2.116859406232833862e-01 -3.018244802951812744e-01 -5.036728382110595703e-01 5.986128374934196472e-02 -7.748740166425704956e-02 2.450185418128967285e-01 -6.023153662681579590e-02 -8.922240138053894043e-02 6.044270843267440796e-02 -2.252732031047344208e-02
-7.738970220088958740e-02 -6.714561581611633301e-02 3.235187008976936340e-02 7.846378535032272339e-02 5.798210948705673218e-02 2.570204734802246094e-01 2.783533036708831787e-01 -1.239718645811080933e-01 -3.418901860713958740e-01 9.394057095050811768e-02 -3.762091323733329773e-02 -1.264274865388870239e-01 1.374383270740509033e-01 -1.719276010990142822e-01 -5.023036897182464600e-02 3.674433827400207520e-01 2.053188681602478027e-01 -2.835496366024017334e-01 -1.053524091839790344e-01 -2.775758504867553711e-01 1.344789117574691772e-01 -1.349547952413558960e-01 -1.429983880370855331e-02 -5.401303619146347046e-02 -3.040083646774291992e-01 9.624534845352172852e-02 -1.307438611984252930e-01 1.686220020055770874e-01 -2.312798202037811279e-01 -1.243149265646934509e-01 1.380159854888916016e-01 -7.484360039234161377e-02
4.979336634278297424e-02 6.140614673495292664e-02 5.040216818451881409e-02 -4.075111746788024902e-01 1.535648405551910400e-01 9.564691036939620972e-02 8.573482185602188110e-02 5.573036149144172668e-02 -5.745626613497734070e-02 -3.674829751253128052e-02 1.462743431329727173e-01 1.575151532888412476e-01 2.040546089410781860e-01 -1.962755173444747925e-01 -3.342802077531814575e-02 -1.759281381964683533e-02 -8.034437149763107300e-02 -4.437028989195823669e-02 3.308120071887969971e-01 1.125504449009895325e-01 -2.056031823158264160e-01 1.038778349757194519e-01 -3.281803056597709656e-02 1.556868851184844971e-01 -1.362700909376144409e-01 1.017286553978919983e-01 -4.775211215019226074e-01 6.939773261547088623e-02 5.870370194315910339e-02 -1.858031451702117920e-01 3.582543432712554932e-01 1.119218468666076660e-01
-1.131657212972640991e-01 1.215701997280120850e-01 5.261912196874618530e-02 -1.266575157642364502e-01 2.429210692644119263e-01 1.153845489025115967e-01 1.686645746231079102e-01 -3.107638359069824219e-01 -4.501813277602195740e-02 3.060975484549999237e-02 1.589778363704681396e-01 2.004070132970809937e-01 7.191946357488632202e-02 -6.868207454681396484e-02 -5.701243132352828979e-02 4.158186540007591248e-02 -1.336287260055541992e-01 -5.695746280252933502e-03 -9.048677235841751099e-02 5.112256109714508057e-02 -1.663492470979690552e-01 1.140408441424369812e-01 2.257515639066696167e-01 2.257664501667022705e-01 -2.460175454616546631e-01 -1.986262500286102295e-01 -4.018194675445556641e-01 -8.330462127923965454e-02 -1.617328077554702759e-01 -4.486524760723114014e-01 6.909897178411483765e-02 -3.299686685204505920e-02
1.316364705562591553e-01 -2.724700570106506348e-01 -3.169136345386505127e-01 -1.242647245526313782e-01 1.480273455381393433e-01 1.944565214216709137e-03 -7.180249691009521484e-02 9.775950759649276733e-02 -1.622033864259719849e-01 2.227315902709960938e-01 1.464517712593078613e-01 9.992915391921997070e-02 1.137992963194847107e-01 -1.179206147789955139e-01 -2.512767314910888672e-01 6.667119450867176056e-03 2.040548175573348999e-01 -9.201314300298690796e-02 -4.234845191240310669e-02 2.047679759562015533e-02 -2.346157329156994820e-03 5.216486752033233643e-02 -2.718784511089324951e-01 -3.017323911190032959e-01 -3.230558335781097412e-01 1.000789478421211243e-01 -7.957656681537628174e-02 -2.350429296493530273e-01 2.139845676720142365e-02 -2.994094491004943848e-01 1.227545738220214844e-01 2.395803630352020264e-01
-1.495756506919860840e-01 -1.133489459753036499e-01 1.118257418274879456e-01 1.336204856634140015e-01 1.938188374042510986e-01 8.747542649507522583e-02 -1.605071127414703369e-01 -1.641801893711090088e-01 -1.955415457487106323e-01 -6.574079394340515137e-02 2.116752862930297852e-01 -2.707786560058593750e-01 3.581979870796203613e-01 -1.965653449296951294e-01 -2.627262845635414124e-02 1.202794089913368225e-01 1.776810586452484131e-01 -1.057147383689880371e-01 1.384712010622024536e-02 -1.559660434722900391e-01 -1.302818208932876587e-01 -2.719978690147399902e-01 -8.141490072011947632e-02 -4.344066679477691650e-01 -1.897093653678894043e-01 1.255505718290805817e-02 -2.940858006477355957e-01 3.886260837316513062e-02 5.333450064063072205e-02 -1.024857237935066223e-01 3.939263895153999329e-02 3.311358392238616943e-02
4.608377069234848022e-02 -1.473971456289291382e-02 -1.125954985618591309e-01 -1.610726490616798401e-02 5.372338369488716125e-02 2.792087197303771973e-01 2.529632747173309326e-01 -9.437727183103561401e-02 -2.537799775600433350e-01 4.587291181087493896e-02 8.593896776437759399e-02 -5.734775960445404053e-02 4.938609153032302856e-02 -1.861444413661956787e-01 1.937066391110420227e-02 4.022011160850524902e-01 1.030791550874710083e-01 -4.057916700839996338e-01 -2.821218967437744141e-01 -2.367390841245651245e-01 6.988190859556198120e-02 -2.028204947710037231e-01 1.121054403483867645e-02 -1.244329810142517090e-01 -3.359445035457611084e-01 -4.522182792425155640e-02 -1.563650220632553101e-01 1.407197713851928711e-01 -4.561125300824642181e-03 -1.192566677927970886e-01 8.889743685722351074e-02 2.659462578594684601e-02
-8.882673084735870361e-02 -1.395323220640420914e-02 8.001786470413208008e-02 -1.567387729883193970e-01 1.593075394630432129e-01 2.435264736413955688e-01 1.660804897546768188e-01 1.749862581491470337e-01 -1.763479560613632202e-01 -4.569400101900100708e-02 1.859399378299713135e-01 -1.345238089561462402e-01 1.700758934020996094e-01 1.234590075910091400e-03 7.222247868776321411e-02 -1.406373083591461182e-01 1.201777905225753784e-01 -1.305507719516754150e-01 3.071028888225555420e-01 -1.777453869581222534e-01 4.247531667351722717e-02 2.881838679313659668e-01 8.919187635183334351e-02 7.736276090145111084e-02 -3.511881530284881592e-01 -2.788681723177433014e-02 -3.825434148311614990e-01 -1.741370372474193573e-02 -2.644463814795017242e-02 2.692077867686748505e-02 3.749180138111114502e-01 -9.670568257570266724e-02
-1.373720169067382812e-01 3.753942996263504028e-02 -8.295353502035140991e-03 -4.145959615707397461e-01 2.070783078670501709e-01 1.688726246356964111e-01 8.952887356281280518e-02 2.409679144620895386e-01 -6.149797514081001282e-02 5.419792607426643372e-02 6.876108050346374512e-02 -2.371812462806701660e-01 7.538414746522903442e-02 -2.344189733266830444e-01 -2.601819336414337158e-01 9.429723024368286133e-02 2.254503369331359863e-01 -2.415309995412826538e-01 5.197833105921745300e-02 -1.640091389417648315e-01 -1.051400676369667053e-01 1.060242131352424622e-01 2.403589636087417603e-01 1.024069562554359436e-01 -3.515284061431884766e-01 2.389106303453445435e-01 -9.275217354297637939e-02 -5.559698212891817093e-03 -3.275169059634208679e-02 -4.306336119771003723e-02 1.479874849319458008e-01 -1.480672955513000488e-01
-1.278163641691207886e-01 1.455394178628921509e-02 -1.821396946907043457e-01 5.469314288347959518e-03 5.127610638737678528e-02 2.835523486137390137e-01 3.504340946674346924e-01 -2.278340011835098267e-01 -3.021360635757446289e-01 -1.279685646295547485e-02 5.739402770996093750e-02 -1.652971655130386353e-01 1.098340153694152832e-01 -1.501521319150924683e-01 -2.130838856101036072e-02 1.792491823434829712e-01 5.970586836338043213e-02 -3.718896508216857910e-01 -2.731053829193115234e-01 -1.862827688455581665e-01 6.190114468336105347e-02 -2.407381534576416016e-01 9.789475053548812866e-02 -9.057357162237167358e-02 -2.947901189327239990e-01 4.142035171389579773e-02 -1.009597107768058777e-01 1.298267990350723267e-01 -1.347788125276565552e-01 -1.660080701112747192e-01 8.274936676025390625e-02 6.540639698505401611e-02
-2.006409019231796265e-01 -7.490151375532150269e-02 -2.954047173261642456e-02 1.385001391172409058e-01 2.723057195544242859e-02 2.002014070749282837e-01 -1.817426271736621857e-02 2.792780101299285889e-01 -6.321676820516586304e-02 -1.897706538438796997e-01 1.706088930368423462e-01 1.435002125799655914e-02 -2.329943887889385223e-02 1.496801972389221191e-01 -4.202296212315559387e-02 -1.792671531438827515e-02 1.611109077930450439e-01 1.346346437931060791e-01 -2.774277031421661377e-01 1.048858016729354858e-01 1.101721916347742081e-02 -7.706282287836074829e-02 9.065265208482742310e-02 -1.342515498399734497e-01 -4.168678522109985352e-01 -1.051029413938522339e-01 -4.764796793460845947e-01 -9.783520363271236420e-03 2.462514787912368774e-01 -8.382213860750198364e-02 2.762175500392913818e-01 1.745213754475116730e-02
1.955215185880661011e-01 4.010822251439094543e-02 -7.475502789020538330e-02 -2.228235453367233276e-01 -8.242703974246978760e-02 3.818610906600952148e-01 -1.622000336647033691e-01 -9.944924712181091309e-02 -2.110477387905120850e-01 4.142817854881286621e-02 2.189632207155227661e-01 2.671733200550079346e-01 1.002537608146667480e-01 -1.405598968267440796e-01 -1.016063019633293152e-01 3.712218105792999268e-01 7.878524810075759888e-02 -2.195227891206741333e-02 2.709445171058177948e-02 1.814831346273422241e-01 -3.205131888389587402e-01 -2.394328080117702484e-02 4.051169008016586304e-02 -6.464315205812454224e-02 -2.358708828687667847e-01 3.047241866588592529e-01 -6.184031814336776733e-02 -2.902962081134319305e-02 4.491880163550376892e-02 -2.161781489849090576e-01 1.277145147323608398e-01 -6.992789357900619507e-02
-7.453852146863937378e-02 -7.419592887163162231e-02 -4.188700020313262939e-02 -7.706486433744430542e-02 2.751785814762115479e-01 -1.010403335094451904e-01 -1.866856813430786133e-01 4.228267669677734375e-01 5.767440423369407654e-02 -3.021090524271130562e-03 1.301723420619964600e-01 3.870574757456779480e-02 9.558450430631637573e-02 -1.075539365410804749e-01 2.364100664854049683e-01 5.344443395733833313e-02 3.039701581001281738e-01 1.229425668716430664e-01 1.373763680458068848e-01 -2.649005129933357239e-02 -7.022399455308914185e-02 1.921945810317993164e-01 7.653731107711791992e-02 1.063726097345352173e-01 -2.376948595046997070e-01 5.435720458626747131e-02 -3.746655583381652832e-01 -9.493457525968551636e-02 -3.814542293548583984e-02 -3.147068917751312256e-01 2.841129899024963379e-01 6.530049443244934082e-02
-2.943330705165863037e-01 9.035786241292953491e-02 -5.239023640751838684e-02 -9.527720510959625244e-02 3.673484027385711670e-01 4.824925959110260010e-02 -3.836680902168154716e-03 -9.874839335680007935e-02 -8.509796112775802612e-02 -1.436266303062438965e-01 2.538200318813323975e-01 -1.422306895256042480e-01 4.903348535299301147e-02 5.371037870645523071e-02 2.152996063232421875e-01 1.301890015602111816e-01 1.604085862636566162e-01 1.412423551082611084e-01 9.076067805290222168e-02 -2.400515377521514893e-01 -7.044819183647632599e-03 -1.047195866703987122e-01 2.156892418861389160e-02 -3.139479458332061768e-01 -2.141543328762054443e-01 2.666481398046016693e-02 -2.476478964090347290e-01 2.677593231201171875e-01 2.656460404396057129e-01 -2.126193493604660034e-01 2.015106678009033203e-01 8.751846849918365479e-02
1.614983938634395599e-02 8.614298701286315918e-02 2.298032194375991821e-01 2.217572182416915894e-01 1.193403899669647217e-01 6.041114777326583862e-02 9.565631300210952759e-02 2.275992780923843384e-01 -5.142981186509132385e-02 -1.212810575962066650e-01 1.617954969406127930e-01 1.100773364305496216e-01 2.621828019618988037e-01 4.814141895622014999e-03 -3.261857032775878906e-01 2.320385351777076721e-02 1.619890630245208740e-01 4.292880743741989136e-02 -2.079809606075286865e-01 -5.755313113331794739e-02 3.919072821736335754e-02 1.171998754143714905e-01 -1.595687866210937500e-01 -1.742224246263504028e-01 -4.038750827312469482e-01 8.869799971580505371e-02 -1.499466300010681152e-01 -1.872213482856750488e-01 -4.644372966140508652e-03 -4.521842598915100098e-01 -3.309262916445732117e-02 -1.724709011614322662e-02
-2.445325404405593872e-01 2.204119116067886353e-01 -1.429927498102188110e-01 -1.391699314117431641e-01 1.462809145450592041e-01 2.413347810506820679e-01 -7.587885856628417969e-02 -1.089071556925773621e-01 -1.728068105876445770e-02 -1.834236234426498413e-01 3.955179750919342041e-01 4.118028283119201660e-02 3.487759828567504883e-01 5.165702104568481445e-02 1.827465891838073730e-01 1.578598171472549438e-01 1.115422695875167847e-01 1.316792368888854980e-01 -5.678877979516983032e-02 5.886476486921310425e-02 2.116357386112213135e-01 8.215121179819107056e-02 6.472305394709110260e-03 5.745846033096313477e-02 -2.512476444244384766e-01 -1.796475350856781006e-01 -3.251700699329376221e-01 -1.161129325628280640e-01 2.069425135850906372e-01 -5.618126690387725830e-02 -1.286510229110717773e-01 -1.065075173974037170e-01
1.103527247905731201e-01 -7.128572463989257812e-02 -8.253407664597034454e-03 -3.647253811359405518e-01 8.191578835248947144e-02 8.109452575445175171e-02 9.322238713502883911e-02 -2.498274482786655426e-02 -1.489884704351425171e-01 -1.667914688587188721e-01 1.466290354728698730e-01 1.128507405519485474e-01 -5.317300930619239807e-02 9.631423652172088623e-02 -3.114807978272438049e-02 1.599051505327224731e-01 6.471911072731018066e-02 -3.888280689716339111e-01 2.212991714477539062e-01 4.764166846871376038e-02 2.868320643901824951e-01 -2.135001122951507568e-01 -2.418306842446327209e-02 1.458288356661796570e-02 -3.242342770099639893e-01 1.264090240001678467e-01 -4.052807092666625977e-01 -1.003959029912948608e-02 4.966712370514869690e-02 -2.443302124738693237e-01 1.081400141119956970e-01 9.777972847223281860e-02
-1.569605767726898193e-01 -3.325386717915534973e-02 -6.130801886320114136e-02 -1.312128007411956787e-01 -4.411937296390533447e-02 -1.302216481417417526e-02 -1.649743318557739258e-01 -1.427972912788391113e-01 -8.964052051305770874e-02 -2.323938459157943726e-01 1.144893392920494080e-01 -3.960543125867843628e-02 1.774541661143302917e-02 1.880609691143035889e-01 2.604616573080420494e-03 -1.069001480937004089e-01 3.596873581409454346e-02 -3.299378454685211182e-01 -1.652596890926361084e-01 -2.365318834781646729e-01 -1.416697800159454346e-01 8.516886085271835327e-02 1.419104188680648804e-01 -1.085389032959938049e-01 -2.854569852352142334e-01 1.765440255403518677e-01 -3.846578598022460938e-01 -2.536962926387786865e-01 -2.048428505659103394e-01 -2.983438670635223389e-01 2.665215730667114258e-01 9.436900727450847626e-03
-2.004668712615966797e-01 -8.436506986618041992e-02 2.406369745731353760e-01 9.488566219806671143e-02 4.186070710420608521e-02 3.593281656503677368e-02 -6.033523753285408020e-02 -1.923360116779804230e-02 -1.558002084493637085e-01 -6.929025053977966309e-02 7.607861608266830444e-02 5.725794285535812378e-02 2.367199212312698364e-01 -1.491519063711166382e-01 3.486596420407295227e-02 6.981775164604187012e-02 5.772468447685241699e-02 -1.248151287436485291e-01 -9.875896573066711426e-02 -1.275644749402999878e-01 -1.026423946022987366e-01 -2.156718969345092773e-01 -9.234826266765594482e-02 -6.014384627342224121e-01 -1.111731305718421936e-01 -2.269065231084823608e-01 -3.234820961952209473e-01 3.823062404990196228e-02 4.827070608735084534e-02 -1.153789088129997253e-01 2.593931555747985840e-01 1.763510704040527344e-01
-8.682857453823089600e-02 -1.594401150941848755e-01 1.662609279155731201e-01 -2.158413268625736237e-02 1.789472997188568115e-01 -2.574012428522109985e-02 1.571100018918514252e-02 -1.896938681602478027e-01 -2.071985453367233276e-01 -7.310503721237182617e-02 1.468150168657302856e-01 -1.107995510101318359e-01 4.643465280532836914e-01 -7.778642699122428894e-03 2.294731140136718750e-01 3.305756673216819763e-02 5.915175378322601318e-02 5.929670110344886780e-02 -4.211751744151115417e-02 -1.847870498895645142e-01 -6.392483413219451904e-02 -5.605174973607063293e-02 9.366024285554885864e-03 -3.806284964084625244e-01 -3.361465036869049072e-01 2.400550059974193573e-02 -3.176130354404449463e-01 1.562234200537204742e-02 3.649722784757614136e-02 -1.801722943782806396e-01 2.364540286362171173e-02 2.725893259048461914e-01
8.934807777404785156e-02 -7.168946415185928345e-02 1.272352933883666992e-01 -1.971997767686843872e-01 -9.968725591897964478e-02 5.051382817327976227e-03 1.760437786579132080e-01 -2.266603559255599976e-01 6.517881155014038086e-02 2.275520265102386475e-01 1.774988472461700439e-01 4.542096704244613647e-02 3.341096937656402588e-01 -1.448620110750198364e-01 -1.214920803904533386e-01 -4.524318128824234009e-02 -2.717537619173526764e-02 -1.290746927261352539e-01 -1.269970387220382690e-01 7.122994214296340942e-02 -2.801214531064033508e-02 5.470234900712966919e-02 7.417039573192596436e-02 1.482902318239212036e-01 -3.381596505641937256e-01 3.127808570861816406e-01 -5.033575296401977539e-01 1.269391924142837524e-01 -6.122799590229988098e-02 -2.002984285354614258e-01 3.850042447447776794e-02 -5.972516164183616638e-02
-2.739096283912658691e-01 -7.115712761878967285e-02 1.002696081995964050e-01 -1.212254613637924194e-01 -8.257377892732620239e-02 -8.407118730247020721e-03 -2.353949937969446182e-03 -2.905961871147155762e-01 -1.335405409336090088e-01 1.020404845476150513e-01 4.193719327449798584e-01 -1.809861660003662109e-01 1.433283388614654541e-01 -6.842069560661911964e-04 1.167358607053756714e-01 -1.281252056360244751e-01 2.481232434511184692e-01 -4.007498733699321747e-03 -8.787058293819427490e-03 -1.441839635372161865e-01 -1.981812864542007446e-01 3.653414249420166016e-01 2.847411297261714935e-02 3.879735991358757019e-02 -1.849842071533203125e-01 1.215078607201576233e-01 -4.136119782924652100e-01 -1.546180248260498047e-01 5.530992150306701660e-02 -9.036709368228912354e-02 6.038376688957214355e-02 -2.963715000078082085e-03
-5.498566105961799622e-02 1.619694381952285767e-02 2.389448434114456177e-01 -2.387651652097702026e-01 7.956145703792572021e-02 1.871841102838516235e-01 -4.070137813687324524e-02 3.547144681215286255e-02 -8.811178803443908691e-02 1.451831161975860596e-01 2.441595494747161865e-01 4.558992385864257812e-02 2.519879639148712158e-01 -3.257899880409240723e-01 1.928422152996063232e-01 6.801649928092956543e-03 4.105555638670921326e-02 1.377838384360074997e-02 -4.854058474302291870e-02 -2.899900637567043304e-02 2.267425507307052612e-02 -2.400757521390914917e-01 2.686767876148223877e-01 2.731684148311614990e-01 -1.329448372125625610e-01 2.296418398618698120e-01 -3.126263916492462158e-01 -3.004013895988464355e-01 2.923126332461833954e-02 -2.127300202846527100e-01 7.572282105684280396e-02 1.437451690435409546e-01
9.205058217048645020e-02 -1.425472199916839600e-01 9.997266530990600586e-02 -4.170238077640533447e-01 -2.013395726680755615e-01 2.557096481323242188e-01 -1.112089082598686218e-01 3.269072249531745911e-02 -9.741746634244918823e-02 1.266270428895950317e-01 2.348387837409973145e-01 -9.584208577871322632e-02 1.446932107210159302e-01 -4.071048274636268616e-02 -1.389646083116531372e-01 4.333840310573577881e-02 3.285881578922271729e-01 1.945017576217651367e-01 -5.699560046195983887e-02 9.809038788080215454e-02 -1.694972664117813110e-01 5.845519527792930603e-02 1.372845768928527832e-01 4.145102202892303467e-02 -7.544693350791931152e-02 -6.524395942687988281e-02 -3.930630087852478027e-01 -8.997046947479248047e-02 -2.490580081939697266e-01 -1.068018153309822083e-01 2.740246653556823730e-01 -4.300052672624588013e-02
-1.381308734416961670e-01 -2.844687402248382568e-01 1.948912590742111206e-01 2.172459065914154053e-01 5.501810461282730103e-02 8.886494487524032593e-02 -1.716869622468948364e-01 -1.737521290779113770e-01 -8.601783961057662964e-02 7.660671323537826538e-02 2.125842720270156860e-01 -1.842605322599411011e-01 2.440563440322875977e-01 -1.897503584623336792e-01 -1.093614920973777771e-01 1.233751773834228516e-01 -4.221986234188079834e-02 -1.111360117793083191e-01 -4.362616688013076782e-02 -1.031719371676445007e-01 -7.003568857908248901e-02 -2.823349237442016602e-01 8.688583225011825562e-02 -2.964539527893066406e-01 -2.881403863430023193e-01 -8.328980207443237305e-02 -3.688829243183135986e-01 -1.493961215019226074e-01 -1.165439467877149582e-02 -6.278317421674728394e-02 2.556781172752380371e-01 6.729854643344879150e-02
-1.337951719760894775e-01 1.498540956526994705e-02 -2.076235860586166382e-01 -2.081526666879653931e-01 1.042966544628143311e-01 7.996176183223724365e-02 -2.197726815938949585e-01 1.864042282104492188e-01 -1.393729299306869507e-01 -5.955969914793968201e-02 5.386999249458312988e-02 -5.606905370950698853e-02 -1.591058820486068726e-01 -6.743006408214569092e-02 -1.036937236785888672e-01 9.580679237842559814e-02 3.888014853000640869e-01 1.997661292552947998e-01 6.252435967326164246e-03 3.163154795765876770e-02 -2.413930743932723999e-02 1.416200548410415649e-01 -1.126629114151000977e-01 1.383686810731887817e-01 -5.771853923797607422e-01 1.999591290950775146e-02 -2.287898957729339600e-01 -3.231585025787353516e-02 4.538744688034057617e-02 -2.492883950471878052e-01 1.003345176577568054e-01 -1.025478765368461609e-01
-4.460784047842025757e-02 -7.160799205303192139e-02 -1.689833700656890869e-01 -4.385168850421905518e-02 1.579976379871368408e-01 4.642539918422698975e-01 -3.012388944625854492e-02 3.301966190338134766e-01 -1.943501234054565430e-01 1.429685950279235840e-01 7.072443515062332153e-02 -2.808128297328948975e-01 3.117997050285339355e-01 -7.429666072130203247e-02 1.579931229352951050e-01 2.388991564512252808e-01 -6.834005564451217651e-02 -1.338251233100891113e-01 -3.566093742847442627e-02 -1.664737910032272339e-01 2.091821952490136027e-04 1.188849732279777527e-01 -1.806908249855041504e-01 -1.410511136054992676e-01 -1.371040195226669312e-01 -1.539850085973739624e-01 -2.786121964454650879e-01 1.574612855911254883e-01 1.961275748908519745e-02 -8.424869924783706665e-02 -7.498247176408767700e-02 9.408951550722122192e-02
-5.904549360275268555e-02 -4.866483435034751892e-02 -2.978887781500816345e-02 1.482905298471450806e-01 8.300507068634033203e-02 3.929465711116790771e-01 1.925896853208541870e-01 6.841080635786056519e-02 -1.265972256660461426e-01 1.520938426256179810e-02 1.532144099473953247e-01 -3.516896963119506836e-01 1.014959290623664856e-01 -1.609609276056289673e-01 -1.805704459547996521e-02 1.043531000614166260e-01 1.023506149649620056e-01 -8.777641505002975464e-02 -2.309325933456420898e-01 -1.779830753803253174e-01 1.081229373812675476e-01 -1.840803623199462891e-01 -1.089890822768211365e-01 -1.241885647177696228e-01 -3.253145217895507812e-01 -2.487109005451202393e-01 -3.456194400787353516e-01 2.722710669040679932e-01 -2.587725967168807983e-02 -7.584942877292633057e-02 -9.281401336193084717e-02 -7.058635354042053223e-02
1.871778257191181183e-02 -5.069163069128990173e-02 -1.983428895473480225e-01 -2.930845320224761963e-01 -1.401467919349670410e-01 3.220999538898468018e-01 -9.009312093257904053e-02 -9.494353830814361572e-02 -2.509562671184539795e-01 -1.812633275985717773e-01 2.009825110435485840e-01 2.195059359073638916e-01 -1.552082300186157227e-01 -2.615896761417388916e-01 -9.622283279895782471e-02 6.868455559015274048e-02 7.177964597940444946e-02 -1.985882520675659180e-01 1.964135318994522095e-01 -9.317995607852935791e-02 -4.815886169672012329e-02 4.358657449483871460e-02 -2.471866458654403687e-01 2.067406773567199707e-01 -1.170851290225982666e-01 -8.341548591852188110e-02 -2.355988472700119019e-01 3.586394339799880981e-02 -1.819455474615097046e-01 -2.576198875904083252e-01 2.380491495132446289e-01 8.307559043169021606e-02
-1.347676366567611694e-01 1.787237972021102905e-01 3.924352303147315979e-02 -1.419901661574840546e-02 1.275752186775207520e-01 7.772982120513916016e-02 1.694089919328689575e-01 1.085199490189552307e-01 -1.933845728635787964e-01 1.544318795204162598e-01 1.610820442438125610e-01 4.986913874745368958e-02 -5.542264506220817566e-02 -2.071461826562881470e-01 1.636541076004505157e-02 1.115891635417938232e-01 3.747310861945152283e-02 4.978939890861511230e-02 1.877497732639312744e-01 9.274783730506896973e-02 1.143632158637046814e-01 -1.021010950207710266e-01 -8.289396762847900391e-02 -4.509594440460205078e-01 -4.521155655384063721e-01 2.899241447448730469e-01 -2.608913183212280273e-01 2.032650858163833618e-01 -1.230891644954681396e-01 -1.953564286231994629e-01 -3.196714445948600769e-02 -5.762735009193420410e-02
1.656422019004821777e-01 -7.858743891119956970e-03 -1.191164627671241760e-01 -1.581541448831558228e-01 1.003538444638252258e-01 2.477760910987854004e-01 2.178622037172317505e-01 -7.756812870502471924e-02 3.276321589946746826e-01 -1.801794916391372681e-01 1.932798922061920166e-01 1.489638444036245346e-02 1.922307014465332031e-01 -1.833266019821166992e-01 9.162524342536926270e-02 1.278298944234848022e-01 -8.289840072393417358e-02 -1.471447348594665527e-01 -1.270390450954437256e-01 2.542502991855144501e-02 -3.215459883213043213e-01 -1.689158678054809570e-01 1.656919717788696289e-02 1.614037086255848408e-03 -1.605299115180969238e-01 8.304309844970703125e-02 -4.115336537361145020e-01 -3.305418416857719421e-02 2.619507312774658203e-01 -2.221726924180984497e-01 1.911317706108093262e-01 2.306266129016876221e-02
-1.588317155838012695e-01 -9.694526344537734985e-02 -1.369728446006774902e-01 -2.157565206289291382e-01 1.541705727577209473e-01 1.999789178371429443e-01 -6.093657389283180237e-02 -2.704280428588390350e-02 -1.521359831094741821e-01 2.866340614855289459e-02 1.838663518428802490e-01 -6.768359988927841187e-02 4.252755045890808105e-01 -1.116333380341529846e-01 -3.703956678509712219e-02 6.108639645390212536e-04 -1.186632290482521057e-01 -2.053858190774917603e-01 7.470756769180297852e-02 -1.740292757749557495e-01 -1.757195591926574707e-01 -2.304993569850921631e-01 1.567149162292480469e-02 -3.453539907932281494e-01 -4.053261876106262207e-01 2.761751040816307068e-02 -1.745129376649856567e-01 1.760831028223037720e-01 -9.406893514096736908e-03 8.844680339097976685e-02 -1.290507167577743530e-01 1.675619781017303467e-01
1.873758435249328613e-02 6.848768796771764755e-03 -3.732549399137496948e-02 -5.149632096290588379e-01 6.768186390399932861e-02 2.718681693077087402e-01 -4.308123141527175903e-02 1.766723990440368652e-01 -1.113030835986137390e-01 -3.510830923914909363e-02 -1.495352108031511307e-02 -1.231048777699470520e-01 1.698848307132720947e-01 -2.496516555547714233e-01 -1.154264956712722778e-01 1.291438937187194824e-01 7.908641546964645386e-02 -3.454450964927673340e-01 1.175100542604923248e-02 -1.912620365619659424e-01 -2.478035725653171539e-02 -4.505800455808639526e-02 2.260292023420333862e-01 -4.078421741724014282e-02 -1.925148218870162964e-01 2.330338396131992340e-02 -2.422052472829818726e-01 2.249303609132766724e-01 -1.317526698112487793e-01 -2.127494104206562042e-02 1.112838089466094971e-01 -2.766069471836090088e-01
-2.533161342144012451e-01 -1.918318569660186768e-01 -1.260757744312286377e-01 5.000430345535278320e-02 1.162568628787994385e-01 -1.161227561533451080e-02 -5.987850576639175415e-02 2.329619526863098145e-01 1.195027232170104980e-01 -2.110171504318714142e-02 9.080830216407775879e-02 1.344794929027557373e-01 1.700837910175323486e-01 -7.207309454679489136e-02 -9.897603839635848999e-02 1.316696703433990479e-01 4.057853221893310547e-01 1.138555184006690979e-01 -1.270514130592346191e-01 7.149763405323028564e-02 1.260139942169189453e-01 -2.371001690626144409e-01 1.058830171823501587e-01 -7.826051861047744751e-02 -3.303582966327667236e-01 5.207561329007148743e-02 -5.223505496978759766e-01 -9.798849374055862427e-02 1.259815096855163574e-01 -5.368199199438095093e-02 6.244894862174987793e-02 -3.938838839530944824e-02
-1.396727412939071655e-01 1.864951662719249725e-02 1.189546585083007812e-01 1.119550392031669617e-01 1.041497364640235901e-01 1.658310294151306152e-01 1.756758689880371094e-01 1.637431532144546509e-01 -2.549710273742675781e-01 1.858959794044494629e-01 3.016960620880126953e-01 -9.050320088863372803e-02 3.775992989540100098e-01 -8.734872192144393921e-02 3.449065238237380981e-02 -2.911496534943580627e-02 1.818841397762298584e-01 8.200054615736007690e-02 1.068672686815261841e-01 -1.899713426828384399e-01 -1.092443466186523438e-01 -9.515276551246643066e-02 -6.342308968305587769e-02 -1.429986506700515747e-01 -1.720339506864547729e-01 -1.604290008544921875e-01 -3.662504851818084717e-01 -9.474620968103408813e-02 -1.796943545341491699e-01 -2.556582912802696228e-02 2.469883672893047333e-02 3.763419985771179199e-01
-3.157206773757934570e-01 -2.733553946018218994e-01 1.188151687383651733e-01 3.696569800376892090e-02 -9.407263994216918945e-02 1.143943145871162415e-01 -1.233476921916007996e-01 -1.085284724831581116e-01 8.835101127624511719e-02 -4.585286229848861694e-02 -1.295121386647224426e-02 4.002225771546363831e-02 2.792008817195892334e-01 4.701203480362892151e-02 -1.575542241334915161e-01 1.160057485103607178e-01 3.233772143721580505e-02 -7.417027652263641357e-02 6.646735966205596924e-02 -1.529479920864105225e-01 -3.137825131416320801e-01 2.072451114654541016e-01 8.124312758445739746e-02 -3.161305189132690430e-01 -3.972997665405273438e-01 1.411423236131668091e-01 -2.031267285346984863e-01 -1.623729914426803589e-01 -1.797887533903121948e-01 -2.208026200532913208e-01 3.799583017826080322e-02 1.443644315004348755e-01
5.586509406566619873e-02 -1.883304566144943237e-01 -1.630851924419403076e-01 -5.960905179381370544e-02 -1.914410889148712158e-01 2.810999751091003418e-01 4.469311982393264771e-02 2.508776634931564331e-02 -8.041504025459289551e-02 -1.511005908250808716e-01 -1.662704162299633026e-02 -3.140087425708770752e-01 1.229410246014595032e-01 -3.859336078166961670e-01 2.449517250061035156e-01 1.021904200315475464e-01 1.537232100963592529e-01 1.354564428329467773e-01 -1.122767329216003418e-01 -4.106804728507995605e-02 -1.774475164711475372e-02 -6.327926367521286011e-02 5.256855115294456482e-02 -4.151823744177818298e-02 -1.721397489309310913e-01 -7.389446347951889038e-02 -1.540631800889968872e-01 -1.736706644296646118e-01 1.908011734485626221e-02 -5.100551843643188477e-01 -3.675952926278114319e-02 1.853326708078384399e-01
-1.010403186082839966e-01 3.587986528873443604e-01 -7.531891018152236938e-02 -1.234610080718994141e-01 1.314984261989593506e-01 4.885589703917503357e-02 -9.044367820024490356e-02 -9.339623898267745972e-02 -6.861153990030288696e-02 2.899549156427383423e-02 1.261005848646163940e-01 -1.016361918300390244e-02 1.880223751068115234e-01 -4.210958778858184814e-01 6.094102188944816589e-02 -7.545766979455947876e-02 -2.120124548673629761e-02 1.722155511379241943e-01 -9.049902856349945068e-02 4.604506120085716248e-02 2.353505939245223999e-01 9.298595041036605835e-02 -1.281233131885528564e-02 -1.990057341754436493e-02 -1.990416795015335083e-01 -3.603420853614807129e-01 -3.416408300399780273e-01 1.068435534834861755e-01 -4.983335360884666443e-02 -3.893696963787078857e-01 1.931682787835597992e-02 -5.333703756332397461e-02
-1.045992672443389893e-01 -1.770199462771415710e-02 -1.599983572959899902e-01 -3.067377209663391113e-01 -8.989102207124233246e-03 9.355618059635162354e-02 5.312124639749526978e-02 -1.149684712290763855e-01 -2.834807336330413818e-01 1.450684964656829834e-01 -5.333787947893142700e-02 -4.103368148207664490e-02 1.420082747936248779e-01 -7.398205995559692383e-02 3.497161269187927246e-01 2.132014930248260498e-01 2.247405052185058594e-01 -1.436450034379959106e-01 2.733666300773620605e-01 -2.601913809776306152e-01 -1.142255142331123352e-01 1.737202890217304230e-02 2.380023070145398378e-04 -1.872180104255676270e-01 -3.451319932937622070e-01 -1.615742221474647522e-02 -5.566037259995937347e-03 2.955034673213958740e-01 1.305170953273773193e-01 -2.139559537172317505e-01 -9.031972289085388184e-02 7.199399173259735107e-02
-3.927798569202423096e-02 -7.813602685928344727e-02 1.742247790098190308e-01 -2.458139061927795410e-01 6.029792502522468567e-02 1.134865581989288330e-01 7.405560463666915894e-02 -1.377194970846176147e-01 -1.030871123075485229e-01 6.384394597262144089e-03 2.341416776180267334e-01 3.996283188462257385e-02 1.789393424987792969e-01 -3.124806582927703857e-01 1.169091463088989258e-01 2.525287568569183350e-01 1.484280079603195190e-01 -2.534410655498504639e-01 7.289838790893554688e-02 -9.184653311967849731e-02 -2.916146628558635712e-02 4.239678382873535156e-03 -1.303887218236923218e-01 3.190021216869354248e-01 -7.572516798973083496e-02 6.967632472515106201e-02 -3.237560391426086426e-01 -3.018585741519927979e-01 5.450525507330894470e-02 -3.580372333526611328e-01 -1.699198186397552490e-01 1.460568420588970184e-02
8.869013749063014984e-03 -6.266843527555465698e-02 1.558697372674942017e-01 -4.086514115333557129e-01 1.121408566832542419e-01 1.774458885192871094e-01 -4.567163437604904175e-02 -7.385174185037612915e-02 -5.823244806379079819e-03 -2.047860473394393921e-01 1.772704422473907471e-01 1.324774473905563354e-01 -7.117915898561477661e-02 -1.356165558099746704e-01 1.850869506597518921e-01 -1.260818447917699814e-02 4.802465438842773438e-02 -7.587070763111114502e-02 4.745033010840415955e-02 1.724269054830074310e-02 2.833451330661773682e-01 -1.933090984821319580e-01 1.687414944171905518e-01 5.297778919339179993e-02 -3.469530344009399414e-01 1.288229674100875854e-01 -2.864220142364501953e-01 7.884629070758819580e-02 -1.430556029081344604e-01 -3.079450130462646484e-01 2.543085515499114990e-01 1.988479197025299072e-01
-2.069441229104995728e-01 1.859595999121665955e-02 -2.334899604320526123e-01 9.526839852333068848e-02 1.670486629009246826e-01 2.457847893238067627e-01 -7.939989119768142700e-02 1.744436323642730713e-01 -1.053011510521173477e-02 -1.111368685960769653e-01 2.871292531490325928e-01 -3.313586115837097168e-02 -1.134135872125625610e-01 -4.992984607815742493e-02 8.632416836917400360e-03 -5.121182277798652649e-02 2.429280430078506470e-01 2.025094628334045410e-01 -7.044665515422821045e-02 6.700442731380462646e-02 5.364137515425682068e-02 -6.414234172552824020e-03 1.006514802575111389e-01 -6.129093468189239502e-02 -5.024062395095825195e-01 1.290275603532791138e-01 -1.560252010822296143e-01 -1.846713274717330933e-01 -3.441034853458404541e-01 -2.274389863014221191e-01 1.656517386436462402e-01 -5.255365744233131409e-02
-2.292782813310623169e-01 -8.813471533358097076e-03 2.251684665679931641e-01 -3.638767600059509277e-01 3.477495629340410233e-03 1.750860661268234253e-01 7.387664914131164551e-02 5.007771402597427368e-02 -1.404822021722793579e-01 -1.043161451816558838e-01 1.706397719681262970e-02 -6.144896615296602249e-03 7.361580431461334229e-02 6.303117424249649048e-02 1.276417821645736694e-01 2.083615511655807495e-01 6.443907506763935089e-03 -3.119018673896789551e-01 2.035668492317199707e-01 -2.327671349048614502e-01 -8.220301009714603424e-03 3.224677443504333496e-01 1.061114817857742310e-01 7.399638742208480835e-02 -2.608173489570617676e-01 -8.598469942808151245e-02 -2.967226207256317139e-01 1.266326308250427246e-01 -1.178810372948646545e-01 -3.229904770851135254e-01 8.769356459379196167e-02 -8.017636090517044067e-02
-1.494050770998001099e-01 8.516915142536163330e-02 -9.617473930120468140e-02 -2.133082598447799683e-02 -1.450355499982833862e-01 2.302731722593307495e-01 -1.344850808382034302e-01 1.005238518118858337e-01 -1.386685371398925781e-01 1.113775596022605896e-01 3.425441682338714600e-01 -1.675670146942138672e-01 -7.843276113271713257e-02 -2.618060111999511719e-01 1.101211756467819214e-01 1.339224725961685181e-01 2.418765574693679810e-01 5.497008562088012695e-02 1.009539514780044556e-01 2.677978575229644775e-01 -8.601100742816925049e-02 -1.334093213081359863e-01 7.958371937274932861e-02 -3.048662841320037842e-01 -3.127068281173706055e-01 1.179903224110603333e-01 -7.352957874536514282e-02 -1.109662204980850220e-01 2.791803479194641113e-01 -1.483246982097625732e-01 9.544696658849716187e-02 2.650973796844482422e-01
-1.489589661359786987e-01 -1.048021465539932251e-01 -7.805042713880538940e-02 1.184910349547863007e-02 1.320773661136627197e-01 1.632539629936218262e-01 -1.868626922369003296e-01 -2.721460759639739990e-01 -2.748641371726989746e-01 5.215395241975784302e-02 1.423705071210861206e-01 -1.159698963165283203e-01 3.069703876972198486e-01 -1.672537326812744141e-01 -6.960371881723403931e-02 1.070138737559318542e-01 1.802763156592845917e-02 -2.088005691766738892e-01 2.453577965497970581e-01 -1.277668923139572144e-01 -8.526494354009628296e-02 -2.007322758436203003e-01 -7.335171103477478027e-02 -3.836719989776611328e-01 -3.450373411178588867e-01 -4.700507596135139465e-02 -1.729731261730194092e-01 6.809084117412567139e-02 -6.670363992452621460e-02 -1.276417672634124756e-01 -2.032645791769027710e-01 1.362271606922149658e-01
-1.640480905771255493e-01 8.123984932899475098e-02 5.168339982628822327e-02 -3.748484551906585693e-01 3.090085834264755249e-02 2.190377116203308105e-01 1.092287600040435791e-01 -3.449670374393463135e-01 7.561595737934112549e-02 1.740535497665405273e-01 7.689175009727478027e-02 1.696486473083496094e-01 8.727677911520004272e-02 -2.241918742656707764e-01 -1.959912329912185669e-01 1.549437046051025391e-01 1.648617237806320190e-01 -1.504362970590591431e-01 3.566789329051971436e-01 -2.251696400344371796e-02 -6.040244828909635544e-03 9.530838578939437866e-02 9.651118516921997070e-02 1.296530216932296753e-01 -1.864411532878875732e-01 -1.807438731193542480e-01 -1.991040259599685669e-01 -2.297435142099857330e-02 -1.824345439672470093e-01 -3.123909533023834229e-01 -3.092182055115699768e-02 1.510454528033733368e-02
-1.888295412063598633e-01 3.777343630790710449e-01 -8.893715590238571167e-02 3.665749356150627136e-02 6.229425221681594849e-02 2.847235202789306641e-01 -5.130473151803016663e-02 -1.783359795808792114e-01 -2.811499238014221191e-01 5.704817920923233032e-02 2.273835092782974243e-01 -8.232076466083526611e-02 8.355385810136795044e-02 -8.084666728973388672e-02 -9.742019698023796082e-03 1.394951641559600830e-01 6.422114558517932892e-03 -1.871832907199859619e-01 4.744940996170043945e-02 -4.058974087238311768e-01 6.860563158988952637e-02 -7.456385344266891479e-02 -7.998099550604820251e-03 -1.831062734127044678e-01 -3.925980031490325928e-01 -5.768839037045836449e-04 -2.025016993284225464e-01 1.979033648967742920e-02 6.490387767553329468e-02 5.401531979441642761e-02 2.636426389217376709e-01 3.256703913211822510e-02
-7.675141096115112305e-02 1.556747704744338989e-01 -1.570793688297271729e-01 -1.686259806156158447e-01 -2.951925098896026611e-01 2.349411603063344955e-03 1.309574842453002930e-01 3.720698878169059753e-02 4.024926573038101196e-02 -5.050989612936973572e-02 3.034472465515136719e-01 6.330373696982860565e-03 4.579467773437500000e-01 -3.829394876956939697e-01 -7.685903459787368774e-03 2.365852147340774536e-02 1.242692843079566956e-01 -1.982891410589218140e-01 -2.399636199697852135e-03 5.625341460108757019e-02 -7.900863140821456909e-02 -1.078892499208450317e-01 -1.051137521862983704e-01 -8.418916165828704834e-02 -3.825657814741134644e-02 -3.646242991089820862e-02 -4.639293253421783447e-01 -2.789140678942203522e-02 1.952880024909973145e-01 -4.446255415678024292e-02 3.725767135620117188e-02 -5.970519036054611206e-02
-1.057496443390846252e-01 2.415994107723236084e-01 1.167429015040397644e-01 -1.554227471351623535e-01 1.431927978992462158e-01 -2.706485055387020111e-02 1.950781792402267456e-02 -2.387131303548812866e-01 9.032550454139709473e-02 1.220459118485450745e-01 2.883989214897155762e-01 -9.219750761985778809e-02 1.273344457149505615e-01 -2.466633468866348267e-01 -3.921617865562438965e-01 2.686841785907745361e-01 2.748639583587646484e-01 7.048774510622024536e-02 -2.703801095485687256e-01 2.595758251845836639e-02 -1.562877297401428223e-01 3.436073288321495056e-02 1.302893459796905518e-01 1.607182435691356659e-02 -1.090000048279762268e-01 -2.452545985579490662e-02 -2.311810851097106934e-01 -1.364352852106094360e-01 -1.653920561075210571e-01 -2.387282550334930420e-01 5.418691039085388184e-02 -1.653224676847457886e-01
-3.807663619518280029e-01 1.369056105613708496e-01 -7.666248083114624023e-02 -1.337048560380935669e-01 -2.950840443372726440e-02 2.028301358222961426e-01 -2.199325710535049438e-01 -2.216412127017974854e-01 -3.942515328526496887e-02 -1.196117699146270752e-01 4.352532029151916504e-01 1.268259435892105103e-01 1.549181044101715088e-01 -1.258491724729537964e-01 2.229323685169219971e-01 3.633432090282440186e-01 7.274657487869262695e-02 -4.532257094979286194e-02 2.348778583109378815e-02 4.401022195816040039e-02 -9.068062901496887207e-02 9.875310957431793213e-02 1.420265436172485352e-01 -1.790216267108917236e-01 -6.960086990147829056e-03 -2.597192488610744476e-02 -1.141544058918952942e-01 -2.357431799173355103e-01 4.848329722881317139e-02 -1.403456926345825195e-01 1.622937172651290894e-01 1.797820031642913818e-01
-8.457878977060317993e-02 -1.900141984224319458e-01 -9.214726090431213379e-02 -3.193244934082031250e-01 -2.132008597254753113e-02 2.786810994148254395e-01 -2.091670185327529907e-01 9.483516216278076172e-02 -1.857292503118515015e-01 -2.016186863183975220e-01 7.385418564081192017e-02 1.177949905395507812e-01 5.379268527030944824e-02 -2.518109083175659180e-01 -1.343721803277730942e-02 -1.723672449588775635e-02 8.249858021736145020e-02 -3.925392627716064453e-01 -5.604831501841545105e-02 -2.078609019517898560e-01 -5.452862009406089783e-02 6.240644678473472595e-02 7.208651304244995117e-02 -2.241578847169876099e-01 -2.592591643333435059e-01 1.352573782205581665e-01 -2.309741675853729248e-01 3.148582950234413147e-02 -1.733791381120681763e-01 -3.182236477732658386e-02 8.635759353637695312e-02 -3.259314298629760742e-01
-1.342207491397857666e-01 2.523365989327430725e-02 -1.263783574104309082e-01 -1.151021048426628113e-01 -1.138655468821525574e-01 3.345540463924407959e-01 1.831769347190856934e-01 -1.010674387216567993e-01 4.937828332185745239e-02 -6.920119374990463257e-02 1.756993532180786133e-01 -8.810731023550033569e-02 1.552299708127975464e-01 -1.363742798566818237e-01 -4.056146740913391113e-02 -9.976615756750106812e-02 -1.872364580631256104e-01 -8.286138623952865601e-02 -3.424228355288505554e-02 1.284006088972091675e-01 -2.309396117925643921e-01 9.826550632715225220e-02 -1.130868270993232727e-01 5.439227074384689331e-02 -1.358800530433654785e-01 3.385090231895446777e-01 -4.489892721176147461e-01 -3.280423954129219055e-02 1.691257059574127197e-01 -3.941471576690673828e-01 1.297318190336227417e-01 9.214535355567932129e-02
-2.110877484083175659e-01 -2.029907405376434326e-01 1.745774745941162109e-01 -3.022094964981079102e-01 1.092588156461715698e-01 2.625749111175537109e-01 -1.040147989988327026e-01 1.631211787462234497e-01 1.680798083543777466e-01 -3.152045235037803650e-02 -2.759136632084846497e-02 -3.517753910273313522e-03 2.271847128868103027e-01 -1.474385336041450500e-02 -1.602757275104522705e-01 -1.257651895284652710e-01 2.243110239505767822e-01 -1.330891400575637817e-01 -1.338334679603576660e-01 -4.243017733097076416e-02 -1.350418180227279663e-01 -5.572883039712905884e-02 -2.203870564699172974e-02 9.437144547700881958e-02 -3.579415082931518555e-01 -1.997654736042022705e-01 -2.128897011280059814e-01 -6.820817291736602783e-02 -1.919721215963363647e-01 -1.960462778806686401e-01 -1.614756733179092407e-01 3.360455930233001709e-01
-3.185765817761421204e-02 -2.670881152153015137e-02 2.508831918239593506e-01 -2.845258116722106934e-01 1.351107507944107056e-01 2.052603214979171753e-01 9.136452525854110718e-02 2.683319449424743652e-01 9.605494141578674316e-02 -2.888599224388599396e-02 6.708556413650512695e-02 -1.039500236511230469e-01 1.003433093428611755e-01 -2.091229408979415894e-01 -1.576164662837982178e-01 9.538226574659347534e-02 2.507621347904205322e-01 -4.829309284687042236e-01 1.223044171929359436e-01 -2.595884203910827637e-01 -1.166323721408843994e-01 1.106522530317306519e-01 1.398455165326595306e-02 -8.446296304464340210e-02 -1.733401417732238770e-01 1.193219125270843506e-01 -2.051618844270706177e-01 5.168701335787773132e-02 -7.642876356840133667e-02 -9.009511023759841919e-02 2.649292349815368652e-01 -1.253424286842346191e-01
-1.837736517190933228e-01 -8.568544685840606689e-02 2.809582948684692383e-01 -7.184735685586929321e-02 1.743321418762207031e-01 1.509169936180114746e-01 -1.027086749672889709e-01 -2.922585308551788330e-01 1.057158187031745911e-01 -1.880557686090469360e-01 1.844332367181777954e-01 -2.234033197164535522e-01 -1.730380766093730927e-02 -2.400566637516021729e-01 -9.699642541818320751e-04 1.210616379976272583e-01 -1.342222839593887329e-01 4.135200008749961853e-02 2.324453890323638916e-01 1.726799458265304565e-01 -1.132981330156326294e-01 2.547696828842163086e-01 -5.422102753072977066e-03 -9.038638323545455933e-02 -3.260892033576965332e-01 -2.363828383386135101e-02 -2.419086843729019165e-01 -6.106708943843841553e-02 -1.233449727296829224e-01 -2.038251161575317383e-01 2.960629463195800781e-01 1.397606879472732544e-01
-2.770077064633369446e-02 -1.506280303001403809e-01 3.256163001060485840e-01 -5.448382347822189331e-02 6.305778399109840393e-03 4.992195367813110352e-01 1.961973607540130615e-01 -1.434872448444366455e-01 -1.015633344650268555e-01 -2.532820403575897217e-01 2.844088152050971985e-02 6.908364593982696533e-02 -2.676548957824707031e-01 -1.012643352150917053e-01 1.751255095005035400e-01 1.517665535211563110e-01 7.212248444557189941e-02 -9.624385833740234375e-02 8.731748908758163452e-02 9.726086631417274475e-03 1.388476043939590454e-01 -1.044584363698959351e-01 -5.443856492638587952e-02 -4.509749636054039001e-02 -2.702791690826416016e-01 -1.568992435932159424e-02 -2.160974442958831787e-01 -1.009033024311065674e-01 -1.073950231075286865e-01 -1.426772922277450562e-01 3.484396934509277344e-01 5.210936442017555237e-02
1.078725159168243408e-01 9.558364399708807468e-04 -2.176798433065414429e-01 1.890888251364231110e-02 4.164434969425201416e-02 2.755687236785888672e-01 6.483858823776245117e-02 -1.788037419319152832e-01 1.206014230847358704e-01 -1.354570388793945312e-01 2.244213819503784180e-01 1.025614589452743530e-01 2.369852066040039062e-01 -2.095943242311477661e-01 5.541354045271873474e-02 2.524969726800918579e-02 -5.259829014539718628e-02 -1.560187637805938721e-01 -6.556079536676406860e-02 -2.076316326856613159e-01 -2.177039533853530884e-01 -6.855034828186035156e-02 -1.089256331324577332e-01 -2.900929376482963562e-02 -7.630028575658798218e-02 2.168868482112884521e-01 -4.823775589466094971e-01 -2.935413643717765808e-02 2.701712548732757568e-01 -3.205842971801757812e-01 1.063333228230476379e-01 -1.280353963375091553e-01
3.503784537315368652e-02 -6.058246269822120667e-02 -8.691099472343921661e-03 -1.869851052761077881e-01 -4.040555283427238464e-02 3.511958122253417969e-01 -1.818318367004394531e-01 -2.259336113929748535e-01 2.704769372940063477e-02 -1.861107647418975830e-01 -4.382170364260673523e-02 1.250838786363601685e-01 1.954068392515182495e-01 -3.800701722502708435e-02 -3.391946852207183838e-01 1.741889980621635914e-03 2.923835515975952148e-01 -6.507270038127899170e-02 -2.377050928771495819e-02 -5.566695705056190491e-02 -1.508498340845108032e-01 -7.578544318675994873e-03 8.253143727779388428e-02 1.541125178337097168e-01 -3.723130822181701660e-01 -3.727768063545227051e-01 -2.787587046623229980e-01 -2.758863195776939392e-02 -1.255562808364629745e-02 -1.824112981557846069e-01 -6.132659316062927246e-02 5.798646807670593262e-02
-2.846442461013793945e-01 7.732585072517395020e-02 -1.064655706286430359e-01 -2.741100080311298370e-02 1.345574706792831421e-01 2.885280549526214600e-01 -3.392625153064727783e-01 -2.315194904804229736e-01 -1.521781980991363525e-01 2.780319005250930786e-02 2.350300997495651245e-01 1.229030732065439224e-02 3.233643174171447754e-01 -1.272140741348266602e-01 -8.856423944234848022e-02 1.331639289855957031e-01 -1.083908695727586746e-02 -1.220522001385688782e-01 -2.459000237286090851e-02 -3.201523721218109131e-01 -2.414432615041732788e-01 -2.307197898626327515e-01 -1.529449690133333206e-02 -1.172429323196411133e-01 -2.736314833164215088e-01 -4.712407826445996761e-04 -9.774504601955413818e-02 6.025320664048194885e-02 1.685126125812530518e-01 -2.379673346877098083e-02 -2.069469243288040161e-01 4.171929135918617249e-02
-4.545466974377632141e-02 -2.041834592819213867e-01 1.904923617839813232e-01 2.209387570619583130e-01 2.920309901237487793e-01 2.339449673891067505e-01 -2.774426639080047607e-01 -8.332590013742446899e-02 1.045882422477006912e-02 2.171191200613975525e-02 1.110971495509147644e-01 -5.230445414781570435e-02 3.074678182601928711e-01 -2.386855036020278931e-01 -2.395607531070709229e-01 1.012098938226699829e-01 -2.297427505254745483e-02 -2.003260105848312378e-01 1.111627444624900818e-01 3.281128033995628357e-02 -4.706177115440368652e-02 -2.600635886192321777e-01 -8.093438111245632172e-03 -2.797474265098571777e-01 -2.418102771043777466e-01 4.712848458439111710e-03 -3.411982059478759766e-01 4.648195579648017883e-02 4.258318245410919189e-02 -1.278030723333358765e-01 1.179840192198753357e-01 3.178092092275619507e-02
-6.206355616450309753e-02 6.751281023025512695e-02 5.012520030140876770e-02 -3.460947051644325256e-02 3.804673627018928528e-02 1.909618079662322998e-01 -3.806791603565216064e-01 -2.284992337226867676e-01 -1.361251473426818848e-01 1.247166991233825684e-01 4.669646918773651123e-01 2.380457147955894470e-02 1.471481919288635254e-01 -7.464904338121414185e-02 -9.558856487274169922e-02 -5.377176776528358459e-02 4.902955144643783569e-02 -1.341910809278488159e-01 -3.945128247141838074e-02 -1.676152050495147705e-01 1.272338777780532837e-01 1.151636987924575806e-01 -9.309169650077819824e-02 -1.649750620126724243e-01 -2.311891019344329834e-01 3.381186351180076599e-02 -3.951111137866973877e-01 3.497000038623809814e-01 -7.637196034193038940e-02 -2.991028130054473877e-02 -6.826615333557128906e-02 -3.313974663615226746e-02
9.811846911907196045e-02 -2.053143233060836792e-01 1.132408156991004944e-01 -1.863496750593185425e-01 1.806576400995254517e-01 1.200807467103004456e-01 4.201205447316169739e-02 -1.191232874989509583e-01 -8.422937989234924316e-02 6.383524090051651001e-02 2.814472615718841553e-01 -9.784855693578720093e-02 2.247842252254486084e-01 -3.957945704460144043e-01 -4.452544078230857849e-02 8.511217683553695679e-02 1.427454352378845215e-01 -5.144865438342094421e-02 2.534442208707332611e-02 -1.381396353244781494e-01 1.805813014507293701e-01 -9.216932952404022217e-02 -1.356857419013977051e-01 1.434295177459716797e-01 -1.318494137376546860e-02 4.200685769319534302e-02 -3.124892115592956543e-01 -1.555769294500350952e-01 4.591804370284080505e-02 -4.742623865604400635e-01 -1.922060698270797729e-01 -1.033861488103866577e-01
-3.159014135599136353e-02 -2.918992340564727783e-01 -5.362893268465995789e-02 -3.337468504905700684e-01 9.716493636369705200e-02 1.565736681222915649e-01 1.003801748156547546e-01 -1.969834864139556885e-01 2.772895805537700653e-02 -5.523874610662460327e-02 4.067709743976593018e-01 -9.159706532955169678e-02 3.066697716712951660e-01 3.308384716510772705e-01 1.648359745740890503e-01 2.300048470497131348e-01 4.998637363314628601e-02 -2.266369014978408813e-02 -9.705206006765365601e-02 -5.880819633603096008e-02 -7.524611428380012512e-04 9.006146341562271118e-02 1.103105694055557251e-01 -9.082115441560745239e-02 -3.113566040992736816e-01 -6.917155534029006958e-02 -1.218664795160293579e-01 -5.515860021114349365e-02 1.894542872905731201e-01 -1.925152987241744995e-01 -9.252740442752838135e-02 -9.947897493839263916e-02
-6.222809106111526489e-02 7.386593520641326904e-02 -1.654338687658309937e-01 -1.537557784467935562e-02 2.305726557970046997e-01 2.694375999271869659e-02 8.688662946224212646e-02 -1.207689791917800903e-01 1.996229439973831177e-01 2.359874099493026733e-01 2.572909295558929443e-01 -1.547752767801284790e-01 3.145976364612579346e-01 -6.409907341003417969e-02 1.016500145196914673e-01 -5.087639670819044113e-03 2.146132290363311768e-01 -4.203629493713378906e-02 5.480299703776836395e-03 3.728734552860260010e-01 -5.004298314452171326e-02 -1.529466062784194946e-01 -2.219527363777160645e-01 4.271406680345535278e-02 -3.085235655307769775e-01 -8.825641870498657227e-02 -2.237942665815353394e-01 -2.877600118517875671e-02 2.478842996060848236e-02 -2.765761613845825195e-01 3.048832714557647705e-01 -9.202904067933559418e-03
-1.074448749423027039e-01 5.533477663993835449e-02 -1.116739138960838318e-01 -2.749258875846862793e-01 2.236185222864151001e-02 3.158887624740600586e-01 6.172236055135726929e-02 -9.015911817550659180e-02 3.164680674672126770e-02 -1.405567824840545654e-01 1.538526564836502075e-01 2.653635144233703613e-01 2.930918894708156586e-02 -1.903944313526153564e-01 1.292589455842971802e-01 -1.728550791740417480e-01 -1.626390814781188965e-01 -1.867990493774414062e-01 1.439811587333679199e-01 7.229258771985769272e-03 -3.476395606994628906e-01 3.254378587007522583e-02 -8.926118910312652588e-02 2.918548695743083954e-02 -1.810364127159118652e-01 1.339230835437774658e-01 -3.126002252101898193e-01 6.029478460550308228e-02 4.735600203275680542e-02 -3.747754395008087158e-01 2.647209763526916504e-01 9.419218450784683228e-02
-9.078394621610641479e-03 -4.850709438323974609e-02 -1.702782362699508667e-01 -2.263267189264297485e-01 1.866386383771896362e-01 3.345389366149902344e-01 8.760163933038711548e-02 2.777256667613983154e-01 -7.915759086608886719e-02 8.045021444559097290e-02 3.430863618850708008e-01 9.315602481365203857e-02 3.917227685451507568e-01 1.489233821630477905e-01 -3.398569226264953613e-01 1.612692177295684814e-01 1.071191728115081787e-01 -2.348951809108257294e-02 -4.014217481017112732e-02 1.789297312498092651e-01 -1.556705962866544724e-02 1.082002446055412292e-01 -5.323747545480728149e-02 -1.463118046522140503e-01 -1.549475193023681641e-01 -7.927305996417999268e-02 3.929536417126655579e-02 -1.364869326353073120e-01 -5.318343639373779297e-02 -2.695028185844421387e-01 7.819480448961257935e-02 1.250823885202407837e-01
-3.249904513359069824e-01 2.591996788978576660e-01 2.239868342876434326e-01 -2.251811027526855469e-01 1.447318047285079956e-01 2.888271212577819824e-01 -9.823243319988250732e-02 -6.979674845933914185e-02 -9.976598812500014901e-05 1.839772015810012817e-01 1.899627000093460083e-01 1.101820636540651321e-02 1.135201156139373779e-01 -1.763632707297801971e-02 -1.098445579409599304e-01 1.354084759950637817e-01 1.368823200464248657e-01 -2.445796690881252289e-02 -9.092054329812526703e-03 1.817646771669387817e-01 -2.277857512235641479e-01 -1.842837333679199219e-01 -4.806895181536674500e-02 5.141643434762954712e-02 -9.008635580539703369e-02 -7.315200567245483398e-02 -5.934185534715652466e-02 1.720383614301681519e-01 -1.199831217527389526e-01 -3.814300000667572021e-01 3.636975288391113281e-01 -1.085053756833076477e-01
-2.232870310544967651e-01 9.685748070478439331e-02 -8.991452306509017944e-02 -8.025214821100234985e-02 1.920880675315856934e-01 2.099403887987136841e-01 -1.326124072074890137e-01 -1.327206045389175415e-01 5.910626426339149475e-02 1.548106968402862549e-01 3.560222983360290527e-01 -8.869991637766361237e-03 3.634185492992401123e-01 -1.600026637315750122e-01 1.447340846061706543e-01 8.608341217041015625e-03 1.935621052980422974e-01 -1.194681823253631592e-01 7.710878551006317139e-02 2.726089656352996826e-01 -8.395940810441970825e-02 -2.747602462768554688e-01 -1.012000814080238342e-01 1.711102724075317383e-01 -3.791984170675277710e-02 -1.400000900030136108e-01 -9.394779801368713379e-02 -2.989295311272144318e-02 -1.144815981388092041e-01 -2.222510576248168945e-01 3.579752743244171143e-01 -4.010165110230445862e-02
-2.126524969935417175e-02 -1.048102751374244690e-01 2.951568225398659706e-03 -4.327924549579620361e-02 8.608447760343551636e-02 3.970258533954620361e-01 1.370292808860540390e-02 3.335870206356048584e-01 -8.925763517618179321e-02 -1.651504486799240112e-01 3.173076510429382324e-01 -1.130038723349571228e-01 8.419366180896759033e-02 -2.420388907194137573e-01 1.564506292343139648e-01 -2.542244493961334229e-01 2.295823693275451660e-01 2.394660860300064087e-01 -1.327428668737411499e-01 -5.640290677547454834e-02 1.462926622480154037e-02 5.216714739799499512e-02 -9.617456793785095215e-02 -2.325534224510192871e-01 -2.521927654743194580e-01 8.342895656824111938e-02 -9.469620883464813232e-03 1.399769634008407593e-01 -2.343770265579223633e-01 -2.087052464485168457e-01 1.172902658581733704e-01 -8.418016880750656128e-02
-1.718352921307086945e-02 2.829976379871368408e-01 -1.772570163011550903e-01 1.486681848764419556e-01 -7.162582874298095703e-02 8.108847588300704956e-02 1.183376535773277283e-01 -4.096555337309837341e-02 2.228897958993911743e-01 6.473713368177413940e-02 2.811420857906341553e-01 -2.464053779840469360e-02 -3.730291500687599182e-02 -2.792156636714935303e-01 -7.387178391218185425e-02 -6.599033623933792114e-02 2.100558429956436157e-01 -1.015907153487205505e-01 4.848284274339675903e-02 6.881154328584671021e-02 1.785360835492610931e-02 9.196050465106964111e-02 1.767433583736419678e-01 -1.838878393173217773e-01 -3.765850961208343506e-01 -3.327657282352447510e-01 -2.714886367321014404e-01 -5.499495193362236023e-02 -8.130462467670440674e-02 -3.477200567722320557e-01 -9.782908111810684204e-02 -1.195644289255142212e-01
7.030256837606430054e-02 -3.415473178029060364e-02 -6.286086887121200562e-02 -4.536924883723258972e-02 2.910133600234985352e-01 2.562536895275115967e-01 1.510338783264160156e-01 -2.078225612640380859e-01 1.870545744895935059e-01 -1.583282500505447388e-01 2.747049927711486816e-01 1.343879252672195435e-01 1.058308109641075134e-01 -1.222783476114273071e-01 -2.001667395234107971e-02 1.021824032068252563e-01 -4.000073671340942383e-02 -2.168237268924713135e-01 -8.011006563901901245e-02 5.499651655554771423e-02 -2.568116486072540283e-01 -7.612976431846618652e-02 1.919318139553070068e-01 5.371109396219253540e-02 -2.043403126299381256e-02 1.215503066778182983e-01 -4.180357754230499268e-01 -5.669106729328632355e-03 2.458487302064895630e-01 -2.078677862882614136e-01 3.430787324905395508e-01 -9.670408442616462708e-03
-1.397006362676620483e-01 8.722093701362609863e-02 -1.594225615262985229e-01 -9.785465896129608154e-03 1.900136470794677734e-01 2.717753946781158447e-01 9.384102374315261841e-02 -5.988287553191184998e-02 -2.922164499759674072e-01 1.107552200555801392e-01 2.581303007900714874e-02 -5.330460518598556519e-02 1.152816321700811386e-02 5.880984291434288025e-02 1.393133308738470078e-02 1.816431581974029541e-01 -8.050006628036499023e-02 -4.354835152626037598e-01 -1.748519390821456909e-01 -2.747283577919006348e-01 -6.985116004943847656e-02 -1.012958809733390808e-01 -5.124225467443466187e-02 -6.270224601030349731e-02 -4.529929459095001221e-01 -5.979487672448158264e-02 -2.383064776659011841e-01 -2.924028038978576660e-02 -2.259386181831359863e-01 -8.823344856500625610e-02 8.275410532951354980e-02 1.763069629669189453e-01
-3.289508866146206856e-03 -1.861149221658706665e-01 2.406165003776550293e-03 -4.255776479840278625e-02 2.526563107967376709e-01 1.917714029550552368e-01 2.818751633167266846e-01 1.153959892690181732e-02 1.251692790538072586e-02 -2.153925448656082153e-01 8.291235566139221191e-02 -1.192234829068183899e-01 1.761097311973571777e-01 1.287876069545745850e-02 1.003318876028060913e-01 7.007540203630924225e-03 1.665199398994445801e-01 -1.885115355253219604e-01 8.100449293851852417e-02 -2.173601388931274414e-01 -1.541533917188644409e-01 2.523425221443176270e-01 -1.092658415436744690e-01 -1.062699034810066223e-01 -3.039940297603607178e-01 -8.599829860031604767e-03 -1.779608130455017090e-01 -1.045742630958557129e-01 -2.493743449449539185e-01 -1.611285805702209473e-01 3.624099195003509521e-01 -3.034331202507019043e-01
-9.334728866815567017e-02 -1.240175142884254456e-01 -1.277835518121719360e-01 8.710341900587081909e-02 1.768516600131988525e-01 2.009502500295639038e-01 1.866052895784378052e-01 1.970721632242202759e-01 -2.712067961692810059e-01 8.871982805430889130e-03 -5.924930423498153687e-02 -2.381404675543308258e-02 2.750585973262786865e-01 1.239921664819121361e-03 2.178280651569366455e-01 2.154421657323837280e-01 2.159491181373596191e-01 9.506952762603759766e-02 -8.524803817272186279e-02 -9.817224740982055664e-02 2.458957433700561523e-01 -5.521709099411964417e-02 2.402590215206146240e-01 -2.682402431964874268e-01 -2.681443691253662109e-01 4.684117063879966736e-02 -2.186843603849411011e-01 9.798756241798400879e-02 1.067271754145622253e-01 -3.776212930679321289e-01 -9.005275368690490723e-02 -7.419782225042581558e-03
-7.491066306829452515e-02 3.782846406102180481e-02 1.119972243905067444e-01 -2.953091263771057129e-01 2.180015854537487030e-02 1.913305521011352539e-01 5.216025188565254211e-02 2.739726193249225616e-02 -1.911872625350952148e-01 -7.609277963638305664e-02 6.598566472530364990e-02 -7.696449011564254761e-02 3.208092600107192993e-02 -1.297059208154678345e-01 -7.582796365022659302e-02 9.285753965377807617e-02 1.397356092929840088e-01 -1.251465529203414917e-01 1.561485528945922852e-01 -2.948828935623168945e-01 2.701697647571563721e-01 -1.244203299283981323e-01 1.217707470059394836e-01 1.692259907722473145e-01 -2.648931443691253662e-01 2.776354253292083740e-01 -2.470960468053817749e-01 2.536049187183380127e-01 -2.983138151466846466e-02 -3.288016617298126221e-01 3.282074034214019775e-01 -1.085468218661844730e-03
-2.137607187032699585e-01 1.349019818007946014e-02 4.712066054344177246e-02 2.635234221816062927e-02 -1.774764806032180786e-01 7.893455773591995239e-02 -1.697869785130023956e-02 -8.869146555662155151e-02 -1.644965410232543945e-01 1.247770190238952637e-01 9.110103547573089600e-02 1.403255760669708252e-01 -9.770101308822631836e-02 -3.396226167678833008e-01 -1.069718003273010254e-01 1.362468302249908447e-01 2.699116766452789307e-01 -1.914937645196914673e-01 1.296247094869613647e-01 1.552735865116119385e-01 -1.164483875036239624e-01 4.613097012042999268e-02 1.924282312393188477e-02 2.030783519148826599e-02 -3.375100716948509216e-02 -6.910468637943267822e-02 -4.837718307971954346e-01 2.937198281288146973e-01 -1.325427740812301636e-01 -3.641770482063293457e-01 1.864161342382431030e-01 -4.173818975687026978e-02
1.811642348766326904e-01 2.558574080467224121e-01 4.471723735332489014e-02 1.829362660646438599e-02 6.858894973993301392e-02 -1.446342002600431442e-02 -1.342140790075063705e-02 -1.603540480136871338e-01 -2.021795138716697693e-02 -4.591020196676254272e-02 1.509812176227569580e-01 -4.351313412189483643e-02 4.954641312360763550e-02 -2.507745027542114258e-01 1.854839324951171875e-01 9.945194423198699951e-02 1.807943135499954224e-01 1.154321134090423584e-01 -1.861394345760345459e-01 9.144805371761322021e-02 1.961050331592559814e-01 1.442087739706039429e-01 6.293085217475891113e-02 4.725985229015350342e-03 -2.826506495475769043e-01 -3.634377419948577881e-01 -4.448128342628479004e-01 1.078005284070968628e-01 -1.999566406011581421e-01 -3.112618327140808105e-01 1.448459327220916748e-01 -1.302369218319654465e-02
-2.805866003036499023e-01 -1.327065974473953247e-01 6.003829464316368103e-02 -1.244894042611122131e-01 1.893886364996433258e-02 1.921911537647247314e-01 1.835560239851474762e-02 1.400794088840484619e-01 4.014691803604364395e-03 8.099383115768432617e-02 2.370627522468566895e-01 -1.097641438245773315e-01 2.372060269117355347e-01 4.037120193243026733e-02 7.509964704513549805e-02 2.058044075965881348e-01 8.058761060237884521e-02 -6.192488968372344971e-02 3.868510201573371887e-02 -2.111225724220275879e-01 -3.639736771583557129e-02 1.823689043521881104e-01 3.580824285745620728e-02 3.900542259216308594e-01 -2.178633809089660645e-01 -1.594634503126144409e-01 -2.386666238307952881e-01 1.015671119093894958e-01 -1.647785305976867676e-01 -3.164957165718078613e-01 3.640868663787841797e-01 -4.615394398570060730e-02
-6.608445197343826294e-02 2.454919368028640747e-01 -5.544392764568328857e-02 -1.179595887660980225e-01 2.233927249908447266e-01 2.977816760540008545e-01 4.684530943632125854e-02 1.663152426481246948e-01 -4.116183817386627197e-01 1.478825062513351440e-01 1.484461724758148193e-01 -5.123455449938774109e-02 1.065480113029479980e-01 -1.436443626880645752e-02 -9.140648692846298218e-02 2.808389663696289062e-01 1.754151284694671631e-01 -2.177028059959411621e-01 -3.095449064858257771e-04 -3.322221338748931885e-01 6.730258464813232422e-02 -4.539266601204872131e-02 1.079730540513992310e-01 -8.565250784158706665e-02 -2.402951568365097046e-01 -8.481977880001068115e-02 -1.239855438470840454e-01 1.162790730595588684e-01 -3.755585849285125732e-02 9.963547438383102417e-02 2.557740211486816406e-01 2.247030436992645264e-01
-5.766686424612998962e-02 -1.202133148908615112e-01 -9.307458996772766113e-02 1.160321570932865143e-02 -1.773598417639732361e-02 3.462032675743103027e-01 1.448496594093739986e-03 6.101682409644126892e-02 -1.540767699480056763e-01 1.528287380933761597e-01 -2.055399268865585327e-01 -2.535436749458312988e-01 3.806100487709045410e-01 -1.364549696445465088e-01 2.929404675960540771e-01 -8.487172424793243408e-02 2.372892647981643677e-01 8.904978632926940918e-03 -1.020774468779563904e-01 4.608550667762756348e-02 5.690005421638488770e-02 -6.810061633586883545e-02 1.655948460102081299e-01 -1.618477255105972290e-01 -1.756069213151931763e-01 -5.594776943325996399e-03 -3.051517307758331299e-01 -2.610978186130523682e-01 4.248596262186765671e-03 -3.365453183650970459e-01 -5.504172667860984802e-02 2.259831503033638000e-02
-3.418834879994392395e-02 -2.313751429319381714e-01 1.401737183332443237e-01 -4.547668620944023132e-02 1.267607063055038452e-01 2.801918983459472656e-01 1.016550417989492416e-02 6.119516864418983459e-02 -1.340509355068206787e-01 -4.384582638740539551e-01 -2.904641628265380859e-02 1.611627042293548584e-01 2.387887686491012573e-01 -2.193292528390884399e-01 -1.327536106109619141e-01 9.520684927701950073e-02 -6.744798272848129272e-03 -1.256863027811050415e-01 -1.883772574365139008e-02 -9.675097465515136719e-02 -9.007190912961959839e-02 2.100965529680252075e-01 -8.184320904547348619e-05 -8.545462787151336670e-02 -2.816698849201202393e-01 -1.493855863809585571e-01 -1.289801150560379028e-01 -5.333616957068443298e-02 -2.763719558715820312e-01 -2.228551208972930908e-01 2.724434435367584229e-01 -2.231374382972717285e-01
-1.252418309450149536e-01 -3.326877579092979431e-02 8.496652543544769287e-02 -1.165974587202072144e-01 1.126937419176101685e-01 -1.214542612433433533e-01 -2.818632721900939941e-01 -1.571046859025955200e-01 -2.828037738800048828e-01 -4.801280156243592501e-04 1.040273904800415039e-01 3.161599161103367805e-03 2.869403660297393799e-01 -3.662502393126487732e-02 3.076137229800224304e-02 -2.481742948293685913e-01 1.445259004831314087e-01 -4.755034670233726501e-02 1.802318170666694641e-02 -1.250873059034347534e-01 -9.234423935413360596e-02 -1.453082635998725891e-02 -7.482406497001647949e-02 -3.567833006381988525e-01 -3.686442673206329346e-01 -5.379505082964897156e-02 -3.899448812007904053e-01 2.566503882408142090e-01 -1.392710357904434204e-01 -2.305834740400314331e-02 1.816529929637908936e-01 -5.825548991560935974e-02
-2.070476114749908447e-01 -8.307457715272903442e-02 -3.402545452117919922e-01 -1.392405293881893158e-02 2.147309631109237671e-01 2.072670906782150269e-01 1.102720871567726135e-01 -1.008450314402580261e-01 -2.516458928585052490e-01 2.232568264007568359e-01 -4.484027158468961716e-03 -1.184586808085441589e-01 4.514808207750320435e-02 -8.614369668066501617e-03 -3.702688962221145630e-02 9.691090881824493408e-02 6.741263717412948608e-02 -3.564171791076660156e-01 -3.777906000614166260e-01 -1.914753317832946777e-01 5.190105736255645752e-02 -8.087370544672012329e-02 -6.959742307662963867e-02 -9.939447790384292603e-02 -3.108215332031250000e-01 3.746417164802551270e-02 -1.600469350814819336e-01 -1.497375518083572388e-01 -3.132818266749382019e-02 -1.727598458528518677e-01 2.449717372655868530e-01 1.046660244464874268e-01
-8.617871999740600586e-02 2.181024402379989624e-01 9.392643719911575317e-02 6.900834850966930389e-04 3.880229219794273376e-02 3.988952934741973877e-02 8.983624726533889771e-02 -1.113552600145339966e-03 1.548077315092086792e-01 -1.494981050491333008e-01 8.885324746370315552e-02 -2.295329794287681580e-02 3.345737159252166748e-01 -4.542202502489089966e-02 -1.407746039330959320e-02 1.999339461326599121e-01 1.703045964241027832e-01 -3.057837486267089844e-01 -1.111937314271926880e-01 1.933348774909973145e-01 -4.979906603693962097e-02 -1.451438218355178833e-01 -1.650639772415161133e-01 -4.227339923381805420e-01 -3.557237386703491211e-01 8.349789679050445557e-02 -3.509833291172981262e-02 1.844458729028701782e-01 -2.842304408550262451e-01 -6.347032636404037476e-02 1.975139677524566650e-01 1.475289463996887207e-01
-9.235069900751113892e-02 -1.788365095853805542e-01 3.247265517711639404e-02 -6.538271158933639526e-02 4.187560379505157471e-01 -4.611990600824356079e-02 -7.328619714826345444e-03 -8.683252334594726562e-02 -1.932799965143203735e-01 1.279976814985275269e-01 2.072312384843826294e-01 2.142691984772682190e-02 4.315710067749023438e-01 4.131064563989639282e-02 -6.810586154460906982e-02 3.793905675411224365e-01 7.357419468462467194e-03 -2.111661732196807861e-01 -1.409364938735961914e-01 -1.390437781810760498e-01 3.710109740495681763e-02 -6.658598035573959351e-02 -1.758988946676254272e-01 1.857463270425796509e-01 -2.767950296401977539e-01 1.370696425437927246e-01 1.280757877975702286e-02 -3.068042919039726257e-02 9.731810539960861206e-03 -2.075068354606628418e-01 1.923723667860031128e-01 6.032090634107589722e-02
-1.211701706051826477e-01 1.579182893037796021e-01 1.035013049840927124e-01 -2.598370313644409180e-01 -1.500477790832519531e-01 2.132219225168228149e-01 -9.828788042068481445e-02 -2.367162406444549561e-01 1.153503954410552979e-01 5.600999295711517334e-02 4.862616658210754395e-01 9.203445166349411011e-03 1.811113953590393066e-01 4.159924760460853577e-02 3.354536294937133789e-01 1.316074877977371216e-01 9.958425909280776978e-02 8.943623304367065430e-02 -2.232025563716888428e-01 -1.305574830621480942e-02 1.334573775529861450e-01 9.484886378049850464e-02 1.161657348275184631e-01 -1.675532013177871704e-01 -2.044479548931121826e-01 -1.037737354636192322e-01 -2.573286294937133789e-01 -9.309082478284835815e-02 -3.151937574148178101e-02 -1.805152446031570435e-01 -1.400705575942993164e-01 -1.191090717911720276e-01
-3.700055927038192749e-02 -4.283968731760978699e-02 -1.357577145099639893e-01 6.056437850929796696e-04 6.636046338826417923e-03 2.280548065900802612e-01 5.488385632634162903e-02 -1.738577038049697876e-01 -1.107766404747962952e-01 1.027244478464126587e-01 -5.421207845211029053e-02 -2.431938983500003815e-02 1.601742058992385864e-01 -2.619582414627075195e-01 6.401506811380386353e-02 5.095215439796447754e-01 1.210808902978897095e-01 -3.092506825923919678e-01 -5.147048458456993103e-02 -4.014586284756660461e-02 1.266383379697799683e-02 -2.098202854394912720e-01 -5.421353038400411606e-03 -2.295797169208526611e-01 -3.298797905445098877e-01 5.729342624545097351e-02 -4.333782196044921875e-02 2.856016457080841064e-01 6.591261923313140869e-02 -1.449049711227416992e-01 1.116613075137138367e-01 2.527702748775482178e-01
-1.000697910785675049e-01 -2.797506190836429596e-02 2.518234550952911377e-01 5.636211857199668884e-02 7.232832908630371094e-02 1.525233983993530273e-01 1.155993714928627014e-01 9.403782337903976440e-02 -1.264722943305969238e-01 -2.141939699649810791e-01 1.312536895275115967e-01 -1.823711767792701721e-02 4.289044737815856934e-01 -1.440475583076477051e-01 1.005743257701396942e-02 -2.426189929246902466e-01 1.424028873443603516e-01 -7.364955544471740723e-02 -1.633277237415313721e-01 1.288393884897232056e-01 9.757059812545776367e-02 3.019784635398536921e-04 -1.498522330075502396e-02 -3.372971713542938232e-01 -2.688844799995422363e-01 -1.106972545385360718e-01 -9.515783190727233887e-02 -7.126952707767486572e-02 -1.949527114629745483e-02 -4.464088678359985352e-01 8.170922845602035522e-02 1.768765002489089966e-01
-1.624991148710250854e-01 -3.854103013873100281e-02 1.630105227231979370e-01 -1.912616789340972900e-01 -2.080824375152587891e-01 2.025346606969833374e-01 1.224762722849845886e-01 2.492735683917999268e-01 -1.027240455150604248e-01 -4.744164180010557175e-03 -5.273971473798155785e-04 -1.064084842801094055e-01 1.763742119073867798e-01 1.204616110771894455e-02 -1.556565910577774048e-01 4.074115753173828125e-01 1.093419641256332397e-01 -9.864018857479095459e-02 1.052389219403266907e-01 -2.150776982307434082e-01 -2.493911609053611755e-02 2.207105159759521484e-01 2.107301354408264160e-01 5.492325127124786377e-02 -1.579053997993469238e-01 -9.240436553955078125e-02 -3.722487092018127441e-01 -3.407752886414527893e-02 -2.613688632845878601e-02 -3.117257952690124512e-01 7.651851326227188110e-02 -2.268098890781402588e-01
-2.185363471508026123e-01 1.082027629017829895e-01 -9.708583354949951172e-02 -2.444201558828353882e-01 -5.537321045994758606e-02 1.002312079071998596e-01 1.111859381198883057e-01 -1.918273121118545532e-01 6.585983186960220337e-02 -1.127176135778427124e-01 1.302223186939954758e-02 4.390335641801357269e-03 1.909864991903305054e-01 2.104116082191467285e-01 6.146182864904403687e-02 9.598893672227859497e-02 -2.319989539682865143e-02 -1.220070198178291321e-01 -4.549187049269676208e-02 -2.261330336332321167e-01 -2.340238392353057861e-01 7.952552288770675659e-02 1.125175133347511292e-01 -2.191968560218811035e-01 -6.479573249816894531e-02 1.363486349582672119e-01 -3.541480302810668945e-01 -4.134100973606109619e-01 -1.115577146410942078e-01 -2.953908443450927734e-01 2.717789709568023682e-01 1.225200444459915161e-01
-3.780430182814598083e-02 3.571461141109466553e-01 5.934904515743255615e-02 1.094587817788124084e-01 5.201886966824531555e-02 1.505413949489593506e-01 2.796613425016403198e-02 -7.511404901742935181e-02 -1.659384816884994507e-01 2.111958572641015053e-03 2.475769072771072388e-01 1.483200192451477051e-01 2.230320125818252563e-01 7.762335985898971558e-02 1.568637974560260773e-02 -1.979319155216217041e-01 2.932766377925872803e-01 -9.046522527933120728e-02 -5.256178975105285645e-02 1.603217869997024536e-01 -2.525009512901306152e-01 -8.141233772039413452e-02 -2.112908959388732910e-01 3.199615329504013062e-02 -3.129428327083587646e-01 6.579609215259552002e-02 -8.021721243858337402e-02 1.103314906358718872e-01 -1.325072795152664185e-01 -2.104620635509490967e-01 4.316352009773254395e-01 9.975618124008178711e-02
1.745120733976364136e-01 4.666100814938545227e-02 -8.514368534088134766e-02 -2.044572234153747559e-01 -1.423157751560211182e-01 2.078699320554733276e-01 -5.790806841105222702e-03 -1.142775416374206543e-01 -6.277617067098617554e-02 -1.416209340095520020e-01 1.565567404031753540e-01 9.924333542585372925e-02 2.504763305187225342e-01 -3.261522576212882996e-02 5.428586527705192566e-02 -1.573256403207778931e-01 -2.775877527892589569e-02 -1.093667075037956238e-01 8.832152932882308960e-02 4.403801262378692627e-02 -5.957116931676864624e-02 -3.830056264996528625e-02 -1.648450195789337158e-01 -5.700503662228584290e-02 -1.323890537023544312e-01 -9.910865128040313721e-02 -5.126573443412780762e-01 -2.428420484066009521e-01 1.625223755836486816e-01 -3.613550662994384766e-01 2.894935607910156250e-01 -2.098927348852157593e-01
-2.259580194950103760e-01 2.254830598831176758e-01 1.958549916744232178e-01 -1.886775940656661987e-01 4.825634509325027466e-02 1.501297652721405029e-01 -1.916406452655792236e-01 1.135621294379234314e-01 -1.525848060846328735e-01 -9.932765364646911621e-02 -3.161028772592544556e-02 -3.303686855360865593e-03 -5.027957260608673096e-03 -3.514911234378814697e-02 -2.443284541368484497e-01 2.189063280820846558e-01 -5.376304686069488525e-02 -2.003940492868423462e-01 -6.893855333328247070e-02 -1.162910014390945435e-01 7.956100255250930786e-02 2.570472955703735352e-01 -7.671298086643218994e-02 1.374847739934921265e-01 -1.406990289688110352e-01 -1.874741315841674805e-01 -2.532344460487365723e-01 -1.289655566215515137e-01 -3.041151165962219238e-01 -4.105296432971954346e-01 2.029115557670593262e-01 1.010228693485260010e-01
1.580324172973632812e-01 2.830578684806823730e-01 -2.128195017576217651e-01 -3.392027020454406738e-01 -3.353806212544441223e-02 2.047202289104461670e-01 5.059756338596343994e-02 -3.586085140705108643e-02 -1.768065616488456726e-02 1.720038801431655884e-01 8.674538880586624146e-02 1.972357742488384247e-02 1.160729750990867615e-01 -4.124154448509216309e-01 -1.437013596296310425e-01 7.092683762311935425e-02 1.347846388816833496e-01 2.648272812366485596e-01 -1.140173804014921188e-02 4.109911993145942688e-02 -2.205638140439987183e-01 8.240605890750885010e-02 -6.822159141302108765e-02 -2.131057903170585632e-02 -8.774599432945251465e-02 1.995989680290222168e-01 -3.546426296234130859e-01 3.063819371163845062e-02 -1.975746452808380127e-01 -2.282157391309738159e-01 1.515225917100906372e-01 4.033277183771133423e-02
-2.617741934955120087e-02 1.100831478834152222e-01 2.940683364868164062e-01 -1.425442695617675781e-01 -8.374446630477905273e-02 1.274245977401733398e-01 -8.231174945831298828e-02 -1.430944055318832397e-01 -2.181852459907531738e-01 -1.370510905981063843e-01 2.369314730167388916e-01 -1.579034924507141113e-01 3.693481981754302979e-01 -2.271880209445953369e-01 4.259526357054710388e-02 -2.531807124614715576e-01 5.571378022432327271e-02 -8.034137636423110962e-02 -2.704161703586578369e-01 -6.635271757841110229e-02 -4.851271584630012512e-02 -5.953461304306983948e-02 6.757585704326629639e-02 -3.582099676132202148e-01 -1.530844867229461670e-01 3.116529434919357300e-02 -1.887180507183074951e-01 -1.970221400260925293e-01 1.361677050590515137e-01 -2.825520336627960205e-01 6.024463847279548645e-02 4.224715754389762878e-02
8.429095149040222168e-02 -3.476396575570106506e-02 -1.069282814860343933e-01 -4.044905006885528564e-01 8.230342715978622437e-02 2.577062845230102539e-01 1.309109628200531006e-01 1.441924721002578735e-01 -2.283822149038314819e-01 2.203469397500157356e-03 -5.203288421034812927e-02 -5.117789283394813538e-02 9.132864326238632202e-02 -2.347301244735717773e-01 -1.166684478521347046e-01 -2.830506674945354462e-02 1.519778817892074585e-01 -3.363477587699890137e-01 1.902695558965206146e-02 -2.609753012657165527e-01 -3.670566156506538391e-02 -6.228359788656234741e-02 3.991404175758361816e-02 1.170082315802574158e-01 -3.329827785491943359e-01 1.654700487852096558e-01 -1.169848963618278503e-01 7.070899754762649536e-02 -1.246067658066749573e-01 -2.605207562446594238e-01 1.355405300855636597e-01 -2.937055826187133789e-01
-1.362940110266208649e-02 -9.292967617511749268e-02 5.837068334221839905e-02 -1.538493782281875610e-01 -3.094316460192203522e-02 3.779959976673126221e-01 2.430427968502044678e-01 -2.136575430631637573e-01 6.511205434799194336e-02 2.074022889137268066e-01 1.525994539260864258e-01 3.970356285572052002e-02 8.125777542591094971e-02 5.702727474272251129e-03 -3.207088261842727661e-02 -3.943292051553726196e-02 2.323444746434688568e-02 -6.176873296499252319e-02 -8.577360957860946655e-02 1.099844649434089661e-01 -2.689437270164489746e-01 -2.034510821104049683e-01 -2.810421288013458252e-01 -3.764859214425086975e-02 -4.733086377382278442e-02 3.578326404094696045e-01 -2.774532437324523926e-01 -2.704480476677417755e-02 -7.779599726200103760e-02 -4.373780190944671631e-01 4.767341539263725281e-02 9.301548451185226440e-02
1.463274471461772919e-02 -1.016064733266830444e-01 1.817518323659896851e-01 -1.073131486773490906e-01 -1.349079757928848267e-01 3.086252212524414062e-01 1.474692225456237793e-01 -9.684552438557147980e-03 -5.996993929147720337e-02 4.912720248103141785e-02 2.207552315667271614e-03 2.753551602363586426e-01 1.636872589588165283e-01 -8.908090740442276001e-02 -2.352665923535823822e-02 -2.855310142040252686e-01 3.280022144317626953e-01 -3.344660699367523193e-01 -1.108731776475906372e-01 -8.039057254791259766e-02 -7.018968462944030762e-02 5.058366432785987854e-02 2.748427391052246094e-01 -7.767328619956970215e-02 -4.241226315498352051e-01 -1.481944322586059570e-01 -9.173985570669174194e-02 -6.106095388531684875e-02 -7.417041063308715820e-02 -7.217817753553390503e-02 2.426387369632720947e-01 -1.182687468826770782e-02
-6.517654657363891602e-02 -1.956832222640514374e-02 1.753126531839370728e-01 -1.208295971155166626e-01 1.557593643665313721e-01 2.660971283912658691e-01 -7.934898883104324341e-02 -8.776959776878356934e-02 -3.098957240581512451e-01 7.901513949036598206e-03 1.119007915258407593e-02 -2.036867886781692505e-01 1.529833078384399414e-01 -1.247448250651359558e-01 2.952876985073089600e-01 -8.117897063493728638e-02 1.332984417676925659e-01 1.752699539065361023e-02 -2.577865421772003174e-01 -2.836359441280364990e-01 -1.070801317691802979e-01 -2.773962318897247314e-01 -1.591906696557998657e-01 -2.336890250444412231e-01 -1.357018202543258667e-01 -8.264746516942977905e-02 9.741011075675487518e-03 -2.690426539629697800e-03 -2.350044995546340942e-01 -3.427711129188537598e-01 -7.729309052228927612e-02 1.819838732481002808e-01
-7.815506309270858765e-02 -1.622047042474150658e-03 3.348575234413146973e-01 4.755442589521408081e-02 -4.076172411441802979e-02 1.791267991065979004e-01 4.842024296522140503e-02 -1.373793482780456543e-01 -1.702027395367622375e-02 2.453347146511077881e-01 3.580178022384643555e-01 5.505213886499404907e-02 9.526713192462921143e-02 -1.163933053612709045e-01 -1.649056375026702881e-01 -8.907587267458438873e-03 2.267283201217651367e-01 -2.053056359291076660e-01 -1.397434026002883911e-01 2.951993644237518311e-01 -1.468679606914520264e-01 2.161149866878986359e-02 1.604591161012649536e-01 -8.909642696380615234e-02 -8.544141426682472229e-03 -2.032567560672760010e-01 -3.829213678836822510e-01 -4.064856469631195068e-02 3.886150941252708435e-02 -3.344460427761077881e-01 1.238501816987991333e-01 9.289567172527313232e-02
-1.168466638773679733e-02 1.661542803049087524e-01 5.296256393194198608e-02 4.401561990380287170e-02 5.033706501126289368e-02 1.308699548244476318e-01 -3.572960570454597473e-02 -1.371156573295593262e-01 3.484456613659858704e-02 6.048272550106048584e-02 1.949469447135925293e-01 1.034741699695587158e-01 6.656593177467584610e-04 -1.320122033357620239e-01 -3.904159739613533020e-02 -1.683084070682525635e-01 8.568096905946731567e-02 -1.021136865019798279e-01 1.453685462474822998e-01 2.477161288261413574e-01 -2.308132499456405640e-01 -3.983629047870635986e-01 -7.358200848102569580e-02 -2.168312817811965942e-01 -3.453858196735382080e-01 -6.033216789364814758e-02 -1.191579550504684448e-01 7.114893943071365356e-02 -4.017987102270126343e-02 -3.185259699821472168e-01 4.503124654293060303e-01 1.191818043589591980e-01
2.137654460966587067e-02 2.515726685523986816e-01 -8.982067555189132690e-02 -6.226096302270889282e-02 1.774151325225830078e-01 3.136155009269714355e-01 8.719432353973388672e-02 -4.516299813985824585e-02 -3.915084898471832275e-01 1.406777203083038330e-01 4.099884256720542908e-02 4.385824874043464661e-02 2.969366125762462616e-02 2.088655158877372742e-02 1.909362971782684326e-01 4.085065424442291260e-02 4.214743152260780334e-02 -1.318681091070175171e-01 7.843460142612457275e-02 -3.939850628376007080e-01 -4.362926632165908813e-02 8.359411358833312988e-02 2.941374294459819794e-02 -1.604057848453521729e-01 -4.468441307544708252e-01 1.399517655372619629e-01 -3.122141361236572266e-01 6.142707541584968567e-02 -8.672235533595085144e-03 1.261122077703475952e-01 2.367504499852657318e-02 1.250761449337005615e-01
-9.301009774208068848e-02 -3.379642218351364136e-02 1.269133761525154114e-02 -3.903931677341461182e-01 1.480776220560073853e-01 1.678367406129837036e-01 -1.185697503387928009e-03 -1.191311776638031006e-01 2.104920744895935059e-01 -6.879527866840362549e-02 9.199860692024230957e-02 2.390441596508026123e-01 9.512604773044586182e-02 -2.500834167003631592e-01 2.813925594091415405e-02 2.583222091197967529e-01 2.305479943752288818e-01 -2.447332739830017090e-01 2.478186786174774170e-01 1.884373873472213745e-01 -1.763594299554824829e-01 -7.263696938753128052e-02 2.659359015524387360e-02 -1.893801391124725342e-01 6.797420233488082886e-02 8.293754607439041138e-02 -2.999832034111022949e-01 -1.625578105449676514e-01 1.016981676220893860e-01 -2.831112146377563477e-01 1.261927932500839233e-01 -4.834589362144470215e-02
-1.314883083105087280e-01 -5.651212856173515320e-02 -7.246709894388914108e-03 -1.173982694745063782e-01 -1.765351295471191406e-01 2.135018855333328247e-01 -2.342635691165924072e-01 -6.185678765177726746e-02 -9.158175438642501831e-02 -1.361454278230667114e-01 -2.004129067063331604e-02 -2.143318206071853638e-02 8.623652905225753784e-02 -1.200421527028083801e-01 1.444271355867385864e-01 2.111074328422546387e-01 4.415423870086669922e-01 -1.370336115360260010e-02 2.711600661277770996e-01 2.926695346832275391e-01 2.205756604671478271e-01 1.254767030477523804e-01 2.892204327508807182e-03 -3.825915232300758362e-02 -2.884651124477386475e-01 3.847194835543632507e-02 -2.351427823305130005e-01 -2.608699202537536621e-01 -4.519918560981750488e-02 -2.239966094493865967e-01 1.497967243194580078e-01 1.108052954077720642e-01
-6.903186440467834473e-02 -4.517654702067375183e-02 -6.786144524812698364e-02 1.298738270998001099e-01 1.003624945878982544e-01 3.456706702709197998e-01 2.880879044532775879e-01 1.897428035736083984e-01 -3.875675797462463379e-02 1.223668158054351807e-01 1.218118220567703247e-01 -2.611587643623352051e-01 2.261022478342056274e-01 -1.416481882333755493e-01 -2.855720371007919312e-02 4.255546256899833679e-02 7.583966851234436035e-02 -2.112656980752944946e-01 -2.470160461962223053e-02 -8.586802333593368530e-02 1.000205725431442261e-01 -3.015235364437103271e-01 -8.536326140165328979e-02 -1.078631952404975891e-01 -3.467153906822204590e-01 -2.478820234537124634e-01 -3.583754301071166992e-01 2.329305857419967651e-01 6.097735837101936340e-02 3.318566828966140747e-02 2.334731165319681168e-03 4.950668662786483765e-02
-1.454260647296905518e-01 1.661391109228134155e-01 -2.610282301902770996e-01 -1.186752766370773315e-01 1.563950069248676300e-02 8.377580344676971436e-02 -2.268626093864440918e-01 -4.259610176086425781e-02 -7.730575650930404663e-02 8.679690957069396973e-02 2.825918607413768768e-02 1.251424252986907959e-01 -1.149143427610397339e-01 -4.498710632324218750e-01 9.752944111824035645e-02 -7.014496624469757080e-02 2.396629005670547485e-01 -1.836647391319274902e-01 1.816797628998756409e-02 4.849221184849739075e-02 -3.669171035289764404e-01 6.292735785245895386e-02 1.379073262214660645e-01 -3.152036294341087341e-02 -1.146194338798522949e-01 -9.408189356327056885e-02 -3.656144440174102783e-01 8.674357086420059204e-03 -1.852790564298629761e-01 -3.090513050556182861e-01 6.239993125200271606e-02 -8.105167746543884277e-02
1.351457834243774414e-01 1.262121647596359253e-01 1.731267720460891724e-01 -3.268583416938781738e-01 -1.907699406147003174e-01 8.411975204944610596e-02 3.453856706619262695e-02 1.393918246030807495e-01 -9.583476930856704712e-02 -1.484800130128860474e-01 1.150037273764610291e-01 1.153281554579734802e-01 1.292459964752197266e-01 -1.720713376998901367e-01 -3.997306898236274719e-02 -2.407979033887386322e-02 1.674048304557800293e-01 -2.453067749738693237e-01 8.801839500665664673e-02 2.042962610721588135e-01 2.244686335325241089e-01 -1.165049001574516296e-01 1.093049123883247375e-01 -8.624232560396194458e-02 -4.612607359886169434e-01 2.554769217967987061e-01 -2.979970276355743408e-01 -2.653608657419681549e-02 -5.680736899375915527e-02 -9.531005285680294037e-03 2.522283792495727539e-01 -5.616502091288566589e-02
-6.203152984380722046e-02 1.087746694684028625e-01 -1.176494546234607697e-02 -1.840606033802032471e-01 -9.428115561604499817e-03 3.703100979328155518e-01 9.217701852321624756e-02 -2.455412037670612335e-02 -2.038400806486606598e-02 1.408124994486570358e-02 -3.534333035349845886e-02 -1.312926858663558960e-01 -1.052558273077011108e-01 1.320488518103957176e-03 2.192205935716629028e-01 1.864526867866516113e-01 2.801093757152557373e-01 -1.155751422047615051e-01 4.529603123664855957e-01 1.548198610544204712e-01 7.978306710720062256e-02 -1.037348061800003052e-02 -7.899205386638641357e-02 4.353580251336097717e-02 -3.888884484767913818e-01 1.484944485127925873e-02 -2.471663951873779297e-01 -2.140066325664520264e-01 -1.253346651792526245e-01 -2.802704274654388428e-01 3.906275611370801926e-03 -5.284373834729194641e-02
5.781189724802970886e-02 2.820723950862884521e-01 -1.308223456144332886e-01 -3.428534269332885742e-01 -1.224316880106925964e-01 -4.732105880975723267e-03 5.346797406673431396e-02 -1.837767809629440308e-01 -8.708260208368301392e-02 9.005963057279586792e-02 2.686715424060821533e-01 -3.727219626307487488e-02 1.215064674615859985e-01 -2.898356318473815918e-01 -4.227599129080772400e-02 2.103262394666671753e-01 8.244695514440536499e-02 6.398822367191314697e-02 1.464355736970901489e-02 3.346761316061019897e-02 -7.804309576749801636e-02 1.471427083015441895e-01 -1.384615302085876465e-01 -1.714313477277755737e-01 -1.215621083974838257e-02 -2.272934913635253906e-01 -2.596284151077270508e-01 -1.593954712152481079e-01 1.436628252267837524e-01 -1.515434235334396362e-01 3.247862160205841064e-01 3.383516371250152588e-01
-1.429080069065093994e-01 5.299846455454826355e-02 6.506708264350891113e-02 -2.373495697975158691e-01 9.155615232884883881e-03 1.764207482337951660e-01 1.303857844322919846e-02 -6.041423231363296509e-02 -7.807535678148269653e-02 -1.423847526311874390e-01 4.495466947555541992e-01 -1.910315603017807007e-01 8.611819893121719360e-02 1.504880338907241821e-01 -2.299320250749588013e-01 1.676677912473678589e-02 1.281158719211816788e-02 -7.618812960572540760e-04 2.064876258373260498e-01 -2.314513176679611206e-01 9.167109429836273193e-02 -1.258777529001235962e-01 2.404099097475409508e-03 2.158101201057434082e-01 -3.708366155624389648e-01 7.612576335668563843e-02 -2.443946897983551025e-01 1.289707124233245850e-01 2.434331225231289864e-03 -3.740724921226501465e-01 6.806363165378570557e-02 -3.948025032877922058e-02
7.928661257028579712e-02 5.018371716141700745e-02 1.994091272354125977e-01 -2.964061498641967773e-01 -1.726717650890350342e-01 1.139546111226081848e-01 5.954296141862869263e-02 5.305621400475502014e-02 -1.286562532186508179e-01 -1.959560066461563110e-01 -3.227115422487258911e-02 9.952908754348754883e-02 5.970882624387741089e-02 -1.569994539022445679e-01 -8.863256871700286865e-02 6.033716723322868347e-03 2.021270245313644409e-01 -3.542835116386413574e-01 -2.673431858420372009e-02 9.568567574024200439e-02 2.858235836029052734e-01 -5.641778931021690369e-02 1.166276857256889343e-01 -1.344697177410125732e-01 -3.266651332378387451e-01 2.274579703807830811e-01 -2.585176825523376465e-01 1.883536875247955322e-01 -2.499548345804214478e-01 -2.687655091285705566e-01 1.520959287881851196e-01 3.165794163942337036e-02
1.455646157264709473e-01 -7.906180620193481445e-02 7.464638445526361465e-03 -1.308316439390182495e-01 1.386781185865402222e-01 3.520548045635223389e-01 -2.805277006700634956e-03 8.785270899534225464e-02 -1.604790389537811279e-01 -3.849041163921356201e-01 2.824078202247619629e-01 -2.140436023473739624e-01 -1.428814837709069252e-03 1.690289229154586792e-01 2.338888049125671387e-01 1.010752022266387939e-01 -3.666293621063232422e-02 1.713287830352783203e-01 1.242870315909385681e-01 9.227783977985382080e-02 -1.458743810653686523e-01 -1.912820190191268921e-01 -3.161567822098731995e-02 -1.384743452072143555e-01 -2.166742533445358276e-01 1.404579430818557739e-01 -3.413674235343933105e-01 -6.248760037124156952e-03 4.637371748685836792e-02 -2.027413100004196167e-01 1.348138153553009033e-01 1.847739368677139282e-01
-1.026557013392448425e-01 1.554494444280862808e-02 1.900504380464553833e-01 5.240835249423980713e-02 7.538973540067672729e-02 2.812500596046447754e-01 -1.258482038974761963e-01 1.932654082775115967e-01 -3.392550945281982422e-01 1.858007609844207764e-01 2.350761890411376953e-01 -2.337168455123901367e-01 3.452969491481781006e-01 -1.861275583505630493e-01 -1.141277030110359192e-01 -5.022295936942100525e-02 1.058816090226173401e-01 4.691118746995925903e-02 5.040664225816726685e-02 -2.538712024688720703e-01 2.417762018740177155e-02 -1.025996059179306030e-01 -1.779769808053970337e-01 -1.918220669031143188e-01 -2.327766567468643188e-01 -2.003632485866546631e-01 -2.117955386638641357e-01 -8.038610219955444336e-02 -1.256242245435714722e-01 -6.598820537328720093e-02 -1.075248569250106812e-01 2.147685289382934570e-01
-1.610565185546875000e-01 3.997415676712989807e-02 1.311073824763298035e-02 -2.249460965394973755e-01 -9.750632941722869873e-02 3.128962218761444092e-01 -7.864728569984436035e-03 -2.402389980852603912e-02 -3.719585835933685303e-01 -2.905535697937011719e-02 1.500096768140792847e-01 7.247696816921234131e-02 8.497016876935958862e-02 -1.226942166686058044e-01 -2.346730977296829224e-01 1.609942167997360229e-01 6.930767744779586792e-02 1.136885210871696472e-01 -6.418969482183456421e-02 1.331722587347030640e-01 -2.092385292053222656e-01 -3.812524676322937012e-02 3.475981652736663818e-01 1.934335008263587952e-02 -1.786285638809204102e-01 -1.131553426384925842e-01 -2.221889197826385498e-01 1.335384994745254517e-01 -2.930412590503692627e-01 -2.342450171709060669e-01 -2.058734418824315071e-03 -2.911094427108764648e-01
7.854595035314559937e-02 -2.566373161971569061e-02 2.812403142452239990e-01 -2.356010228395462036e-01 -1.179553046822547913e-01 8.895447826944291592e-04 -1.379114985466003418e-01 4.561875760555267334e-02 -9.426368772983551025e-02 3.907774388790130615e-02 2.154962420463562012e-01 -9.291390329599380493e-02 8.314414322376251221e-02 -2.090150713920593262e-01 -6.744531542062759399e-02 -8.093387633562088013e-02 -1.056047715246677399e-02 -8.223196119070053101e-02 -3.189566358923912048e-02 -1.077108606696128845e-01 1.178333684802055359e-01 -4.790563136339187622e-02 -1.699643880128860474e-01 9.684537351131439209e-02 -5.658336877822875977e-01 2.215677499771118164e-01 -3.263933062553405762e-01 -2.769471146166324615e-02 9.977594763040542603e-02 -3.199633657932281494e-01 -1.545130163431167603e-01 -9.830847382545471191e-02
-2.537052929401397705e-01 -8.547651767730712891e-02 -1.893300563097000122e-01 -3.255817890167236328e-01 5.362207442522048950e-02 1.584221273660659790e-01 1.242378354072570801e-01 2.028392627835273743e-02 -1.374216377735137939e-01 -2.866127490997314453e-01 1.863947659730911255e-01 6.838337983936071396e-03 3.592852950096130371e-01 -2.506459057331085205e-01 -1.189181655645370483e-01 4.338065907359123230e-02 3.354424238204956055e-02 -3.909164667129516602e-02 -1.471687257289886475e-01 -1.732319295406341553e-01 -1.896124333143234253e-02 -3.221802413463592529e-01 1.529172807931900024e-01 4.102985560894012451e-02 4.993413016200065613e-02 1.672387868165969849e-01 -3.431098163127899170e-01 -1.855640113353729248e-01 1.005499809980392456e-01 -1.478914171457290649e-01 -2.542521618306636810e-02 1.036832667887210846e-02
1.023127138614654541e-01 1.094959750771522522e-01 -2.259997874498367310e-01 -1.359051614999771118e-01 1.190273612737655640e-01 2.996295690536499023e-01 -9.617734700441360474e-02 -1.634002625942230225e-01 -2.481631487607955933e-01 4.579069465398788452e-02 2.466386258602142334e-01 -2.160985767841339111e-02 1.818836033344268799e-01 -3.080544173717498779e-01 1.203014105558395386e-01 3.022251650691032410e-03 -2.185327000916004181e-02 -2.441342175006866455e-02 -1.176876947283744812e-01 2.702899575233459473e-01 -1.544433385133743286e-01 3.931105136871337891e-03 3.236870765686035156e-01 3.237417712807655334e-02 -1.407662779092788696e-01 -1.128140985965728760e-01 -1.883773952722549438e-01 6.786808371543884277e-02 -1.873963624238967896e-01 -2.668777406215667725e-01 2.755637764930725098e-01 -1.675716191530227661e-01
1.384640485048294067e-02 -2.699726521968841553e-01 9.923382848501205444e-02 -2.040278315544128418e-01 2.552793025970458984e-01 2.307628691196441650e-01 1.873240023851394653e-01 2.448320388793945312e-01 -9.211942553520202637e-02 -1.009727269411087036e-02 3.181347846984863281e-01 1.866086572408676147e-01 2.502226233482360840e-01 1.265276223421096802e-01 -1.877006739377975464e-01 -8.304736763238906860e-02 7.285413891077041626e-02 -1.286755502223968506e-01 -1.110571026802062988e-01 -4.717646166682243347e-02 -7.426125556230545044e-02 -1.384265869855880737e-01 -2.058034241199493408e-01 7.191543281078338623e-02 -1.951262950897216797e-01 -2.349862009286880493e-01 -1.173027232289314270e-01 -3.207593783736228943e-02 -1.152072325348854065e-01 -3.895525634288787842e-01 3.474662080407142639e-02 1.169877126812934875e-01
5.432476475834846497e-02 -2.082726061344146729e-01 -2.890796028077602386e-02 6.583370268344879150e-02 -2.203488051891326904e-01 1.536983549594879150e-01 8.550019562244415283e-02 -1.585230231285095215e-01 -1.085435133427381516e-02 1.558500081300735474e-01 -8.234082907438278198e-02 -1.234207600355148315e-01 3.953027725219726562e-01 -1.840604096651077271e-01 2.888241410255432129e-01 -2.118602208793163300e-02 1.590196341276168823e-01 -2.445244975388050079e-02 -1.988018751144409180e-01 -1.105892509222030640e-01 6.077619642019271851e-02 -7.596144080162048340e-02 2.194034308195114136e-01 -3.015374839305877686e-01 -2.212721407413482666e-01 9.549460560083389282e-02 -2.182201445102691650e-01 -1.251610070466995239e-01 1.054729223251342773e-01 -3.253697156906127930e-01 2.076034843921661377e-01 1.258388161659240723e-01
-4.351837933063507080e-02 -4.022359102964401245e-02 1.452319622039794922e-01 -3.982556462287902832e-01 8.581554889678955078e-02 1.868450939655303955e-01 1.203031390905380249e-01 -6.814493238925933838e-02 -1.778618544340133667e-01 1.660815477371215820e-01 1.700830757617950439e-01 1.372836437076330185e-02 3.932728469371795654e-01 -2.125901877880096436e-01 2.641814947128295898e-01 3.351173177361488342e-02 5.698669329285621643e-02 3.337944671511650085e-02 1.647777110338211060e-01 -1.755634993314743042e-01 2.075417898595333099e-02 -4.984660074114799500e-02 8.662362396717071533e-02 1.263749003410339355e-01 1.605753749608993530e-01 1.656508073210716248e-02 -4.259598255157470703e-01 -1.292235702276229858e-01 -8.639714866876602173e-02 -2.504787445068359375e-01 -1.146658584475517273e-01 3.413735656067728996e-03
-3.815272077918052673e-02 -4.793834313750267029e-02 -9.736547619104385376e-02 -2.169497162103652954e-01 2.969317734241485596e-01 7.305715978145599365e-02 -1.605777144432067871e-01 2.467535994946956635e-02 -4.999464377760887146e-02 1.466169357299804688e-01 1.096016466617584229e-01 -3.545760735869407654e-02 4.205793440341949463e-01 -1.335203796625137329e-01 -1.325697749853134155e-01 1.280651986598968506e-01 1.416930463165044785e-02 -1.280982792377471924e-01 1.883186697959899902e-01 -7.401636242866516113e-02 -1.269949972629547119e-01 -1.444764733314514160e-01 1.357196830213069916e-03 -3.768487274646759033e-01 -4.405086636543273926e-01 -1.184913795441389084e-02 -1.896511763334274292e-01 7.874556630849838257e-02 -4.622906073927879333e-02 4.255643486976623535e-02 -2.226108610630035400e-01 1.655673682689666748e-01
-5.015286058187484741e-02 -1.916543766856193542e-02 5.990178138017654419e-02 -2.973419129848480225e-01 -2.957580983638763428e-01 2.778658866882324219e-01 -2.427983433008193970e-01 -7.555834203958511353e-02 -2.270713895559310913e-01 3.162906318902969360e-02 2.865874469280242920e-01 -2.216548472642898560e-02 1.145475208759307861e-01 -8.773149549961090088e-02 -9.023918956518173218e-02 4.689624533057212830e-02 7.220761477947235107e-02 3.614215925335884094e-02 -4.774500429630279541e-02 1.952015161514282227e-01 -3.136992156505584717e-01 -9.441457688808441162e-02 2.060428261756896973e-01 -2.102113328874111176e-02 -2.152322828769683838e-01 -3.344222158193588257e-02 -2.471365779638290405e-01 4.477295279502868652e-02 -2.348067164421081543e-01 -2.990470826625823975e-01 7.297288626432418823e-02 -2.278063893318176270e-01
-5.654326081275939941e-02 -5.966209247708320618e-02 -6.386521458625793457e-02 -7.633712142705917358e-02 1.150462254881858826e-01 2.991549372673034668e-01 2.851211652159690857e-02 -1.576168388128280640e-01 -3.707107901573181152e-01 2.074982225894927979e-01 1.375240534543991089e-01 -3.086479008197784424e-01 1.078573763370513916e-01 1.129176244139671326e-01 -2.852498088032007217e-03 1.859327554702758789e-01 8.305060118436813354e-02 -3.039751350879669189e-01 -9.640087373554706573e-03 -1.522664576768875122e-01 2.436803840100765228e-02 5.960106849670410156e-03 -2.178622484207153320e-01 -2.577505111694335938e-01 -2.015471011400222778e-01 7.401282340288162231e-02 -3.339030444622039795e-01 1.057428866624832153e-02 -2.857176661491394043e-01 1.088980883359909058e-01 1.086975112557411194e-01 3.485757857561111450e-02
-1.634122580289840698e-01 -1.345803439617156982e-01 7.735185325145721436e-02 3.251622244715690613e-02 8.489845693111419678e-02 9.480048716068267822e-02 9.437254630029201508e-03 8.657879382371902466e-02 -1.243410557508468628e-01 -4.853058978915214539e-02 3.352627158164978027e-01 2.439448088407516479e-01 1.059636771678924561e-01 -2.127872109413146973e-01 -4.368443191051483154e-01 6.860623508691787720e-02 5.920597910881042480e-02 -1.262652575969696045e-01 7.096403092145919800e-02 3.014372587203979492e-01 1.749964058399200439e-01 7.164821028709411621e-02 -5.784983187913894653e-02 -1.383099555969238281e-01 -3.142362534999847412e-01 4.849589243531227112e-02 -5.193997919559478760e-02 -1.223843544721603394e-02 -2.378144115209579468e-01 -3.701942265033721924e-01 9.662558883428573608e-02 -4.614859446883201599e-02
1.690847240388393402e-02 -5.066427588462829590e-02 1.514027416706085205e-01 -1.671652346849441528e-01 1.249886602163314819e-01 1.158632561564445496e-01 -2.659608423709869385e-01 -7.126950193196535110e-03 -1.267692744731903076e-01 -6.064710766077041626e-02 1.449459493160247803e-01 -3.766782954335212708e-02 4.583601355552673340e-01 -6.672286987304687500e-02 -3.575031831860542297e-02 5.246092006564140320e-02 -1.324867308139801025e-01 -1.523984372615814209e-01 1.050664931535720825e-01 -3.052979409694671631e-01 -8.212752640247344971e-02 -2.455305606126785278e-01 -7.277134805917739868e-02 -2.989248037338256836e-01 -4.101416468620300293e-01 -6.652327626943588257e-02 -2.296505719423294067e-01 6.626531481742858887e-02 1.289008557796478271e-01 4.190081730484962463e-02 1.753140240907669067e-01 1.054338365793228149e-02
-2.845872938632965088e-01 -3.080563247203826904e-02 -1.865411698818206787e-01 9.543624706566333771e-03 -1.229433044791221619e-01 9.720833599567413330e-02 1.412350982427597046e-01 1.833434551954269409e-01 -6.653022021055221558e-02 -1.478345841169357300e-01 1.172988414764404297e-01 4.092523828148841858e-02 9.232791513204574585e-02 -1.778705567121505737e-01 7.304354012012481689e-02 -7.595472037792205811e-02 3.269705772399902344e-01 7.266679406166076660e-02 -1.201637312769889832e-01 -1.021788269281387329e-01 -1.411930322647094727e-01 -2.261563539505004883e-01 4.741196632385253906e-01 -1.419340670108795166e-01 -2.349815964698791504e-01 1.784141212701797485e-01 -3.486227691173553467e-01 1.053403913974761963e-01 1.529838740825653076e-01 -6.924008578062057495e-02 4.337075725197792053e-02 -9.599519520998001099e-02
-1.860911399126052856e-02 -2.289073467254638672e-01 1.348272711038589478e-01 -6.894997507333755493e-02 1.156979985535144806e-02 2.745991051197052002e-01 1.447763890027999878e-01 -5.883814021944999695e-02 -3.085500597953796387e-01 6.847839057445526123e-02 5.382118746638298035e-03 3.496519476175308228e-02 1.751097291707992554e-01 -1.930971294641494751e-01 2.211702242493629456e-02 4.171659648418426514e-01 1.290634572505950928e-01 -2.994736135005950928e-01 -5.008169636130332947e-02 3.172167390584945679e-02 6.352601945400238037e-02 -1.209793165326118469e-01 -1.119494363665580750e-01 -2.173233628273010254e-01 -3.559431731700897217e-01 1.628481000661849976e-01 -1.723127812147140503e-01 2.534925937652587891e-01 -8.827075362205505371e-02 -9.922592341899871826e-02 -2.460529096424579620e-02 1.644794195890426636e-01
-1.098935608752071857e-03 -7.290394604206085205e-02 6.268593668937683105e-02 -4.909968376159667969e-02 1.774789243936538696e-01 8.620965480804443359e-02 -2.629492804408073425e-02 3.878140589222311974e-03 6.567596923559904099e-03 -2.095877826213836670e-01 -9.592461399734020233e-03 -2.362108677625656128e-01 4.584934413433074951e-01 -2.268449030816555023e-02 -1.174494773149490356e-01 -4.314539581537246704e-02 1.064658463001251221e-01 -1.380732208490371704e-01 -1.639506518840789795e-01 -1.763798594474792480e-01 -1.233588233590126038e-01 -1.870710104703903198e-01 4.031994193792343140e-02 -2.652745544910430908e-01 -1.560353040695190430e-01 4.104827996343374252e-03 -1.289301514625549316e-01 2.402556501328945160e-02 -1.955413520336151123e-01 -4.896925687789916992e-01 -2.063587605953216553e-01 2.228910177946090698e-01
-1.105336919426918030e-01 -1.547442227602005005e-01 2.346663363277912140e-02 1.179505586624145508e-01 1.994221955537796021e-01 2.518596947193145752e-01 -1.572134196758270264e-01 1.206863205879926682e-02 -5.165514722466468811e-02 -6.924383342266082764e-02 2.240969389677047729e-01 -5.600649714469909668e-01 1.903649419546127319e-01 -1.087077260017395020e-01 -9.874117374420166016e-02 -2.471850067377090454e-02 1.669238358736038208e-01 -7.134286314249038696e-02 -1.825830340385437012e-01 -1.758916079998016357e-01 -4.049124568700790405e-02 -1.184454560279846191e-01 -1.556689441204071045e-01 -2.184460163116455078e-01 -3.005124628543853760e-01 -6.959994137287139893e-02 -3.195013999938964844e-01 8.495000004768371582e-02 2.410891093313694000e-02 -6.792867556214332581e-03 1.316175237298011780e-02 3.793419897556304932e-02
-8.369746804237365723e-02 -1.485239341855049133e-02 -9.462655335664749146e-02 -2.286954969167709351e-01 -7.211355119943618774e-02 3.011548519134521484e-01 9.930983185768127441e-02 -1.489969640970230103e-01 -1.209087893366813660e-01 -2.191295027732849121e-01 -1.727581918239593506e-01 2.288364917039871216e-01 2.426750808954238892e-01 7.396510988473892212e-02 -1.290773600339889526e-01 5.586756765842437744e-02 1.607917994260787964e-01 -4.225646704435348511e-02 5.041340738534927368e-02 -1.928273737430572510e-01 -3.516457974910736084e-01 1.378386020660400391e-01 5.774231255054473877e-02 -2.172869443893432617e-01 -1.666435748338699341e-01 2.799610197544097900e-01 -3.276440203189849854e-01 -2.104216367006301880e-01 -3.404393792152404785e-02 -1.577983349561691284e-01 -3.055130597203969955e-03 1.736619919538497925e-01
-2.520988881587982178e-02 -3.294661939144134521e-01 1.608550101518630981e-01 -4.600207209587097168e-01 7.856972515583038330e-02 3.168973624706268311e-01 -6.720522046089172363e-02 -1.464148610830307007e-01 -6.695178151130676270e-02 8.162363618612289429e-02 4.747385904192924500e-02 -1.089159101247787476e-01 3.156301975250244141e-01 -5.702728778123855591e-02 2.956148795783519745e-02 -7.293220609426498413e-02 1.077467296272516251e-02 -2.967579662799835205e-01 -2.031833976507186890e-01 -2.057950478047132492e-03 9.753840416669845581e-02 1.602549478411674500e-02 3.815621510148048401e-02 1.173460930585861206e-01 -1.893897503614425659e-01 3.637185692787170410e-02 -1.822219491004943848e-01 -4.534688964486122131e-02 5.359837785363197327e-02 -1.649076193571090698e-01 1.170734167098999023e-01 3.402228653430938721e-01
-1.782592684030532837e-01 3.894963860511779785e-01 -1.186234727501869202e-01 7.976989448070526123e-02 5.423632636666297913e-02 1.473004072904586792e-01 1.586392223834991455e-01 -1.939558386802673340e-01 2.372065931558609009e-02 9.033473581075668335e-02 9.632567316293716431e-02 8.366052061319351196e-03 9.371186047792434692e-02 8.159319311380386353e-02 -1.425233781337738037e-01 2.085072547197341919e-02 2.208512574434280396e-01 -8.210071362555027008e-03 1.242665797472000122e-01 -4.490686953067779541e-02 -1.406534314155578613e-01 -2.415405213832855225e-01 -3.227348327636718750e-01 -8.614255487918853760e-02 -3.699222505092620850e-01 -1.557510793209075928e-01 -7.559107244014739990e-02 1.229689493775367737e-01 -1.409352989867329597e-03 -3.062235713005065918e-01 3.153351843357086182e-01 1.524664163589477539e-01
-2.919507771730422974e-02 -2.860548533499240875e-02 -7.281740009784698486e-02 1.726291701197624207e-02 1.257139742374420166e-01 1.537747681140899658e-01 5.071906745433807373e-02 2.410880774259567261e-01 -1.105872020125389099e-01 -5.959413573145866394e-02 7.086578011512756348e-02 7.424032315611839294e-03 -9.079091995954513550e-02 -3.485237434506416321e-02 1.747249066829681396e-01 -5.378778278827667236e-02 1.965145021677017212e-01 -2.681392990052700043e-02 -3.533390164375305176e-02 -2.648990750312805176e-01 1.728904843330383301e-01 -8.268333971500396729e-02 -1.807412952184677124e-01 -4.715501964092254639e-01 -4.207607507705688477e-01 -3.042785823345184326e-01 -2.373681366443634033e-01 -5.915257334709167480e-02 -2.402306348085403442e-02 -2.890810370445251465e-01 -9.747881442308425903e-02 5.672997608780860901e-02
-1.401631832122802734e-01 -2.904916368424892426e-02 3.315014839172363281e-01 -1.431003361940383911e-01 2.117501795291900635e-01 1.088617593050003052e-01 6.912253051996231079e-02 -1.683455705642700195e-01 -2.205719351768493652e-01 1.703105866909027100e-01 2.404947727918624878e-01 -1.374161988496780396e-01 3.604542315006256104e-01 -2.025794833898544312e-01 8.815412968397140503e-02 -5.475217476487159729e-02 1.284877806901931763e-01 -6.497126072645187378e-02 -8.362961560487747192e-02 -1.460207402706146240e-01 -4.207876336295157671e-04 -4.281810671091079712e-02 8.352199941873550415e-02 -3.935646712779998779e-01 -3.386441618204116821e-02 1.770946979522705078e-01 -2.631168663501739502e-01 -2.669916749000549316e-01 1.594160348176956177e-01 -1.090449690818786621e-01 9.950113482773303986e-03 -6.511328276246786118e-03
1.669610291719436646e-01 -1.548719704151153564e-01 1.476797759532928467e-01 -1.425982266664505005e-01 1.402079313993453979e-01 2.061855196952819824e-01 1.840422898530960083e-01 3.540547192096710205e-01 8.103673905134201050e-02 -1.696404516696929932e-01 2.989484965801239014e-01 9.202751517295837402e-02 3.959369286894798279e-02 -9.177406877279281616e-02 -1.875675618648529053e-01 7.005566358566284180e-02 2.696070969104766846e-01 -5.726693943142890930e-02 -2.068688422441482544e-01 1.330987066030502319e-01 8.441533148288726807e-02 1.123272180557250977e-01 -2.066750675439834595e-01 -1.415090113878250122e-01 -3.289408683776855469e-01 1.225623413920402527e-01 -2.379724830389022827e-01 -6.721980124711990356e-02 -2.049586027860641479e-01 -2.337641119956970215e-01 -3.138052672147750854e-02 -1.904696412384510040e-02
-9.855258278548717499e-03 -3.232471062801778316e-04 1.920718550682067871e-01 -2.590728700160980225e-01 7.720300555229187012e-02 1.590179353952407837e-01 1.332967579364776611e-01 -1.808834522962570190e-01 -2.250673621892929077e-01 3.217750415205955505e-02 2.433556169271469116e-01 -1.303134709596633911e-01 3.600967526435852051e-01 -2.322746962308883667e-01 2.324100434780120850e-01 -2.932498417794704437e-02 8.881990611553192139e-02 -1.217107027769088745e-01 7.438088953495025635e-02 -5.078880861401557922e-02 4.298124834895133972e-02 -1.198922693729400635e-01 1.008101627230644226e-01 4.625879973173141479e-02 2.278432846069335938e-01 1.129896491765975952e-01 -3.978764414787292480e-01 -1.361969411373138428e-01 -8.667758107185363770e-02 -3.504853844642639160e-01 -1.277216672897338867e-01 1.515408139675855637e-02
-1.113767102360725403e-01 6.848087161779403687e-02 2.285161167383193970e-01 -2.970490157604217529e-01 -9.176679700613021851e-02 8.040979504585266113e-02 -1.130317077040672302e-01 -1.204338520765304565e-01 -6.346715241670608521e-02 -1.380935013294219971e-01 1.639007776975631714e-01 9.973417967557907104e-02 1.057741716504096985e-01 -2.532252073287963867e-01 1.631972193717956543e-01 -3.948780521750450134e-02 1.434307545423507690e-01 1.276844646781682968e-02 -5.822908505797386169e-02 -8.820084482431411743e-02 2.660048604011535645e-01 -2.466829717159271240e-01 2.676197588443756104e-01 2.038704305887222290e-01 -3.169161975383758545e-01 6.603406369686126709e-02 -3.613742887973785400e-01 -1.851143240928649902e-01 -8.131176233291625977e-02 -2.386146038770675659e-01 1.172699704766273499e-01 1.149468570947647095e-01
5.959113314747810364e-02 2.302222698926925659e-02 -6.477744877338409424e-02 1.435820609331130981e-01 -9.241009503602981567e-02 9.658640623092651367e-02 1.094612032175064087e-01 3.363343775272369385e-01 -1.212838068604469299e-01 -7.230971008539199829e-02 1.340307295322418213e-01 2.352675944566726685e-01 2.126473039388656616e-01 -8.650530874729156494e-02 1.021326780319213867e-01 9.895022958517074585e-02 2.753894627094268799e-01 -9.873337298631668091e-02 -1.415911316871643066e-01 8.264140225946903229e-03 2.144176661968231201e-01 1.260202974081039429e-01 1.857101470232009888e-01 -2.001675367355346680e-01 -2.377414554357528687e-01 -3.018873929977416992e-01 -3.429760336875915527e-01 2.630726620554924011e-02 3.992142155766487122e-03 -3.221708536148071289e-01 4.595211893320083618e-02 2.189510315656661987e-01
-4.170379787683486938e-02 -7.429075986146926880e-02 -8.715993165969848633e-02 -2.129189968109130859e-01 1.892365217208862305e-01 1.638252474367618561e-02 4.678066819906234741e-02 -1.757132560014724731e-01 -3.396080061793327332e-02 -8.469934761524200439e-02 1.108584925532341003e-01 -1.431199014186859131e-01 4.516012072563171387e-01 -1.141827031970024109e-01 8.163357526063919067e-02 1.126080602407455444e-01 -1.896902546286582947e-02 3.158909082412719727e-01 2.751390635967254639e-01 -2.641391940414905548e-02 4.366888478398323059e-02 -1.995584070682525635e-01 -1.238378509879112244e-01 -1.547223776578903198e-01 -9.306067973375320435e-02 2.051255553960800171e-01 -2.209935486316680908e-01 1.841083541512489319e-02 -4.171577841043472290e-02 -4.187751412391662598e-01 1.810763925313949585e-01 1.608566492795944214e-01
-8.504381030797958374e-02 -8.278710395097732544e-02 3.385662287473678589e-02 -8.563584834337234497e-02 1.419373303651809692e-01 2.586658895015716553e-01 1.437383797019720078e-02 -2.632215619087219238e-01 -3.658226504921913147e-02 4.217683337628841400e-03 9.721613675355911255e-02 -6.388129293918609619e-02 -1.522208899259567261e-01 -2.359558045864105225e-01 2.474356144666671753e-01 3.893209695816040039e-01 1.528948396444320679e-01 -6.369847338646650314e-03 7.333281636238098145e-02 -6.569260358810424805e-02 -4.006028920412063599e-02 -1.821260899305343628e-01 1.405850052833557129e-01 -4.048270285129547119e-01 -2.201620936393737793e-01 -7.365523278713226318e-02 5.453355237841606140e-02 -8.548475056886672974e-02 -2.451603710651397705e-01 -2.568900883197784424e-01 1.940668188035488129e-02 2.686499953269958496e-01
-3.698881482705473900e-04 6.509987171739339828e-03 4.417532086372375488e-01 1.548101752996444702e-01 -9.296216070652008057e-03 2.092396765947341919e-01 1.095313876867294312e-01 -6.845425814390182495e-02 7.325873523950576782e-02 -1.976884007453918457e-01 1.405890285968780518e-01 2.483634650707244873e-01 1.657316982746124268e-01 -1.116619911044836044e-02 -2.949912846088409424e-02 -1.297373622655868530e-01 3.128537833690643311e-01 -1.709174662828445435e-01 1.297857761383056641e-01 2.448912113904953003e-01 1.130002439022064209e-01 -5.155204236507415771e-02 7.411232590675354004e-02 -2.405059933662414551e-01 -3.567059934139251709e-01 -1.877016574144363403e-01 -2.167985141277313232e-01 -2.495577745139598846e-02 -7.603989541530609131e-02 -1.908245384693145752e-01 1.106970310211181641e-01 4.347166419029235840e-02
-3.001407086849212646e-01 -1.368207037448883057e-01 7.850584387779235840e-02 -6.054950878024101257e-02 9.963481873273849487e-02 2.417010515928268433e-01 -6.471910327672958374e-02 -1.380155980587005615e-01 -3.591596484184265137e-01 1.598151624202728271e-01 -9.965711832046508789e-02 -2.346745729446411133e-01 1.392560899257659912e-01 4.233041033148765564e-02 -9.665074944496154785e-02 3.725744783878326416e-02 -2.461718395352363586e-02 -1.454818844795227051e-01 -5.248946696519851685e-02 -2.095656692981719971e-01 -8.660209178924560547e-02 -9.103696048259735107e-02 2.842167019844055176e-01 1.272245962172746658e-02 -4.551604688167572021e-01 -1.319535225629806519e-01 -1.790693998336791992e-01 1.419090330600738525e-01 1.479406654834747314e-01 -1.104498803615570068e-01 -1.256924588233232498e-02 2.492511868476867676e-01
1.110408902168273926e-01 4.442284256219863892e-02 -1.866807192564010620e-01 -8.730204403400421143e-02 1.644167155027389526e-01 2.912724316120147705e-01 8.367820829153060913e-02 -4.579943045973777771e-02 1.879294216632843018e-02 -3.210115432739257812e-01 3.234897255897521973e-01 1.754752248525619507e-01 1.175125390291213989e-01 -2.515048682689666748e-01 6.109946966171264648e-02 1.648054420948028564e-01 -6.686397641897201538e-02 1.414939314126968384e-01 -1.412846148014068604e-01 1.205476373434066772e-01 -8.255911618471145630e-02 -4.887478053569793701e-02 8.506955206394195557e-02 2.919783070683479309e-02 -1.391946375370025635e-01 1.406488567590713501e-01 -3.085182607173919678e-01 1.454134136438369751e-01 2.919197380542755127e-01 -2.281228005886077881e-01 3.034467399120330811e-01 1.198120117187500000e-01
-1.754814386367797852e-01 -4.724130034446716309e-03 -2.574096247553825378e-02 -3.989298939704895020e-01 -1.530901640653610229e-01 2.028103619813919067e-01 1.730314940214157104e-01 -1.832268685102462769e-01 8.984691463410854340e-03 -4.905646294355392456e-02 -1.991843618452548981e-02 9.747392684221267700e-02 9.683980047702789307e-02 -3.019623458385467529e-02 1.227370724081993103e-01 2.256021350622177124e-01 1.506123542785644531e-01 -2.478081732988357544e-01 2.287176549434661865e-01 2.784046828746795654e-01 -7.038886100053787231e-02 8.166079223155975342e-02 -1.735555678606033325e-01 -2.321666628122329712e-01 -1.725700050592422485e-01 2.102464288473129272e-01 -4.173186719417572021e-01 1.529264748096466064e-01 6.914849858731031418e-03 -9.166877716779708862e-02 4.747254028916358948e-02 -2.950106002390384674e-02
-2.824302017688751221e-02 -2.017312198877334595e-01 1.552805453538894653e-01 -3.931297063827514648e-01 -6.572739779949188232e-02 -8.567165583372116089e-02 1.215133145451545715e-01 -2.052663266658782959e-01 -1.252525150775909424e-01 -1.198671385645866394e-01 8.162170648574829102e-02 -2.567202970385551453e-02 2.405355498194694519e-02 -1.831416636705398560e-01 -1.352874934673309326e-01 -9.464495629072189331e-02 1.127109080553054810e-01 -2.837307155132293701e-01 1.278289556503295898e-01 -1.626788675785064697e-01 1.753471908159554005e-03 -5.940188094973564148e-02 -7.343155797570943832e-03 7.545270025730133057e-02 -4.604013264179229736e-01 2.071951627731323242e-01 -3.623291552066802979e-01 -1.559786647558212280e-01 1.237872615456581116e-01 -2.022582143545150757e-01 -1.463995501399040222e-02 -1.672795414924621582e-02
5.207936093211174011e-02 -7.993922382593154907e-02 7.028975337743759155e-02 -3.263151505962014198e-03 3.488597646355628967e-02 3.728457093238830566e-01 1.527195870876312256e-01 7.536836713552474976e-02 -1.610458642244338989e-01 8.395723998546600342e-02 -6.637996435165405273e-02 -2.399384975433349609e-01 -5.753316357731819153e-02 -3.139099478721618652e-01 1.761567741632461548e-01 4.422268569469451904e-01 1.973251402378082275e-01 -1.209948733448982239e-01 -2.264663577079772949e-01 -9.893933683633804321e-02 -2.508560754358768463e-02 -1.823840588331222534e-01 -2.331623341888189316e-03 -2.666379213333129883e-01 -3.510763943195343018e-01 8.713938295841217041e-02 -1.226121261715888977e-01 3.587511926889419556e-02 -1.150766760110855103e-01 -3.687147796154022217e-02 7.568425685167312622e-02 7.847601175308227539e-02
-6.412074714899063110e-02 -1.714243143796920776e-01 3.866874054074287415e-02 3.020011484622955322e-01 9.658983349800109863e-02 2.327468395233154297e-01 -1.890906989574432373e-01 -2.042727023363113403e-01 -1.441205851733684540e-03 5.425556749105453491e-02 2.245183140039443970e-01 -1.830636709928512573e-01 2.404113858938217163e-01 -2.366409450769424438e-01 -1.302052736282348633e-01 8.180022984743118286e-02 -5.824422836303710938e-02 -2.869514822959899902e-01 -2.740308083593845367e-02 4.506572708487510681e-02 -1.722826063632965088e-01 -2.542347609996795654e-01 1.429444458335638046e-02 -2.833404242992401123e-01 -2.263475209474563599e-01 -1.538277417421340942e-02 -3.459603190422058105e-01 -8.009383082389831543e-02 -9.487192332744598389e-02 -2.340435832738876343e-01 -6.181100383400917053e-02 -4.684239160269498825e-03
-1.480048596858978271e-01 9.051249921321868896e-02 -1.228859499096870422e-01 1.180636957287788391e-01 -4.005978628993034363e-02 1.620190888643264771e-01 6.124833226203918457e-02 -3.734530806541442871e-01 -1.054532155394554138e-01 2.206614613533020020e-01 3.364554047584533691e-02 -4.674996063113212585e-02 1.033156216144561768e-01 -1.043001338839530945e-01 1.799816489219665527e-01 -3.472535684704780579e-02 -5.460057407617568970e-02 -1.191438212990760803e-01 -7.921229302883148193e-02 1.500711683183908463e-02 2.277187816798686981e-02 3.178354799747467041e-01 1.514669358730316162e-01 1.160437613725662231e-01 -3.766786158084869385e-01 -1.127614602446556091e-01 -4.646033644676208496e-01 -2.068432420492172241e-01 -1.212961822748184204e-01 -2.024434804916381836e-01 6.861898303031921387e-02 -1.274267137050628662e-01
-1.708075962960720062e-02 5.657009407877922058e-02 -1.088043767958879471e-02 -2.114485949277877808e-01 3.457467630505561829e-02 3.595611453056335449e-01 -5.850350484251976013e-02 -2.017262428998947144e-01 -3.237777948379516602e-01 1.706474088132381439e-02 2.327507883310317993e-01 5.987423285841941833e-02 1.756712049245834351e-01 -2.122577726840972900e-01 1.418452411890029907e-01 8.805997669696807861e-02 -9.782463312149047852e-02 1.488281190395355225e-01 -1.802572906017303467e-01 1.285456866025924683e-01 -2.009207010269165039e-01 -8.660604804754257202e-02 3.235229253768920898e-01 1.512301266193389893e-01 -2.333208322525024414e-01 -5.990130081772804260e-02 -1.909582912921905518e-01 5.760706029832363129e-03 -1.568437069654464722e-01 -1.129849255084991455e-01 2.042623013257980347e-01 -2.840010523796081543e-01
-2.813266217708587646e-01 3.189419209957122803e-02 -3.703862428665161133e-03 -4.455928206443786621e-01 -6.761033833026885986e-02 4.614033550024032593e-02 4.455805942416191101e-02 1.985386908054351807e-01 6.594438850879669189e-02 -1.177707687020301819e-01 1.919638551771640778e-02 2.891982495784759521e-01 -1.020330339670181274e-01 -6.774799525737762451e-02 8.178554475307464600e-02 3.857645392417907715e-02 4.989633336663246155e-02 1.913207210600376129e-02 -4.725459031760692596e-03 -8.954533189535140991e-02 -1.199768781661987305e-01 -2.066357620060443878e-02 7.728841155767440796e-02 1.178445070981979370e-01 -3.610096871852874756e-01 1.144373323768377304e-02 -3.478027880191802979e-01 1.681313961744308472e-01 -2.587405778467655182e-02 -4.389719069004058838e-01 1.567626148462295532e-01 -6.749109178781509399e-02
-5.805722251534461975e-02 -9.420443326234817505e-02 -7.432682067155838013e-02 4.583490639925003052e-02 2.882977724075317383e-01 2.529775798320770264e-01 -8.080646395683288574e-02 2.922201752662658691e-01 -3.331333100795745850e-01 1.485870033502578735e-01 6.840062141418457031e-02 -3.982967510819435120e-02 8.123303204774856567e-02 3.909159824252128601e-02 2.870534956455230713e-01 2.043080776929855347e-01 -3.253888338804244995e-03 -5.534769594669342041e-02 -1.545951366424560547e-01 -1.358966380357742310e-01 -6.217993795871734619e-02 -1.105627492070198059e-01 -1.472253501415252686e-01 -4.140681326389312744e-01 -3.050184249877929688e-01 -3.248713910579681396e-02 -1.828028708696365356e-01 -2.048173844814300537e-01 -1.244905143976211548e-01 -1.259446591138839722e-01 5.321478471159934998e-02 -1.058035343885421753e-01
-1.375726461410522461e-01 1.641841828823089600e-01 1.027833819389343262e-01 1.532801240682601929e-01 -8.035714179277420044e-02 1.873510628938674927e-01 1.029424667358398438e-01 1.535407733172178268e-02 -1.421286463737487793e-01 1.670601069927215576e-01 5.410932376980781555e-02 -2.457823157310485840e-01 -3.806842118501663208e-02 -2.511196732521057129e-01 1.069382131099700928e-01 5.769151821732521057e-02 9.017536789178848267e-02 -5.132418870925903320e-02 2.505386173725128174e-01 3.423259556293487549e-01 -1.414911448955535889e-01 -1.187769845128059387e-01 2.396374940872192383e-01 -1.581464707851409912e-01 -4.114585220813751221e-01 -5.182261019945144653e-02 -9.162632375955581665e-02 -1.484289765357971191e-01 -1.247624829411506653e-01 -2.842038273811340332e-01 2.622046768665313721e-01 4.648856073617935181e-02
-2.671902477741241455e-01 -9.952484816312789917e-02 2.464775145053863525e-01 -2.193242907524108887e-01 -7.869765907526016235e-02 3.757199048995971680e-01 2.199534326791763306e-01 -5.348108708858489990e-03 -2.268724739551544189e-01 -2.121234983205795288e-01 -2.135372720658779144e-02 1.890115737915039062e-01 2.963942103087902069e-02 -2.465249001979827881e-01 -1.360335797071456909e-01 1.966433227062225342e-01 1.348094344139099121e-01 -1.828300505876541138e-01 9.232584387063980103e-02 -4.298701137304306030e-02 1.148882880806922913e-01 -4.414298757910728455e-02 -1.074671745300292969e-01 1.383457481861114502e-01 -2.835687696933746338e-01 -6.917666643857955933e-02 -3.030596673488616943e-01 -2.829642407596111298e-02 7.848601788282394409e-02 2.898499183356761932e-02 1.775817573070526123e-01 -1.960113942623138428e-01
-1.629660278558731079e-01 -1.307915449142456055e-01 3.137339949607849121e-01 -1.007754430174827576e-01 8.071772009134292603e-02 8.458979427814483643e-02 3.327076882123947144e-02 -2.173022031784057617e-01 -2.345214784145355225e-01 1.047101616859436035e-01 1.179404184222221375e-01 -7.669524848461151123e-02 4.750685393810272217e-01 -3.016542792320251465e-01 5.372009798884391785e-02 9.411139786243438721e-02 -3.063872084021568298e-02 -5.285679362714290619e-03 -3.437300026416778564e-02 -2.425400018692016602e-01 -1.420579254627227783e-01 -4.601119831204414368e-02 1.540540754795074463e-01 -3.367273211479187012e-01 -4.152008146047592163e-02 1.571475714445114136e-01 -2.221862673759460449e-01 -2.263527959585189819e-01 1.780888438224792480e-02 -1.517876386642456055e-01 2.770854905247688293e-02 -5.731879267841577530e-03
-3.316365480422973633e-01 1.545749902725219727e-01 -4.211764410138130188e-02 3.755038976669311523e-02 -1.807247102260589600e-01 -3.879667446017265320e-02 -7.905366271734237671e-02 -1.261934787034988403e-01 1.801727116107940674e-01 -9.547258913516998291e-02 3.796442151069641113e-01 -8.984285593032836914e-02 2.143836170434951782e-01 -1.383600085973739624e-01 2.512157261371612549e-01 1.767742335796356201e-01 1.483525782823562622e-01 -7.719843834638595581e-02 -5.435976013541221619e-02 -3.743711113929748535e-02 -1.006818190217018127e-01 -2.504529803991317749e-02 1.269893348217010498e-01 -3.536842390894889832e-02 -3.101950287818908691e-01 -2.987526953220367432e-01 -3.578089773654937744e-01 -3.562115132808685303e-03 -8.229012787342071533e-02 -5.011991038918495178e-02 1.327470690011978149e-01 2.290690690279006958e-01
-4.595866054296493530e-02 -6.362712383270263672e-02 -1.806322932243347168e-01 -8.692719042301177979e-02 1.867164112627506256e-02 1.171136647462844849e-01 1.062847115099430084e-02 -1.383599489927291870e-01 -4.419866576790809631e-02 7.378389686346054077e-02 4.856885373592376709e-01 -2.364311181008815765e-02 2.856470942497253418e-01 -3.981611728668212891e-01 -9.592480026185512543e-03 -1.794987618923187256e-01 -9.955674409866333008e-02 -8.599677681922912598e-02 -1.659465953707695007e-02 1.471762061119079590e-01 -2.102140784263610840e-01 -2.989258617162704468e-02 1.487195640802383423e-01 6.638541072607040405e-02 -1.635927855968475342e-01 -2.128717154264450073e-01 -2.771630287170410156e-01 -4.040091857314109802e-02 -5.608737841248512268e-02 -2.845980226993560791e-01 8.909201622009277344e-02 -2.249152213335037231e-01
-1.211153864860534668e-01 -1.595971882343292236e-01 7.586704194545745850e-02 -1.874723285436630249e-01 2.698606066405773163e-02 2.187493070960044861e-02 -7.520497590303421021e-02 1.924460530281066895e-01 2.116383761167526245e-01 -2.038994431495666504e-01 -4.352079704403877258e-02 -1.852234750986099243e-01 -8.682951447553932667e-04 -1.969237774610519409e-01 1.518464535474777222e-01 3.584217429161071777e-01 3.162658214569091797e-01 -2.870531287044286728e-03 2.156735062599182129e-01 -5.478535592555999756e-02 -3.033406659960746765e-02 1.900135576725006104e-01 4.146623983979225159e-02 -9.722546488046646118e-02 -3.135094344615936279e-01 4.588885232806205750e-03 -2.752231657505035400e-01 -2.196202129125595093e-01 -5.474251881241798401e-02 -2.493873685598373413e-01 2.596969306468963623e-01 9.756962209939956665e-02
-1.258172541856765747e-01 -7.166269421577453613e-02 2.162978798151016235e-01 2.887270748615264893e-01 1.447522044181823730e-01 1.280528306961059570e-01 -2.053750902414321899e-01 1.265106536448001862e-02 8.234439045190811157e-02 4.293413460254669189e-02 2.574056684970855713e-01 -1.897525340318679810e-01 3.165470361709594727e-01 -1.794498264789581299e-01 -6.192187964916229248e-02 9.983117133378982544e-02 1.056447774171829224e-01 -1.405879408121109009e-01 5.186942592263221741e-02 -1.583407074213027954e-01 -1.486610472202301025e-01 -1.129415929317474365e-01 -2.614764682948589325e-02 -3.728393018245697021e-01 -1.790463626384735107e-01 1.624134927988052368e-02 -3.613188266754150391e-01 -1.894079446792602539e-01 3.234654664993286133e-02 -8.263669908046722412e-02 2.683320045471191406e-01 -1.556462142616510391e-02
-9.280904382467269897e-02 2.230505645275115967e-01 -1.931810975074768066e-01 -5.763116851449012756e-02 2.097810357809066772e-01 1.537640541791915894e-01 7.313830405473709106e-02 -1.083390191197395325e-01 -3.654440343379974365e-01 2.828627228736877441e-01 7.411636412143707275e-02 -1.559289246797561646e-01 1.429558694362640381e-01 -1.095656156539916992e-01 -9.355968981981277466e-02 1.487478911876678467e-01 7.830067723989486694e-02 -2.859741747379302979e-01 -2.357769608497619629e-01 -2.569861710071563721e-01 9.476430714130401611e-02 3.932157778763212264e-05 5.982863157987594604e-02 -6.092433631420135498e-02 -4.128293991088867188e-01 1.037325710058212280e-01 -1.462778151035308838e-01 7.316066324710845947e-02 -2.292550057172775269e-01 -2.588648162782192230e-02 9.649756550788879395e-02 1.152139604091644287e-01
-1.661811769008636475e-01 2.785138189792633057e-01 2.450774237513542175e-02 -3.218350559473037720e-02 -3.508396074175834656e-02 3.315151333808898926e-01 -9.581149369478225708e-02 -1.273155063390731812e-01 2.002324722707271576e-02 -3.805648908019065857e-02 2.961670607328414917e-02 1.916740536689758301e-01 7.699592411518096924e-02 -5.521031096577644348e-02 1.306762099266052246e-01 -9.142328053712844849e-02 2.605748772621154785e-01 1.464701294898986816e-01 1.251124218106269836e-02 1.961883306503295898e-01 -3.157888948917388916e-01 5.468954145908355713e-02 3.805843740701675415e-02 -2.816351652145385742e-01 -3.323538601398468018e-01 2.080758363008499146e-01 -1.755727231502532959e-01 -5.923271551728248596e-02 -5.547343567013740540e-02 -3.331188261508941650e-01 1.037505790591239929e-01 2.416628450155258179e-01
-2.041950076818466187e-01 -1.085504665970802307e-01 -1.603632867336273193e-01 -1.672410666942596436e-01 4.010213166475296021e-02 1.621747761964797974e-01 1.485915482044219971e-01 -4.300566390156745911e-02 -1.159759461879730225e-01 -3.273488283157348633e-01 2.368524372577667236e-01 -1.842368096113204956e-01 2.877281308174133301e-01 -3.462299108505249023e-01 -1.361345648765563965e-01 1.522100716829299927e-01 7.348857074975967407e-02 3.546422719955444336e-02 -2.270681709051132202e-01 -2.012124657630920410e-01 -8.143369108438491821e-02 -1.770612597465515137e-01 1.706237941980361938e-01 4.105612263083457947e-02 9.592036157846450806e-02 2.583628892898559570e-01 -2.754051685333251953e-01 -1.640725433826446533e-01 -1.261190176010131836e-01 -1.431665122509002686e-01 -5.522740632295608521e-02 1.807891204953193665e-02
-1.469965428113937378e-01 -7.890921086072921753e-02 3.187074363231658936e-01 -1.985437124967575073e-01 1.374281346797943115e-01 4.010100662708282471e-01 -1.282823979854583740e-01 -2.920279204845428467e-01 1.892804913222789764e-02 -1.056446209549903870e-01 8.864039182662963867e-02 -2.022067755460739136e-01 4.825566336512565613e-02 -3.293416500091552734e-01 2.761987447738647461e-01 1.704788058996200562e-01 1.414142996072769165e-01 3.177152201533317566e-02 -2.131746411323547363e-01 -6.263373792171478271e-02 -1.618857830762863159e-01 -3.599590808153152466e-02 -1.282679289579391479e-01 -2.109068036079406738e-01 -2.594397068023681641e-01 2.373091317713260651e-02 -6.827414035797119141e-03 -1.292625665664672852e-01 -3.956511616706848145e-02 5.590699240565299988e-02 -5.665972828865051270e-02 1.482980251312255859e-01
-1.655461937189102173e-01 9.413632564246654510e-03 -1.847653239965438843e-01 -1.329317390918731689e-01 2.534946985542774200e-02 2.377917766571044922e-01 -1.271053999662399292e-01 -1.040254905819892883e-01 1.497505754232406616e-01 2.195102721452713013e-02 3.515911400318145752e-01 1.126151904463768005e-01 3.806843757629394531e-01 -7.312702387571334839e-02 3.875411748886108398e-01 3.186609148979187012e-01 2.935707010328769684e-02 4.427212476730346680e-02 -2.486061453819274902e-01 3.157529048621654510e-03 1.625161431729793549e-02 8.240888267755508423e-02 -4.519928246736526489e-02 3.117815218865871429e-02 -8.489887416362762451e-02 8.023432642221450806e-02 -3.562774956226348877e-01 -1.410327702760696411e-01 -1.574841439723968506e-01 -8.986494690179824829e-02 3.038879483938217163e-02 -7.967799156904220581e-02
-3.954375162720680237e-02 8.885467797517776489e-02 7.236309349536895752e-02 -1.488811820745468140e-01 -2.315745800733566284e-01 1.125225913710892200e-03 -1.269154548645019531e-01 -1.135742366313934326e-01 1.006545573472976685e-01 -1.086927056312561035e-01 3.425681591033935547e-02 -2.062707021832466125e-02 2.594401538372039795e-01 1.361445188522338867e-01 7.521821558475494385e-02 2.377895116806030273e-01 2.768616676330566406e-01 -1.415139436721801758e-01 -6.754263490438461304e-02 -1.765883713960647583e-01 -1.804243773221969604e-01 2.774785831570625305e-02 2.421083450317382812e-01 1.245515327900648117e-02 -2.011726349592208862e-01 -1.446621716022491455e-01 -4.858534336090087891e-01 -1.653363704681396484e-01 -3.684172928333282471e-01 -8.068576455116271973e-02 5.870023369789123535e-02 1.179865971207618713e-01
4.822660610079765320e-02 -8.786928653717041016e-02 2.706697024405002594e-02 -2.881056964397430420e-01 1.382071524858474731e-01 3.846883028745651245e-02 2.242874354124069214e-01 -5.606364086270332336e-02 -1.941108107566833496e-01 2.156846225261688232e-01 -2.537449076771736145e-02 -2.562551200389862061e-02 -1.410620100796222687e-02 -1.730636805295944214e-01 1.806786507368087769e-01 2.983658909797668457e-01 2.116996049880981445e-01 1.979585140943527222e-01 9.609925001859664917e-02 -1.177915856242179871e-01 6.927567720413208008e-02 1.605820469558238983e-02 -3.494819998741149902e-02 -3.945652544498443604e-01 -3.411558270454406738e-01 1.956802904605865479e-01 -1.754613518714904785e-01 1.475692689418792725e-01 1.297473907470703125e-01 -2.455107122659683228e-01 2.028021514415740967e-01 1.777124032378196716e-02
-9.742826968431472778e-02 -2.930624783039093018e-01 2.649433016777038574e-01 -3.966255784034729004e-01 -5.172828212380409241e-02 1.191139444708824158e-01 -2.577016875147819519e-02 1.228216886520385742e-01 -6.048158183693885803e-02 -6.800921261310577393e-02 1.787678450345993042e-01 1.091013327240943909e-01 -7.068454474210739136e-02 -6.786233931779861450e-02 -1.523251235485076904e-01 1.115039363503456116e-01 3.298330307006835938e-01 -2.034475207328796387e-01 9.438703954219818115e-02 -7.239155471324920654e-02 -5.350811779499053955e-02 -5.106088239699602127e-03 -1.650411486625671387e-01 1.213970966637134552e-02 -4.328579306602478027e-01 -2.539994716644287109e-01 -1.259951591491699219e-01 -6.244197487831115723e-02 1.610397845506668091e-01 -2.177424430847167969e-01 -1.634346321225166321e-02 -8.512791991233825684e-02
-2.205220013856887817e-01 -8.933740109205245972e-02 -9.083369746804237366e-03 -3.231604695320129395e-01 2.782121896743774414e-01 1.798305213451385498e-01 5.486446619033813477e-02 1.552888303995132446e-01 -1.113830506801605225e-01 1.039551012217998505e-02 1.758280843496322632e-01 -4.958194494247436523e-02 -4.975525662302970886e-02 2.209169119596481323e-01 3.166981935501098633e-01 1.757661104202270508e-01 1.348662078380584717e-01 -3.685047328472137451e-01 2.350759133696556091e-02 6.022454425692558289e-02 1.929471045732498169e-01 1.430796235799789429e-01 -1.891825497150421143e-01 6.416835635900497437e-02 -1.939428001642227173e-01 1.298841238021850586e-01 -3.082002103328704834e-01 6.852222979068756104e-02 -1.588217318058013916e-01 -1.705816388130187988e-01 -9.257256239652633667e-02 2.859728224575519562e-02
-3.021253645420074463e-01 1.972601860761642456e-01 1.498905569314956665e-01 -1.920279711484909058e-01 3.240210562944412231e-02 1.956757158041000366e-01 -1.756369620561599731e-01 -1.466275453567504883e-01 -6.195264309644699097e-02 1.944256871938705444e-01 1.075648702681064606e-02 1.118300482630729675e-01 4.951101914048194885e-02 -2.946760952472686768e-01 -2.591209709644317627e-01 2.609311342239379883e-01 2.809580564498901367e-01 2.815414627548307180e-04 1.224171295762062073e-01 1.095620840787887573e-01 -2.121867537498474121e-01 1.627710908651351929e-01 4.489430785179138184e-02 -2.063023671507835388e-02 -2.788816988468170166e-01 -9.476289898157119751e-02 -2.025809139013290405e-01 -9.683211334049701691e-03 -1.268957853317260742e-01 -2.655330598354339600e-01 -7.808059453964233398e-02 -1.988060027360916138e-01
4.033078439533710480e-03 -2.102907933294773102e-02 -9.437479078769683838e-02 -1.612678170204162598e-01 -2.066670209169387817e-01 4.304880499839782715e-01 5.906351283192634583e-02 -7.250862568616867065e-02 -1.746690715663135052e-03 1.382327973842620850e-01 2.385438829660415649e-01 2.895234227180480957e-01 8.359898626804351807e-02 -5.579415336251258850e-02 -3.094782233238220215e-01 2.303818240761756897e-02 1.073352843523025513e-01 -1.152376309037208557e-01 1.543282568454742432e-01 -6.060513854026794434e-02 -2.080106586217880249e-01 -7.474222034215927124e-02 4.616190493106842041e-02 6.058286875486373901e-02 -1.047024130821228027e-01 3.415007591247558594e-01 -3.429888188838958740e-01 -2.344477176666259766e-02 -1.626488864421844482e-01 -2.688132524490356445e-01 8.712586015462875366e-02 5.072971433401107788e-02
-4.223699271678924561e-01 8.838833868503570557e-02 1.873582303524017334e-01 -1.754508912563323975e-01 8.044697344303131104e-02 3.211073279380798340e-01 5.082937423139810562e-03 5.957272276282310486e-02 -9.802707284688949585e-02 -2.709407806396484375e-01 9.854917228221893311e-02 9.413851797580718994e-02 3.911499977111816406e-01 -1.429014503955841064e-01 2.636606432497501373e-02 1.454549580812454224e-01 2.053190618753433228e-01 1.745747625827789307e-01 2.281282693147659302e-01 -1.297928392887115479e-01 -8.236587792634963989e-02 -8.248597383499145508e-02 -7.201275229454040527e-02 -1.210928708314895630e-01 -2.166231125593185425e-01 6.094877049326896667e-02 -1.822693198919296265e-01 -7.866279780864715576e-02 6.834691017866134644e-02 1.558270454406738281e-01 -6.407625973224639893e-02 1.995426267385482788e-01
-2.261385172605514526e-01 -5.966445058584213257e-02 1.239592134952545166e-01 -1.709913313388824463e-01 1.330593824386596680e-01 1.249564960598945618e-01 1.125731766223907471e-01 -2.218891233205795288e-01 -2.782858610153198242e-01 -2.347433418035507202e-01 1.595507264137268066e-01 -4.651851579546928406e-02 2.788661718368530273e-01 -1.127308458089828491e-01 -4.150629043579101562e-02 6.543242186307907104e-02 1.472801119089126587e-01 -3.558652102947235107e-02 -1.912652850151062012e-01 2.157270442694425583e-03 -9.247273206710815430e-02 -1.325856335461139679e-02 1.015123799443244934e-01 -3.610147535800933838e-01 -3.614797815680503845e-02 -1.848428137600421906e-02 -3.261129558086395264e-01 -1.191224083304405212e-01 3.740519881248474121e-01 -1.189906969666481018e-01 9.589926898479461670e-02 2.333616316318511963e-01
1.379575813189148903e-03 -5.725253373384475708e-02 4.226806759834289551e-02 9.898962825536727905e-02 -8.606993942521512508e-04 1.960113346576690674e-01 -4.181924462318420410e-02 2.123202532529830933e-01 -3.671506643295288086e-01 7.413398474454879761e-02 3.300175964832305908e-01 -2.399062812328338623e-01 3.239252269268035889e-01 -1.116136536002159119e-01 -5.340658873319625854e-02 6.586978584527969360e-02 9.939678013324737549e-02 1.309721358120441437e-02 8.892256021499633789e-02 -2.075542658567428589e-01 7.385519891977310181e-02 -2.187315970659255981e-01 -9.711381047964096069e-02 -1.080182790756225586e-01 -2.514584064483642578e-01 -1.573854386806488037e-01 -2.877130508422851562e-01 -1.289564818143844604e-01 -1.811837106943130493e-01 1.811446435749530792e-02 3.457437735050916672e-03 3.354612886905670166e-01
-1.493776291608810425e-01 6.669731438159942627e-02 1.364115439355373383e-02 -1.743336319923400879e-01 2.362601459026336670e-01 8.448428660631179810e-02 -5.005059391260147095e-02 1.531301736831665039e-01 7.694653421640396118e-02 -2.161681056022644043e-01 9.485760820098221302e-04 -1.740208119153976440e-01 3.023099899291992188e-01 -1.486004237085580826e-02 -1.655853986740112305e-01 -8.462908864021301270e-02 -6.873094290494918823e-02 -1.287556737661361694e-01 6.420125812292098999e-02 -1.458809375762939453e-01 -5.607895925641059875e-02 1.918758451938629150e-01 -1.240742132067680359e-01 1.367318183183670044e-01 -3.289224803447723389e-01 -1.643148064613342285e-01 -3.674406707286834717e-01 -1.750063747167587280e-01 -1.545973271131515503e-01 -3.960287570953369141e-01 2.009468823671340942e-01 4.380157962441444397e-02
2.343238443136215210e-01 9.556844085454940796e-02 2.303982228040695190e-01 -2.929411232471466064e-01 -1.026807054877281189e-01 2.036471366882324219e-01 -1.133178621530532837e-01 5.391421914100646973e-02 -1.600749492645263672e-01 -2.294442206621170044e-01 1.556272804737091064e-01 -1.232925057411193848e-01 -1.045512408018112183e-01 -1.200520619750022888e-01 -7.746589183807373047e-02 1.342956572771072388e-01 -7.691656798124313354e-02 -1.585263907909393311e-01 -2.401650995016098022e-01 1.045757532119750977e-02 3.188746795058250427e-02 -3.341842293739318848e-01 -5.205041170120239258e-02 -4.331178590655326843e-02 -3.694472312927246094e-01 1.440664380788803101e-02 -2.551257014274597168e-01 -2.752210795879364014e-01 -1.454970240592956543e-01 -1.762903034687042236e-01 -1.209717914462089539e-01 1.081475764513015747e-01
4.424009937793016434e-03 1.259533017873764038e-01 -2.501238323748111725e-02 -2.641853988170623779e-01 1.970800943672657013e-02 8.336260169744491577e-02 6.331774592399597168e-02 -2.466356568038463593e-02 -6.399751454591751099e-02 -2.335672527551651001e-01 2.685147225856781006e-01 -2.088692784309387207e-01 -3.210754692554473877e-02 -9.284885972738265991e-02 -1.597054004669189453e-01 -7.542600482702255249e-02 5.501392483711242676e-02 -2.036731243133544922e-01 1.156647503376007080e-02 -1.692681610584259033e-01 9.168282151222229004e-02 -1.497430168092250824e-02 1.782857477664947510e-01 1.839246898889541626e-01 -5.441851615905761719e-01 1.674153059720993042e-01 -2.260302603244781494e-01 1.574155390262603760e-01 -1.924711316823959351e-01 -2.339877784252166748e-01 1.754810661077499390e-01 1.278923153877258301e-01
2.928758598864078522e-02 -8.041097782552242279e-03 1.136475577950477600e-01 -2.459245622158050537e-01 -7.473149150609970093e-02 2.194234132766723633e-01 1.632971875369548798e-02 -1.376572400331497192e-01 -1.781765073537826538e-01 6.782479584217071533e-02 3.195298016071319580e-01 -9.322880208492279053e-02 2.549227774143218994e-01 -2.203499376773834229e-01 2.924177050590515137e-01 -2.249210327863693237e-02 7.914298027753829956e-02 -1.216080561280250549e-01 -8.975680172443389893e-02 2.557807043194770813e-02 8.879101835191249847e-03 -6.869251281023025513e-02 2.526901662349700928e-01 2.608492672443389893e-01 -1.486343294382095337e-01 1.915538758039474487e-01 -3.212761282920837402e-01 -1.711657047271728516e-01 -1.096670851111412048e-01 -2.335835248231887817e-01 -2.489193528890609741e-01 1.404949128627777100e-01
-1.267376393079757690e-01 -5.385378375649452209e-02 -1.977564096450805664e-01 -1.617220640182495117e-01 9.731731563806533813e-02 1.200798079371452332e-01 2.352800518274307251e-01 2.759804204106330872e-02 -2.342010140419006348e-01 3.310297429561614990e-01 4.972288012504577637e-02 -1.388680189847946167e-01 1.307411491870880127e-01 8.365807682275772095e-02 -5.471014976501464844e-02 1.686356216669082642e-01 -5.415504053235054016e-02 -2.330993860960006714e-01 -2.485741376876831055e-01 -3.078626096248626709e-01 -7.248022011481225491e-04 -1.319684684276580811e-01 1.307489257305860519e-02 -1.453896611928939819e-01 -4.657915234565734863e-01 7.759397476911544800e-02 -1.557215601205825806e-01 -8.685281872749328613e-02 -1.554654166102409363e-02 -1.040381565690040588e-01 2.745595872402191162e-01 -1.647427305579185486e-02
-2.854579389095306396e-01 1.778077930212020874e-01 1.005200296640396118e-01 3.932028263807296753e-02 -3.754851967096328735e-02 -7.119705528020858765e-02 3.719335794448852539e-01 -1.491637080907821655e-01 1.393778175115585327e-01 -2.343476861715316772e-01 1.226715818047523499e-01 3.197900205850601196e-02 2.410365045070648193e-01 -2.108525782823562622e-01 -6.419085711240768433e-02 8.244010061025619507e-02 1.569860130548477173e-01 -8.512052148580551147e-02 -1.889609545469284058e-02 2.685087360441684723e-02 3.494592010974884033e-02 9.230017662048339844e-02 -3.206142187118530273e-01 -3.898581266403198242e-01 -2.375132143497467041e-01 -8.265725336968898773e-04 -2.879768013954162598e-01 -5.966283008456230164e-02 -6.176076084375381470e-02 -1.925104260444641113e-01 5.094071850180625916e-02 1.429314762353897095e-01
-9.525360167026519775e-02 4.187391325831413269e-02 -4.679480567574501038e-02 6.395705789327621460e-02 1.180941984057426453e-01 3.200192749500274658e-01 3.472312986850738525e-01 -1.063631772994995117e-01 -2.062404006719589233e-01 1.262466460466384888e-01 1.180197224020957947e-01 -4.559782147407531738e-02 8.845050632953643799e-02 -1.740485429763793945e-01 -7.151755690574645996e-02 2.256232351064682007e-01 1.987332850694656372e-01 -3.487626314163208008e-01 -2.462203055620193481e-01 -2.582642138004302979e-01 1.347039043903350830e-01 -2.265523970127105713e-01 9.686585515737533569e-02 -1.020883396267890930e-01 -3.311921954154968262e-01 1.546383649110794067e-01 -1.966784149408340454e-01 8.997441083192825317e-02 2.744679152965545654e-02 -1.653573103249073029e-02 -8.163698762655258179e-02 -1.523209922015666962e-02
1.892380863428115845e-01 2.453644722700119019e-01 -8.431429974734783173e-03 -3.388365730643272400e-02 2.450727820396423340e-01 -3.143050149083137512e-02 7.804141193628311157e-02 2.132459878921508789e-01 9.279704838991165161e-02 1.638214737176895142e-01 1.739444583654403687e-01 2.833343669772148132e-02 -9.895952045917510986e-02 -1.456795483827590942e-01 1.021764613687992096e-02 1.788349151611328125e-01 8.584309369325637817e-02 7.316540181636810303e-02 8.818545192480087280e-02 -9.197242558002471924e-02 7.022579759359359741e-02 1.320421881973743439e-02 3.010757565498352051e-01 -1.463576108217239380e-01 -2.522239387035369873e-01 -2.078393697738647461e-01 -5.052372813224792480e-01 -1.180283632129430771e-02 -9.913097321987152100e-02 -3.029176890850067139e-01 2.249250710010528564e-01 -4.066929221153259277e-03
-4.326745122671127319e-02 9.473934024572372437e-02 4.340727999806404114e-02 -1.394298672676086426e-01 -9.681104123592376709e-02 1.915731579065322876e-01 1.889787428081035614e-02 -2.311253845691680908e-01 1.235532108694314957e-02 1.496202945709228516e-01 2.058372646570205688e-01 8.169179782271385193e-03 1.740223169326782227e-01 6.604286842048168182e-03 -1.883191242814064026e-02 -1.194179728627204895e-01 1.474867165088653564e-01 -1.340168118476867676e-01 2.933479845523834229e-01 3.219582140445709229e-01 -1.492162197828292847e-01 -1.057531833648681641e-01 3.509679436683654785e-02 9.640059433877468109e-03 -4.320266246795654297e-01 -2.301687896251678467e-01 -1.033141911029815674e-01 -1.398104429244995117e-01 -1.778467209078371525e-03 -3.806072473526000977e-01 2.506200075149536133e-01 -1.278419792652130127e-01
1.687391474843025208e-02 -7.751583307981491089e-02 1.128168478608131409e-01 -1.202559750527143478e-02 1.930264979600906372e-01 5.546591058373451233e-02 -1.201145946979522705e-01 -1.440059691667556763e-01 -2.437658309936523438e-01 3.520701080560684204e-02 1.265466809272766113e-01 -2.176125496625900269e-01 1.584639400243759155e-01 -7.597665488719940186e-02 -3.193400334566831589e-03 -6.868816912174224854e-02 1.015386357903480530e-01 -6.678833812475204468e-02 7.963467389345169067e-02 -3.376897871494293213e-01 -3.406517580151557922e-02 -1.987806260585784912e-01 1.937895715236663818e-01 -3.104895353317260742e-01 -4.562620520591735840e-01 6.568094342947006226e-02 -3.123402297496795654e-01 -1.882645338773727417e-01 3.171025589108467102e-02 1.416900604963302612e-01 2.230690270662307739e-01 1.399347633123397827e-01
3.281996026635169983e-02 -8.714211732149124146e-02 2.762109637260437012e-01 -3.031352460384368896e-01 -2.276035584509372711e-02 2.039534598588943481e-01 5.693880375474691391e-03 1.462903171777725220e-01 1.443031430244445801e-01 -1.004294455051422119e-01 2.159301377832889557e-02 1.691641956567764282e-01 -1.810473650693893433e-01 -2.117108851671218872e-01 1.547637581825256348e-01 8.774387836456298828e-02 -3.703075647354125977e-02 -2.023517638444900513e-01 -4.223167488817125559e-04 -2.325912415981292725e-01 1.743976175785064697e-01 -1.727018505334854126e-01 -8.875469863414764404e-02 -7.020563632249832153e-02 -2.141291946172714233e-01 1.043690815567970276e-01 -5.019599199295043945e-01 2.039575204253196716e-02 1.144285649061203003e-01 -2.881667912006378174e-01 3.807007893919944763e-02 -1.190976202487945557e-01
1.306777894496917725e-01 -5.838168412446975708e-02 -1.410658210515975952e-01 1.175095066428184509e-01 3.252267837524414062e-02 2.790572643280029297e-01 1.742732897400856018e-02 -5.666811019182205200e-02 -2.098783403635025024e-01 -1.698913574218750000e-01 2.862151563167572021e-01 2.375575304031372070e-01 2.194588929414749146e-01 -5.818902328610420227e-02 1.309148967266082764e-02 3.479462862014770508e-02 1.628777533769607544e-01 -1.120352596044540405e-01 1.059681773185729980e-01 -1.453038584440946579e-02 9.933852404356002808e-02 -2.308742515742778778e-02 -1.529433876276016235e-01 -7.501094788312911987e-02 -5.011578649282455444e-02 2.132922410964965820e-01 -5.337383747100830078e-01 -1.316454410552978516e-01 1.328295171260833740e-01 -3.620701730251312256e-01 -8.323290199041366577e-02 -5.785151571035385132e-02
1.039499789476394653e-02 -8.875510841608047485e-02 -2.881530486047267914e-02 -6.025253236293792725e-02 -1.137903854250907898e-01 1.115782186388969421e-01 -3.139710128307342529e-01 1.792488247156143188e-02 9.359132498502731323e-03 3.067950904369354248e-02 1.063862666487693787e-01 -2.194340229034423828e-01 2.761075496673583984e-01 1.227518729865550995e-02 3.547300770878791809e-02 7.479253411293029785e-02 1.654770076274871826e-01 -6.448493152856826782e-02 2.031712830066680908e-01 -9.919121861457824707e-02 -1.218970343470573425e-01 1.773188859224319458e-01 9.781204909086227417e-02 -1.845727488398551941e-02 -2.273652553558349609e-01 -9.471711516380310059e-02 -4.074228703975677490e-01 -3.556815385818481445e-01 -2.703362405300140381e-01 -2.036179006099700928e-01 3.160313963890075684e-01 1.143081411719322205e-01
-1.054598242044448853e-01 1.750769466161727905e-01 5.159560590982437134e-02 -2.054623961448669434e-01 -1.644322276115417480e-01 1.346046477556228638e-01 -2.072987258434295654e-01 -3.714001923799514771e-02 -2.842965126037597656e-01 -1.263161599636077881e-01 1.227694377303123474e-01 2.071359902620315552e-01 8.146429061889648438e-02 -2.027565985918045044e-01 -3.544184565544128418e-02 -2.026135623455047607e-01 1.920951753854751587e-01 -2.470409721136093140e-01 -1.014300882816314697e-01 1.394242346286773682e-01 -3.304918110370635986e-01 1.798390150070190430e-01 2.332919389009475708e-01 -2.461371198296546936e-02 -1.181547865271568298e-01 -1.528916805982589722e-01 -2.791230082511901855e-01 -1.020692214369773865e-01 -5.429741367697715759e-02 -3.408896923065185547e-01 -1.239931304007768631e-02 9.900132566690444946e-02
4.974477365612983704e-02 2.104972451925277710e-01 -3.328300714492797852e-01 -2.859683334827423096e-01 -1.222186014056205750e-01 1.405038982629776001e-01 2.794968150556087494e-02 -2.175972461700439453e-01 2.569823153316974640e-02 9.355086088180541992e-02 3.370810747146606445e-01 -4.080772027373313904e-02 2.815778851509094238e-01 -7.154724746942520142e-02 1.697859317064285278e-01 3.867130726575851440e-02 2.347908355295658112e-02 -2.931970655918121338e-01 -2.069108933210372925e-01 -9.106085449457168579e-02 -1.500755548477172852e-01 -8.198846131563186646e-02 -9.324979782104492188e-02 1.300985217094421387e-01 -2.744922228157520294e-02 1.982722133398056030e-01 -3.438937664031982422e-01 -1.887180469930171967e-02 1.067301630973815918e-01 -2.684172391891479492e-01 -6.164228543639183044e-02 -4.012605175375938416e-03
-1.025172993540763855e-01 -1.770257204771041870e-01 -1.684389561414718628e-01 -1.748268604278564453e-01 1.351948827505111694e-01 1.143287196755409241e-01 -1.020215004682540894e-01 -1.556784566491842270e-02 -1.733979135751724243e-01 -1.997483968734741211e-01 -3.272175416350364685e-02 2.442557811737060547e-01 2.205199301242828369e-01 -5.146961286664009094e-02 1.277594566345214844e-01 -1.669832156039774418e-03 2.409844398498535156e-01 1.024127304553985596e-01 1.951844394207000732e-01 -2.458458393812179565e-02 -2.783094942569732666e-01 6.043640524148941040e-02 2.134835571050643921e-01 -3.445890033617615700e-03 -2.489643692970275879e-01 -3.423373997211456299e-01 -8.898640424013137817e-02 1.519616693258285522e-02 -7.186346501111984253e-02 -3.731647729873657227e-01 2.715624570846557617e-01 1.395203173160552979e-01
-2.197820544242858887e-01 -1.125232502818107605e-01 1.351103037595748901e-01 -4.685554504394531250e-01 -1.355567127466201782e-01 2.898318171501159668e-01 -1.356088072061538696e-01 1.662312150001525879e-01 -1.358717679977416992e-01 7.346487045288085938e-02 -1.340055838227272034e-02 1.404534131288528442e-01 -1.408688873052597046e-01 9.346993267536163330e-02 -1.384258270263671875e-02 5.819368362426757812e-02 4.329356849193572998e-01 -1.237478554248809814e-01 1.257585585117340088e-01 -1.918653398752212524e-02 -5.452194064855575562e-02 3.444981202483177185e-02 -2.997664175927639008e-02 -1.064034104347229004e-01 -3.386088311672210693e-01 -9.684503078460693359e-02 -4.750723019242286682e-02 3.762716893106698990e-03 -8.653837442398071289e-02 -3.262003958225250244e-01 3.693907335400581360e-02 -5.927631631493568420e-03
-6.488884240388870239e-02 -2.549343183636665344e-02 5.163270607590675354e-02 -2.724705934524536133e-01 1.646035015583038330e-01 1.907340735197067261e-01 -2.040352821350097656e-01 -2.736338227987289429e-02 -1.057280749082565308e-01 -2.825716435909271240e-01 2.918464243412017822e-01 -4.654825851321220398e-02 4.635097086429595947e-02 -1.386172622442245483e-01 6.642331182956695557e-02 1.009265854954719543e-01 2.459078878164291382e-01 3.850727081298828125e-01 7.410193979740142822e-02 8.198491483926773071e-02 6.101196259260177612e-02 -1.564623713493347168e-01 -2.306107133626937866e-01 -2.102182656526565552e-01 -7.188241183757781982e-02 9.375074505805969238e-02 -1.149155199527740479e-01 -7.579570263624191284e-02 -1.961429268121719360e-01 -4.181206524372100830e-01 4.144897684454917908e-02 5.992123857140541077e-02
-1.127897650003433228e-01 -7.179164141416549683e-02 1.755656301975250244e-01 -2.582216262817382812e-01 2.143003046512603760e-02 2.642506062984466553e-01 1.196412965655326843e-01 -2.645079977810382843e-02 6.640656292438507080e-02 -2.606295943260192871e-01 4.339359235018491745e-03 -1.075414046645164490e-01 2.122009694576263428e-01 1.585685014724731445e-01 -8.302248269319534302e-02 3.201505243778228760e-01 1.203491240739822388e-01 -2.185024917125701904e-01 1.343539953231811523e-01 -1.729983091354370117e-01 -8.418676257133483887e-02 2.534345388412475586e-01 2.078858911991119385e-01 -7.861186563968658447e-02 -2.954952791333198547e-02 9.257218241691589355e-02 -3.347228169441223145e-01 -6.797035038471221924e-02 4.734577611088752747e-02 -3.976209461688995361e-01 1.356923282146453857e-01 7.705005817115306854e-03
-5.456859990954399109e-02 1.718850433826446533e-02 2.104714065790176392e-01 -3.339078724384307861e-01 1.336521953344345093e-01 4.523163288831710815e-02 1.689456701278686523e-01 8.194056898355484009e-02 4.276075959205627441e-02 -1.112719848752021790e-01 1.490915119647979736e-01 -2.445741370320320129e-02 6.338465958833694458e-02 -1.926593333482742310e-01 -1.426219195127487183e-01 1.661049872636795044e-01 1.213323622941970825e-01 -2.533977329730987549e-01 3.776829242706298828e-01 3.573086112737655640e-02 4.370661452412605286e-02 1.365770995616912842e-01 3.017985224723815918e-01 5.581355094909667969e-02 -3.229860365390777588e-01 5.318775027990341187e-02 -2.743111550807952881e-01 1.209380328655242920e-01 -5.425058305263519287e-02 -2.356207817792892456e-01 2.551226019859313965e-01 -3.848906978964805603e-02
9.802997112274169922e-02 1.144281402230262756e-01 -6.463840603828430176e-02 -1.642237603664398193e-01 -2.735563926398754120e-02 1.378968805074691772e-01 -1.504716724157333374e-01 4.265574365854263306e-02 1.252994239330291748e-01 2.826532125473022461e-01 6.350180506706237793e-02 1.330098062753677368e-01 -4.707488231360912323e-03 -1.991550624370574951e-01 2.248019874095916748e-01 2.389266490936279297e-01 -5.425085499882698059e-02 1.097209975123405457e-01 2.015805095434188843e-01 8.273594081401824951e-02 -1.070296913385391235e-01 2.516083717346191406e-01 6.216159835457801819e-02 -1.179110556840896606e-01 -3.202497959136962891e-01 -2.071679979562759399e-01 -4.052046835422515869e-01 1.506477780640125275e-02 -1.754884272813796997e-01 -3.736262321472167969e-01 2.098961919546127319e-02 3.974129259586334229e-02
-7.776981592178344727e-02 5.759832635521888733e-02 -9.994538128376007080e-02 -8.450931310653686523e-02 2.295779287815093994e-01 1.900655478239059448e-01 1.783218234777450562e-02 -1.098057478666305542e-01 -1.997429728507995605e-01 1.872440129518508911e-01 2.796120643615722656e-01 -3.019065856933593750e-01 3.100909665226936340e-02 -5.898956209421157837e-02 -1.269226372241973877e-01 1.559091061353683472e-01 1.456955820322036743e-01 -3.714374303817749023e-01 1.450649648904800415e-02 -3.470234274864196777e-01 -7.012940198183059692e-02 -1.838429085910320282e-02 -2.891882956027984619e-01 -2.041639238595962524e-01 -3.253530859947204590e-01 -3.465244174003601074e-02 -1.072276383638381958e-01 1.546607818454504013e-02 -1.284448355436325073e-01 1.140006780624389648e-01 1.369841992855072021e-01 7.551201432943344116e-02
1.875384151935577393e-02 -3.096726164221763611e-02 2.258067764341831207e-02 4.862638190388679504e-02 3.706578537821769714e-02 2.073275893926620483e-01 3.293329775333404541e-01 -8.385036885738372803e-02 -2.438099384307861328e-01 7.198628783226013184e-02 6.988833099603652954e-02 -4.926950484514236450e-02 -1.167796552181243896e-03 -2.265250533819198608e-01 -1.311135292053222656e-02 3.160615861415863037e-01 1.476654708385467529e-01 -4.068392217159271240e-01 -2.771204710006713867e-01 -2.067105472087860107e-01 1.253740042448043823e-01 -1.741727590560913086e-01 2.467815764248371124e-02 -1.507613211870193481e-01 -2.718635499477386475e-01 1.043300330638885498e-02 -2.372388094663619995e-01 1.837522387504577637e-01 -8.496948331594467163e-02 -1.256769746541976929e-01 1.940631270408630371e-01 1.080027073621749878e-01
-1.975669413805007935e-01 1.123899072408676147e-01 -1.828037947416305542e-01 -6.029884889721870422e-02 8.167383074760437012e-02 1.542686372995376587e-01 4.969900846481323242e-02 1.071422621607780457e-01 -1.861793398857116699e-01 1.601222604513168335e-01 4.548744261264801025e-01 -2.089152187108993530e-01 8.160736411809921265e-02 -1.556069850921630859e-01 -4.248230531811714172e-02 2.360432446002960205e-01 2.398922294378280640e-01 2.125295251607894897e-02 -3.732830658555030823e-02 6.987344473600387573e-02 -6.808499991893768311e-02 -1.308356225490570068e-01 -1.937706619501113892e-01 -2.644514143466949463e-01 -1.195456609129905701e-01 3.293662965297698975e-01 -3.921445086598396301e-02 2.707011997699737549e-01 6.816827505826950073e-02 -1.732768714427947998e-01 1.983542591333389282e-01 -4.994002729654312134e-02
-2.040593177080154419e-01 -2.880418300628662109e-01 1.134167984127998352e-01 -3.217792510986328125e-01 7.152031362056732178e-02 2.187227159738540649e-01 -2.176585793495178223e-01 -2.317256778478622437e-01 -1.261529624462127686e-01 -2.575889229774475098e-02 1.232334822416305542e-01 2.499857097864151001e-01 1.512540876865386963e-01 5.602495744824409485e-02 -1.785834580659866333e-01 -1.706462800502777100e-01 5.209223926067352295e-02 -5.335733667016029358e-02 2.008181065320968628e-02 1.149930581450462341e-01 -8.033603429794311523e-02 -1.144025698304176331e-01 -9.266806393861770630e-02 2.545006945729255676e-02 -2.647249400615692139e-01 -3.649627566337585449e-01 -1.817780584096908569e-01 1.416215002536773682e-01 -1.562955416738986969e-02 -2.768353521823883057e-01 1.764439642429351807e-01 1.063843816518783569e-01
3.702313080430030823e-02 -1.300343573093414307e-01 1.212382242083549500e-01 -1.621644049882888794e-01 -3.184759616851806641e-02 -1.207725778222084045e-01 2.283438667654991150e-02 -7.287744432687759399e-02 -4.527224693447351456e-03 -9.339693188667297363e-02 -1.851045042276382446e-01 1.795468106865882874e-02 2.924244403839111328e-01 -9.377869963645935059e-02 -1.239049714058637619e-02 -8.662507683038711548e-02 2.241074740886688232e-01 -2.425689697265625000e-01 -2.381783425807952881e-01 -1.089860126376152039e-01 5.836390424519777298e-03 -1.148366481065750122e-01 6.015405058860778809e-02 -1.142697781324386597e-01 -4.119871258735656738e-01 -2.367109432816505432e-02 -3.037478029727935791e-01 -1.527678519487380981e-01 -6.439763307571411133e-02 -4.093897938728332520e-01 -2.087681740522384644e-01 2.553509473800659180e-01
-2.291844338178634644e-01 8.351948112249374390e-02 -7.911705225706100464e-02 -8.786507695913314819e-02 -1.315075904130935669e-01 2.718660831451416016e-01 7.435891777276992798e-03 9.126006066799163818e-02 7.621604204177856445e-02 -2.178610861301422119e-02 1.497550606727600098e-01 1.134072393178939819e-01 1.013179644942283630e-01 6.856697052717208862e-02 -3.034088611602783203e-01 -9.920279681682586670e-02 2.383736521005630493e-01 -1.770436167716979980e-01 -1.419588923454284668e-01 2.180239111185073853e-01 -2.946878969669342041e-01 -2.224099822342395782e-02 1.162023618817329407e-01 -8.240567892789840698e-02 -2.948550581932067871e-01 1.653456240892410278e-01 -4.331123828887939453e-02 -1.672187149524688721e-01 -1.475936025381088257e-01 -4.159167706966400146e-01 2.046159803867340088e-01 1.557453125715255737e-01
-3.266477584838867188e-02 2.537090517580509186e-02 -1.285687088966369629e-01 -1.738748699426651001e-01 -5.330464988946914673e-02 1.388004720211029053e-01 -1.576643735170364380e-01 -3.253822326660156250e-01 -2.359237074851989746e-01 4.725269600749015808e-02 1.401300430297851562e-01 7.069543749094009399e-02 -3.387812972068786621e-01 -3.196005225181579590e-01 -2.165417224168777466e-01 -5.381764378398656845e-03 2.030408829450607300e-01 -1.451914757490158081e-01 -1.384004056453704834e-01 9.775963425636291504e-02 -2.081143558025360107e-01 2.550191245973110199e-03 1.705991923809051514e-01 -1.250193268060684204e-01 -2.194852232933044434e-01 -1.637075245380401611e-01 -3.499118387699127197e-01 5.493861064314842224e-02 -3.576515987515449524e-02 -2.372170686721801758e-01 1.198353469371795654e-01 3.021347709000110626e-02
-3.625903725624084473e-01 1.297917515039443970e-01 -1.474370658397674561e-01 5.386850610375404358e-02 2.447314187884330750e-02 5.847762525081634521e-02 2.633346915245056152e-01 -4.837689548730850220e-02 -3.664346039295196533e-02 -1.475627422332763672e-01 2.658526599407196045e-01 -1.215943545103073120e-01 3.708233311772346497e-02 -7.167393714189529419e-02 1.651210784912109375e-01 1.334112137556076050e-01 1.559812277555465698e-01 3.756095841526985168e-02 2.223046571016311646e-01 -2.901376485824584961e-01 6.074381992220878601e-02 4.205147176980972290e-02 1.509783510118722916e-02 -2.859549522399902344e-01 -4.477605223655700684e-01 -4.721939563751220703e-02 -1.479216665029525757e-01 -4.201811552047729492e-02 -1.605947017669677734e-01 -2.086006402969360352e-01 -1.689784079790115356e-01 1.419935822486877441e-01
-2.568910717964172363e-01 -1.707441657781600952e-01 2.731376290321350098e-01 -9.245017170906066895e-02 4.490254223346710205e-01 2.444772124290466309e-01 9.585143625736236572e-02 7.024542428553104401e-03 1.913767121732234955e-02 -1.754279732704162598e-01 1.584015488624572754e-01 1.536892652511596680e-01 -7.445433735847473145e-02 1.130150407552719116e-01 1.819912046194076538e-01 2.387343645095825195e-01 1.620498597621917725e-01 3.116995282471179962e-02 -1.930616945028305054e-01 -2.134435176849365234e-01 9.710146114230155945e-03 -8.767987042665481567e-02 -2.835427224636077881e-02 -3.391656652092933655e-02 -3.522093594074249268e-01 -8.944756537675857544e-02 -5.942261591553688049e-02 -8.376141637563705444e-02 -1.047402247786521912e-01 -2.074185758829116821e-01 -5.031045526266098022e-02 2.094434648752212524e-01
-1.286490857601165771e-01 1.185205057263374329e-01 -1.144405826926231384e-01 -5.870258808135986328e-02 -5.129611864686012268e-02 3.879499435424804688e-01 2.508914470672607422e-02 7.574183493852615356e-02 1.223618611693382263e-01 1.441261470317840576e-01 -3.555331751704216003e-02 -4.323736578226089478e-02 -3.509367257356643677e-02 -1.230053082108497620e-01 1.121567487716674805e-01 9.527887403964996338e-02 2.849269807338714600e-01 2.626578509807586670e-01 -8.376809768378734589e-03 2.721265256404876709e-01 -1.982658654451370239e-01 8.462603390216827393e-02 9.723317809402942657e-03 -1.951368898153305054e-02 -3.787793517112731934e-01 6.959163397550582886e-02 -3.459374308586120605e-01 5.532171949744224548e-02 -2.799746096134185791e-01 -2.993623614311218262e-01 4.276758432388305664e-02 -6.584202498197555542e-02
8.512530475854873657e-02 1.646537780761718750e-01 -1.196390017867088318e-01 -7.362563163042068481e-02 6.410794705152511597e-02 2.277071923017501831e-01 -7.400777935981750488e-02 2.043161354959011078e-02 9.520398825407028198e-02 6.678903847932815552e-02 1.920041292905807495e-01 -3.261085133999586105e-03 3.354077041149139404e-01 -2.191861718893051147e-01 1.400631815195083618e-01 -1.590979844331741333e-01 1.645595729351043701e-01 6.461250036954879761e-02 1.816698610782623291e-01 1.447176933288574219e-01 -5.353179574012756348e-02 -1.218180507421493530e-01 6.706040352582931519e-02 1.752788759768009186e-02 -5.412258505821228027e-01 -2.867702841758728027e-01 2.247029170393943787e-02 -1.128774695098400116e-02 -1.172170490026473999e-01 -2.018792182207107544e-01 2.965697050094604492e-01 -4.718993976712226868e-02
1.481431871652603149e-01 -4.416479915380477905e-02 -2.611517161130905151e-02 -2.890095710754394531e-01 3.409740328788757324e-02 2.424538731575012207e-01 1.250148713588714600e-01 1.844811439514160156e-01 -1.496011912822723389e-01 -1.433602422475814819e-01 2.761031091213226318e-01 1.501809656620025635e-01 1.716228723526000977e-01 1.594704985618591309e-01 -2.160319834947586060e-01 -8.006563782691955566e-02 4.499987959861755371e-01 -1.217054426670074463e-01 -1.325016766786575317e-01 -4.474806785583496094e-02 1.281339079141616821e-01 -1.014790311455726624e-01 -1.186909675598144531e-01 -1.838250309228897095e-01 -7.220051437616348267e-02 -2.707683145999908447e-01 -1.495285928249359131e-01 -1.423198878765106201e-01 -1.687496318481862545e-03 -2.984749078750610352e-01 7.827281951904296875e-02 6.910783797502517700e-02
-2.250805497169494629e-01 -8.481564372777938843e-02 1.211735233664512634e-01 4.434191435575485229e-02 1.159758120775222778e-01 1.254989802837371826e-01 7.870655506849288940e-02 -1.071398109197616577e-01 -3.039183914661407471e-01 1.641779579222202301e-02 9.853723645210266113e-02 -2.696372270584106445e-01 3.316929936408996582e-01 8.317584544420242310e-02 -6.290633231401443481e-03 3.196322545409202576e-02 -1.354805380105972290e-01 -2.809929251670837402e-01 1.608531773090362549e-01 -3.045328259468078613e-01 -9.644538909196853638e-02 -2.855015918612480164e-02 -2.041848003864288330e-02 -2.574968039989471436e-01 -3.692572712898254395e-01 1.503500156104564667e-02 -1.806363314390182495e-01 -1.430849432945251465e-01 4.997867625206708908e-03 -1.284298747777938843e-01 2.279390394687652588e-01 1.861526221036911011e-01
-1.578469276428222656e-01 1.595350205898284912e-01 4.793316125869750977e-02 -7.136486470699310303e-02 2.660410702228546143e-01 3.448059260845184326e-01 2.808435121551156044e-03 7.534803356975317001e-03 -1.553100347518920898e-01 1.273969560861587524e-01 5.375875905156135559e-02 -1.876221746206283569e-01 1.970579326152801514e-01 1.532573103904724121e-01 -4.857781156897544861e-02 1.697708219289779663e-01 -3.900361806154251099e-02 -1.981675028800964355e-01 -9.876295924186706543e-02 -4.447005391120910645e-01 3.584166290238499641e-03 -1.791676431894302368e-01 1.795417070388793945e-01 -6.333400309085845947e-02 -2.324097156524658203e-01 -2.675608545541763306e-02 -3.727072477340698242e-01 1.016034856438636780e-01 -1.020199581980705261e-01 5.331150069832801819e-02 1.698279082775115967e-01 1.335791498422622681e-01
-1.608392745256423950e-01 -2.012896537780761719e-02 -1.102188527584075928e-01 -6.555587053298950195e-02 -7.955497503280639648e-02 -1.226729527115821838e-02 2.047701179981231689e-01 6.289767473936080933e-02 1.054116189479827881e-01 3.027679026126861572e-01 1.207210272550582886e-01 1.507383286952972412e-01 1.267476230859756470e-01 -1.366124749183654785e-01 -1.298647522926330566e-01 1.953032016754150391e-01 8.927552402019500732e-02 -4.332594200968742371e-02 2.313866913318634033e-01 -3.251242041587829590e-01 1.646091975271701813e-02 -2.913264743983745575e-02 -9.747489541769027710e-02 1.926488578319549561e-01 -2.427507042884826660e-01 -2.460843324661254883e-01 -3.441516160964965820e-01 9.147996455430984497e-02 -1.834851652383804321e-01 -4.160657227039337158e-01 2.621845807880163193e-03 7.207942008972167969e-02
-1.401981562376022339e-01 -1.825900673866271973e-01 7.576332241296768188e-02 3.348718211054801941e-02 1.123811006546020508e-01 -1.679263710975646973e-01 -2.172419279813766479e-01 -7.547026965767145157e-03 -3.450606018304824829e-02 4.597396031022071838e-02 3.448718190193176270e-01 -1.978253424167633057e-01 2.956412434577941895e-01 -1.034404188394546509e-01 1.584290117025375366e-01 1.734330505132675171e-02 1.915625855326652527e-02 -2.274231612682342529e-02 -9.356986731290817261e-02 -2.902751266956329346e-01 1.119713950902223587e-02 -7.725449651479721069e-02 4.533280804753303528e-02 -1.870165765285491943e-01 -3.815115988254547119e-01 6.472501158714294434e-02 -3.669615089893341064e-01 2.482832819223403931e-01 -2.455134838819503784e-01 -8.748298883438110352e-02 -8.870791643857955933e-03 -1.269116997718811035e-01
-1.813152618706226349e-02 -1.741120368242263794e-01 2.443904727697372437e-01 -1.099033430218696594e-01 1.978548914194107056e-01 1.741285771131515503e-01 1.335032284259796143e-01 2.687059044837951660e-01 2.873500064015388489e-02 2.091409452259540558e-02 1.522612720727920532e-01 -2.177416384220123291e-01 1.944983005523681641e-01 -7.147075980901718140e-02 -8.241110295057296753e-02 5.632625520229339600e-02 1.802993267774581909e-01 -1.098950579762458801e-01 3.527847826480865479e-01 -9.227710962295532227e-02 4.102112352848052979e-02 1.828397661447525024e-01 3.729647770524024963e-02 3.744233399629592896e-02 -4.364708065986633301e-01 -1.085018087178468704e-02 -3.373214602470397949e-01 7.585567981004714966e-02 -1.538406461477279663e-01 -1.352909803390502930e-01 1.275342851877212524e-01 -1.715652197599411011e-01
-6.494374945759773254e-03 -1.362264007329940796e-01 -4.769759997725486755e-02 -2.129556685686111450e-01 1.098340656608343124e-02 2.643872201442718506e-01 1.717189848423004150e-01 3.140259906649589539e-02 1.440537422895431519e-01 3.233171999454498291e-02 7.936397194862365723e-02 9.730412065982818604e-02 1.983652561902999878e-01 -1.504821628332138062e-01 -1.172740906476974487e-01 -7.823222130537033081e-02 1.471300423145294189e-01 -4.549991339445114136e-02 -2.407491058111190796e-01 2.397250682115554810e-01 -3.891782760620117188e-01 8.303025364875793457e-02 -1.328780082985758781e-03 -4.220847785472869873e-02 -2.845717370510101318e-01 6.349942833185195923e-02 -1.625625193119049072e-01 -2.778976261615753174e-01 -9.988945722579956055e-02 -3.638041913509368896e-01 2.144488692283630371e-01 1.938560903072357178e-01
-6.330392509698867798e-02 -7.705177366733551025e-02 1.069162855856120586e-03 -1.491587013006210327e-01 3.516101539134979248e-01 1.184404045343399048e-01 -2.147312462329864502e-01 2.443594112992286682e-02 -2.097155302762985229e-01 -6.570393592119216919e-02 1.014747321605682373e-01 -1.255225241184234619e-01 4.181874394416809082e-01 -8.668930828571319580e-02 -1.469329446554183960e-01 -1.071646716445684433e-02 -3.103216737508773804e-02 -1.686729788780212402e-01 1.450083553791046143e-01 -2.831812500953674316e-01 -1.607667505741119385e-01 -1.158580183982849121e-01 -6.005665659904479980e-02 -2.738509476184844971e-01 -3.821813464164733887e-01 7.505448907613754272e-02 -2.877702116966247559e-01 6.478416267782449722e-03 1.116255149245262146e-01 6.622555106878280640e-02 -2.016594447195529938e-02 -6.845514476299285889e-02
-3.490971401333808899e-02 -2.708960473537445068e-01 -9.339781850576400757e-02 -1.966485679149627686e-01 1.283284127712249756e-01 1.194147169589996338e-01 1.178876310586929321e-01 2.253286242485046387e-01 -1.804488748311996460e-01 -1.310218963772058487e-02 2.851820588111877441e-01 1.623181700706481934e-01 1.518867611885070801e-01 -1.146365925669670105e-01 -2.649045884609222412e-01 -6.851615011692047119e-02 2.527348399162292480e-01 -1.244899034500122070e-01 1.156562194228172302e-01 -1.641521900892257690e-01 -1.702670603990554810e-01 -5.650893971323966980e-02 -6.304370611906051636e-02 7.117824256420135498e-02 -7.553716003894805908e-02 -3.380691111087799072e-01 -2.469304054975509644e-01 1.074664876796305180e-03 2.168770134449005127e-02 -4.117834270000457764e-01 8.088672161102294922e-02 -1.124453246593475342e-01
-4.360985383391380310e-02 -1.059284806251525879e-02 -2.004973888397216797e-01 5.136298760771751404e-02 6.983595341444015503e-02 2.878908514976501465e-01 3.851457834243774414e-01 -1.678035557270050049e-01 -2.333688586950302124e-01 1.176759786903858185e-02 7.089819759130477905e-02 -6.615416705608367920e-02 9.485539048910140991e-02 -4.597074165940284729e-02 3.513238579034805298e-02 2.387906163930892944e-01 1.484344750642776489e-01 -3.201422393321990967e-01 -3.103466928005218506e-01 -2.550618946552276611e-01 1.178480982780456543e-01 -1.987064033746719360e-01 8.735936880111694336e-02 -1.342191696166992188e-01 -2.658227682113647461e-01 4.307444393634796143e-02 -2.095340341329574585e-01 1.698806136846542358e-01 -1.661238968372344971e-01 -1.363839805126190186e-01 3.306756541132926941e-02 6.321374326944351196e-03
-3.896582722663879395e-01 2.295260578393936157e-01 -5.480972677469253540e-02 3.262717276811599731e-02 1.373587548732757568e-01 8.190122246742248535e-02 -2.708239853382110596e-02 -4.979423433542251587e-02 -6.319242715835571289e-02 -7.816023379564285278e-02 3.973098695278167725e-01 -2.320473790168762207e-01 1.908000856637954712e-01 -1.345385797321796417e-02 -8.350768685340881348e-02 2.316063791513442993e-01 3.051879405975341797e-01 -4.068465530872344971e-02 1.868407428264617920e-01 -1.341685503721237183e-01 -3.806217014789581299e-02 -7.319354917854070663e-03 -1.947252899408340454e-01 -2.131540179252624512e-01 -1.529690921306610107e-01 -1.279333680868148804e-01 -1.603515893220901489e-01 1.417815536260604858e-01 -4.819390550255775452e-02 -1.133042946457862854e-01 3.729508444666862488e-02 3.300457000732421875e-01
-2.336050570011138916e-02 -2.957089543342590332e-01 2.155798720195889473e-03 7.726047933101654053e-02 2.035431712865829468e-01 2.091379612684249878e-01 -2.241064608097076416e-01 -1.063328012824058533e-01 -3.591034188866615295e-02 1.531750261783599854e-01 2.436128705739974976e-01 -2.565622925758361816e-01 3.183089792728424072e-01 -2.710042297840118408e-01 -1.521247923374176025e-01 9.310882538557052612e-02 -1.912422180175781250e-01 -1.164212748408317566e-01 -6.202237680554389954e-02 -1.039179973304271698e-02 -2.109169214963912964e-01 -1.793696284294128418e-01 5.678115785121917725e-02 -2.777553200721740723e-01 -2.227348089218139648e-01 4.576480761170387268e-02 -2.867245674133300781e-01 1.386912725865840912e-02 5.549354106187820435e-02 -1.773152500391006470e-01 1.081787422299385071e-01 1.067415997385978699e-01
-3.007050156593322754e-01 2.421011216938495636e-03 -1.024313420057296753e-01 -3.056473433971405029e-01 -1.859335750341415405e-01 3.867239356040954590e-01 -4.375526681542396545e-03 -1.882888190448284149e-02 -1.365021467208862305e-01 -4.524933174252510071e-02 -1.555409282445907593e-02 3.093064129352569580e-01 7.429006509482860565e-04 -3.689563274383544922e-01 -3.783307969570159912e-02 -8.049615472555160522e-02 1.498861238360404968e-04 -2.402844578027725220e-01 1.587589234113693237e-01 -8.526442572474479675e-03 1.607480794191360474e-01 -4.105598106980323792e-02 6.806238740682601929e-02 5.749546363949775696e-02 -2.674616277217864990e-01 -8.593074977397918701e-02 -6.091047450900077820e-02 -8.829085528850555420e-02 -8.328673243522644043e-02 -1.225433200597763062e-01 2.460802346467971802e-01 2.628934085369110107e-01
-9.587813168764114380e-02 -1.429514586925506592e-01 -1.463463716208934784e-02 -2.639262080192565918e-01 1.519133001565933228e-01 -8.013863116502761841e-02 1.362668275833129883e-01 1.144150570034980774e-01 7.988367974758148193e-02 -1.418697237968444824e-01 1.305217444896697998e-01 7.054701447486877441e-02 7.152934372425079346e-02 7.432343810796737671e-02 -9.496922139078378677e-04 3.197374343872070312e-01 2.998482584953308105e-01 -1.539024561643600464e-01 2.325280606746673584e-01 1.103013232350349426e-01 1.534814536571502686e-01 1.492427289485931396e-01 -2.491775900125503540e-02 2.040825597941875458e-02 -5.297343730926513672e-01 -1.417828947305679321e-01 -2.678534090518951416e-01 -2.119470685720443726e-01 7.965812087059020996e-02 -7.726079970598220825e-02 8.962120115756988525e-02 1.162528768181800842e-01
-3.865012824535369873e-01 2.333664298057556152e-01 -6.459997594356536865e-02 5.909947678446769714e-02 -6.292206794023513794e-02 1.108528748154640198e-01 3.002389147877693176e-02 -1.352665871381759644e-01 1.897993832826614380e-01 -9.208344854414463043e-03 3.944348990917205811e-01 -3.387483209371566772e-02 2.087805122137069702e-01 5.360274016857147217e-02 2.930676639080047607e-01 -2.022205851972103119e-02 7.850954681634902954e-02 -9.935669600963592529e-03 -4.120172932744026184e-02 -1.235734969377517700e-01 -1.684678196907043457e-01 4.470007494091987610e-03 1.067390814423561096e-01 -7.122818380594253540e-02 -3.046469092369079590e-01 -1.238223463296890259e-01 -4.267624616622924805e-01 -2.562599480152130127e-01 -2.043935842812061310e-02 -5.173892527818679810e-02 -1.106776669621467590e-02 1.404087338596582413e-02
-1.801020056009292603e-01 -6.922094523906707764e-02 1.592168211936950684e-02 -3.599684834480285645e-01 -1.466164588928222656e-01 4.787166118621826172e-01 -1.362752318382263184e-01 -3.189967572689056396e-02 -4.623563587665557861e-02 -1.434095203876495361e-01 8.694990724325180054e-02 1.214502602815628052e-01 -8.727270364761352539e-02 -3.177546858787536621e-01 -1.631155461072921753e-01 -9.887534379959106445e-02 3.470986336469650269e-02 -3.841567635536193848e-01 1.179168932139873505e-02 -4.726215451955795288e-02 4.414758086204528809e-02 8.584467694163322449e-03 -8.189694583415985107e-02 9.143970906734466553e-02 -2.580109834671020508e-01 -2.381531000137329102e-01 -2.611742317676544189e-01 6.334989517927169800e-02 -1.943422481417655945e-02 -8.664936572313308716e-02 -1.303168572485446930e-02 2.986336871981620789e-02
-1.210922598838806152e-01 -9.739422053098678589e-02 1.443903744220733643e-01 -4.505346715450286865e-01 2.166172415018081665e-01 1.104843169450759888e-01 1.776516437530517578e-01 -4.302935302257537842e-02 -2.135016620159149170e-01 1.290852874517440796e-01 -2.311225235462188721e-02 3.563103079795837402e-02 6.808046251535415649e-02 -3.370915725827217102e-02 -1.939902752637863159e-01 7.671317458152770996e-02 1.488726437091827393e-01 -3.455852344632148743e-02 -4.849075898528099060e-02 -2.043177485466003418e-01 6.397335231304168701e-02 1.712447106838226318e-01 2.341297455132007599e-02 9.682784229516983032e-02 -4.422309696674346924e-01 1.628713458776473999e-01 -2.104250490665435791e-01 6.831724941730499268e-02 -6.217140704393386841e-02 4.602886270731687546e-03 3.686951398849487305e-01 -1.564675718545913696e-01
-1.045263931155204773e-01 1.726049184799194336e-01 1.853308677673339844e-01 -2.672896683216094971e-01 -1.679428964853286743e-01 4.552746117115020752e-01 5.914932489395141602e-02 -4.761635512113571167e-02 -1.220705658197402954e-01 -1.185063272714614868e-01 1.418680995702743530e-01 1.648627519607543945e-01 1.183267831802368164e-01 -1.939663439989089966e-01 -1.930877566337585449e-01 -9.069247543811798096e-02 3.290304541587829590e-01 -2.036351412534713745e-01 1.170338913798332214e-01 -1.911628097295761108e-01 -2.377345860004425049e-01 -1.947586983442306519e-02 1.107630506157875061e-01 -7.181194424629211426e-02 -3.591698408126831055e-02 -2.969148159027099609e-01 2.140535786747932434e-02 2.787432447075843811e-02 5.364624783396720886e-02 -2.372470498085021973e-01 6.037808209657669067e-02 1.052483171224594116e-01
-1.885828673839569092e-01 -1.839847713708877563e-01 8.602073788642883301e-02 -3.125873506069183350e-01 3.404091596603393555e-01 6.305635441094636917e-03 -7.410765439271926880e-02 -8.809730410575866699e-02 -1.166321486234664917e-01 1.286049559712409973e-02 1.665047258138656616e-01 -1.827604323625564575e-01 3.634735345840454102e-01 -1.129222684539854527e-03 4.641503468155860901e-02 4.986774176359176636e-02 4.927501082420349121e-02 -1.270811557769775391e-01 -1.606877520680427551e-02 -5.680635105818510056e-03 -1.372506469488143921e-01 8.891393430531024933e-03 9.436972439289093018e-02 -2.110679894685745239e-01 -4.365316927433013916e-01 -1.591073423624038696e-01 -1.762611716985702515e-01 6.760984659194946289e-02 1.145059242844581604e-01 1.453960835933685303e-01 6.097210571169853210e-02 3.223844468593597412e-01
-1.807143986225128174e-01 1.200513541698455811e-01 4.830655455589294434e-02 -3.457225561141967773e-01 6.153865158557891846e-02 5.852941051125526428e-02 -8.787582069635391235e-02 -1.562893688678741455e-01 -8.085194230079650879e-02 -3.458025157451629639e-01 1.258593797683715820e-01 -5.081637203693389893e-02 1.327629387378692627e-01 -2.437103986740112305e-01 8.792161196470260620e-02 1.096694394946098328e-01 8.365378528833389282e-02 4.144952595233917236e-01 5.203991010785102844e-02 5.672837793827056885e-02 6.083857640624046326e-02 -1.394141465425491333e-01 -2.189724147319793701e-01 -2.933393716812133789e-01 -1.983505934476852417e-01 3.283171355724334717e-02 -8.232670277357101440e-02 4.647704213857650757e-02 -1.568418890237808228e-01 -3.469552695751190186e-01 1.157342717051506042e-01 -2.824668399989604950e-02
-9.130060672760009766e-03 9.148097783327102661e-02 -8.327662199735641479e-02 -1.965592950582504272e-01 1.184017434716224670e-01 2.292759865522384644e-01 -2.942085452377796173e-02 -1.271035522222518921e-01 1.762802898883819580e-01 1.205751597881317139e-01 2.746866457164287567e-02 6.809907034039497375e-03 2.069676518440246582e-01 -3.107788264751434326e-01 -8.506451547145843506e-02 1.057465225458145142e-01 2.866943180561065674e-01 3.102153539657592773e-02 2.326098456978797913e-02 2.099614143371582031e-01 -3.865654468536376953e-01 2.449372708797454834e-01 -7.917477190494537354e-02 2.282432513311505318e-03 9.956386871635913849e-03 8.194658160209655762e-02 -4.545474648475646973e-01 2.410900034010410309e-02 -7.136166840791702271e-02 -2.347060292959213257e-01 1.767099052667617798e-01 -9.603109955787658691e-02
-1.723936349153518677e-01 8.865040540695190430e-02 -2.557042241096496582e-01 -2.398492246866226196e-01 -1.010165316984057426e-03 1.781120300292968750e-01 -1.537384390830993652e-01 -2.767564356327056885e-01 -1.836497634649276733e-01 9.656232595443725586e-02 -7.413517683744430542e-02 -1.784899272024631500e-02 -2.062528282403945923e-01 -2.953426837921142578e-01 -1.909998953342437744e-01 -1.037921458482742310e-01 1.966224014759063721e-01 -1.928557604551315308e-01 -8.261215686798095703e-02 4.851070418953895569e-02 -1.604871898889541626e-01 1.849476993083953857e-01 -4.130656272172927856e-02 -1.447471827268600464e-01 -2.044069468975067139e-01 -1.680785566568374634e-01 -2.668763697147369385e-01 1.622618883848190308e-01 -1.184397786855697632e-01 -3.312274515628814697e-01 1.290736161172389984e-02 -1.500833779573440552e-01
-2.022022753953933716e-02 2.508367411792278290e-02 -9.158103168010711670e-02 -6.137979403138160706e-02 6.993883848190307617e-02 2.221747487783432007e-01 3.330869376659393311e-01 -1.844945549964904785e-01 -3.725312054157257080e-01 1.903910785913467407e-01 3.575371950864791870e-02 -1.095054522156715393e-01 7.833596318960189819e-02 -2.246748805046081543e-01 4.016498103737831116e-02 2.286083400249481201e-01 1.032637357711791992e-01 -3.884132504463195801e-01 -2.983247637748718262e-01 -1.045620441436767578e-01 1.316514015197753906e-01 -1.002255454659461975e-01 7.703420519828796387e-02 -1.197480261325836182e-01 -2.889842092990875244e-01 2.521574683487415314e-02 -1.990168392658233643e-01 1.818456351757049561e-01 2.397060394287109375e-02 -1.481631845235824585e-01 7.435104809701442719e-03 1.628232933580875397e-02
6.925129331648349762e-03 1.766673289239406586e-03 2.450514212250709534e-02 -1.331353336572647095e-01 1.115450784564018250e-01 1.670203953981399536e-01 -1.570581048727035522e-01 -7.810001820325851440e-02 1.394154578447341919e-01 -1.769283860921859741e-01 -2.058923803269863129e-02 1.803177595138549805e-02 -2.337802201509475708e-02 3.176816701889038086e-01 -6.678983569145202637e-02 1.574281603097915649e-01 -1.478572562336921692e-02 -8.825370669364929199e-02 -1.898405104875564575e-01 -2.525906860828399658e-01 -6.474311649799346924e-02 2.198137938976287842e-01 3.349256888031959534e-02 -5.598954111337661743e-02 -3.604791760444641113e-01 5.788279324769973755e-02 -5.150028467178344727e-01 -2.632387578487396240e-01 -9.306739270687103271e-02 -2.535251080989837646e-01 8.608305454254150391e-02 1.246438622474670410e-01
-2.109723389148712158e-01 -1.549489945173263550e-01 -4.178101941943168640e-02 -1.913901567459106445e-01 -8.386427164077758789e-02 1.560205370187759399e-01 -1.863344311714172363e-01 -4.493112862110137939e-02 1.524106711149215698e-01 -1.471634656190872192e-01 1.537897437810897827e-01 -3.294921219348907471e-01 3.100195527076721191e-01 -9.322060644626617432e-02 2.970310486853122711e-02 2.263958305120468140e-01 -3.553110174834728241e-03 -5.540748313069343567e-02 2.116033583879470825e-01 -7.591854780912399292e-02 1.010608822107315063e-01 1.726118624210357666e-01 1.876434683799743652e-02 -6.759066134691238403e-02 -7.849981635808944702e-02 1.033838745206594467e-02 -2.199649512767791748e-01 -2.315423190593719482e-01 -2.508750259876251221e-01 -3.619239628314971924e-01 2.484616935253143311e-01 1.687348037958145142e-01
5.936792492866516113e-02 9.813685901463031769e-03 -5.581295490264892578e-02 -2.074180692434310913e-01 2.779474556446075439e-01 3.116898536682128906e-01 -2.347233146429061890e-02 -2.302310019731521606e-01 -1.775058656930923462e-01 -8.477661758661270142e-02 2.255579680204391479e-01 9.761949628591537476e-02 3.026701211929321289e-01 -3.359508514404296875e-01 -8.224570006132125854e-02 -9.146998822689056396e-02 -4.934624885208904743e-04 -2.850587479770183563e-02 3.657414764165878296e-02 1.120505854487419128e-01 -8.881404250860214233e-02 9.902201592922210693e-02 2.455750703811645508e-01 8.140170574188232422e-02 2.599799260497093201e-02 -1.420745253562927246e-01 -2.513840198516845703e-01 -6.586445122957229614e-02 -1.499185413122177124e-01 -3.278525173664093018e-01 1.037487760186195374e-01 -2.740843892097473145e-01
3.708733944222331047e-03 -1.276909708976745605e-01 7.011418789625167847e-02 -2.994451522827148438e-01 1.850445270538330078e-01 1.589825600385665894e-01 2.986544370651245117e-02 -1.984774768352508545e-01 -1.729860454797744751e-01 -1.514683216810226440e-01 1.884672492742538452e-01 8.346233516931533813e-02 -4.784914106130599976e-02 -9.593048691749572754e-02 1.723722070455551147e-01 1.388960480690002441e-01 7.102864235639572144e-02 -2.312404662370681763e-01 -1.427345909178256989e-02 -5.222667381167411804e-02 2.961927056312561035e-01 -1.290687620639801025e-01 1.612325012683868408e-01 2.037700563669204712e-01 -3.609078824520111084e-01 1.994770318269729614e-01 -3.116340637207031250e-01 1.975508406758308411e-02 -1.457419246435165405e-01 -1.728795468807220459e-01 2.811377644538879395e-01 4.871057346463203430e-02
9.458937495946884155e-02 2.491407543420791626e-01 -1.719421744346618652e-01 -4.705430939793586731e-02 8.679255843162536621e-02 3.288547396659851074e-01 -9.710639715194702148e-02 2.886288985610008240e-02 -1.515245437622070312e-01 1.695755124092102051e-01 1.496716886758804321e-01 -2.115079611539840698e-01 1.895188093185424805e-01 -2.670085728168487549e-01 3.170953989028930664e-01 -9.362599253654479980e-02 1.153188645839691162e-01 -1.124684959650039673e-01 4.208878427743911743e-02 3.676931858062744141e-01 -1.073943004012107849e-01 4.982862994074821472e-02 -6.443868577480316162e-02 3.341523557901382446e-02 -3.251414000988006592e-01 -1.815434843301773071e-01 -1.161170974373817444e-01 -3.524575009942054749e-02 -5.517519265413284302e-02 -1.823009401559829712e-01 1.786603778600692749e-01 -1.791165173053741455e-01
[truncated: 3,277,684 more chars]
