# Supplementary material for: The Language of Innovation
Source: PLoS One. 2020 Apr 30;15(4):e0230107. doi: 10.1371/journal.pone.0230107 (PMC7194493; doi:10.1371/journal.pone.0230107)
Supplement: S7 File — (GZ) [file pone.0230107.s007.tar.gz › 1985-1989/V2Run_29_VS_4500_embeddings1985-1989ED32.txt]

1.062259823083877563e-01 1.182797476649284363e-01 -1.058489233255386353e-01 1.779207736253738403e-01 1.748036779463291168e-02 -9.616127610206604004e-02 -1.565187275409698486e-01 -3.667560964822769165e-02 -1.518570631742477417e-01 -1.077661588788032532e-01 -4.634835571050643921e-02 1.980049163103103638e-01 2.503861188888549805e-01 2.352307140827178955e-01 1.075831875205039978e-01 -9.807929396629333496e-02 -1.870199590921401978e-01 2.091056108474731445e-01 3.602505922317504883e-01 1.906474083662033081e-01 -2.140515446662902832e-01 -1.461833268404006958e-01 4.488421678543090820e-01 -8.187095075845718384e-02 -2.624133788049221039e-02 1.719675213098526001e-01 -1.913427859544754028e-01 -6.100282818078994751e-02 -2.421793937683105469e-01 -3.287025913596153259e-02 1.265453100204467773e-01 1.212587133049964905e-01
-5.305938422679901123e-02 1.441408246755599976e-01 3.770901262760162354e-02 1.423090994358062744e-01 7.340977340936660767e-02 -1.612147837877273560e-01 1.642577350139617920e-01 1.088962852954864502e-01 9.140826016664505005e-02 8.074831217527389526e-02 -2.120637148618698120e-01 4.445933923125267029e-02 -7.149174064397811890e-02 -1.605358421802520752e-01 8.391515002585947514e-04 1.356543302536010742e-01 7.520095445215702057e-03 8.439091593027114868e-02 -1.240247935056686401e-01 1.376261711120605469e-01 -2.394825667142868042e-01 -3.098822534084320068e-01 4.167034029960632324e-01 3.599530756473541260e-01 -1.351431161165237427e-01 1.447906047105789185e-01 -1.959488987922668457e-01 -2.213573008775711060e-01 4.996842518448829651e-02 -2.024083733558654785e-01 3.294020891189575195e-02 3.227142989635467529e-01
-1.184255722910165787e-02 2.190419137477874756e-01 -4.301480483263731003e-03 -8.186995983123779297e-02 3.404290974140167236e-01 6.625468377023935318e-03 1.101320907473564148e-01 -1.026357188820838928e-01 8.565901219844818115e-02 4.167877882719039917e-02 -1.062680035829544067e-01 2.620449662208557129e-02 2.182324677705764771e-01 -2.736015021800994873e-01 -6.134328246116638184e-02 -2.027756273746490479e-01 -1.011936888098716736e-01 3.117223680019378662e-01 1.709322780370712280e-01 -1.200917176902294159e-03 -1.488256156444549561e-01 3.558728098869323730e-02 2.601562440395355225e-01 3.156882822513580322e-01 -1.544812042266130447e-02 1.447012275457382202e-01 -2.316238433122634888e-01 7.206762582063674927e-02 2.798378169536590576e-01 -7.659535855054855347e-03 2.069727331399917603e-01 2.992150187492370605e-01
1.433382481336593628e-01 7.154925167560577393e-02 6.095223128795623779e-02 2.606120705604553223e-01 6.347192078828811646e-02 -1.303951144218444824e-01 7.454520463943481445e-02 1.975283175706863403e-01 4.533260688185691833e-02 2.292449921369552612e-01 -7.127530127763748169e-02 -7.064828276634216309e-02 2.025798708200454712e-02 -2.562630772590637207e-01 -5.302689038217067719e-03 2.181819267570972443e-02 -1.567945927381515503e-01 4.589186049997806549e-03 2.734798491001129150e-01 1.458644121885299683e-01 -3.836688995361328125e-01 -2.722529172897338867e-01 1.364956051111221313e-01 -6.822228431701660156e-03 -3.529316186904907227e-02 -7.411143928766250610e-02 -1.533493399620056152e-01 -4.426391422748565674e-02 1.810551434755325317e-01 1.367797553539276123e-01 1.616036891937255859e-01 4.851152896881103516e-01
-2.686063349246978760e-01 -1.707832664251327515e-01 -2.673190459609031677e-02 1.546785384416580200e-01 -1.671210378408432007e-01 -2.885653376579284668e-01 1.712110340595245361e-01 -2.389476820826530457e-02 1.130777299404144287e-01 1.053653508424758911e-01 -2.301978468894958496e-01 1.375416517257690430e-01 -1.444074213504791260e-01 -1.838274002075195312e-01 -2.224439531564712524e-01 2.703792788088321686e-02 -1.652554571628570557e-01 2.515946626663208008e-01 2.297473996877670288e-01 1.448594331741333008e-01 -1.360921561717987061e-01 -1.819655001163482666e-01 2.039414197206497192e-01 3.439668938517570496e-02 1.220122575759887695e-01 1.852867454290390015e-01 -4.019629061222076416e-01 1.667909920215606689e-01 5.983832851052284241e-02 -2.210008911788463593e-02 -1.431104727089405060e-02 1.750252693891525269e-01
8.191893808543682098e-03 -3.643488138914108276e-02 4.138741642236709595e-02 -4.636058583855628967e-03 -1.211766973137855530e-01 -2.140941321849822998e-01 2.131337076425552368e-01 -3.451666235923767090e-01 1.394825726747512817e-01 7.568636536598205566e-02 -1.763976514339447021e-01 -1.890150606632232666e-01 -3.759910352528095245e-03 -6.605002284049987793e-02 1.147971898317337036e-01 -5.688508972525596619e-02 -1.475094109773635864e-01 6.290274206548929214e-03 2.284522503614425659e-01 1.924738436937332153e-01 -2.997930347919464111e-01 -1.413337886333465576e-01 3.340458869934082031e-01 -1.258563399314880371e-01 3.586472198367118835e-02 1.298698335886001587e-01 -4.090725779533386230e-01 1.702283918857574463e-01 -8.563258498907089233e-02 -4.047406464815139771e-02 2.000773102045059204e-01 2.172140777111053467e-01
-5.164003930985927582e-03 1.032550409436225891e-01 -2.933905720710754395e-01 -1.691069453954696655e-02 -5.973401293158531189e-02 -2.704437375068664551e-01 2.391898036003112793e-01 -4.877919331192970276e-02 1.609659790992736816e-01 2.138621732592582703e-02 3.493407741189002991e-02 1.414352953433990479e-01 2.187737673521041870e-01 -1.790180802345275879e-01 7.659760117530822754e-02 -2.276852875947952271e-01 -4.083702340722084045e-02 1.862121969461441040e-01 9.289363026618957520e-02 3.211776912212371826e-01 -2.108502984046936035e-01 5.201587080955505371e-02 2.702085971832275391e-01 2.023158073425292969e-01 1.352887600660324097e-01 4.740998148918151855e-02 -3.917277753353118896e-01 1.543074399232864380e-01 -1.345235109329223633e-02 -5.475648120045661926e-02 7.595594227313995361e-02 2.558204531669616699e-01
-2.434748411178588867e-02 -2.888948097825050354e-02 -1.401212811470031738e-01 9.454515576362609863e-02 1.240961477160453796e-01 -2.454821765422821045e-02 1.495488584041595459e-01 1.176934316754341125e-02 1.662055999040603638e-01 1.122922301292419434e-01 -1.244975849986076355e-01 9.333357959985733032e-02 -6.340236216783523560e-02 -4.250514805316925049e-01 4.952863231301307678e-02 1.695169359445571899e-01 -1.612469404935836792e-01 8.110247552394866943e-02 1.977940350770950317e-01 9.848091751337051392e-02 -4.245195388793945312e-01 1.706395484507083893e-02 2.660056352615356445e-01 -9.186927974224090576e-02 8.106338232755661011e-02 -2.533182203769683838e-01 -2.372033447027206421e-01 -1.467485725879669189e-01 9.190969914197921753e-02 6.012246385216712952e-02 -9.551148116588592529e-02 3.746185302734375000e-01
5.951744690537452698e-02 1.683592945337295532e-01 -1.043161228299140930e-01 1.848942600190639496e-02 5.374814942479133606e-02 -1.135087162256240845e-01 2.574140429496765137e-01 3.080905079841613770e-01 -5.023945122957229614e-02 1.454267650842666626e-01 2.249356172978878021e-02 1.161145865917205811e-01 1.045811697840690613e-01 -2.229072451591491699e-01 2.720881402492523193e-01 -2.087603881955146790e-02 6.041453406214714050e-02 1.529754549264907837e-01 4.105177894234657288e-02 1.174731254577636719e-01 -4.059996902942657471e-01 -3.717049658298492432e-01 9.070268273353576660e-02 -1.114063486456871033e-01 -8.016635663807392120e-03 -1.096512228250503540e-01 -3.696454465389251709e-01 -1.918385326862335205e-01 1.692298054695129395e-01 -1.001299619674682617e-01 -5.587061401456594467e-03 1.295433938503265381e-01
1.558848097920417786e-02 1.095435619354248047e-01 -4.007025621831417084e-03 1.447498202323913574e-01 -1.751591563224792480e-01 -2.066794931888580322e-01 1.543472260236740112e-01 6.403266638517379761e-02 1.961346864700317383e-01 3.020120859146118164e-01 -3.576386347413063049e-02 6.241407245397567749e-02 -4.958383366465568542e-02 3.171413540840148926e-01 9.105032682418823242e-02 2.379998378455638885e-02 -3.032130300998687744e-01 -3.263415768742561340e-03 2.192994654178619385e-01 2.070308625698089600e-01 -3.289370238780975342e-01 1.374075841158628464e-02 2.215366959571838379e-01 7.425300031900405884e-02 9.130448102951049805e-02 2.257523983716964722e-01 2.773192711174488068e-02 2.147711999714374542e-02 3.756204247474670410e-01 -2.296711355447769165e-01 1.057457923889160156e-01 -8.534468710422515869e-02
-1.093928664922714233e-01 4.605524539947509766e-01 1.403328217566013336e-02 2.083594910800457001e-02 1.323241740465164185e-01 6.843461841344833374e-02 1.848646849393844604e-01 2.510061264038085938e-01 -1.004553139209747314e-01 2.059401944279670715e-02 1.346525922417640686e-02 1.930958181619644165e-01 -2.594563066959381104e-01 -6.253897398710250854e-02 -7.366407196968793869e-03 -2.094317041337490082e-02 4.540688544511795044e-02 9.739984571933746338e-02 1.460830271244049072e-01 1.422798782587051392e-01 -3.022018969058990479e-01 -2.314959466457366943e-01 2.934240698814392090e-01 -8.246538229286670685e-03 -4.506935551762580872e-02 -1.907848753035068512e-02 -4.190553724765777588e-01 2.383655495941638947e-02 9.621075540781021118e-02 -1.637335717678070068e-01 -2.002965472638607025e-02 1.922643184661865234e-01
-1.081912964582443237e-01 8.923552185297012329e-02 -2.533168904483318329e-02 1.275747418403625488e-01 -1.831946223974227905e-01 -3.286459743976593018e-01 2.827830016613006592e-01 1.513676494359970093e-01 1.344422996044158936e-01 5.441516265273094177e-02 6.820163689553737640e-04 1.337164174765348434e-02 -1.202436387538909912e-01 1.626215130090713501e-01 -7.510019093751907349e-02 -2.056634426116943359e-01 -6.070476025342941284e-02 2.047442644834518433e-01 3.347713947296142578e-01 3.067048080265522003e-02 -3.546379208564758301e-01 -6.868946552276611328e-02 1.601461134850978851e-02 -2.310946583747863770e-02 7.412608712911605835e-02 -2.779175937175750732e-01 -3.070568740367889404e-01 -8.934602886438369751e-02 2.279364131391048431e-02 -1.617784798145294189e-01 9.078271687030792236e-02 3.147754073143005371e-01
3.020006120204925537e-01 2.806212306022644043e-01 5.806503072381019592e-02 -1.351238340139389038e-01 -7.894045114517211914e-02 -2.444435507059097290e-01 1.824859529733657837e-01 1.915233954787254333e-02 1.289653629064559937e-01 5.706385709345340729e-03 -2.001425623893737793e-01 1.782258786261081696e-02 1.136996150016784668e-01 2.424661442637443542e-02 -3.030885243788361549e-03 -1.347514986991882324e-01 -2.032493948936462402e-01 3.663896918296813965e-01 1.488842535763978958e-02 5.243908986449241638e-02 -1.809694766998291016e-01 -1.954433470964431763e-01 2.530879080295562744e-01 2.992557920515537262e-02 2.196903228759765625e-01 1.892732232809066772e-01 -1.756210029125213623e-01 1.306104660034179688e-01 5.614579096436500549e-02 1.080066636204719543e-01 4.147251322865486145e-02 3.963522017002105713e-01
8.447481691837310791e-02 1.666790843009948730e-01 -1.180144678801298141e-02 1.715622097253799438e-02 3.849039673805236816e-01 -3.793611824512481689e-01 -4.656639415770769119e-03 2.101961225271224976e-01 8.659430593252182007e-02 -1.546599715948104858e-01 -2.067170590162277222e-01 -4.834355786442756653e-02 6.429879367351531982e-02 -1.734369844198226929e-01 -1.597592532634735107e-01 1.014025956392288208e-01 -4.444328323006629944e-02 1.854367256164550781e-01 1.047498360276222229e-01 1.390089988708496094e-01 -1.976051330566406250e-01 -1.377065926790237427e-01 3.448882400989532471e-01 7.271465659141540527e-02 -3.875909605994820595e-03 -1.840978711843490601e-01 -2.234640568494796753e-01 1.200462803244590759e-01 -2.250759601593017578e-01 -2.724308371543884277e-01 -8.453066647052764893e-02 5.185635015368461609e-02
-8.315620571374893188e-02 1.855661720037460327e-01 -1.379685662686824799e-02 -2.393279038369655609e-02 -3.509854152798652649e-02 -5.918400734663009644e-02 2.229362577199935913e-01 3.416848776396363974e-04 2.279625833034515381e-02 -6.772311776876449585e-02 -1.410608291625976562e-01 -3.242955729365348816e-02 -7.516663521528244019e-03 -2.805016636848449707e-01 -1.594508066773414612e-02 -1.337526552379131317e-02 -1.565423309803009033e-01 6.108649075031280518e-03 1.763519942760467529e-01 1.074622943997383118e-01 -3.143257796764373779e-01 -4.019131362438201904e-01 2.874026000499725342e-01 -2.393714636564254761e-01 -8.262237906455993652e-02 -1.308020502328872681e-01 -3.454863429069519043e-01 -2.033286541700363159e-02 3.799913823604583740e-01 -1.340719610452651978e-01 -1.467507630586624146e-01 5.644325539469718933e-02
-4.758597165346145630e-02 -1.256597489118576050e-01 7.134099490940570831e-03 9.510468691587448120e-02 4.029767513275146484e-01 -2.038780301809310913e-01 1.863109022378921509e-01 1.280227005481719971e-01 1.144920215010643005e-01 -1.310097402893006802e-03 -9.020560979843139648e-02 -4.427415132522583008e-02 2.128726243972778320e-02 1.418370455503463745e-01 3.590026870369911194e-02 -3.339741611853241920e-03 -7.294765114784240723e-02 2.143514156341552734e-01 5.005822703242301941e-02 1.819059103727340698e-01 -4.521040916442871094e-01 -2.333898693323135376e-01 2.310331165790557861e-01 2.568351924419403076e-01 1.638924181461334229e-01 -1.255104243755340576e-01 -1.923855394124984741e-01 1.749594360589981079e-01 -6.120023317635059357e-04 -2.836887836456298828e-01 4.493963345885276794e-02 1.220826432108879089e-01
2.085047662258148193e-01 7.242214679718017578e-02 -1.801148951053619385e-01 5.197313800454139709e-02 -3.447335958480834961e-01 -1.379767954349517822e-01 2.526342570781707764e-01 -2.080780714750289917e-01 3.399622440338134766e-01 1.364359557628631592e-01 -1.867546439170837402e-01 -1.902003437280654907e-01 2.192092128098011017e-02 -1.331394612789154053e-01 -1.478215605020523071e-01 4.512296989560127258e-02 -1.863299906253814697e-01 7.068283110857009888e-02 1.999755054712295532e-01 1.527413576841354370e-01 -4.089903235435485840e-01 -7.332658022642135620e-02 1.334948241710662842e-01 1.504743099212646484e-01 9.834239259362220764e-03 7.646910846233367920e-02 -1.816848665475845337e-01 5.458816885948181152e-02 -1.147338449954986572e-01 7.300701737403869629e-02 -7.863676548004150391e-02 2.025904059410095215e-01
-1.034164503216743469e-01 2.187918573617935181e-01 -2.374211996793746948e-01 4.071172699332237244e-02 -1.247654110193252563e-01 -2.593404948711395264e-01 -3.632222861051559448e-02 3.381985425949096680e-02 3.447168469429016113e-01 -1.028288900852203369e-02 -4.423026442527770996e-01 1.927195489406585693e-02 5.002748593688011169e-02 2.265442013740539551e-01 -6.236379500478506088e-03 1.980885863304138184e-02 -1.734357886016368866e-02 1.114905178546905518e-01 1.404540538787841797e-01 3.244632780551910400e-01 -2.089835256338119507e-01 1.952163428068161011e-01 -3.871556743979454041e-02 -2.042389102280139923e-02 -2.270694822072982788e-01 5.336066707968711853e-02 -2.064309418201446533e-01 -1.185371577739715576e-01 -8.505234122276306152e-02 -2.811144888401031494e-01 -4.115908965468406677e-02 9.201532602310180664e-02
3.396673128008842468e-02 -4.210566729307174683e-02 1.203256100416183472e-01 1.664551906287670135e-02 -1.261939108371734619e-01 -1.398532092571258545e-01 -2.117239832878112793e-01 3.273167312145233154e-01 2.139244042336940765e-02 3.235644698143005371e-01 1.449534595012664795e-01 -6.582357734441757202e-02 -2.736308798193931580e-02 2.379193305969238281e-01 1.625879704952239990e-01 -2.511128224432468414e-02 -5.961567163467407227e-02 2.415485680103302002e-01 2.913786768913269043e-01 9.864154458045959473e-02 -4.000323712825775146e-01 1.549234688282012939e-01 3.611019253730773926e-01 1.004346087574958801e-02 4.872376844286918640e-02 -4.543771594762802124e-02 -1.994663923978805542e-01 -3.117976151406764984e-02 -2.103019319474697113e-02 -1.090284138917922974e-01 1.617911010980606079e-01 1.587388962507247925e-01
-3.513076603412628174e-01 8.363476395606994629e-02 -2.399091720581054688e-01 3.929497599601745605e-01 -1.136584281921386719e-01 1.527061164379119873e-01 1.213361248373985291e-01 -1.438127248547971249e-03 1.421472281217575073e-01 -7.994838990271091461e-03 -3.431360702961683273e-03 1.656205505132675171e-01 7.660330832004547119e-02 3.211139142513275146e-02 1.560364663600921631e-01 -1.610782891511917114e-01 -1.165110915899276733e-01 2.445222884416580200e-01 1.276827510446310043e-02 2.012939304113388062e-01 -1.725012212991714478e-01 -2.694222629070281982e-01 2.723256349563598633e-01 -1.254280060529708862e-01 1.031076610088348389e-01 -1.264730542898178101e-01 -3.124369680881500244e-01 8.507682383060455322e-02 8.675254136323928833e-02 -1.298126950860023499e-02 -4.706825315952301025e-02 2.325458079576492310e-01
-2.616509497165679932e-01 2.931686863303184509e-02 -1.358970403671264648e-01 6.938381493091583252e-02 -1.928036361932754517e-01 1.256215423345565796e-01 2.568579912185668945e-01 2.531795389950275421e-02 3.358239680528640747e-02 2.551201283931732178e-01 -4.771326184272766113e-01 -1.157824546098709106e-01 1.220072135329246521e-01 -2.215518355369567871e-01 1.182165220379829407e-01 2.008050084114074707e-01 -8.003774285316467285e-02 1.087483093142509460e-01 1.651202887296676636e-01 1.662650555372238159e-01 -1.913012564182281494e-01 -1.312792003154754639e-01 1.894322186708450317e-01 -5.559034179896116257e-04 3.822687640786170959e-02 -1.686383411288261414e-02 -4.052476584911346436e-01 2.908637560904026031e-02 -2.336468547582626343e-02 -6.421923637390136719e-02 4.708798602223396301e-02 1.603787392377853394e-01
-2.035075332969427109e-03 3.996530547738075256e-02 -1.934088021516799927e-01 -3.249934688210487366e-02 -4.242238029837608337e-02 -4.860942810773849487e-02 2.037035673856735229e-01 -1.581834703683853149e-01 -3.322789678350090981e-03 9.598720818758010864e-02 -1.304823607206344604e-01 1.057327389717102051e-01 9.540128707885742188e-02 3.561333985999226570e-03 -6.650545448064804077e-02 -9.916889667510986328e-02 -1.149007827043533325e-01 1.165064498782157898e-01 3.294648528099060059e-01 -5.600443482398986816e-02 -3.191009461879730225e-01 -4.157055318355560303e-01 9.171952307224273682e-02 -1.259710192680358887e-01 1.152448952198028564e-01 -1.029942184686660767e-02 -1.986072361469268799e-01 1.269799768924713135e-01 1.427399814128875732e-01 -7.886763662099838257e-02 -3.132709860801696777e-02 5.427199602127075195e-01
-3.444235026836395264e-02 2.912058234214782715e-01 -2.025116831064224243e-01 2.024534791707992554e-01 -3.487765043973922729e-02 -9.612678736448287964e-02 -5.824160203337669373e-02 -2.061419039964675903e-01 3.051922321319580078e-01 1.060433313250541687e-01 -3.501861393451690674e-01 -4.546872153878211975e-02 -1.179830729961395264e-01 6.402672082185745239e-02 -5.524709075689315796e-02 1.966608464717864990e-01 -9.416327625513076782e-02 3.005467951297760010e-01 2.046025693416595459e-01 1.706708818674087524e-01 -2.993527948856353760e-01 -1.402833312749862671e-01 -1.818844974040985107e-01 1.385693997144699097e-01 -1.528004407882690430e-01 1.028354316949844360e-01 -1.627481728792190552e-01 4.554454982280731201e-02 1.280621439218521118e-01 1.119481697678565979e-01 8.625727891921997070e-02 2.371098101139068604e-01
4.151913337409496307e-03 -2.729937434196472168e-01 -2.352883964776992798e-01 1.243583187460899353e-01 -1.063307747244834900e-01 9.471303783357143402e-03 -3.573205694556236267e-02 2.555400133132934570e-01 2.119234949350357056e-02 -8.234350383281707764e-02 -2.765919268131256104e-01 3.694528639316558838e-01 5.524840205907821655e-02 -4.329326003789901733e-02 -1.046159267425537109e-01 -7.864569127559661865e-02 -2.283916324377059937e-01 2.457055747509002686e-01 -4.705205932259559631e-02 2.570277750492095947e-01 -1.370255649089813232e-01 -1.901896148920059204e-01 1.638681590557098389e-01 -8.736354857683181763e-02 -3.072815239429473877e-01 1.762946844100952148e-01 1.196657866239547729e-01 -1.993647590279579163e-02 2.232620678842067719e-02 -3.365994095802307129e-01 8.907347172498703003e-02 4.667406529188156128e-02
2.120931297540664673e-01 1.664063483476638794e-01 -3.820545598864555359e-02 -5.953453481197357178e-02 -2.076514214277267456e-01 -1.251668483018875122e-01 1.883845031261444092e-01 -4.879069328308105469e-02 1.723148673772811890e-01 4.698987305164337158e-01 -9.140743874013423920e-03 -3.546414524316787720e-02 1.309216618537902832e-01 -8.115958422422409058e-02 -3.987847268581390381e-02 -1.187754273414611816e-01 -2.287640236318111420e-02 -5.145481601357460022e-02 2.993595004081726074e-01 2.553854584693908691e-01 -3.820733428001403809e-01 -1.387948244810104370e-01 1.257451772689819336e-01 5.630876123905181885e-02 -8.656325936317443848e-02 1.468416750431060791e-01 -2.199325263500213623e-01 -1.064585223793983459e-01 -2.752880156040191650e-01 -6.210504844784736633e-02 1.015342921018600464e-01 1.160086244344711304e-01
2.867901027202606201e-01 2.344773150980472565e-02 -2.167169302701950073e-01 -7.078411057591438293e-03 -6.935553997755050659e-02 -3.923467174172401428e-02 3.859739005565643311e-01 -2.445025742053985596e-02 2.799642086029052734e-01 2.728984951972961426e-01 2.521594613790512085e-02 4.539559409022331238e-02 1.075380593538284302e-01 -2.113955914974212646e-01 -8.876955136656761169e-03 -6.231002509593963623e-02 -5.329887382686138153e-03 -2.310552634298801422e-02 1.326259225606918335e-01 1.618484556674957275e-01 -4.877771735191345215e-01 -2.998770587146282196e-02 2.084460556507110596e-01 -8.041736483573913574e-02 1.358100771903991699e-01 1.296896934509277344e-01 -3.045351207256317139e-01 3.675981983542442322e-02 2.435854636132717133e-02 -1.168433204293251038e-01 -5.986298248171806335e-02 1.349915117025375366e-01
2.290263622999191284e-01 8.535159379243850708e-02 -1.984330564737319946e-01 1.391279846429824829e-01 -2.404079288244247437e-01 -4.373372346162796021e-02 2.305319160223007202e-01 -1.472015082836151123e-01 -4.467603564262390137e-01 1.855506002902984619e-02 -2.074298858642578125e-01 1.448597609996795654e-01 -1.003237590193748474e-01 -2.209891229867935181e-01 -5.305355042219161987e-02 -4.416725039482116699e-02 -2.503867447376251221e-01 1.780380755662918091e-01 1.700290888547897339e-01 1.091870386153459549e-02 -2.638980150222778320e-01 -3.249699473381042480e-01 1.769096106290817261e-01 4.265316203236579895e-02 -6.089338287711143494e-02 1.005361005663871765e-01 -9.316257387399673462e-02 -1.041345596313476562e-01 1.790858432650566101e-02 -7.461567968130111694e-02 9.175403416156768799e-02 1.999021023511886597e-01
-1.257607489824295044e-01 2.464903742074966431e-01 6.167154386639595032e-02 4.106546565890312195e-02 2.660944312810897827e-02 -1.910181790590286255e-01 8.330243080854415894e-02 1.306588649749755859e-01 4.854328557848930359e-02 1.290707103908061981e-02 9.203885495662689209e-02 -1.465671807527542114e-01 1.391545832157135010e-01 -8.492289483547210693e-02 2.008663266897201538e-01 2.458704821765422821e-02 -1.056966558098793030e-01 2.233687341213226318e-01 1.215413808822631836e-01 2.886086404323577881e-01 -4.493168890476226807e-01 -4.962893575429916382e-02 -1.421546936035156250e-01 2.031661421060562134e-01 1.710586249828338623e-01 -2.105267485603690147e-03 -2.364248484373092651e-01 3.343871235847473145e-02 8.114373683929443359e-02 -1.581352204084396362e-01 -1.778383702039718628e-01 4.269219636917114258e-01
1.667541116476058960e-01 7.304266095161437988e-02 -1.691370606422424316e-01 -9.178227931261062622e-02 2.238438464701175690e-03 2.254145219922065735e-02 1.296248286962509155e-01 -1.042797788977622986e-02 1.591605395078659058e-01 3.629561960697174072e-01 -3.794005513191223145e-02 3.671909496188163757e-02 -2.130619734525680542e-01 -7.407550513744354248e-02 -2.330238521099090576e-01 3.288976475596427917e-02 3.804357349872589111e-02 6.804063171148300171e-02 1.906356066465377808e-01 1.740531623363494873e-01 -5.130091309547424316e-01 -1.634150296449661255e-01 2.859160304069519043e-01 -9.639924764633178711e-02 7.773666083812713623e-02 2.115262001752853394e-01 -2.514545321464538574e-01 1.706573963165283203e-01 -1.105722114443778992e-01 7.048572413623332977e-03 7.368694245815277100e-02 1.783213615417480469e-01
1.499745398759841919e-01 1.530314534902572632e-01 -7.271883636713027954e-02 -8.953379839658737183e-02 -1.441606413573026657e-02 1.456307526677846909e-02 2.248387336730957031e-01 -5.032652616500854492e-02 1.447664201259613037e-01 1.661943495273590088e-01 -3.637304529547691345e-02 -1.638570129871368408e-01 1.275523602962493896e-01 -7.235158234834671021e-02 -3.137744367122650146e-01 1.496227979660034180e-01 -2.668052911758422852e-02 -2.507203072309494019e-02 3.253188729286193848e-01 8.218415826559066772e-02 -4.386523663997650146e-01 -4.458026960492134094e-02 3.607494831085205078e-01 5.840647965669631958e-02 -5.382166057825088501e-02 -6.397480517625808716e-02 -4.239151477813720703e-01 -1.241800934076309204e-01 -1.338509321212768555e-01 -2.933566644787788391e-02 1.883146539330482483e-02 7.110894471406936646e-02
1.470019072294235229e-01 9.011729061603546143e-02 2.750832587480545044e-02 -1.187460310757160187e-02 -7.279168069362640381e-02 -1.762999407947063446e-02 2.379380017518997192e-01 4.890216886997222900e-02 8.777053654193878174e-02 -1.794604063034057617e-01 -2.756096422672271729e-01 1.045266687870025635e-01 3.077198565006256104e-01 -1.175034269690513611e-01 -8.125592023134231567e-02 -4.336193576455116272e-02 -2.601081728935241699e-01 2.264002263545989990e-01 2.900044918060302734e-01 4.195019975304603577e-02 -7.265380024909973145e-02 8.813435584306716919e-02 2.077874541282653809e-01 3.197360038757324219e-01 8.187141269445419312e-02 1.693851202726364136e-01 -2.858400344848632812e-01 -5.290702730417251587e-02 -4.777137562632560730e-02 -2.276683598756790161e-02 2.769102156162261963e-01 3.136437237262725830e-01
-1.954401731491088867e-01 2.864748537540435791e-01 -2.954547107219696045e-01 -8.949380367994308472e-02 -2.126245945692062378e-02 -2.652263939380645752e-01 -2.384560555219650269e-01 2.291137874126434326e-01 6.190173327922821045e-03 1.823087930679321289e-01 -2.891305275261402130e-02 2.339318543672561646e-01 7.394817471504211426e-02 -4.120205342769622803e-02 3.102242201566696167e-02 1.256610732525587082e-03 -1.384800523519515991e-01 5.743121728301048279e-02 1.917227953672409058e-01 2.453197538852691650e-01 -3.791255652904510498e-01 -2.875867672264575958e-02 2.199030816555023193e-01 2.602304518222808838e-01 6.349203176796436310e-03 -8.527885377407073975e-02 -1.087589487433433533e-01 3.825098648667335510e-02 1.545436680316925049e-01 -2.225355654954910278e-01 -1.691573113203048706e-01 6.809578090906143188e-02
5.486238002777099609e-02 -1.413926389068365097e-02 -5.827321112155914307e-02 -1.444225851446390152e-02 -8.235743641853332520e-02 -6.024035066366195679e-02 1.081768944859504700e-01 1.413804143667221069e-01 7.553435117006301880e-02 5.713508650660514832e-02 -7.284962385892868042e-02 1.337134987115859985e-01 -5.999633576720952988e-03 -1.411437243223190308e-02 2.317131757736206055e-01 -1.741247922182083130e-01 3.551182802766561508e-03 2.486404627561569214e-01 3.853796422481536865e-01 -1.026282384991645813e-01 -2.668138444423675537e-01 -4.336861148476600647e-02 1.236303672194480896e-01 3.729208409786224365e-01 1.554555259644985199e-03 2.474434673786163330e-01 -3.591238558292388916e-01 2.019849270582199097e-01 8.614302426576614380e-02 -1.225143484771251678e-02 1.943838149309158325e-01 3.316890597343444824e-01
1.634886115789413452e-01 2.175805717706680298e-01 2.362298034131526947e-02 -3.786435350775718689e-02 2.397697977721691132e-02 -1.629671007394790649e-01 -1.286239475011825562e-01 2.636374831199645996e-01 2.401174791157245636e-02 2.490808069705963135e-01 -3.504636287689208984e-01 -8.082994073629379272e-02 -1.943835765123367310e-01 -6.317622959613800049e-02 1.693986207246780396e-01 -1.794780045747756958e-02 -5.242636203765869141e-01 9.536413848400115967e-02 9.507125616073608398e-02 2.354250252246856689e-01 -8.647368103265762329e-02 -2.367823421955108643e-01 1.835315525531768799e-01 -8.857849054038524628e-03 -1.603951305150985718e-01 3.635257482528686523e-02 7.553804665803909302e-02 -1.443836688995361328e-01 7.719516754150390625e-02 1.436353921890258789e-01 8.645217120647430420e-02 1.208520382642745972e-01
2.589015960693359375e-01 -5.500143766403198242e-02 -1.980016082525253296e-01 -1.984859853982925415e-01 -3.584017604589462280e-02 -7.016480714082717896e-02 1.810372173786163330e-01 1.518201641738414764e-02 1.073987409472465515e-01 3.475155830383300781e-01 -1.004403904080390930e-01 -8.154929429292678833e-02 1.105959936976432800e-01 -2.314677238464355469e-01 -1.864430457353591919e-01 -1.103132367134094238e-01 -3.431296721100807190e-02 2.349888384342193604e-01 1.421919316053390503e-01 2.031832039356231689e-01 -2.865977585315704346e-01 -8.036161214113235474e-02 4.311352372169494629e-01 2.841295860707759857e-02 -1.137255281209945679e-01 -5.944758653640747070e-03 -2.205879241228103638e-01 5.850910767912864685e-02 -1.461974084377288818e-01 -7.004689890891313553e-03 2.233026325702667236e-01 1.443389207124710083e-01
-3.727415576577186584e-02 5.892513692378997803e-02 -2.796593904495239258e-01 4.573584496974945068e-01 -7.048926502466201782e-02 -1.686962991952896118e-01 -1.548861525952816010e-02 -7.032355666160583496e-02 1.579320579767227173e-01 2.717739343643188477e-02 -1.039629876613616943e-01 7.837096601724624634e-02 8.326041698455810547e-02 -1.630407124757766724e-01 -1.127477884292602539e-01 -3.505272269248962402e-01 9.798895567655563354e-02 3.698318498209118843e-03 3.352583050727844238e-01 1.937586814165115356e-01 -2.089394629001617432e-01 -8.612189441919326782e-02 2.563513815402984619e-01 1.372088771313428879e-02 -3.597698733210563660e-02 1.987596303224563599e-01 -3.139675557613372803e-01 1.471164822578430176e-01 -5.440967530012130737e-02 -4.552052542567253113e-02 -2.451291494071483612e-02 1.192783489823341370e-01
-1.475847512483596802e-01 6.328683346509933472e-02 -1.170240640640258789e-01 2.231502979993820190e-01 2.166271060705184937e-01 2.918536365032196045e-01 -4.181773215532302856e-02 -2.087598443031311035e-01 9.892228245735168457e-02 8.407182991504669189e-02 -4.629061743617057800e-02 6.842358037829399109e-03 5.969912931323051453e-02 -3.086802363395690918e-01 9.895333647727966309e-02 5.523232370615005493e-02 -3.212575018405914307e-01 1.830855607986450195e-01 3.032728731632232666e-01 1.671966910362243652e-01 -3.998267352581024170e-01 -3.099622726440429688e-01 -1.153784058988094330e-02 1.908022612333297729e-01 1.033791005611419678e-01 -5.104830116033554077e-02 -2.564260363578796387e-02 -7.905175909399986267e-03 1.123197376728057861e-01 -7.649111747741699219e-02 -1.407976895570755005e-01 -3.343725949525833130e-02
-3.225288540124893188e-02 1.717574596405029297e-01 2.377792745828628540e-01 1.053799912333488464e-01 -3.434290364384651184e-02 8.182106167078018188e-02 -2.777787484228610992e-02 9.850474074482917786e-03 1.976176202297210693e-01 2.546158730983734131e-01 -6.420184671878814697e-02 1.352764666080474854e-02 1.115273013710975647e-01 -2.239660024642944336e-01 2.902823388576507568e-01 2.700059413909912109e-01 -1.218836829066276550e-01 3.257834613323211670e-01 7.980670779943466187e-03 9.623278863728046417e-03 -3.724881112575531006e-01 -1.054224148392677307e-01 -2.919646911323070526e-03 9.406796097755432129e-02 -2.190008014440536499e-01 1.385043710470199585e-01 -3.723835051059722900e-01 1.582139879465103149e-01 2.933003753423690796e-02 -8.631847798824310303e-02 1.757238656282424927e-01 -1.233621761202812195e-01
7.951559498906135559e-03 8.145774155855178833e-02 -1.455735862255096436e-01 -5.909302458167076111e-02 -5.312507227063179016e-02 -2.792616784572601318e-01 2.031690478324890137e-01 -1.184277236461639404e-01 5.387040600180625916e-02 5.422636866569519043e-02 -2.165276855230331421e-01 -9.878213703632354736e-02 1.549292206764221191e-01 -2.296221107244491577e-01 -1.215609312057495117e-01 -4.319645836949348450e-02 1.482407450675964355e-01 1.628045886754989624e-01 5.039057135581970215e-01 2.168323248624801636e-01 -4.289912283420562744e-01 1.312569808214902878e-02 7.193288952112197876e-02 -4.293528199195861816e-02 8.041464537382125854e-02 1.854851841926574707e-01 -1.042688265442848206e-01 1.399849057197570801e-01 5.124513804912567139e-02 1.748386956751346588e-02 1.150839682668447495e-02 2.482016682624816895e-01
1.632973924279212952e-02 8.076199889183044434e-02 -2.322835773229598999e-01 -1.456249207258224487e-01 -2.744605243206024170e-01 -1.070445030927658081e-01 -9.822572022676467896e-02 2.290990501642227173e-01 2.387754470109939575e-01 1.801367253065109253e-01 -1.114799827337265015e-01 1.931487917900085449e-01 1.432374399155378342e-02 -2.655577287077903748e-02 1.691398918628692627e-01 -1.559639871120452881e-01 -8.638689666986465454e-02 2.409774363040924072e-01 2.742190062999725342e-01 -8.901844918727874756e-02 -8.001252263784408569e-02 -4.665656015276908875e-02 4.158303514122962952e-02 -1.027122959494590759e-01 8.210567757487297058e-03 2.405559569597244263e-01 -2.340014427900314331e-01 -2.743387222290039062e-01 -3.061511516571044922e-01 -1.922514289617538452e-01 -1.942047625780105591e-01 2.240932285785675049e-01
1.487150490283966064e-01 -3.758400306105613708e-02 -8.731736987829208374e-02 1.728049814701080322e-01 -6.047630310058593750e-02 -1.114131957292556763e-01 1.582536995410919189e-01 -1.194943562150001526e-01 3.896298706531524658e-01 -9.932165034115314484e-03 -2.961858510971069336e-01 -1.126684248447418213e-01 1.804013252258300781e-01 -6.200762093067169189e-02 7.728634029626846313e-02 -6.622339040040969849e-02 5.281439423561096191e-02 9.400242567062377930e-02 3.573096394538879395e-01 1.769137680530548096e-01 -2.773404717445373535e-01 -3.438186049461364746e-01 3.344145789742469788e-02 1.106903776526451111e-01 -7.204371690750122070e-02 2.710194289684295654e-01 -3.137612938880920410e-01 6.594645231962203979e-02 1.048277020454406738e-01 4.719161079265177250e-04 7.228526752442121506e-03 1.137590706348419189e-01
5.524661391973495483e-02 2.603364884853363037e-01 -1.445639431476593018e-01 3.656002227216959000e-03 -4.616376012563705444e-03 -3.036268055438995361e-01 -1.482542306184768677e-01 1.779455319046974182e-02 1.410200074315071106e-02 -8.540891110897064209e-03 2.084963917732238770e-01 6.295431405305862427e-02 1.197974234819412231e-01 1.888993531465530396e-01 -1.173353344202041626e-01 3.364812135696411133e-01 -3.682131767272949219e-01 2.801919877529144287e-01 8.499766886234283447e-02 1.320402324199676514e-01 -2.508608400821685791e-01 2.053114585578441620e-02 -2.392109483480453491e-02 9.341988712549209595e-03 1.602983176708221436e-01 3.052425980567932129e-01 -2.955931127071380615e-01 -1.491381078958511353e-01 4.570506140589714050e-02 -1.223484054207801819e-01 1.404761821031570435e-01 -3.145173564553260803e-02
-1.144533976912498474e-01 2.486992329359054565e-01 -1.071502175182104111e-02 6.557770539075136185e-03 1.024385392665863037e-01 -1.392421275377273560e-01 -2.113842070102691650e-01 1.233199983835220337e-01 2.742769718170166016e-01 7.198863476514816284e-02 -4.238891974091529846e-02 4.303748905658721924e-02 -1.261132657527923584e-01 -1.672952622175216675e-01 -1.513910442590713501e-01 -1.216237321496009827e-01 -1.984837837517261505e-02 3.728466331958770752e-01 2.865610420703887939e-01 -8.870375901460647583e-02 -3.672409653663635254e-01 1.520225107669830322e-01 -3.869705274701118469e-02 -2.185929864645004272e-01 7.431557029485702515e-02 2.925525307655334473e-01 3.332053869962692261e-02 -2.660595774650573730e-01 1.534857451915740967e-01 -2.062852531671524048e-01 1.683233678340911865e-02 5.832073837518692017e-02
2.314362674951553345e-01 1.558567769825458527e-02 -1.040977686643600464e-01 1.816308796405792236e-01 1.114135608077049255e-02 -4.303442239761352539e-01 3.696787729859352112e-02 6.425497680902481079e-02 -1.844271644949913025e-02 2.168157547712326050e-01 -2.169188857078552246e-01 9.153241664171218872e-02 -2.605899982154369354e-02 -7.090926170349121094e-02 -2.578204274177551270e-01 -1.314080804586410522e-01 -1.648743599653244019e-01 4.819971695542335510e-02 3.338719010353088379e-01 1.451355069875717163e-01 -4.377996623516082764e-01 -2.232233434915542603e-02 6.994641572237014771e-02 1.688753068447113037e-01 1.860956102609634399e-01 -2.773694880306720734e-02 -1.872228980064392090e-01 4.008762910962104797e-02 -2.305662631988525391e-01 -1.233759336173534393e-02 7.832910865545272827e-02 1.400784309953451157e-02
-9.402374178171157837e-02 1.310377269983291626e-01 -1.222778335213661194e-01 -1.234161406755447388e-01 -5.993660539388656616e-03 -1.618977785110473633e-01 2.638713642954826355e-02 1.322343349456787109e-01 -7.043282687664031982e-02 -1.402842998504638672e-01 -5.003660172224044800e-02 2.652569711208343506e-01 2.008035480976104736e-01 4.421620815992355347e-02 -7.944823056459426880e-02 -4.332790896296501160e-02 -4.805672466754913330e-01 1.359400898218154907e-01 2.508388459682464600e-01 1.242567971348762512e-01 -3.767145574092864990e-01 -4.664593040943145752e-01 8.557856082916259766e-02 7.894781976938247681e-02 9.372739121317863464e-03 3.054650500416755676e-02 2.489877864718437195e-02 -4.650665819644927979e-02 -5.365195125341415405e-02 -1.157170683145523071e-01 -1.188646033406257629e-01 1.279206573963165283e-01
1.285253465175628662e-01 8.787606656551361084e-02 2.224417403340339661e-02 6.551147997379302979e-02 4.525224119424819946e-02 -1.493950635194778442e-01 -5.423245579004287720e-02 -1.712008863687515259e-01 1.689285784959793091e-01 1.326032355427742004e-02 3.874955698847770691e-02 -1.154271736741065979e-01 -6.148142367601394653e-02 2.508238255977630615e-01 3.816600888967514038e-02 1.923741549253463745e-01 -2.944954633712768555e-01 3.366230130195617676e-01 2.871699035167694092e-01 1.052941903471946716e-01 -3.562130033969879150e-01 1.476688385009765625e-01 1.079788953065872192e-01 -2.313480824232101440e-01 -9.689351171255111694e-02 -6.404466927051544189e-02 1.335842162370681763e-01 -1.991802901029586792e-01 2.104661315679550171e-01 -3.384645581245422363e-01 1.634217947721481323e-01 -4.025878012180328369e-02
1.904540807008743286e-01 2.194392383098602295e-01 -1.055910997092723846e-02 -1.658436655998229980e-01 7.305092643946409225e-03 -3.507777452468872070e-01 -4.187667369842529297e-02 7.821320556104183197e-03 2.920642197132110596e-01 -1.231480669230222702e-02 2.044205665588378906e-01 4.574081301689147949e-02 -2.823199704289436340e-02 4.580843448638916016e-02 1.269680410623550415e-01 1.234790459275245667e-01 -2.007451057434082031e-01 -4.200870916247367859e-02 1.454202234745025635e-01 3.467187881469726562e-01 -2.858558595180511475e-01 1.882857829332351685e-01 2.533889710903167725e-01 -2.488906383514404297e-01 -4.299858957529067993e-02 5.324641987681388855e-02 -1.133440285921096802e-01 -6.201650574803352356e-02 2.227527797222137451e-01 -2.222612351179122925e-01 -2.142541408538818359e-01 8.003579080104827881e-02
1.243007257580757141e-01 -1.023765727877616882e-01 -1.119474470615386963e-01 6.400032341480255127e-02 -9.124220348894596100e-03 4.383031651377677917e-02 9.676609188318252563e-02 1.618630588054656982e-01 9.743980318307876587e-02 -9.188882261514663696e-02 -1.394158154726028442e-01 1.818491667509078979e-01 2.196093089878559113e-02 -1.059583500027656555e-01 -1.869676560163497925e-01 3.761654719710350037e-02 -1.213750317692756653e-01 2.762463390827178955e-01 3.049583733081817627e-01 6.519214250147342682e-03 -8.543664216995239258e-02 -2.590964734554290771e-01 3.057007193565368652e-01 1.877108663320541382e-01 -4.523216560482978821e-02 -2.926199138164520264e-01 -3.203557133674621582e-01 -1.948423981666564941e-01 4.347807727754116058e-03 9.783379733562469482e-02 6.924776732921600342e-02 4.141170382499694824e-01
2.755566239356994629e-01 1.166682317852973938e-01 2.519608139991760254e-01 4.080465435981750488e-01 -3.948738425970077515e-02 5.263979732990264893e-02 3.015391528606414795e-01 -1.260922942310571671e-02 4.165780916810035706e-02 2.457621246576309204e-01 -6.359713524580001831e-02 -1.400960981845855713e-01 7.635390013456344604e-02 -1.987234354019165039e-01 -9.449107944965362549e-02 -8.941052481532096863e-03 -4.739258438348770142e-02 1.006818860769271851e-01 8.890447020530700684e-02 1.879721283912658691e-01 -3.628163039684295654e-01 9.310849942266941071e-03 2.651427686214447021e-01 9.887985140085220337e-02 -2.679531276226043701e-02 2.131554782390594482e-01 -2.593521177768707275e-01 9.704537689685821533e-02 -1.211036294698715210e-01 1.277395617216825485e-02 -1.602254807949066162e-01 1.190109625458717346e-01
-8.348974585533142090e-02 -1.761711947619915009e-02 -5.723090097308158875e-02 3.159210681915283203e-01 1.034191995859146118e-02 4.123060405254364014e-02 1.388677656650543213e-01 1.593823358416557312e-02 3.134565055370330811e-01 -8.791162818670272827e-02 -2.962540686130523682e-01 -5.966003518551588058e-03 8.995646238327026367e-02 1.193191334605216980e-01 -1.804031804203987122e-02 -2.793284319341182709e-02 -6.155610457062721252e-02 3.940990269184112549e-01 9.116835892200469971e-02 1.056540608406066895e-01 -4.486740231513977051e-01 -3.661193698644638062e-02 -4.926206078380346298e-03 1.807993799448013306e-01 -4.871596768498420715e-02 -2.574415877461433411e-02 -4.371436834335327148e-01 1.148864924907684326e-01 -1.720159128308296204e-02 7.692877203226089478e-02 -1.535504609346389771e-01 3.417163854464888573e-03
6.922548264265060425e-02 4.232310354709625244e-01 3.530162572860717773e-02 5.951305851340293884e-02 -1.565322838723659515e-02 -1.978812962770462036e-01 -4.959053546190261841e-02 -6.702965497970581055e-02 2.550171017646789551e-01 -8.880838006734848022e-02 1.664345562458038330e-01 -4.741976037621498108e-02 -2.005665004253387451e-01 -4.550566431134939194e-03 -1.491248011589050293e-01 -8.410571515560150146e-02 -2.820917367935180664e-01 1.433271318674087524e-01 3.282746374607086182e-01 8.920882642269134521e-02 -4.007691740989685059e-01 -6.568848341703414917e-02 1.309796720743179321e-01 1.444440633058547974e-01 2.274838238954544067e-01 -1.181391775608062744e-01 -7.788038253784179688e-02 1.242003366351127625e-01 1.919371485710144043e-01 -1.131621524691581726e-01 1.197809576988220215e-01 1.501008272171020508e-01
1.118241026997566223e-01 5.354807153344154358e-02 3.477169200778007507e-02 3.903077542781829834e-01 -5.672245845198631287e-02 -2.555084824562072754e-01 -1.628556400537490845e-01 -1.921912431716918945e-01 3.171275556087493896e-02 -1.166281774640083313e-01 -1.755663156509399414e-01 2.785799205303192139e-01 -1.097308322787284851e-01 2.099529281258583069e-02 -1.112600602209568024e-02 -1.478217542171478271e-02 -5.378197133541107178e-02 3.598156273365020752e-01 1.660544574260711670e-01 -8.576501160860061646e-02 -3.622985184192657471e-01 -3.895974531769752502e-02 1.265859752893447876e-01 2.200571596622467041e-01 -2.309169061481952667e-02 -5.713968351483345032e-02 -3.235573768615722656e-01 6.675306707620620728e-02 7.300095260143280029e-02 8.070359379053115845e-02 3.357841446995735168e-02 2.698616385459899902e-01
-1.650101840496063232e-01 4.406255111098289490e-02 1.088190600275993347e-01 -1.175961941480636597e-01 -1.223220676183700562e-02 -3.113916814327239990e-01 -1.286746710538864136e-01 4.076072275638580322e-01 -9.879613667726516724e-02 -2.610683254897594452e-02 4.411673173308372498e-02 4.270320758223533630e-02 3.128847479820251465e-02 -1.322302520275115967e-01 2.460917644202709198e-02 -1.016067638993263245e-01 -2.724035084247589111e-01 3.952325284481048584e-01 8.145534992218017578e-02 2.028379142284393311e-01 -3.929452002048492432e-01 -1.867162883281707764e-01 2.348765283823013306e-01 -1.332588195800781250e-01 1.694375276565551758e-01 8.978006243705749512e-02 1.970195956528186798e-02 5.180134996771812439e-02 1.960352212190628052e-01 -1.188563276082277298e-02 3.556455671787261963e-02 4.095850139856338501e-02
2.731277346611022949e-01 -1.890535280108451843e-02 2.884279750287532806e-02 1.299725025892257690e-01 1.105060353875160217e-01 3.079413622617721558e-02 7.655493915081024170e-02 -7.667109603062272072e-04 -1.885325759649276733e-01 2.580176591873168945e-01 1.180085390806198120e-01 1.149119734764099121e-01 9.176155179738998413e-02 1.609151810407638550e-02 1.448853462934494019e-01 1.718339771032333374e-01 -2.757751643657684326e-01 3.162174522876739502e-01 1.696674972772598267e-01 2.214330732822418213e-01 -3.629828095436096191e-01 2.903960049152374268e-01 1.672371923923492432e-01 -1.295330822467803955e-01 3.940152749419212341e-02 -2.665355503559112549e-01 -8.721371740102767944e-02 -4.469583556056022644e-02 -4.849078506231307983e-02 1.192194316536188126e-02 -4.390627145767211914e-02 3.139017522335052490e-01
-1.123255044221878052e-01 1.654552221298217773e-01 -1.537971943616867065e-01 -2.828114628791809082e-01 1.608148515224456787e-01 -9.892097115516662598e-02 -1.757964342832565308e-01 1.844055652618408203e-01 -2.496423572301864624e-02 1.849113255739212036e-01 -3.527174144983291626e-02 1.168642342090606689e-01 -1.536883693188428879e-02 6.839098781347274780e-02 1.215769350528717041e-02 2.491340972483158112e-02 -2.451224625110626221e-01 3.602216541767120361e-01 2.480598539113998413e-01 2.951134741306304932e-01 -3.470956683158874512e-01 -3.474528789520263672e-01 -6.871529668569564819e-02 9.473618119955062866e-02 1.811657287180423737e-02 -9.523031860589981079e-02 -1.174169033765792847e-02 -9.890134632587432861e-02 1.052541583776473999e-01 -2.689963281154632568e-01 -1.196499215438961983e-03 6.553739309310913086e-02
-1.472446471452713013e-01 1.465743780136108398e-01 7.248602062463760376e-02 4.906166717410087585e-02 -7.607900537550449371e-03 -1.706847250461578369e-01 1.919437646865844727e-01 5.735700577497482300e-02 3.029326200485229492e-01 1.499575674533843994e-01 -4.174735248088836670e-01 -2.131893187761306763e-01 1.548347026109695435e-01 2.482308745384216309e-01 4.588514938950538635e-02 8.469527959823608398e-02 -1.515656411647796631e-01 2.564649283885955811e-01 2.441458702087402344e-01 5.567556247115135193e-03 -2.407721132040023804e-01 -1.984316706657409668e-01 -9.558781981468200684e-02 -2.385323643684387207e-01 -2.401558011770248413e-01 -1.136795151978731155e-02 -1.755356043577194214e-01 -2.046346962451934814e-01 -2.246109955012798309e-02 2.379548735916614532e-02 5.367847532033920288e-02 6.913655996322631836e-02
1.694124639034271240e-01 -7.902031391859054565e-02 -2.320023328065872192e-01 1.391201764345169067e-01 -5.559691414237022400e-02 -3.152147233486175537e-01 1.099373102188110352e-01 -9.067625552415847778e-02 7.936345040798187256e-02 2.385248690843582153e-01 -1.929164677858352661e-01 4.551761597394943237e-02 2.292916551232337952e-02 -8.648422360420227051e-02 -2.969334423542022705e-01 -1.345812231302261353e-01 -2.647364139556884766e-01 1.078597307205200195e-01 2.893958389759063721e-01 -5.577912926673889160e-02 -2.541381120681762695e-01 -1.484387964010238647e-01 1.784259080886840820e-01 -1.689134389162063599e-01 -5.336570367217063904e-02 -1.737408041954040527e-01 -3.795824348926544189e-01 2.815683558583259583e-02 2.040205597877502441e-01 -2.514808624982833862e-02 6.880850344896316528e-02 -1.089908033609390259e-01
-1.316511034965515137e-01 -7.538990676403045654e-02 -2.022325694561004639e-01 7.484438270330429077e-02 1.369862854480743408e-01 -2.859648168087005615e-01 1.895737946033477783e-01 -5.113974213600158691e-02 2.797047793865203857e-01 1.247564703226089478e-01 -4.185908734798431396e-01 1.895719468593597412e-01 7.970092445611953735e-02 -5.532710626721382141e-02 3.296778500080108643e-01 2.362552285194396973e-02 1.604313701391220093e-01 1.190531551837921143e-01 1.442269533872604370e-01 2.148822993040084839e-01 -3.156532347202301025e-01 -8.103492856025695801e-02 2.473058998584747314e-01 -9.481199085712432861e-02 -2.099649608135223389e-01 1.067917570471763611e-01 -3.714545816183090210e-02 3.240539133548736572e-02 4.905168339610099792e-02 4.947909712791442871e-02 1.396774649620056152e-01 -4.745261743664741516e-02
-1.457363963127136230e-01 2.666108012199401855e-01 4.510908201336860657e-02 -3.677831962704658508e-03 1.951743811368942261e-01 4.590698331594467163e-02 2.824075520038604736e-02 -2.038804069161415100e-02 8.595991879701614380e-02 1.920414119958877563e-01 9.022205136716365814e-03 1.060958281159400940e-01 -7.262246310710906982e-02 -9.641811251640319824e-02 4.172191396355628967e-02 3.832900524139404297e-02 -2.530281245708465576e-01 1.240787953138351440e-01 4.410200417041778564e-01 2.286886274814605713e-01 -3.399537503719329834e-01 -3.532689511775970459e-01 -2.085276879370212555e-02 1.117161437869071960e-01 -1.330296695232391357e-01 6.239415332674980164e-02 -5.399689823389053345e-02 3.070663847029209137e-02 -5.775973200798034668e-02 -2.256878465414047241e-01 -3.447784483432769775e-01 -1.128697171807289124e-01
-6.482609361410140991e-02 1.355627626180648804e-01 -1.618817895650863647e-01 -2.130355685949325562e-01 -1.533646434545516968e-01 -1.337897311896085739e-02 1.296017318964004517e-01 -5.457481741905212402e-02 1.420711427927017212e-01 -1.377339959144592285e-01 6.931114010512828827e-03 1.081944853067398071e-01 -2.158960849046707153e-01 -2.450339496135711670e-01 6.748447567224502563e-02 5.652139335870742798e-02 -4.912949502468109131e-01 -5.212929844856262207e-02 1.358539015054702759e-01 -6.466794013977050781e-02 -4.179846048355102539e-01 -9.933198243379592896e-02 6.615579128265380859e-02 3.426763415336608887e-02 -1.715484857559204102e-01 1.798311024904251099e-01 -3.605451583862304688e-01 -3.916897624731063843e-02 -1.024481058120727539e-01 -1.883556246757507324e-01 -3.035397641360759735e-02 3.348703321535140276e-04
-1.243123263120651245e-01 7.307435572147369385e-02 -1.798867732286453247e-01 -2.177962958812713623e-01 -1.145173013210296631e-01 -1.922723203897476196e-01 -2.041486501693725586e-01 7.031118124723434448e-02 3.504261001944541931e-02 1.587654054164886475e-01 -1.562335193157196045e-01 1.179279983043670654e-01 1.942825466394424438e-01 -3.311537206172943115e-01 7.818217575550079346e-02 -1.088361814618110657e-02 -3.372381329536437988e-01 1.967355161905288696e-01 1.186251863837242126e-01 2.992759644985198975e-01 -2.691972553730010986e-01 -1.742966175079345703e-01 2.491454482078552246e-01 1.788834482431411743e-01 3.421591222286224365e-02 -2.005005627870559692e-01 4.912922624498605728e-03 -1.187268197536468506e-01 1.533801406621932983e-01 -2.204616069793701172e-01 -5.087904632091522217e-02 3.344766423106193542e-02
2.533002495765686035e-01 -1.312372833490371704e-01 -1.649838089942932129e-01 -1.749293059110641479e-01 -9.706052392721176147e-02 -6.862588226795196533e-02 3.493334949016571045e-01 1.063629016280174255e-01 -4.041201993823051453e-02 2.399787157773971558e-01 -3.219260573387145996e-01 1.485868245363235474e-01 6.272013485431671143e-02 -1.682332754135131836e-01 -1.982196718454360962e-01 2.292509004473686218e-02 -8.020169287919998169e-02 9.576504677534103394e-02 2.031931430101394653e-01 5.326595529913902283e-02 -3.303700387477874756e-01 -2.219297587871551514e-01 1.874378770589828491e-01 -4.228715598583221436e-02 -4.726415127515792847e-02 1.667186617851257324e-01 -3.308329582214355469e-01 -1.198924655909650028e-04 3.261137381196022034e-02 4.651490598917007446e-02 2.180647253990173340e-01 1.049918457865715027e-01
-1.113296225666999817e-01 -1.167045161128044128e-01 -1.253479123115539551e-01 2.120307534933090210e-01 1.311456412076950073e-01 -5.794375389814376831e-02 4.360664188861846924e-01 -5.816330760717391968e-02 -2.246452122926712036e-02 2.901586294174194336e-01 -6.312747299671173096e-02 1.913333497941493988e-02 2.608881592750549316e-01 -3.011558949947357178e-01 7.594894617795944214e-02 -3.385480958968400955e-03 -1.711805760860443115e-01 1.350850760936737061e-01 2.702209055423736572e-01 9.795841574668884277e-02 -4.070287346839904785e-01 -1.800910681486129761e-01 1.196728870272636414e-01 2.638085745275020599e-02 1.537804305553436279e-01 3.600449999794363976e-03 -1.624570786952972412e-01 -1.257093101739883423e-01 5.353087559342384338e-02 1.228786334395408630e-01 7.437685132026672363e-02 1.140015274286270142e-01
1.570062786340713501e-01 2.259534150362014771e-01 -6.055428087711334229e-02 -1.493898569606244564e-03 -4.307730868458747864e-02 -1.613635271787643433e-01 1.118082255125045776e-01 1.931410878896713257e-01 -1.745334863662719727e-01 -1.848185062408447266e-01 -1.867381185293197632e-01 2.504461109638214111e-01 -3.362546861171722412e-02 6.271661818027496338e-02 6.792166829109191895e-02 -1.210095882415771484e-01 -3.559057414531707764e-01 2.591620683670043945e-01 2.129101455211639404e-01 2.399796843528747559e-01 -2.743993103504180908e-01 -4.188433885574340820e-01 -7.554633170366287231e-02 5.381841212511062622e-02 -3.234871476888656616e-02 -5.767611414194107056e-02 -3.467349708080291748e-02 -1.642009764909744263e-01 9.864469617605209351e-02 -1.944172084331512451e-01 -1.369297355413436890e-01 3.863465413451194763e-02
1.106233000755310059e-01 7.308315485715866089e-02 7.211665809154510498e-02 5.207523703575134277e-02 -9.811226278543472290e-02 -2.061042636632919312e-01 1.547181420028209686e-02 4.077166318893432617e-01 7.159554213285446167e-02 2.935951054096221924e-01 3.573042526841163635e-02 -8.533683419227600098e-02 9.419164061546325684e-02 1.746788769960403442e-01 5.597572401165962219e-02 6.460215151309967041e-02 -1.951712416484951973e-03 -1.944070868194103241e-02 1.745140552520751953e-01 -4.140751436352729797e-02 -3.623131215572357178e-01 6.141370162367820740e-02 4.290632307529449463e-01 2.002828381955623627e-02 -5.438607931137084961e-02 6.482321023941040039e-02 -1.200359985232353210e-01 -6.183306872844696045e-02 -4.934215918183326721e-02 -4.412639737129211426e-01 2.950111031532287598e-02 1.839997321367263794e-01
-6.059989705681800842e-02 -2.103347480297088623e-01 -1.954031884670257568e-01 1.239089667797088623e-01 -7.690164726227521896e-03 -3.334006667137145996e-01 2.586171403527259827e-02 -4.089158773422241211e-02 9.236551076173782349e-02 -1.019143387675285339e-01 -2.277109622955322266e-01 -1.287996619939804077e-01 -5.591325461864471436e-02 -2.942810654640197754e-01 -2.060361504554748535e-01 -2.883905768394470215e-01 -1.765823364257812500e-01 2.431578040122985840e-01 1.920380443334579468e-01 7.820291817188262939e-02 -2.846867442131042480e-01 -1.206270605325698853e-01 1.956540495157241821e-01 -1.421704702079296112e-02 4.493883624672889709e-02 1.259768903255462646e-01 -2.485289573669433594e-01 6.927676498889923096e-02 7.301834970712661743e-02 -4.631877690553665161e-02 -2.751094661653041840e-02 3.495953381061553955e-01
1.784402132034301758e-01 1.870980113744735718e-01 -1.150455698370933533e-01 2.054117247462272644e-02 -7.290059700608253479e-03 -6.382479518651962280e-02 -5.031912005506455898e-04 -6.414299132302403450e-04 -1.685162186622619629e-01 1.886796504259109497e-01 -2.804547846317291260e-01 1.222402527928352356e-01 -1.503369677811861038e-02 -2.134026288986206055e-01 1.653126329183578491e-01 1.799330860376358032e-01 1.058527454733848572e-01 5.810407921671867371e-02 3.210795819759368896e-01 3.260948956012725830e-01 -3.645892068743705750e-02 2.700208425521850586e-01 2.863942682743072510e-01 -2.062453627586364746e-01 -9.524279087781906128e-02 7.676101475954055786e-02 -2.204834520816802979e-01 -9.321164339780807495e-02 -2.426975369453430176e-01 -1.257945448160171509e-01 7.855091243982315063e-02 2.762803733348846436e-01
6.168920546770095825e-02 -6.769615411758422852e-02 -8.723943680524826050e-02 2.553232014179229736e-01 2.169342190027236938e-01 -1.445059478282928467e-01 1.079792380332946777e-01 -2.625860646367073059e-02 -5.222355574369430542e-02 2.336141914129257202e-01 1.001636013388633728e-01 1.252036094665527344e-01 7.123125344514846802e-02 -2.631897330284118652e-01 5.658387392759323120e-02 -1.787068694829940796e-01 -1.944448798894882202e-01 2.459748238325119019e-01 1.810368746519088745e-01 -6.642138212919235229e-02 -4.447442293167114258e-01 -1.864468604326248169e-01 2.145933359861373901e-01 8.755752444267272949e-02 1.576305180788040161e-01 6.880865246057510376e-02 -2.043425440788269043e-01 3.254500031471252441e-01 -1.751827299594879150e-01 5.521248653531074524e-02 -3.278685361146926880e-02 -1.103829070925712585e-01
2.645345330238342285e-01 -1.450650244951248169e-01 -1.486178338527679443e-01 2.158694416284561157e-01 -1.265239994972944260e-02 1.021021306514739990e-01 -1.494881659746170044e-01 7.233097404241561890e-02 -8.257595449686050415e-02 1.710253767669200897e-02 -1.279950141906738281e-01 3.695178925991058350e-01 1.670528799295425415e-01 -1.228716298937797546e-01 2.539229989051818848e-01 -1.692513003945350647e-02 -2.249912768602371216e-01 2.692046761512756348e-01 1.223624348640441895e-01 9.875238686800003052e-02 -1.980574876070022583e-01 -2.671547532081604004e-01 5.981753394007682800e-02 -2.366086244583129883e-01 1.824083738029003143e-02 5.061830207705497742e-02 -1.866267770528793335e-01 2.677345871925354004e-01 -9.522409737110137939e-02 -2.754105068743228912e-02 -2.928650081157684326e-01 1.065038591623306274e-01
3.631472215056419373e-02 2.127558924257755280e-02 -1.072245016694068909e-01 1.888081133365631104e-01 1.511371284723281860e-01 -5.398539826273918152e-02 -3.323456272482872009e-02 2.472884058952331543e-01 8.066980168223381042e-03 -1.952775120735168457e-01 -2.783722579479217529e-01 -6.444022804498672485e-02 -9.456225484609603882e-02 -5.011379718780517578e-03 2.108093202114105225e-01 -8.233952522277832031e-02 -4.379822313785552979e-01 2.393564283847808838e-01 1.675736308097839355e-01 1.956012994050979614e-01 -3.108960092067718506e-01 -2.624057829380035400e-01 1.111316755414009094e-01 1.004749014973640442e-01 1.427714675664901733e-01 -6.017108913511037827e-03 -8.201940357685089111e-02 -2.502741217613220215e-01 4.589658230543136597e-02 1.014951169490814209e-01 -1.877448707818984985e-02 2.776268422603607178e-01
6.991926580667495728e-02 2.353246510028839111e-02 4.040566831827163696e-02 6.273876875638961792e-02 -3.019912242889404297e-01 -1.878543496131896973e-01 2.766931056976318359e-01 4.866434726864099503e-03 1.219735965132713318e-01 1.903505027294158936e-01 -1.474919468164443970e-01 1.193075999617576599e-02 1.595259457826614380e-01 -2.159248739480972290e-01 -1.797213852405548096e-01 -9.860318899154663086e-02 -3.074631690979003906e-01 1.521093845367431641e-01 4.418578743934631348e-01 9.186726808547973633e-02 -8.538229018449783325e-02 -2.420331090688705444e-01 2.527493834495544434e-01 -1.608989089727401733e-01 9.591958671808242798e-02 -1.108470037579536438e-01 -5.379754677414894104e-02 1.179287135601043701e-01 8.601011708378791809e-03 -8.605091832578182220e-03 2.560818195343017578e-01 -1.334613114595413208e-01
-9.484271705150604248e-02 3.575741127133369446e-02 -7.920268923044204712e-02 1.328786090016365051e-02 1.505095977336168289e-02 -2.913998663425445557e-01 1.871287077665328979e-01 -5.241959542036056519e-02 1.249520033597946167e-01 3.812572360038757324e-02 -1.381355375051498413e-01 -1.301347166299819946e-01 2.736823856830596924e-01 -8.819977939128875732e-02 -1.599320173263549805e-01 -1.388520449399948120e-01 -9.151992946863174438e-02 1.730539202690124512e-01 2.580254673957824707e-01 1.731314957141876221e-01 -4.106403589248657227e-01 -1.301481425762176514e-01 4.810094460844993591e-02 -1.350101083517074585e-01 -5.407614260911941528e-02 2.926554977893829346e-01 -1.084471046924591064e-01 1.087060794234275818e-01 -1.452256143093109131e-01 -4.740806668996810913e-02 2.441495507955551147e-01 3.790407478809356689e-01
2.161968201398849487e-01 3.346121683716773987e-02 2.141700983047485352e-01 -2.661740174517035484e-03 -7.146856933832168579e-02 -5.149931460618972778e-02 1.539888326078653336e-02 -8.526708930730819702e-02 2.042681872844696045e-01 -6.813444197177886963e-02 3.894415870308876038e-02 1.214727088809013367e-01 -1.110680922865867615e-01 -2.545498609542846680e-01 -3.873001784086227417e-02 -5.249967426061630249e-02 -3.027053773403167725e-01 -6.238633766770362854e-02 8.087145537137985229e-02 1.723989695310592651e-01 -4.530031085014343262e-01 -3.866625726222991943e-01 1.684389710426330566e-01 -5.237195640802383423e-02 2.588131725788116455e-01 9.413430839776992798e-02 -2.549839019775390625e-01 1.828888505697250366e-01 1.267183721065521240e-01 -1.221755295991897583e-01 1.081135943531990051e-01 1.112012714147567749e-01
5.152252037078142166e-03 -2.270225994288921356e-02 -1.778461188077926636e-01 2.327899187803268433e-01 -1.074539273977279663e-01 -2.817524373531341553e-01 -2.020120918750762939e-01 -8.107728511095046997e-02 3.081435859203338623e-01 1.207256391644477844e-01 -8.930688351392745972e-02 -2.215975150465965271e-02 -7.092704623937606812e-02 2.325302660465240479e-01 2.105214446783065796e-01 4.538992419838905334e-02 -2.731766104698181152e-01 2.228736579418182373e-01 1.167543008923530579e-01 1.691707074642181396e-01 -2.529889941215515137e-01 3.258009906858205795e-03 1.729042269289493561e-02 -2.259157598018646240e-01 -1.722743213176727295e-01 9.571347385644912720e-02 -8.857119828462600708e-02 4.564819857478141785e-02 2.926541268825531006e-01 -3.073436319828033447e-01 1.960513442754745483e-01 -5.138014629483222961e-02
7.889582961797714233e-02 6.702462583780288696e-02 6.872101873159408569e-02 2.230246812105178833e-01 -1.508528143167495728e-01 -3.571637272834777832e-01 -3.333741053938865662e-02 -4.075773805379867554e-02 1.614295989274978638e-01 -1.388076785951852798e-02 -3.335552662611007690e-02 -1.716546714305877686e-01 -1.784180477261543274e-02 2.696250677108764648e-01 -2.551813237369060516e-02 1.901255846023559570e-01 -2.435775101184844971e-01 2.532263994216918945e-01 2.889739871025085449e-01 1.732897758483886719e-01 -2.657960653305053711e-01 -1.118279621005058289e-02 3.212898969650268555e-02 -1.119488943368196487e-02 -3.320757448673248291e-01 1.728186607360839844e-01 7.286994904279708862e-02 -1.332707256078720093e-01 1.030222848057746887e-01 -2.488320618867874146e-01 2.539967000484466553e-01 7.683988660573959351e-02
-2.734089829027652740e-02 1.474558860063552856e-01 -1.990866065025329590e-01 -3.000401556491851807e-01 -1.876449584960937500e-01 -6.213232129812240601e-02 -2.917935252189636230e-01 1.390251368284225464e-01 -1.689010113477706909e-01 1.650509387254714966e-01 -7.330349087715148926e-02 9.227295406162738800e-03 2.248191237449645996e-01 -9.571114182472229004e-02 5.491701513528823853e-02 -1.619837619364261627e-02 -1.957453489303588867e-01 1.657002232968807220e-02 1.841510236263275146e-01 2.287074923515319824e-01 -4.838384985923767090e-01 -2.420512139797210693e-01 2.755034863948822021e-01 3.213921934366226196e-02 -1.703741550445556641e-01 -8.089116774499416351e-03 1.117450445890426636e-01 -7.446580380201339722e-02 4.989103972911834717e-02 -9.300349652767181396e-02 -1.631135344505310059e-01 2.817451022565364838e-02
5.027657747268676758e-02 3.830652236938476562e-01 3.876241098623722792e-04 -2.234292216598987579e-02 -9.122617542743682861e-02 -4.679249972105026245e-02 6.752008199691772461e-02 5.377027392387390137e-02 -1.304572075605392456e-01 9.974609315395355225e-02 -2.282950654625892639e-02 -5.525651201605796814e-02 3.784184530377388000e-02 -2.420861870050430298e-01 1.333986371755599976e-01 1.856497377157211304e-01 1.463185697793960571e-01 2.794540822505950928e-01 -1.173519045114517212e-01 2.262881845235824585e-01 -3.290334641933441162e-01 -1.995605826377868652e-01 1.252009719610214233e-01 1.320029199123382568e-01 -2.937327325344085693e-01 -1.286656595766544342e-02 -3.513273298740386963e-01 2.732338756322860718e-02 -2.272986806929111481e-02 -1.984952837228775024e-01 1.041633337736129761e-01 2.870059013366699219e-01
-1.715376526117324829e-01 1.114762052893638611e-01 -1.721845269203186035e-01 1.311332732439041138e-01 2.858278807252645493e-03 -2.033284604549407959e-01 -8.953552693128585815e-03 1.510402262210845947e-01 5.114972218871116638e-02 -1.172508969902992249e-01 -1.497888565063476562e-01 4.814308583736419678e-01 1.879904977977275848e-02 5.411918088793754578e-02 -7.628790289163589478e-02 -9.415349364280700684e-02 2.258487604558467865e-02 3.487059473991394043e-01 2.158902138471603394e-01 -2.201309241354465485e-02 -3.108873367309570312e-01 -1.061325743794441223e-01 7.468688488006591797e-02 1.209049522876739502e-01 1.293765902519226074e-01 -1.285602897405624390e-01 -2.616744637489318848e-01 1.015698760747909546e-01 8.715889602899551392e-02 -6.219718977808952332e-02 -8.276190608739852905e-02 3.617123961448669434e-01
1.045654118061065674e-01 1.253329813480377197e-01 -1.780055463314056396e-01 1.435498595237731934e-01 -1.029350459575653076e-01 -3.890244755893945694e-03 1.314844936132431030e-01 -7.630778104066848755e-02 2.363360971212387085e-01 2.697594165802001953e-01 1.340453624725341797e-01 3.774742037057876587e-02 1.031636968255043030e-01 -1.083132252097129822e-01 -2.832658290863037109e-01 -5.296692624688148499e-02 -5.174794420599937439e-02 2.468180358409881592e-01 3.593994975090026855e-01 1.114436388015747070e-01 -2.132943123579025269e-01 -1.367155313491821289e-01 4.104997515678405762e-01 -9.731021523475646973e-02 -1.079137027263641357e-01 6.692320853471755981e-02 -2.028342783451080322e-01 2.115258574485778809e-01 1.075110062956809998e-01 1.657762974500656128e-01 1.626480370759963989e-01 -1.380307972431182861e-01
-4.687582328915596008e-02 8.939768373966217041e-02 2.316285111010074615e-02 1.515586078166961670e-01 3.063880801200866699e-01 -2.516148053109645844e-02 -2.043981850147247314e-01 -1.226821839809417725e-01 -1.295670121908187866e-01 1.033046394586563110e-01 -8.814637362957000732e-02 2.206598222255706787e-01 4.714112356305122375e-02 -1.451214700937271118e-01 -4.034975171089172363e-02 -1.263149827718734741e-01 -2.885129153728485107e-01 5.202914476394653320e-01 -1.077996268868446350e-01 1.970837861299514771e-01 -1.343320906162261963e-01 1.767468452453613281e-02 -1.966704800724983215e-02 -2.099412865936756134e-02 -1.217194721102714539e-01 -6.444029510021209717e-02 -1.544301956892013550e-01 6.629104167222976685e-02 2.852396853268146515e-02 -4.057098031044006348e-01 -1.061997562646865845e-01 2.066083401441574097e-01
-8.830597996711730957e-02 -9.735804051160812378e-02 1.270352602005004883e-01 1.361867133527994156e-02 1.652223616838455200e-01 1.281502842903137207e-01 8.298151940107345581e-02 7.028911728411912918e-03 -1.652110069990158081e-01 2.926576323807239532e-02 4.727030545473098755e-02 9.874644875526428223e-02 8.412092924118041992e-03 -1.095201149582862854e-01 1.778232604265213013e-01 2.357289493083953857e-01 -3.624446690082550049e-01 2.271128445863723755e-01 4.447224140167236328e-01 2.885615527629852295e-01 -2.791272401809692383e-01 -3.986313045024871826e-01 -2.810821495950222015e-02 1.302660256624221802e-01 -1.291607767343521118e-01 -5.340865254402160645e-02 -4.213904216885566711e-02 -5.372791364789009094e-02 1.550141628831624985e-02 -8.917151391506195068e-02 -1.590602993965148926e-01 -9.638375602662563324e-03
-7.766033709049224854e-02 7.556155323982238770e-02 -2.005120515823364258e-01 3.002559207379817963e-02 -1.690158843994140625e-01 -1.655277162790298462e-01 3.674917221069335938e-01 -1.055355072021484375e-01 -1.476345807313919067e-01 2.677867114543914795e-01 -2.371620237827301025e-01 1.036082506179809570e-01 9.526184760034084320e-03 -2.329537421464920044e-01 5.432043597102165222e-02 -1.014804169535636902e-01 -6.176257506012916565e-02 2.178698331117630005e-01 1.870037466287612915e-01 1.587225347757339478e-01 -1.626458764076232910e-01 -2.366945743560791016e-01 3.002679347991943359e-01 9.155577421188354492e-02 -2.306985706090927124e-01 -1.760295033454895020e-01 -2.481963485479354858e-01 5.299304053187370300e-02 1.360614299774169922e-01 -2.292745858430862427e-01 6.475372612476348877e-02 2.342555671930313110e-02
-1.866834983229637146e-02 1.576498150825500488e-01 1.015224773436784744e-02 8.877112716436386108e-02 -1.312514096498489380e-01 -3.707107007503509521e-01 -1.555727571249008179e-01 -1.038449853658676147e-01 1.597406566143035889e-01 3.121076524257659912e-01 -1.681254804134368896e-01 7.466448843479156494e-02 6.020549684762954712e-02 1.998257339000701904e-01 1.129628792405128479e-01 9.344620257616043091e-02 -1.764448285102844238e-01 1.153662651777267456e-01 2.394872158765792847e-01 2.515155673027038574e-01 -2.406243383884429932e-01 9.977754950523376465e-02 2.221384048461914062e-01 -1.347896903753280640e-01 -2.289767116308212280e-01 1.527604907751083374e-01 1.001960411667823792e-01 3.386351093649864197e-02 1.419635862112045288e-01 -2.879585623741149902e-01 2.505786716938018799e-01 -4.600375890731811523e-02
1.873974055051803589e-01 1.656903624534606934e-01 1.937925815582275391e-01 -3.740899637341499329e-02 3.424534574151039124e-02 1.867866516113281250e-02 1.535222381353378296e-01 -9.328397363424301147e-02 -3.856242820620536804e-02 2.160429805517196655e-01 -1.901707947254180908e-01 2.308603525161743164e-01 1.289568245410919189e-01 -2.708871066570281982e-01 1.181945875287055969e-01 -3.527826443314552307e-02 -1.001746505498886108e-01 4.963998198509216309e-01 1.260593384504318237e-01 2.670831978321075439e-01 -2.829234302043914795e-01 2.426742762327194214e-01 5.122048780322074890e-02 -1.669348329305648804e-01 -1.340744942426681519e-01 -9.775301069021224976e-02 1.366204470396041870e-01 -6.666796654462814331e-02 8.005414158105850220e-02 1.790418177843093872e-01 1.338366866111755371e-01 4.142924770712852478e-02
-1.980662792921066284e-01 1.309847980737686157e-01 -2.614327371120452881e-01 5.086157843470573425e-02 3.762106969952583313e-02 -2.537777647376060486e-02 2.459348924458026886e-02 1.932016313076019287e-01 1.746020913124084473e-01 1.331222653388977051e-01 -3.135832548141479492e-01 4.775997623801231384e-02 -2.456240653991699219e-01 -1.713949441909790039e-01 2.603791058063507080e-01 -3.171798214316368103e-02 -2.305506169795989990e-01 2.789837419986724854e-01 1.689083725214004517e-01 -9.721136093139648438e-02 -3.251228630542755127e-01 -1.778260767459869385e-01 1.835308820009231567e-01 1.418005079030990601e-01 -2.266292273998260498e-01 -7.673244923353195190e-02 -2.218978665769100189e-02 1.152963191270828247e-01 2.964825034141540527e-01 -4.183154925704002380e-02 -6.474321335554122925e-02 -1.981205306947231293e-02
1.844254434108734131e-01 -6.099202111363410950e-02 -1.763054728507995605e-01 1.054234653711318970e-01 -2.971387207508087158e-01 -1.285864263772964478e-01 4.304297268390655518e-02 3.275559097528457642e-02 1.403317451477050781e-01 2.968361079692840576e-01 -4.874076321721076965e-02 3.012298978865146637e-02 2.735403776168823242e-01 3.677999600768089294e-02 -1.229394972324371338e-01 -1.561760306358337402e-01 -8.027584105730056763e-02 4.657024145126342773e-02 1.717357039451599121e-01 7.240726053714752197e-02 -4.211171269416809082e-01 -1.453667581081390381e-01 3.857784867286682129e-01 -4.690978676080703735e-03 -1.038202941417694092e-01 9.012830257415771484e-02 -2.301523089408874512e-01 3.063203394412994385e-02 1.089069470763206482e-01 1.455986797809600830e-01 2.772759795188903809e-01 -1.101330369710922241e-01
-1.289710588753223419e-02 -2.154366113245487213e-03 -7.101776450872421265e-02 8.378833532333374023e-02 -1.013966575264930725e-01 -2.256431877613067627e-01 -2.332135140895843506e-01 2.017134428024291992e-02 1.718791872262954712e-01 -8.281225711107254028e-02 -5.388839170336723328e-02 2.462321519851684570e-01 -3.235272318124771118e-02 1.667526811361312866e-01 1.567602008581161499e-01 4.042845666408538818e-01 -2.114775329828262329e-01 1.653825938701629639e-01 1.324433982372283936e-01 4.222264587879180908e-01 -1.976622939109802246e-01 6.264475733041763306e-02 2.784025967121124268e-01 -2.024798095226287842e-02 1.240398585796356201e-01 1.948020309209823608e-01 2.406598813831806183e-02 -8.984504640102386475e-02 2.955524027347564697e-01 -8.586678653955459595e-02 -2.089937776327133179e-02 9.495536237955093384e-02
1.034794151782989502e-01 1.382693201303482056e-01 -1.068187355995178223e-01 -1.133399084210395813e-02 1.758254766464233398e-01 -1.586039662361145020e-01 -7.948856800794601440e-02 -3.874955326318740845e-02 8.670181781053543091e-02 -2.772530913352966309e-01 1.314881443977355957e-01 3.124846816062927246e-01 1.618533730506896973e-01 -7.049161940813064575e-02 2.199992239475250244e-01 1.953081227838993073e-02 -3.705942928791046143e-01 -1.960828527808189392e-02 7.756577432155609131e-02 4.695136472582817078e-02 -4.129089117050170898e-01 -2.179612666368484497e-01 6.270924955606460571e-02 -1.281847655773162842e-01 -1.931274682283401489e-01 1.901358813047409058e-01 -1.790361106395721436e-01 -2.222350984811782837e-01 -7.894974201917648315e-02 -1.897944360971450806e-01 2.287288010120391846e-02 1.830175071954727173e-01
1.595019251108169556e-01 1.277550309896469116e-01 -2.355449497699737549e-01 3.310134708881378174e-01 -1.310070455074310303e-01 -1.756631135940551758e-01 1.155981197953224182e-01 -3.506323089823126793e-03 -4.254453815519809723e-03 1.218273676931858063e-02 -3.976081311702728271e-02 1.151707246899604797e-01 4.494108259677886963e-02 -2.458386356011033058e-03 -2.958521842956542969e-01 1.537973154336214066e-02 8.493847213685512543e-03 1.166063100099563599e-01 3.971014916896820068e-01 9.770921617746353149e-02 -2.978014945983886719e-01 3.384404629468917847e-02 3.774881958961486816e-01 -1.797247081995010376e-01 5.926689878106117249e-02 -1.513106226921081543e-01 -3.048714101314544678e-01 4.848103597760200500e-02 1.237814649939537048e-01 -6.908965297043323517e-03 1.482670940458774567e-02 -2.101410776376724243e-01
9.938691556453704834e-02 2.731803953647613525e-01 1.033255644142627716e-02 -1.011719852685928345e-01 -2.750778011977672577e-02 -2.264757156372070312e-01 4.234479665756225586e-01 -2.860488183796405792e-02 -1.288251876831054688e-01 8.850943297147750854e-02 -4.463656991720199585e-02 -5.853401869535446167e-02 1.337365359067916870e-01 -5.772863328456878662e-02 1.270292140543460846e-02 -2.473567426204681396e-01 -3.736721724271774292e-02 3.016034662723541260e-01 2.086969763040542603e-01 2.027365416288375854e-01 -3.436086773872375488e-01 -5.320634320378303528e-02 1.789773106575012207e-01 1.557624638080596924e-01 -1.715333759784698486e-02 2.494231462478637695e-01 -1.359936743974685669e-01 1.709866970777511597e-01 3.508205711841583252e-02 -4.884522780776023865e-02 2.726221382617950439e-01 1.348266154527664185e-01
2.032930552959442139e-01 4.847953841090202332e-02 -2.047487050294876099e-01 -6.604245398193597794e-03 -9.573111683130264282e-02 -1.067891791462898254e-01 2.211663126945495605e-01 -1.075905784964561462e-01 -1.353162974119186401e-01 -2.694166451692581177e-02 -8.870960026979446411e-02 1.651982367038726807e-01 -1.178862527012825012e-02 -4.398021697998046875e-01 -2.629785239696502686e-02 -6.081843003630638123e-02 -3.561106622219085693e-01 4.739322699606418610e-03 2.279451042413711548e-01 8.878621459007263184e-02 -2.362392246723175049e-01 -3.397146463394165039e-01 1.205984354019165039e-01 -1.566561311483383179e-01 -2.488692998886108398e-01 -4.781806841492652893e-03 -2.349684387445449829e-01 1.339073181152343750e-01 -5.477862060070037842e-02 -7.760770618915557861e-02 3.031031787395477295e-02 1.977977454662322998e-01
-1.739683188498020172e-02 2.287061661481857300e-01 6.836453080177307129e-02 1.066705808043479919e-01 -1.801566481590270996e-01 -1.506120562553405762e-01 -1.390033215284347534e-01 2.492129057645797729e-01 3.232808709144592285e-01 -8.964756876230239868e-02 -1.526033282279968262e-01 1.530390083789825439e-01 2.014054358005523682e-02 -1.086790412664413452e-01 -1.117128599435091019e-02 1.715575754642486572e-01 -1.302909106016159058e-01 4.849036037921905518e-02 3.433800637722015381e-01 1.149696931242942810e-01 -4.400625228881835938e-01 3.153844922780990601e-02 -1.043842285871505737e-01 2.161308079957962036e-01 2.006866037845611572e-01 -3.403024747967720032e-02 -4.836943373084068298e-02 1.712452918291091919e-01 2.223925143480300903e-01 -1.381549984216690063e-01 -7.584296911954879761e-02 2.088813632726669312e-01
2.403985857963562012e-01 1.508050560951232910e-01 -7.700588554143905640e-02 7.849927246570587158e-02 -8.428103476762771606e-02 -2.025803476572036743e-01 3.216062486171722412e-01 -2.043717950582504272e-01 1.574306041002273560e-01 1.220583077520132065e-02 -1.016756817698478699e-01 4.629764705896377563e-02 4.951015859842300415e-02 -6.975188106298446655e-02 -1.768795587122440338e-02 -1.278345584869384766e-01 -1.939756125211715698e-01 1.736990809440612793e-01 1.588025242090225220e-01 1.288969069719314575e-01 -3.822582066059112549e-01 -4.895069636404514313e-03 2.765295207500457764e-01 2.280327677726745605e-01 8.801837265491485596e-02 3.379632532596588135e-01 -5.924874544143676758e-02 1.191067770123481750e-01 4.430437460541725159e-02 5.934791639447212219e-02 2.118121683597564697e-01 2.799852192401885986e-01
1.063511669635772705e-01 -1.297811716794967651e-01 -2.118264883756637573e-01 -4.162828996777534485e-02 1.138742268085479736e-01 -7.441063225269317627e-02 2.905981540679931641e-01 1.535700410604476929e-01 6.571833789348602295e-02 1.284408420324325562e-01 -2.436381950974464417e-02 -1.642692089080810547e-01 -1.678741425275802612e-01 -2.674013972282409668e-01 -5.274413153529167175e-02 -8.787918835878372192e-02 -1.317103952169418335e-01 5.542105808854103088e-02 2.781060934066772461e-01 2.669175565242767334e-01 -4.634187519550323486e-01 -5.713782459497451782e-02 1.896878331899642944e-01 5.905480682849884033e-02 1.132351979613304138e-01 2.816496416926383972e-02 -2.231904566287994385e-01 -2.129598110914230347e-01 -5.302192643284797668e-02 5.005808547139167786e-02 -1.227184236049652100e-01 2.906327843666076660e-01
1.109244115650653839e-02 3.283647075295448303e-02 -1.463607996702194214e-01 -8.375597745180130005e-02 8.577688597142696381e-03 -1.673272401094436646e-01 1.276717185974121094e-01 -6.271177530288696289e-02 1.902777887880802155e-02 1.298124343156814575e-01 -2.518188655376434326e-01 1.679452657699584961e-01 1.171541661024093628e-01 -8.662561327219009399e-02 -1.337945163249969482e-01 -1.093242410570383072e-02 -1.036079749464988708e-01 1.572919338941574097e-01 2.400424331426620483e-01 6.839585490524768829e-03 -3.089547753334045410e-01 -1.234852969646453857e-01 2.487926036119461060e-01 -7.164715230464935303e-02 3.359048068523406982e-02 -2.331509068608283997e-02 -1.499026268720626831e-01 2.160016000270843506e-01 -6.705165654420852661e-02 1.930884271860122681e-02 2.019975632429122925e-01 6.217955350875854492e-01
1.610600054264068604e-01 4.449895117431879044e-03 1.051645502448081970e-01 9.650360792875289917e-02 -2.323404103517532349e-01 7.936045527458190918e-03 8.503931574523448944e-03 -2.179789915680885315e-02 5.380040407180786133e-02 2.397321723401546478e-02 -1.764357276260852814e-02 -1.228205021470785141e-02 3.016297519207000732e-02 -2.680670022964477539e-01 2.690867185592651367e-01 1.444487869739532471e-01 -2.002667486667633057e-01 3.271147012710571289e-01 2.815056443214416504e-01 2.734143137931823730e-01 -2.871001884341239929e-02 -7.827071845531463623e-02 1.046011894941329956e-01 2.790369987487792969e-01 2.210666611790657043e-02 2.703778445720672607e-01 -3.428889214992523193e-01 9.779150038957595825e-02 1.555121541023254395e-01 -5.950429476797580719e-03 3.199670612812042236e-01 7.005757838487625122e-02
1.868175417184829712e-01 2.075802236795425415e-01 2.125326395034790039e-01 -3.873698785901069641e-02 -7.956936955451965332e-02 -6.338228285312652588e-02 4.103432595729827881e-02 3.867345675826072693e-02 1.386035531759262085e-01 -6.929787993431091309e-02 -6.169860810041427612e-02 -7.144854962825775146e-02 2.218841575086116791e-02 -2.222654074430465698e-01 9.234229475259780884e-02 8.019799739122390747e-02 -3.038077354431152344e-01 3.597260415554046631e-01 3.645833432674407959e-01 2.232321500778198242e-01 -7.226099073886871338e-02 -2.375521510839462280e-02 2.682196721434593201e-02 3.184165954589843750e-01 -5.281521379947662354e-02 2.510256767272949219e-01 -3.874765038490295410e-01 1.786224544048309326e-01 3.003271110355854034e-02 7.774721365422010422e-03 4.770049825310707092e-02 -2.445261739194393158e-02
2.231250852346420288e-01 -1.034582257270812988e-01 -1.767168194055557251e-02 4.145966172218322754e-01 1.466282755136489868e-01 3.243344253860414028e-04 1.062200218439102173e-01 -8.481790870428085327e-02 -2.319635450839996338e-02 -9.253469854593276978e-02 -4.777564406394958496e-01 -3.707139566540718079e-02 -5.622638761997222900e-02 1.176818553358316422e-02 4.408412426710128784e-02 1.339520420879125595e-02 -4.042673110961914062e-02 1.526183336973190308e-01 1.738067716360092163e-01 2.471988946199417114e-01 -3.500507473945617676e-01 -1.718798838555812836e-02 2.905943393707275391e-01 -8.152770251035690308e-02 -9.420254081487655640e-02 -1.370567828416824341e-01 -1.405071914196014404e-01 -3.561226278543472290e-02 -4.122722521424293518e-02 7.584881782531738281e-02 2.568647265434265137e-01 1.758302301168441772e-01
4.501004703342914581e-03 1.323663592338562012e-01 -1.921728700399398804e-01 -1.346569601446390152e-02 3.366976603865623474e-02 3.076512180268764496e-02 -1.121188700199127197e-01 1.059757471084594727e-01 3.285499289631843567e-02 -9.501206874847412109e-02 -3.468229994177818298e-02 3.661236763000488281e-01 -4.048631340265274048e-02 1.803775578737258911e-01 -1.411635279655456543e-01 8.905158191919326782e-02 -3.575715720653533936e-01 1.466068327426910400e-01 4.035443961620330811e-01 1.197198033332824707e-01 -3.072185218334197998e-01 -4.123590886592864990e-01 2.961126528680324554e-02 -5.505487322807312012e-02 -2.356284707784652710e-01 -7.661047577857971191e-02 -8.528390526771545410e-02 3.375859186053276062e-02 1.065217331051826477e-01 -1.013817712664604187e-01 -1.599939465522766113e-01 -1.370612718164920807e-02
-4.117603600025177002e-02 3.278168439865112305e-01 -1.584529317915439606e-02 1.017238199710845947e-02 6.282135844230651855e-02 1.605218499898910522e-01 -3.984052315354347229e-02 -2.003641128540039062e-01 -7.878196239471435547e-02 -2.528306841850280762e-02 5.164881423115730286e-02 1.161018013954162598e-01 5.161442980170249939e-02 -6.591198593378067017e-02 7.339975982904434204e-02 -9.163133054971694946e-02 -2.257319241762161255e-01 2.086425423622131348e-01 3.518401682376861572e-01 1.535876840353012085e-01 -4.242189228534698486e-01 -4.741944074630737305e-01 3.327294718474149704e-03 1.536014676094055176e-01 -1.982951164245605469e-01 1.613405942916870117e-01 -5.728608462959527969e-03 -1.908366382122039795e-02 6.122504547238349915e-02 -5.660251155495643616e-02 -1.552058607339859009e-01 9.038936346769332886e-02
1.998483836650848389e-01 6.436773110181093216e-04 -1.993600465357303619e-02 -4.755792021751403809e-02 -9.718108922243118286e-02 -1.357008963823318481e-01 7.475804071873426437e-03 4.019319266080856323e-02 9.836903214454650879e-02 -2.503953129053115845e-02 -2.164226621389389038e-01 -1.964971981942653656e-02 -6.217667832970619202e-02 -3.230462670326232910e-01 -5.090950056910514832e-02 -7.445347309112548828e-02 -8.355147391557693481e-02 -4.516155645251274109e-02 1.065537333488464355e-01 9.923473000526428223e-02 -6.669238209724426270e-01 -1.988896280527114868e-01 2.467402368783950806e-01 1.289889663457870483e-01 -1.133923418819904327e-02 -2.286904156208038330e-01 -1.958760321140289307e-01 1.566892415285110474e-01 4.294574260711669922e-02 -7.113809883594512939e-02 1.947917044162750244e-01 4.125512391328811646e-02
-7.859595865011215210e-02 2.875065058469772339e-02 -2.950662188231945038e-02 2.545103430747985840e-01 -2.382610589265823364e-01 -1.422460526227951050e-01 2.879863418638706207e-02 -1.633091717958450317e-01 8.831746131181716919e-02 -7.093377411365509033e-02 -2.980425655841827393e-01 1.525899022817611694e-01 3.226707875728607178e-02 6.826958805322647095e-02 1.116427034139633179e-01 -2.878359854221343994e-01 6.045211479067802429e-02 2.868652641773223877e-01 2.994674444198608398e-01 5.499562248587608337e-02 -2.900655269622802734e-01 -1.038046255707740784e-01 1.654702872037887573e-01 5.306724086403846741e-02 5.363718047738075256e-02 -1.373771727085113525e-01 -3.314192891120910645e-01 1.063476428389549255e-01 6.353223323822021484e-02 -7.680805400013923645e-03 8.031474053859710693e-02 3.737419843673706055e-01
-5.583625659346580505e-02 3.470245301723480225e-01 -8.206339925527572632e-02 4.167444258928298950e-02 -1.715923543088138103e-03 -1.432301998138427734e-01 9.941391646862030029e-02 9.304658323526382446e-02 -4.445968940854072571e-02 2.407027781009674072e-02 3.690467402338981628e-02 2.936861515045166016e-01 2.911681542173027992e-03 9.011660516262054443e-02 9.486395865678787231e-02 -1.462906450033187866e-01 -3.489153087139129639e-01 2.735522389411926270e-01 3.548209369182586670e-01 -2.985999733209609985e-02 5.144304037094116211e-02 -1.096095219254493713e-01 6.563895940780639648e-02 3.063580952584743500e-03 -3.205807805061340332e-01 6.952299270778894424e-03 -4.019522964954376221e-01 -1.717431545257568359e-01 1.064905077219009399e-01 1.477406024932861328e-01 4.290574043989181519e-02 1.702831387519836426e-01
-3.196425735950469971e-01 1.556540578603744507e-01 1.258103698492050171e-01 1.037181168794631958e-01 -2.738022804260253906e-01 -5.096609517931938171e-02 -2.253180295228958130e-01 1.877005398273468018e-01 2.685581445693969727e-01 3.443558886647224426e-02 -1.792496442794799805e-01 -4.042178392410278320e-02 2.691599726676940918e-01 -9.855844825506210327e-02 2.645697817206382751e-02 -7.593579590320587158e-03 -3.939957916736602783e-02 8.333665132522583008e-02 2.039094269275665283e-01 1.927602291107177734e-01 -3.936818540096282959e-01 -1.745923906564712524e-01 2.370593994855880737e-01 3.848153352737426758e-02 -5.176568869501352310e-03 -1.177476942539215088e-01 7.905414700508117676e-02 -1.533189415931701660e-01 1.304640769958496094e-01 -2.559300065040588379e-01 -3.199990093708038330e-02 1.894365549087524414e-01
-1.021422445774078369e-01 1.212242469191551208e-01 3.213262856006622314e-01 6.899660825729370117e-02 3.133284747600555420e-01 9.392466396093368530e-02 -1.239816322922706604e-01 -1.835354715585708618e-01 9.720077365636825562e-02 3.404952958226203918e-02 -8.104775846004486084e-02 2.469770051538944244e-02 -2.621950954198837280e-02 -2.699238657951354980e-01 3.122559487819671631e-01 -2.456999756395816803e-02 -2.080451697111129761e-01 9.465564787387847900e-02 3.708862066268920898e-01 2.765858471393585205e-01 -2.715943157672882080e-01 -2.017474621534347534e-01 1.233970746397972107e-01 1.141823679208755493e-01 -1.253275275230407715e-01 -9.754186123609542847e-02 -1.125254780054092407e-01 2.691522799432277679e-02 9.792482107877731323e-02 -2.496365755796432495e-01 -3.153901547193527222e-02 -2.878136746585369110e-02
2.580592632293701172e-01 5.632379278540611267e-02 2.233099341392517090e-01 7.470056414604187012e-02 -1.414475589990615845e-01 6.749492138624191284e-02 -6.377833336591720581e-02 -9.487986564636230469e-02 -7.618457078933715820e-02 -7.978571206331253052e-02 -7.849941402673721313e-02 1.508411169052124023e-01 1.137259826064109802e-01 -3.003400936722755432e-02 -1.464573666453361511e-02 5.417543277144432068e-02 -2.064884454011917114e-01 7.102450728416442871e-02 4.495936036109924316e-01 6.357495486736297607e-02 -2.756466865539550781e-01 -1.007910072803497314e-02 -1.468638423830270767e-02 -9.833807498216629028e-02 -4.665447771549224854e-01 -2.682954370975494385e-01 -8.562995120882987976e-03 8.741386979818344116e-02 4.438301920890808105e-02 -2.478187531232833862e-01 -1.179547682404518127e-01 2.541603446006774902e-01
-2.524050883948802948e-02 7.647955324500799179e-03 -1.979967653751373291e-01 8.463803678750991821e-02 8.758026361465454102e-02 -1.886585950851440430e-01 2.445993125438690186e-01 7.697746902704238892e-02 2.483869194984436035e-01 2.087639272212982178e-01 -1.814206242561340332e-01 -1.932332664728164673e-01 -2.587310671806335449e-01 -2.518442571163177490e-01 2.824349999427795410e-01 -2.665952406823635101e-02 -3.674033582210540771e-01 2.438891679048538208e-01 3.562393411993980408e-02 1.936847716569900513e-01 -4.997238889336585999e-02 -2.359949499368667603e-01 2.056953608989715576e-01 -1.783993989229202271e-01 -7.267330773174762726e-03 1.044093444943428040e-01 -8.691091090440750122e-02 -1.546682566404342651e-01 6.817170232534408569e-02 -7.633820176124572754e-02 -5.183335021138191223e-02 1.907187551259994507e-01
-1.011885628104209900e-01 7.391056418418884277e-02 -2.397261559963226318e-01 -1.509589105844497681e-01 1.423014514148235321e-02 -1.141969636082649231e-01 -9.023588895797729492e-02 7.944377511739730835e-02 -3.336117044091224670e-02 -2.126404047012329102e-01 -1.621527522802352905e-01 2.781758308410644531e-01 -3.237643465399742126e-02 -2.092125592753291130e-03 2.233570814132690430e-02 -2.210516110062599182e-02 -3.212033808231353760e-01 2.372216433286666870e-01 1.688935756683349609e-01 7.254225760698318481e-02 -3.986995816230773926e-01 -4.929278194904327393e-01 1.031130924820899963e-01 -8.482542820274829865e-03 -1.713828593492507935e-01 -8.382410742342472076e-03 -6.283174455165863037e-02 1.011039912700653076e-01 1.526613235473632812e-01 -1.761763095855712891e-01 -4.275875166058540344e-02 1.365235745906829834e-01
-8.184515684843063354e-02 3.398704901337623596e-02 9.332170337438583374e-02 1.759711205959320068e-01 1.507435142993927002e-01 -1.716992706060409546e-01 6.919623166322708130e-02 7.233478873968124390e-02 2.066692411899566650e-01 8.759176731109619141e-02 -2.740793228149414062e-01 -2.807478308677673340e-01 6.016343086957931519e-02 -1.779191642999649048e-01 3.043495714664459229e-01 1.289738342165946960e-02 -1.990849226713180542e-01 1.488493084907531738e-01 2.722813189029693604e-01 -7.845141738653182983e-02 -3.055637180805206299e-01 -1.391676217317581177e-01 1.136842928826808929e-02 1.309350281953811646e-01 -2.596617639064788818e-01 -1.172506134025752544e-03 -1.007451340556144714e-01 -7.141942530870437622e-02 -1.797073334455490112e-01 -4.492492228746414185e-02 -4.002560302615165710e-02 4.088645279407501221e-01
1.941840350627899170e-01 -1.755841225385665894e-01 -2.092973515391349792e-02 2.517941892147064209e-01 -1.967471688985824585e-01 -1.908170133829116821e-01 3.487542569637298584e-01 -9.765946306288242340e-04 4.691692814230918884e-02 2.005253732204437256e-01 1.103758662939071655e-01 1.099333912134170532e-01 2.544017434120178223e-01 -6.451919674873352051e-02 -1.659516096115112305e-01 -1.193402707576751709e-01 -9.682663530111312866e-02 2.284076958894729614e-01 2.694286406040191650e-01 1.028738617897033691e-01 -1.792183369398117065e-01 -7.626387476921081543e-02 1.976898908615112305e-01 -1.250151842832565308e-01 -1.350442320108413696e-01 -8.093299716711044312e-02 -4.030111730098724365e-01 -1.341816186904907227e-01 -1.912673860788345337e-01 3.038608655333518982e-02 1.114612147212028503e-01 3.198200091719627380e-02
1.376731097698211670e-01 1.369478851556777954e-01 3.170954436063766479e-02 2.121068388223648071e-01 2.786851115524768829e-02 -4.562648758292198181e-02 -5.450130626559257507e-02 1.386687308549880981e-01 -9.371709078550338745e-02 -7.406982034444808960e-02 -5.395269989967346191e-01 -1.175228655338287354e-01 -5.336884874850511551e-03 -1.027098074555397034e-01 -2.726857177913188934e-02 -2.965525984764099121e-01 -2.156651616096496582e-01 2.891693115234375000e-01 9.938710182905197144e-02 1.509223878383636475e-01 -2.169774770736694336e-01 -1.505853086709976196e-01 6.105578690767288208e-02 2.920001000165939331e-02 1.544556915760040283e-01 2.093164473772048950e-01 5.574203655123710632e-02 -1.386207491159439087e-01 1.837153285741806030e-01 -2.496911734342575073e-01 1.881879568099975586e-01 1.190706863999366760e-01
-1.633270531892776489e-01 2.119042575359344482e-01 -3.282060623168945312e-01 -1.145347207784652710e-01 -9.924452751874923706e-02 -1.244810223579406738e-01 -1.431871801614761353e-01 1.064481288194656372e-01 3.448349237442016602e-02 1.168888211250305176e-01 -1.528682112693786621e-01 4.218110442161560059e-02 1.254098862409591675e-01 -1.794860959053039551e-01 9.941135346889495850e-02 -1.174186244606971741e-01 -2.745425999164581299e-01 1.569070219993591309e-01 2.349281162023544312e-01 2.618853449821472168e-01 -4.309988915920257568e-01 -2.116421461105346680e-01 2.274171262979507446e-01 7.292802631855010986e-02 1.462104469537734985e-01 -1.116209253668785095e-01 6.661450117826461792e-02 -9.157062321901321411e-02 1.497964262962341309e-01 -1.957481801509857178e-01 -1.206002011895179749e-01 7.398549467325210571e-02
-2.722195349633693695e-02 -7.275903970003128052e-02 2.889701724052429199e-02 -3.889729827642440796e-02 6.175777316093444824e-02 7.342520356178283691e-02 -9.657351672649383545e-02 -9.226869046688079834e-02 -2.821909822523593903e-02 -2.953333780169487000e-02 -2.077721506357192993e-01 4.301490187644958496e-01 2.706417739391326904e-01 -1.080499067902565002e-01 -8.909405022859573364e-02 1.796812862157821655e-01 -2.112586200237274170e-01 1.226566061377525330e-01 1.791156828403472900e-01 7.562006264925003052e-02 -3.524215221405029297e-01 -2.806865870952606201e-01 3.864064440131187439e-02 5.465651303529739380e-02 -2.297713458538055420e-01 -9.765937924385070801e-02 1.471297256648540497e-02 1.906106024980545044e-01 8.187633007764816284e-02 -2.823481559753417969e-01 -2.014826238155364990e-01 2.805681824684143066e-01
-2.987343072891235352e-02 -1.229699179530143738e-01 1.780864223837852478e-02 9.961817413568496704e-02 -4.186658561229705811e-02 -6.095311138778924942e-03 -5.798321589827537537e-02 2.261155247688293457e-01 1.583302319049835205e-01 -1.097715720534324646e-01 -2.309677153825759888e-01 -1.734294295310974121e-01 5.943114310503005981e-02 -1.373077929019927979e-01 3.398972451686859131e-01 -4.173540696501731873e-02 -4.534634053707122803e-01 2.625545263290405273e-01 -3.543072352840681560e-06 2.857486903667449951e-02 -2.826716303825378418e-01 -1.682031899690628052e-01 2.228052914142608643e-01 2.229426288977265358e-03 3.766405954957008362e-02 -5.809294432401657104e-02 -1.087258011102676392e-01 -2.535555958747863770e-01 1.508298218250274658e-01 9.048888832330703735e-02 1.035883091390132904e-03 3.349597156047821045e-01
1.403815895318984985e-01 -1.450667995959520340e-02 -2.770417332649230957e-01 1.735582798719406128e-01 -4.710101708769798279e-02 -1.379794478416442871e-01 2.857569754123687744e-01 -1.441001053899526596e-02 2.144162803888320923e-01 3.441924154758453369e-01 4.586040973663330078e-02 -8.193567395210266113e-02 4.875949583947658539e-03 -1.821307539939880371e-01 -2.908058091998100281e-02 -1.631000339984893799e-01 -1.900163590908050537e-01 1.371476352214813232e-01 3.406863212585449219e-01 2.623590230941772461e-01 -1.536703109741210938e-01 -6.158970668911933899e-02 4.002147018909454346e-01 -1.947657614946365356e-01 -1.454599015414714813e-02 -7.876174524426460266e-03 -9.288290143013000488e-02 3.808068484067916870e-02 7.009144127368927002e-02 1.194303557276725769e-01 1.616876721382141113e-01 -1.232292577624320984e-01
2.005392014980316162e-01 -2.753504784777760506e-03 -1.305748373270034790e-01 3.795561790466308594e-01 1.456894576549530029e-01 -9.948711842298507690e-02 -6.170048937201499939e-02 6.825403124094009399e-02 -4.958534240722656250e-02 1.400535851716995239e-01 -1.443926692008972168e-01 1.938524097204208374e-02 -2.288477569818496704e-01 -1.768849194049835205e-01 -7.798167318105697632e-02 -8.336991071701049805e-03 -1.933997571468353271e-01 3.107668459415435791e-01 1.290755569934844971e-01 1.159425899386405945e-01 -3.731009960174560547e-01 -4.046839475631713867e-02 2.295580059289932251e-01 2.236487716436386108e-01 1.654967665672302246e-01 6.487604975700378418e-02 -8.831246756017208099e-03 2.687846422195434570e-01 -3.212752044200897217e-01 3.094455460086464882e-03 8.165070414543151855e-02 6.715977191925048828e-02
1.713714599609375000e-01 -9.762586653232574463e-02 1.165997162461280823e-01 1.022435724735260010e-01 -2.118329256772994995e-01 -2.078326791524887085e-01 -1.621568351984024048e-01 4.799013137817382812e-01 1.016721501946449280e-01 2.773008048534393311e-01 -3.770126728340983391e-03 -1.306272596120834351e-01 7.265082746744155884e-02 5.561464652419090271e-02 -7.665298134088516235e-02 8.967973291873931885e-02 -1.180693730711936951e-01 2.616197466850280762e-01 2.158675640821456909e-01 5.658074747771024704e-03 -1.902683377265930176e-01 7.073111087083816528e-02 6.448495388031005859e-02 -1.938668638467788696e-01 -8.215839415788650513e-02 1.396582741290330887e-02 -5.819593369960784912e-02 -2.261586338281631470e-01 2.067112475633621216e-01 -2.160875052213668823e-01 -8.896731585264205933e-02 3.082244992256164551e-01
2.074900642037391663e-02 1.611486673355102539e-01 2.664914354681968689e-02 4.467399418354034424e-02 3.246211633086204529e-02 -2.647157609462738037e-01 -1.295716166496276855e-01 -2.573912739753723145e-01 1.669374406337738037e-01 1.010454958304762840e-03 -1.968504488468170166e-01 -1.442660093307495117e-01 -2.471241205930709839e-01 1.069332808256149292e-01 1.155964732170104980e-01 7.805328816175460815e-02 -3.007569909095764160e-01 1.102966815233230591e-01 2.790348529815673828e-01 -2.369412779808044434e-02 -3.793010711669921875e-01 1.314535886049270630e-01 2.095368057489395142e-01 -1.114226728677749634e-01 -1.631175279617309570e-01 1.005818694829940796e-01 -2.858654130250215530e-03 -1.612961441278457642e-01 6.543620023876428604e-03 -3.570318222045898438e-01 2.198868244886398315e-01 1.448799949139356613e-02
-1.073244307190179825e-02 3.248496726155281067e-02 -4.167708754539489746e-02 8.579108864068984985e-03 -1.507157832384109497e-01 -2.884599566459655762e-01 -1.432171165943145752e-01 1.066873148083686829e-01 2.040741592645645142e-02 1.194168850779533386e-01 -5.062066018581390381e-02 1.003398895263671875e-01 -7.612302899360656738e-03 1.116706952452659607e-01 2.283684909343719482e-02 -1.809988319873809814e-01 -4.125872254371643066e-01 1.846506819128990173e-02 -8.229412883520126343e-02 3.153164088726043701e-01 -2.635152637958526611e-01 -2.342282682657241821e-01 2.757057547569274902e-01 1.487685739994049072e-01 -1.019700691103935242e-01 -9.338264167308807373e-02 -7.101747393608093262e-02 -1.912614107131958008e-01 4.353177174925804138e-02 -3.089395761489868164e-01 -2.778450846672058105e-01 2.271332144737243652e-01
1.675108969211578369e-01 5.134303495287895203e-02 -7.130190730094909668e-02 8.512546867132186890e-02 3.496335744857788086e-01 -1.253756284713745117e-01 -4.412546008825302124e-02 -1.529695987701416016e-01 3.547767549753189087e-02 1.772948205471038818e-01 -2.648745477199554443e-01 2.440532445907592773e-01 -4.182391986250877380e-02 -2.122159153223037720e-01 -8.781080693006515503e-02 -7.408183813095092773e-02 -1.470979154109954834e-01 1.996474564075469971e-01 1.821936070919036865e-01 -1.579273864626884460e-02 -4.250266849994659424e-01 -1.030226498842239380e-01 2.546076774597167969e-01 1.937341839075088501e-01 1.360823363065719604e-01 -6.537568289786577225e-03 -2.095215171575546265e-01 1.924943029880523682e-01 -2.054825276136398315e-01 1.769997179508209229e-02 1.899154037237167358e-01 -6.774282455444335938e-02
8.534122258424758911e-02 -2.738063689321279526e-03 1.796415597200393677e-01 1.675243675708770752e-01 -2.602600753307342529e-01 7.640699297189712524e-02 1.404210925102233887e-01 -1.099056601524353027e-01 -1.228416115045547485e-01 2.139229625463485718e-01 5.729763954877853394e-02 2.585791945457458496e-01 -1.283267736434936523e-01 -2.550155110657215118e-02 -1.043824926018714905e-01 -3.061947971582412720e-02 -1.689653396606445312e-01 3.811439275741577148e-01 2.703422009944915771e-01 5.236241966485977173e-02 -5.466618388891220093e-02 -1.733853220939636230e-01 2.312690019607543945e-01 -1.400076597929000854e-01 -3.208490312099456787e-01 2.212752550840377808e-01 7.445561140775680542e-02 -1.704572290182113647e-01 -1.802803874015808105e-01 -1.667095571756362915e-01 4.821255430579185486e-02 2.492865473031997681e-01
1.020835414528846741e-01 8.651041239500045776e-02 -2.318113446235656738e-01 2.738498747348785400e-01 -1.663790345191955566e-01 -1.312812324613332748e-02 2.552084811031818390e-02 -7.689947634935379028e-02 2.948955632746219635e-02 -5.607791244983673096e-02 -1.033297274261713028e-02 -1.376398932188749313e-02 -1.309694498777389526e-01 1.021729037165641785e-01 -3.408379107713699341e-02 -7.440642267465591431e-02 -2.275492548942565918e-01 2.811723351478576660e-01 1.128803044557571411e-01 8.370482921600341797e-02 -3.523537218570709229e-01 -1.571027487516403198e-01 1.158443838357925415e-01 1.055457722395658493e-02 2.332550734281539917e-01 -2.126298099756240845e-02 -2.678632140159606934e-01 -3.033113777637481689e-01 3.820814564824104309e-02 9.374373406171798706e-02 1.630226224660873413e-01 4.603924453258514404e-01
-7.378917187452316284e-02 2.773606777191162109e-01 -7.569375634193420410e-02 8.461206406354904175e-02 -1.109931245446205139e-01 -7.156326621770858765e-02 -2.179491668939590454e-01 3.094305992126464844e-01 -1.985051929950714111e-01 1.728252172470092773e-01 1.789781451225280762e-01 -5.192180350422859192e-02 -1.650904119014739990e-01 -1.626420766115188599e-01 -1.471094340085983276e-01 -5.396737530827522278e-02 -1.768059730529785156e-01 -2.134338766336441040e-02 2.621574103832244873e-01 2.613875567913055420e-01 -3.914939165115356445e-01 -1.127819642424583435e-01 1.031205654144287109e-01 8.602137118577957153e-02 -1.372674200683832169e-02 -1.537427604198455811e-01 -1.180195808410644531e-01 -4.454552382230758667e-02 2.209204137325286865e-01 -2.685881257057189941e-01 -7.732126861810684204e-02 2.057572752237319946e-01
2.405457757413387299e-02 2.597611770033836365e-02 -6.751614809036254883e-02 1.982888579368591309e-01 2.571923658251762390e-02 -3.132724463939666748e-01 -1.374133825302124023e-01 -2.130661010742187500e-01 2.165939807891845703e-01 9.791943430900573730e-02 -1.500131040811538696e-01 -6.393100321292877197e-02 1.055257245898246765e-01 3.634779751300811768e-01 5.721098929643630981e-02 -9.309760294854640961e-03 -2.046302109956741333e-01 2.415401637554168701e-01 3.034361600875854492e-01 6.772613152861595154e-03 -2.340372949838638306e-01 -4.238427057862281799e-02 2.574598491191864014e-01 -1.041662544012069702e-01 -1.796487867832183838e-01 2.123286426067352295e-01 -5.074904859066009521e-02 -2.264389954507350922e-02 1.508520990610122681e-01 -2.826429903507232666e-01 1.889655590057373047e-01 -1.313303709030151367e-01
4.197902083396911621e-01 -1.101292297244071960e-01 -2.251730114221572876e-01 4.859748482704162598e-02 1.972124725580215454e-01 2.747748047113418579e-02 -7.951457053422927856e-03 -3.677959367632865906e-02 -3.139667585492134094e-02 2.238204330205917358e-01 1.115389764308929443e-01 -2.607261203229427338e-02 1.779749095439910889e-01 -3.246965259313583374e-02 2.499863654375076294e-01 1.216048747301101685e-01 -2.402126044034957886e-01 2.638186514377593994e-01 1.334823817014694214e-01 1.790863275527954102e-01 -1.778379678726196289e-01 6.456571072340011597e-02 1.028046905994415283e-01 -1.949325948953628540e-01 -1.093595996499061584e-01 -1.407465636730194092e-01 -2.978518903255462646e-01 2.514534257352352142e-02 -9.728488326072692871e-02 -3.100255429744720459e-01 -2.256550192832946777e-01 6.430558115243911743e-02
1.056257858872413635e-01 8.527871966361999512e-02 -5.581848789006471634e-03 2.615911699831485748e-02 -6.053585931658744812e-02 -2.709335461258888245e-02 9.174397587776184082e-02 5.408286675810813904e-02 2.258189916610717773e-01 1.197197753936052322e-02 -5.897770076990127563e-02 9.499228000640869141e-02 5.178930610418319702e-02 -3.571776449680328369e-01 1.777722239494323730e-01 4.344057664275169373e-02 -3.191812336444854736e-01 3.079428970813751221e-01 1.899644285440444946e-01 2.431413829326629639e-01 -2.089107334613800049e-01 7.766630500555038452e-02 -5.263835936784744263e-02 3.584222793579101562e-01 -4.967764392495155334e-02 3.371596634387969971e-01 -2.538002133369445801e-01 1.332139074802398682e-01 -1.088498979806900024e-01 -2.478468464687466621e-03 2.161616384983062744e-01 8.954901248216629028e-02
3.826072206720709801e-03 -4.379706084728240967e-02 1.324152350425720215e-01 2.059551328420639038e-01 1.219150722026824951e-01 -2.765977978706359863e-01 8.541028201580047607e-02 -7.079049199819564819e-02 1.554465293884277344e-01 1.442290283739566803e-02 -2.101214677095413208e-01 4.590319469571113586e-02 2.119433321058750153e-02 -1.634963452816009521e-01 -2.951463460922241211e-01 -1.343614012002944946e-01 -5.063639208674430847e-02 1.444779634475708008e-01 3.415744006633758545e-01 9.232962131500244141e-02 -3.571298718452453613e-01 -1.107321381568908691e-01 2.341522872447967529e-01 9.922366589307785034e-02 1.084414869546890259e-01 5.220758914947509766e-02 -2.864717841148376465e-01 -2.127144671976566315e-02 -3.544737398624420166e-01 -1.638587713241577148e-01 1.687372624874114990e-01 -1.940675824880599976e-02
6.181891635060310364e-02 -2.082309722900390625e-01 -1.179187968373298645e-01 1.162140518426895142e-01 -1.826620250940322876e-01 9.966932982206344604e-02 -4.474827647209167480e-02 -1.498881131410598755e-01 -1.332740187644958496e-01 3.583704531192779541e-01 -2.141161412000656128e-01 1.146369725465774536e-01 -4.493383690714836121e-02 1.971286907792091370e-02 -6.023636087775230408e-03 -2.489405311644077301e-02 -3.649551868438720703e-01 2.445210814476013184e-01 3.082346320152282715e-01 -5.847590044140815735e-02 -2.158455550670623779e-01 -1.086061894893646240e-01 -1.286823898553848267e-01 -1.103844866156578064e-01 -3.324400782585144043e-01 2.068558521568775177e-02 -1.446394771337509155e-01 -8.046808093786239624e-02 1.039194017648696899e-01 1.288812756538391113e-01 -4.132601246237754822e-02 3.215591311454772949e-01
9.833891689777374268e-02 -4.663306847214698792e-02 -1.737215667963027954e-01 2.655833661556243896e-01 -6.083560362458229065e-02 -5.219118297100067139e-02 -1.101514603942632675e-02 -7.909722626209259033e-02 2.230903878808021545e-02 -1.123604401946067810e-01 -2.588773667812347412e-01 5.664123594760894775e-02 -1.441969275474548340e-01 4.023526981472969055e-02 1.166457384824752808e-01 -2.835698127746582031e-01 -1.660420000553131104e-01 3.261854350566864014e-01 3.005241751670837402e-01 1.235691532492637634e-01 -2.238307297229766846e-01 -3.282640874385833740e-02 2.113973051309585571e-01 1.347013860940933228e-01 7.210018485784530640e-02 -3.519282117486000061e-02 -1.942740529775619507e-01 1.747730523347854614e-01 5.517266690731048584e-02 2.180696725845336914e-01 3.288879990577697754e-01 2.963240444660186768e-01
1.398665010929107666e-01 3.863242268562316895e-02 9.896794706583023071e-02 2.050514370203018188e-01 9.226134046912193298e-03 -3.395284414291381836e-01 2.410078942775726318e-01 -8.720813319087028503e-03 -1.577383577823638916e-01 2.536913007497787476e-02 2.648791484534740448e-02 2.602253258228302002e-01 -2.168818265199661255e-01 -1.201830506324768066e-01 -3.974276408553123474e-02 -8.565067499876022339e-02 -1.766666769981384277e-01 1.949563771486282349e-01 1.584042310714721680e-01 6.235966458916664124e-02 -4.197830259799957275e-01 -2.407266646623611450e-01 1.198744997382164001e-01 -6.145337969064712524e-02 4.072935134172439575e-02 1.852955482900142670e-02 -2.366716861724853516e-01 6.388910114765167236e-02 -3.874035775661468506e-01 -1.588998138904571533e-01 3.290621936321258545e-02 -1.460961159318685532e-02
-5.473762750625610352e-02 2.131322771310806274e-01 -1.103185862302780151e-01 1.807563006877899170e-01 2.013780474662780762e-01 -7.712434232234954834e-02 1.157818641513586044e-02 -8.074442297220230103e-02 4.905592203140258789e-01 6.637717038393020630e-02 -3.026983439922332764e-01 -7.650721818208694458e-02 2.314640879631042480e-01 6.341887265443801880e-02 1.635145694017410278e-01 9.811163693666458130e-02 -1.236838176846504211e-01 2.888528108596801758e-01 5.505698546767234802e-02 1.766522824764251709e-01 -1.908632367849349976e-01 -9.761162102222442627e-02 3.754536807537078857e-02 1.531340088695287704e-02 -2.154706865549087524e-01 2.851906716823577881e-01 -4.951631277799606323e-02 -2.424304336309432983e-01 4.043646156787872314e-02 -6.910410523414611816e-02 -7.504601031541824341e-02 1.883772909641265869e-01
4.912624135613441467e-02 -5.953460186719894409e-02 -3.525334596633911133e-01 1.215539798140525818e-01 2.282680273056030273e-01 -2.077250629663467407e-01 8.082493394613265991e-02 8.611649274826049805e-02 -7.283610105514526367e-02 2.443392723798751831e-01 -1.304535754024982452e-02 -2.490927278995513916e-01 1.784380823373794556e-01 -1.722059994935989380e-01 -9.142404049634933472e-02 1.225389242172241211e-01 -1.207994222640991211e-01 1.471076458692550659e-01 1.909065246582031250e-01 2.389897257089614868e-01 -3.914331793785095215e-01 -3.144551441073417664e-02 2.008477300405502319e-01 1.693467050790786743e-02 1.351027339696884155e-01 -8.173174411058425903e-02 -3.522828221321105957e-01 -5.882168188691139221e-02 -1.097536012530326843e-01 6.662762165069580078e-02 1.021047085523605347e-01 1.721997112035751343e-01
2.340041100978851318e-01 3.679552376270294189e-01 2.926138974726200104e-02 2.808941602706909180e-01 -8.288613706827163696e-02 1.440760046243667603e-01 -5.648408085107803345e-02 -2.870544977486133575e-02 -1.216666847467422485e-01 7.406802475452423096e-02 -1.421396136283874512e-01 7.240331918001174927e-02 8.073094300925731659e-03 -3.906955718994140625e-01 1.405842602252960205e-01 1.311419010162353516e-01 -2.502357661724090576e-01 1.377397775650024414e-01 -4.818215034902095795e-03 3.185705542564392090e-01 -3.089581429958343506e-01 -9.202755987644195557e-02 9.642489254474639893e-02 8.289147913455963135e-02 -2.099306136369705200e-01 1.357204765081405640e-01 -1.393577903509140015e-01 2.706809341907501221e-01 -4.938840866088867188e-02 -4.214574024081230164e-02 -1.932674460113048553e-02 9.144861251115798950e-03
1.167212948203086853e-01 2.248747050762176514e-01 1.819056272506713867e-01 -3.945808112621307373e-02 -1.961050033569335938e-01 1.329114139080047607e-01 -1.752823963761329651e-02 9.764924645423889160e-02 1.549149900674819946e-01 -1.816704869270324707e-01 -1.042861267924308777e-01 1.208466663956642151e-01 1.186956986784934998e-01 -3.089058995246887207e-01 1.918862164020538330e-01 -5.134722962975502014e-02 -2.141185253858566284e-01 2.770162224769592285e-01 3.153454661369323730e-01 2.167507559061050415e-01 -2.192679643630981445e-01 1.204231008887290955e-01 9.376316517591476440e-02 1.070555746555328369e-01 2.028197981417179108e-02 2.297953069210052490e-01 -2.762475013732910156e-01 2.310201227664947510e-01 2.070340700447559357e-02 -1.664099656045436859e-02 2.611063122749328613e-01 -1.103736553341150284e-02
8.794643729925155640e-02 1.468490213155746460e-01 5.072936788201332092e-02 2.911610603332519531e-01 2.280940115451812744e-01 2.889255248010158539e-02 1.993295699357986450e-01 1.118523534387350082e-02 1.167292222380638123e-01 -3.863485157489776611e-02 -5.015459656715393066e-01 -8.888784795999526978e-02 2.326252311468124390e-01 1.133121550083160400e-01 -2.132635004818439484e-02 8.383724093437194824e-02 -2.184696048498153687e-01 2.679329812526702881e-01 1.031479388475418091e-01 3.194994330406188965e-01 -2.716221213340759277e-01 1.941649476066231728e-03 1.169660687446594238e-01 4.963052924722433090e-03 -9.013864398002624512e-02 -7.602979242801666260e-02 -1.167525351047515869e-01 1.479219943284988403e-01 -1.615357249975204468e-01 8.715314418077468872e-02 1.301708817481994629e-02 1.965378224849700928e-01
7.801082730293273926e-02 1.050283312797546387e-01 -3.074737787246704102e-01 1.508622467517852783e-01 -4.623573273420333862e-03 -8.172911405563354492e-02 1.002695038914680481e-01 2.614722549915313721e-01 1.473305970430374146e-01 -4.475054331123828888e-03 -1.990655511617660522e-01 5.690810084342956543e-02 -4.107804298400878906e-01 -2.586295902729034424e-01 3.434007763862609863e-01 1.227668896317481995e-01 -2.139880657196044922e-01 2.636386454105377197e-01 1.469312906265258789e-01 1.591023206710815430e-01 -1.274713128805160522e-01 -1.354392617940902710e-01 1.219125688076019287e-01 -1.285197883844375610e-01 -3.318450599908828735e-02 4.560669884085655212e-02 7.584319263696670532e-02 -8.162559568881988525e-02 1.892123073339462280e-01 -1.904596090316772461e-01 5.724805220961570740e-02 1.676980853080749512e-01
-1.159075722098350525e-01 8.289137482643127441e-02 -1.944822072982788086e-01 2.120180130004882812e-01 1.081373244524002075e-01 -2.546760141849517822e-01 1.951603889465332031e-01 2.074535638093948364e-01 1.445011794567108154e-01 1.267620921134948730e-02 -4.966171085834503174e-01 4.171431437134742737e-02 9.662836790084838867e-02 -9.423879534006118774e-02 -2.976505272090435028e-02 3.803563490509986877e-02 -1.584242582321166992e-01 2.129450291395187378e-01 -1.838196814060211182e-02 1.884816288948059082e-01 -4.191877841949462891e-01 1.273347735404968262e-01 9.394910931587219238e-02 -7.921491563320159912e-02 2.815435454249382019e-02 2.114824652671813965e-01 6.494241952896118164e-02 8.577166497707366943e-02 1.308099776506423950e-01 1.978834271430969238e-01 -1.298228502273559570e-01 7.566257566213607788e-02
-1.725147366523742676e-01 -7.283686101436614990e-02 -1.048522815108299255e-01 1.482575945556163788e-02 8.303653448820114136e-02 -9.272716939449310303e-02 1.440413147211074829e-01 4.231218993663787842e-02 -1.661345362663269043e-01 1.222303956747055054e-01 -2.171909362077713013e-01 -1.398731619119644165e-01 2.850485034286975861e-02 -2.987755239009857178e-01 -6.675223261117935181e-02 2.440804839134216309e-01 -3.093676567077636719e-01 7.224308699369430542e-02 1.994592994451522827e-01 -1.722339391708374023e-01 -1.758229434490203857e-01 9.748736023902893066e-02 3.342208862304687500e-01 3.762728348374366760e-02 -1.182732284069061279e-01 2.586005032062530518e-01 -3.621219396591186523e-01 -1.088697314262390137e-01 7.015300542116165161e-02 -7.495430856943130493e-02 1.003805994987487793e-01 2.896960675716400146e-01
1.129106804728507996e-01 1.574486345052719116e-01 -2.336567044258117676e-01 5.701039358973503113e-02 -9.006594866514205933e-02 -2.816093862056732178e-01 1.983508914709091187e-01 3.289723396301269531e-01 -1.056800261139869690e-01 -9.767898917198181152e-02 -1.925245672464370728e-01 1.548103541135787964e-01 -7.266915868967771530e-03 -2.181664258241653442e-01 -3.446575626730918884e-02 -7.872609421610832214e-03 -3.200707137584686279e-01 3.310615941882133484e-02 1.586461514234542847e-01 1.790556311607360840e-01 -5.486657097935676575e-02 -4.547526240348815918e-01 1.974298208951950073e-01 -1.540966928005218506e-01 -1.660897135734558105e-01 -2.447301894426345825e-02 -1.887811422348022461e-01 4.695778712630271912e-02 4.128082096576690674e-02 -1.336816847324371338e-01 -5.081528425216674805e-02 1.322976648807525635e-01
3.166967034339904785e-01 2.141065895557403564e-02 -5.747359246015548706e-02 1.184712629765272141e-02 -2.863703072071075439e-01 -1.398294717073440552e-01 9.408331662416458130e-02 1.174796298146247864e-01 -2.006589202210307121e-03 2.724246680736541748e-01 4.533090442419052124e-02 -1.815029084682464600e-01 1.695094704627990723e-01 -2.159783616662025452e-02 -2.700133323669433594e-01 -1.523015201091766357e-01 -1.910022087395191193e-02 2.945685386657714844e-01 2.083666324615478516e-01 2.221483290195465088e-01 -2.708460092544555664e-01 -1.037083119153976440e-01 3.233752846717834473e-01 -1.845978200435638428e-01 9.479121118783950806e-02 3.886748105287551880e-02 -3.299110233783721924e-01 9.008159860968589783e-03 -3.115739673376083374e-03 6.131382659077644348e-02 1.040827557444572449e-01 -1.959539204835891724e-02
2.424447536468505859e-01 6.710434798151254654e-03 6.325456500053405762e-02 5.417102947831153870e-02 -4.434887692332267761e-02 -1.224065348505973816e-01 -2.959713898599147797e-02 1.304772198200225830e-01 3.035704195499420166e-01 9.662220627069473267e-02 -3.629821538925170898e-01 -2.408914454281330109e-02 -1.225335225462913513e-01 -1.604062318801879883e-01 2.810579836368560791e-01 -6.441009789705276489e-02 -3.241028487682342529e-01 8.648054301738739014e-02 1.203444302082061768e-01 1.371974349021911621e-01 -2.617578804492950439e-01 -5.991539359092712402e-02 1.240087822079658508e-01 4.547727853059768677e-02 -8.394982665777206421e-03 -2.430175989866256714e-01 7.357357535511255264e-03 -2.882158756256103516e-01 7.767863571643829346e-02 3.713507577776908875e-02 1.611639708280563354e-01 3.614653348922729492e-01
9.480997920036315918e-02 1.418501045554876328e-02 -3.132886588573455811e-01 3.176102638244628906e-01 -1.493314951658248901e-01 -1.385736465454101562e-01 8.343017101287841797e-02 4.958069324493408203e-02 1.854163594543933868e-02 3.987096846103668213e-01 -5.578330531716346741e-02 1.131132096052169800e-01 2.549011446535587311e-02 5.375492852181196213e-03 -2.530876398086547852e-01 -1.457816455513238907e-02 -2.459214814007282257e-02 4.234736263751983643e-01 -6.557294726371765137e-02 6.995124369859695435e-02 -2.708241045475006104e-01 -9.510637074708938599e-02 1.953615248203277588e-01 -4.412008449435234070e-02 1.675273030996322632e-01 -1.275255978107452393e-01 -2.071758806705474854e-01 8.022522926330566406e-02 1.833307147026062012e-01 3.126851841807365417e-02 1.214924454689025879e-01 2.145524024963378906e-01
-1.100779324769973755e-01 -8.615613728761672974e-02 -6.147002056241035461e-02 -1.349202543497085571e-01 -1.602260023355484009e-01 -2.286909222602844238e-01 1.514145731925964355e-01 1.170010566711425781e-01 6.805405765771865845e-02 -1.686987467110157013e-02 -1.056983321905136108e-01 -1.152961850166320801e-01 -3.335890918970108032e-02 3.311812644824385643e-03 -7.184375822544097900e-02 -8.014166355133056641e-02 -2.336378842592239380e-01 7.551543414592742920e-02 2.136126011610031128e-01 7.033775001764297485e-02 -3.930212259292602539e-01 3.067887723445892334e-01 2.788629531860351562e-01 1.394475530833005905e-02 3.990698605775833130e-02 1.952070891857147217e-01 2.906073443591594696e-02 -1.155386641621589661e-01 2.663646340370178223e-01 -4.747858047485351562e-01 1.009120792150497437e-01 6.279423087835311890e-02
-2.513186447322368622e-02 2.283185720443725586e-01 -3.126575946807861328e-01 9.333976358175277710e-02 -8.375944197177886963e-02 1.234435010701417923e-02 3.545402884483337402e-01 -4.439027979969978333e-02 -1.829726547002792358e-01 8.617281168699264526e-02 -1.940070390701293945e-01 1.403875742107629776e-02 -3.528361767530441284e-02 -2.553960382938385010e-01 8.307272195816040039e-02 -4.145514219999313354e-03 -2.484417557716369629e-01 2.851354479789733887e-01 1.243282556533813477e-01 7.965317368507385254e-02 -2.692463696002960205e-01 -3.569567203521728516e-01 2.099083364009857178e-01 -1.914127320051193237e-01 -9.976012259721755981e-02 -5.887232348322868347e-02 -6.212568655610084534e-02 9.441501647233963013e-02 1.385850459337234497e-01 -2.401382178068161011e-01 6.562855094671249390e-02 -3.151308372616767883e-02
-3.454481959342956543e-01 -1.369207352399826050e-02 4.763917066156864166e-03 -4.396685212850570679e-02 1.020505428314208984e-01 -1.005748584866523743e-01 -2.432873547077178955e-01 3.660641610622406006e-01 4.327369108796119690e-02 1.413080692291259766e-01 1.222717836499214172e-01 1.914171152748167515e-03 -1.277756784111261368e-02 -4.180087149143218994e-02 1.353491842746734619e-01 8.926611393690109253e-03 -2.443190366029739380e-01 1.418144069612026215e-02 3.435580730438232422e-01 1.354357004165649414e-01 -4.121390581130981445e-01 -2.527401745319366455e-01 2.984375357627868652e-01 -5.047563090920448303e-02 -1.942339986562728882e-01 -8.938104659318923950e-02 -1.153762359172105789e-02 1.246389895677566528e-01 1.232591196894645691e-01 -7.233766466379165649e-02 -1.329596713185310364e-02 6.398195028305053711e-02
1.811378896236419678e-01 1.216389462351799011e-01 -2.377154082059860229e-01 1.105385571718215942e-01 -2.200171053409576416e-01 7.842151820659637451e-02 1.654034554958343506e-01 -2.341829836368560791e-01 -6.360275298357009888e-02 3.358361721038818359e-01 -2.875898480415344238e-01 2.099406719207763672e-01 2.271329015493392944e-01 -3.704303130507469177e-02 5.937044695019721985e-02 9.917662292718887329e-02 -2.017608135938644409e-01 1.167904883623123169e-01 3.518931269645690918e-01 -3.940795361995697021e-02 -1.828496456146240234e-01 -2.051715403795242310e-01 8.725548535585403442e-02 -1.007896810770034790e-01 -1.891549080610275269e-01 -1.638734042644500732e-01 -2.170501947402954102e-01 1.980839818716049194e-01 -6.841607391834259033e-02 1.942721381783485413e-02 -3.046289784833788872e-03 9.945546835660934448e-02
-1.516218669712543488e-02 -2.523457817733287811e-02 -6.130155175924301147e-02 4.064919054508209229e-02 5.726417154073715210e-02 -1.340441852807998657e-01 5.664493888616561890e-03 1.247187890112400055e-02 -9.712364524602890015e-02 -2.312367409467697144e-01 -5.383132491260766983e-03 1.958147287368774414e-01 -1.591474860906600952e-01 -1.907140761613845825e-01 2.984921075403690338e-02 -3.728286921977996826e-02 -7.298770826309919357e-03 1.810735315084457397e-01 2.586156725883483887e-01 2.258127033710479736e-01 -3.602789640426635742e-01 -2.175630182027816772e-01 3.464320302009582520e-01 1.192901208996772766e-01 1.617144644260406494e-01 -1.182676665484905243e-02 -3.029360771179199219e-01 1.301406323909759521e-01 -3.601222336292266846e-01 -2.627267539501190186e-01 1.045185625553131104e-01 -1.737432368099689484e-02
-8.177247829735279083e-03 8.795190602540969849e-02 -1.767601631581783295e-02 2.498444914817810059e-01 -1.633103936910629272e-01 4.480616748332977295e-02 3.316428661346435547e-01 1.564269363880157471e-01 1.636387221515178680e-02 5.027258768677711487e-02 -9.760244935750961304e-02 2.146568745374679565e-01 3.714233264327049255e-02 -1.814916282892227173e-01 1.232609674334526062e-01 -9.346175938844680786e-03 -7.893984019756317139e-02 2.441239953041076660e-01 2.642368078231811523e-01 -3.251780569553375244e-02 -3.727045953273773193e-01 -1.145111322402954102e-01 1.438060253858566284e-01 7.664455473423004150e-02 1.620223075151443481e-01 -2.459967732429504395e-01 -1.464523673057556152e-01 -1.267107129096984863e-01 1.625015735626220703e-01 3.692748397588729858e-02 3.419942855834960938e-01 2.721171677112579346e-01
-1.339083313941955566e-01 -7.564754039049148560e-02 3.488025069236755371e-02 1.162194013595581055e-01 4.913429543375968933e-02 -1.644678264856338501e-01 -8.590208739042282104e-02 9.564714878797531128e-02 2.565321698784828186e-02 2.252306342124938965e-01 3.119656071066856384e-02 -1.091885473579168320e-02 1.028003320097923279e-01 2.643177807331085205e-01 2.575916349887847900e-01 -7.464735209941864014e-02 -1.737391650676727295e-01 -7.711931131780147552e-03 2.868950963020324707e-01 3.868445754051208496e-02 -3.998809754848480225e-01 -9.028756059706211090e-03 3.429653942584991455e-01 -1.841540932655334473e-01 3.022740185260772705e-01 5.748166237026453018e-03 -1.960578933358192444e-02 -4.511889070272445679e-02 2.329368516802787781e-02 -3.590247929096221924e-01 -3.409602865576744080e-02 2.465630620718002319e-01
3.301937580108642578e-01 -1.722277104854583740e-01 -1.061781048774719238e-01 7.479400187730789185e-02 5.489457026124000549e-02 2.012124657630920410e-02 1.362309157848358154e-01 7.772738486528396606e-02 -1.298908293247222900e-01 3.408080637454986572e-01 -5.252622812986373901e-02 2.264497429132461548e-01 1.974612474441528320e-01 1.167887598276138306e-01 1.986184418201446533e-01 2.805839776992797852e-01 -1.964299827814102173e-01 2.204748690128326416e-01 5.939455702900886536e-02 2.775386869907379150e-01 -2.524500787258148193e-01 1.817481219768524170e-01 1.269088983535766602e-01 -1.662493944168090820e-01 -1.061193645000457764e-01 -3.986461088061332703e-02 -2.003245055675506592e-01 8.353734016418457031e-02 1.634131819009780884e-01 -8.615897595882415771e-02 -6.763810664415359497e-02 2.272381782531738281e-01
2.340232729911804199e-01 -2.128347381949424744e-02 -1.096621975302696228e-01 2.347596138715744019e-01 6.801989395171403885e-03 1.704390794038772583e-01 2.241357974708080292e-02 -1.563691906630992889e-02 1.092367917299270630e-01 3.192272782325744629e-01 1.371312048286199570e-02 -1.231295466423034668e-01 -9.572521597146987915e-02 2.915534190833568573e-02 6.895151734352111816e-02 2.388090640306472778e-02 -2.326144874095916748e-01 2.524044811725616455e-01 5.546989664435386658e-02 2.145600616931915283e-01 -2.811677753925323486e-01 -3.294641524553298950e-02 1.783082932233810425e-01 3.290698826313018799e-01 -3.906417489051818848e-01 9.043233841657638550e-02 -2.670790851116180420e-01 1.719168722629547119e-01 -2.655139006674289703e-02 2.187725901603698730e-01 -6.428670138120651245e-02 4.191655293107032776e-02
1.166900470852851868e-01 1.491843257099390030e-03 -2.660679817199707031e-01 4.775943234562873840e-02 2.287853509187698364e-02 -5.007812008261680603e-02 1.855771392583847046e-01 1.707014441490173340e-01 -4.001255333423614502e-02 2.015534937381744385e-01 -3.814411908388137817e-02 5.591712146997451782e-02 -7.310928404331207275e-02 -8.364327251911163330e-02 -2.765039801597595215e-01 2.201197296380996704e-01 -1.325801163911819458e-01 7.095908373594284058e-02 1.550227850675582886e-01 2.697004973888397217e-01 -5.193113088607788086e-01 -1.918054930865764618e-02 1.231822744011878967e-01 -6.516987085342407227e-02 4.937373474240303040e-02 6.744983792304992676e-02 -2.519885897636413574e-01 -2.410130053758621216e-01 3.574694693088531494e-02 2.146342694759368896e-01 8.303960412740707397e-02 2.664089500904083252e-01
3.193401694297790527e-01 1.143856570124626160e-01 1.329908668994903564e-01 -6.443313509225845337e-02 2.027529180049896240e-01 -1.373154856264591217e-02 2.421113997697830200e-01 3.530698269605636597e-02 1.152170896530151367e-01 -1.473877727985382080e-01 8.395233005285263062e-02 -5.932110920548439026e-02 2.816134989261627197e-01 -2.138213627040386200e-02 1.469570845365524292e-01 -1.391919106245040894e-01 -1.093592941761016846e-01 1.768288463354110718e-01 2.694907486438751221e-01 2.160121649503707886e-01 -2.348844408988952637e-01 1.594105176627635956e-02 3.520015180110931396e-01 2.070550173521041870e-01 -9.869777597486972809e-03 2.174977213144302368e-01 -1.415006816387176514e-01 1.559364199638366699e-01 2.944318018853664398e-02 -3.770783916115760803e-02 3.259934186935424805e-01 1.030561327934265137e-01
9.690775722265243530e-02 3.476105332374572754e-01 -1.071576252579689026e-01 2.923713065683841705e-02 4.120538756251335144e-02 -1.120040640234947205e-01 6.404686719179153442e-02 3.682334423065185547e-01 1.636742353439331055e-01 3.184083383530378342e-03 -2.168335318565368652e-01 1.692129373550415039e-01 -1.654555052518844604e-01 -1.317647099494934082e-01 9.352393448352813721e-02 -5.633043497800827026e-02 -3.746802210807800293e-01 3.449891507625579834e-01 8.333883434534072876e-02 2.572060823440551758e-01 -5.718426406383514404e-02 -2.361356317996978760e-01 2.755774259567260742e-01 4.743175208568572998e-02 -4.601928219199180603e-02 -2.109066210687160492e-02 1.743121258914470673e-02 -1.317550987005233765e-01 1.114002168178558350e-01 5.989474058151245117e-02 -1.181462928652763367e-01 1.564719378948211670e-01
2.030524313449859619e-01 1.559795588254928589e-01 7.599903643131256104e-02 1.696770638227462769e-01 7.142175734043121338e-02 -1.905259937047958374e-01 8.144172281026840210e-02 -5.088007822632789612e-02 4.920839071273803711e-01 1.382021009922027588e-01 -8.612871915102005005e-02 6.067449599504470825e-02 -2.190364710986614227e-02 1.942975819110870361e-02 -4.159731790423393250e-02 -1.661899536848068237e-01 2.386532165110111237e-02 1.572387218475341797e-01 2.328312993049621582e-01 2.275092601776123047e-01 -4.092337489128112793e-01 -1.209560558199882507e-01 6.254225224256515503e-02 -1.074959337711334229e-02 -8.251852542161941528e-02 1.571065336465835571e-01 -3.450776934623718262e-01 1.917799264192581177e-01 6.809859722852706909e-02 1.751184016466140747e-01 2.929041907191276550e-02 7.610712945461273193e-02
2.398762851953506470e-01 3.916672170162200928e-01 3.486347198486328125e-02 2.219455987215042114e-01 3.520430624485015869e-02 1.072552129626274109e-01 -8.109597861766815186e-02 3.176578879356384277e-01 9.978711605072021484e-03 5.284277722239494324e-02 -3.323213160037994385e-01 -7.195655489340424538e-04 1.286911219358444214e-01 7.054921984672546387e-02 -1.671651750802993774e-01 -1.397346109151840210e-01 -2.390299886465072632e-01 3.438523113727569580e-01 5.440955609083175659e-02 4.053645953536033630e-02 -2.082417011260986328e-01 1.933438703417778015e-02 -1.241626068949699402e-01 5.220484733581542969e-02 5.179835110902786255e-02 -8.791664615273475647e-03 -2.477624714374542236e-01 -6.856737285852432251e-02 -3.470854833722114563e-02 -3.035469055175781250e-01 1.400151252746582031e-01 1.111981049180030823e-01
-3.439367562532424927e-02 1.196216270327568054e-01 -1.349252313375473022e-01 2.484654635190963745e-01 1.282327324151992798e-01 -1.094578728079795837e-01 3.915867954492568970e-02 -1.551284193992614746e-01 2.805097997188568115e-01 7.440499216318130493e-02 -2.383285015821456909e-01 4.856933653354644775e-02 2.125192433595657349e-01 -6.801450252532958984e-02 4.037737846374511719e-02 2.615953087806701660e-01 1.368818730115890503e-01 3.016514480113983154e-01 1.589394509792327881e-01 2.139840871095657349e-01 -8.223722130060195923e-02 -2.312407791614532471e-01 3.897694051265716553e-01 -9.363797307014465332e-02 -2.245048135519027710e-01 1.600879989564418793e-02 -7.945539057254791260e-02 -5.326771736145019531e-02 -2.245311811566352844e-02 -6.996524520218372345e-03 -3.512472808361053467e-01 4.323374107480049133e-02
-4.546151682734489441e-02 1.917224079370498657e-01 -1.320079118013381958e-01 -1.780674904584884644e-01 8.284662663936614990e-02 -4.100500792264938354e-02 -1.277535855770111084e-01 2.110804170370101929e-01 -6.545565277338027954e-02 1.241531670093536377e-01 -1.209956333041191101e-01 2.608547918498516083e-02 1.623001396656036377e-01 -9.744653850793838501e-02 6.825022399425506592e-02 -2.248171865940093994e-01 -2.210934162139892578e-01 -3.470310196280479431e-02 2.895688712596893311e-01 2.796657979488372803e-01 -5.750342607498168945e-01 -1.863375008106231689e-01 2.257646471261978149e-01 1.023332700133323669e-01 1.073726639151573181e-01 -1.764297485351562500e-01 4.173615574836730957e-02 -6.396991759538650513e-02 -5.089688673615455627e-02 -1.510546058416366577e-01 -2.408180385828018188e-03 -6.068119034171104431e-02
1.114012971520423889e-01 1.683024615049362183e-01 6.451675668358802795e-03 2.623106539249420166e-01 6.156053394079208374e-02 9.856268018484115601e-02 8.948420733213424683e-02 -8.607274293899536133e-02 7.378270477056503296e-02 -1.502902060747146606e-01 -3.858278393745422363e-01 -2.334990799427032471e-01 1.194126456975936890e-01 1.084306240081787109e-01 7.891888916492462158e-02 -6.723657995462417603e-02 -8.034345507621765137e-02 2.571477591991424561e-01 2.660086452960968018e-01 3.337501287460327148e-01 -3.330244421958923340e-01 6.207423657178878784e-02 1.045353263616561890e-01 4.498504102230072021e-02 -2.369322925806045532e-01 -5.076729133725166321e-02 -2.658914029598236084e-01 1.298112124204635620e-01 -2.221842259168624878e-01 3.101278655230998993e-02 -3.146488219499588013e-02 1.152949556708335876e-01
-6.839695572853088379e-02 2.671914696693420410e-01 2.080044895410537720e-02 -4.238893464207649231e-02 9.803225845098495483e-02 1.513936221599578857e-01 -2.399973943829536438e-02 -8.855823427438735962e-02 1.633053570985794067e-01 7.856400310993194580e-02 -1.226359233260154724e-02 1.501411050558090210e-01 3.206332027912139893e-02 -8.752532303333282471e-02 1.250329911708831787e-01 3.770659491419792175e-02 -7.969947159290313721e-02 3.630026578903198242e-01 3.045373558998107910e-01 3.425703644752502441e-01 -2.503512501716613770e-01 -3.685757517814636230e-01 5.028896406292915344e-02 1.052579209208488464e-01 -1.427885740995407104e-01 -1.848565489053726196e-01 3.681079298257827759e-02 -2.283001095056533813e-01 -2.523413896560668945e-01 -2.430919557809829712e-01 -2.033773437142372131e-02 -8.889456838369369507e-02
1.399389952421188354e-01 2.077911607921123505e-02 3.178491024300456047e-04 2.716341614723205566e-01 -1.544746607542037964e-01 2.092466130852699280e-02 1.929768621921539307e-01 3.538265824317932129e-02 1.932257413864135742e-01 1.392880082130432129e-01 2.987698651850223541e-02 2.260340452194213867e-01 -3.891612216830253601e-02 3.929492458701133728e-02 -2.566644549369812012e-01 6.926169991493225098e-02 -3.509798049926757812e-01 3.753502666950225830e-01 1.565022468566894531e-01 -8.574372529983520508e-02 3.857994824647903442e-02 -1.960422992706298828e-01 2.621011063456535339e-02 1.838524080812931061e-02 -2.378567159175872803e-01 4.171939194202423096e-01 -1.294185519218444824e-01 -1.397335827350616455e-01 -1.237877011299133301e-01 -7.330583035945892334e-02 -2.617844194173812866e-02 1.892219036817550659e-01
1.094203889369964600e-01 -1.645729839801788330e-01 -2.873932719230651855e-01 4.266301691532135010e-01 -5.724368989467620850e-02 -3.937827050685882568e-02 1.899055540561676025e-01 -7.649420201778411865e-02 1.063932627439498901e-01 -3.425839170813560486e-02 -1.882711499929428101e-01 -4.923307523131370544e-02 3.122041001915931702e-02 -2.222529202699661255e-01 -1.001654192805290222e-01 2.475656270980834961e-01 3.207186982035636902e-02 2.668328285217285156e-01 3.157572746276855469e-01 2.547167241573333740e-01 -1.048276200890541077e-01 -1.286643743515014648e-01 1.919299215078353882e-01 1.781783066689968109e-02 1.356995403766632080e-01 7.207141071557998657e-02 -1.919020712375640869e-02 -7.145286072045564651e-03 1.097591072320938110e-01 -8.403145521879196167e-02 -3.181047141551971436e-01 1.780430823564529419e-01
3.987242281436920166e-01 -3.215286135673522949e-02 1.903779059648513794e-02 -1.548018157482147217e-01 7.368355244398117065e-02 -1.102015823125839233e-01 -2.077508419752120972e-01 3.318871930241584778e-02 -2.283183634281158447e-01 4.218629002571105957e-02 -3.221394419670104980e-01 -1.974023729562759399e-01 1.076125800609588623e-01 -1.085392907261848450e-01 6.641208380460739136e-02 -4.539242014288902283e-02 -7.237215340137481689e-02 2.213442921638488770e-01 3.541706800460815430e-01 2.688947319984436035e-01 -2.966331243515014648e-01 6.614717841148376465e-02 7.743721455335617065e-02 -2.234061658382415771e-01 -1.041664034128189087e-01 1.580279469490051270e-01 -1.147834584116935730e-01 1.000424623489379883e-01 -1.701471209526062012e-02 -5.530751869082450867e-02 -1.035331562161445618e-01 2.324229031801223755e-01
6.672513484954833984e-02 1.023902222514152527e-01 -1.300354003906250000e-01 3.256570547819137573e-02 5.537642538547515869e-02 -5.708340555429458618e-02 5.395991802215576172e-01 -2.591488063335418701e-01 -3.027436137199401855e-02 2.487507462501525879e-01 -1.692892424762248993e-02 1.788353472948074341e-01 -1.895878091454505920e-02 -4.465903714299201965e-02 -8.934475481510162354e-02 5.364037305116653442e-02 -3.545317351818084717e-01 2.156209498643875122e-01 2.821059226989746094e-01 1.366977989673614502e-01 -3.610969781875610352e-01 -8.189207315444946289e-02 -9.082618355751037598e-02 5.827771499752998352e-02 -4.094455018639564514e-02 -8.550808578729629517e-02 -2.226565033197402954e-02 1.001246720552444458e-01 1.436807960271835327e-01 -3.596153110265731812e-02 1.093608960509300232e-01 1.468453556299209595e-01
7.906639575958251953e-02 -2.171961367130279541e-01 -3.128650039434432983e-02 1.304506808519363403e-01 -1.897686868906021118e-01 -6.011503934860229492e-02 1.076026484370231628e-01 -1.039434000849723816e-01 2.272961661219596863e-02 2.023413330316543579e-01 -1.015424653887748718e-01 1.688352674245834351e-01 -3.419087454676628113e-02 3.571937605738639832e-02 -1.142152026295661926e-01 -1.008831560611724854e-01 -3.813158273696899414e-01 3.862369358539581299e-01 2.946102321147918701e-01 -1.254143863916397095e-01 -9.562966227531433105e-02 -2.110572010278701782e-01 -1.576063781976699829e-02 5.233659874647855759e-03 -1.308237016201019287e-01 4.237232506275177002e-01 7.842957973480224609e-02 -2.049314230680465698e-01 9.284387342631816864e-03 -7.163091748952865601e-02 6.862422078847885132e-02 2.341492027044296265e-01
2.143571078777313232e-01 3.454270213842391968e-02 -9.640293568372726440e-02 4.831152781844139099e-02 -3.122823126614093781e-02 8.366419374942779541e-02 1.318674087524414062e-01 -2.182007767260074615e-02 -1.053291261196136475e-01 4.643760323524475098e-01 1.072447523474693298e-01 -1.127824001014232635e-02 1.084941625595092773e-01 6.530966609716415405e-02 2.305791229009628296e-01 2.539475560188293457e-01 -2.025676332414150238e-02 3.550924062728881836e-01 3.520320057868957520e-01 3.104833364486694336e-01 -1.628366559743881226e-01 1.479831933975219727e-01 1.196005344390869141e-01 -2.653875052928924561e-01 -3.039239905774593353e-02 -1.361590623855590820e-01 -5.941656604409217834e-02 7.237736135721206665e-02 2.558763325214385986e-02 -1.359341442584991455e-01 -3.875599056482315063e-02 1.203586682677268982e-01
9.861745685338973999e-02 -1.742354780435562134e-01 5.394744500517845154e-02 1.130142509937286377e-01 2.115564607083797455e-02 -3.229079842567443848e-01 1.040275767445564270e-01 -7.431744039058685303e-02 5.143904313445091248e-02 1.374194473028182983e-01 -1.529051512479782104e-01 2.270856499671936035e-01 6.110233813524246216e-02 -2.879315018653869629e-01 2.284269630908966064e-01 -8.374054729938507080e-02 2.951079607009887695e-02 2.643705308437347412e-01 2.414087504148483276e-01 -7.914593815803527832e-02 -3.349762856960296631e-01 -1.924177855253219604e-01 1.359439175575971603e-02 2.221613377332687378e-01 -2.761452272534370422e-02 1.041226610541343689e-01 -1.925777792930603027e-01 2.042767107486724854e-01 3.583984673023223877e-01 -8.700556308031082153e-02 -4.434918239712715149e-02 1.355729848146438599e-01
1.452304888516664505e-02 5.793886631727218628e-02 -3.833672702312469482e-01 2.538600005209445953e-02 -1.373381465673446655e-01 2.381793968379497528e-02 2.862421870231628418e-01 1.289801299571990967e-02 -6.370900571346282959e-02 2.402455210685729980e-01 9.609822183847427368e-02 -2.830608747899532318e-02 1.407801955938339233e-01 -1.062880381941795349e-01 -1.229178830981254578e-01 -7.959544658660888672e-02 -2.182826995849609375e-01 3.588640093803405762e-01 4.012373462319374084e-02 9.400926530361175537e-02 -9.217465668916702271e-02 -2.815384864807128906e-01 8.003842085599899292e-03 -1.602141261100769043e-01 -3.453794717788696289e-01 1.845914497971534729e-02 -1.735003665089607239e-02 3.729495406150817871e-02 2.176487445831298828e-01 -3.629669547080993652e-01 -1.009275205433368683e-02 1.483426094055175781e-01
-2.409591339528560638e-02 1.872801482677459717e-01 -1.864836961030960083e-01 1.602553874254226685e-01 -1.619782447814941406e-01 -2.404689341783523560e-01 -1.855579614639282227e-01 -1.609507501125335693e-01 1.618091911077499390e-01 2.940876223146915436e-02 6.646810472011566162e-02 -1.886896342039108276e-01 -1.683655939996242523e-02 2.685520648956298828e-01 1.563767045736312866e-01 8.550695329904556274e-02 -1.163449808955192566e-01 1.258228868246078491e-01 2.196171879768371582e-01 1.074779257178306580e-01 -4.132952690124511719e-01 9.681281447410583496e-02 1.900231391191482544e-01 -8.175381273031234741e-02 -1.268267482519149780e-01 5.255437269806861877e-02 -5.975139886140823364e-02 -3.258816897869110107e-02 1.119616180658340454e-01 -4.653263986110687256e-01 1.526145339012145996e-01 1.694956794381141663e-02
5.707110837101936340e-02 -2.465859353542327881e-01 -4.506967216730117798e-02 3.454989492893218994e-01 -9.062820672988891602e-02 1.683522611856460571e-01 -1.543919369578361511e-02 -1.413231790065765381e-01 -4.489952325820922852e-02 1.916863620281219482e-01 -5.286764353513717651e-02 4.715771228075027466e-02 1.043521612882614136e-02 -1.589840352535247803e-01 8.295351266860961914e-02 1.148781999945640564e-01 -1.863734871149063110e-01 3.144274950027465820e-01 1.418444216251373291e-01 2.232206314802169800e-01 -1.328140646219253540e-01 2.516253590583801270e-01 2.242180407047271729e-01 -5.835684482008218765e-03 -3.810195028781890869e-01 -2.107250839471817017e-01 -1.727634668350219727e-01 1.389717496931552887e-02 7.246483000926673412e-04 -2.487634420394897461e-01 -1.225658208131790161e-01 1.928531527519226074e-01
1.488538384437561035e-01 8.628384768962860107e-02 1.877723447978496552e-02 2.030539363622665405e-01 -4.431500856298953295e-04 -1.342183165252208710e-02 2.636820077896118164e-01 8.487181365489959717e-02 -1.897114962339401245e-01 -1.798821985721588135e-02 -1.086213812232017517e-01 3.587775230407714844e-01 2.426410019397735596e-01 -1.124622151255607605e-01 -1.318816374987363815e-02 1.437300890684127808e-01 -2.751141488552093506e-01 2.200842350721359253e-01 2.283293306827545166e-01 -1.264711003750562668e-02 -1.782298684120178223e-01 -2.308775782585144043e-01 -6.733937561511993408e-02 -4.324382543563842773e-02 -2.551508545875549316e-01 5.482070147991180420e-02 -7.755193114280700684e-02 3.916771709918975830e-02 -9.836732596158981323e-02 -4.520701766014099121e-01 -1.326516568660736084e-01 8.674057573080062866e-02
1.452712118625640869e-01 -1.559284776449203491e-01 6.933210790157318115e-02 3.652664273977279663e-02 1.428753137588500977e-01 8.851274847984313965e-02 -1.073365509510040283e-01 1.077658310532569885e-01 -7.928411476314067841e-03 6.144655495882034302e-02 -4.610522687435150146e-01 2.240953743457794189e-01 4.366933181881904602e-02 -9.660746157169342041e-02 1.915448158979415894e-01 -3.024034202098846436e-02 -2.772619724273681641e-01 2.650560736656188965e-01 4.463910683989524841e-02 4.577599093317985535e-02 -1.034140661358833313e-01 -5.893777310848236084e-02 3.533265590667724609e-01 1.001920998096466064e-01 1.011741980910301208e-01 -1.503858268260955811e-01 -2.136417329311370850e-01 1.016325578093528748e-01 -9.115354716777801514e-02 -3.414871692657470703e-01 -2.461731731891632080e-01 8.353109657764434814e-02
3.291426897048950195e-01 -2.233808487653732300e-01 -2.535725533962249756e-01 6.691512465476989746e-02 2.352961711585521698e-02 -4.787810891866683960e-02 -8.552001416683197021e-02 1.114675700664520264e-01 -6.699626147747039795e-02 -1.104238070547580719e-02 -1.625708788633346558e-01 7.584773749113082886e-02 2.174896299839019775e-01 -1.848021596670150757e-01 1.866268068552017212e-01 -4.567542672157287598e-02 -2.272561192512512207e-01 1.939170062541961670e-01 2.472957372665405273e-01 2.618970274925231934e-01 -1.683253496885299683e-01 -1.093583256006240845e-01 1.963447034358978271e-01 1.049484089016914368e-01 -2.866570055484771729e-01 -1.658909916877746582e-01 2.244336903095245361e-02 6.635583192110061646e-02 -3.811287581920623779e-01 -2.826070412993431091e-02 -5.764213204383850098e-02 1.497032195329666138e-01
-9.160175919532775879e-03 -4.185967147350311279e-02 -2.615500986576080322e-01 -8.653730899095535278e-02 -9.700645692646503448e-03 -3.054224550724029541e-01 2.039369009435176849e-02 -7.250500470399856567e-02 1.870167702436447144e-01 1.736508160829544067e-01 -1.857308484613895416e-02 -5.853074043989181519e-02 -9.573120623826980591e-02 3.464411497116088867e-01 -3.635537996888160706e-02 5.455397814512252808e-02 -3.032145202159881592e-01 1.567818522453308105e-01 2.893358469009399414e-01 2.695038914680480957e-01 -3.270152807235717773e-01 9.882438927888870239e-02 1.149939149618148804e-01 7.121142745018005371e-02 -4.139764700084924698e-03 1.762376129627227783e-01 1.838270691223442554e-03 1.747221499681472778e-01 4.442379996180534363e-02 -3.683435916900634766e-01 7.944698631763458252e-02 8.599397540092468262e-02
-1.174934208393096924e-01 -1.022877395153045654e-01 5.365912988781929016e-02 1.840717643499374390e-01 -1.432361751794815063e-01 -2.198330163955688477e-01 2.019991874694824219e-01 -9.103613346815109253e-02 7.034555077552795410e-02 9.379079937934875488e-02 -2.477538883686065674e-01 2.567171752452850342e-01 6.698106229305267334e-02 2.031143754720687866e-01 2.759082615375518799e-01 3.911627829074859619e-02 -1.678094118833541870e-01 1.550279855728149414e-01 1.281492412090301514e-01 4.058444499969482422e-01 -2.550166845321655273e-01 -1.245841681957244873e-01 2.365065813064575195e-01 7.787743955850601196e-02 -8.102294802665710449e-02 1.758187562227249146e-01 2.229163795709609985e-01 1.851602829992771149e-02 8.061710745096206665e-02 6.619916111230850220e-02 -2.544823288917541504e-01 1.325636804103851318e-01
8.071756362915039062e-02 -2.014046162366867065e-01 1.934443414211273193e-01 -1.560998260974884033e-01 -3.441874310374259949e-02 -4.338222555816173553e-03 3.859951347112655640e-02 -2.698225080966949463e-01 -4.358220472931861877e-02 1.679504513740539551e-01 -1.604144126176834106e-01 1.336013376712799072e-01 -5.856359004974365234e-02 -4.316838458180427551e-02 1.598290950059890747e-01 -3.149948120117187500e-01 -3.154795765876770020e-01 3.869227468967437744e-01 4.959891736507415771e-02 -6.440731883049011230e-02 -7.311834394931793213e-02 -2.131497412919998169e-01 3.552896678447723389e-01 -7.587055116891860962e-02 -1.738598346710205078e-01 1.121049150824546814e-01 -2.019946873188018799e-01 -8.467889577150344849e-02 -1.708549857139587402e-01 -1.550344377756118774e-01 -7.895401865243911743e-02 1.518131494522094727e-01
1.159971132874488831e-01 -5.091429501771926880e-02 1.342543587088584900e-02 -2.098407447338104248e-01 -5.783533677458763123e-02 -1.955425590276718140e-01 1.181096136569976807e-01 -7.589334249496459961e-02 -1.431770324707031250e-01 -2.382341921329498291e-01 -5.690147727727890015e-02 1.354296952486038208e-01 1.917679756879806519e-01 -1.899861991405487061e-01 -3.597867116332054138e-02 1.980653777718544006e-02 -2.727149426937103271e-01 2.761192917823791504e-01 1.662118583917617798e-01 2.164538800716400146e-01 -4.104630649089813232e-01 -1.278742551803588867e-01 -1.504072099924087524e-01 -4.958632960915565491e-02 -2.116188555955886841e-01 1.103552654385566711e-01 -3.021472394466400146e-01 -2.606096565723419189e-01 -1.348532587289810181e-01 -1.859564632177352905e-01 3.324097394943237305e-02 -2.933079842478036880e-03
-1.526040732860565186e-01 7.696640491485595703e-02 2.143558412790298462e-01 -5.629133433103561401e-02 5.155711993575096130e-02 -3.843918070197105408e-02 -6.733121722936630249e-02 3.415323197841644287e-01 -3.605281561613082886e-02 -1.410275548696517944e-01 -1.582881994545459747e-02 3.952414263039827347e-03 1.272898763418197632e-01 3.507753089070320129e-02 -1.336819976568222046e-01 -7.840263843536376953e-02 -3.816078007221221924e-01 4.705131351947784424e-01 2.237044088542461395e-02 1.375416070222854614e-01 -4.317316114902496338e-01 -1.831128597259521484e-01 9.577824175357818604e-02 9.538413956761360168e-03 -1.367955505847930908e-01 -1.055804938077926636e-01 -1.070840843021869659e-02 -2.994053252041339874e-02 9.637858718633651733e-02 -1.016366854310035706e-01 -2.273409068584442139e-01 1.251614838838577271e-01
-6.114888936281204224e-02 3.539976850152015686e-02 4.284318163990974426e-02 1.605650931596755981e-01 -7.726489752531051636e-02 -4.758402332663536072e-02 4.918176829814910889e-01 -2.219457775354385376e-01 -9.460323303937911987e-02 3.180591464042663574e-01 -2.123842537403106689e-01 6.802196800708770752e-02 1.316017061471939087e-01 -2.059321384876966476e-03 -3.559045866131782532e-02 3.482729941606521606e-02 -4.062220454216003418e-01 1.192488148808479309e-01 2.396430671215057373e-01 6.609509885311126709e-02 -2.536146044731140137e-01 -1.461363881826400757e-01 6.781634688377380371e-02 -7.821024954319000244e-02 -6.390032917261123657e-02 1.021842285990715027e-01 -2.067934572696685791e-01 1.741165816783905029e-01 1.779662668704986572e-01 -6.963894516229629517e-02 9.199602901935577393e-02 1.354554295539855957e-01
3.380315005779266357e-02 1.463706195354461670e-01 -2.181140631437301636e-01 2.475989907979965210e-01 3.191016912460327148e-01 -7.867539674043655396e-02 -2.105790376663208008e-01 4.156839251518249512e-01 -9.607218950986862183e-02 -3.689767792820930481e-02 -2.158749699592590332e-01 -5.421797931194305420e-02 9.830363839864730835e-02 -2.253434807062149048e-01 3.207508847117424011e-02 -1.104615107178688049e-01 -7.806251943111419678e-02 2.766718566417694092e-01 6.160986423492431641e-02 1.273489445447921753e-01 -2.379051446914672852e-01 -1.315975040197372437e-01 3.053829669952392578e-01 -1.367938369512557983e-01 2.394805103540420532e-01 4.582522809505462646e-02 -8.701609075069427490e-02 -6.818090379238128662e-02 1.710486859083175659e-01 -1.204621717333793640e-01 7.362901419401168823e-02 -1.382452063262462616e-02
-3.243257477879524231e-02 -9.236178547143936157e-02 -7.335875183343887329e-02 1.057789623737335205e-01 -1.786875575780868530e-01 1.159883067011833191e-01 1.539295762777328491e-01 -2.041258811950683594e-01 1.643731296062469482e-01 9.181477874517440796e-02 -1.405860483646392822e-01 2.048263698816299438e-01 1.724655926227569580e-01 -1.310286670923233032e-01 -3.741491958498954773e-02 -5.996936187148094177e-02 8.825027942657470703e-02 3.219992816448211670e-01 2.781211435794830322e-01 -1.119385138154029846e-01 -1.014482229948043823e-01 -1.789904534816741943e-01 1.366575956344604492e-01 2.243768237531185150e-02 -4.714316502213478088e-02 -3.461977094411849976e-02 -9.267927706241607666e-02 -7.350096106529235840e-02 2.753698527812957764e-01 -5.409579873085021973e-01 8.575897663831710815e-02 2.406943291425704956e-01
-1.709480136632919312e-01 3.332211077213287354e-01 -1.081933528184890747e-01 -1.056463047862052917e-01 -1.418318301439285278e-01 -2.193288058042526245e-01 -1.464476883411407471e-01 4.745839536190032959e-02 4.737470671534538269e-02 1.847393661737442017e-01 -8.351503312587738037e-02 1.014978513121604919e-01 2.465763986110687256e-01 -9.093136340379714966e-02 -5.016356334090232849e-02 -1.627762764692306519e-01 -1.165602579712867737e-01 2.093045562505722046e-01 1.956398487091064453e-01 3.148484528064727783e-01 -3.910736143589019775e-01 -1.696722805500030518e-01 3.201832175254821777e-01 1.124900951981544495e-01 1.185769662261009216e-01 -1.190027296543121338e-01 6.852526217699050903e-02 -2.119419537484645844e-02 1.355550289154052734e-01 -1.975162774324417114e-01 -7.701995223760604858e-02 6.955219060182571411e-02
1.216841116547584534e-01 -2.955897152423858643e-01 -1.205791458487510681e-01 4.269293695688247681e-02 -8.824626356363296509e-02 2.258903346955776215e-02 1.949388831853866577e-01 -1.114086136221885681e-01 -3.086525201797485352e-02 1.243016421794891357e-01 -1.129614841192960739e-02 1.048851907253265381e-01 -1.318797320127487183e-01 -6.223803758621215820e-02 2.262673527002334595e-02 3.102058358490467072e-02 -2.429643124341964722e-01 1.657017320394515991e-02 5.529562830924987793e-01 5.116515234112739563e-02 -3.080991506576538086e-01 9.460780024528503418e-02 1.134852021932601929e-01 1.724503487348556519e-01 -3.310615122318267822e-01 -7.066328823566436768e-02 -5.265802890062332153e-02 1.174591034650802612e-01 2.613282576203346252e-02 -1.564659029245376587e-01 -3.084384500980377197e-01 8.266188204288482666e-02
1.638371795415878296e-01 3.558364883065223694e-02 -7.131807506084442139e-02 1.758787631988525391e-01 -1.741342395544052124e-01 1.765599474310874939e-02 4.172134771943092346e-02 -4.016852378845214844e-02 4.217727482318878174e-02 3.655772209167480469e-01 7.009424269199371338e-02 -1.228740662336349487e-01 1.982769966125488281e-01 -6.824203580617904663e-02 -2.692615985870361328e-01 -1.089970543980598450e-01 -7.099641114473342896e-02 8.495914191007614136e-02 3.140644133090972900e-01 2.699020802974700928e-01 -2.257414758205413818e-01 -1.456348747014999390e-01 3.236065804958343506e-01 -1.159265711903572083e-01 5.210133269429206848e-03 -2.554937032982707024e-03 -3.714288175106048584e-01 3.209730237722396851e-02 1.972869783639907837e-01 4.015240073204040527e-02 2.534867823123931885e-01 1.445520669221878052e-02
-2.550872450228780508e-04 1.149294972419738770e-01 1.712710969150066376e-02 3.306636586785316467e-02 -1.802912801504135132e-01 2.846895251423120499e-03 7.499306648969650269e-02 2.756935656070709229e-01 1.258728802204132080e-01 4.758829250931739807e-02 -7.599293440580368042e-02 2.218549400568008423e-01 5.368241295218467712e-02 -3.124257028102874756e-01 8.249966055154800415e-02 3.520044386386871338e-01 -3.812801837921142578e-02 1.370375901460647583e-01 2.505893111228942871e-01 2.129800617694854736e-01 -1.570477932691574097e-01 4.582817107439041138e-02 1.175928041338920593e-01 1.998230069875717163e-01 -3.836487531661987305e-01 -5.551841482520103455e-02 -3.442389667034149170e-01 9.626607596874237061e-02 -1.553750783205032349e-01 -1.789595931768417358e-02 2.286284714937210083e-01 -5.721473693847656250e-02
1.425299346446990967e-01 3.337871655821800232e-02 -2.627950608730316162e-01 4.444678314030170441e-03 -2.593112885951995850e-01 -1.836964301764965057e-02 -2.679828181862831116e-02 2.148993909358978271e-01 -9.262175858020782471e-02 2.242480814456939697e-01 -1.150414794683456421e-01 4.455318674445152283e-02 1.721279025077819824e-01 3.424553200602531433e-02 1.231394857168197632e-01 3.209451735019683838e-01 -1.034274697303771973e-01 4.752645641565322876e-02 2.276280969381332397e-01 -1.486067324876785278e-01 -1.981170773506164551e-01 -2.909165322780609131e-01 3.407703340053558350e-01 -1.085252836346626282e-01 -2.151641398668289185e-01 -2.342718988656997681e-01 -1.809568256139755249e-01 -1.446628719568252563e-01 1.804679483175277710e-01 -1.829320192337036133e-02 1.145157441496849060e-01 1.801297366619110107e-01
-1.528450697660446167e-01 -4.456100985407829285e-02 -1.127923000603914261e-02 -5.495808273553848267e-02 5.491944774985313416e-02 2.802469432353973389e-01 -2.041241340339183807e-02 -1.138080283999443054e-02 -2.230577915906906128e-02 7.836380600929260254e-02 -2.029346674680709839e-01 1.934331804513931274e-01 -3.329490870237350464e-02 -4.321319237351417542e-02 7.862009108066558838e-02 -9.140939265489578247e-02 -2.457341998815536499e-01 2.314925491809844971e-01 4.202989041805267334e-01 3.016718924045562744e-01 -2.274965494871139526e-01 -3.757807314395904541e-01 6.219046562910079956e-02 1.073006018996238708e-01 -4.709756001830101013e-02 4.383167251944541931e-02 -7.988124340772628784e-02 1.446359977126121521e-02 9.512837231159210205e-02 -3.523152470588684082e-01 -2.283060401678085327e-01 -2.544937655329704285e-02
-1.315102279186248779e-01 -3.630052879452705383e-02 -1.199261024594306946e-01 2.241104990243911743e-01 6.411383301019668579e-02 -2.526595294475555420e-01 6.056620180606842041e-02 -1.703480482101440430e-01 -3.666857630014419556e-02 5.375158786773681641e-02 1.165936328470706940e-02 2.499061971902847290e-01 -2.408583834767341614e-02 -2.319069951772689819e-01 -1.734760999679565430e-01 8.715248852968215942e-02 -4.017670825123786926e-02 3.641880750656127930e-01 3.917388916015625000e-01 -9.642587043344974518e-03 -2.825672924518585205e-01 -3.147265017032623291e-01 2.813250720500946045e-01 -2.000539451837539673e-01 -1.003960222005844116e-01 -1.020649001002311707e-01 1.229345984756946564e-02 9.825266152620315552e-02 9.482810273766517639e-03 -4.474779218435287476e-02 -1.975079923868179321e-01 -2.693644724786281586e-03
1.021090820431709290e-01 -1.635391414165496826e-01 -1.283950805664062500e-01 -1.627927832305431366e-02 4.975860565900802612e-02 8.446495980024337769e-02 -1.191867515444755554e-02 -7.056120783090591431e-02 -2.434156537055969238e-01 1.775576621294021606e-01 -2.592524588108062744e-01 1.282875537872314453e-01 -3.019475340843200684e-01 -1.303119212388992310e-01 -1.311999000608921051e-02 -1.057328190654516220e-02 -2.913583815097808838e-01 5.515220165252685547e-01 1.762415766716003418e-01 9.363494813442230225e-02 -1.047832295298576355e-01 -1.231330037117004395e-01 2.928694784641265869e-01 2.335461974143981934e-02 -1.378009933978319168e-02 3.165769204497337341e-02 -2.826790809631347656e-01 1.328872144222259521e-01 5.949031934142112732e-02 -5.311876907944679260e-02 -4.357337206602096558e-02 9.500008076429367065e-03
-1.797112822532653809e-02 -8.958489447832107544e-02 -3.640399277210235596e-01 3.982301950454711914e-01 -2.974793780595064163e-03 -3.808621317148208618e-02 5.532525479793548584e-02 5.742318183183670044e-02 1.118612810969352722e-01 -4.597067460417747498e-02 -1.950971931219100952e-01 1.210740283131599426e-01 3.114015236496925354e-02 -1.252738237380981445e-01 4.713203012943267822e-02 -4.082316160202026367e-02 9.851744025945663452e-02 3.134790956974029541e-01 2.668675482273101807e-01 1.717285253107547760e-02 -2.902725338935852051e-01 -5.292074382305145264e-02 1.486345473676919937e-02 -6.201341375708580017e-02 -2.056211605668067932e-02 5.108519643545150757e-02 -3.495594263076782227e-01 -1.519411653280258179e-01 2.534632980823516846e-01 1.129159182310104370e-01 1.278363466262817383e-01 3.042410016059875488e-01
-6.671958416700363159e-02 1.961595145985484123e-03 4.058073740452528000e-03 -1.048131007701158524e-02 -2.157002240419387817e-01 -1.852342635393142700e-01 -9.272760152816772461e-02 4.483367502689361572e-02 1.540373414754867554e-01 1.208358928561210632e-01 -1.826323419809341431e-01 7.323691993951797485e-02 1.044951751828193665e-01 2.395079135894775391e-01 1.551356259733438492e-02 2.863622605800628662e-01 -2.942838966846466064e-01 -1.255305260419845581e-01 2.529466748237609863e-01 4.970632866024971008e-02 -4.457695782184600830e-01 1.793407797813415527e-01 3.063688874244689941e-01 -4.198102653026580811e-02 -9.422209858894348145e-02 1.408224403858184814e-01 2.192138135433197021e-02 2.150731384754180908e-01 1.241627112030982971e-01 -2.829332649707794189e-01 8.411653339862823486e-02 5.564814060926437378e-02
-8.878337219357490540e-03 -1.128624677658081055e-01 2.850540876388549805e-01 8.439620584249496460e-02 -1.207741647958755493e-01 1.165024861693382263e-01 1.457229256629943848e-01 3.924730699509382248e-03 3.049208782613277435e-02 2.851344831287860870e-02 -1.213850155472755432e-01 2.220847904682159424e-01 1.247216090559959412e-01 -4.922091215848922729e-02 -1.126056686043739319e-01 7.780890166759490967e-02 -3.818860650062561035e-01 -7.981138303875923157e-03 3.451233208179473877e-01 6.148202717304229736e-02 -3.252477645874023438e-01 -5.614289268851280212e-02 -1.719862222671508789e-02 -2.801032364368438721e-02 -3.176131248474121094e-01 -1.039952412247657776e-01 -1.181838363409042358e-01 1.571166515350341797e-01 -1.538064926862716675e-01 -2.981889545917510986e-01 -2.235821634531021118e-01 2.348743826150894165e-01
-2.062213718891143799e-01 2.586595118045806885e-01 -1.315932720899581909e-01 -7.186103612184524536e-02 8.180779218673706055e-02 -2.438780665397644043e-01 -7.161544635891914368e-03 1.133129820227622986e-01 -2.474845796823501587e-01 9.085512161254882812e-02 -1.337215602397918701e-01 -1.149537190794944763e-01 -1.975554823875427246e-01 -1.271581947803497314e-01 4.260906949639320374e-03 1.890584081411361694e-01 -1.943004429340362549e-01 2.384278625249862671e-01 8.351129293441772461e-02 6.309570372104644775e-02 -1.998772174119949341e-01 -2.499596774578094482e-01 2.833192348480224609e-01 -1.697720885276794434e-01 -1.902540773153305054e-01 3.198090568184852600e-02 -3.632387518882751465e-01 -1.241373047232627869e-01 2.818362414836883545e-01 -6.386514008045196533e-02 -9.960273653268814087e-02 4.886207357048988342e-02
1.338532119989395142e-01 1.676891595125198364e-01 -4.426950961351394653e-02 2.729276567697525024e-02 1.889956295490264893e-01 -6.510676443576812744e-02 1.394999772310256958e-01 -1.305181086063385010e-01 -9.902896732091903687e-02 3.862478137016296387e-01 -3.082800507545471191e-01 7.071442157030105591e-02 1.427239030599594116e-01 -5.048679187893867493e-02 1.278560906648635864e-01 6.177271157503128052e-02 7.665187120437622070e-02 8.299475163221359253e-02 3.867676854133605957e-01 2.044953703880310059e-01 -3.322279155254364014e-01 1.693881303071975708e-01 5.698009580373764038e-02 -2.708021402359008789e-01 -1.163293346762657166e-01 1.494774874299764633e-02 -2.654778063297271729e-01 4.026800859719514847e-03 -1.574993431568145752e-01 -5.297911167144775391e-02 4.878753796219825745e-02 1.965429782867431641e-01
4.935026913881301880e-02 2.472607977688312531e-02 2.020235359668731689e-01 2.032333612442016602e-01 -3.883938491344451904e-02 7.708857208490371704e-02 5.832843855023384094e-02 2.948231697082519531e-01 5.322548002004623413e-02 1.153548061847686768e-01 -3.271858021616935730e-02 4.633840322494506836e-01 -9.806668758392333984e-02 -7.328724861145019531e-02 -1.286115348339080811e-01 1.199967786669731140e-02 -2.433379590511322021e-01 7.092040777206420898e-02 1.141382604837417603e-01 1.549507826566696167e-01 -3.697129786014556885e-01 -2.047934085130691528e-01 -6.807671859860420227e-03 1.276311278343200684e-01 -2.093048840761184692e-01 1.622039675712585449e-01 1.667874604463577271e-01 9.490161389112472534e-02 -8.180712908506393433e-02 -1.921191662549972534e-01 9.792819619178771973e-02 3.115673661231994629e-01
6.077540293335914612e-02 2.706460356712341309e-01 4.415088891983032227e-02 4.080606624484062195e-02 -2.830774188041687012e-01 8.619739674031734467e-03 1.286374181509017944e-01 2.309080958366394043e-02 -7.141558825969696045e-02 1.063334196805953979e-01 -3.624023795127868652e-01 3.389080241322517395e-02 -2.359936088323593140e-01 -5.383022129535675049e-02 8.557296544313430786e-02 -2.127066403627395630e-01 -1.250957250595092773e-01 3.026167154312133789e-01 3.169377893209457397e-02 1.572909648530185223e-03 -3.145917654037475586e-01 -2.219779044389724731e-01 -3.748182207345962524e-02 -2.225878834724426270e-02 -1.627651005983352661e-01 1.614918261766433716e-01 -2.309028655290603638e-01 -1.699141412973403931e-01 1.018823757767677307e-01 -2.642862796783447266e-01 -2.551927566528320312e-01 1.536922305822372437e-01
-1.023382879793643951e-02 -6.573162227869033813e-02 2.621743381023406982e-01 9.649944305419921875e-02 2.022068798542022705e-01 1.499118059873580933e-01 1.853255629539489746e-01 1.209704205393791199e-01 3.671754524111747742e-02 1.992818713188171387e-01 -1.202151104807853699e-01 3.650497198104858398e-01 4.768692329525947571e-02 8.833241462707519531e-02 -1.404042690992355347e-01 -2.753112465143203735e-02 -2.990146875381469727e-01 1.933381408452987671e-01 2.516157031059265137e-01 -5.106643587350845337e-02 -3.364767134189605713e-01 -1.350779086351394653e-01 3.489098697900772095e-02 1.105629131197929382e-01 -3.015739619731903076e-01 -2.067421972751617432e-01 -1.188986748456954956e-01 1.339679211378097534e-01 1.045141965150833130e-01 -1.375199556350708008e-01 1.330243516713380814e-02 2.290565073490142822e-01
9.983474761247634888e-02 -2.216713726520538330e-01 -7.692360877990722656e-02 5.867645889520645142e-02 -2.125146053731441498e-02 -5.816688388586044312e-02 2.195371389389038086e-01 -1.202091798186302185e-01 -1.666606366634368896e-01 1.378291100263595581e-01 -2.417077682912349701e-02 2.363574802875518799e-01 1.592649370431900024e-01 1.485116779804229736e-01 3.023934662342071533e-01 1.778858602046966553e-01 -1.626224070787429810e-01 3.220608532428741455e-01 1.467528492212295532e-01 3.380114436149597168e-01 -2.712925970554351807e-01 8.473554253578186035e-02 5.259411409497261047e-02 -2.507914006710052490e-01 4.518770053982734680e-02 -1.417606323957443237e-01 -2.253250181674957275e-01 -7.795927580446004868e-03 7.450569886714220047e-03 -2.127191871404647827e-01 3.472077473998069763e-02 2.438124120235443115e-01
-1.255026459693908691e-01 -1.061919778585433960e-01 -4.011013358831405640e-02 7.846110314130783081e-02 -1.517913769930601120e-02 -4.181513190269470215e-02 4.138837456703186035e-01 2.017690688371658325e-01 -2.530405521392822266e-01 2.872516810894012451e-01 -1.742225587368011475e-01 -7.841826975345611572e-02 1.056025037541985512e-03 -1.535302698612213135e-01 1.593532785773277283e-02 5.565870180726051331e-02 -2.474875003099441528e-01 1.281091123819351196e-01 2.422413676977157593e-01 -1.635075733065605164e-02 -2.344669699668884277e-01 1.006239801645278931e-01 4.092957079410552979e-01 4.011828824877738953e-02 -1.616664975881576538e-01 -7.217193022370338440e-03 -2.382836192846298218e-01 -1.466884166002273560e-01 -2.497983351349830627e-02 8.327613770961761475e-02 6.749007850885391235e-02 2.319617122411727905e-01
2.106201201677322388e-01 9.465483576059341431e-02 6.265170872211456299e-02 2.037807106971740723e-01 1.449883636087179184e-02 -8.363590389490127563e-02 -1.906819827854633331e-02 6.664130091667175293e-02 -1.515191793441772461e-01 6.998502463102340698e-02 -1.955348849296569824e-01 -1.458317488431930542e-01 -3.922178968787193298e-02 5.620538443326950073e-02 1.339897215366363525e-01 -3.743084669113159180e-01 -1.164370775222778320e-01 1.879106312990188599e-01 1.172029078006744385e-01 -1.022982448339462280e-01 -2.354323118925094604e-01 -3.338265717029571533e-01 3.503368794918060303e-01 9.308346360921859741e-02 -4.233434796333312988e-01 1.647675782442092896e-01 -2.029307931661605835e-01 -2.937956713140010834e-02 -1.626365445554256439e-02 -7.425466924905776978e-02 -7.204086333513259888e-02 9.157049655914306641e-02
-8.779065683484077454e-03 -5.971600115299224854e-02 -3.836121410131454468e-02 1.757819652557373047e-01 -1.277439892292022705e-01 1.018417999148368835e-01 2.059241523966193199e-03 1.814709156751632690e-01 2.371507436037063599e-01 6.005105003714561462e-02 6.489264219999313354e-02 4.226312041282653809e-01 -1.442993134260177612e-01 -1.292799860239028931e-01 -1.790240593254566193e-02 -1.303762048482894897e-01 -3.813197910785675049e-01 2.282821834087371826e-01 7.859394699335098267e-02 7.429832220077514648e-02 -1.752077043056488037e-01 -3.307025134563446045e-01 1.580441594123840332e-01 -1.495465636253356934e-02 -2.040281146764755249e-01 1.945484280586242676e-01 1.120725199580192566e-01 6.896194815635681152e-02 2.798939347267150879e-01 -2.340182662010192871e-01 4.880965501070022583e-02 8.518044836819171906e-03
2.740767896175384521e-01 2.563448846340179443e-01 1.489781588315963745e-01 -9.053894877433776855e-02 1.215034872293472290e-01 -1.015978828072547913e-01 -8.988548815250396729e-02 7.091408222913742065e-02 -1.551277637481689453e-01 2.963957190513610840e-01 -2.824686169624328613e-01 6.389015167951583862e-02 1.045463532209396362e-01 -4.177173133939504623e-03 -1.291407924145460129e-02 1.660278141498565674e-01 -2.540978603065013885e-02 3.167627751827239990e-01 2.528482973575592041e-01 4.734218865633010864e-02 -1.019980162382125854e-01 1.344187259674072266e-01 1.109404563903808594e-01 -3.641657531261444092e-01 4.547189548611640930e-02 1.677387952804565430e-01 -1.580837070941925049e-01 -7.947637140750885010e-02 -2.372408472001552582e-02 -1.910495460033416748e-01 -7.829862833023071289e-02 3.329569697380065918e-01
1.420052498579025269e-01 2.178964614868164062e-01 -1.459106951951980591e-01 6.678750365972518921e-02 1.053112223744392395e-01 -1.459985226392745972e-01 1.080150716006755829e-02 2.974329888820648193e-01 2.520928978919982910e-01 2.302679978311061859e-02 -7.458534091711044312e-02 -8.371786028146743774e-02 -4.556834697723388672e-01 -1.656942218542098999e-01 1.918402314186096191e-01 1.240222714841365814e-03 -2.526494860649108887e-01 2.960251867771148682e-01 1.032771393656730652e-01 1.198369786143302917e-01 -2.451081424951553345e-01 3.318914398550987244e-02 2.596786320209503174e-01 -2.305751740932464600e-01 -2.076790630817413330e-01 -9.006427228450775146e-02 8.257493376731872559e-03 -8.335346728563308716e-02 3.689324855804443359e-02 -6.339452415704727173e-02 3.101652301847934723e-02 1.191201880574226379e-01
1.439175009727478027e-01 1.800643801689147949e-01 -8.626727759838104248e-02 -4.655736498534679413e-03 -1.815265603363513947e-02 -4.090784490108489990e-01 -1.871937811374664307e-01 8.511017262935638428e-02 1.561691015958786011e-01 2.398375421762466431e-02 5.316462833434343338e-03 4.656274244189262390e-02 -1.074045430868864059e-02 3.311920166015625000e-01 2.165337353944778442e-01 1.638472527265548706e-01 -2.880733013153076172e-01 3.403431177139282227e-02 3.057391643524169922e-01 3.525000512599945068e-01 -3.456454873085021973e-01 2.458706311881542206e-02 2.837446630001068115e-01 -2.239761129021644592e-02 -4.951278492808341980e-02 5.360483750700950623e-02 3.560047596693038940e-03 -1.735558547079563141e-02 8.767572790384292603e-02 -1.558565068989992142e-02 3.287208825349807739e-02 -3.360832110047340393e-02
3.924217075109481812e-02 2.366745620965957642e-01 1.944224387407302856e-01 1.326266676187515259e-01 5.374566465616226196e-02 -1.405113935470581055e-01 7.696474343538284302e-02 -1.175575479865074158e-01 3.585013002157211304e-02 6.402900069952011108e-02 -4.907802864909172058e-02 4.128574132919311523e-01 1.744623929262161255e-01 -8.868066594004631042e-03 1.782444491982460022e-02 -3.611646220088005066e-02 -3.258582055568695068e-01 -1.014045253396034241e-01 1.232826262712478638e-01 8.521365374326705933e-02 -2.962051928043365479e-01 -5.383896455168724060e-02 1.324155777692794800e-01 -1.013119965791702271e-01 -1.092525571584701538e-01 -3.150990977883338928e-02 -3.190412819385528564e-01 -3.963679373264312744e-01 6.302450597286224365e-02 -1.328588128089904785e-01 2.843475043773651123e-01 -5.133936926722526550e-02
4.544001072645187378e-02 -6.497927242890000343e-04 -1.724931299686431885e-01 1.258504837751388550e-01 -7.788922637701034546e-02 1.292153596878051758e-01 1.005949601531028748e-01 -1.499396860599517822e-01 7.710029184818267822e-02 2.326044440269470215e-01 -5.773914977908134460e-02 -2.150564827024936676e-02 5.049956217408180237e-02 -1.594067811965942383e-01 -1.727570444345474243e-01 -1.503855437040328979e-01 -1.827051937580108643e-01 7.581236213445663452e-02 1.006409227848052979e-01 3.767002820968627930e-01 -3.037819862365722656e-01 -2.261540479958057404e-02 5.529456138610839844e-01 -1.612360328435897827e-01 1.105931773781776428e-01 -1.531580984592437744e-01 -1.532337665557861328e-01 7.937185466289520264e-02 1.434438228607177734e-01 9.199247509241104126e-02 1.696152836084365845e-01 1.171866282820701599e-01
1.742284893989562988e-01 9.625046700239181519e-02 -3.261978328227996826e-01 -1.306875646114349365e-01 -7.823663763701915741e-03 8.733140677213668823e-02 -5.918044224381446838e-02 1.256852746009826660e-01 1.709703938104212284e-03 6.267092376947402954e-02 -3.214742541313171387e-01 -6.772447377443313599e-02 1.098289638757705688e-01 -1.151046901941299438e-02 2.045672088861465454e-01 2.013134062290191650e-01 -2.723203003406524658e-01 2.331617027521133423e-01 2.057529389858245850e-01 -3.020762801170349121e-01 -1.908373236656188965e-01 -1.199554353952407837e-01 3.277386724948883057e-01 1.773819699883460999e-02 1.180911511182785034e-01 -1.149214338511228561e-02 -4.498654976487159729e-02 -1.444162577390670776e-01 2.320696264505386353e-01 -2.136666774749755859e-01 -1.965089440345764160e-01 8.803799003362655640e-02
-4.610896855592727661e-02 -1.123556587845087051e-02 -2.165848761796951294e-01 1.156842038035392761e-01 -1.261835098266601562e-01 -2.075462937355041504e-01 2.520599365234375000e-01 7.204110920429229736e-02 -1.536474972963333130e-01 3.126155436038970947e-01 -1.840056478977203369e-02 -1.061559990048408508e-01 4.745976626873016357e-02 -2.529070377349853516e-01 5.576181784272193909e-02 1.049012988805770874e-01 -2.592521905899047852e-01 9.084533154964447021e-02 2.603321075439453125e-01 -1.385652273893356323e-01 -2.855930924415588379e-01 5.538334324955940247e-02 2.580286860466003418e-01 -3.264324367046356201e-02 -6.056522950530052185e-03 1.714660674333572388e-01 -3.458780050277709961e-01 -8.805033564567565918e-02 -3.135026665404438972e-03 1.484635919332504272e-01 4.699600860476493835e-02 3.172817528247833252e-01
-1.169595047831535339e-01 3.805616199970245361e-01 -2.242186814546585083e-01 1.509500890970230103e-01 1.324600130319595337e-01 -2.032397985458374023e-01 -1.112609654664993286e-01 1.352442353963851929e-01 2.076957561075687408e-02 1.716579645872116089e-01 -1.139413341879844666e-01 5.243784189224243164e-02 1.015010327100753784e-01 -2.270781993865966797e-01 9.324191510677337646e-02 1.775022000074386597e-01 -1.950320303440093994e-01 2.867447733879089355e-01 6.857983022928237915e-02 2.066301703453063965e-01 -1.613765060901641846e-01 -3.445197939872741699e-01 2.351224571466445923e-01 -1.600477844476699829e-01 7.108644396066665649e-02 -1.883976757526397705e-01 2.166429534554481506e-02 -5.405583232641220093e-02 2.228832244873046875e-01 -1.147751361131668091e-01 -1.541966497898101807e-01 8.575821667909622192e-02
-2.350750192999839783e-02 1.170824021100997925e-01 -2.520962059497833252e-01 1.419455111026763916e-01 1.084797456860542297e-01 -1.602891683578491211e-01 2.870724722743034363e-02 -3.199154511094093323e-02 2.643691003322601318e-01 4.447872564196586609e-02 -2.118801474571228027e-01 -7.350272685289382935e-02 6.015536934137344360e-02 4.461954832077026367e-01 5.433996394276618958e-02 2.404079288244247437e-01 -2.141040712594985962e-01 2.482459843158721924e-01 1.167422905564308167e-01 2.036741748452186584e-02 -2.468267381191253662e-01 3.618694841861724854e-02 1.120439320802688599e-01 1.175601687282323837e-02 -2.576035857200622559e-01 2.296645790338516235e-01 -7.165035605430603027e-02 -2.017256319522857666e-01 1.633778214454650879e-01 -2.353053092956542969e-01 7.524398714303970337e-02 1.673821359872817993e-01
4.120400175452232361e-02 1.970470398664474487e-01 -1.872980892658233643e-01 2.250103950500488281e-01 -3.644332662224769592e-02 -3.285664319992065430e-01 -4.236631467938423157e-02 2.608081400394439697e-01 -1.359866857528686523e-01 -4.662889987230300903e-02 -1.862002350389957428e-02 -9.924206137657165527e-02 -3.984091803431510925e-02 -7.850678265094757080e-02 1.912766247987747192e-01 3.238993883132934570e-02 1.519962772727012634e-02 2.765608131885528564e-01 2.825470566749572754e-01 9.825972467660903931e-02 -1.479859203100204468e-01 -3.612968325614929199e-01 5.588039383292198181e-02 -1.584182381629943848e-01 2.099814824759960175e-02 2.415928840637207031e-01 -7.432541251182556152e-02 2.162992358207702637e-01 2.490216679871082306e-02 -1.161618605256080627e-01 6.876476109027862549e-02 3.762936592102050781e-01
-1.438427120447158813e-01 1.137665882706642151e-01 -2.007420659065246582e-01 1.507649719715118408e-01 -1.614955812692642212e-01 -4.672082066535949707e-01 2.024140767753124237e-02 -2.265643924474716187e-01 1.611363142728805542e-01 -1.274105254560709000e-02 -1.428814083337783813e-01 2.232009172439575195e-01 -6.427120417356491089e-02 3.171914815902709961e-02 2.534779906272888184e-01 -1.744449138641357422e-01 -7.907796651124954224e-02 3.261116147041320801e-01 2.691105008125305176e-01 1.381011903285980225e-01 -1.973972171545028687e-01 -1.132426038384437561e-01 4.252614825963973999e-02 -8.361913263797760010e-02 -1.880635768175125122e-01 6.545065436512231827e-03 -1.901011466979980469e-01 1.310920864343643188e-01 -2.553669735789299011e-02 7.105063647031784058e-02 -1.943316161632537842e-01 1.190355047583580017e-01
-4.754557088017463684e-02 4.136785119771957397e-02 7.763461023569107056e-02 1.287177354097366333e-01 -2.747575342655181885e-01 -9.302088618278503418e-02 3.406054899096488953e-02 8.595352619886398315e-02 -1.059275791049003601e-01 1.392416656017303467e-01 -1.025775969028472900e-01 2.093832194805145264e-01 3.194272518157958984e-01 -1.383322030305862427e-01 -1.766177564859390259e-01 -1.736236661672592163e-01 -1.686895787715911865e-01 1.722902506589889526e-01 1.363262683153152466e-01 -5.037917196750640869e-02 -4.527096450328826904e-01 1.320080906152725220e-01 1.831645891070365906e-02 -2.265381366014480591e-01 -1.537752002477645874e-01 2.019688785076141357e-01 -4.491768777370452881e-02 -2.921956777572631836e-01 2.814144194126129150e-01 1.287069916725158691e-01 9.341831505298614502e-02 6.040132790803909302e-02
-7.784213870763778687e-02 1.413509696722030640e-01 2.636132761836051941e-02 1.151930093765258789e-01 1.025824472308158875e-01 8.375827223062515259e-02 -1.052488237619400024e-01 -1.711924076080322266e-01 6.807928532361984253e-02 7.963231950998306274e-02 -8.003433234989643097e-03 4.012799263000488281e-02 -3.764121234416961670e-02 -3.796435147523880005e-02 1.540082246065139771e-01 -6.104943901300430298e-02 -2.709819078445434570e-01 3.499317467212677002e-01 3.822734951972961426e-01 3.284371197223663330e-01 -1.757874786853790283e-01 -4.393760859966278076e-01 -9.445412456989288330e-02 1.890440136194229126e-01 5.431283637881278992e-02 2.064034529030323029e-02 -1.396028250455856323e-01 -6.748549640178680420e-02 1.512349769473075867e-02 -2.974956631660461426e-01 -4.439825564622879028e-02 -1.499907225370407104e-01
-1.824947148561477661e-01 2.459394633769989014e-01 7.848233915865421295e-03 2.733058631420135498e-01 -4.353830590844154358e-02 3.655732423067092896e-02 -3.046385757625102997e-02 1.345936357975006104e-01 -7.538671605288982391e-03 2.976760081946849823e-02 -2.426348179578781128e-01 -5.812387540936470032e-02 -1.175837442278862000e-01 -1.185070201754570007e-01 2.476241737604141235e-01 -6.622132658958435059e-02 -2.787186205387115479e-01 3.948187530040740967e-01 1.212979778647422791e-01 3.348072171211242676e-01 1.725012622773647308e-02 1.047644466161727905e-01 3.188642486929893494e-02 -3.623001649975776672e-02 9.520292282104492188e-02 7.532948255538940430e-02 -2.142742276191711426e-01 -2.023045867681503296e-01 1.614087373018264771e-01 -3.732582032680511475e-01 -1.312825456261634827e-02 -1.063368618488311768e-01
-2.283116281032562256e-01 -2.975969109684228897e-03 -4.215646907687187195e-02 3.062072992324829102e-01 4.521819949150085449e-02 -3.430900275707244873e-01 -2.204840304329991341e-03 -2.783748880028724670e-02 -5.227895826101303101e-02 2.676952071487903595e-02 3.867767052724957466e-03 8.006303012371063232e-02 9.960372745990753174e-02 1.007745787501335144e-01 8.603931218385696411e-02 -3.269860744476318359e-01 1.649769544601440430e-01 4.118997156620025635e-01 2.186647951602935791e-01 7.142918556928634644e-02 -2.961037158966064453e-01 -1.104360669851303101e-01 1.049218699336051941e-01 -1.235146895051002502e-01 -2.242781221866607666e-01 1.455634832382202148e-01 -2.052937448024749756e-01 1.980382800102233887e-01 2.306255996227264404e-01 4.737559240311384201e-03 1.223440631292760372e-03 7.427333295345306396e-02
-1.327262073755264282e-01 7.569252979010343552e-03 6.807761639356613159e-02 2.061248123645782471e-01 1.184139326214790344e-01 1.164287477731704712e-01 -1.528517603874206543e-01 -2.117408812046051025e-01 9.641860425472259521e-02 8.846432715654373169e-02 1.398746073246002197e-01 1.247221231460571289e-01 -9.655548632144927979e-02 -1.677467375993728638e-01 9.470176696777343750e-02 1.317987442016601562e-01 -2.217191159725189209e-01 2.679409384727478027e-01 4.451142847537994385e-01 2.428227812051773071e-01 -2.170831859111785889e-01 -4.381470382213592529e-01 1.012901142239570618e-01 1.642810851335525513e-01 -1.602807827293872833e-02 -8.158517628908157349e-02 -1.873974688351154327e-02 -5.898625403642654419e-02 3.222743794322013855e-02 -1.967569589614868164e-01 -1.302167922258377075e-01 3.931698948144912720e-02
8.778322488069534302e-02 -7.005489896982908249e-03 1.206023897975683212e-02 3.884403780102729797e-02 7.725894451141357422e-02 1.469876915216445923e-01 -7.038006186485290527e-02 -1.858944445848464966e-01 9.920231997966766357e-02 2.512821257114410400e-01 3.656659647822380066e-02 4.043472707271575928e-01 3.922887146472930908e-02 -2.234086990356445312e-01 -2.638290524482727051e-01 4.674363663070835173e-05 -1.323741227388381958e-01 1.491533517837524414e-01 -2.184814028441905975e-02 2.084501236677169800e-01 -3.952704370021820068e-01 -3.102818131446838379e-02 2.625502049922943115e-01 -1.209757570177316666e-02 -2.447780370712280273e-01 2.740741670131683350e-01 2.136244773864746094e-01 -1.302302181720733643e-01 1.456162333488464355e-01 7.941289804875850677e-03 -3.051764704287052155e-02 1.866200417280197144e-01
5.063994973897933960e-02 -1.198211908340454102e-01 -3.802029043436050415e-02 1.532074362039566040e-01 -7.368998974561691284e-02 -3.972589969635009766e-02 -2.104658186435699463e-01 3.998544514179229736e-01 1.439949125051498413e-01 3.086224496364593506e-01 8.584862947463989258e-02 -9.340333193540573120e-02 -1.738102990202605724e-03 1.285233497619628906e-01 5.833879113197326660e-02 1.175486519932746887e-01 -1.317682564258575439e-01 1.985485255718231201e-01 2.138071358203887939e-01 9.521689265966415405e-02 -4.166234731674194336e-01 4.570463672280311584e-02 2.074176818132400513e-01 1.459720171988010406e-02 1.024052351713180542e-01 -4.531927034258842468e-02 4.106787964701652527e-02 -1.566782146692276001e-01 1.161417365074157715e-01 -3.333472609519958496e-01 -9.176529943943023682e-02 2.808647155761718750e-01
4.670071229338645935e-02 -1.699314713478088379e-01 1.537209153175354004e-01 1.657211482524871826e-01 -5.742645263671875000e-02 3.825787827372550964e-02 -1.867049001157283783e-02 -3.659169375896453857e-02 -6.258711963891983032e-02 4.101868569850921631e-01 -1.821418404579162598e-01 1.923788785934448242e-01 1.173858121037483215e-01 -2.570897527039051056e-02 2.591144442558288574e-01 2.453306019306182861e-01 -3.677979484200477600e-02 1.784863173961639404e-01 4.098089337348937988e-01 1.626401841640472412e-01 -2.164103090763092041e-01 1.388287097215652466e-01 1.648554801940917969e-01 -3.035472929477691650e-01 -8.958024904131889343e-03 -5.596086382865905762e-02 -1.622569561004638672e-01 5.221545696258544922e-02 -2.082072794437408447e-01 -5.856981500983238220e-03 -3.959088772535324097e-02 1.924273073673248291e-01
1.517800688743591309e-01 2.102189511060714722e-01 3.460855036973953247e-02 2.302860468626022339e-02 -7.383095473051071167e-02 -2.226947546005249023e-01 2.945819795131683350e-01 -1.813008636236190796e-01 1.912162750959396362e-01 1.997936889529228210e-02 -8.902463316917419434e-02 4.993800446391105652e-02 5.882707983255386353e-02 5.994183570146560669e-02 8.974837511777877808e-02 -1.022814661264419556e-01 -1.508115231990814209e-01 1.801959425210952759e-01 2.987596690654754639e-01 1.452464610338211060e-01 -3.834123313426971436e-01 -6.976839154958724976e-02 2.453057914972305298e-01 1.581935435533523560e-01 1.588438153266906738e-01 1.845605373382568359e-01 -1.583212316036224365e-01 1.620151400566101074e-01 1.141101419925689697e-01 1.359793543815612793e-01 2.602223157882690430e-01 2.663101553916931152e-01
7.331415079534053802e-03 6.786237936466932297e-03 2.911631204187870026e-02 -2.163597941398620605e-02 -6.828628480434417725e-02 3.892938420176506042e-02 -4.592907801270484924e-02 6.148722395300865173e-02 2.198428660631179810e-01 1.913244724273681641e-01 -1.201011985540390015e-01 2.220346927642822266e-01 7.625781465321779251e-03 -1.389203220605850220e-01 -5.328503996133804321e-02 8.878148347139358521e-02 3.507095854729413986e-03 3.829175531864166260e-01 2.511783838272094727e-01 6.212797947227954865e-03 3.629981353878974915e-02 -2.897448539733886719e-01 6.398003548383712769e-02 -2.065747082233428955e-01 -2.024883925914764404e-01 3.933267891407012939e-01 -2.057943642139434814e-01 -2.151423096656799316e-01 -2.478275597095489502e-01 -1.546991020441055298e-01 -1.997881084680557251e-01 2.374093681573867798e-01
-1.306691765785217285e-01 1.354135125875473022e-01 -2.838218510150909424e-01 -3.162899613380432129e-01 -3.475761413574218750e-02 -1.133580282330513000e-01 -1.807363778352737427e-01 3.594211302697658539e-03 3.492358326911926270e-02 2.978439927101135254e-01 6.372942589223384857e-03 4.401528835296630859e-02 1.836193948984146118e-01 -1.819503456354141235e-01 -3.726522997021675110e-02 1.877095177769660950e-02 -1.380883455276489258e-01 1.936796158552169800e-01 1.252509057521820068e-01 3.287220895290374756e-01 -3.944810330867767334e-01 -1.020130887627601624e-01 3.319334983825683594e-01 7.922641187906265259e-02 -5.711929500102996826e-02 -1.287801116704940796e-01 9.328104555606842041e-02 5.604124441742897034e-02 8.917642384767532349e-02 -2.132091075181961060e-01 -6.947462260723114014e-02 1.550974100828170776e-01
-1.233245879411697388e-01 1.224063560366630554e-01 3.033147454261779785e-01 -5.600226670503616333e-02 -8.812466263771057129e-02 -5.345750972628593445e-02 -7.310751080513000488e-02 2.794158756732940674e-01 5.049386247992515564e-02 -2.402929216623306274e-01 -5.437125638127326965e-02 7.348593324422836304e-02 2.154481131583452225e-03 5.203415080904960632e-02 -2.612003311514854431e-02 2.550780400633811951e-02 -3.614126145839691162e-01 3.644367158412933350e-01 1.883255541324615479e-01 1.401973217725753784e-01 -3.807784318923950195e-01 -8.445008099079132080e-02 2.087380886077880859e-01 1.517615169286727905e-01 -1.023577004671096802e-01 -2.009989619255065918e-01 -7.925009727478027344e-02 -6.764837354421615601e-02 4.283332824707031250e-02 1.163060590624809265e-01 -2.124997079372406006e-01 2.200082838535308838e-01
-9.524487704038619995e-02 2.617808580398559570e-01 3.194928541779518127e-02 -1.524471789598464966e-01 -3.901837393641471863e-02 -9.893491864204406738e-02 3.951025381684303284e-02 2.411964386701583862e-01 -5.796642601490020752e-02 1.006339266896247864e-01 -3.724889829754829407e-02 1.438528895378112793e-01 -8.821440488100051880e-02 -3.149497509002685547e-01 -4.470676556229591370e-02 5.830202624201774597e-02 -1.549649685621261597e-01 9.386037476360797882e-03 1.492183506488800049e-01 2.754621803760528564e-01 -3.878312408924102783e-01 -1.012132018804550171e-01 3.978368341922760010e-01 -8.862225338816642761e-03 5.502500757575035095e-02 -1.411801874637603760e-01 9.331820160150527954e-02 -9.634694457054138184e-02 1.202813163399696350e-01 -3.315716087818145752e-01 -1.787973940372467041e-01 2.014086097478866577e-01
-2.095824033021926880e-01 1.435090601444244385e-01 -8.608344942331314087e-02 1.239990070462226868e-01 7.175770588219165802e-03 -6.239603087306022644e-02 -2.397479256615042686e-03 -5.505514144897460938e-02 -9.616938186809420586e-04 2.893409430980682373e-01 4.882203042507171631e-02 2.536414265632629395e-01 1.675512939691543579e-01 -1.687444895505905151e-01 5.251589417457580566e-02 1.894243806600570679e-02 -1.506740897893905640e-01 -1.235683336853981018e-01 2.838994860649108887e-01 5.558334663510322571e-02 -2.302516847848892212e-01 -9.149108082056045532e-02 3.728745877742767334e-02 -1.223622485995292664e-01 -2.335028201341629028e-01 9.053260087966918945e-02 -3.782786130905151367e-01 -3.098463416099548340e-01 2.613177895545959473e-01 -1.036579012870788574e-01 3.293339014053344727e-01 8.300375193357467651e-02
5.727881938219070435e-02 9.023061394691467285e-02 -2.698975205421447754e-01 1.332959830760955811e-01 -1.880206763744354248e-01 -3.018748164176940918e-01 -1.413061022758483887e-01 -1.012292355298995972e-01 2.522035539150238037e-01 1.927865743637084961e-01 -2.072391360998153687e-01 -5.865395069122314453e-02 -6.202000658959150314e-03 2.253120094537734985e-01 2.437251061201095581e-02 1.870386749505996704e-01 -1.968543976545333862e-01 2.954203188419342041e-01 1.263039112091064453e-01 1.436182409524917603e-01 -2.798603475093841553e-01 2.730281837284564972e-02 2.480251938104629517e-01 -3.833069279789924622e-02 -1.506907939910888672e-01 1.993438154458999634e-01 1.757028698921203613e-01 -1.303282659500837326e-02 1.898902356624603271e-01 -2.097017168998718262e-01 1.655381619930267334e-01 -4.634027928113937378e-02
1.195375174283981323e-01 2.994105964899063110e-02 3.538524731993675232e-02 3.802561387419700623e-02 -1.615746170282363892e-01 1.527040917426347733e-02 4.778011515736579895e-02 2.755015194416046143e-01 7.921934127807617188e-02 3.709381073713302612e-02 -5.964568257331848145e-02 3.453992009162902832e-01 9.136853367090225220e-02 -1.621611714363098145e-01 -1.096313819289207458e-01 -2.706849277019500732e-01 -3.619731962680816650e-01 9.574340283870697021e-02 2.071230709552764893e-01 6.865812838077545166e-02 -1.339100897312164307e-01 -2.034612447023391724e-01 2.769982814788818359e-01 -4.526069760322570801e-02 -2.146277874708175659e-01 2.978129982948303223e-01 1.805961281061172485e-01 1.138034313917160034e-01 -1.310071200132369995e-01 -1.968641132116317749e-01 2.499846369028091431e-01 5.004217103123664856e-02
1.524442136287689209e-01 1.554917544126510620e-01 -1.460774689912796021e-01 1.861846596002578735e-01 1.301303389482200146e-03 1.680937260389328003e-01 1.445177644491195679e-01 3.101003468036651611e-01 2.270921319723129272e-01 -9.195157885551452637e-02 2.341328561305999756e-02 3.580225706100463867e-01 7.418792694807052612e-02 -9.245438873767852783e-02 -2.510878741741180420e-01 7.797616720199584961e-02 -2.711171507835388184e-01 2.331117689609527588e-01 7.211057841777801514e-02 1.408990621566772461e-01 -1.790308505296707153e-01 -3.077140152454376221e-01 1.807472705841064453e-01 1.739097642712295055e-03 -8.779942244291305542e-02 1.012908592820167542e-01 1.767423748970031738e-01 -4.521700029727071524e-04 8.499421179294586182e-02 -3.306423127651214600e-01 -3.488342836499214172e-02 7.818144746124744415e-03
-5.136126279830932617e-02 3.435142710804939270e-02 -8.607393503189086914e-02 1.998452246189117432e-01 -1.248734537512063980e-02 -3.752593696117401123e-01 1.305144876241683960e-01 1.245650351047515869e-01 4.149630367755889893e-01 -1.328405290842056274e-01 -3.079013526439666748e-02 8.879776298999786377e-02 1.288212537765502930e-01 -1.943666189908981323e-01 2.120424062013626099e-01 -4.477581009268760681e-02 -4.308963194489479065e-03 2.094313055276870728e-01 2.921960949897766113e-01 1.115666925907135010e-01 -1.868152469396591187e-01 -3.765308856964111328e-02 2.173087000846862793e-01 -9.380823932588100433e-03 -2.550352215766906738e-01 2.091023772954940796e-01 -1.132978219538927078e-02 1.587467938661575317e-01 -1.300007998943328857e-01 1.798489540815353394e-01 -1.395217925310134888e-01 2.171466350555419922e-01
6.164246425032615662e-02 5.966550484299659729e-02 -1.024452820420265198e-01 -4.096514359116554260e-02 5.504743009805679321e-02 -2.104207724332809448e-01 -3.634234368801116943e-01 4.391244798898696899e-02 3.212082087993621826e-01 3.231002688407897949e-01 3.702022135257720947e-02 9.436638653278350830e-02 -1.371008809655904770e-03 1.870973557233810425e-01 7.902070879936218262e-02 3.743974491953849792e-02 -2.517981231212615967e-01 2.122365981340408325e-01 2.539154291152954102e-01 9.053619951009750366e-02 -1.613024473190307617e-01 -2.954100668430328369e-01 2.117258459329605103e-01 -2.301256656646728516e-01 -1.302087306976318359e-01 4.412591829895973206e-02 1.321817189455032349e-01 -1.974374353885650635e-01 -7.104635238647460938e-02 -5.110642313957214355e-02 -2.283525839447975159e-02 2.508666813373565674e-01
-5.048639699816703796e-02 1.185036897659301758e-01 -1.426323503255844116e-01 -1.578923016786575317e-01 -2.471511214971542358e-01 -2.179820537567138672e-01 -2.131480872631072998e-01 1.578167080879211426e-01 -6.398873776197433472e-02 1.039267703890800476e-01 -4.983901232481002808e-02 9.856741130352020264e-02 1.277548819780349731e-01 -1.767456978559494019e-01 1.304504424333572388e-01 -5.228316411375999451e-02 -1.049747392535209656e-01 2.407589554786682129e-01 3.100518584251403809e-01 2.382367104291915894e-01 -4.138967096805572510e-01 -2.314066886901855469e-01 2.660533487796783447e-01 3.604381904006004333e-02 -6.106391549110412598e-02 -1.522750258445739746e-01 2.517253160476684570e-01 -2.979874843731522560e-03 -3.910796716809272766e-02 -1.782637536525726318e-01 -1.489930450916290283e-01 1.327845547348260880e-02
-4.682553932070732117e-02 -8.698982000350952148e-02 -4.708959534764289856e-02 6.292309612035751343e-02 2.354539036750793457e-01 -1.354842633008956909e-01 1.343900412321090698e-01 -2.812539041042327881e-01 1.095012873411178589e-01 6.027888134121894836e-02 1.739210188388824463e-01 2.438831925392150879e-01 4.888462275266647339e-02 -1.245334520936012268e-01 -3.168135881423950195e-02 -6.918298453092575073e-02 -2.345178574323654175e-01 9.450036287307739258e-02 5.944918394088745117e-01 1.277094781398773193e-01 -8.308556675910949707e-02 -4.177075996994972229e-02 1.141429170966148376e-01 1.026863604784011841e-01 -2.630936205387115479e-01 9.985067881643772125e-03 2.801999635994434357e-02 -6.617318838834762573e-02 1.940859854221343994e-01 -2.184683829545974731e-01 -1.874119639396667480e-01 1.522536575794219971e-01
-2.477078139781951904e-01 3.640176355838775635e-01 -9.381348639726638794e-02 -1.288906335830688477e-01 1.741254180669784546e-01 -5.725179612636566162e-02 5.706959962844848633e-02 -6.295970827341079712e-02 -4.426110535860061646e-02 6.178835406899452209e-02 -2.613355815410614014e-01 -5.796645209193229675e-02 5.170473828911781311e-02 -2.182882130146026611e-01 4.401377961039543152e-02 1.050361245870590210e-01 -1.576940566301345825e-01 2.502788305282592773e-01 1.121187508106231689e-01 1.608402729034423828e-01 -1.473293900489807129e-01 -6.780485063791275024e-02 2.992324829101562500e-01 -2.299983501434326172e-01 -1.029640659689903259e-01 -4.526372626423835754e-02 -2.261135727167129517e-01 -1.284989416599273682e-01 3.938426375389099121e-01 3.704264014959335327e-02 1.664156466722488403e-01 2.000395357608795166e-01
1.584811210632324219e-01 -2.755629718303680420e-01 1.896305978298187256e-01 3.286454975605010986e-01 1.139037087559700012e-01 -3.071627318859100342e-01 -2.958432026207447052e-02 -1.116910576820373535e-01 -5.590385943651199341e-02 -6.357628852128982544e-02 -1.071717888116836548e-01 2.552370131015777588e-01 -3.289216198027133942e-03 8.028227090835571289e-02 7.924362272024154663e-02 -7.163996994495391846e-02 -7.494837045669555664e-02 3.022798895835876465e-01 3.299670815467834473e-01 1.003086417913436890e-01 -1.408240050077438354e-01 -8.373164385557174683e-02 1.718830019235610962e-01 1.749347895383834839e-01 -5.459361150860786438e-02 1.284115165472030640e-01 -2.451758533716201782e-01 1.256575733423233032e-01 2.449323534965515137e-01 -7.407351396977901459e-03 -7.381196133792400360e-03 2.724888026714324951e-01
9.052574634552001953e-02 1.984084695577621460e-01 6.158285588026046753e-02 3.345184922218322754e-01 -3.408208861947059631e-02 1.105089038610458374e-01 1.540261656045913696e-01 4.608094168361276388e-04 2.764828503131866455e-02 1.528180092573165894e-01 -4.860511049628257751e-02 1.097544468939304352e-02 -1.579973250627517700e-01 2.561667561531066895e-01 1.575328111648559570e-01 -2.824080884456634521e-01 -1.482272297143936157e-01 3.332547843456268311e-01 9.282037615776062012e-02 1.400204896926879883e-01 -2.604183852672576904e-01 -3.494853079319000244e-01 2.269517444074153900e-02 2.040778994560241699e-01 1.651372201740741730e-02 1.451103836297988892e-01 -2.682641744613647461e-01 -5.813683196902275085e-02 6.466342508792877197e-02 4.341205582022666931e-02 -1.591947972774505615e-01 2.375577241182327271e-01
1.047410964965820312e-01 -8.376156538724899292e-02 1.801534742116928101e-02 -3.578492254018783569e-02 1.952990144491195679e-02 4.331462085247039795e-02 9.399545937776565552e-02 -3.910002484917640686e-02 1.077843308448791504e-01 1.021504774689674377e-01 -1.612421870231628418e-01 4.709188640117645264e-02 1.439483016729354858e-01 -1.691159456968307495e-01 1.458716206252574921e-02 3.531620651483535767e-02 -1.038055866956710815e-03 1.288049966096878052e-01 1.268154233694076538e-01 3.687835037708282471e-01 -4.207543432712554932e-01 9.130429476499557495e-02 2.102948538959026337e-02 1.808479130268096924e-01 5.639871209859848022e-02 3.737361729145050049e-01 -1.646704226732254028e-01 2.535550296306610107e-01 1.145677492022514343e-01 -1.729542315006256104e-01 4.479833543300628662e-01 3.934813663363456726e-02
-6.938868667930364609e-03 3.324201107025146484e-01 -2.728207111358642578e-01 -1.269142478704452515e-01 2.487877150997519493e-03 -1.906017363071441650e-01 -8.193434774875640869e-02 2.413061559200286865e-01 2.123194746673107147e-02 2.074051946401596069e-01 -2.163922339677810669e-01 -1.160024106502532959e-01 5.416532233357429504e-02 -3.626112639904022217e-02 1.063734591007232666e-01 7.041943073272705078e-02 -3.607386350631713867e-01 7.370779663324356079e-02 1.406809389591217041e-01 5.671622976660728455e-02 -2.170081585645675659e-01 -3.125160336494445801e-01 1.667300909757614136e-01 -3.091022558510303497e-02 -1.236302033066749573e-02 -2.263755351305007935e-01 -1.689426302909851074e-01 1.155715063214302063e-01 1.444234848022460938e-01 -2.528281509876251221e-01 -1.245825514197349548e-01 2.183487564325332642e-01
5.889812484383583069e-02 -2.287032455205917358e-02 -2.548588216304779053e-01 3.399651050567626953e-01 -7.921053469181060791e-02 -3.716053441166877747e-02 9.503347426652908325e-02 -6.025314331054687500e-02 -4.254605621099472046e-02 -3.116946108639240265e-02 -7.888558506965637207e-02 -1.014733165502548218e-01 -8.835310488939285278e-02 1.700085252523422241e-01 1.896580606698989868e-01 -1.281983107328414917e-01 -8.139470219612121582e-02 3.312129974365234375e-01 1.703612208366394043e-01 -2.494616247713565826e-02 -3.152549862861633301e-01 -1.523495316505432129e-01 2.888395786285400391e-01 2.597383409738540649e-02 1.093671545386314392e-01 -4.388584569096565247e-02 -2.257763594388961792e-01 -1.197071224451065063e-01 1.655181497335433960e-01 1.909058541059494019e-01 -1.529527157545089722e-01 4.094469249248504639e-01
6.543155759572982788e-02 -4.489614069461822510e-02 -1.426048874855041504e-01 1.708538085222244263e-01 -2.082920521497726440e-01 2.157747447490692139e-01 5.868142470717430115e-02 1.200220510363578796e-01 3.244790434837341309e-01 -1.468010693788528442e-01 3.030204772949218750e-02 5.909396708011627197e-02 3.135244920849800110e-02 -2.839362025260925293e-01 7.353518903255462646e-02 -1.676082424819469452e-02 -3.658454418182373047e-01 3.228469789028167725e-01 8.472412824630737305e-02 2.656884789466857910e-01 -7.695464789867401123e-02 -3.883881028741598129e-03 2.373720705509185791e-01 2.014548145234584808e-02 -3.391951322555541992e-01 2.303710132837295532e-01 1.360977739095687866e-01 2.042412608861923218e-01 -9.159765206277370453e-03 -7.030338793992996216e-02 -7.042517513036727905e-02 3.109006956219673157e-02
-1.442116200923919678e-01 1.410731021314859390e-02 -1.213042214512825012e-01 1.496439725160598755e-01 7.676877826452255249e-02 -3.414630293846130371e-01 4.336145147681236267e-02 1.619690954685211182e-01 2.106277942657470703e-01 1.449365317821502686e-01 -2.935215234756469727e-01 1.254299879074096680e-01 -8.541135489940643311e-02 4.769503325223922729e-02 2.122310847043991089e-01 1.778213977813720703e-01 -2.330407034605741501e-03 1.390250027179718018e-01 1.349095553159713745e-01 2.042704820632934570e-01 -3.601919412612915039e-01 -3.722348809242248535e-02 2.205904200673103333e-02 -3.089932799339294434e-01 -2.249828577041625977e-01 3.372860848903656006e-01 -6.100461818277835846e-03 2.254471629858016968e-01 -1.146087772212922573e-03 1.207500845193862915e-01 4.027391970157623291e-02 2.521297195926308632e-03
1.470101177692413330e-01 -8.814214169979095459e-02 4.574030265212059021e-02 -2.323034219443798065e-02 1.523931473493576050e-01 4.566839709877967834e-02 -1.476034820079803467e-01 -1.215205639600753784e-01 1.209288462996482849e-02 3.186525702476501465e-01 -3.305548727512359619e-01 2.944197058677673340e-01 -8.840392529964447021e-02 -2.806361205875873566e-02 -2.191838324069976807e-01 1.454284638166427612e-01 -8.874193578958511353e-02 2.601819336414337158e-01 1.535402685403823853e-01 -6.991366297006607056e-02 -3.492879271507263184e-01 7.107563316822052002e-02 1.283512264490127563e-01 -2.873330190777778625e-02 -1.453585475683212280e-01 1.523680239915847778e-01 -7.664688676595687866e-02 -3.503223955631256104e-01 1.776122152805328369e-01 -7.534731179475784302e-02 -2.209179997444152832e-01 -1.527591347694396973e-01
4.899454489350318909e-02 9.409800916910171509e-02 -2.066777274012565613e-02 2.908560633659362793e-01 2.796410620212554932e-01 -1.739048361778259277e-01 -5.606358125805854797e-02 2.288345843553543091e-01 1.685149669647216797e-01 -7.872061431407928467e-02 -1.810832768678665161e-01 1.128745824098587036e-02 -1.997582316398620605e-01 -1.283534057438373566e-02 -1.561427861452102661e-01 -1.021902933716773987e-01 -2.107125818729400635e-01 2.356397062540054321e-01 3.689888864755630493e-02 1.610740572214126587e-01 -3.578663766384124756e-01 -2.205034345388412476e-01 2.578217387199401855e-01 1.452779173851013184e-01 2.053996324539184570e-01 -1.619865745306015015e-02 -1.289740204811096191e-01 1.497948914766311646e-01 -1.810691952705383301e-01 -2.354119867086410522e-01 8.578114956617355347e-02 1.696421653032302856e-01
-1.852112114429473877e-01 3.272019922733306885e-01 -5.376859009265899658e-02 1.553557664155960083e-01 8.645898103713989258e-02 -2.217510938644409180e-01 2.726396918296813965e-01 1.718302965164184570e-01 -3.091776371002197266e-01 2.144377827644348145e-01 -2.501345574855804443e-01 -7.470112293958663940e-02 -7.941795885562896729e-02 -2.524213790893554688e-01 -1.061301231384277344e-01 1.205883547663688660e-01 -2.590457499027252197e-01 3.125306367874145508e-01 9.005491435527801514e-02 1.000949926674365997e-02 -2.965627908706665039e-01 -2.716940082609653473e-02 3.796322643756866455e-02 -1.121600419282913208e-01 -1.452703122049570084e-02 1.353564411401748657e-01 -1.085379719734191895e-01 -1.033682748675346375e-01 5.600792914628982544e-02 -1.983625739812850952e-01 -1.840625703334808350e-02 7.766212522983551025e-02
-2.116394042968750000e-01 4.948507621884346008e-02 -1.437797993421554565e-01 1.291432417929172516e-02 -1.752211898565292358e-01 -1.241579204797744751e-01 1.897069960832595825e-01 3.722400963306427002e-01 2.891478240489959717e-01 4.928115755319595337e-02 -1.766922883689403534e-02 -1.127657145261764526e-01 1.604894995689392090e-01 -9.036342799663543701e-02 5.948189273476600647e-02 -1.315448731184005737e-01 -3.944278061389923096e-01 2.053589373826980591e-01 2.364217303693294525e-02 6.846985220909118652e-02 -3.323533535003662109e-01 1.396599858999252319e-01 -4.787611961364746094e-02 2.573326230049133301e-01 8.867587894201278687e-02 -1.466310769319534302e-01 -2.440612316131591797e-01 -1.779933646321296692e-02 1.648941189050674438e-01 -1.457490921020507812e-01 8.173634111881256104e-02 1.076781675219535828e-01
-2.181422896683216095e-02 2.277782261371612549e-01 1.249213591217994690e-01 7.581102102994918823e-02 -1.016035750508308411e-01 4.985000938177108765e-02 8.324047923088073730e-02 1.831439882516860962e-01 3.535778224468231201e-01 -1.931565701961517334e-01 -1.978855580091476440e-01 -4.939019307494163513e-02 9.182728826999664307e-02 -8.378599584102630615e-02 6.491912901401519775e-02 -3.721892833709716797e-03 7.498668879270553589e-02 1.423678100109100342e-01 2.921055555343627930e-01 1.601012051105499268e-01 -3.744983673095703125e-01 -2.675327658653259277e-01 9.106043726205825806e-02 9.252388961613178253e-03 9.573528915643692017e-02 1.869597584009170532e-01 -3.253142237663269043e-01 -8.274803869426250458e-03 1.510115619748830795e-02 -5.486428737640380859e-02 -8.320085704326629639e-02 3.635609149932861328e-01
1.470626294612884521e-01 2.660881541669368744e-02 -3.881211206316947937e-02 1.377898305654525757e-01 9.342970326542854309e-03 -5.740083009004592896e-02 4.002901166677474976e-02 1.135220974683761597e-01 8.066633343696594238e-02 2.356233000755310059e-01 1.803221851587295532e-01 7.579588890075683594e-02 -1.379533708095550537e-01 -1.799001395702362061e-01 -2.309446185827255249e-01 9.926152974367141724e-02 -1.533254086971282959e-01 1.055179834365844727e-01 3.335851430892944336e-01 3.378165960311889648e-01 -1.852004230022430420e-01 -4.755618795752525330e-02 -1.796325445175170898e-01 -1.516800969839096069e-01 -3.405511677265167236e-01 -1.750475913286209106e-02 -1.374666243791580200e-01 2.355990260839462280e-01 -1.651341468095779419e-01 -3.404242992401123047e-01 1.290893107652664185e-01 1.484775692224502563e-01
1.124597340822219849e-02 -1.746838390827178955e-01 -2.176321148872375488e-01 -3.152352571487426758e-01 -6.000273674726486206e-02 8.579714596271514893e-02 -7.650706171989440918e-02 2.477748245000839233e-01 1.612994372844696045e-01 5.180026963353157043e-02 -1.643874347209930420e-01 -4.728208854794502258e-02 1.660911589860916138e-01 1.178363561630249023e-01 -9.809471666812896729e-02 -1.454896572977304459e-02 -2.552883327007293701e-01 2.232536971569061279e-01 4.934128820896148682e-01 3.751875162124633789e-01 -1.481083333492279053e-01 -1.829439550638198853e-01 3.698973730206489563e-02 -6.451851874589920044e-02 5.671564862132072449e-02 -1.412747651338577271e-01 -1.064049229025840759e-01 -1.689147949218750000e-01 -9.207619726657867432e-02 -2.622222155332565308e-02 -2.792178466916084290e-02 4.475215077400207520e-02
1.736875325441360474e-01 -1.098149120807647705e-01 -2.758457362651824951e-01 1.665634214878082275e-01 -6.961628794670104980e-02 -1.930289715528488159e-01 7.857637107372283936e-02 1.206241548061370850e-01 -8.681737631559371948e-02 3.048970401287078857e-01 -9.071890264749526978e-02 -1.667474955320358276e-01 1.428396403789520264e-01 1.635739803314208984e-01 -3.073393404483795166e-01 2.892086468636989594e-02 -1.239544451236724854e-01 1.472843140363693237e-01 3.049449920654296875e-01 2.054858505725860596e-01 -2.246202677488327026e-01 -1.925574541091918945e-01 4.127673208713531494e-01 1.196849122643470764e-01 4.585013911128044128e-02 3.180250898003578186e-02 -1.739007234573364258e-01 7.363796979188919067e-02 -4.550637677311897278e-02 -8.530991524457931519e-02 1.383266896009445190e-01 -1.878002472221851349e-02
-3.653812035918235779e-02 -8.451253175735473633e-02 -6.613268703222274780e-02 2.085611671209335327e-01 -1.002239584922790527e-01 6.972342729568481445e-02 4.281368106603622437e-03 -2.750506699085235596e-01 1.264028698205947876e-01 1.489461362361907959e-01 -3.817442059516906738e-02 1.066301688551902771e-01 2.279505729675292969e-01 -8.785161375999450684e-02 1.980730891227722168e-01 2.646284699440002441e-01 -2.697296440601348877e-01 3.162633180618286133e-01 7.427582889795303345e-02 1.120301987975835800e-02 -1.117128431797027588e-01 5.578210204839706421e-02 8.648490160703659058e-02 2.600488625466823578e-02 -4.580788612365722656e-01 7.772681862115859985e-02 -2.965379357337951660e-01 2.489837408065795898e-01 -5.142839252948760986e-02 -2.275372594594955444e-01 -1.275619678199291229e-02 1.029128655791282654e-01
-7.208664715290069580e-02 -9.095244109630584717e-02 -2.204104214906692505e-01 2.307651042938232422e-01 -2.159368097782135010e-01 8.517004549503326416e-02 2.505274489521980286e-02 -1.422303020954132080e-01 -1.416635066270828247e-01 1.774016320705413818e-01 -6.986512988805770874e-02 6.347534060478210449e-02 -2.530120871961116791e-02 -9.800896048545837402e-02 -1.251969039440155029e-01 -1.426488906145095825e-01 -2.524989545345306396e-01 2.782866358757019043e-01 3.890654146671295166e-01 6.993285380303859711e-03 -2.109755128622055054e-01 6.061041262000799179e-03 1.196177899837493896e-01 -1.469206362962722778e-01 -2.104281634092330933e-01 2.196732908487319946e-01 -1.924109160900115967e-01 -1.382407099008560181e-01 -2.349510937929153442e-01 1.900521665811538696e-01 2.151840478181838989e-01 2.094823569059371948e-01
7.278804481029510498e-02 -4.352821782231330872e-02 4.589597694575786591e-03 3.545780777931213379e-01 -4.854747559875249863e-03 -1.824879646301269531e-01 3.636327683925628662e-01 7.121106982231140137e-02 -1.553354412317276001e-01 -6.535471975803375244e-02 -2.975673079490661621e-01 2.699089236557483673e-02 2.472293935716152191e-02 -1.699326932430267334e-01 2.109592705965042114e-01 6.891325861215591431e-02 -3.090158998966217041e-01 2.419905960559844971e-01 2.187122553586959839e-01 3.082521259784698486e-01 -8.884790539741516113e-02 -4.906577244400978088e-02 -8.767654746770858765e-02 -8.279307186603546143e-02 1.141805052757263184e-01 3.687796890735626221e-01 2.768407948315143585e-02 -9.164333343505859375e-03 3.528547938913106918e-03 6.315615028142929077e-02 1.536991447210311890e-01 2.757739089429378510e-02
-2.083812505006790161e-01 1.959519535303115845e-01 -2.342521585524082184e-02 3.289193809032440186e-01 -7.520919200032949448e-03 -5.300918966531753540e-02 3.966703638434410095e-02 1.518695503473281860e-01 -1.080426499247550964e-01 5.395557358860969543e-02 -1.082642097026109695e-02 2.286055833101272583e-01 2.405703626573085785e-02 -8.803318254649639130e-03 1.119709163904190063e-01 1.680019348859786987e-01 -2.894912958145141602e-01 2.953722327947616577e-02 2.596416771411895752e-01 -7.398428767919540405e-02 -1.551992744207382202e-01 -1.948472708463668823e-01 1.583047360181808472e-01 -1.215759515762329102e-01 -1.594467163085937500e-01 2.828657627105712891e-01 -4.200498461723327637e-01 -2.561176419258117676e-01 2.279602736234664917e-01 1.055841892957687378e-01 2.651238813996315002e-02 5.299874767661094666e-02
-1.601272225379943848e-01 1.561204195022583008e-01 -1.379982978105545044e-01 2.389146387577056885e-01 -4.238972067832946777e-02 -2.073979526758193970e-01 7.343128323554992676e-02 1.480132490396499634e-01 2.633134722709655762e-01 2.114551700651645660e-02 -2.554224729537963867e-01 -1.286425292491912842e-01 2.210032045841217041e-01 3.392802551388740540e-02 1.333791911602020264e-01 6.620918866246938705e-03 -1.019134894013404846e-01 8.554057776927947998e-02 2.687067091464996338e-01 3.260122835636138916e-01 -1.371211409568786621e-01 -1.102614849805831909e-01 2.933953329920768738e-02 1.138782948255538940e-01 -2.463604807853698730e-01 1.931289434432983398e-01 -2.441550493240356445e-01 5.329019203782081604e-02 -2.048627883195877075e-01 4.330912232398986816e-02 -1.560082584619522095e-01 3.357776701450347900e-01
1.111412271857261658e-01 6.881027668714523315e-02 -2.437401264905929565e-01 -2.154211997985839844e-01 -2.085716277360916138e-01 -2.177218720316886902e-02 1.693818420171737671e-01 1.494979579001665115e-02 -1.507264673709869385e-01 1.075446084141731262e-01 -3.697226196527481079e-02 2.511909790337085724e-02 2.325954735279083252e-01 1.136777848005294800e-01 -4.864491149783134460e-02 2.043466418981552124e-01 -2.663207054138183594e-01 1.681813299655914307e-01 2.491647005081176758e-01 -8.478122949600219727e-02 -1.143716871738433838e-01 -2.469237595796585083e-01 2.411791384220123291e-01 -3.590540215373039246e-02 -4.458069801330566406e-02 -2.611013352870941162e-01 -4.044750630855560303e-01 -1.784240454435348511e-01 4.365815594792366028e-02 -2.480852901935577393e-01 -1.402322947978973389e-01 7.792806625366210938e-02
2.592380046844482422e-01 -5.887993145734071732e-03 4.592302814126014709e-02 1.356918662786483765e-01 -7.978538051247596741e-03 -6.557755172252655029e-02 1.670801490545272827e-01 -4.729219898581504822e-02 9.841474890708923340e-02 5.484205484390258789e-02 -6.968130916357040405e-02 -8.829856291413307190e-03 -7.627636939287185669e-02 -3.485476970672607422e-01 -5.267237126827239990e-02 -1.847750097513198853e-01 2.261679247021675110e-02 9.772425889968872070e-02 1.420842111110687256e-01 2.495672255754470825e-01 -5.315344929695129395e-01 -2.567152082920074463e-01 1.853689551353454590e-01 2.768314443528652191e-02 -1.706854067742824554e-02 -1.129879616200923920e-02 -2.702068090438842773e-01 1.939662396907806396e-01 -2.392771281301975250e-02 -1.525681912899017334e-01 2.894567847251892090e-01 3.310477733612060547e-02
1.043855026364326477e-01 1.944891549646854401e-02 -2.200546115636825562e-01 -1.837664097547531128e-01 -5.117207765579223633e-02 -6.638713926076889038e-02 -5.155304819345474243e-02 -6.020712852478027344e-02 1.860164292156696320e-02 -3.067310750484466553e-01 1.117506623268127441e-01 1.948549151420593262e-01 2.546434476971626282e-02 -2.839502394199371338e-01 6.541364639997482300e-02 2.363150380551815033e-02 -2.189768403768539429e-01 1.933014392852783203e-01 1.445263773202896118e-01 1.415249854326248169e-01 -3.438671231269836426e-01 -2.369872629642486572e-01 1.574243903160095215e-01 -8.626874536275863647e-02 -9.523730725049972534e-02 2.957619130611419678e-01 -2.510290741920471191e-01 -1.555898189544677734e-01 -1.541114747524261475e-01 -3.150255680084228516e-01 1.413619220256805420e-01 -5.111914128065109253e-02
6.696830689907073975e-02 1.911526769399642944e-01 -9.145275503396987915e-02 1.035200282931327820e-01 7.141375541687011719e-02 -3.906533718109130859e-01 -1.763967424631118774e-02 -7.814524322748184204e-02 2.392189055681228638e-01 5.348956584930419922e-02 -9.078714996576309204e-02 5.032548308372497559e-02 -1.917952150106430054e-01 2.488842755556106567e-01 1.946470439434051514e-01 9.520965069532394409e-02 -3.190835714340209961e-01 2.476994544267654419e-01 1.097493171691894531e-01 1.055356487631797791e-02 -3.710232973098754883e-01 2.741049788892269135e-02 1.497083753347396851e-01 -3.231545165181159973e-02 -3.253251016139984131e-01 4.701332002878189087e-02 2.075078189373016357e-01 -1.537494943477213383e-03 2.109901793301105499e-02 -2.162587940692901611e-01 1.523281037807464600e-01 2.252662926912307739e-02
8.487504720687866211e-02 4.707970097661018372e-02 -2.040159702301025391e-01 9.927737712860107422e-02 -1.809269189834594727e-01 -3.209992349147796631e-01 -5.004319176077842712e-02 -5.707907956093549728e-03 1.222912594676017761e-01 1.488561928272247314e-01 -1.887229830026626587e-02 -5.162753537297248840e-02 -1.649692505598068237e-01 4.006502926349639893e-01 -2.176775783300399780e-02 2.412942498922348022e-01 -1.586967706680297852e-01 1.175804063677787781e-01 2.359989285469055176e-01 1.364307999610900879e-01 -4.322044551372528076e-01 1.280966103076934814e-01 2.683255374431610107e-01 -1.302991900593042374e-02 -5.647623911499977112e-02 9.683505445718765259e-02 4.163520876318216324e-03 6.188582256436347961e-02 1.008196920156478882e-01 -2.846712470054626465e-01 -7.580924779176712036e-02 1.102837845683097839e-01
2.056372165679931641e-01 1.228765677660703659e-02 1.298025995492935181e-01 3.589426279067993164e-01 3.429861366748809814e-02 -8.642049878835678101e-02 1.064141988754272461e-01 -1.925338506698608398e-01 5.366588011384010315e-02 1.342462748289108276e-01 -1.136380881071090698e-01 -6.250006146728992462e-03 -5.134383216500282288e-02 2.193313464522361755e-02 1.221854239702224731e-01 -5.215655546635389328e-04 -1.915292590856552124e-01 2.691379487514495850e-01 2.083946764469146729e-01 1.580919027328491211e-01 -3.130955100059509277e-01 -5.044665932655334473e-02 1.613130420446395874e-01 2.287043184041976929e-01 -1.464484930038452148e-01 -1.062853075563907623e-02 -3.735330402851104736e-01 5.067515745759010315e-02 -2.855835556983947754e-01 2.955257296562194824e-01 -5.032068863511085510e-02 1.068284884095191956e-01
1.888805776834487915e-01 -1.926491856575012207e-01 8.695369958877563477e-02 9.347198158502578735e-02 2.335702627897262573e-01 6.884314864873886108e-02 1.305874884128570557e-01 5.239612236618995667e-02 -1.434736549854278564e-01 1.678452938795089722e-01 -1.598622649908065796e-01 1.693722307682037354e-01 -7.426151633262634277e-02 3.410519286990165710e-02 1.289763599634170532e-01 -5.832385271787643433e-02 -3.886984586715698242e-01 4.640245139598846436e-01 1.496084183454513550e-01 5.071973428130149841e-03 -4.761089012026786804e-02 -4.982737451791763306e-02 3.416058123111724854e-01 -1.327039450407028198e-01 -9.599151089787483215e-04 6.624773889780044556e-02 -3.227801918983459473e-01 2.319720536470413208e-01 -1.321946363896131516e-02 1.234477758407592773e-02 1.722038537263870239e-02 1.059530749917030334e-01
-2.074203826487064362e-02 1.118101254105567932e-01 -1.513324081897735596e-01 1.879006028175354004e-01 -7.190418243408203125e-02 -2.617758214473724365e-01 -1.209896281361579895e-01 2.362321596592664719e-03 -1.410281211137771606e-01 -1.476601362228393555e-01 7.873417437076568604e-02 1.769006252288818359e-01 2.812834382057189941e-01 -6.454838812351226807e-02 1.926791970618069172e-03 -1.858341544866561890e-01 -3.950786590576171875e-01 2.071004062891006470e-01 1.186137646436691284e-01 -1.027407404035329819e-02 -2.387158572673797607e-01 -2.029560320079326630e-02 2.561517655849456787e-01 2.772413790225982666e-01 -3.151661753654479980e-01 2.575026266276836395e-02 1.702186018228530884e-01 -1.245061159133911133e-01 -1.764275729656219482e-01 -4.569299891591072083e-02 2.281296402215957642e-01 2.750194072723388672e-02
-2.395985126495361328e-01 2.110576331615447998e-01 -1.076164245605468750e-01 -1.140738949179649353e-01 -1.015029549598693848e-01 -1.438828110694885254e-01 -2.232166230678558350e-01 9.941684454679489136e-02 2.533594965934753418e-01 1.464345455169677734e-01 -3.595388680696487427e-02 3.742764238268136978e-03 1.573874652385711670e-01 -1.736818812787532806e-02 1.592272967100143433e-01 -3.282483294606208801e-02 -2.148422449827194214e-01 1.928396373987197876e-01 2.050102800130844116e-01 3.480359315872192383e-01 -3.280658423900604248e-01 -2.577632665634155273e-01 2.983883917331695557e-01 8.317493647336959839e-02 1.153192967176437378e-01 -6.169516965746879578e-02 -6.801193207502365112e-02 -1.511667519807815552e-01 3.063763678073883057e-02 -2.423261553049087524e-01 -1.532694697380065918e-01 -5.932945758104324341e-03
7.906077802181243896e-02 -2.801948226988315582e-03 6.299337744712829590e-02 5.507832765579223633e-02 -2.195800393819808960e-01 -2.656573951244354248e-01 -1.357347518205642700e-01 -4.114108905196189880e-02 1.294823884963989258e-01 1.714372038841247559e-01 -8.636617660522460938e-02 7.006514817476272583e-02 5.625762045383453369e-02 3.187895119190216064e-01 9.563561528921127319e-02 1.617195606231689453e-01 -2.764453887939453125e-01 2.400592528283596039e-02 3.201816082000732422e-01 5.273699015378952026e-02 -3.876612782478332520e-01 1.211430206894874573e-01 2.474898844957351685e-01 -1.160562112927436829e-01 -7.098881900310516357e-02 1.802230626344680786e-01 4.923784732818603516e-02 1.268585920333862305e-01 2.523248493671417236e-01 -3.205141723155975342e-01 1.120050624012947083e-02 6.845111399888992310e-02
4.637502133846282959e-02 -1.125088930130004883e-01 -1.215456277132034302e-01 2.505226433277130127e-01 8.314763754606246948e-02 -2.718675732612609863e-01 5.831678584218025208e-02 -8.139812946319580078e-02 -5.124148353934288025e-02 2.054291367530822754e-01 -1.542283892631530762e-01 1.622685976326465607e-02 4.991404712200164795e-02 -2.244780808687210083e-01 -1.750678271055221558e-01 2.040612995624542236e-01 -3.876218497753143311e-01 5.389665439724922180e-02 1.805339753627777100e-01 5.374673753976821899e-02 -3.633504211902618408e-01 -1.539914309978485107e-01 2.337389886379241943e-01 6.384170800447463989e-02 1.632710993289947510e-01 -1.480063349008560181e-01 -2.254740297794342041e-01 -2.291893512010574341e-01 9.902366250753402710e-02 1.439221352338790894e-01 9.859522432088851929e-02 1.658397018909454346e-01
8.318006247282028198e-02 -1.029865294694900513e-01 -2.708240449428558350e-01 1.502181589603424072e-01 -7.477238774299621582e-02 -8.616342395544052124e-02 1.333301812410354614e-01 -5.047886073589324951e-02 -1.037242189049720764e-01 2.447856813669204712e-01 -1.508489102125167847e-01 -1.424155980348587036e-01 2.335604131221771240e-01 2.103396691381931305e-02 -3.130995333194732666e-01 -7.027649879455566406e-02 -2.508214712142944336e-01 1.221612095832824707e-01 6.413724273443222046e-03 3.046867549419403076e-01 -3.843431770801544189e-01 -6.566701829433441162e-02 2.117460817098617554e-01 1.157069429755210876e-01 7.247854024171829224e-02 -5.149369314312934875e-02 -3.965114057064056396e-01 -1.252843253314495087e-02 1.393941938877105713e-01 3.006034821737557650e-04 1.119727492332458496e-01 5.767503753304481506e-02
2.628549188375473022e-02 -1.290931249968707561e-03 -6.511213630437850952e-02 -2.091889083385467529e-02 -2.145238071680068970e-01 -3.049101531505584717e-01 -4.601944610476493835e-02 4.397517442703247070e-02 4.768726974725723267e-02 1.295190006494522095e-01 -2.613694593310356140e-02 8.696122467517852783e-02 8.345657587051391602e-02 3.139651715755462646e-01 1.858201809227466583e-02 1.983292251825332642e-01 -1.972029060125350952e-01 -1.142847612500190735e-01 2.959567606449127197e-01 1.877735406160354614e-01 -4.809299707412719727e-01 1.723982542753219604e-01 2.140162289142608643e-01 -4.576363135129213333e-03 -1.235249191522598267e-01 1.583515405654907227e-01 -1.257563978433609009e-01 1.778416335582733154e-01 1.108708530664443970e-01 -3.111887574195861816e-01 -1.951785525307059288e-04 -2.301136404275894165e-02
3.013742342591285706e-02 2.677422016859054565e-03 6.516086868941783905e-03 1.447581946849822998e-01 1.119694039225578308e-01 -7.769160717725753784e-02 2.004580944776535034e-02 5.412392690777778625e-02 -8.362480998039245605e-02 2.303461879491806030e-01 -6.014270335435867310e-02 4.581936597824096680e-01 2.581343054771423340e-01 1.931757479906082153e-02 1.544014066457748413e-01 -1.653823703527450562e-01 -2.257104665040969849e-01 -1.201280429959297180e-01 1.086374074220657349e-01 -6.906573474407196045e-02 -2.033597677946090698e-01 -6.777998805046081543e-02 2.463651597499847412e-01 1.379276067018508911e-01 -2.675485014915466309e-01 2.812370955944061279e-01 -2.622074186801910400e-01 -2.202064096927642822e-01 8.457869291305541992e-02 -2.448170259594917297e-02 2.260588407516479492e-01 1.731511056423187256e-01
2.783569097518920898e-01 2.030603587627410889e-02 1.374295502901077271e-01 2.368372380733489990e-01 -2.121105417609214783e-02 2.392446994781494141e-01 -7.797955721616744995e-02 -2.381058335304260254e-01 2.173171639442443848e-01 1.925552077591419220e-02 -5.620143562555313110e-02 1.052322983741760254e-01 2.018681019544601440e-01 -3.647868707776069641e-02 1.363368425518274307e-02 1.835767924785614014e-01 -1.716570407152175903e-01 2.690730392932891846e-01 1.755843609571456909e-01 6.654756516218185425e-02 -4.292763397097587585e-02 2.333945184946060181e-01 4.754513800144195557e-01 -7.642935216426849365e-02 -2.115398049354553223e-01 1.396769285202026367e-02 -9.356863796710968018e-02 1.087170839309692383e-01 -4.835784807801246643e-02 -2.750737965106964111e-01 -1.312651783227920532e-01 -5.268930643796920776e-02
-1.049749106168746948e-01 1.614110320806503296e-01 -1.700348965823650360e-02 1.759703606367111206e-01 -1.511159986257553101e-01 5.453164130449295044e-02 1.937521100044250488e-01 -2.887203991413116455e-01 -1.528771072626113892e-01 2.466460466384887695e-01 -1.302120387554168701e-01 1.653177291154861450e-01 9.578909724950790405e-02 -7.721240073442459106e-02 1.219295635819435120e-01 -4.289412871003150940e-02 -2.485504150390625000e-01 2.384712100028991699e-01 3.351452648639678955e-01 1.193257644772529602e-01 -1.658141613006591797e-01 -4.812157526612281799e-02 -1.561748702079057693e-02 8.966136723756790161e-02 -1.428956240415573120e-01 2.186995446681976318e-01 -3.062114715576171875e-01 -2.880951166152954102e-01 6.941772997379302979e-02 2.239566594362258911e-01 5.979095771908760071e-02 1.943321377038955688e-01
-2.354961782693862915e-01 -1.029829611070454121e-03 1.295683532953262329e-01 1.586990952491760254e-01 -5.811390653252601624e-02 -1.116517409682273865e-01 -1.257843077182769775e-01 2.375076264142990112e-01 3.328602612018585205e-01 6.696484982967376709e-02 -6.507795304059982300e-02 -6.106978654861450195e-02 7.700500637292861938e-02 -2.511189877986907959e-02 1.625505238771438599e-01 1.255792472511529922e-02 -3.424406647682189941e-01 2.691508233547210693e-01 1.358936876058578491e-01 -2.275687083601951599e-02 -3.297397196292877197e-01 -9.638842195272445679e-02 9.076459705829620361e-02 4.312064498662948608e-02 -1.114701665937900543e-02 -6.381963379681110382e-03 -8.979097753763198853e-02 -4.208325147628784180e-01 -9.900697320699691772e-02 -1.191528439521789551e-01 -1.119744330644607544e-01 3.153279423713684082e-01
1.192610636353492737e-01 4.802400618791580200e-02 -9.753923118114471436e-02 -1.862347498536109924e-02 -2.391098290681838989e-01 4.108246415853500366e-02 3.508867695927619934e-02 2.087762057781219482e-01 -2.285712398588657379e-02 -2.613471448421478271e-02 -2.982696518301963806e-02 5.110314488410949707e-01 4.746053367853164673e-02 4.337142035365104675e-02 4.481010604649782181e-03 -7.115407288074493408e-02 -2.276942282915115356e-01 2.618350982666015625e-01 1.818789988756179810e-01 1.583232283592224121e-01 -1.424019038677215576e-01 -3.006216287612915039e-01 3.240310251712799072e-01 -5.081934481859207153e-02 -3.003887236118316650e-01 -5.461833439767360687e-03 9.535025060176849365e-02 -4.934553056955337524e-02 2.482073903083801270e-01 -1.015538815408945084e-02 1.274461001157760620e-01 -1.447193920612335205e-01
9.757936000823974609e-02 2.813277840614318848e-01 9.617676585912704468e-02 3.099882304668426514e-01 -2.949507161974906921e-02 7.576530426740646362e-02 -1.728201508522033691e-01 1.756254434585571289e-01 1.342126578092575073e-01 1.745173186063766479e-01 -3.687918782234191895e-01 -9.158164262771606445e-02 1.072809994220733643e-01 1.203564330935478210e-01 -5.006912723183631897e-02 -2.287681996822357178e-01 -2.020046710968017578e-01 2.863340675830841064e-01 6.922860443592071533e-02 1.560613699257373810e-02 -1.496283113956451416e-01 -3.671754850074648857e-03 -5.304569751024246216e-02 8.791743963956832886e-02 -2.378535224124789238e-03 1.949646621942520142e-01 -2.904897332191467285e-01 2.685706317424774170e-02 3.546526730060577393e-01 -1.726020723581314087e-01 -8.477716706693172455e-03 1.594649702310562134e-01
1.731904447078704834e-01 -2.161807194352149963e-02 -1.011169552803039551e-01 1.609136462211608887e-01 -4.805624857544898987e-02 -8.170461654663085938e-02 6.590035557746887207e-02 -1.298171132802963257e-01 3.970970809459686279e-01 5.473247170448303223e-02 -1.649018377065658569e-01 4.843233153223991394e-02 -1.805097982287406921e-02 -6.778235733509063721e-02 1.080991700291633606e-01 -2.537948824465274811e-02 1.473582684993743896e-01 1.867907792329788208e-01 2.805672287940979004e-01 3.552899658679962158e-01 -2.740010619163513184e-01 -2.819766700267791748e-01 7.076109945774078369e-02 -3.358772024512290955e-02 -1.385544389486312866e-01 1.962863355875015259e-01 -4.010369181632995605e-01 1.432519555091857910e-01 5.269211158156394958e-02 1.308952122926712036e-01 -5.379981826990842819e-03 1.203183010220527649e-01
1.664134413003921509e-01 2.161002606153488159e-01 -4.447619616985321045e-02 1.556953340768814087e-01 -2.007184475660324097e-01 -1.868245601654052734e-01 2.557752430438995361e-01 -5.121541768312454224e-02 -1.221737489104270935e-01 2.858680486679077148e-01 -2.497290074825286865e-01 4.620030894875526428e-02 -5.199053138494491577e-02 -1.362547725439071655e-01 2.260559201240539551e-01 6.915577221661806107e-03 -1.551940888166427612e-01 1.598833501338958740e-01 1.009962856769561768e-01 3.633058816194534302e-02 -2.972710430622100830e-01 -4.524848163127899170e-01 1.622409075498580933e-01 -7.916302233934402466e-02 -5.816033110022544861e-02 -1.096714213490486145e-01 -1.231534481048583984e-01 1.739511787891387939e-01 4.549825191497802734e-02 -2.201766222715377808e-01 1.534796506166458130e-01 2.792171016335487366e-02
-1.917881518602371216e-01 1.038121804594993591e-02 -5.023676529526710510e-02 -9.231561422348022461e-02 -7.538156956434249878e-02 -2.142581939697265625e-01 -1.296999007463455200e-01 1.825564503669738770e-01 1.360064893960952759e-01 1.591206490993499756e-01 5.280908569693565369e-02 2.739650607109069824e-01 7.145807892084121704e-02 2.782071707770228386e-03 8.041647076606750488e-02 1.925451457500457764e-01 -1.752920597791671753e-01 2.584780156612396240e-01 3.565937280654907227e-01 2.977500557899475098e-01 -1.396776884794235229e-01 -3.548237681388854980e-01 1.330160200595855713e-01 1.353154927492141724e-01 -1.143600791692733765e-01 -5.938558652997016907e-02 -6.629754789173603058e-03 -2.396459430456161499e-01 5.832458660006523132e-02 -2.392484545707702637e-01 -2.158987969160079956e-01 -6.252959370613098145e-02
-2.294802516698837280e-01 1.552743464708328247e-01 -4.556686803698539734e-02 -1.614628136157989502e-01 2.811891958117485046e-02 -2.242129743099212646e-01 -2.341918498277664185e-01 1.529629230499267578e-01 4.853465780615806580e-02 -1.216888949275016785e-01 -1.558280587196350098e-01 1.168979927897453308e-01 6.246970221400260925e-02 1.616283804178237915e-01 1.001226827502250671e-01 1.971662044525146484e-02 -2.603403627872467041e-01 3.519347310066223145e-01 1.582120209932327271e-01 1.470404714345932007e-01 -3.999663293361663818e-01 -3.192773461341857910e-01 2.856957167387008667e-02 9.160241484642028809e-02 -1.241840273141860962e-01 -1.555374562740325928e-01 -9.286654740571975708e-02 -3.886897861957550049e-02 -1.976976916193962097e-02 -2.128418684005737305e-01 -1.111753284931182861e-01 2.302592545747756958e-01
1.963795870542526245e-01 -1.189645845443010330e-02 1.103741079568862915e-01 1.184991970658302307e-01 1.262706220149993896e-01 -2.221603691577911377e-01 1.084793061017990112e-01 -1.396577246487140656e-02 6.954164057970046997e-02 9.055381640791893005e-03 -1.800761222839355469e-01 2.183022499084472656e-01 -1.420509219169616699e-01 -8.842979371547698975e-02 -7.897119224071502686e-02 -1.720835119485855103e-01 -2.991532385349273682e-01 1.716293096542358398e-01 1.328077018260955811e-01 1.861637458205223083e-02 -4.711601436138153076e-01 -2.942832652479410172e-03 1.500542014837265015e-01 2.730419635772705078e-01 7.084361463785171509e-02 9.361165575683116913e-03 -2.928099930286407471e-01 1.939609497785568237e-01 -2.115378677845001221e-01 -2.176655530929565430e-01 1.086518764495849609e-01 -1.433833688497543335e-01
-1.701112985610961914e-01 1.100566089153289795e-01 2.366847395896911621e-01 2.169077545404434204e-01 2.389298677444458008e-01 -1.216614320874214172e-01 3.199973702430725098e-02 3.112467527389526367e-01 -1.677339524030685425e-01 -1.170101482421159744e-02 -2.869282960891723633e-01 -9.712695330381393433e-02 -1.092596426606178284e-01 -3.177874088287353516e-01 1.907324045896530151e-01 -2.868995442986488342e-02 -2.537907473742961884e-02 2.640190124511718750e-01 1.729921847581863403e-01 2.447496540844440460e-02 -3.188818097114562988e-01 -1.538585871458053589e-01 1.810136437416076660e-01 1.419416163116693497e-02 -7.654301822185516357e-02 8.188616484403610229e-02 -6.403573602437973022e-02 -8.523772656917572021e-02 6.142592802643775940e-02 -2.151794135570526123e-01 2.875627279281616211e-01 -5.758217070251703262e-03
3.573802113533020020e-01 3.586919605731964111e-01 4.876913130283355713e-02 -1.232680156826972961e-01 8.234293013811111450e-02 -5.212062969803810120e-03 1.887731999158859253e-01 2.985861711204051971e-02 -6.450248882174491882e-03 -1.473475545644760132e-01 -9.746646508574485779e-03 1.077031418681144714e-01 4.780226945877075195e-02 -1.825405657291412354e-01 7.940917462110519409e-02 1.605783775448799133e-02 1.334124058485031128e-02 2.357606738805770874e-01 4.167743623256683350e-01 2.559378445148468018e-01 -2.580807209014892578e-01 7.289932668209075928e-02 2.964490354061126709e-01 1.531779170036315918e-01 9.715166687965393066e-02 1.917124539613723755e-01 -1.147618070244789124e-01 6.396117061376571655e-02 1.966858468949794769e-02 6.362018734216690063e-02 2.178293317556381226e-01 1.162964850664138794e-01
2.631436288356781006e-01 7.702028751373291016e-02 8.974883705377578735e-02 7.962933927774429321e-02 -5.101924017071723938e-02 -1.226424947381019592e-01 3.185788094997406006e-01 -2.072750180959701538e-01 5.229003261774778366e-03 2.715695500373840332e-01 -1.194740235805511475e-01 4.306203424930572510e-01 7.868783921003341675e-02 3.623235970735549927e-02 5.500701372511684895e-04 2.409856617450714111e-01 -4.122134447097778320e-01 2.537253797054290771e-01 6.435523182153701782e-02 1.652124673128128052e-01 -9.961654990911483765e-02 9.076045453548431396e-02 2.227360382676124573e-02 -6.960968673229217529e-02 -1.264958977699279785e-01 -1.545112729072570801e-01 -1.524772942066192627e-01 1.193562075495719910e-01 -1.462873909622430801e-02 -1.722816824913024902e-01 1.179850567132234573e-02 1.123550981283187866e-01
-1.959739997982978821e-02 1.584797799587249756e-01 -2.398176044225692749e-01 -1.688972413539886475e-01 2.808506973087787628e-02 -1.462580859661102295e-01 -2.524030804634094238e-01 4.919209331274032593e-02 -1.578949838876724243e-01 1.136665344238281250e-01 -2.006665915250778198e-01 -3.950417414307594299e-02 7.397122681140899658e-02 -1.545329391956329346e-01 -5.183163285255432129e-02 -2.509105391800403595e-02 -1.023037508130073547e-01 1.084212139248847961e-01 3.369092643260955811e-01 3.679959774017333984e-01 -4.943385422229766846e-01 -1.628978699445724487e-01 1.542847603559494019e-01 6.935647130012512207e-02 -1.329500041902065277e-02 -1.842094212770462036e-01 5.451587587594985962e-02 -8.281509578227996826e-02 1.817093193531036377e-01 -1.337174922227859497e-01 -1.258092969655990601e-01 8.043538033962249756e-02
1.585684269666671753e-01 5.434514582157135010e-02 7.046098262071609497e-02 1.435292512178421021e-01 8.274581283330917358e-02 5.854426696896553040e-02 7.630169391632080078e-02 1.057038605213165283e-01 5.129507184028625488e-02 3.269796073436737061e-01 -1.057998090982437134e-01 1.756424605846405029e-01 8.992668986320495605e-02 -7.381609641015529633e-03 -1.437596827745437622e-01 -2.578175663948059082e-01 -1.597475111484527588e-01 2.363359928131103516e-01 1.124562099575996399e-01 8.940433710813522339e-02 -2.393122017383575439e-01 2.813028991222381592e-01 1.162650287151336670e-01 -1.969202905893325806e-01 -2.047738581895828247e-01 6.187316030263900757e-02 -2.931230664253234863e-01 -2.417242974042892456e-01 2.351859807968139648e-01 1.169191747903823853e-01 3.005177974700927734e-01 1.791164129972457886e-01
1.235212460160255432e-01 2.053601145744323730e-01 2.049420773983001709e-01 -1.942432373762130737e-01 5.228257551789283752e-02 -3.603183627128601074e-01 -9.871236979961395264e-02 -1.484797429293394089e-02 2.570205628871917725e-01 6.629384309053421021e-02 1.517776846885681152e-01 6.181265413761138916e-02 6.519619375467300415e-02 1.795025914907455444e-01 -3.456327249296009541e-05 -7.291568070650100708e-02 -2.570684850215911865e-01 9.447956830263137817e-02 1.720870435237884521e-01 9.049482643604278564e-02 -2.644179463386535645e-01 7.877428084611892700e-02 1.466331779956817627e-01 1.663700118660926819e-02 -1.110482737421989441e-01 4.142764210700988770e-02 -2.106476426124572754e-01 -2.531180679798126221e-01 2.581915259361267090e-01 -2.989455759525299072e-01 -8.423519134521484375e-02 2.913422584533691406e-01
1.953896880149841309e-01 9.581872820854187012e-02 -1.714063063263893127e-02 -1.988219916820526123e-01 -4.322190582752227783e-02 -4.279204607009887695e-01 -2.518685162067413330e-01 -1.147760003805160522e-01 2.136825323104858398e-01 9.373182803392410278e-02 4.380938783288002014e-02 7.807983458042144775e-02 -3.829082474112510681e-02 3.729045391082763672e-02 1.682359278202056885e-01 4.596237093210220337e-02 -2.277050763368606567e-01 -5.656748078763484955e-03 2.134477794170379639e-01 1.822681725025177002e-01 -2.348828017711639404e-01 6.307143252342939377e-03 2.915759384632110596e-01 -3.587963804602622986e-02 6.293341517448425293e-02 2.624019384384155273e-01 -1.627615988254547119e-01 -8.217400312423706055e-02 2.660394310951232910e-01 -3.003551065921783447e-01 -5.881030578166246414e-03 1.273860782384872437e-01
2.170791029930114746e-01 2.073103003203868866e-02 -5.235432181507349014e-03 4.703982174396514893e-01 -1.646173596382141113e-01 -1.644192337989807129e-01 1.163472700864076614e-02 -9.002260863780975342e-02 3.566394001245498657e-02 9.085870347917079926e-03 5.279523786157369614e-03 -9.971422702074050903e-02 2.626503407955169678e-01 3.009651415050029755e-02 3.833119571208953857e-02 2.192810028791427612e-01 4.048642516136169434e-02 3.282592594623565674e-01 2.158756852149963379e-01 -7.652854174375534058e-02 -3.219370543956756592e-01 8.192092180252075195e-02 2.187161594629287720e-01 6.503138691186904907e-03 -1.422037482261657715e-01 -5.177720263600349426e-02 -3.671635687351226807e-01 1.495734751224517822e-01 -1.614780426025390625e-01 -1.352826692163944244e-02 -8.955387026071548462e-02 -5.962609127163887024e-02
-1.272954791784286499e-01 -1.005517598241567612e-02 8.340274542570114136e-02 2.409458607435226440e-01 -1.249222159385681152e-01 1.433944236487150192e-02 -1.755217760801315308e-01 -8.554364740848541260e-02 2.455462515354156494e-01 7.286507636308670044e-02 -8.561550080776214600e-02 6.728789210319519043e-02 -1.918635964393615723e-01 -1.037367060780525208e-01 -1.447466313838958740e-01 9.242969751358032227e-02 -6.869231164455413818e-02 1.616207510232925415e-01 2.110842019319534302e-01 3.805436566472053528e-02 -2.575496137142181396e-01 9.192413091659545898e-02 2.514447867870330811e-01 -1.483251899480819702e-01 -1.167214438319206238e-01 1.030645295977592468e-01 8.173999190330505371e-02 -4.870047867298126221e-01 -7.456694543361663818e-02 -4.180101156234741211e-01 9.695250540971755981e-02 1.247969791293144226e-01
1.486044824123382568e-01 5.268469080328941345e-02 2.803604900836944580e-01 2.215241938829421997e-01 -3.559306263923645020e-02 2.680795788764953613e-01 1.526229679584503174e-01 2.290516346693038940e-01 2.727655321359634399e-02 8.741910755634307861e-02 -2.033665180206298828e-01 4.517599195241928101e-02 5.076088011264801025e-02 -4.848003014922142029e-02 3.851281404495239258e-01 9.789482504129409790e-02 -1.512266248464584351e-01 -8.448100090026855469e-02 6.868836283683776855e-02 2.840493619441986084e-01 -3.589465916156768799e-01 -4.755318537354469299e-02 1.217631548643112183e-01 2.695448230952024460e-03 -2.678560614585876465e-01 8.879610151052474976e-02 -2.711635529994964600e-01 1.571297496557235718e-01 1.761919409036636353e-01 -3.860786184668540955e-02 -5.911876261234283447e-02 9.342750906944274902e-02
-2.506253719329833984e-01 3.157019019126892090e-01 9.287562966346740723e-02 7.370922714471817017e-02 -1.440479308366775513e-01 -1.807696372270584106e-02 -2.759578526020050049e-01 1.842190176248550415e-01 2.184266000986099243e-01 9.372834116220474243e-02 3.380417078733444214e-02 8.134011179208755493e-02 5.716855078935623169e-02 2.037881612777709961e-01 -1.505190739408135414e-03 -1.749357134103775024e-01 -5.421094968914985657e-02 1.340824365615844727e-01 3.182977139949798584e-01 2.665336132049560547e-01 -4.124187231063842773e-01 -1.126198619604110718e-01 2.127368450164794922e-01 -7.202054560184478760e-02 7.918152958154678345e-02 -1.416918635368347168e-02 5.391671508550643921e-02 -5.473206564784049988e-02 1.385314613580703735e-01 -9.365823864936828613e-02 1.498917043209075928e-01 2.516891360282897949e-01
1.242714524269104004e-01 -1.710833609104156494e-02 -3.844968676567077637e-01 8.793592453002929688e-02 -1.378778666257858276e-01 -9.604159742593765259e-02 -8.296615630388259888e-02 -1.078376919031143188e-01 1.412170231342315674e-01 2.669382989406585693e-01 -6.306990981101989746e-02 -7.171780616044998169e-02 2.897139489650726318e-01 -1.830535382032394409e-01 -2.641851305961608887e-01 -3.342242445796728134e-03 -1.969155073165893555e-01 2.527825236320495605e-01 1.544517427682876587e-01 2.171979397535324097e-01 -2.755530774593353271e-01 -9.554430842399597168e-02 2.474232465028762817e-01 -5.888508632779121399e-02 1.583707481622695923e-01 -5.083677172660827637e-02 -2.686215043067932129e-01 -7.537993043661117554e-02 8.567783981561660767e-02 7.871147245168685913e-02 2.155916094779968262e-01 -7.354705035686492920e-02
1.225012540817260742e-01 3.123246729373931885e-01 7.907680422067642212e-02 1.545332521200180054e-01 5.032645072788000107e-03 -2.634544670581817627e-02 -4.129684716463088989e-02 2.006837911903858185e-02 1.289798021316528320e-01 1.387183815240859985e-01 8.197917044162750244e-02 4.315508306026458740e-01 2.160990238189697266e-01 -1.433181464672088623e-01 6.755931302905082703e-03 1.700572967529296875e-01 -3.456979691982269287e-01 -1.714512109756469727e-01 1.205079555511474609e-01 1.541450321674346924e-01 -1.712372601032257080e-01 9.561884403228759766e-02 1.388317793607711792e-01 -4.821120947599411011e-02 -9.077640622854232788e-02 1.393518745899200439e-01 -2.486983239650726318e-01 -2.421722412109375000e-01 2.828593552112579346e-01 2.612653933465480804e-02 1.898642927408218384e-01 1.315247118473052979e-01
2.703482285141944885e-03 3.299265354871749878e-02 -1.295194178819656372e-01 -3.091956079006195068e-01 1.429580599069595337e-01 -9.347750805318355560e-03 -3.961794450879096985e-02 1.965545266866683960e-01 2.703827321529388428e-01 3.468246757984161377e-02 -7.274053990840911865e-02 1.254102885723114014e-01 1.188417822122573853e-01 1.903434693813323975e-01 -5.354002490639686584e-02 -2.255146503448486328e-01 -3.831128478050231934e-01 5.148448050022125244e-02 3.103646636009216309e-01 2.256622612476348877e-01 -1.690855175256729126e-01 -1.353025436401367188e-01 1.694432348012924194e-01 -3.233069926500320435e-02 -1.624794453382492065e-01 -6.520859897136688232e-02 -2.522728145122528076e-01 -1.071700677275657654e-01 1.227092593908309937e-01 -1.401572525501251221e-01 -1.888734549283981323e-01 2.773283421993255615e-01
-1.802758276462554932e-01 1.898590624332427979e-01 -3.627831339836120605e-01 -1.010921224951744080e-02 -1.741334646940231323e-01 -1.392120420932769775e-01 7.507088035345077515e-02 1.192755475640296936e-01 -2.183530032634735107e-01 -1.583141274750232697e-02 -2.049599140882492065e-01 9.245763532817363739e-03 -3.099957667291164398e-02 -1.145645901560783386e-01 9.601185470819473267e-02 -1.026060208678245544e-01 -8.319178968667984009e-02 2.902659475803375244e-01 2.594477534294128418e-01 3.282179236412048340e-01 -1.811850070953369141e-01 -2.653072178363800049e-01 1.609664261341094971e-01 -1.639990657567977905e-01 -2.273880839347839355e-01 -2.779206633567810059e-01 -1.249311268329620361e-01 -2.172470279037952423e-02 -7.925015687942504883e-02 -1.281219720840454102e-01 1.244767904281616211e-01 2.946180477738380432e-02
2.071240693330764771e-01 -1.066261678934097290e-01 -1.786427050828933716e-01 -2.391840219497680664e-01 -8.764609694480895996e-02 6.930446624755859375e-02 1.115247234702110291e-01 -4.907869175076484680e-02 5.173629894852638245e-02 -2.547340989112854004e-01 5.954563617706298828e-02 1.938998401165008545e-01 -2.061988599598407745e-02 -5.684933811426162720e-02 5.141732282936573029e-03 1.181954890489578247e-01 -2.555461823940277100e-01 2.743012905120849609e-01 8.865989744663238525e-02 2.926113307476043701e-01 -4.149181842803955078e-01 1.069734841585159302e-01 8.341344445943832397e-02 2.105066925287246704e-01 -1.697218567132949829e-01 1.696345508098602295e-01 -1.610950231552124023e-01 -3.372760415077209473e-01 -9.438779205083847046e-03 3.916573151946067810e-02 1.799217611551284790e-02 1.864968240261077881e-01
-2.430747263133525848e-02 -1.509083211421966553e-01 9.584090858697891235e-02 6.692230235785245895e-03 9.687487035989761353e-02 1.029635965824127197e-01 -1.771133095026016235e-01 -9.597419947385787964e-02 -2.609975039958953857e-01 6.894740462303161621e-02 -2.474301010370254517e-01 -2.447428405284881592e-01 -2.691057743504643440e-04 8.980192244052886963e-02 9.495987743139266968e-02 -2.803680859506130219e-02 -3.997128307819366455e-01 2.758400142192840576e-01 1.313903331756591797e-01 -7.274775765836238861e-03 -4.776942729949951172e-01 7.433203607797622681e-02 9.371055662631988525e-02 -6.935304403305053711e-02 2.124946378171443939e-02 2.714589051902294159e-02 -1.149049550294876099e-01 -8.927626907825469971e-02 -2.137333899736404419e-01 -2.294021546840667725e-01 5.820373073220252991e-03 2.716452181339263916e-01
-1.581953763961791992e-01 6.323782727122306824e-03 -3.181929588317871094e-01 -3.571208799257874489e-03 1.745424866676330566e-01 -1.838931143283843994e-01 -1.433994174003601074e-01 1.071787178516387939e-01 1.990110874176025391e-01 2.311905920505523682e-01 -4.487026482820510864e-02 -2.387556731700897217e-01 3.782394900918006897e-02 1.915910542011260986e-01 6.706038117408752441e-02 2.413127943873405457e-02 -4.839514195919036865e-02 2.452786266803741455e-01 7.788325101137161255e-02 4.074140787124633789e-01 -1.422917395830154419e-01 7.975082099437713623e-02 9.884921461343765259e-02 -1.677920371294021606e-01 -2.310623973608016968e-01 1.536636501550674438e-01 -2.137185633182525635e-01 -2.137615829706192017e-01 -9.048311412334442139e-02 -1.293069124221801758e-01 1.087933778762817383e-01 2.790149152278900146e-01
2.309255897998809814e-01 1.044204272329807281e-02 9.749991446733474731e-02 3.330137953162193298e-02 7.654917240142822266e-02 1.521409768611192703e-02 5.843249708414077759e-02 -1.186481267213821411e-01 2.033092081546783447e-01 -1.532072126865386963e-01 -1.254967898130416870e-01 -5.980842933058738708e-02 1.700184047222137451e-01 -1.714137494564056396e-01 1.674318760633468628e-01 -4.038537293672561646e-02 -2.033449560403823853e-01 3.793055117130279541e-01 2.982192933559417725e-01 2.511460483074188232e-01 -1.839237958192825317e-01 6.528033316135406494e-02 6.078532710671424866e-02 2.406261861324310303e-01 -1.118939369916915894e-01 2.335756868124008179e-01 -3.481228351593017578e-01 8.045347034931182861e-02 9.926371276378631592e-03 1.330851465463638306e-01 2.833718955516815186e-01 1.025336757302284241e-01
6.411961745470762253e-03 -3.307340666651725769e-02 -2.451865002512931824e-02 -1.755317323841154575e-03 -4.835790023207664490e-02 -1.643249094486236572e-01 2.660849392414093018e-01 -9.306004643440246582e-02 3.361898660659790039e-01 5.144714936614036560e-02 -1.345369666814804077e-01 -1.936715794727206230e-03 1.366814523935317993e-01 -3.274583816528320312e-02 3.330023260787129402e-03 -3.269258514046669006e-02 -2.642828598618507385e-02 9.959474951028823853e-02 4.412858486175537109e-01 1.685254871845245361e-01 -4.317992627620697021e-01 -7.028470188379287720e-02 1.726638823747634888e-01 -9.029845707118511200e-03 -6.224884837865829468e-02 2.816054224967956543e-01 -1.276293396949768066e-01 2.107213437557220459e-01 -1.718647330999374390e-01 1.479236185550689697e-01 4.675540328025817871e-02 2.869478464126586914e-01
3.571490989997982979e-03 1.346915662288665771e-01 8.763614296913146973e-02 1.888740956783294678e-01 -1.392505913972854614e-01 1.017076671123504639e-01 6.419543921947479248e-02 -1.353113502264022827e-01 -4.998002201318740845e-02 1.821772009134292603e-01 4.954694584012031555e-02 4.333825707435607910e-01 9.025685489177703857e-02 3.522906452417373657e-02 -1.667753159999847412e-01 -3.590888381004333496e-01 -1.313122212886810303e-01 2.719259560108184814e-01 1.900426149368286133e-01 7.190859317779541016e-02 -3.230160474777221680e-01 6.434115022420883179e-02 1.358616054058074951e-01 -2.114099413156509399e-01 -2.160866260528564453e-01 6.055546551942825317e-02 -1.454715877771377563e-01 -3.287384510040283203e-01 7.784835249185562134e-02 -1.665242202579975128e-02 -1.417685858905315399e-02 6.311261653900146484e-02
-3.011810965836048126e-02 3.845534846186637878e-02 -2.537464797496795654e-01 1.871352046728134155e-01 -2.511088550090789795e-02 -1.376370489597320557e-01 2.740288674831390381e-01 2.006815820932388306e-01 -6.667400896549224854e-02 1.438306719064712524e-01 -3.877953290939331055e-01 -5.335263535380363464e-02 1.474714130163192749e-01 5.812063813209533691e-02 -7.160503417253494263e-02 2.590629160404205322e-01 -1.813522428274154663e-01 -4.906338825821876526e-02 2.744156122207641602e-01 -2.812249585986137390e-02 -3.707467615604400635e-01 -6.661786884069442749e-02 2.850238978862762451e-01 -6.603814661502838135e-03 -8.315804600715637207e-02 6.980325095355510712e-03 -2.745834887027740479e-01 7.301280740648508072e-03 -7.276356220245361328e-02 1.299050003290176392e-01 -1.546474453061819077e-02 2.194323837757110596e-01
5.969234928488731384e-02 3.288384154438972473e-02 1.476329416036605835e-01 2.871010452508926392e-02 1.983877718448638916e-01 -2.807678095996379852e-02 -2.119251787662506104e-01 -9.295065887272357941e-03 2.914961799979209900e-02 2.678506076335906982e-01 -3.176234960556030273e-01 2.903363108634948730e-01 -5.397716909646987915e-02 1.333164721727371216e-01 -1.456218510866165161e-01 -3.429802507162094116e-02 -8.100488036870956421e-02 1.679812669754028320e-01 1.573323160409927368e-01 1.353211402893066406e-01 -3.363122344017028809e-01 -1.051391288638114929e-01 1.018897816538810730e-01 -8.408039808273315430e-02 -1.796570122241973877e-01 3.591125905513763428e-01 -6.791878491640090942e-02 -3.191822171211242676e-01 -1.211557239294052124e-01 -2.552788853645324707e-01 -7.731497287750244141e-02 -1.172197610139846802e-01
-3.168404102325439453e-01 1.097590997815132141e-01 -1.446358561515808105e-01 -1.245839148759841919e-01 -9.994408488273620605e-02 -1.321314722299575806e-01 -3.091754615306854248e-01 2.092985510826110840e-01 1.192041784524917603e-01 9.498153626918792725e-02 -1.632375717163085938e-01 -3.875619545578956604e-02 2.233115136623382568e-01 5.031220498494803905e-04 -6.851753592491149902e-02 5.318549647927284241e-02 -5.501443520188331604e-02 2.159880101680755615e-01 1.880662292242050171e-01 2.537302076816558838e-01 -3.204894065856933594e-01 -2.653485238552093506e-01 2.446644157171249390e-01 -7.728685438632965088e-02 6.967144459486007690e-02 5.210944637656211853e-02 8.509239181876182556e-03 -3.004899621009826660e-02 1.107838153839111328e-01 -2.713840901851654053e-01 -6.031693145632743835e-02 2.983660399913787842e-01
5.279158428311347961e-02 -5.475866422057151794e-02 -1.550548151135444641e-02 2.664269804954528809e-01 2.883560657501220703e-01 2.785137109458446503e-02 1.352488398551940918e-01 1.220886409282684326e-01 -9.923812747001647949e-02 1.107555404305458069e-01 -2.703576385974884033e-01 1.155686657875776291e-02 1.381520479917526245e-01 1.992337852716445923e-01 1.966950669884681702e-02 1.112204790115356445e-01 5.833628028631210327e-02 4.405628442764282227e-01 2.133412510156631470e-01 9.590038657188415527e-02 -4.126734435558319092e-01 3.654754161834716797e-02 1.530905812978744507e-01 -2.158743888139724731e-01 4.066564142704010010e-02 -5.846256390213966370e-02 -2.214411497116088867e-01 1.863943338394165039e-01 -1.752196699380874634e-01 8.652147650718688965e-02 5.803136527538299561e-02 1.212397441267967224e-01
2.413414716720581055e-01 -7.833027094602584839e-02 -2.656762488186359406e-02 1.865855455398559570e-01 -7.202676683664321899e-02 -9.399007260799407959e-02 -2.570079863071441650e-01 4.540109336376190186e-01 1.820731759071350098e-01 2.834619283676147461e-01 6.904332339763641357e-02 -6.125764548778533936e-02 7.336965948343276978e-02 9.502232074737548828e-02 6.700842082500457764e-02 8.274607360363006592e-02 -8.192797005176544189e-02 7.819347083568572998e-02 3.006952702999114990e-01 -1.798434997908771038e-03 -2.979671359062194824e-01 1.104292795062065125e-01 2.569948136806488037e-01 5.409293249249458313e-02 4.704981297254562378e-02 -7.095796987414360046e-03 1.471079536713659763e-03 -1.234925761818885803e-01 1.889639496803283691e-01 -1.901677101850509644e-01 -9.724938124418258667e-02 3.067303299903869629e-01
1.117680445313453674e-01 1.773552596569061279e-01 -3.096254356205463409e-02 3.284482955932617188e-01 1.131506711244583130e-01 3.559180200099945068e-01 -9.411133825778961182e-03 -4.717807099223136902e-02 9.812284260988235474e-03 1.007880270481109619e-01 7.738422602415084839e-02 -3.534850105643272400e-02 -4.714028537273406982e-02 -5.011498183012008667e-02 2.020792961120605469e-01 -4.538860172033309937e-02 -1.575495302677154541e-01 2.535223662853240967e-01 3.117427527904510498e-01 3.435267806053161621e-01 7.805808912962675095e-03 -9.889318048954010010e-02 2.034744918346405029e-01 3.200497925281524658e-01 -7.298259437084197998e-02 -1.022773236036300659e-02 -1.909004896879196167e-01 -2.629563510417938232e-01 -4.942472279071807861e-02 -1.923691630363464355e-01 1.611503809690475464e-01 -7.678899168968200684e-02
1.599485576152801514e-01 -8.400834351778030396e-02 1.779711572453379631e-03 5.461993068456649780e-02 1.970774829387664795e-01 7.224232703447341919e-02 1.958258897066116333e-01 2.864005863666534424e-01 1.403586268424987793e-01 4.131198525428771973e-01 -1.213482674211263657e-02 8.570449799299240112e-02 -7.076477259397506714e-02 -3.059724867343902588e-01 1.350618451833724976e-01 -1.426173299551010132e-01 -2.168361544609069824e-01 3.664161562919616699e-01 1.625421345233917236e-01 1.807286143302917480e-01 -8.641950786113739014e-02 9.298418462276458740e-02 1.364137530326843262e-01 -2.664764225482940674e-02 -1.308556497097015381e-01 -1.885225325822830200e-01 6.262300163507461548e-02 1.581687182188034058e-01 -2.538677304983139038e-02 -1.750801354646682739e-01 -1.161420121788978577e-01 2.503750026226043701e-01
2.085956782102584839e-01 3.057706058025360107e-01 3.017060086131095886e-02 1.862589418888092041e-01 4.086143150925636292e-02 1.469964087009429932e-01 -8.656729757785797119e-02 2.203562557697296143e-01 1.208539530634880066e-01 -1.668864488601684570e-01 -3.675660490989685059e-01 -2.090362608432769775e-01 1.498727053403854370e-01 -1.416817754507064819e-01 -1.667260974645614624e-01 -2.787394635379314423e-02 -1.854692101478576660e-01 1.353491246700286865e-01 2.791130840778350830e-01 1.830672323703765869e-01 1.054820884019136429e-02 -8.403889089822769165e-02 2.269505709409713745e-01 -3.320359438657760620e-02 -2.097386866807937622e-01 -1.058541703969240189e-02 -3.078613579273223877e-01 -1.600822806358337402e-01 1.143418923020362854e-01 -2.242983132600784302e-01 -2.034851536154747009e-02 -5.890135839581489563e-02
1.096444278955459595e-01 1.795946806669235229e-02 -3.139427006244659424e-01 8.498864620923995972e-02 -5.223844200372695923e-02 -1.083868965506553650e-01 1.015852689743041992e-01 -8.310763537883758545e-02 1.369264274835586548e-01 1.939365863800048828e-01 -5.185205861926078796e-02 1.105499118566513062e-01 3.520161509513854980e-01 -3.027581870555877686e-01 -2.336255162954330444e-01 1.768939495086669922e-01 -2.428866624832153320e-01 1.309000104665756226e-01 3.356786370277404785e-01 7.760997861623764038e-02 -1.561321318149566650e-01 4.942938312888145447e-02 3.603192269802093506e-01 -8.485255390405654907e-02 1.198876574635505676e-01 -6.077725067734718323e-02 -2.302943356335163116e-02 1.946184784173965454e-01 1.975787878036499023e-01 -6.162045896053314209e-02 1.285583972930908203e-01 -5.414035543799400330e-02
4.829975310713052750e-03 -4.281710088253021240e-02 -8.709132671356201172e-02 1.532052457332611084e-01 -6.007575243711471558e-02 1.306680142879486084e-01 -6.800565868616104126e-02 6.075006350874900818e-02 9.072005003690719604e-02 2.027679383754730225e-01 -1.981444656848907471e-01 -4.930686205625534058e-02 9.484861046075820923e-02 -3.797847330570220947e-01 3.208083808422088623e-01 5.532713606953620911e-03 -1.657911241054534912e-01 2.106765210628509521e-01 1.173945330083370209e-02 3.029574751853942871e-01 -2.156170606613159180e-01 -1.419028937816619873e-01 1.565409004688262939e-01 3.012686669826507568e-01 -3.094823658466339111e-01 1.398108750581741333e-01 -3.082620203495025635e-01 1.577783077955245972e-01 3.840925917029380798e-02 6.123334914445877075e-02 -5.840311944484710693e-02 -3.606074303388595581e-02
5.408116057515144348e-02 4.265598952770233154e-02 -3.779739513993263245e-02 5.208293441683053970e-03 -1.071671023964881897e-01 -1.166075840592384338e-02 1.896629035472869873e-01 -2.223371900618076324e-02 5.232096835970878601e-02 -1.410636156797409058e-01 -5.779639631509780884e-02 2.420918047428131104e-01 1.327388882637023926e-01 5.560460314154624939e-02 -1.355154961347579956e-01 5.646760016679763794e-02 -1.384430825710296631e-01 2.845357060432434082e-01 2.591058611869812012e-01 -5.797282978892326355e-02 -1.623328328132629395e-01 -3.125199973583221436e-01 2.114796042442321777e-01 -2.870692908763885498e-01 -8.774846792221069336e-02 -1.752804666757583618e-01 -1.193739846348762512e-01 1.131649091839790344e-01 3.003304079174995422e-02 -2.249507606029510498e-01 2.550496160984039307e-01 4.637365639209747314e-01
-7.406882196664810181e-02 -5.727524310350418091e-02 -2.617232203483581543e-01 3.248363435268402100e-01 -1.758309155702590942e-01 -1.207383573055267334e-01 9.447882324457168579e-02 1.908410899341106415e-02 6.973784416913986206e-02 2.569196820259094238e-01 -3.988089039921760559e-02 -1.836553364992141724e-01 2.301600426435470581e-01 -1.936832368373870850e-01 -3.443410992622375488e-01 -6.641744822263717651e-02 -2.183550745248794556e-01 1.201810315251350403e-01 1.638878434896469116e-01 1.151160225272178650e-01 -2.203665673732757568e-01 -2.583841383457183838e-01 3.851953446865081787e-01 -3.983936831355094910e-02 -1.438489705324172974e-01 -2.402404136955738068e-02 -1.831653267145156860e-01 8.024928160011768341e-03 1.364723891019821167e-01 3.912300989031791687e-02 1.448286604136228561e-02 1.646939897909760475e-03
1.622702181339263916e-02 2.848813235759735107e-01 1.517614573240280151e-01 2.742384374141693115e-01 1.248341947793960571e-01 -2.679342329502105713e-01 -7.857479155063629150e-03 1.846187934279441833e-02 -1.133319586515426636e-01 5.637117428705096245e-04 -2.919215261936187744e-01 1.582441926002502441e-01 -1.249857768416404724e-01 -1.256059408187866211e-01 2.307020425796508789e-01 9.146989881992340088e-02 -6.703491508960723877e-02 1.751697361469268799e-01 2.961180508136749268e-01 2.621017098426818848e-01 -7.864119857549667358e-02 -7.165610045194625854e-02 4.480040967464447021e-01 -4.389667883515357971e-02 4.338779486715793610e-03 -1.667684912681579590e-01 -1.522990316152572632e-01 -1.179627925157546997e-01 1.861210353672504425e-02 2.042246460914611816e-01 -2.653405629098415375e-02 5.709766596555709839e-02
-1.702803373336791992e-01 -1.027622744441032410e-01 2.454989030957221985e-02 2.158696204423904419e-01 -2.203658074140548706e-01 -3.496216833591461182e-01 1.840824931859970093e-01 -1.379332388751208782e-03 7.675290852785110474e-02 2.018014341592788696e-02 -2.122627496719360352e-01 -1.812793873250484467e-02 1.565889120101928711e-01 2.012676000595092773e-02 -4.655697569251060486e-02 1.557493209838867188e-01 1.176953762769699097e-01 3.953168094158172607e-01 2.855299413204193115e-01 2.290359586477279663e-01 -3.017867207527160645e-01 -6.346035748720169067e-02 2.089101374149322510e-01 -5.487216264009475708e-02 2.143068425357341766e-02 1.521036624908447266e-01 1.601016223430633545e-01 -7.887020707130432129e-03 -1.750635355710983276e-01 1.035294234752655029e-01 -2.244652956724166870e-01 1.364376991987228394e-01
9.547398239374160767e-02 4.389714822173118591e-02 2.325949072837829590e-01 2.238787263631820679e-01 -1.585230082273483276e-01 2.396697252988815308e-01 -1.153078377246856689e-01 3.733425587415695190e-02 -3.652966022491455078e-02 1.181584149599075317e-01 -1.030005291104316711e-01 -8.495352417230606079e-02 6.199906766414642334e-02 -6.706994771957397461e-02 1.401436924934387207e-01 2.725686132907867432e-01 -1.800725460052490234e-01 7.554500550031661987e-02 3.056457079946994781e-02 2.349305450916290283e-01 -2.675856947898864746e-01 -1.173870787024497986e-01 1.970164179801940918e-01 2.403482347726821899e-01 -2.581696212291717529e-01 1.985110789537429810e-01 -4.718754291534423828e-01 1.406771838665008545e-01 9.669510275125503540e-02 -1.281396448612213135e-01 -1.950639672577381134e-02 3.446271643042564392e-02
-4.141045734286308289e-02 -1.176065765321254730e-02 -7.479353249073028564e-02 2.912157177925109863e-01 -1.776943542063236237e-02 -9.993974119424819946e-02 1.752609312534332275e-01 -1.626637279987335205e-01 -4.452100954949855804e-03 1.078568398952484131e-01 -2.729225456714630127e-01 2.146487236022949219e-01 3.326347470283508301e-01 1.053721830248832703e-01 -5.211767181754112244e-02 1.336307227611541748e-01 -1.870841979980468750e-01 2.725149393081665039e-01 3.457133471965789795e-01 -1.947475671768188477e-01 -2.316023260354995728e-01 -2.171841636300086975e-02 -2.655402757227420807e-02 -6.921323481947183609e-03 -1.489373110234737396e-02 -2.421799451112747192e-01 -1.496612578630447388e-01 2.044723555445671082e-02 -4.956152662634849548e-02 -3.205668628215789795e-01 9.918045997619628906e-02 2.177402377128601074e-01
-7.056684046983718872e-02 6.358125060796737671e-02 -9.183082729578018188e-03 -1.645937189459800720e-02 -4.949380084872245789e-02 1.385205686092376709e-01 -2.725722789764404297e-01 3.651742041110992432e-01 1.963170021772384644e-01 1.070177704095840454e-01 2.280626446008682251e-02 -8.014671504497528076e-02 2.527749538421630859e-01 -1.230537518858909607e-01 -9.119205921888351440e-02 1.351410299539566040e-01 -9.206249564886093140e-02 1.302214413881301880e-01 1.909428685903549194e-01 2.332038879394531250e-01 -4.711058437824249268e-01 1.423530653119087219e-02 1.418870836496353149e-01 -1.707243621349334717e-01 1.221052855253219604e-01 -8.448358625173568726e-03 1.526285409927368164e-01 3.221949189901351929e-02 -1.994942501187324524e-02 -1.337270140647888184e-01 -1.245642304420471191e-01 3.714475333690643311e-01
-8.564543724060058594e-02 3.010598123073577881e-01 -2.351648658514022827e-01 -1.410946995019912720e-02 -3.606256842613220215e-02 -1.323435455560684204e-01 -2.448982894420623779e-01 1.277097910642623901e-01 -3.526781126856803894e-02 1.957225799560546875e-01 -1.155909150838851929e-01 3.942478820681571960e-02 2.899536192417144775e-01 -1.483234614133834839e-01 -1.308059096336364746e-01 1.648455113172531128e-02 -5.146986991167068481e-02 1.002247482538223267e-01 2.152461707592010498e-01 3.738043010234832764e-01 -4.967929124832153320e-01 -1.467215269804000854e-02 1.608015000820159912e-01 1.123673096299171448e-01 -1.737984828650951385e-03 -1.048751026391983032e-01 1.270690858364105225e-01 7.775904238224029541e-02 1.820719391107559204e-01 -1.172200143337249756e-01 -9.393470734357833862e-02 -1.840015314519405365e-02
-2.851591911166906357e-03 -1.024315878748893738e-01 6.021055951714515686e-02 6.062906235456466675e-02 1.364231407642364502e-01 -4.058851599693298340e-01 -2.816731631755828857e-01 2.809948325157165527e-01 -1.349890083074569702e-01 2.449213415384292603e-01 2.036835998296737671e-02 -2.186578363180160522e-01 1.238406822085380554e-01 4.377333447337150574e-02 4.839128628373146057e-02 -1.241418346762657166e-01 -1.215828210115432739e-01 3.774454295635223389e-01 1.226834952831268311e-01 1.429080367088317871e-01 -3.408817052841186523e-01 -1.514870524406433105e-01 1.401437222957611084e-01 6.939297914505004883e-02 -3.081579133868217468e-02 6.193612888455390930e-02 -1.752671897411346436e-01 6.608045101165771484e-02 9.892580658197402954e-02 -1.602506190538406372e-01 -7.626800984144210815e-02 -2.040259391069412231e-01
1.441956609487533569e-01 8.374402672052383423e-02 2.173093408346176147e-01 -5.950802192091941833e-02 -2.093866169452667236e-01 7.126783579587936401e-02 -1.156423240900039673e-02 -7.144781947135925293e-02 2.469874322414398193e-01 -1.202495396137237549e-01 -8.663556724786758423e-02 1.629025209695100784e-04 3.849194943904876709e-02 -1.721962094306945801e-01 4.427563399076461792e-02 3.465909510850906372e-02 -2.333998531103134155e-01 3.151617944240570068e-01 3.142589926719665527e-01 9.502433240413665771e-02 -1.227857396006584167e-01 4.949034750461578369e-02 6.635351479053497314e-02 2.743699848651885986e-01 -7.500578463077545166e-02 3.853761553764343262e-01 -3.459336757659912109e-01 6.423330307006835938e-02 -7.154861930757761002e-03 -1.495182365179061890e-01 2.927387356758117676e-01 7.189405709505081177e-02
8.427836932241916656e-03 6.696883589029312134e-02 4.829815402626991272e-02 1.827649623155593872e-01 -7.995770871639251709e-02 -1.471592038869857788e-01 -9.859733283519744873e-02 1.583473533391952515e-01 -6.959994137287139893e-02 -6.745406985282897949e-02 -8.687800914049148560e-02 -1.799132674932479858e-01 1.133828703314065933e-02 -8.588281273841857910e-02 -2.001688070595264435e-02 1.657572388648986816e-01 -1.974277943372726440e-02 3.946200013160705566e-01 1.962281614542007446e-01 5.160932987928390503e-02 -5.180995911359786987e-02 -4.795050323009490967e-01 8.602067828178405762e-02 6.855400651693344116e-02 5.173783376812934875e-02 2.038882523775100708e-01 -2.025252580642700195e-01 -1.447555422782897949e-02 -1.638763770461082458e-02 -2.675205767154693604e-01 9.678344428539276123e-02 4.511148035526275635e-01
1.449664831161499023e-01 1.143290475010871887e-02 2.862949371337890625e-01 -4.706558585166931152e-02 7.278114557266235352e-02 3.156153485178947449e-03 -7.569330185651779175e-02 7.766506820917129517e-02 -1.081287935376167297e-01 4.076036438345909119e-02 -3.096119463443756104e-01 -8.224435895681381226e-02 1.067249402403831482e-01 -2.293685376644134521e-01 7.788588851690292358e-02 -1.934213936328887939e-01 -1.947881132364273071e-01 1.032045483589172363e-01 2.158838063478469849e-01 3.313862085342407227e-01 -1.906597763299942017e-01 8.430217206478118896e-02 1.403469592332839966e-02 -2.482531368732452393e-01 -9.868096560239791870e-02 1.472537964582443237e-01 -2.262900173664093018e-01 1.161260530352592468e-01 2.212142944335937500e-01 -1.015424802899360657e-01 -3.699658215045928955e-01 2.271879613399505615e-01
1.996694952249526978e-01 8.272738754749298096e-02 -1.004473790526390076e-01 3.446858227252960205e-01 1.175203323364257812e-01 6.221171841025352478e-02 7.264453917741775513e-02 -1.265184879302978516e-01 2.054062187671661377e-01 2.372632324695587158e-01 5.076472461223602295e-02 -9.636241197586059570e-02 8.453162387013435364e-03 -1.253981888294219971e-01 4.695326834917068481e-02 6.653015315532684326e-02 -2.222314327955245972e-01 3.195799589157104492e-01 -6.341749336570501328e-03 2.183146774768829346e-01 -1.544866710901260376e-01 -2.555344998836517334e-01 2.517538666725158691e-01 1.728212684392929077e-01 -3.129891455173492432e-01 4.815727844834327698e-02 -2.292556464672088623e-01 2.129953056573867798e-01 -7.623250037431716919e-02 1.054775491356849670e-01 -1.245257556438446045e-01 2.009191364049911499e-01
1.150779202580451965e-01 -2.581189274787902832e-01 -8.060969412326812744e-03 3.950745463371276855e-01 -3.111169934272766113e-01 1.976430863142013550e-01 -1.558656524866819382e-02 2.611593604087829590e-01 -3.862928226590156555e-02 -3.968874737620353699e-02 -1.546265464276075363e-02 3.218392133712768555e-01 1.890842467546463013e-01 -2.069966048002243042e-01 -2.602426894009113312e-02 -6.370756030082702637e-02 -3.282995522022247314e-01 6.719177216291427612e-02 1.610280275344848633e-01 1.598329842090606689e-01 -1.329298168420791626e-01 -1.357382088899612427e-01 1.128390654921531677e-01 -9.794455952942371368e-03 -1.883315593004226685e-01 1.013198271393775940e-01 1.644250005483627319e-02 -2.038523554801940918e-01 8.608649671077728271e-02 -1.999803036451339722e-01 8.040885627269744873e-02 1.238170638680458069e-01
1.927337944507598877e-01 -8.041762560606002808e-02 1.356844305992126465e-01 1.462524086236953735e-01 -3.984444960951805115e-02 -1.449013352394104004e-01 2.939240261912345886e-02 9.744174033403396606e-02 -2.114187031984329224e-01 2.821509540081024170e-01 -3.309322893619537354e-01 3.707870095968246460e-02 9.368117898702621460e-02 -2.480766922235488892e-01 1.526884585618972778e-01 4.936187341809272766e-02 -3.177084773778915405e-02 2.476779520511627197e-01 4.248867928981781006e-01 3.090786039829254150e-01 -1.594205349683761597e-01 3.136792480945587158e-01 4.212585091590881348e-02 -7.018999755382537842e-02 -1.343438178300857544e-01 -9.419475495815277100e-02 -2.917858306318521500e-03 -9.042276442050933838e-02 -9.543798863887786865e-02 -1.104429736733436584e-01 3.514230996370315552e-02 1.606467217206954956e-01
4.468415975570678711e-01 1.020086333155632019e-01 2.641779780387878418e-01 1.108120232820510864e-01 2.315572500228881836e-01 -3.469726815819740295e-02 5.699744820594787598e-02 1.304939240217208862e-01 -1.351447105407714844e-01 -9.384300559759140015e-03 -1.396969407796859741e-01 1.005312353372573853e-01 6.751514226198196411e-02 -1.050193086266517639e-01 1.544547379016876221e-01 -2.545936107635498047e-01 -1.126126796007156372e-01 2.047330588102340698e-01 3.063362538814544678e-01 2.861532568931579590e-01 -1.665018349885940552e-01 1.224758997559547424e-01 8.494260162115097046e-02 -9.489380568265914917e-02 5.580851063132286072e-02 1.432873159646987915e-01 -1.543985903263092041e-01 -3.667165059596300125e-03 -5.616708099842071533e-02 -1.653840839862823486e-01 -2.694957256317138672e-01 2.015514075756072998e-01
-8.870495110750198364e-02 4.638150334358215332e-02 5.124472547322511673e-03 1.373639404773712158e-01 9.714480489492416382e-02 -6.787979602813720703e-02 -1.170885637402534485e-01 -4.102784022688865662e-02 8.528970927000045776e-02 1.649782434105873108e-02 1.557902544736862183e-01 5.242190361022949219e-01 1.024280786514282227e-01 -1.112199649214744568e-01 -3.266084194183349609e-01 -1.734606772661209106e-01 -5.872129276394844055e-02 1.538605391979217529e-01 2.530730366706848145e-01 1.534253656864166260e-01 -3.217552006244659424e-01 7.067416608333587646e-02 2.191382050514221191e-01 -3.874214831739664078e-03 -2.561525106430053711e-01 8.480942994356155396e-02 3.716794401407241821e-02 -1.895006299018859863e-01 1.402197182178497314e-01 2.395853400230407715e-02 -1.699637472629547119e-01 2.119317799806594849e-01
1.959764808416366577e-01 -2.887085974216461182e-01 -3.270204411819577217e-03 -5.774590000510215759e-02 6.336835026741027832e-02 1.260481178760528564e-01 -1.626205071806907654e-02 1.823540925979614258e-01 -2.163272649049758911e-01 4.596934467554092407e-02 -2.645664513111114502e-01 -6.774222105741500854e-02 -6.181788817048072815e-02 -4.728256911039352417e-02 -4.474983364343643188e-02 -1.478434801101684570e-01 -2.927384674549102783e-01 4.251796603202819824e-01 1.582829207181930542e-01 1.064904928207397461e-01 -3.067207932472229004e-01 8.304696530103683472e-02 1.325796842575073242e-01 -1.654027402400970459e-01 -1.532702744007110596e-01 -4.842113703489303589e-02 1.374079287052154541e-01 -1.999776363372802734e-01 -2.345119714736938477e-01 -8.138553798198699951e-02 6.836966425180435181e-02 2.613089084625244141e-01
1.903210580348968506e-01 -1.384651064872741699e-01 1.395473778247833252e-01 2.355312108993530273e-01 -1.813281513750553131e-02 2.278438061475753784e-01 4.742944240570068359e-02 1.401996165513992310e-01 -2.534647472202777863e-02 5.677176266908645630e-02 -2.760872542858123779e-01 1.140177100896835327e-01 -8.271026425063610077e-03 2.576729096472263336e-02 2.684152126312255859e-01 1.438971906900405884e-01 -1.604540199041366577e-01 9.716876596212387085e-02 -3.928572405129671097e-03 2.150342464447021484e-01 -4.206327199935913086e-01 2.737791044637560844e-03 2.850070595741271973e-01 2.268787026405334473e-01 -1.271443516016006470e-01 1.878464072942733765e-01 -2.815265953540802002e-01 1.459981501102447510e-01 5.409378185868263245e-02 1.069318950176239014e-01 -1.680581122636795044e-01 1.523844003677368164e-01
-1.757226735353469849e-01 3.672319930046796799e-03 -1.278313249349594116e-01 2.346932515501976013e-02 1.455120090395212173e-02 -2.106253206729888916e-01 -9.923006594181060791e-02 8.526632934808731079e-02 -2.382156252861022949e-02 2.859352529048919678e-01 -8.035773783922195435e-02 8.373071998357772827e-02 -1.970920525491237640e-02 2.238522469997406006e-01 -3.162857517600059509e-02 2.059591002762317657e-02 -3.109910786151885986e-01 9.211011230945587158e-02 3.652392327785491943e-01 4.507304728031158447e-02 -3.303173184394836426e-01 2.270045429468154907e-01 3.312912881374359131e-01 3.114088065922260284e-02 1.279457360506057739e-01 -1.529567409306764603e-02 -9.152481704950332642e-02 9.140155464410781860e-02 2.787033617496490479e-01 -2.983418405055999756e-01 6.812094151973724365e-02 1.617193818092346191e-01
2.552283108234405518e-01 1.046540141105651855e-01 -3.197669386863708496e-01 3.340622484683990479e-01 7.821698486804962158e-02 -2.707107365131378174e-01 2.029486298561096191e-01 1.168569084256887436e-02 -1.423175036907196045e-01 1.956069916486740112e-01 5.724424845539033413e-04 -5.059118568897247314e-02 -3.511897101998329163e-02 -1.457814723253250122e-01 -6.130826845765113831e-02 8.110789954662322998e-02 -3.643428683280944824e-01 2.770467400550842285e-01 8.466456085443496704e-02 1.674492806196212769e-01 -9.916859120130538940e-02 -3.118735849857330322e-01 7.241629809141159058e-02 -4.905101377516984940e-03 9.130403399467468262e-02 9.174049645662307739e-02 -1.791688352823257446e-01 -2.236460745334625244e-01 1.696867793798446655e-01 -8.431327342987060547e-02 -5.567819997668266296e-02 2.194905281066894531e-02
-2.082117646932601929e-01 3.106396496295928955e-01 -1.049445942044258118e-01 -1.767164678312838078e-03 -1.506747156381607056e-01 -2.218988090753555298e-01 -1.437506526708602905e-01 -7.181799411773681641e-02 8.073449134826660156e-02 -5.776242353022098541e-03 1.400610953569412231e-01 2.448670864105224609e-01 -4.033315461128950119e-03 -1.513459999114274979e-02 2.582599520683288574e-01 1.747500747442245483e-01 -3.779651224613189697e-01 1.825911253690719604e-01 1.796759963035583496e-01 6.532783154398202896e-03 -2.732286751270294189e-01 -2.769100666046142578e-02 -2.935709431767463684e-02 -2.302814871072769165e-01 -1.816531992517411709e-03 2.005178779363632202e-01 -1.361850649118423462e-01 -2.779647409915924072e-01 1.094060391187667847e-01 -2.232794612646102905e-01 1.144773736596107483e-01 1.377505213022232056e-01
1.863520890474319458e-01 6.414206232875585556e-03 -1.103285886347293854e-02 -8.494077622890472412e-02 1.217927262187004089e-01 -2.486157715320587158e-01 1.554917693138122559e-01 -4.247261211276054382e-02 1.825120896100997925e-01 4.374615848064422607e-01 -2.077712565660476685e-01 -1.762941777706146240e-01 1.579288393259048462e-01 -1.816086769104003906e-01 -1.302376091480255127e-01 2.992519584950059652e-04 8.445476740598678589e-02 6.716472655534744263e-02 1.741376668214797974e-01 2.413952350616455078e-01 -4.285091459751129150e-01 -5.671570077538490295e-02 2.742842435836791992e-01 2.177426405251026154e-02 -5.050846934318542480e-02 9.272230416536331177e-02 -2.992640435695648193e-01 3.792320564389228821e-02 4.374981671571731567e-02 3.848794475197792053e-02 7.045703940093517303e-03 1.143699884414672852e-01
1.779368221759796143e-01 -5.674395710229873657e-02 -1.768796443939208984e-01 2.996450364589691162e-01 6.926817446947097778e-02 -1.474926918745040894e-01 -7.356463372707366943e-02 3.789065033197402954e-02 1.330370754003524780e-01 -3.551597893238067627e-02 -2.045512199401855469e-01 8.395410329103469849e-02 2.004090696573257446e-01 -1.015459150075912476e-01 2.678611278533935547e-01 -1.004596985876560211e-02 -1.806695312261581421e-01 3.739754557609558105e-01 6.562678515911102295e-02 1.109941825270652771e-01 -3.665734529495239258e-01 1.960059404373168945e-01 -1.222933381795883179e-01 -2.124610543251037598e-01 -2.090677618980407715e-01 -6.689564883708953857e-02 -8.216132223606109619e-02 2.182488888502120972e-01 -2.733663022518157959e-01 -1.285079121589660645e-01 1.223289500921964645e-02 6.703662872314453125e-02
-1.406751479953527451e-02 -2.617956101894378662e-01 -8.438329398632049561e-02 -7.232961058616638184e-02 -3.441867232322692871e-02 2.570623755455017090e-01 -1.975189000368118286e-01 -2.052213102579116821e-01 -7.745809108018875122e-02 1.078983247280120850e-01 -2.733295857906341553e-01 7.604960352182388306e-02 -2.360861934721469879e-02 -1.727419346570968628e-01 1.179034858942031860e-01 -4.523552022874355316e-03 -3.147202134132385254e-01 3.853339850902557373e-01 2.433240115642547607e-01 -6.725703924894332886e-02 -3.510833680629730225e-01 4.604463651776313782e-02 1.908627152442932129e-01 -1.274547353386878967e-02 2.002239972352981567e-01 -5.235293135046958923e-02 -2.084271050989627838e-03 -9.609694033861160278e-02 -7.620386779308319092e-02 -1.961299329996109009e-01 9.521568566560745239e-02 2.223137021064758301e-01
-1.217153221368789673e-01 1.277848612517118454e-02 -1.648214310407638550e-01 -2.564753964543342590e-02 9.685175865888595581e-02 -2.647234499454498291e-01 1.890276372432708740e-01 9.675940871238708496e-02 -2.322599589824676514e-01 2.666431367397308350e-01 -7.697229087352752686e-02 1.069579832255840302e-02 1.834944039583206177e-01 -2.192964702844619751e-01 2.999100647866725922e-02 2.086446881294250488e-01 -3.311127722263336182e-01 1.744891405105590820e-01 2.246284186840057373e-01 -4.117908701300621033e-02 -2.466350793838500977e-01 -3.661013394594192505e-02 2.128362804651260376e-01 -4.955824464559555054e-03 -1.981279812753200531e-02 1.273030340671539307e-01 -3.527509570121765137e-01 -2.615369856357574463e-02 -3.205526247620582581e-02 1.491819620132446289e-01 1.349101513624191284e-01 3.040424883365631104e-01
7.315792143344879150e-02 -9.093546122312545776e-02 -1.081174463033676147e-01 3.035975992679595947e-02 3.332656249403953552e-02 -1.335863322019577026e-01 2.218718640506267548e-02 3.609912395477294922e-01 1.249254420399665833e-01 1.974638104438781738e-01 1.965423524379730225e-01 7.905551791191101074e-02 -3.883269801735877991e-02 2.087610065937042236e-01 1.648338288068771362e-01 7.822597026824951172e-02 -2.977228462696075439e-01 1.449087560176849365e-01 2.301128208637237549e-01 -5.055630952119827271e-02 -4.089355468750000000e-01 1.033258363604545593e-01 3.045740127563476562e-01 -1.502794325351715088e-01 1.631129533052444458e-01 -3.568493202328681946e-02 1.565713621675968170e-02 -2.238276600837707520e-02 4.128747805953025818e-02 -3.485261201858520508e-01 -3.756242617964744568e-02 1.858454942703247070e-01
2.167089097201824188e-02 4.519575089216232300e-02 -2.060830444097518921e-01 -2.388753592967987061e-01 -6.477843225002288818e-02 -9.744853712618350983e-03 -1.696627587080001831e-01 -6.859252601861953735e-02 -2.539505064487457275e-02 -2.438607811927795410e-01 -6.001313030719757080e-02 2.229048311710357666e-01 9.536872804164886475e-02 -1.617271453142166138e-02 -6.969194393604993820e-03 6.734382361173629761e-02 -2.486295104026794434e-01 1.000189408659934998e-01 -3.128561191260814667e-03 7.676687091588973999e-02 -4.962669014930725098e-01 -1.972444504499435425e-01 6.477876007556915283e-02 -4.084972292184829712e-02 -1.175487041473388672e-01 2.918765544891357422e-01 -3.427237570285797119e-01 -2.189835906028747559e-01 -4.318749904632568359e-02 -2.560577690601348877e-01 1.166083961725234985e-01 1.364076435565948486e-01
1.337420046329498291e-01 5.273322388529777527e-02 -2.984097003936767578e-01 4.174126684665679932e-01 7.038176804780960083e-02 -1.657103747129440308e-01 1.877068132162094116e-01 -3.939165547490119934e-02 -8.926872909069061279e-02 -6.039092689752578735e-02 1.257797423750162125e-02 2.203309983015060425e-01 1.222141236066818237e-01 -5.628750845789909363e-02 -9.477389603853225708e-02 2.554313465952873230e-02 -2.761803865432739258e-01 3.513414859771728516e-01 3.277733027935028076e-01 3.087035939097404480e-02 -3.087021969258785248e-02 -2.097402364015579224e-01 1.212974116206169128e-01 -4.373436421155929565e-02 7.103323936462402344e-02 6.276604253798723221e-03 -1.796573400497436523e-01 3.011232055723667145e-02 2.852640151977539062e-01 -1.359156072139739990e-01 -1.403411477804183960e-01 -1.769321262836456299e-01
-1.590879261493682861e-01 -2.370347356190904975e-04 2.712745964527130127e-01 1.292034387588500977e-01 3.233807533979415894e-02 -3.302241563796997070e-01 -1.938919872045516968e-01 3.825093805789947510e-01 7.899033278226852417e-02 7.819110155105590820e-02 7.719194889068603516e-02 9.150200337171554565e-02 3.591210767626762390e-02 -1.570712774991989136e-01 -4.997517541050910950e-02 -1.580751687288284302e-01 -1.858013868331909180e-01 2.039943337440490723e-01 3.116577565670013428e-01 1.435137391090393066e-01 -3.412478268146514893e-01 -2.295031845569610596e-01 2.762698829174041748e-01 -3.069788031280040741e-02 -4.021668434143066406e-02 -1.793115735054016113e-01 -1.390960533171892166e-02 7.949592918157577515e-02 1.049965843558311462e-01 -5.656163766980171204e-02 -6.213348731398582458e-02 -1.079641059041023254e-01
-6.856881082057952881e-02 2.018527127802371979e-02 -7.766095548868179321e-02 3.906234726309776306e-02 -1.104086115956306458e-01 -1.449599713087081909e-01 -1.332240365445613861e-02 1.929268836975097656e-01 4.654251039028167725e-02 1.857522726058959961e-01 -2.812584862112998962e-02 9.289931505918502808e-02 6.594815850257873535e-02 1.319745182991027832e-01 -7.758624851703643799e-02 7.953277230262756348e-02 -1.989231556653976440e-01 -6.663125753402709961e-02 4.031184315681457520e-01 3.453849256038665771e-01 -1.474083214998245239e-01 2.517966628074645996e-01 3.562413752079010010e-01 1.360112130641937256e-01 -3.334498405456542969e-02 4.703848063945770264e-02 -1.294190734624862671e-01 7.910910248756408691e-02 3.487107753753662109e-01 -3.340349495410919189e-01 2.906999550759792328e-02 1.408196836709976196e-01
1.634411700069904327e-02 1.293794065713882446e-01 -1.509960740804672241e-01 7.290793210268020630e-02 9.868152439594268799e-02 1.568099297583103180e-02 -4.957946762442588806e-02 2.318322807550430298e-01 4.620870053768157959e-01 1.211122944951057434e-01 -1.492334157228469849e-01 1.874828636646270752e-01 9.473346173763275146e-02 -1.949643641710281372e-01 -7.734153419733047485e-02 -2.291305512189865112e-01 -3.854448795318603516e-01 2.025733143091201782e-01 -6.617178022861480713e-02 2.206677198410034180e-01 -1.118601784110069275e-01 -4.471185058355331421e-02 2.593729496002197266e-01 -9.234417974948883057e-02 5.202697217464447021e-02 1.070299670100212097e-01 1.746632903814315796e-01 -5.225272104144096375e-02 2.656275331974029541e-01 -2.029802203178405762e-01 -3.972966223955154419e-02 -6.230223178863525391e-02
-1.278243511915206909e-01 9.658042341470718384e-02 7.059738039970397949e-02 7.960670627653598785e-03 -2.675297856330871582e-01 -2.495978623628616333e-01 -9.476246684789657593e-02 1.367666851729154587e-02 1.223582476377487183e-01 5.188769195228815079e-03 1.678728759288787842e-01 -5.481079220771789551e-02 2.883136086165904999e-02 -1.544980704784393311e-01 2.790607139468193054e-02 4.372752085328102112e-02 -1.477323025465011597e-01 2.908973693847656250e-01 1.691931188106536865e-01 1.396083552390336990e-02 -3.632599115371704102e-01 6.998335570096969604e-02 -5.858013406395912170e-02 1.901099532842636108e-01 6.429408490657806396e-02 9.797492623329162598e-02 -7.591475546360015869e-02 1.962542831897735596e-01 3.088327944278717041e-01 -4.387608468532562256e-01 7.584135979413986206e-03 3.082496821880340576e-01
1.533335447311401367e-01 8.480016887187957764e-02 1.913658380508422852e-01 4.457013309001922607e-01 -7.676421850919723511e-02 -3.819460421800613403e-02 -1.743783354759216309e-01 2.901579737663269043e-01 -2.966798096895217896e-02 6.077528372406959534e-02 -4.049663543701171875e-01 -4.840278532356023788e-03 1.876664459705352783e-01 -2.481748349964618683e-03 -1.236323118209838867e-01 -3.976741805672645569e-02 -1.898817867040634155e-01 2.986090779304504395e-01 1.379114836454391479e-01 1.468763500452041626e-01 -1.213817074894905090e-01 -1.486826837062835693e-01 -5.756381154060363770e-02 7.938072085380554199e-02 1.402356177568435669e-01 3.915262594819068909e-02 -1.152045503258705139e-01 8.592100813984870911e-03 2.000575661659240723e-01 -3.212009668350219727e-01 1.303414907306432724e-02 3.482090681791305542e-02
-4.968283325433731079e-02 5.181544646620750427e-02 -2.071497142314910889e-01 -1.132383476942777634e-02 -6.759530305862426758e-02 -2.513069510459899902e-01 -2.873463928699493408e-01 1.698076166212558746e-02 2.776442766189575195e-01 2.172970324754714966e-01 -1.764855831861495972e-01 -2.028107456862926483e-02 3.630645945668220520e-02 3.137746155261993408e-01 5.832469556480646133e-03 -5.190973635762929916e-03 -1.981633454561233521e-01 2.215430885553359985e-01 2.177651375532150269e-01 -8.657612837851047516e-03 -2.606940567493438721e-01 1.677860319614410400e-02 1.123435497283935547e-01 -2.075947821140289307e-01 -2.868779301643371582e-01 1.721482127904891968e-01 -8.308532834053039551e-02 6.377606838941574097e-02 2.386169582605361938e-01 -2.355840653181076050e-01 1.831720620393753052e-01 1.297291666269302368e-01
9.993969649076461792e-02 1.065827831625938416e-01 -1.494021713733673096e-01 -2.450631372630596161e-02 -6.548370234668254852e-03 -9.236511774361133575e-03 -5.465359240770339966e-02 1.142520084977149963e-01 3.718420490622520447e-02 -1.325723975896835327e-01 -2.191048674285411835e-02 3.496859669685363770e-01 -7.971840351819992065e-02 1.430942267179489136e-01 -9.962379932403564453e-02 -2.220330387353897095e-02 -4.192554652690887451e-01 3.050699234008789062e-01 2.756678760051727295e-01 -1.096808072179555893e-02 -2.999247610569000244e-01 -4.530914127826690674e-01 -3.072427399456501007e-02 3.170400485396385193e-02 -2.365879714488983154e-01 6.952016055583953857e-02 -5.479697883129119873e-02 -6.727846711874008179e-02 8.434487134218215942e-02 -1.846329867839813232e-01 -6.969522684812545776e-02 -6.361027061939239502e-02
-7.935648411512374878e-02 2.221564054489135742e-01 -1.744754016399383545e-01 2.114506065845489502e-01 8.324618451297283173e-03 -1.936285011470317841e-02 4.346996247768402100e-01 6.863244622945785522e-02 2.205425407737493515e-03 3.443546295166015625e-01 -1.306216567754745483e-01 -1.167351901531219482e-01 1.623063981533050537e-01 -1.061035767197608948e-01 -9.143432229757308960e-02 2.132869064807891846e-01 -3.500517308712005615e-01 6.151999533176422119e-02 2.304834127426147461e-01 -1.190053150057792664e-01 -3.208733797073364258e-01 1.705634742975234985e-01 2.292844653129577637e-01 5.045100674033164978e-02 -8.929970115423202515e-02 5.810079351067543030e-02 -9.319895505905151367e-02 2.619240619242191315e-02 1.295297443866729736e-01 5.345389619469642639e-02 1.106782350689172745e-02 1.144407615065574646e-01
7.684511132538318634e-03 2.620987594127655029e-01 1.038390863686800003e-02 1.663215458393096924e-01 -6.642970442771911621e-02 1.951939463615417480e-01 2.865127027034759521e-01 3.220813721418380737e-02 -2.371004223823547363e-01 5.567030608654022217e-02 -8.094412088394165039e-02 -8.585814386606216431e-02 -1.598534882068634033e-01 -1.649439781904220581e-01 2.065089344978332520e-01 1.007553860545158386e-01 -3.750583902001380920e-02 2.623479068279266357e-01 2.535045444965362549e-01 1.932351738214492798e-01 -1.674752384424209595e-01 -3.913434147834777832e-01 3.246819376945495605e-01 -1.133478507399559021e-01 -2.220743298530578613e-01 -5.438908189535140991e-02 -1.886398494243621826e-01 3.525235131382942200e-02 1.579509526491165161e-01 -1.087615191936492920e-01 3.428341820836067200e-02 2.608361653983592987e-02
3.697047531604766846e-01 1.844503730535507202e-01 4.529948905110359192e-02 -1.304520070552825928e-01 -1.632298342883586884e-02 1.553773693740367889e-02 -2.749236226081848145e-01 1.120586767792701721e-01 -1.772836595773696899e-01 2.412095963954925537e-01 -3.487738072872161865e-01 1.818954497575759888e-01 4.159902036190032959e-02 -4.461876116693019867e-03 -1.205826327204704285e-01 -8.904002606868743896e-02 -1.488015651702880859e-01 2.257626056671142578e-01 1.580420881509780884e-01 6.894411891698837280e-02 -8.108689635992050171e-02 1.350000351667404175e-01 2.035113275051116943e-01 -8.743550628423690796e-02 -4.432473778724670410e-01 -9.374951571226119995e-02 -5.900263041257858276e-02 6.780510768294334412e-03 1.380454981699585915e-03 -1.540648639202117920e-01 -6.467588245868682861e-02 1.990246921777725220e-01
2.081133425235748291e-01 2.134134918451309204e-01 6.803299486637115479e-02 1.373989284038543701e-01 -9.172943979501724243e-02 1.580412238836288452e-01 1.142229065299034119e-01 7.057158648967742920e-02 -2.607620321214199066e-02 2.221594750881195068e-01 -2.840965092182159424e-01 7.900335639715194702e-02 -4.124303162097930908e-02 -2.820957601070404053e-01 6.526143103837966919e-02 1.797413527965545654e-01 -9.639536589384078979e-02 2.058867365121841431e-01 1.327837556600570679e-01 2.717113196849822998e-01 -2.962453067302703857e-01 -1.502562314271926880e-01 -8.152668923139572144e-02 1.276862174272537231e-01 -2.899964451789855957e-01 1.920691579580307007e-01 -2.463182657957077026e-01 2.401899844408035278e-01 -1.004882082343101501e-01 -1.580569297075271606e-01 -1.195415854454040527e-01 -1.274155229330062866e-01
1.025415137410163879e-01 -6.338994484394788742e-03 -3.566047251224517822e-01 -1.042952202260494232e-02 -9.864901006221771240e-02 6.521845608949661255e-02 2.098740190267562866e-01 -4.140068776905536652e-03 -1.218702420592308044e-01 2.098584175109863281e-01 -4.975058883428573608e-02 -6.056419387459754944e-02 1.338663697242736816e-01 -1.526519209146499634e-01 -8.541301637887954712e-02 2.568759918212890625e-01 -2.043755650520324707e-01 1.188578233122825623e-01 2.778018414974212646e-01 -2.739271223545074463e-01 -2.528111338615417480e-01 -1.887743547558784485e-02 3.289457857608795166e-01 -6.401754170656204224e-02 -9.119707345962524414e-02 -9.967433661222457886e-02 -3.214440047740936279e-01 2.268075756728649139e-02 4.666767641901969910e-02 -2.758439816534519196e-02 -1.047556102275848389e-01 3.223283886909484863e-01
5.332896858453750610e-02 -1.640581786632537842e-01 3.041246533393859863e-01 2.541181445121765137e-01 -3.334228694438934326e-02 9.281368553638458252e-02 1.005949452519416809e-01 -1.727378815412521362e-01 -5.532079935073852539e-02 2.664305567741394043e-01 -9.723173081874847412e-02 1.884551718831062317e-02 2.674380838871002197e-01 -8.078807592391967773e-02 2.848013639450073242e-01 1.120332553982734680e-01 -1.935620754957199097e-01 2.780775725841522217e-01 1.237968206405639648e-01 2.817395329475402832e-01 -1.303244382143020630e-01 2.371774911880493164e-01 3.564129471778869629e-01 5.750200897455215454e-02 -2.353667616844177246e-01 -9.050049632787704468e-02 3.046894259750843048e-02 -1.204985752701759338e-01 -7.239823788404464722e-02 -9.877143055200576782e-02 -2.506696246564388275e-02 -1.375064253807067871e-02
-2.585147134959697723e-02 2.458792030811309814e-01 1.264105588197708130e-01 -1.472882181406021118e-01 8.683868497610092163e-02 4.079189896583557129e-02 -2.368877269327640533e-02 -7.209265232086181641e-02 -1.328288018703460693e-01 -3.076379187405109406e-02 1.346491836011409760e-02 1.734077930450439453e-01 6.194343045353889465e-02 1.428207159042358398e-01 -1.491861045360565186e-02 1.236716508865356445e-01 -3.618212044239044189e-01 2.154317498207092285e-01 2.882957160472869873e-01 1.648418605327606201e-01 -3.340426087379455566e-01 -4.251297414302825928e-01 1.271991580724716187e-01 2.211785167455673218e-01 -9.660319983959197998e-02 7.010689377784729004e-02 -1.188173890113830566e-01 -3.311788290739059448e-02 6.499846279621124268e-02 -2.944222986698150635e-01 -1.692980229854583740e-01 -5.983499810099601746e-02
2.161846905946731567e-01 4.905606433749198914e-02 -2.037768959999084473e-01 2.706765830516815186e-01 -2.680909037590026855e-01 -1.019569113850593567e-01 3.528185188770294189e-02 -3.036411851644515991e-02 8.183830976486206055e-02 3.385156691074371338e-01 -4.277415946125984192e-02 -2.274749614298343658e-02 2.772742509841918945e-01 2.189620211720466614e-02 -3.765854239463806152e-01 2.021781355142593384e-02 -1.031565591692924500e-01 2.386764734983444214e-01 1.638752371072769165e-01 1.094825342297554016e-01 -1.803526133298873901e-01 -1.070686057209968567e-01 3.036390542984008789e-01 1.571646779775619507e-01 1.466262936592102051e-01 8.097836375236511230e-02 -2.679639458656311035e-01 -3.294179961085319519e-02 -1.335634142160415649e-01 -7.868010550737380981e-02 1.268669366836547852e-01 -1.775396231096237898e-04
1.302351709455251694e-02 1.118412539362907410e-01 8.872187696397304535e-03 6.381019204854965210e-02 -4.993100836873054504e-02 1.045863926410675049e-01 2.960670739412307739e-03 1.564921885728836060e-01 6.443358212709426880e-02 4.769445583224296570e-02 2.976308763027191162e-02 3.843146562576293945e-02 -9.543899446725845337e-02 -1.779324114322662354e-01 1.633988320827484131e-01 2.341270633041858673e-02 -2.057029604911804199e-01 3.296054601669311523e-01 9.719610214233398438e-02 2.277346700429916382e-01 -3.529895469546318054e-02 9.254844486713409424e-02 3.067441582679748535e-01 1.903218328952789307e-01 -5.432269573211669922e-01 -1.069766841828823090e-02 -2.879053950309753418e-01 1.722552627325057983e-01 -1.934859603643417358e-01 -2.142279595136642456e-01 1.374588757753372192e-01 -7.778359949588775635e-02
1.507681310176849365e-01 -4.346675053238868713e-02 -7.172540575265884399e-02 1.974395066499710083e-01 -1.459472775459289551e-01 -3.385950922966003418e-01 1.925515979528427124e-01 -1.261593848466873169e-01 1.848220452666282654e-02 5.216325819492340088e-02 -2.966929040849208832e-02 2.256440520286560059e-01 -7.789279520511627197e-02 -1.280919015407562256e-01 -3.807001113891601562e-01 1.117410808801651001e-01 -1.811689734458923340e-01 1.357014328241348267e-01 2.616314589977264404e-01 -1.457151118665933609e-02 -2.183001786470413208e-01 -1.229218766093254089e-01 1.255730688571929932e-01 -1.255631446838378906e-01 -2.487792670726776123e-01 -1.676838397979736328e-01 -1.730013042688369751e-01 1.336080729961395264e-01 3.460951521992683411e-02 -3.253790736198425293e-01 -2.077582031488418579e-01 7.307115197181701660e-02
-4.154790565371513367e-02 4.717109724879264832e-02 -7.021769136190414429e-02 -1.063371896743774414e-01 -1.280434578657150269e-01 -8.294595032930374146e-02 2.272792905569076538e-02 1.520114392042160034e-01 1.503993570804595947e-01 -1.061378493905067444e-01 4.063067957758903503e-03 2.155929356813430786e-01 1.060695722699165344e-01 3.540102839469909668e-01 4.926896467804908752e-02 -6.877382751554250717e-03 -7.322135567665100098e-02 2.039835043251514435e-02 3.605404496192932129e-01 4.153866171836853027e-01 -2.145617455244064331e-01 -3.045551180839538574e-01 2.773772180080413818e-01 -4.166082292795181274e-02 -1.416865438222885132e-01 2.860669493675231934e-01 -1.213554367423057556e-01 -1.232702210545539856e-01 1.776325851678848267e-01 8.616860955953598022e-02 -1.201776489615440369e-01 -4.949911311268806458e-02
1.850080639123916626e-01 -1.721077263355255127e-01 -1.402996480464935303e-01 8.694467693567276001e-02 -9.945205599069595337e-02 -5.131215229630470276e-02 -8.742952346801757812e-02 1.218707486987113953e-01 -2.503430247306823730e-01 -7.643841207027435303e-02 -2.297291904687881470e-01 1.858948767185211182e-01 1.857956871390342712e-02 -9.456817805767059326e-02 3.675995171070098877e-01 -1.387334335595369339e-02 -1.936341524124145508e-01 2.194204181432723999e-01 3.449837863445281982e-01 2.481870651245117188e-01 -2.176518738269805908e-01 -2.102176994085311890e-01 1.767856627702713013e-02 4.230514168739318848e-02 -1.648441553115844727e-01 -7.197418063879013062e-02 -7.998685538768768311e-02 2.387624382972717285e-01 -2.228920310735702515e-01 -2.381922602653503418e-01 -8.338496088981628418e-02 6.622456014156341553e-02
1.848224848508834839e-01 1.567793786525726318e-01 1.671421080827713013e-01 -7.469432055950164795e-02 1.267155073583126068e-02 -4.910286515951156616e-02 -1.070983856916427612e-01 -1.126512736082077026e-01 -1.929206103086471558e-01 1.331443488597869873e-01 -3.123205602169036865e-01 1.556388288736343384e-01 2.255535870790481567e-01 2.965596690773963928e-02 -1.790207773447036743e-01 -1.550910770893096924e-01 -3.805432096123695374e-02 1.454559266567230225e-01 4.553121328353881836e-01 1.909459978342056274e-01 4.007091280072927475e-03 1.067906469106674194e-01 1.744017601013183594e-01 4.522575810551643372e-02 -2.293154746294021606e-01 -2.368357405066490173e-02 -1.259781718254089355e-01 -1.928409934043884277e-01 -2.026670128107070923e-01 -2.502228021621704102e-01 -1.916307955980300903e-01 1.989351063966751099e-01
5.498185008764266968e-02 -1.941879540681838989e-01 3.715455532073974609e-02 2.248514592647552490e-01 -1.081764847040176392e-01 -6.114995852112770081e-02 -1.603987812995910645e-01 2.854068577289581299e-01 3.022664412856101990e-02 3.192902505397796631e-01 1.385716255754232407e-02 6.172824185341596603e-03 1.042231619358062744e-01 2.758920490741729736e-01 1.078728586435317993e-01 2.293825298547744751e-01 -2.318166941404342651e-01 -1.600202359259128571e-02 2.709872722625732422e-01 -5.434428527951240540e-02 -4.744231104850769043e-01 2.009386941790580750e-02 1.915476471185684204e-01 3.049230389297008514e-02 1.315281540155410767e-01 6.724541634321212769e-02 -3.843523189425468445e-02 -2.165923118591308594e-01 1.286006416194140911e-03 -2.396578192710876465e-01 -3.663501143455505371e-02 8.891918510198593140e-02
1.613165438175201416e-01 7.578776776790618896e-02 9.507115930318832397e-02 2.319031208753585815e-01 7.927960157394409180e-02 1.871797889471054077e-01 1.678003668785095215e-01 -1.240375265479087830e-01 7.054122537374496460e-02 -2.835843265056610107e-01 -2.882802784442901611e-01 -1.502250880002975464e-01 1.823847442865371704e-01 1.949534416198730469e-01 7.943664491176605225e-02 -9.873947128653526306e-03 -1.658051460981369019e-01 3.443942368030548096e-01 9.841267764568328857e-02 3.349452614784240723e-01 -3.174860179424285889e-01 -7.600635290145874023e-02 1.055381223559379578e-01 -4.042351990938186646e-02 -2.901296019554138184e-01 3.857860341668128967e-02 -1.932612955570220947e-01 1.046829596161842346e-01 -1.268926411867141724e-01 -4.594613611698150635e-02 3.107020445168018341e-02 1.064664125442504883e-01
1.053963974118232727e-01 2.189462035894393921e-01 -1.847831346094608307e-02 1.578855961561203003e-01 1.852926015853881836e-01 -1.104908064007759094e-01 1.545334160327911377e-01 -2.194129675626754761e-01 1.817047148942947388e-01 -1.572235822677612305e-01 -3.433099687099456787e-01 3.177846968173980713e-02 2.557379007339477539e-01 -8.955257385969161987e-02 -5.367872118949890137e-02 -1.844872534275054932e-02 -1.837440878152847290e-01 4.351202547550201416e-01 1.539426892995834351e-01 4.946676082909107208e-03 -2.967241108417510986e-01 3.148078545928001404e-02 -8.352776616811752319e-02 -1.778665035963058472e-01 -1.432012617588043213e-01 -4.314842075109481812e-02 -2.124544531106948853e-01 -2.954607903957366943e-01 1.927165430970489979e-03 1.011740565299987793e-01 1.578589342534542084e-02 -6.414411216974258423e-02
2.049230933189392090e-01 1.716875433921813965e-01 4.149764403700828552e-02 -1.688788980245590210e-01 -2.693307399749755859e-01 -3.182332515716552734e-01 -2.473719269037246704e-01 -1.090493798255920410e-01 1.767448484897613525e-01 1.297364830970764160e-01 1.031113192439079285e-01 1.484702825546264648e-01 3.420729562640190125e-02 1.112168207764625549e-01 1.647493839263916016e-01 -1.085197851061820984e-01 -1.472168266773223877e-01 2.642006054520606995e-02 1.968522965908050537e-01 2.559651732444763184e-01 -2.322432249784469604e-01 1.372175514698028564e-01 3.045129776000976562e-01 -2.210698090493679047e-02 -3.631538897752761841e-02 1.222040802240371704e-01 -2.110759317874908447e-01 -2.539200522005558014e-02 2.783890068531036377e-01 -1.862349063158035278e-01 -1.300754994153976440e-01 1.871137768030166626e-01
1.217514649033546448e-01 8.874113112688064575e-02 -1.275099068880081177e-01 2.302815169095993042e-01 2.583367228507995605e-01 2.108757011592388153e-02 2.334542386233806610e-02 -2.509787380695343018e-01 -2.012054324150085449e-01 2.263127416372299194e-01 3.705528005957603455e-02 -1.141325756907463074e-02 3.286712765693664551e-01 4.082321375608444214e-02 3.501026034355163574e-01 -1.594825536012649536e-01 -1.396163702011108398e-01 2.816303670406341553e-01 1.459461152553558350e-01 4.324931651353836060e-02 -3.897653222084045410e-01 3.351379558444023132e-02 1.758264452219009399e-01 -1.903807185590267181e-02 -1.402019858360290527e-01 -3.096701763570308685e-02 -6.049313768744468689e-02 -1.170703582465648651e-02 -2.690488696098327637e-01 -1.117102354764938354e-01 1.671806722879409790e-02 1.026566773653030396e-01
7.991424947977066040e-02 5.283109098672866821e-02 9.913088381290435791e-02 1.193882822990417480e-01 -9.476251900196075439e-02 -2.202749699354171753e-01 1.312797367572784424e-01 -3.330304324626922607e-01 3.077232241630554199e-01 3.782335221767425537e-01 -6.765717267990112305e-02 2.461699992418289185e-01 2.445199042558670044e-01 -1.770170405507087708e-02 -1.222179085016250610e-01 -2.949071303009986877e-02 -1.124437376856803894e-01 1.928130090236663818e-01 1.672619432210922241e-01 2.454382926225662231e-01 -3.171641826629638672e-01 -1.256584972143173218e-01 3.079804480075836182e-01 -7.760154549032449722e-03 6.988985836505889893e-02 -1.066714078187942505e-01 1.397012546658515930e-02 1.110576093196868896e-01 -1.049857959151268005e-01 -1.921368949115276337e-02 1.103898137807846069e-01 2.353827841579914093e-02
-7.033658213913440704e-03 2.809140384197235107e-01 -1.977881789207458496e-02 2.228370606899261475e-01 1.186999604105949402e-01 -2.508487999439239502e-01 1.597023606300354004e-01 -1.389213353395462036e-01 5.726601183414459229e-02 2.629948556423187256e-01 -1.825132817029953003e-01 -2.219404652714729309e-02 4.055121168494224548e-02 -1.212869212031364441e-01 1.118254512548446655e-01 -7.170472759753465652e-03 1.185111925005912781e-01 4.269911050796508789e-01 1.863221675157546997e-01 2.860583662986755371e-01 -3.328577876091003418e-01 1.369538903236389160e-01 4.972410574555397034e-02 -2.393955737352371216e-01 -5.356217548251152039e-02 9.167888760566711426e-02 -1.043813377618789673e-01 -2.544349431991577148e-01 -1.243170946836471558e-01 8.115120232105255127e-02 -2.951446548104286194e-02 -4.413533210754394531e-02
-1.403636932373046875e-01 5.847125127911567688e-02 2.404999285936355591e-01 2.725331783294677734e-01 4.149240255355834961e-01 7.723116874694824219e-02 1.458060462027788162e-02 1.957854256033897400e-02 9.058878757059574127e-03 -2.855872549116611481e-02 -4.795049782842397690e-03 -1.932969987392425537e-01 -9.615565836429595947e-02 -1.380290091037750244e-01 -3.261789306998252869e-02 1.883508404716849327e-03 -3.057385683059692383e-01 6.487660109996795654e-02 1.687284857034683228e-01 3.187421560287475586e-01 -1.249336153268814087e-01 -1.627263613045215607e-02 2.199617475271224976e-01 -4.556373879313468933e-02 -1.650757938623428345e-01 2.027139216661453247e-01 -1.230098158121109009e-01 9.804487228393554688e-03 -1.162976175546646118e-01 -3.591794669628143311e-01 -2.392308712005615234e-01 1.448173671960830688e-01
5.788092687726020813e-02 -1.480270326137542725e-01 8.594194054603576660e-02 -1.249652206897735596e-01 4.754620790481567383e-02 -9.421011060476303101e-02 1.696216762065887451e-01 9.999196231365203857e-02 1.069867834448814392e-01 3.189362585544586182e-01 -1.130121648311614990e-01 -1.189442500472068787e-01 -1.007517129182815552e-01 -2.620631158351898193e-01 -1.904283761978149414e-01 4.156640172004699707e-02 2.310940995812416077e-02 1.678345501422882080e-01 2.306041270494461060e-01 1.571649610996246338e-01 -4.376886188983917236e-01 -1.628905236721038818e-01 8.406395465135574341e-02 6.809266656637191772e-02 7.380028069019317627e-02 -1.178978197276592255e-02 -3.405190408229827881e-01 -2.310814261436462402e-01 2.746237255632877350e-02 -1.600513309240341187e-01 6.510647386312484741e-02 3.209179639816284180e-01
8.867642283439636230e-02 9.476076811552047729e-02 3.614840283989906311e-02 7.767676562070846558e-02 -8.907260000705718994e-02 -1.979506164789199829e-01 1.996251344680786133e-01 -3.610135018825531006e-01 1.929480582475662231e-01 1.353095173835754395e-01 1.661205440759658813e-01 5.568260326981544495e-02 2.264146208763122559e-01 -6.940924376249313354e-02 -1.707808673381805420e-01 -1.637344062328338623e-01 -7.652119547128677368e-02 2.063083052635192871e-01 1.382012218236923218e-01 4.283982515335083008e-01 -3.210504949092864990e-01 -2.268046587705612183e-01 2.456633001565933228e-01 -1.913277357816696167e-01 -1.009949073195457458e-01 2.396880649030208588e-03 -9.073442965745925903e-02 9.477947652339935303e-02 -1.702757626771926880e-01 -3.247911483049392700e-02 -7.404578849673271179e-03 1.370917446911334991e-02
-1.697240471839904785e-01 1.674671471118927002e-02 2.009788155555725098e-01 2.304649055004119873e-01 -2.293647974729537964e-01 1.357734352350234985e-01 -6.293613463640213013e-02 -4.781455546617507935e-02 2.106108888983726501e-02 -1.147478446364402771e-02 -9.090889245271682739e-02 8.271075785160064697e-02 -8.183240145444869995e-02 -8.550165593624114990e-02 3.536704927682876587e-02 1.901435256004333496e-01 -2.430576644837856293e-02 3.738198280334472656e-01 2.844695746898651123e-01 5.278826132416725159e-02 -4.669591784477233887e-01 -1.638006418943405151e-02 2.299929969012737274e-03 1.510277539491653442e-01 -5.190854892134666443e-02 9.900712221860885620e-02 -1.922646462917327881e-01 -3.517757058143615723e-01 8.310804516077041626e-02 1.757154166698455811e-01 -2.284686863422393799e-01 6.825555860996246338e-02
5.391323566436767578e-02 -1.571773178875446320e-02 -1.155871897935867310e-01 -2.692324221134185791e-01 -1.458982098847627640e-02 2.608436532318592072e-02 -1.731718480587005615e-01 1.823186278343200684e-01 3.274011313915252686e-01 -1.231279876083135605e-02 1.272227168083190918e-01 8.468897640705108643e-02 1.912046074867248535e-01 9.625177085399627686e-02 -2.889373153448104858e-02 -9.912178665399551392e-02 -2.596497237682342529e-01 2.167588919401168823e-01 3.455612957477569580e-01 2.884270250797271729e-01 -1.686234027147293091e-01 -1.384146660566329956e-01 8.225408941507339478e-02 -8.843436092138290405e-02 -8.836993575096130371e-02 -1.853981763124465942e-01 -2.484264522790908813e-01 -3.876670077443122864e-02 3.061611652374267578e-01 -1.315661221742630005e-01 -2.004273086786270142e-01 1.545760333538055420e-01
1.614466458559036255e-01 7.997331768274307251e-02 -5.849190801382064819e-02 1.811002790927886963e-01 4.942497983574867249e-02 -8.811981230974197388e-02 1.980159431695938110e-01 -5.979669466614723206e-02 -6.880500167608261108e-02 4.277791976928710938e-01 1.472922265529632568e-01 2.298599779605865479e-01 4.627873003482818604e-02 -2.667709998786449432e-02 3.112791478633880615e-01 1.212545558810234070e-01 1.731891185045242310e-02 3.627526760101318359e-01 9.852928668260574341e-02 2.136058062314987183e-01 -3.183804452419281006e-01 1.253805458545684814e-01 5.924904718995094299e-02 -1.826179921627044678e-01 -1.173664554953575134e-01 -1.725607365369796753e-01 -4.545626044273376465e-02 1.197983473539352417e-01 1.356687545776367188e-01 -1.778139024972915649e-01 -1.323784887790679932e-01 1.814585626125335693e-01
1.811293512582778931e-01 -7.380660623311996460e-02 8.492491394281387329e-02 2.106742188334465027e-02 4.484856128692626953e-02 -1.450406312942504883e-01 1.426280438899993896e-01 9.374397993087768555e-02 3.217822313308715820e-01 1.216616332530975342e-01 -1.991608738899230957e-02 9.248802810907363892e-02 -9.556123614311218262e-02 -1.787273287773132324e-01 -1.091898009181022644e-01 -4.977958276867866516e-02 -8.484476804733276367e-02 6.702180951833724976e-02 1.532328128814697266e-01 3.453467488288879395e-01 -4.775127172470092773e-01 -6.291303783655166626e-02 1.426287442445755005e-01 4.369126260280609131e-02 -4.840866103768348694e-02 5.050997808575630188e-02 -2.921179533004760742e-01 1.366810649633407593e-01 5.625330284237861633e-02 -9.725831449031829834e-02 4.174991548061370850e-01 -1.209791377186775208e-01
2.849983051419258118e-02 2.356841564178466797e-01 1.333978306502103806e-02 -6.507641822099685669e-02 -1.732903569936752319e-01 3.718379735946655273e-01 1.589148491621017456e-01 3.974163532257080078e-02 2.078429758548736572e-01 -6.572226528078317642e-03 -2.766739018261432648e-02 9.515671432018280029e-02 1.294312775135040283e-01 -1.005097180604934692e-01 2.735971808433532715e-01 1.056597903370857239e-01 5.314286332577466965e-03 2.990990877151489258e-01 2.401436567306518555e-01 1.729840338230133057e-01 -3.309306502342224121e-01 -1.408730149269104004e-01 1.237181425094604492e-01 7.166872173547744751e-02 2.090709805488586426e-01 3.902104496955871582e-01 -1.663950383663177490e-01 8.342275023460388184e-02 8.395119756460189819e-02 -1.113354861736297607e-01 4.035495687276124954e-03 -3.464295342564582825e-02
3.250009417533874512e-01 -2.450486458837985992e-02 -8.730056136846542358e-02 -1.336662378162145615e-02 2.847281396389007568e-01 6.749483942985534668e-02 2.553221024572849274e-02 -1.215140670537948608e-01 -1.662033200263977051e-01 2.244154661893844604e-01 2.965513244271278381e-02 3.507348597049713135e-01 1.312403678894042969e-01 7.917485386133193970e-02 1.751618385314941406e-01 3.260686993598937988e-03 -9.800766408443450928e-02 2.464886307716369629e-01 6.207048147916793823e-02 1.997459381818771362e-01 -2.471718043088912964e-01 4.234974086284637451e-02 3.255425989627838135e-01 1.943431422114372253e-02 3.778403252363204956e-02 1.130527700297534466e-03 -2.308396250009536743e-01 -2.965306863188743591e-02 -1.041244044899940491e-01 -1.120511293411254883e-01 -3.759557306766510010e-01 1.586625874042510986e-01
-8.057439327239990234e-02 -8.473837375640869141e-02 -8.807791769504547119e-02 3.057972490787506104e-01 8.525194227695465088e-02 2.226332873106002808e-01 1.185171306133270264e-01 1.625164598226547241e-01 1.076885759830474854e-01 2.658445388078689575e-02 3.308655321598052979e-02 3.915601372718811035e-01 -3.846069052815437317e-02 1.411978341639041901e-02 -1.106042191386222839e-01 -1.950310766696929932e-01 -3.539952933788299561e-01 1.739078909158706665e-01 1.766498386859893799e-01 1.073214858770370483e-01 -2.267728596925735474e-01 -1.217270046472549438e-01 1.721931993961334229e-01 1.457008570432662964e-01 -1.748020797967910767e-01 5.775360018014907837e-02 -3.905300050973892212e-02 2.170127928256988525e-01 -1.360292583703994751e-01 -5.007335171103477478e-02 1.950623244047164917e-01 3.348516821861267090e-01
7.265312131494283676e-03 2.303070947527885437e-02 -1.372160017490386963e-01 -2.957059442996978760e-02 3.210372477769851685e-02 -5.144171416759490967e-03 -1.715158671140670776e-01 -1.621384471654891968e-01 -5.340025573968887329e-02 -2.445773631334304810e-01 -6.850483478046953678e-04 7.258013635873794556e-02 1.040613129734992981e-01 -2.352192848920822144e-01 1.061750724911689758e-01 -2.568227238953113556e-02 -2.115067690610885620e-01 5.819670110940933228e-02 1.695766746997833252e-01 3.388893604278564453e-01 -4.939740002155303955e-01 -2.597052156925201416e-01 -4.050138592720031738e-02 1.495792530477046967e-02 -1.743365526199340820e-01 5.303974822163581848e-02 -2.052424103021621704e-01 -2.620153427124023438e-01 5.217366293072700500e-02 -3.051755726337432861e-01 1.111036390066146851e-01 -1.403433680534362793e-01
1.217501759529113770e-01 1.400252580642700195e-01 2.042914330959320068e-01 -7.818666100502014160e-02 -4.701756685972213745e-02 7.589835673570632935e-02 8.738095313310623169e-02 -2.473280578851699829e-02 -5.592054128646850586e-02 -1.820977926254272461e-01 -1.267972886562347412e-01 -1.654510349035263062e-01 1.661759912967681885e-01 -7.308985292911529541e-02 8.890320360660552979e-02 5.961582809686660767e-02 7.434088271111249924e-03 4.678206741809844971e-01 4.966967999935150146e-01 2.577397681307047606e-04 -3.325683772563934326e-01 -1.026083603501319885e-01 1.216937750577926636e-01 2.666616439819335938e-01 2.737265452742576599e-02 1.747979223728179932e-01 -1.969878673553466797e-01 8.985655009746551514e-02 -1.341800391674041748e-01 -3.821091086138039827e-04 2.734615840017795563e-02 -8.802811056375503540e-02
-2.667440474033355713e-01 2.745855450630187988e-01 1.420250535011291504e-01 7.872225344181060791e-02 -1.252537220716476440e-01 -3.339049965143203735e-02 -2.381069511175155640e-01 1.316305547952651978e-01 1.972777396440505981e-01 1.199333444237709045e-01 -1.596670411527156830e-02 9.490545839071273804e-02 1.365395933389663696e-01 1.697634458541870117e-01 -5.258640646934509277e-02 -2.068366408348083496e-01 -4.150937497615814209e-02 2.427292764186859131e-01 2.476120144128799438e-01 4.044331014156341553e-01 -3.057892620563507080e-01 -1.378031075000762939e-01 2.200219631195068359e-01 -2.624237164855003357e-02 1.397495269775390625e-01 -8.538453257642686367e-04 2.862548641860485077e-02 -3.417742624878883362e-02 8.319275826215744019e-02 -1.582616865634918213e-01 8.977545797824859619e-02 2.683730423450469971e-01
1.127168089151382446e-01 -1.157637760043144226e-01 -1.782138645648956299e-01 9.331125766038894653e-02 8.275321684777736664e-03 1.092394590377807617e-01 6.481886655092239380e-02 -1.367788463830947876e-01 -1.127898246049880981e-01 4.045225381851196289e-01 7.184793055057525635e-02 1.933302581310272217e-01 1.888958271592855453e-03 -5.960159748792648315e-02 8.882986009120941162e-02 2.693385481834411621e-01 -2.033866643905639648e-01 2.114284634590148926e-01 1.594946980476379395e-01 3.947574496269226074e-01 -2.620102763175964355e-01 1.205184087157249451e-01 1.034955829381942749e-01 -7.992583513259887695e-02 -1.124046370387077332e-01 -2.310322523117065430e-01 -1.530941575765609741e-01 1.468198597431182861e-01 -2.222960814833641052e-02 -2.342014610767364502e-01 -6.451811641454696655e-02 2.397933751344680786e-01
-9.611077606678009033e-02 -1.232949793338775635e-01 -8.794856816530227661e-02 6.326960865408182144e-03 2.909130975604057312e-02 -2.840783894062042236e-01 -2.237060666084289551e-01 1.362076103687286377e-01 8.359130471944808960e-02 2.037607580423355103e-01 -1.473008990287780762e-01 -3.133310675621032715e-01 7.591580599546432495e-02 8.637804538011550903e-02 1.522260308265686035e-01 4.324989765882492065e-02 -4.096369147300720215e-01 8.726127445697784424e-02 1.998939961194992065e-01 2.986234128475189209e-01 -3.366665244102478027e-01 8.999738842248916626e-02 1.927592158317565918e-01 7.807616144418716431e-02 6.297601759433746338e-02 2.942166663706302643e-02 9.952077269554138184e-02 -4.599639028310775757e-02 2.378647625446319580e-01 -1.938311457633972168e-01 6.166186183691024780e-02 1.641476154327392578e-01
2.488971203565597534e-01 -1.791177541017532349e-01 -1.921585947275161743e-01 3.504009246826171875e-01 -3.864527121186256409e-02 -4.061678424477577209e-02 7.483857870101928711e-02 2.719793617725372314e-01 -1.225131675601005554e-01 -1.807596534490585327e-01 1.181269511580467224e-01 2.690502703189849854e-01 -3.706594184041023254e-02 5.447070300579071045e-02 2.532687969505786896e-02 -1.573328226804733276e-01 -1.891866177320480347e-01 4.170158803462982178e-01 9.587835520505905151e-02 1.399852931499481201e-01 -2.414889782667160034e-01 -3.629949875175952911e-03 1.543064266443252563e-01 -2.449907660484313965e-01 -3.079392910003662109e-01 6.098172441124916077e-02 9.975807368755340576e-02 -2.801557630300521851e-02 5.837394669651985168e-02 -4.794093593955039978e-02 -6.059445813298225403e-02 2.191003784537315369e-02
-2.959374189376831055e-01 2.895393669605255127e-01 -3.428534418344497681e-02 1.855256557464599609e-01 -7.018502056598663330e-02 -6.043497100472450256e-02 -1.197493821382522583e-01 3.121172487735748291e-01 9.722229838371276855e-02 -6.011274177581071854e-03 1.376335918903350830e-01 -5.422952398657798767e-02 1.072283089160919189e-01 -7.613833993673324585e-02 -1.503051538020372391e-02 7.481463998556137085e-02 -9.518617391586303711e-02 1.478137075901031494e-01 3.967914879322052002e-01 2.685974538326263428e-01 -3.722163438796997070e-01 -2.445081025362014771e-01 1.496593058109283447e-01 -5.662047769874334335e-03 1.147674545645713806e-01 -8.255328238010406494e-02 8.470223844051361084e-02 -2.260652929544448853e-02 2.179762870073318481e-01 -1.596642732620239258e-01 1.179531514644622803e-01 1.493957936763763428e-01
-3.813076019287109375e-02 1.336792856454849243e-01 -2.506371773779392242e-02 2.507332712411880493e-02 3.129233419895172119e-01 3.339094668626785278e-02 8.850581198930740356e-02 -1.048746984452009201e-02 1.090163737535476685e-01 5.190145596861839294e-02 -3.793998807668685913e-02 4.322142004966735840e-01 2.215387374162673950e-01 6.324295699596405029e-02 -2.596451155841350555e-02 1.730913817882537842e-01 -2.783389687538146973e-01 1.145364493131637573e-01 2.180127352476119995e-01 1.242854446172714233e-01 -1.464228332042694092e-01 1.959288120269775391e-01 1.413744036108255386e-02 -3.613626956939697266e-02 8.385881036520004272e-02 4.060044288635253906e-01 -3.553831875324249268e-01 -2.173940986394882202e-01 5.853361636400222778e-02 -1.054825261235237122e-01 -6.688544154167175293e-02 -8.088450878858566284e-02
6.969011574983596802e-02 5.610344558954238892e-02 -2.217999398708343506e-01 1.212855130434036255e-01 -1.447602957487106323e-01 -1.906692534685134888e-01 -1.662481725215911865e-01 -2.258488684892654419e-01 1.440733075141906738e-01 1.847080737352371216e-01 -2.523145675659179688e-01 -6.569972634315490723e-02 -6.855824589729309082e-02 3.390436172485351562e-01 6.484302878379821777e-02 8.899296820163726807e-02 -2.000301629304885864e-01 1.769282072782516479e-01 2.276082634925842285e-01 2.083787173032760620e-01 -3.202007114887237549e-01 -6.439183652400970459e-02 9.816149622201919556e-02 1.141246501356363297e-02 -2.543832063674926758e-01 1.662509143352508545e-01 7.632971554994583130e-02 -9.142379462718963623e-02 2.420825660228729248e-01 -2.717925012111663818e-01 4.787410795688629150e-02 1.149786710739135742e-01
-5.345194041728973389e-02 2.829349637031555176e-01 -1.268957648426294327e-02 -7.944007217884063721e-02 -1.735818982124328613e-01 -3.444734215736389160e-02 9.920299984514713287e-03 6.737604737281799316e-02 3.067283425480127335e-03 -2.644829750061035156e-01 1.381130963563919067e-01 2.542337477207183838e-01 1.880493611097335815e-01 -1.286569386720657349e-01 3.276018798351287842e-02 3.043896751478314400e-03 -2.932975292205810547e-01 3.652719408273696899e-02 1.994718313217163086e-01 3.389748036861419678e-01 -4.465803802013397217e-01 -3.744044005870819092e-01 1.284197121858596802e-01 -8.251494914293289185e-02 -7.291355635970830917e-03 -2.308112569153308868e-02 -5.750924348831176758e-02 5.592878535389900208e-02 1.807202547788619995e-01 1.697305403649806976e-02 -7.296589016914367676e-02 1.331865936517715454e-01
1.029072999954223633e-01 1.653406023979187012e-01 -1.085899025201797485e-01 -1.380486637353897095e-01 -4.940156638622283936e-02 -3.151813745498657227e-01 -1.819196641445159912e-01 1.350886523723602295e-01 1.035776436328887939e-01 7.871883362531661987e-02 -2.620558068156242371e-02 -5.857796221971511841e-02 9.827298671007156372e-02 -7.699598371982574463e-02 3.433270454406738281e-01 -2.962582930922508240e-02 -2.334588617086410522e-01 -1.897558383643627167e-02 1.573975235223770142e-01 2.947662770748138428e-01 -2.080952823162078857e-01 -3.600891530513763428e-01 2.888852655887603760e-01 1.813300549983978271e-01 -6.105304881930351257e-02 1.029989942908287048e-01 4.163449630141258240e-02 -5.715627595782279968e-02 2.162277251482009888e-01 -2.570258975028991699e-01 -1.520879194140434265e-02 1.857622712850570679e-01
-1.622213870286941528e-01 2.068299055099487305e-01 -3.244728744029998779e-01 1.575126200914382935e-01 -2.023724317550659180e-01 1.177787035703659058e-01 9.894892573356628418e-02 8.871871232986450195e-02 -1.704233586788177490e-01 9.306649118661880493e-02 6.445884704589843750e-02 -1.222692430019378662e-01 -5.757257714867591858e-02 9.772493690252304077e-02 5.316305533051490784e-02 4.734599497169256210e-03 -8.150275051593780518e-02 4.324930906295776367e-01 1.088285297155380249e-01 2.437941581010818481e-01 -2.341216504573822021e-01 -1.028775423765182495e-01 2.368315458297729492e-01 1.201362237334251404e-01 -4.606259465217590332e-01 -8.075604587793350220e-02 -5.407647043466567993e-02 1.706757992506027222e-01 1.472090650349855423e-02 -1.419951394200325012e-02 5.978498235344886780e-02 -1.284615509212017059e-02
-8.265021443367004395e-02 1.654874533414840698e-02 2.151568233966827393e-01 1.821809448301792145e-02 4.036264494061470032e-02 -1.582664251327514648e-01 1.627682894468307495e-01 7.238472998142242432e-02 1.311014294624328613e-01 -5.430093780159950256e-02 5.112000554800033569e-02 3.583139777183532715e-01 8.839312940835952759e-02 -1.098728105425834656e-01 1.056973636150360107e-01 -2.304676026105880737e-01 6.816350668668746948e-02 1.828557848930358887e-01 3.181508183479309082e-01 -5.794057156890630722e-03 -2.792435586452484131e-01 -2.089789509773254395e-01 2.821962833404541016e-01 3.090329468250274658e-02 7.060357928276062012e-02 -2.880338393151760101e-02 -2.523050904273986816e-01 3.060947954654693604e-01 -1.488689100369811058e-03 -7.504460960626602173e-02 5.416817963123321533e-02 3.731487989425659180e-01
2.594148516654968262e-01 8.684498816728591919e-02 9.306699782609939575e-02 6.496476382017135620e-02 -6.094741821289062500e-02 -1.552979350090026855e-01 -2.146215140819549561e-01 9.245688468217849731e-02 8.943106513470411301e-04 3.093605041503906250e-01 -3.273060023784637451e-01 2.166436463594436646e-01 2.337893247604370117e-01 3.795390203595161438e-02 1.067624520510435104e-02 -1.184702515602111816e-01 -4.887373000383377075e-02 1.872826814651489258e-01 3.018099963665008545e-01 6.085690110921859741e-02 9.867902100086212158e-02 4.332717880606651306e-02 1.201241761445999146e-01 -1.131260097026824951e-01 -1.395206749439239502e-01 1.257858872413635254e-01 -1.384192705154418945e-01 -2.215575426816940308e-01 8.645737543702125549e-03 -2.202691286802291870e-01 -6.561925262212753296e-02 4.269526600837707520e-01
3.180130943655967712e-02 -6.154860183596611023e-02 -2.030305713415145874e-01 -1.756706237792968750e-01 -2.445540763437747955e-02 -2.797015607357025146e-01 -1.378646194934844971e-01 -1.314250286668539047e-02 9.038901329040527344e-02 -1.196130178868770599e-02 1.503318995237350464e-01 2.957799136638641357e-01 -4.859117791056632996e-02 8.923629671335220337e-02 -9.185425937175750732e-02 2.490231767296791077e-02 -2.042848467826843262e-01 2.280178666114807129e-01 2.464792430400848389e-01 1.428615152835845947e-01 -6.128502637147903442e-02 -1.749919652938842773e-01 2.794038057327270508e-01 4.699530079960823059e-02 -1.629567295312881470e-01 1.402220726013183594e-01 4.101310670375823975e-02 -3.234226405620574951e-01 -1.324624419212341309e-01 -1.417706012725830078e-01 1.080838665366172791e-01 4.426743388175964355e-01
-1.890880167484283447e-01 7.188996672630310059e-02 -3.713410720229148865e-02 -2.146466672420501709e-01 -1.625275984406471252e-02 1.181277930736541748e-01 -1.118616387248039246e-01 1.327651143074035645e-01 -1.040457487106323242e-01 -5.855559185147285461e-02 -1.984748393297195435e-01 1.176005899906158447e-01 1.164545938372612000e-01 -8.757255971431732178e-03 8.226347714662551880e-02 1.636759042739868164e-01 -2.762766778469085693e-01 1.937813758850097656e-01 4.645489454269409180e-01 2.109248340129852295e-01 -3.469910919666290283e-01 -2.200035750865936279e-01 1.832347661256790161e-01 1.721753180027008057e-01 1.215446516871452332e-01 2.830923534929752350e-02 -1.137240156531333923e-01 -3.242609649896621704e-02 -1.862747073173522949e-01 -1.763309538364410400e-01 -2.080166786909103394e-01 -8.818154036998748779e-02
7.372521609067916870e-02 -9.151570498943328857e-02 -1.206354349851608276e-01 1.900485455989837646e-01 -5.516957864165306091e-02 -8.782359957695007324e-02 1.554971933364868164e-01 2.389857769012451172e-01 5.962435156106948853e-02 6.891166418790817261e-02 2.469944655895233154e-01 3.508208096027374268e-01 1.109948381781578064e-01 -1.583224385976791382e-01 -3.486356139183044434e-01 -7.595359534025192261e-02 -9.264200180768966675e-02 2.026263773441314697e-01 1.726358234882354736e-01 -6.805294658988714218e-03 -3.279433548450469971e-01 -1.272093206644058228e-01 2.778335213661193848e-01 -3.821512684226036072e-02 -3.317225277423858643e-01 2.670558691024780273e-01 1.122066304087638855e-01 -3.135058796033263206e-03 2.508799172937870026e-02 -6.512870639562606812e-02 7.384730875492095947e-02 1.507498137652873993e-02
9.375534951686859131e-02 2.651253640651702881e-01 2.810920178890228271e-01 -1.388503015041351318e-01 -7.710412144660949707e-02 1.580392196774482727e-02 1.024093329906463623e-01 -3.647701069712638855e-02 4.861541464924812317e-02 -5.327542498707771301e-02 -1.365545392036437988e-01 -2.237528748810291290e-02 2.018195986747741699e-01 -1.161128580570220947e-01 2.448390573263168335e-01 1.824470795691013336e-02 -1.880709268152713776e-02 4.134046435356140137e-01 4.219707548618316650e-01 4.222514852881431580e-02 -2.996091246604919434e-01 -1.796261221170425415e-01 1.358034014701843262e-01 1.697214096784591675e-01 6.275967508554458618e-02 2.368127107620239258e-01 -2.230428457260131836e-01 1.480265110731124878e-01 -4.171216487884521484e-02 -4.769472405314445496e-03 2.633239701390266418e-02 -1.061027944087982178e-01
1.608964800834655762e-01 2.335656136274337769e-01 1.334872748702764511e-02 -9.582988917827606201e-02 2.871395088732242584e-02 -7.749991118907928467e-02 3.887156844139099121e-01 -1.445577591657638550e-01 2.107832133769989014e-01 3.248298913240432739e-02 -1.330068800598382950e-02 3.423664346337318420e-02 2.206504717469215393e-02 -1.576872169971466064e-01 3.210578858852386475e-02 -2.056891620159149170e-01 -1.401515007019042969e-01 1.267945170402526855e-01 2.649712562561035156e-01 2.347718179225921631e-01 -3.290328383445739746e-01 -1.269441694021224976e-01 2.495860010385513306e-01 -1.365873664617538452e-01 6.608321517705917358e-02 3.132100403308868408e-01 -7.481778413057327271e-02 9.818200767040252686e-02 -6.150976568460464478e-02 -2.287348918616771698e-02 2.897071242332458496e-01 2.086389213800430298e-01
-3.329978510737419128e-02 1.595161706209182739e-01 -2.250718884170055389e-02 1.644977480173110962e-01 4.410829395055770874e-02 6.415913254022598267e-02 -1.736721098423004150e-01 -1.340334713459014893e-01 -3.797033429145812988e-02 1.289562135934829712e-01 1.344156563282012939e-01 2.830208241939544678e-01 -1.297435760498046875e-01 -1.479701250791549683e-01 4.758312553167343140e-02 1.594459265470504761e-02 -4.414345324039459229e-01 -7.008326798677444458e-02 3.447375297546386719e-01 9.325213730335235596e-02 -2.896525561809539795e-01 -2.612093687057495117e-01 1.478804834187030792e-02 -2.011887282133102417e-01 -2.281988412141799927e-01 1.514732837677001953e-01 8.248715847730636597e-02 -4.431097581982612610e-02 -1.554544419050216675e-01 8.890056982636451721e-03 2.491084337234497070e-01 2.097067683935165405e-01
-1.619345694780349731e-01 2.827333100140094757e-02 2.073622494935989380e-01 -7.670365273952484131e-02 -1.682138741016387939e-01 2.089795768260955811e-01 -1.982624083757400513e-02 6.658675521612167358e-02 2.073717713356018066e-01 -2.410497963428497314e-01 -1.874620467424392700e-01 1.186247467994689941e-01 -1.317828595638275146e-01 -9.583482146263122559e-02 -2.162450551986694336e-02 1.586315184831619263e-01 -2.223331481218338013e-01 4.496664106845855713e-01 1.903404444456100464e-01 1.636548936367034912e-01 -4.010109603404998779e-01 5.976052209734916687e-02 1.782636940479278564e-01 2.142013609409332275e-01 3.477881103754043579e-02 -4.394553601741790771e-02 -6.515083461999893188e-02 -1.247239187359809875e-01 4.406715184450149536e-02 1.553924232721328735e-01 -1.325540840625762939e-01 1.466605663299560547e-01
-2.445827275514602661e-01 1.252476591616868973e-03 -1.292730569839477539e-01 -9.466248005628585815e-02 -1.662510633468627930e-02 -1.457228809595108032e-01 5.838431417942047119e-02 9.092952124774456024e-03 1.615353822708129883e-01 1.203069314360618591e-01 -2.296244651079177856e-01 5.647196434438228607e-03 -3.327922895550727844e-02 3.191345334053039551e-01 1.877689957618713379e-01 -7.774297147989273071e-02 -1.353313475847244263e-01 3.337373435497283936e-01 3.930167257785797119e-01 2.498527765274047852e-01 -2.160254269838333130e-01 2.032758668065071106e-02 1.991816610097885132e-02 -1.970161348581314087e-01 -1.095651015639305115e-01 2.621594071388244629e-01 9.631478041410446167e-02 -2.009454220533370972e-01 -4.913149401545524597e-02 -1.666890271008014679e-02 -2.931955158710479736e-01 9.505435009486973286e-04
-1.256306469440460205e-02 -3.187797218561172485e-02 -6.380949169397354126e-02 2.224784195423126221e-01 -3.243845328688621521e-02 -2.342551797628402710e-01 -6.368054449558258057e-02 -8.779209852218627930e-02 -6.043715775012969971e-02 8.111579809337854385e-04 -8.938670903444290161e-02 3.281596302986145020e-01 9.580304473638534546e-02 -2.959537506103515625e-02 -6.811716407537460327e-02 6.315256655216217041e-02 -1.834574639797210693e-01 4.063566029071807861e-01 1.797765642404556274e-01 1.100191324949264526e-01 -1.168853119015693665e-01 -4.030810296535491943e-01 1.723847687244415283e-01 -3.219914436340332031e-01 -2.095785290002822876e-01 -2.153787575662136078e-02 2.762396261096000671e-02 5.676915869116783142e-02 -1.935629546642303467e-01 5.268335714936256409e-02 -3.133687078952789307e-01 6.002365844324231148e-04
-8.453527092933654785e-02 2.147088386118412018e-02 -9.853903949260711670e-02 1.446381062269210815e-01 -1.487589906901121140e-02 -1.666971445083618164e-01 -7.287625223398208618e-02 1.878039985895156860e-01 8.929599821567535400e-02 1.035005226731300354e-01 -7.175730913877487183e-02 1.702005863189697266e-01 -1.180247068405151367e-01 4.579099267721176147e-02 6.930235773324966431e-03 -1.325364708900451660e-01 -6.197234243154525757e-02 -1.633450388908386230e-01 1.165807917714118958e-01 1.912415176630020142e-01 -4.162656962871551514e-01 5.078923702239990234e-02 3.876917064189910889e-01 -1.299020648002624512e-01 6.874894350767135620e-02 -2.739596366882324219e-01 -5.823267996311187744e-02 -4.362313542515039444e-03 6.917413324117660522e-02 -2.816705107688903809e-01 2.546415328979492188e-01 3.883933126926422119e-01
2.200952768325805664e-01 1.052729338407516479e-01 2.377744019031524658e-01 1.573032438755035400e-01 1.478659361600875854e-02 1.968544572591781616e-01 1.243097186088562012e-01 8.263058960437774658e-02 -3.169159870594739914e-03 6.618999689817428589e-02 -2.396299988031387329e-01 1.731214374303817749e-01 -9.791298210620880127e-02 1.483812183141708374e-01 6.824059039354324341e-02 8.547666668891906738e-02 -1.478240936994552612e-01 3.539046738296747208e-04 -3.301821276545524597e-02 9.441970288753509521e-02 -4.398029148578643799e-01 1.357749998569488525e-01 2.872781157493591309e-01 2.706572879105806351e-03 -2.702003717422485352e-01 2.810026109218597412e-01 -2.610632181167602539e-01 -8.333789557218551636e-02 -1.124653518199920654e-01 -1.589962691068649292e-01 -2.624640464782714844e-01 4.951252415776252747e-02
-1.000912562012672424e-01 1.839519441127777100e-01 -2.094813287258148193e-01 2.480362057685852051e-01 1.870032548904418945e-01 2.184047102928161621e-01 1.729544065892696381e-02 -1.947560012340545654e-01 1.259953081607818604e-01 7.540007680654525757e-02 -2.192404717206954956e-01 -2.057568430900573730e-01 -4.913069307804107666e-02 2.651952803134918213e-01 9.777943789958953857e-02 1.198276784271001816e-02 -1.332672536373138428e-01 2.428275942802429199e-01 1.567958295345306396e-01 3.176587224006652832e-01 -2.954682409763336182e-01 -1.887292116880416870e-01 2.280547618865966797e-01 -1.087292954325675964e-01 -2.756572663784027100e-01 8.233691006898880005e-02 -9.531793743371963501e-02 -6.139734014868736267e-02 -1.729753911495208740e-01 1.300728023052215576e-01 4.121542349457740784e-02 4.797738417983055115e-02
1.758648604154586792e-01 3.325707837939262390e-02 -8.481790870428085327e-02 3.299247324466705322e-01 4.264724627137184143e-02 -3.424314782023429871e-02 1.098855137825012207e-01 -1.134085357189178467e-01 2.418327182531356812e-01 9.900916367769241333e-02 -1.221463531255722046e-01 2.032686918973922729e-01 -7.209634780883789062e-02 -1.179447546601295471e-01 2.420279663056135178e-03 -3.392452746629714966e-02 9.229515679180622101e-03 1.597674190998077393e-01 1.034261733293533325e-01 1.840252727270126343e-01 -4.864022135734558105e-01 -2.126029133796691895e-01 1.313315480947494507e-01 9.281367808580398560e-02 1.942072957754135132e-01 6.672906875610351562e-02 -3.176048099994659424e-01 2.738039493560791016e-01 3.620874509215354919e-02 3.845244646072387695e-02 2.827569842338562012e-01 -2.509449236094951630e-02
4.027250781655311584e-02 5.126185342669487000e-02 -1.100130379199981689e-01 1.492885500192642212e-01 -8.261771500110626221e-02 -2.535674571990966797e-01 -2.169826775789260864e-01 -2.658583223819732666e-01 2.750519514083862305e-01 7.116167992353439331e-02 -3.072804585099220276e-02 6.444329023361206055e-02 -1.374770700931549072e-01 2.954143583774566650e-01 1.572142243385314941e-01 3.506405651569366455e-02 -3.635777533054351807e-01 1.687492877244949341e-01 3.971298038959503174e-01 2.009163498878479004e-01 -2.256854623556137085e-01 4.956822469830513000e-02 2.165125012397766113e-01 -1.154435425996780396e-01 -5.712137371301651001e-02 1.904374957084655762e-01 1.120423153042793274e-01 -8.267498761415481567e-02 1.261172145605087280e-01 -8.073658496141433716e-02 2.882993966341018677e-02 -5.711340345442295074e-03
-6.921654939651489258e-02 1.833031475543975830e-01 -2.608245909214019775e-01 -2.718288898468017578e-01 -1.493633538484573364e-01 -1.140652149915695190e-01 -8.770117163658142090e-02 1.549167633056640625e-01 4.863637685775756836e-02 2.840697169303894043e-01 2.925039455294609070e-02 4.487445577979087830e-02 1.766998469829559326e-01 -1.011105999350547791e-01 -8.810804039239883423e-02 -6.662368774414062500e-02 -1.488147825002670288e-01 2.750414311885833740e-01 1.694689989089965820e-01 3.132032155990600586e-01 -4.279612898826599121e-01 -1.327183246612548828e-01 2.355678975582122803e-01 1.432399600744247437e-01 7.611019909381866455e-02 1.765933260321617126e-02 1.119218617677688599e-01 8.278406411409378052e-02 1.484863907098770142e-01 -6.366374343633651733e-02 -2.420418560504913330e-01 3.930068761110305786e-02
7.274280488491058350e-02 -1.724597662687301636e-01 1.225588247179985046e-01 1.417509764432907104e-01 2.293523997068405151e-01 -1.874503563158214092e-03 -1.935721188783645630e-02 1.644965559244155884e-01 -2.135891616344451904e-01 1.025212481617927551e-01 -2.567508220672607422e-01 2.031130045652389526e-01 -2.280295193195343018e-01 -1.692977547645568848e-01 4.749780148267745972e-02 1.873086988925933838e-01 -2.491443455219268799e-01 4.309743642807006836e-01 1.583507359027862549e-01 5.739152804017066956e-02 -2.531222105026245117e-01 -5.305850133299827576e-02 2.659021615982055664e-01 -2.371969223022460938e-01 8.057630807161331177e-02 2.432800456881523132e-02 -9.195097535848617554e-02 2.189270704984664917e-01 1.584075540304183960e-01 -3.761385008692741394e-02 8.377292007207870483e-02 -3.845300525426864624e-02
3.441799879074096680e-01 -4.212572798132896423e-02 -1.565640233457088470e-02 1.246795579791069031e-01 -5.170071125030517578e-02 -6.693257391452789307e-02 3.473358973860740662e-02 -1.512454450130462646e-02 -1.839121729135513306e-01 2.115567922592163086e-01 1.042939424514770508e-01 2.269688397645950317e-01 1.881835758686065674e-01 8.870776742696762085e-02 2.854666709899902344e-01 8.040508627891540527e-02 -1.228621751070022583e-01 4.006842374801635742e-01 1.176973804831504822e-01 3.676720857620239258e-01 2.322979271411895752e-02 2.728972770273685455e-02 3.119390308856964111e-01 1.348781436681747437e-01 6.019290164113044739e-02 -3.912108018994331360e-02 -1.836870759725570679e-01 5.879095941781997681e-02 1.647258549928665161e-01 -4.648965224623680115e-02 -1.360154747962951660e-01 2.270879000425338745e-01
1.681604683399200439e-01 1.278842389583587646e-01 -3.733094409108161926e-02 9.857558459043502808e-02 -2.006011307239532471e-01 9.474755823612213135e-02 3.401331305503845215e-01 -5.593068152666091919e-02 1.646645516157150269e-01 3.270584940910339355e-01 -9.951540827751159668e-02 -9.096028655767440796e-02 1.525142043828964233e-01 -9.955994039773941040e-02 -4.834079369902610779e-02 -1.387704312801361084e-01 -6.556546688079833984e-02 2.099490761756896973e-01 2.663354873657226562e-01 2.465297700837254524e-03 -3.641847968101501465e-01 1.354220509529113770e-01 5.886362865567207336e-02 -8.155424892902374268e-02 -2.694546282291412354e-01 6.821399554610252380e-03 -3.126536905765533447e-01 2.337995450943708420e-03 -2.493035942316055298e-01 1.313632875680923462e-01 7.779443264007568359e-02 1.814393997192382812e-01
-1.089451834559440613e-01 -5.123908817768096924e-02 -2.896987795829772949e-01 -7.549286633729934692e-02 5.630255118012428284e-02 -3.633575439453125000e-01 -1.226295754313468933e-01 1.263870894908905029e-01 4.537380486726760864e-02 -6.869547814130783081e-02 6.783212721347808838e-02 1.781564354896545410e-01 -4.961864277720451355e-02 4.952633380889892578e-02 -1.312606409192085266e-02 -2.355366349220275879e-01 -4.372080564498901367e-01 1.530186682939529419e-01 1.098276525735855103e-01 2.746631205081939697e-01 -3.345080912113189697e-01 1.842299699783325195e-01 2.037042528390884399e-01 -3.469092771410942078e-02 2.440817281603813171e-02 8.348809182643890381e-02 6.994994729757308960e-02 -2.154612988233566284e-01 1.220416426658630371e-01 -2.093375027179718018e-01 5.151071771979331970e-02 1.230123415589332581e-01
1.496804356575012207e-01 -8.500454574823379517e-02 1.293966472148895264e-01 -1.417188793420791626e-01 1.488573104143142700e-01 -1.014541182667016983e-02 8.838021755218505859e-02 -1.409012228250503540e-01 -1.118804514408111572e-01 9.158537536859512329e-02 -6.465198844671249390e-02 6.430315226316452026e-02 8.262201398611068726e-02 -5.944736301898956299e-02 -4.653652757406234741e-02 -6.834880262613296509e-02 -4.026745259761810303e-02 3.490020334720611572e-01 2.903499007225036621e-01 3.591245412826538086e-01 -1.500526368618011475e-01 5.840256437659263611e-02 1.359678059816360474e-01 -4.266229569911956787e-01 -8.885151147842407227e-02 3.593703731894493103e-02 -2.127837836742401123e-01 -3.165300190448760986e-01 -2.128426283597946167e-01 -2.302286475896835327e-01 -6.996841728687286377e-02 -1.273722946643829346e-01
1.327081471681594849e-01 -1.030503362417221069e-01 -1.699595153331756592e-02 4.061751067638397217e-01 1.223944276571273804e-01 -1.666224151849746704e-01 1.620524376630783081e-01 5.528361722826957703e-02 1.349885910749435425e-01 3.269619541242718697e-03 -1.012570559978485107e-01 -5.173146724700927734e-02 2.725905776023864746e-01 -1.072389855980873108e-01 -1.290452927350997925e-01 3.190020322799682617e-01 1.477386206388473511e-01 2.854986190795898438e-01 3.242450356483459473e-01 1.723999530076980591e-01 -2.621911764144897461e-01 -5.963684059679508209e-03 1.552524417638778687e-01 -2.963018789887428284e-02 9.450703114271163940e-02 -2.380420453846454620e-02 -2.341071367263793945e-01 7.081225514411926270e-02 2.515719830989837646e-01 -6.261830776929855347e-02 -3.085860237479209900e-02 -1.721178144216537476e-01
-3.386690840125083923e-02 1.094041839241981506e-01 -4.496167600154876709e-02 -2.250266969203948975e-01 -2.506056241691112518e-02 1.078598871827125549e-01 -8.995722979307174683e-02 -3.255125507712364197e-02 -1.320637855678796768e-02 -2.194684185087680817e-02 -1.096233874559402466e-01 1.138199120759963989e-01 1.692926287651062012e-01 1.366540044546127319e-01 1.679854542016983032e-01 -6.120290234684944153e-02 -1.245832145214080811e-01 1.983662545680999756e-01 3.582113087177276611e-01 1.595739722251892090e-01 -3.851924836635589600e-01 -3.529195189476013184e-01 3.828323483467102051e-01 1.272309273481369019e-01 2.471301332116127014e-02 -2.017869651317596436e-01 -1.483393311500549316e-01 -1.253382265567779541e-01 -1.811556816101074219e-01 -3.359799459576606750e-02 -1.062553822994232178e-01 -1.981961131095886230e-01
8.979620039463043213e-02 9.495826065540313721e-02 -9.006360918283462524e-02 2.489485144615173340e-01 1.011681649833917618e-02 -8.580064028501510620e-02 -8.033909648656845093e-02 1.153367832303047180e-01 -6.476201862096786499e-02 -7.360640913248062134e-02 -3.148983120918273926e-01 -2.425624281167984009e-01 -1.275551021099090576e-01 -8.054870367050170898e-02 1.974258273839950562e-01 -1.742136031389236450e-01 -5.375234484672546387e-01 2.194380462169647217e-01 2.517644762992858887e-01 7.328251749277114868e-02 -4.069200716912746429e-03 3.010910749435424805e-02 1.361944526433944702e-01 -2.278707735240459442e-02 3.068332001566886902e-02 3.526198491454124451e-02 -1.459500640630722046e-01 -1.575568169355392456e-01 2.384485006332397461e-01 -2.809553444385528564e-01 2.732229791581630707e-02 1.234271377325057983e-01
3.755520284175872803e-01 -2.476233802735805511e-02 3.862836211919784546e-02 -5.948577076196670532e-02 1.759214252233505249e-01 3.059257008135318756e-02 2.182316631078720093e-01 1.665523201227188110e-01 -2.675101757049560547e-01 4.593738354742527008e-03 9.964049793779850006e-03 6.386347115039825439e-02 9.096652269363403320e-02 2.072130590677261353e-01 1.842694282531738281e-01 -1.246065087616443634e-02 -9.110114723443984985e-02 3.759654462337493896e-01 2.543024122714996338e-01 2.784214615821838379e-01 -7.810137420892715454e-02 -4.319605976343154907e-02 2.691691219806671143e-01 1.294224709272384644e-01 -4.867369681596755981e-02 6.984759587794542313e-03 -2.496591508388519287e-01 1.390881091356277466e-01 -9.352999925613403320e-02 -1.774931550025939941e-01 -2.342277318239212036e-01 1.295047849416732788e-01
1.390143185853958130e-01 2.974430322647094727e-01 -2.150030881166458130e-01 1.289940923452377319e-01 1.038855016231536865e-01 -2.119239568710327148e-01 3.288752138614654541e-01 -4.573542252182960510e-02 7.275974750518798828e-02 2.007007785141468048e-02 -2.724009752273559570e-01 2.770585753023624420e-02 1.803608387708663940e-01 5.333933606743812561e-02 5.813999101519584656e-02 -1.463214159011840820e-01 -2.539994418621063232e-01 1.844401508569717407e-01 2.082850039005279541e-01 1.165995672345161438e-01 -2.218312472105026245e-01 -2.938946522772312164e-02 -6.584511604160070419e-03 -1.873147189617156982e-01 -2.394935786724090576e-01 -5.711227655410766602e-02 -2.495464086532592773e-01 -3.070319890975952148e-01 8.330883830785751343e-02 2.037975788116455078e-01 -3.293331013992428780e-03 1.272386014461517334e-01
2.859181910753250122e-02 2.044501900672912598e-01 -1.479616910219192505e-01 -2.083863615989685059e-01 1.555747091770172119e-01 -1.203143075108528137e-01 -1.399316340684890747e-01 1.464634537696838379e-01 -6.853259354829788208e-02 2.081490457057952881e-01 -1.599855571985244751e-01 8.776392042636871338e-02 8.370114117860794067e-02 -1.525474488735198975e-01 4.216257855296134949e-02 -8.233747631311416626e-02 -2.189428806304931641e-01 1.888189911842346191e-01 1.795051395893096924e-01 2.893742322921752930e-01 -2.883653044700622559e-01 -2.824113667011260986e-01 3.953360319137573242e-01 1.706306040287017822e-01 7.028070837259292603e-02 -1.495973467826843262e-01 -2.873877808451652527e-02 -2.001218944787979126e-01 1.948354691267013550e-01 -1.313426494598388672e-01 -1.440767496824264526e-01 -1.310529559850692749e-02
3.403303853701800108e-04 6.254258751869201660e-02 -1.248340457677841187e-01 1.126847043633460999e-01 -1.419003009796142578e-01 -6.987719982862472534e-02 -1.351128071546554565e-01 1.764816641807556152e-01 7.950791157782077789e-03 1.920626163482666016e-01 5.183931812644004822e-02 2.342285774648189545e-02 9.825341403484344482e-02 3.194721639156341553e-01 -4.860441014170646667e-02 9.881746768951416016e-02 -3.707721829414367676e-01 1.158847212791442871e-01 3.509901463985443115e-01 6.425974518060684204e-02 -3.034484982490539551e-01 1.523645371198654175e-01 3.136314153671264648e-01 9.792350232601165771e-03 2.829192876815795898e-01 8.010958880186080933e-02 3.225641325116157532e-02 3.672705963253974915e-02 1.897661834955215454e-01 -2.950956225395202637e-01 4.393557459115982056e-02 1.533041298389434814e-01
4.601558297872543335e-02 1.233610138297080994e-01 -4.837282747030258179e-02 3.755855560302734375e-02 -5.069801956415176392e-02 1.954189240932464600e-01 -4.829763621091842651e-02 -2.118580937385559082e-01 -2.369152940809726715e-02 1.704820096492767334e-01 -9.800382703542709351e-02 9.005065262317657471e-02 1.293349266052246094e-01 -1.821167618036270142e-01 4.625113680958747864e-03 -5.864977091550827026e-02 -1.655101403594017029e-02 5.727607011795043945e-01 1.921145245432853699e-02 2.748182415962219238e-01 -1.414254605770111084e-01 -1.852635145187377930e-01 2.527422308921813965e-01 -1.002366915345191956e-01 -3.650168776512145996e-01 3.194097802042961121e-02 1.303776949644088745e-01 -1.578489840030670166e-01 -2.341771684587001801e-02 -1.372727155685424805e-01 -1.883271485567092896e-01 1.635245829820632935e-01
1.366374343633651733e-01 3.112602531909942627e-01 -5.729637295007705688e-02 -6.698396801948547363e-02 -1.664988845586776733e-01 2.724037766456604004e-01 1.397396028041839600e-01 8.082711696624755859e-02 2.653779387474060059e-01 7.134485524147748947e-03 -1.255174819380044937e-02 5.772246792912483215e-02 1.352117508649826050e-01 -9.324923902750015259e-02 2.701520025730133057e-01 1.094388514757156372e-01 -6.850413978099822998e-02 2.968845963478088379e-01 2.753152549266815186e-01 2.138212323188781738e-01 -2.551062405109405518e-01 -9.362444281578063965e-02 6.066346913576126099e-02 5.238074436783790588e-02 1.929212957620620728e-01 3.827482461929321289e-01 -6.555088609457015991e-02 7.554522901773452759e-02 1.796630173921585083e-01 -4.271546751260757446e-02 -1.076105833053588867e-01 -1.696089804172515869e-01
-2.283679097890853882e-01 -1.197648718953132629e-01 1.204599738121032715e-01 4.595506563782691956e-02 -2.086633294820785522e-01 -7.117918878793716431e-02 -1.157020404934883118e-02 -7.997803390026092529e-02 2.728433012962341309e-01 -2.703327313065528870e-02 -3.542774915695190430e-01 2.058753967285156250e-01 2.137600257992744446e-02 9.336077421903610229e-02 4.216182231903076172e-01 3.973130136728286743e-03 -1.582096219062805176e-01 1.698044240474700928e-01 2.449318021535873413e-01 2.006448656320571899e-01 -2.459762543439865112e-01 -1.727700531482696533e-01 1.535125523805618286e-01 -2.089657187461853027e-01 -5.029055476188659668e-02 2.671093912795186043e-03 2.144234068691730499e-02 7.886734604835510254e-02 2.109788805246353149e-01 -6.940000504255294800e-02 -2.406546473503112793e-01 -5.968927964568138123e-02
2.595020830631256104e-01 1.067784950137138367e-01 4.720537737011909485e-02 2.565401196479797363e-01 -1.333986371755599976e-01 2.079363316297531128e-01 -1.123434677720069885e-01 2.349832504987716675e-01 2.221756242215633392e-02 8.213294297456741333e-02 -2.264559715986251831e-01 -2.846097946166992188e-01 5.372406169772148132e-02 1.420354247093200684e-01 -9.546524845063686371e-03 -1.639982312917709351e-01 -1.888559609651565552e-01 2.279436886310577393e-01 3.116932511329650879e-01 8.688183873891830444e-02 -3.029905855655670166e-01 -3.383522629737854004e-01 7.659360766410827637e-02 9.537339210510253906e-02 5.079428851604461670e-02 1.282157748937606812e-01 -3.817437589168548584e-02 -8.511717431247234344e-03 6.461893022060394287e-02 -2.725321054458618164e-01 6.118017807602882385e-02 -1.358596831560134888e-01
8.913564682006835938e-02 2.345839142799377441e-02 2.185731381177902222e-01 1.084002703428268433e-01 6.942400336265563965e-02 -6.622478365898132324e-02 2.992542684078216553e-01 -1.384018808603286743e-01 -1.514205336570739746e-01 5.343713238835334778e-02 -1.921011507511138916e-01 -1.952811628580093384e-01 -1.784220105037093163e-03 1.163534540683031082e-02 1.641556620597839355e-01 -7.293058186769485474e-02 -4.284909367561340332e-01 1.385852098464965820e-01 2.359257489442825317e-01 8.133294433355331421e-02 -1.434674561023712158e-01 -2.029836475849151611e-01 1.641709804534912109e-01 -2.214787751436233521e-01 -5.820453912019729614e-02 -1.505627781152725220e-01 -2.726681530475616455e-01 9.171534329652786255e-03 3.194485008716583252e-01 -2.317988872528076172e-01 6.938981264829635620e-02 1.299298852682113647e-01
-9.088638424873352051e-02 1.874685585498809814e-01 -1.687536388635635376e-01 2.278428077697753906e-01 1.481322497129440308e-01 -2.699019610881805420e-01 -7.888437248766422272e-03 -1.445341557264328003e-01 3.526608645915985107e-01 1.470078900456428528e-02 -4.471557587385177612e-02 -2.998327463865280151e-02 -8.971136063337326050e-02 3.285480197519063950e-03 1.000078767538070679e-01 2.174503058195114136e-01 -1.565572321414947510e-01 3.083587884902954102e-01 1.658164411783218384e-01 4.884972423315048218e-02 -2.299655526876449585e-01 1.377754658460617065e-01 1.567681692540645599e-02 -1.551828812807798386e-02 -1.543087363243103027e-01 1.281306296586990356e-01 3.154686093330383301e-02 -3.707925081253051758e-01 -1.357193440198898315e-01 -3.791365623474121094e-01 -3.152241185307502747e-02 6.272760778665542603e-02
-7.496609538793563843e-02 -8.420550264418125153e-03 -1.521807909011840820e-01 2.131222933530807495e-01 1.521024405956268311e-01 -1.198157966136932373e-01 1.931805312633514404e-01 8.907558023929595947e-02 1.853079646825790405e-01 -2.451827749609947205e-02 -5.643238499760627747e-02 2.084787636995315552e-01 1.260108202695846558e-01 -1.354831755161285400e-01 -3.212701082229614258e-01 1.612101197242736816e-01 -3.121204115450382233e-02 3.070852160453796387e-01 3.087468147277832031e-01 3.370669484138488770e-01 -1.737233251333236694e-01 -1.781978085637092590e-02 -6.755986064672470093e-02 -2.239415496587753296e-01 -1.617317795753479004e-01 -1.239871233701705933e-01 -2.768160402774810791e-01 1.264140903949737549e-01 1.076825633645057678e-01 -4.544255509972572327e-02 2.203121781349182129e-01 1.104436069726943970e-01
-2.323839254677295685e-02 7.768940925598144531e-02 -1.090189740061759949e-01 2.919629216194152832e-01 -1.354306489229202271e-01 -2.852745950222015381e-01 6.707505136728286743e-02 2.383309155702590942e-01 2.954477965831756592e-01 4.901153221726417542e-02 -1.059896424412727356e-01 -1.216185688972473145e-01 2.974539399147033691e-01 -1.180718019604682922e-01 8.335242979228496552e-03 2.119853533804416656e-02 -6.086675077676773071e-02 1.978216320276260376e-01 8.488398790359497070e-02 2.089580446481704712e-01 -1.228535845875740051e-01 -1.129112467169761658e-01 1.022016406059265137e-01 3.793520107865333557e-02 -3.121878802776336670e-01 2.016408294439315796e-01 -8.744384348392486572e-02 2.180873602628707886e-02 1.517039239406585693e-01 1.465929001569747925e-01 5.983746610581874847e-03 4.386379122734069824e-01
3.182062804698944092e-01 -3.248272463679313660e-02 -1.935902088880538940e-01 3.605683445930480957e-01 1.811535507440567017e-01 -7.398957014083862305e-02 1.642422378063201904e-01 -7.608291506767272949e-02 9.407034516334533691e-02 4.287129342555999756e-01 -2.179255187511444092e-01 6.939035654067993164e-02 8.312992751598358154e-02 -1.225985139608383179e-01 2.217669188976287842e-01 6.623530387878417969e-02 -2.652988396584987640e-02 3.060412704944610596e-01 2.138624489307403564e-01 4.154507070779800415e-02 -2.700384557247161865e-01 1.470299512147903442e-01 2.668984234333038330e-02 -2.900161966681480408e-02 -1.088793855160474777e-02 -2.140959165990352631e-02 9.125178307294845581e-02 -2.431351318955421448e-02 -1.638757884502410889e-01 -1.591627895832061768e-01 7.629925757646560669e-02 1.823830306529998779e-01
-3.646260127425193787e-02 -1.646857894957065582e-02 -1.900126785039901733e-02 2.456014752388000488e-01 -1.871095448732376099e-01 1.099423393607139587e-01 8.087673783302307129e-02 -1.586181223392486572e-01 1.005894169211387634e-01 1.762522310018539429e-01 2.910608239471912384e-02 -2.853544056415557861e-02 1.386257559061050415e-01 -1.908256113529205322e-02 1.555929183959960938e-01 1.721575111150741577e-01 -2.956635653972625732e-01 3.745738565921783447e-01 1.418899148702621460e-01 9.125228971242904663e-02 6.225030124187469482e-02 -5.128982663154602051e-02 3.469849526882171631e-01 1.176221016794443130e-02 -3.123657703399658203e-01 3.170892223715782166e-02 -3.405698835849761963e-01 3.079396486282348633e-01 -1.689613461494445801e-01 -1.225916072726249695e-01 5.690162628889083862e-02 5.670202150940895081e-02
3.430130705237388611e-02 8.536249399185180664e-02 -2.366026043891906738e-01 1.052992790937423706e-01 -1.626536995172500610e-01 1.438942998647689819e-01 -1.679231524467468262e-01 1.080723851919174194e-01 2.287226021289825439e-01 1.871555149555206299e-01 3.455698315519839525e-04 -8.021437563002109528e-03 -1.208147257566452026e-01 1.584076583385467529e-01 -7.732302695512771606e-02 -2.341444045305252075e-01 -1.428992897272109985e-01 5.281667709350585938e-01 -6.939614191651344299e-03 2.579432725906372070e-01 -1.731700450181961060e-01 -2.541785538196563721e-01 1.043302416801452637e-01 -4.312040656805038452e-02 -7.724305987358093262e-02 -1.827844381332397461e-01 -1.772906631231307983e-01 -1.533572524785995483e-01 -7.942345924675464630e-03 8.395367302000522614e-03 1.382761001586914062e-01 2.502965331077575684e-01
-4.423014223575592041e-01 2.243854850530624390e-01 1.695503294467926025e-01 -4.960638284683227539e-02 1.621216833591461182e-01 1.605778336524963379e-01 5.294502526521682739e-02 -8.171031624078750610e-02 2.390773594379425049e-02 1.288669556379318237e-01 -9.976655989885330200e-02 3.855082392692565918e-02 1.231917589902877808e-01 3.678929060697555542e-03 1.844454109668731689e-01 -1.995114609599113464e-02 -2.018095999956130981e-01 3.407405912876129150e-01 4.212844073772430420e-01 2.161335647106170654e-01 -2.911749184131622314e-01 -2.050322592258453369e-01 3.703910484910011292e-02 1.807626187801361084e-01 -8.964975178241729736e-02 5.429401248693466187e-02 -3.798044472932815552e-02 -7.685947418212890625e-02 1.637070439755916595e-02 -1.476754844188690186e-01 4.302616696804761887e-03 2.674676105380058289e-02
2.109355479478836060e-02 2.050265669822692871e-02 -1.035715118050575256e-01 -2.902283370494842529e-01 2.428402565419673920e-02 -3.521236032247543335e-02 -2.205456048250198364e-01 1.411894559860229492e-01 3.266820311546325684e-01 9.681076556444168091e-02 7.178685814142227173e-02 1.346949934959411621e-01 1.939934939146041870e-01 6.637068092823028564e-02 3.969809040427207947e-02 -1.987671852111816406e-01 -4.400916993618011475e-01 4.697914421558380127e-02 3.002420067787170410e-01 2.434659898281097412e-01 -1.807525902986526489e-01 -3.584855794906616211e-02 5.150642991065979004e-02 -6.399433314800262451e-02 -8.164227008819580078e-02 -1.209539845585823059e-01 -2.463888823986053467e-01 -6.379304081201553345e-02 2.796369493007659912e-01 -1.190129369497299194e-01 -5.772083625197410583e-02 2.085183113813400269e-01
1.313540339469909668e-01 2.674609236419200897e-02 -2.917054854333400726e-02 7.488081604242324829e-02 -1.386634111404418945e-01 -6.582111120223999023e-02 2.850167453289031982e-01 2.333700656890869141e-01 -1.492148786783218384e-01 1.456275284290313721e-01 -1.057655811309814453e-01 1.038990020751953125e-01 -7.729176431894302368e-03 -3.380874693393707275e-01 -1.407622843980789185e-01 1.254049390554428101e-01 -2.303050905466079712e-01 3.005186915397644043e-01 4.574942868202924728e-03 3.840941935777664185e-02 -3.315528631210327148e-01 -2.743483781814575195e-01 1.442826390266418457e-01 1.032758280634880066e-01 2.120119705796241760e-02 -5.688446387648582458e-02 -2.141553610563278198e-01 -9.539475291967391968e-02 1.623694598674774170e-01 -4.253222793340682983e-02 1.644999831914901733e-01 3.543339371681213379e-01
2.829695045948028564e-01 -3.852807879447937012e-01 3.436838835477828979e-02 -4.291778430342674255e-03 -1.500956416130065918e-01 6.885611219331622124e-04 7.192880660295486450e-02 -3.151143342256546021e-02 2.606633007526397705e-01 2.565375715494155884e-02 1.651680171489715576e-01 -2.217212133109569550e-02 -1.921919435262680054e-01 9.325027465820312500e-02 -2.665520906448364258e-01 1.339684873819351196e-01 -6.049530580639839172e-02 2.931784093379974365e-01 3.060621023178100586e-01 2.321612834930419922e-01 -2.930680215358734131e-01 -1.832231730222702026e-01 1.964334398508071899e-01 5.539879202842712402e-03 -8.855477720499038696e-02 2.094320803880691528e-01 -4.216120392084121704e-02 1.531976312398910522e-01 1.595643758773803711e-01 -9.876751899719238281e-02 5.314088612794876099e-02 1.821667887270450592e-02
2.282568812370300293e-01 -1.116474717855453491e-01 -1.544647216796875000e-01 -5.738659203052520752e-02 6.021243333816528320e-02 -2.170635014772415161e-01 1.392310112714767456e-01 1.181175187230110168e-02 2.271801829338073730e-01 2.517306506633758545e-01 -2.092281356453895569e-02 -1.064069122076034546e-01 -1.078527793288230896e-01 -2.995431125164031982e-01 -1.504827886819839478e-01 8.354131877422332764e-02 -4.718751646578311920e-03 1.903085559606552124e-01 2.608264982700347900e-01 1.227862089872360229e-01 -4.856705069541931152e-01 -2.701955437660217285e-01 1.550973206758499146e-01 3.367502242326736450e-02 1.252476274967193604e-01 1.653880774974822998e-01 -1.938256025314331055e-01 -4.994188994169235229e-02 2.358607575297355652e-02 9.841584600508213043e-03 1.715718209743499756e-01 1.169713214039802551e-01
2.289944887161254883e-01 2.606861591339111328e-01 6.848536431789398193e-02 -1.542022824287414551e-01 -1.493776887655258179e-01 -5.676054581999778748e-02 9.297847747802734375e-02 -1.608726382255554199e-01 1.050338000059127808e-01 -1.140920668840408325e-01 -2.720145508646965027e-03 -7.295593619346618652e-03 1.195537224411964417e-01 -1.555877923965454102e-01 2.660466730594635010e-01 4.580155014991760254e-03 2.925229258835315704e-02 4.424803256988525391e-01 2.961398661136627197e-01 1.033033654093742371e-01 -2.799676060676574707e-01 2.773743122816085815e-02 3.724831044673919678e-01 2.010984867811203003e-01 1.578076742589473724e-02 1.033386811614036560e-01 3.333166614174842834e-02 8.039259165525436401e-02 -1.024143174290657043e-01 1.677861809730529785e-02 2.727066576480865479e-01 2.591173723340034485e-02
-5.593324825167655945e-02 4.977247118949890137e-02 -1.152615696191787720e-01 -7.022093981504440308e-02 -1.311598122119903564e-01 -1.348854005336761475e-01 -3.791062161326408386e-02 1.238140985369682312e-01 3.904524259269237518e-03 1.757576763629913330e-01 -4.792281612753868103e-02 1.079431548714637756e-01 -2.146157994866371155e-02 1.314380764961242676e-01 -1.249378696084022522e-01 1.683748066425323486e-01 -2.758179903030395508e-01 5.889465287327766418e-02 4.138993918895721436e-01 1.370477527379989624e-01 -2.724968791007995605e-01 2.389171421527862549e-01 2.712114453315734863e-01 -3.622598573565483093e-02 2.001423388719558716e-01 -4.866601899266242981e-02 -4.788656532764434814e-02 4.788034409284591675e-02 3.819262087345123291e-01 -3.688572347164154053e-01 6.687104701995849609e-02 9.063333272933959961e-02
-2.678569965064525604e-02 2.179584950208663940e-01 6.004739552736282349e-03 2.512728050351142883e-02 1.937537938356399536e-01 8.693113923072814941e-02 1.183196306228637695e-01 2.463639974594116211e-01 2.547253072261810303e-01 5.599818378686904907e-02 -2.422392182052135468e-02 7.400706876069307327e-03 -1.914933770895004272e-01 -2.151342183351516724e-01 1.044185310602188110e-01 -1.000018697232007980e-02 -3.870220780372619629e-01 3.889416754245758057e-01 1.837979108095169067e-01 3.214695453643798828e-01 1.013371977023780346e-03 -2.112125307321548462e-01 2.674648463726043701e-01 -8.429812639951705933e-02 -2.182411551475524902e-01 1.311195455491542816e-02 1.769210547208786011e-01 -1.281997412443161011e-01 -5.623382329940795898e-02 3.404912725090980530e-02 2.365736849606037140e-02 -8.269741386175155640e-02
-2.680447697639465332e-02 7.705409079790115356e-02 -8.316679298877716064e-02 -7.525958353653550148e-04 -2.182411700487136841e-01 -2.112552076578140259e-01 -1.245413422584533691e-01 -4.984510131180286407e-03 1.960940361022949219e-01 1.482395380735397339e-01 5.738574266433715820e-02 1.455320119857788086e-01 2.610595338046550751e-02 2.946550250053405762e-01 2.222637459635734558e-02 2.635528147220611572e-01 -2.488222122192382812e-01 -1.386993657797574997e-02 3.124563694000244141e-01 1.695154905319213867e-01 -4.556876718997955322e-01 1.015271693468093872e-01 2.287317514419555664e-01 -2.044272720813751221e-01 3.840954229235649109e-02 1.223380640149116516e-01 -5.872151348739862442e-03 1.179685592651367188e-01 6.616534292697906494e-02 -3.121203184127807617e-01 5.389924347400665283e-02 -2.537220716476440430e-02
1.452282518148422241e-01 -2.298258244991302490e-01 1.156263872981071472e-01 1.499432027339935303e-01 -2.367443889379501343e-01 5.748489126563072205e-02 3.461251407861709595e-02 -9.412121772766113281e-02 -1.679980605840682983e-01 1.579021066427230835e-01 -8.781290054321289062e-02 -1.577322743833065033e-02 -1.689538359642028809e-02 -1.222583651542663574e-01 1.592595130205154419e-01 1.361143738031387329e-01 -3.252888619899749756e-01 2.868919074535369873e-01 2.818711698055267334e-01 -1.968352943658828735e-01 -4.048050940036773682e-01 4.330213367938995361e-02 1.373874992132186890e-01 -2.379587143659591675e-01 -1.996365748345851898e-02 2.365279048681259155e-01 -2.188128232955932617e-02 -2.461875379085540771e-01 -3.619058430194854736e-02 1.082536429166793823e-01 1.388747543096542358e-01 5.730994045734405518e-02
2.677005231380462646e-01 1.092435792088508606e-01 -8.395623415708541870e-02 -8.749568462371826172e-02 1.344421505928039551e-01 8.732598274946212769e-03 -5.174155533313751221e-02 -2.998523600399494171e-02 -1.721323728561401367e-01 2.036967501044273376e-02 -3.222760856151580811e-01 7.230208069086074829e-02 1.499315630644559860e-02 3.529912605881690979e-02 -1.246018055826425552e-02 -3.384813293814659119e-02 -9.774393588304519653e-02 3.883168995380401611e-01 2.686520516872406006e-01 2.352849245071411133e-01 -1.006060242652893066e-01 -5.703822895884513855e-02 9.409514255821704865e-03 -3.996399044990539551e-01 -2.689101696014404297e-01 -6.377048790454864502e-02 -2.888659834861755371e-01 3.376287966966629028e-02 -1.615811884403228760e-01 -1.026733443140983582e-01 -2.162746936082839966e-01 1.806235909461975098e-01
-1.644863933324813843e-01 2.024849504232406616e-01 -4.429198801517486572e-02 -6.651210039854049683e-02 1.811130344867706299e-01 -1.148800402879714966e-01 -1.660863757133483887e-01 2.071607410907745361e-01 -3.822844708338379860e-03 -4.541644826531410217e-02 -1.009733900427818298e-01 1.273684352636337280e-01 1.153738349676132202e-01 4.569564014673233032e-02 7.775843888521194458e-02 -1.163534000515937805e-01 -1.450452208518981934e-01 1.075159981846809387e-01 4.818255901336669922e-01 1.180373206734657288e-01 -3.918139636516571045e-01 -9.344358742237091064e-02 2.717904150485992432e-01 7.523212581872940063e-02 2.081560492515563965e-01 -2.287059724330902100e-01 5.254461988806724548e-02 -2.489962130784988403e-01 -1.424594596028327942e-02 -2.229996323585510254e-01 1.203756406903266907e-01 1.719576120376586914e-02
1.536539644002914429e-01 -3.427885100245475769e-02 1.223649829626083374e-01 2.197886705398559570e-01 -3.008398115634918213e-01 -2.387958467006683350e-01 3.404525518417358398e-01 -4.903162643313407898e-02 3.543935716152191162e-01 1.922047436237335205e-01 -5.657481029629707336e-02 8.459418267011642456e-02 1.204850338399410248e-02 -3.304599970579147339e-02 4.580151289701461792e-02 9.695201367139816284e-02 -4.925184324383735657e-02 -2.134471572935581207e-02 1.682299077510833740e-01 3.119864463806152344e-01 -3.340126872062683105e-01 -3.137956187129020691e-02 8.236177265644073486e-02 -1.367485616356134415e-02 -2.842049896717071533e-01 2.062456607818603516e-01 -1.881261914968490601e-01 1.387316435575485229e-01 -8.225318044424057007e-02 5.926451086997985840e-02 1.554742157459259033e-01 5.505316425114870071e-03
-8.582431823015213013e-02 4.535051882266998291e-01 2.306926697492599487e-01 4.022601619362831116e-02 -6.220666691660881042e-02 -6.029713898897171021e-03 -5.424370989203453064e-02 4.291659966111183167e-02 -5.313859321177005768e-03 5.690380558371543884e-02 2.302433364093303680e-02 1.952218115329742432e-01 -2.925097011029720306e-02 -7.480814307928085327e-02 1.442084554582834244e-02 2.827017903327941895e-01 -1.268137097358703613e-01 2.618321776390075684e-01 1.156768128275871277e-01 9.304550290107727051e-02 -2.160277664661407471e-01 1.939468202181160450e-03 2.083409726619720459e-01 1.187786646187305450e-02 -2.440195381641387939e-01 2.438960224390029907e-01 -4.401607811450958252e-01 2.229717224836349487e-01 -9.458519518375396729e-02 -1.378219127655029297e-01 -8.444395847618579865e-03 -8.692090213298797607e-02
8.096880279481410980e-03 3.299875259399414062e-01 2.182322144508361816e-01 -4.731588810682296753e-02 1.231757402420043945e-01 -3.070029318332672119e-01 2.323826402425765991e-01 -2.545849233865737915e-02 -1.469746679067611694e-01 1.646412760019302368e-01 -8.852087706327438354e-02 -4.331413656473159790e-02 -9.210913628339767456e-02 -2.104480117559432983e-01 -6.034536287188529968e-02 2.756262943148612976e-02 -3.943645656108856201e-01 2.173526734113693237e-01 -1.171126402914524078e-02 2.511646831408143044e-03 -3.171217143535614014e-01 -9.858547896146774292e-02 1.467042565345764160e-01 -3.280153498053550720e-02 -2.622393667697906494e-01 -1.724142581224441528e-01 -1.056118905544281006e-01 -7.314904779195785522e-02 1.892634928226470947e-01 -1.148899719119071960e-01 1.631583273410797119e-01 1.872896105051040649e-01
5.224980041384696960e-02 -8.131714165210723877e-02 -1.334441900253295898e-01 1.700984537601470947e-01 1.048361286520957947e-01 1.253311894834041595e-02 2.112533599138259888e-01 -3.216754794120788574e-01 -3.353988826274871826e-01 2.293814904987812042e-02 -9.813977405428886414e-03 1.289358828216791153e-02 1.777366548776626587e-01 1.269598007202148438e-01 9.652280807495117188e-02 3.439934924244880676e-02 -1.251725703477859497e-01 2.707771360874176025e-01 3.364318907260894775e-01 1.926913708448410034e-01 -3.358089923858642578e-01 -1.667448282241821289e-01 8.673415333032608032e-02 6.364580243825912476e-02 -2.209384590387344360e-01 -1.112205609679222107e-01 -1.928697973489761353e-01 1.731378734111785889e-01 -1.025320030748844147e-02 -2.541663646697998047e-01 -1.685452759265899658e-01 1.591159962117671967e-02
1.072142720222473145e-01 2.615085840225219727e-01 2.505256533622741699e-01 3.680200874805450439e-01 -2.411327511072158813e-02 1.372302323579788208e-01 9.894852340221405029e-02 2.411406189203262329e-01 8.547887951135635376e-02 -2.253318205475807190e-02 1.361426413059234619e-01 1.939985342323780060e-02 1.784238070249557495e-01 -1.702526509761810303e-01 3.166856169700622559e-01 -9.588503837585449219e-02 -1.238845586776733398e-01 9.646268188953399658e-02 1.823640018701553345e-01 1.979909241199493408e-01 -2.301114201545715332e-01 8.814102411270141602e-02 1.781849265098571777e-01 2.865840494632720947e-01 -8.973375707864761353e-02 1.242555603384971619e-01 -2.702554762363433838e-01 1.390427001751959324e-03 -2.060632593929767609e-02 -2.352868169546127319e-01 7.419162988662719727e-02 -8.945825695991516113e-02
-1.660566926002502441e-01 -4.687483422458171844e-03 -5.967467278242111206e-02 8.923859894275665283e-02 1.376740634441375732e-01 1.040266379714012146e-01 7.440851069986820221e-03 -1.919700950384140015e-01 -2.542999684810638428e-01 5.557445809245109558e-03 -2.404841780662536621e-01 2.564478516578674316e-01 5.528148636221885681e-02 2.497476339340209961e-02 -9.952136129140853882e-02 -1.013269741088151932e-02 -1.661832332611083984e-01 2.324113696813583374e-01 2.746158540248870850e-01 2.388802543282508850e-02 -2.645478844642639160e-01 1.124312579631805420e-01 3.972318395972251892e-02 1.973433792591094971e-01 -3.508717119693756104e-01 -6.929010897874832153e-02 -2.303810864686965942e-01 -1.752836853265762329e-01 7.253482937812805176e-02 -8.039414882659912109e-02 -6.343508511781692505e-02 4.289347529411315918e-01
-3.627550601959228516e-02 2.851186506450176239e-02 -2.964518964290618896e-01 1.626139432191848755e-01 1.123445481061935425e-02 -2.259704051539301872e-03 1.843289285898208618e-01 -4.655581712722778320e-02 -4.677889402955770493e-03 1.066379994153976440e-01 -2.019681036472320557e-01 1.910892575979232788e-01 2.809329330921173096e-01 -4.862330108880996704e-02 -1.936558932065963745e-01 1.247408017516136169e-01 5.541731789708137512e-02 1.967938095331192017e-01 4.305431842803955078e-01 2.153446972370147705e-01 -1.881878823041915894e-01 8.811501413583755493e-02 8.613834530115127563e-02 -2.953009903430938721e-01 -3.201377689838409424e-01 -6.521838903427124023e-02 -2.754749357700347900e-01 8.214037865400314331e-03 2.420288510620594025e-02 8.989933133125305176e-02 1.010716333985328674e-01 1.062933579087257385e-01
-3.727255389094352722e-02 1.747916042804718018e-01 1.207876577973365784e-01 8.520111441612243652e-02 -6.217417493462562561e-02 1.067728847265243530e-01 4.845984280109405518e-02 5.680440366268157959e-02 -5.572654306888580322e-02 -1.775323599576950073e-01 -8.907646685838699341e-02 3.097255527973175049e-01 -3.763311728835105896e-02 -1.675428077578544617e-02 -2.733187675476074219e-01 2.964081428945064545e-02 -1.764123439788818359e-01 4.477593600749969482e-01 2.200536131858825684e-01 2.271876484155654907e-01 -2.462181895971298218e-01 2.613841891288757324e-01 1.654768735170364380e-01 1.016728132963180542e-01 -1.580899655818939209e-01 3.065001778304576874e-02 -5.267653241753578186e-02 -3.392606079578399658e-01 1.011168211698532104e-01 1.149419248104095459e-01 -1.811331361532211304e-01 1.060174629092216492e-01
1.233824640512466431e-01 1.576987653970718384e-01 -3.107949495315551758e-01 1.358838826417922974e-01 -6.394089758396148682e-02 5.577336996793746948e-02 3.156830072402954102e-01 1.672358363866806030e-01 -8.253573440015316010e-03 1.123226583003997803e-01 -3.652645945549011230e-01 -1.784324198961257935e-01 -5.233167856931686401e-02 -1.551525294780731201e-01 8.005751296877861023e-03 2.361928373575210571e-01 -1.511008739471435547e-01 2.062412723898887634e-02 2.160985320806503296e-01 2.612322382628917694e-02 -3.896816074848175049e-01 -1.463935971260070801e-01 2.198890782892704010e-02 -8.704159408807754517e-02 -1.884668022394180298e-01 -1.618069261312484741e-01 -1.832657307386398315e-01 -1.973929069936275482e-02 -6.263639777898788452e-02 -1.691007018089294434e-01 3.393472358584403992e-02 2.609539628028869629e-01
5.108956992626190186e-02 -3.842481970787048340e-02 -2.075028568506240845e-01 1.721303761005401611e-01 2.090548723936080933e-01 -1.446119695901870728e-01 2.376539111137390137e-01 -1.293587535619735718e-01 1.176050398498773575e-02 1.845788359642028809e-01 -3.068693280220031738e-01 -9.334273636341094971e-02 1.438497602939605713e-01 -6.364199519157409668e-02 -2.362189739942550659e-01 -3.818621858954429626e-02 -2.628049254417419434e-01 2.406692355871200562e-01 7.682269811630249023e-02 2.595643401145935059e-01 -3.786812126636505127e-01 -1.940148621797561646e-01 1.447116732597351074e-01 -3.032076545059680939e-02 -2.598623000085353851e-02 3.564822673797607422e-02 -2.980360090732574463e-01 2.067807316780090332e-02 -5.607222765684127808e-02 2.095525711774826050e-01 -3.420370817184448242e-02 1.540024131536483765e-01
1.082024723291397095e-01 -2.216016203165054321e-01 1.772668398916721344e-02 -5.902024451643228531e-03 9.501795470714569092e-02 1.377818137407302856e-01 1.943932771682739258e-01 -3.565502464771270752e-01 1.494160201400518417e-02 2.207557708024978638e-01 -1.579742729663848877e-01 -5.753186717629432678e-02 1.525186449289321899e-01 -3.025737777352333069e-02 1.640402972698211670e-01 6.337058544158935547e-02 -2.969145476818084717e-01 3.766458034515380859e-01 2.887334525585174561e-01 -1.160341408103704453e-02 -2.086580991744995117e-01 1.672354489564895630e-01 2.388790398836135864e-01 -2.983356080949306488e-02 5.708150565624237061e-02 1.180166974663734436e-01 1.826933003030717373e-03 -2.560204565525054932e-01 -1.843924820423126221e-01 7.540345191955566406e-02 2.548622153699398041e-02 2.180122286081314087e-01
-2.646456658840179443e-02 6.737437099218368530e-02 -8.109734207391738892e-02 8.688772469758987427e-02 -1.856869272887706757e-02 -3.122937977313995361e-01 -1.862895302474498749e-02 3.389956355094909668e-01 6.721908599138259888e-02 2.086539566516876221e-01 8.592071384191513062e-02 -1.926018744707107544e-01 -6.942765321582555771e-03 1.028128340840339661e-01 1.759955883026123047e-01 -6.625735666602849960e-03 -1.996784806251525879e-01 1.032531708478927612e-01 3.724654912948608398e-01 3.194910585880279541e-01 -1.996919661760330200e-01 3.392970189452171326e-02 2.559687197208404541e-01 5.346448719501495361e-02 6.971745193004608154e-02 9.138180315494537354e-02 1.458759456872940063e-01 2.442198572680354118e-03 2.644748091697692871e-01 -2.200669944286346436e-01 -5.458847060799598694e-02 2.770007252693176270e-01
4.901138320565223694e-02 -1.302140206098556519e-01 3.861568635329604149e-03 3.479530662298202515e-02 -7.286991178989410400e-02 -2.659815847873687744e-01 -1.147718653082847595e-01 3.111460246145725250e-02 2.208708077669143677e-01 1.309486925601959229e-01 -1.765803396701812744e-01 -9.287609718739986420e-03 -5.764196813106536865e-02 2.628934085369110107e-01 9.095717221498489380e-03 2.606703639030456543e-01 -2.873198091983795166e-01 1.343972794711589813e-02 2.821437418460845947e-01 9.940411895513534546e-02 -3.935706317424774170e-01 1.225347667932510376e-01 2.863436639308929443e-01 -1.752516441047191620e-02 -8.235692232847213745e-02 6.853706389665603638e-02 -6.300823390483856201e-02 8.269172906875610352e-02 2.196630090475082397e-01 -3.828207850456237793e-01 9.736844152212142944e-02 2.344426140189170837e-02
8.017331361770629883e-02 2.934873104095458984e-01 8.796743303537368774e-02 1.139560118317604065e-01 7.111009955406188965e-02 -1.283524185419082642e-01 -2.074586302042007446e-01 9.019593894481658936e-02 2.687089741230010986e-01 2.555603086948394775e-01 -1.222849264740943909e-02 2.179165482521057129e-01 -2.943048179149627686e-01 6.954569369554519653e-02 -1.827141195535659790e-01 -3.310515359044075012e-02 -1.140670180320739746e-01 3.215018510818481445e-01 -2.056208252906799316e-02 -5.685841292142868042e-02 -2.665754854679107666e-01 1.504426896572113037e-01 2.706010639667510986e-01 1.360038295388221741e-02 -1.496926099061965942e-01 1.876048892736434937e-01 -1.094905883073806763e-01 -2.949730455875396729e-01 -5.231462791562080383e-02 -2.215848863124847412e-01 7.127449661493301392e-02 -4.763849452137947083e-02
-7.768500596284866333e-02 -2.434331178665161133e-01 4.443401098251342773e-02 1.697440594434738159e-01 1.552026346325874329e-02 -2.565551362931728363e-02 -1.729566487483680248e-03 -1.711742728948593140e-01 -3.918642923235893250e-02 1.064038872718811035e-01 -2.218060642480850220e-01 5.816121026873588562e-02 8.859315887093544006e-03 -1.035967469215393066e-02 -1.261674463748931885e-01 -1.080559939146041870e-01 -1.653486490249633789e-01 2.932384610176086426e-01 3.886880576610565186e-01 9.401924163103103638e-02 -1.143056675791740417e-01 -8.351805806159973145e-02 1.412393450736999512e-01 5.072807893157005310e-02 -3.121160566806793213e-01 -2.264443039894104004e-01 -9.046250581741333008e-02 3.758061230182647705e-01 1.980981081724166870e-01 -6.131929904222488403e-02 -9.621399454772472382e-03 3.514037728309631348e-01
8.187508583068847656e-02 1.315872371196746826e-01 1.193564105778932571e-02 -1.870856285095214844e-01 -1.166705042123794556e-01 -4.001668095588684082e-02 1.035822927951812744e-01 -1.056142821907997131e-01 8.854438364505767822e-02 -3.529054522514343262e-01 -9.109079092741012573e-02 1.443416178226470947e-01 2.427619037916883826e-04 -8.238819986581802368e-02 2.502863295376300812e-02 2.546630054712295532e-02 -1.746261268854141235e-01 -2.634405717253684998e-02 2.131347060203552246e-01 1.679694354534149170e-01 -4.363541901111602783e-01 -3.968646824359893799e-01 2.078222036361694336e-01 -1.990257948637008667e-01 -9.696896374225616455e-02 3.480438026599586010e-04 -1.573894172906875610e-01 1.795026659965515137e-01 -7.395528256893157959e-02 -2.757008671760559082e-01 1.725481003522872925e-01 1.448388248682022095e-01
4.950601980090141296e-02 1.785845458507537842e-01 -1.301659494638442993e-01 8.628709614276885986e-02 -1.511043012142181396e-01 -3.842660784721374512e-02 2.530796825885772705e-01 2.163345180451869965e-02 -2.115557491779327393e-01 1.157174929976463318e-01 -3.886596485972404480e-02 2.448291629552841187e-01 3.514491319656372070e-01 -1.947430223226547241e-01 -2.515206299722194672e-02 -2.246556133031845093e-01 -1.359026730060577393e-01 4.627977907657623291e-01 9.300773590803146362e-02 1.399839073419570923e-01 -7.806017249822616577e-02 -5.640287697315216064e-02 4.997104033827781677e-02 -1.451914608478546143e-01 -3.912414014339447021e-01 1.134708989411592484e-02 -8.783289045095443726e-02 3.382927924394607544e-02 -6.568952649831771851e-02 -2.080592513084411621e-01 -1.283782124519348145e-01 -2.018532715737819672e-02
2.843840420246124268e-01 1.112542897462844849e-01 -1.123433038592338562e-01 2.302869558334350586e-01 9.708136320114135742e-02 4.212454706430435181e-02 1.286022178828716278e-02 -1.374742239713668823e-01 4.119116067886352539e-02 1.180367171764373779e-01 -6.747945398092269897e-02 -1.482247263193130493e-01 3.245497345924377441e-01 -6.426273286342620850e-02 2.234319299459457397e-01 -6.497162580490112305e-02 -6.611108034849166870e-02 1.886287331581115723e-01 2.069489359855651855e-01 6.904195249080657959e-02 -4.365912675857543945e-01 2.659950256347656250e-01 1.446837466210126877e-02 5.223028734326362610e-02 -1.021770536899566650e-01 -6.120894104242324829e-02 3.145581856369972229e-02 3.192963302135467529e-01 -4.540776461362838745e-02 -3.250251710414886475e-01 -2.009315975010395050e-02 1.673033386468887329e-01
1.462544053792953491e-01 9.848301112651824951e-02 -3.045656718313694000e-02 2.348656952381134033e-02 3.151161223649978638e-02 -3.131627738475799561e-01 -1.180006191134452820e-02 2.941743135452270508e-01 1.658454835414886475e-01 8.487643301486968994e-02 3.625862672924995422e-02 -4.604322835803031921e-02 -2.461354583501815796e-01 -1.120962724089622498e-01 2.527693808078765869e-01 -3.321302356198430061e-03 -1.370102465152740479e-01 3.506234586238861084e-01 2.979814112186431885e-01 4.841434210538864136e-02 -1.708678007125854492e-01 -1.250682622194290161e-01 1.804121732711791992e-01 -1.201559975743293762e-01 -2.107417434453964233e-01 2.984826080501079559e-02 1.783542633056640625e-01 -4.157337546348571777e-01 3.983227536082267761e-03 7.630518823862075806e-02 4.145827610045671463e-03 1.613136678934097290e-01
-1.228176429867744446e-01 -1.815724745392799377e-02 -1.320453286170959473e-01 8.456236124038696289e-02 -1.228981092572212219e-01 -3.546766340732574463e-01 1.243307292461395264e-01 9.202059358358383179e-02 1.452529430389404297e-01 7.720125466585159302e-02 -1.769280135631561279e-01 4.076170325279235840e-01 8.188078552484512329e-02 3.256665468215942383e-01 1.173251941800117493e-01 -8.870662748813629150e-02 -4.917389154434204102e-02 2.611879110336303711e-01 3.289105296134948730e-01 -1.143492292612791061e-02 -1.998266875743865967e-01 -9.513837099075317383e-02 2.382015436887741089e-01 1.034039780497550964e-01 -1.312598586082458496e-01 1.765483431518077850e-02 -3.536010906100273132e-02 -9.818363189697265625e-02 1.662831455469131470e-01 2.513350248336791992e-01 -4.243056848645210266e-02 1.408819407224655151e-01
3.062609434127807617e-01 -1.851853542029857635e-02 -1.295551955699920654e-01 1.175721511244773865e-01 4.186788946390151978e-02 1.344858109951019287e-01 -6.557649932801723480e-03 -2.823546528816223145e-01 1.059577986598014832e-02 2.044437378644943237e-01 -1.758212596178054810e-01 1.266756355762481689e-01 1.133759617805480957e-01 -1.922469735145568848e-01 6.548859179019927979e-02 -7.208095490932464600e-02 -1.708662360906600952e-01 4.535758793354034424e-01 1.045599356293678284e-01 2.960701584815979004e-01 -2.307467907667160034e-01 1.554368287324905396e-01 8.257399499416351318e-02 -2.296870797872543335e-01 -2.450944036245346069e-01 2.626417204737663269e-02 5.822116136550903320e-02 -2.493897676467895508e-01 7.743246108293533325e-02 1.027306616306304932e-01 6.892619282007217407e-02 9.663302451372146606e-02
3.690107166767120361e-01 2.073605507612228394e-01 1.557905878871679306e-02 -5.688009411096572876e-02 5.995801463723182678e-02 7.283374201506376266e-03 -1.950347274541854858e-01 -2.216578274965286255e-01 -1.332300007343292236e-01 2.054354548454284668e-01 -1.448753029108047485e-01 8.841981738805770874e-02 6.407187879085540771e-02 2.959701931104063988e-03 3.922193869948387146e-02 -1.839748322963714600e-01 -3.000365793704986572e-01 2.789705693721771240e-01 2.200422734022140503e-01 -2.007658220827579498e-02 -2.782288491725921631e-01 3.090758062899112701e-02 -7.038359344005584717e-02 -3.477480113506317139e-01 -1.245869174599647522e-01 1.019646301865577698e-01 -1.279995143413543701e-01 -2.402696525678038597e-03 1.519722193479537964e-01 -1.426007151603698730e-01 -1.898319423198699951e-01 2.357619106769561768e-01
-9.245495311915874481e-03 -1.505756080150604248e-01 4.956587031483650208e-02 1.995285749435424805e-01 -1.242260709404945374e-01 9.240137040615081787e-02 1.929853558540344238e-01 1.244167685508728027e-01 1.546180993318557739e-01 1.117689833045005798e-01 3.542406111955642700e-02 3.963334560394287109e-01 -3.982439264655113220e-02 -1.686245948076248169e-01 -4.431125894188880920e-02 -4.277499765157699585e-02 -3.861753940582275391e-01 1.233855634927749634e-01 2.001035958528518677e-01 1.701385527849197388e-01 -2.411176562309265137e-01 -1.840029656887054443e-01 5.333339050412178040e-02 3.643584251403808594e-02 -2.776412665843963623e-01 4.385405778884887695e-02 1.670323610305786133e-01 -8.951367810368537903e-03 -1.967369318008422852e-01 -9.672753512859344482e-02 6.035402789711952209e-02 3.762044608592987061e-01
-1.256306618452072144e-01 2.276191860437393188e-01 4.190067702438682318e-04 -7.739724963903427124e-02 -1.129625961184501648e-01 -1.144072264432907104e-01 -1.780100911855697632e-01 3.578510582447052002e-01 2.104643546044826508e-02 1.646833419799804688e-01 -2.404447346925735474e-01 2.016367912292480469e-01 -6.570319086313247681e-02 1.249730065464973450e-01 2.382941916584968567e-02 9.751194715499877930e-02 -6.616935133934020996e-02 -4.491211473941802979e-02 4.062664806842803955e-01 1.317043453454971313e-01 -3.528359234333038330e-01 -1.840474307537078857e-01 1.924440711736679077e-01 -1.077799405902624130e-02 1.032304614782333374e-01 -1.128917783498764038e-01 -1.259540617465972900e-01 -1.634487807750701904e-01 2.628074586391448975e-01 -1.851025670766830444e-01 -1.389044057577848434e-02 1.759516596794128418e-01
3.043447434902191162e-02 -8.378533273935317993e-02 1.231250911951065063e-01 6.599699705839157104e-02 2.992631122469902039e-02 -1.231648847460746765e-01 -8.738150447607040405e-02 1.443887352943420410e-01 -8.675985783338546753e-02 2.289120405912399292e-01 1.194228306412696838e-01 2.461323700845241547e-02 4.970296844840049744e-02 1.913378387689590454e-01 1.689527183771133423e-01 -1.259192377328872681e-01 -1.353921294212341309e-01 2.148946374654769897e-02 2.087608426809310913e-01 6.329613924026489258e-02 -4.179251790046691895e-01 3.252726048231124878e-02 4.530683755874633789e-01 -1.284673959016799927e-01 2.070727199316024780e-01 -2.257426641881465912e-02 -1.936862803995609283e-02 -1.351469755172729492e-01 1.933062076568603516e-01 -3.257647156715393066e-01 8.538646250963211060e-02 3.050064444541931152e-01
-1.344637721776962280e-01 -1.286631226539611816e-01 1.556050628423690796e-01 -4.762890562415122986e-02 1.311973631381988525e-01 -8.176419883966445923e-02 2.637827098369598389e-01 1.147456690669059753e-01 -2.065926790237426758e-02 2.871241271495819092e-01 -8.498956263065338135e-02 -1.521775722503662109e-01 -5.904136598110198975e-02 -5.018116161227226257e-02 5.528104025870561600e-03 1.065287664532661438e-01 -8.840332925319671631e-02 3.797000944614410400e-01 3.095228075981140137e-01 -2.075568735599517822e-01 -2.648475170135498047e-01 5.450242385268211365e-02 3.877432048320770264e-01 -9.835198521614074707e-02 -2.528882324695587158e-01 1.465318500995635986e-01 -1.067870110273361206e-01 -6.516408175230026245e-02 -2.159638851881027222e-01 9.649664908647537231e-02 6.040462851524353027e-02 1.301064342260360718e-01
-3.044170886278152466e-02 2.037345319986343384e-01 1.065166965126991272e-01 4.656732548028230667e-03 -1.647239625453948975e-01 -4.371906220912933350e-01 -2.157676964998245239e-01 2.901508212089538574e-01 1.765586286783218384e-01 3.090239129960536957e-02 -6.246389448642730713e-02 -7.352047413587570190e-02 2.227908372879028320e-02 -1.383317410945892334e-01 -1.043736711144447327e-01 -1.370579302310943604e-01 -3.445769846439361572e-01 2.145825624465942383e-01 1.016243323683738708e-01 5.387815088033676147e-02 -3.999128341674804688e-01 -1.432651430368423462e-01 1.998507380485534668e-01 3.609999641776084900e-02 1.147437319159507751e-01 -6.071458756923675537e-02 -1.009818762540817261e-01 8.201711624860763550e-02 5.437264963984489441e-02 -2.153435051441192627e-01 -5.999436229467391968e-02 -1.415142416954040527e-01
-8.227521926164627075e-02 5.867333337664604187e-02 -9.874945133924484253e-02 3.049490153789520264e-01 1.463447660207748413e-01 -2.632850706577301025e-01 2.162593454122543335e-01 -2.186541818082332611e-02 6.195269152522087097e-02 2.222078144550323486e-01 -1.069828029721975327e-02 2.324797026813030243e-02 2.005936503410339355e-01 -1.330829262733459473e-01 -2.484161704778671265e-01 1.578365266323089600e-01 -4.262480735778808594e-01 8.327841758728027344e-02 9.322091937065124512e-02 2.110651507973670959e-02 -4.009121656417846680e-01 -1.317757219076156616e-01 1.739035993814468384e-01 -9.982520714402198792e-03 1.598691791296005249e-01 -1.296636275947093964e-02 -2.286031842231750488e-01 -6.378255784511566162e-02 7.168658077716827393e-02 9.489016979932785034e-02 -1.834683567285537720e-01 1.206910610198974609e-01
2.319604009389877319e-01 5.627696216106414795e-02 -1.494470834732055664e-01 2.030303776264190674e-01 -1.317491531372070312e-01 4.832388833165168762e-02 2.516058683395385742e-01 -8.012598007917404175e-02 -1.653228253126144409e-01 -1.085405275225639343e-01 -2.568264901638031006e-01 2.674038410186767578e-01 2.375100106000900269e-01 -1.843815892934799194e-01 1.084656566381454468e-01 -6.470347940921783447e-02 -1.970528960227966309e-01 2.211992293596267700e-01 2.444761544466018677e-01 1.170798391103744507e-01 -1.505294293165206909e-01 -1.523505747318267822e-01 8.533981442451477051e-02 7.415542006492614746e-02 -3.096553981304168701e-01 2.088097631931304932e-01 -3.301384393125772476e-03 1.665925383567810059e-01 -7.198957609944045544e-04 -3.334659039974212646e-01 -5.174778029322624207e-02 7.810164242982864380e-02
-2.516422569751739502e-01 3.353917896747589111e-01 8.865034580230712891e-02 1.469653993844985962e-01 -8.756633102893829346e-02 -1.074036285281181335e-01 -1.535143405199050903e-01 3.257551789283752441e-01 -3.081442788243293762e-03 1.612775586545467377e-02 9.038305841386318207e-03 4.869887977838516235e-02 1.332034170627593994e-01 4.976378753781318665e-02 1.411032527685165405e-01 -1.397842913866043091e-01 2.670837752521038055e-02 8.644226193428039551e-02 3.779483437538146973e-01 3.104862272739410400e-01 -3.819070458412170410e-01 -2.069192677736282349e-01 2.128143012523651123e-01 3.449450433254241943e-02 4.620704054832458496e-02 -1.316922903060913086e-01 -7.088677585124969482e-02 3.223858401179313660e-02 5.593315511941909790e-02 -1.648931950330734253e-01 1.363594979047775269e-01 1.625330299139022827e-01
8.457198739051818848e-02 -8.188655972480773926e-02 6.584772467613220215e-02 3.272408843040466309e-01 1.874160915613174438e-01 4.400606453418731689e-02 2.115047872066497803e-01 5.423879250884056091e-02 1.673242263495922089e-02 7.064709812402725220e-02 3.279145061969757080e-02 2.736968398094177246e-01 1.186034455895423889e-01 -1.044117286801338196e-01 -1.466787755489349365e-01 7.929633557796478271e-02 -4.210276901721954346e-01 2.067340314388275146e-01 2.570070624351501465e-01 2.426247298717498779e-01 -2.604254186153411865e-01 6.767695397138595581e-02 -2.720174938440322876e-02 1.411321163177490234e-01 -1.850635260343551636e-01 -5.593329295516014099e-02 -1.545868068933486938e-02 2.026444375514984131e-01 -2.415085136890411377e-01 8.244286477565765381e-02 1.069319769740104675e-01 2.504674494266510010e-01
-1.797010656446218491e-03 1.152292117476463318e-01 -3.149564191699028015e-02 -1.173548679798841476e-02 -1.703177690505981445e-01 -1.918349564075469971e-01 -1.336491405963897705e-01 -2.514370484277606010e-03 1.951519250869750977e-01 1.017715260386466980e-01 -3.095845505595207214e-02 1.436612904071807861e-01 -5.456636194139719009e-03 3.213757276535034180e-01 -1.173425018787384033e-01 1.918535530567169189e-01 -3.427909910678863525e-01 -5.052320659160614014e-02 2.201058864593505859e-01 1.252328902482986450e-01 -3.823109865188598633e-01 1.920027881860733032e-01 3.097145259380340576e-01 -9.619707614183425903e-02 3.515465557575225830e-02 2.234008759260177612e-01 -1.201403141021728516e-02 2.095576971769332886e-01 1.258463561534881592e-01 -2.924336194992065430e-01 -2.065050974488258362e-02 9.278295934200286865e-02
-5.262075457721948624e-03 2.317475229501724243e-01 -1.725076138973236084e-01 -2.356892079114913940e-02 -8.862928301095962524e-02 -4.758659005165100098e-02 -1.487641632556915283e-01 3.895449340343475342e-01 2.287065088748931885e-01 1.385879516601562500e-01 -1.383238583803176880e-01 -3.998843953013420105e-03 3.385104984045028687e-02 -4.618673026561737061e-02 1.186030507087707520e-01 6.276919692754745483e-02 -2.795653939247131348e-01 3.121865987777709961e-01 2.113238424062728882e-01 -1.446851994842290878e-02 5.371115356683731079e-02 -1.682209968566894531e-01 2.386998534202575684e-01 -2.773252129554748535e-02 -2.667987719178199768e-02 1.241505052894353867e-02 -2.208038866519927979e-01 -3.911461830139160156e-01 1.103161834180355072e-02 -1.803550571203231812e-01 -7.187481224536895752e-02 2.648796439170837402e-01
-3.420164436101913452e-02 2.717217504978179932e-01 -1.811245232820510864e-01 -5.923961102962493896e-02 -9.158810973167419434e-02 -8.326879143714904785e-02 -1.737693250179290771e-01 2.885057590901851654e-03 1.194268614053726196e-01 1.983175426721572876e-01 -3.554555028676986694e-02 -5.277352407574653625e-02 1.435486525297164917e-01 -8.253863453865051270e-02 -1.562173664569854736e-01 -3.155816718935966492e-02 -8.494084328413009644e-02 6.455414742231369019e-02 2.708293497562408447e-01 3.900232613086700439e-01 -5.123924016952514648e-01 -1.753465086221694946e-01 1.820592284202575684e-01 2.169150710105895996e-01 6.768343597650527954e-02 -1.137619242072105408e-01 2.236356437206268311e-01 -1.239643543958663940e-01 3.719805553555488586e-02 -1.151877641677856445e-01 -1.232439577579498291e-01 9.804766625165939331e-02
3.146271109580993652e-01 2.240728400647640228e-02 -5.039751157164573669e-02 2.969149351119995117e-01 -1.727748513221740723e-01 -1.320160478353500366e-01 1.552309393882751465e-01 -3.673869743943214417e-02 8.012480288743972778e-02 -1.315301209688186646e-01 -5.951925367116928101e-02 -1.600528210401535034e-01 1.628893613815307617e-01 8.294785767793655396e-02 -1.803880333900451660e-01 1.433619111776351929e-01 1.737273856997489929e-02 3.292800784111022949e-01 2.079362422227859497e-01 -7.644896954298019409e-02 -3.990727663040161133e-01 1.264911442995071411e-01 1.422064751386642456e-01 -2.836503684520721436e-01 -2.957107033580541611e-03 1.176669374108314514e-01 -2.340806871652603149e-01 1.957035809755325317e-01 -2.963797934353351593e-02 -8.498568087816238403e-03 -1.381945163011550903e-01 1.922326087951660156e-01
-1.697916071861982346e-03 -2.124012075364589691e-02 -2.244147807359695435e-01 3.669796288013458252e-01 1.437981277704238892e-01 -1.579363346099853516e-01 7.718475908041000366e-02 3.562867268919944763e-02 2.333316802978515625e-01 -5.318054556846618652e-02 -2.341396063566207886e-01 1.083165854215621948e-01 1.091910451650619507e-01 -9.917154908180236816e-02 -4.584544338285923004e-03 -2.450187057256698608e-01 -1.378538161516189575e-01 2.908902466297149658e-01 1.448303312063217163e-01 6.880553066730499268e-02 -1.450182348489761353e-01 -7.538314163684844971e-02 2.141929045319557190e-02 -1.888074278831481934e-01 -2.130254209041595459e-01 -5.278745200484991074e-03 -3.955129086971282959e-01 -1.318340748548507690e-01 2.422322332859039307e-01 1.261939555406570435e-01 3.303403407335281372e-02 2.626042068004608154e-01
1.124259904026985168e-01 1.596609950065612793e-01 4.949533194303512573e-02 1.353680342435836792e-01 -9.422446787357330322e-02 7.559063285589218140e-02 9.673236310482025146e-02 2.083526700735092163e-01 -4.970762133598327637e-02 7.397612184286117554e-02 -3.905367851257324219e-01 -2.785349190235137939e-01 1.068722829222679138e-02 -1.963292211294174194e-01 9.472594410181045532e-02 -3.109602332115173340e-01 -2.834704816341400146e-01 2.393001914024353027e-01 3.407888114452362061e-01 1.196446176618337631e-02 -1.450800299644470215e-01 -1.157213449478149414e-01 1.017209663987159729e-01 -2.474148385226726532e-02 1.462576538324356079e-01 -6.900096684694290161e-02 -8.402341604232788086e-02 -2.341720759868621826e-01 1.607363522052764893e-01 -2.583263218402862549e-01 1.052858158946037292e-01 1.896983757615089417e-02
1.663531512022018433e-01 1.208510994911193848e-02 -6.241092458367347717e-03 2.802772223949432373e-01 -2.147888243198394775e-01 -1.534895002841949463e-01 1.019005700945854187e-01 4.426251724362373352e-02 6.505927443504333496e-02 -1.482376269996166229e-02 -1.669427603483200073e-01 1.076564714312553406e-01 3.300721049308776855e-01 3.053472563624382019e-02 -1.747050285339355469e-01 2.942681312561035156e-01 1.387638598680496216e-01 2.226640731096267700e-01 3.738107383251190186e-01 -2.190853655338287354e-02 -2.867264747619628906e-01 9.769488126039505005e-02 1.319401264190673828e-01 -1.250665932893753052e-01 1.914080418646335602e-02 -3.787505999207496643e-02 -1.841399073600769043e-01 3.138509690761566162e-01 -1.375465933233499527e-02 -1.325263381004333496e-01 1.376422941684722900e-01 1.894161999225616455e-01
9.800192713737487793e-02 -2.324275672435760498e-02 -4.052918553352355957e-01 2.761415839195251465e-01 1.696193665266036987e-01 -1.555126011371612549e-01 -1.134282946586608887e-01 2.171480655670166016e-02 -1.474499851465225220e-01 1.225317493081092834e-01 -1.895527243614196777e-01 -7.168976217508316040e-02 1.589882373809814453e-01 -1.038364022970199585e-01 -2.003227025270462036e-01 1.660715192556381226e-01 -7.007079198956489563e-03 1.080012321472167969e-01 2.635399103164672852e-01 6.072038039565086365e-02 -3.340218663215637207e-01 -1.865755021572113037e-01 1.966091394424438477e-01 3.464192152023315430e-02 1.798677891492843628e-01 1.743539422750473022e-01 -4.071038961410522461e-01 2.028592862188816071e-02 2.872369438409805298e-02 -1.770663075149059296e-02 1.210922282189130783e-02 1.349052786827087402e-02
6.151925772428512573e-02 -9.267605841159820557e-02 -1.878933422267436981e-02 2.204994112253189087e-01 1.719710975885391235e-02 -5.210249498486518860e-02 1.189348548650741577e-01 -1.167849451303482056e-01 2.924356609582901001e-02 4.456615075469017029e-02 -6.726302206516265869e-02 1.396514922380447388e-01 3.314451873302459717e-01 7.293116301298141479e-02 5.937369540333747864e-02 3.416517376899719238e-01 -5.018771812319755554e-02 1.727744638919830322e-01 4.893913269042968750e-01 1.677415817975997925e-01 -1.178628057241439819e-01 -1.939541697502136230e-01 -2.465420216321945190e-02 6.880211178213357925e-03 -3.365080654621124268e-01 -1.772255301475524902e-01 -1.713294088840484619e-01 6.240019947290420532e-02 7.421576976776123047e-02 -1.162031441926956177e-01 -2.218098491430282593e-01 2.174486666917800903e-01
-2.502912282943725586e-01 1.727018691599369049e-02 8.095003664493560791e-02 2.036964446306228638e-01 9.287571161985397339e-02 -2.254215627908706665e-01 -9.719414263963699341e-02 1.115714460611343384e-01 1.899430602788925171e-01 -6.075437180697917938e-03 -8.684376627206802368e-02 8.141662925481796265e-02 7.849671877920627594e-03 6.073534116148948669e-02 1.865577399730682373e-01 -2.098063081502914429e-01 -6.038359925150871277e-02 2.137722969055175781e-01 1.396304965019226074e-01 2.610177993774414062e-01 -4.088486135005950928e-01 -2.631723880767822266e-01 -4.265414178371429443e-02 3.320638090372085571e-02 -7.617348339408636093e-03 -2.156339287757873535e-01 -1.648084223270416260e-01 3.906981647014617920e-02 7.584264129400253296e-02 -2.831015884876251221e-01 1.397339552640914917e-01 3.432745039463043213e-01
-2.284824615344405174e-03 1.685135960578918457e-01 8.301169425249099731e-02 2.001286596059799194e-01 7.479917258024215698e-02 4.951651766896247864e-02 -6.373909860849380493e-02 8.106923103332519531e-02 5.901779606938362122e-02 -2.503501176834106445e-01 7.847323268651962280e-02 -4.951116815209388733e-02 1.299308892339468002e-02 -5.123011767864227295e-02 -8.154643326997756958e-02 -1.088301837444305420e-01 -4.305081367492675781e-01 4.469906091690063477e-01 3.605656698346138000e-02 2.537873089313507080e-01 -2.409126013517379761e-01 1.311279088258743286e-01 1.941984295845031738e-01 6.523312628269195557e-02 -9.943557530641555786e-02 6.937383860349655151e-02 -6.850573420524597168e-02 -3.100638985633850098e-01 6.678927689790725708e-02 1.830166727304458618e-01 -2.710824012756347656e-01 1.220517680048942566e-01
2.018400877714157104e-01 -9.597536176443099976e-02 2.402260303497314453e-01 2.058905661106109619e-01 8.631738275289535522e-02 5.869376286864280701e-02 3.817256540060043335e-02 -6.395784765481948853e-02 -6.340287625789642334e-03 1.830986738204956055e-01 -3.437193036079406738e-01 -9.200125187635421753e-02 2.434555590152740479e-01 -1.209804043173789978e-01 1.992726475000381470e-01 7.921920716762542725e-02 -3.730380833148956299e-01 3.073694407939910889e-01 -9.299325756728649139e-03 3.481729924678802490e-01 -1.296787559986114502e-01 1.082902029156684875e-01 7.376452535390853882e-02 -5.555209354497492313e-04 -3.118518888950347900e-01 -7.287115603685379028e-02 -4.118046537041664124e-02 1.159016191959381104e-01 -1.148312911391258240e-01 -5.893920734524726868e-02 4.503852128982543945e-02 1.677301526069641113e-01
2.110429406166076660e-01 1.322802156209945679e-01 8.034496754407882690e-02 2.042453140020370483e-01 1.452735960483551025e-01 -8.121845871210098267e-02 -7.921725511550903320e-02 -1.592853665351867676e-01 -8.885320276021957397e-02 1.536829173564910889e-01 -1.575692184269428253e-02 -1.476590782403945923e-01 4.322785437107086182e-01 1.209654193371534348e-02 2.532492280006408691e-01 -2.189415320754051208e-02 4.991102032363414764e-03 3.212581276893615723e-01 1.334820836782455444e-01 3.603325411677360535e-02 -4.160892665386199951e-01 -1.948229596018791199e-02 1.617278307676315308e-01 -1.958205401897430420e-01 -2.624973282217979431e-02 -7.328969985246658325e-02 1.218317821621894836e-02 2.604796588420867920e-01 -1.714465618133544922e-01 -1.333864033222198486e-01 1.528271436691284180e-01 1.424552649259567261e-01
-1.487012654542922974e-01 -8.260923624038696289e-02 -5.277849361300468445e-02 -5.045830458402633667e-02 -2.663088440895080566e-01 -1.394062191247940063e-01 -7.850752770900726318e-02 -4.745235294103622437e-02 1.898631304502487183e-01 1.681072711944580078e-01 -1.075280606746673584e-01 -3.614964429289102554e-03 7.300307601690292358e-02 2.955758571624755859e-01 2.510269358754158020e-02 2.456562519073486328e-01 -3.103494346141815186e-01 5.121941491961479187e-02 2.774496376514434814e-01 1.771468669176101685e-01 -3.990753293037414551e-01 1.525077074766159058e-01 2.392946928739547729e-01 -9.004189819097518921e-02 -1.053554266691207886e-01 3.287540003657341003e-02 -6.765723228454589844e-02 1.388323754072189331e-01 1.728867441415786743e-01 -3.022133111953735352e-01 1.579071879386901855e-01 -5.379968788474798203e-03
4.659538343548774719e-02 2.725733220577239990e-01 -1.202692836523056030e-01 2.400116324424743652e-01 -7.615843415260314941e-02 6.286020576953887939e-02 2.326980680227279663e-01 -1.498551815748214722e-01 -6.031510978937149048e-02 1.892722398042678833e-01 -1.759886592626571655e-01 7.712958380579948425e-03 -1.099204346537590027e-01 -2.538161873817443848e-01 7.380641996860504150e-02 7.061181962490081787e-02 -7.679232954978942871e-02 1.622540354728698730e-01 2.712198793888092041e-01 -1.259631067514419556e-01 -1.128832027316093445e-01 -3.176336288452148438e-01 2.691980302333831787e-01 5.717758461833000183e-02 -5.522188544273376465e-02 -4.619834944605827332e-02 -1.838694065809249878e-01 -1.239612922072410583e-01 -5.402600020170211792e-02 -3.661421537399291992e-01 2.108578532934188843e-01 2.466879189014434814e-01
-1.693798601627349854e-02 4.542980492115020752e-01 -5.052307248115539551e-02 -8.704618364572525024e-02 1.643399447202682495e-01 -1.470388174057006836e-01 2.460432052612304688e-01 2.104261703789234161e-02 2.080428041517734528e-02 3.769677877426147461e-02 -2.108391225337982178e-01 1.334398053586483002e-02 -8.122933655977249146e-02 -5.375425517559051514e-02 5.366508266888558865e-04 1.872407458722591400e-02 -2.956560850143432617e-01 2.141580283641815186e-01 -1.624611765146255493e-01 9.929692745208740234e-02 -4.036845862865447998e-01 -1.162960194051265717e-02 1.748962104320526123e-01 4.880870133638381958e-02 -1.576348096132278442e-01 -1.257036030292510986e-01 -3.444907367229461670e-01 -8.848353475332260132e-02 2.430010288953781128e-01 -7.079876959323883057e-02 4.602628946304321289e-02 1.354034543037414551e-01
3.417402207851409912e-01 -4.688096698373556137e-03 -3.061746619641780853e-02 6.014176830649375916e-02 6.897685676813125610e-02 -9.158381726592779160e-04 1.697543859481811523e-01 -9.888494759798049927e-02 -1.534045189619064331e-01 2.249488085508346558e-01 -1.045533567667007446e-01 2.491471618413925171e-01 5.433797463774681091e-02 1.068647280335426331e-01 2.110776007175445557e-01 -8.145414292812347412e-03 -1.782301515340805054e-01 2.825092077255249023e-01 2.566950023174285889e-01 1.850791573524475098e-01 -5.952960997819900513e-02 9.749189019203186035e-02 2.788144350051879883e-01 2.750125527381896973e-01 -1.393904443830251694e-02 5.446141585707664490e-02 -3.522919714450836182e-01 1.966986656188964844e-01 -5.166491866111755371e-02 -8.113448321819305420e-02 -2.265259623527526855e-01 1.564675420522689819e-01
2.756352350115776062e-02 -2.847671974450349808e-03 -1.070682257413864136e-01 5.939925089478492737e-02 -5.521411076188087463e-03 -1.710314005613327026e-01 6.758672744035720825e-02 -1.676300317049026489e-01 3.808490931987762451e-01 -5.646537616848945618e-02 -1.548980176448822021e-01 2.275077439844608307e-02 1.234979927539825439e-01 -9.936931729316711426e-02 -8.735092729330062866e-02 -3.497474268078804016e-02 -4.618434235453605652e-02 7.674995809793472290e-02 4.515651464462280273e-01 1.827047914266586304e-01 -3.471221625804901123e-01 -4.666761308908462524e-02 2.108178287744522095e-01 8.942828327417373657e-02 -6.366352736949920654e-02 3.209653794765472412e-01 -2.648572921752929688e-01 8.353919535875320435e-02 -1.234244033694267273e-01 1.755808293819427490e-01 5.487199872732162476e-02 2.487234324216842651e-01
2.812167108058929443e-01 1.210925448685884476e-02 1.337732970714569092e-01 -5.401888117194175720e-02 2.352121025323867798e-01 4.305558744817972183e-03 1.832765340805053711e-02 -7.766715437173843384e-02 -1.440452188253402710e-01 1.803172081708908081e-01 -1.959848850965499878e-01 3.013326413929462433e-02 7.258506119251251221e-02 4.954251646995544434e-02 -3.320806846022605896e-02 -1.689122021198272705e-01 -1.297000497579574585e-01 2.584769129753112793e-01 1.391187459230422974e-01 2.627964913845062256e-01 -4.268016517162322998e-01 7.570052891969680786e-02 -1.688136532902717590e-02 -2.706790268421173096e-01 1.436196863651275635e-01 2.038773596286773682e-01 -1.571993157267570496e-02 -2.122747944667935371e-03 -5.304563790559768677e-02 -2.184575349092483521e-01 -3.455252349376678467e-01 2.060272991657257080e-01
9.610081464052200317e-02 -2.297522686421871185e-02 -1.366221755743026733e-01 2.128842920064926147e-01 2.691695466637611389e-02 -2.784900665283203125e-01 3.112193755805492401e-02 1.045604422688484192e-01 1.337658166885375977e-01 -1.037670895457267761e-01 -9.348259866237640381e-02 -4.307135939598083496e-02 -1.525773387402296066e-02 -9.114917367696762085e-02 9.482989460229873657e-02 6.001160293817520142e-02 -7.896960712969303131e-03 2.819099128246307373e-01 3.914075791835784912e-01 7.658527791500091553e-02 -1.511204689741134644e-01 -3.441969454288482666e-01 -7.469744235277175903e-02 -2.417619377374649048e-01 9.944360703229904175e-02 2.204724997282028198e-01 -1.076168194413185120e-01 4.571585729718208313e-02 9.911762923002243042e-02 -1.495058089494705200e-01 2.067663669586181641e-01 4.297015964984893799e-01
[truncated: 3,267,881 more chars]
