# Supplementary material for: The Language of Innovation
Source: PLoS One. 2020 Apr 30;15(4):e0230107. doi: 10.1371/journal.pone.0230107 (PMC7194493; doi:10.1371/journal.pone.0230107)
Supplement: S7 File — (GZ) [file pone.0230107.s007.tar.gz › 1985-1989/V2Run_23_VS_4500_embeddings1985-1989ED32.txt]

7.589282840490341187e-02 -2.572713978588581085e-02 -2.963678836822509766e-01 -1.298379898071289062e-01 -1.768475770950317383e-01 -1.416676491498947144e-01 -3.494770228862762451e-01 1.533448249101638794e-01 -2.098292559385299683e-01 8.263558149337768555e-02 -1.750973314046859741e-01 -3.023913502693176270e-02 -3.402081131935119629e-02 -2.739636003971099854e-01 -1.662795841693878174e-01 -3.176136612892150879e-01 1.074932292103767395e-01 5.575665831565856934e-02 2.174424938857555389e-02 -3.407163321971893311e-01 -1.290585994720458984e-01 1.635352522134780884e-01 -8.515983819961547852e-02 -3.480191901326179504e-02 -5.574758723378181458e-02 -1.999915540218353271e-01 1.480116844177246094e-01 1.555239409208297729e-01 5.099709704518318176e-02 3.896069154143333435e-02 -3.145118057727813721e-01 1.714601963758468628e-01
1.562150567770004272e-01 -1.862498521804809570e-01 -1.775842905044555664e-01 -1.138948127627372742e-01 1.533946990966796875e-01 2.069235146045684814e-01 -7.866070419549942017e-02 9.668625891208648682e-02 1.639180779457092285e-01 2.472337037324905396e-01 -8.596154861152172089e-03 8.753254264593124390e-02 -2.678018212318420410e-01 -1.690947078168392181e-02 1.202786117792129517e-01 -2.319485247135162354e-01 -1.790641993284225464e-02 -2.161059826612472534e-01 5.653033405542373657e-02 -2.567982375621795654e-01 -4.475932568311691284e-02 1.840279549360275269e-01 -2.467495501041412354e-01 4.863798618316650391e-02 -3.275858461856842041e-01 -1.454410552978515625e-01 -1.703181117773056030e-01 3.495437204837799072e-01 -1.547788921743631363e-02 1.432919055223464966e-01 -2.205070108175277710e-01 -1.190893724560737610e-01
1.607995182275772095e-01 6.503029167652130127e-02 -2.260967195034027100e-01 1.035034507513046265e-01 3.878098726272583008e-01 -2.051798552274703979e-01 -2.238222658634185791e-01 8.293094485998153687e-02 -1.656803488731384277e-01 8.613301068544387817e-02 2.877909243106842041e-01 1.157897487282752991e-01 -1.186599656939506531e-01 -9.449011087417602539e-02 1.474393010139465332e-01 -3.503038883209228516e-01 2.677794359624385834e-02 -2.178999185562133789e-01 -5.848319455981254578e-02 -1.119736284017562866e-01 3.562512248754501343e-02 1.229116395115852356e-01 -1.933609992265701294e-01 -6.563313305377960205e-02 -3.556998670101165771e-01 -1.664398238062858582e-02 2.801736444234848022e-02 1.659741699695587158e-01 -5.381689220666885376e-02 -6.597057729959487915e-02 -2.307332158088684082e-01 -1.490186899900436401e-01
3.046585023403167725e-01 8.188287913799285889e-02 -2.617413997650146484e-01 -2.214158624410629272e-01 5.225162953138351440e-03 1.275112032890319824e-01 -1.727763712406158447e-01 1.099471189081668854e-02 -1.326890587806701660e-01 9.929676540195941925e-03 -1.940179467201232910e-01 2.474020272493362427e-01 -1.923838406801223755e-01 -1.153597980737686157e-01 -7.791188359260559082e-02 -4.345769584178924561e-01 1.397119611501693726e-01 1.134343519806861877e-01 -1.206308230757713318e-01 -1.630543470382690430e-01 1.207482367753982544e-01 1.173346862196922302e-01 -8.898155391216278076e-02 6.264203786849975586e-02 -1.214161589741706848e-01 2.651015110313892365e-02 -6.216812413185834885e-03 3.608024418354034424e-01 1.168725863099098206e-01 -8.378076553344726562e-02 -3.078995048999786377e-01 -5.156229250133037567e-03
6.811594218015670776e-02 -1.803347915410995483e-01 6.467328220605850220e-02 -2.399473786354064941e-01 -1.127166152000427246e-01 -1.573648303747177124e-01 -2.373253405094146729e-01 1.344755440950393677e-01 -1.434393376111984253e-01 -7.693723589181900024e-02 -4.320331290364265442e-02 1.196118518710136414e-01 -1.865980923175811768e-01 1.473535299301147461e-01 2.776655256748199463e-01 -3.256731629371643066e-01 -7.149163633584976196e-03 3.435009717941284180e-02 -1.177076995372772217e-02 -1.559329628944396973e-01 -8.392604440450668335e-02 6.109970062971115112e-02 -8.302936702966690063e-02 2.051904983818531036e-02 -2.337959855794906616e-01 -1.528857648372650146e-01 -1.771047562360763550e-01 2.649296820163726807e-01 2.651431858539581299e-01 -3.014744222164154053e-01 -2.566919028759002686e-01 -2.374919056892395020e-01
1.797676645219326019e-02 -8.306054770946502686e-02 -1.721649467945098877e-01 -1.716113835573196411e-01 1.835120469331741333e-02 -8.645116537809371948e-02 -4.325485825538635254e-01 3.382092118263244629e-01 6.467518210411071777e-02 4.066076129674911499e-02 3.603923022747039795e-01 -5.342175439000129700e-02 -1.777449250221252441e-01 7.409260421991348267e-02 8.288247883319854736e-02 -3.363912999629974365e-01 2.229609340429306030e-02 -1.340704131871461868e-02 3.430338203907012939e-02 -2.136322259902954102e-01 -1.526942849159240723e-01 2.081058919429779053e-03 1.641870290040969849e-02 -4.723059013485908508e-02 -1.682697236537933350e-02 -6.804647296667098999e-02 -4.016425088047981262e-02 3.534339368343353271e-01 9.662042558193206787e-02 -2.274888753890991211e-01 -1.994596719741821289e-01 1.519289463758468628e-01
2.253808528184890747e-01 -2.057191729545593262e-01 -2.430482357740402222e-01 5.887689441442489624e-02 2.527779638767242432e-01 -9.978266060352325439e-02 -1.118219718337059021e-01 -1.032552774995565414e-02 -1.364184021949768066e-01 9.001541137695312500e-02 3.023783564567565918e-01 -2.264863811433315277e-02 1.892965659499168396e-02 7.188652455806732178e-02 3.236685395240783691e-01 -9.509572386741638184e-02 1.079103276133537292e-01 1.263978928327560425e-01 -1.808248832821846008e-02 -1.787852197885513306e-01 -7.634497433900833130e-02 1.409709155559539795e-01 -1.553046256303787231e-01 -2.049598991870880127e-01 -1.458180248737335205e-01 -9.357693046331405640e-02 -9.753385186195373535e-02 3.732229471206665039e-01 1.546521335840225220e-01 -2.656330764293670654e-01 -2.957809567451477051e-01 8.577439934015274048e-02
9.209453314542770386e-02 -1.487198024988174438e-01 -2.841645479202270508e-01 -1.527682095766067505e-01 -1.327994167804718018e-01 2.882932722568511963e-01 -2.896160185337066650e-01 -6.482841819524765015e-02 4.962634295225143433e-02 2.244982719421386719e-01 -5.207052826881408691e-02 2.902679741382598877e-01 9.744179993867874146e-02 3.915677219629287720e-02 5.828413739800453186e-02 -2.975861132144927979e-01 2.008219808340072632e-01 1.059114094823598862e-02 5.928596016019582748e-03 -2.085438556969165802e-02 -4.899520799517631531e-02 1.541737616062164307e-01 -1.506832987070083618e-01 1.763949096202850342e-01 -1.996065229177474976e-01 -1.968829147517681122e-02 1.015061214566230774e-01 1.894496381282806396e-01 1.928369253873825073e-01 -2.676679790019989014e-01 -3.306523263454437256e-01 -9.045514464378356934e-02
3.358691036701202393e-01 -7.553823292255401611e-02 -8.060725033283233643e-02 -1.314415782690048218e-01 1.409409493207931519e-01 3.441648930311203003e-02 -2.344657927751541138e-01 -2.867214195430278778e-02 1.162027474492788315e-03 2.705294489860534668e-01 -1.144256517291069031e-01 9.446260333061218262e-02 -3.888026773929595947e-01 2.077830880880355835e-01 -1.134695187211036682e-01 -1.540232598781585693e-01 1.038093045353889465e-01 -4.183887690305709839e-02 -1.706988960504531860e-01 -1.474015712738037109e-01 3.156482800841331482e-02 1.234346851706504822e-01 -4.181592166423797607e-02 3.203785121440887451e-01 -1.753208637237548828e-01 -6.062112003564834595e-02 1.127370353788137436e-02 2.705519497394561768e-01 3.560817241668701172e-01 -1.558635979890823364e-01 -2.821915969252586365e-02 -1.052857935428619385e-01
5.276365280151367188e-01 -2.884652018547058105e-01 -1.032297983765602112e-01 4.554416611790657043e-02 -2.391528785228729248e-01 -1.845911592245101929e-01 1.324867308139801025e-01 1.720957458019256592e-01 -1.308017317205667496e-02 2.016775310039520264e-01 -2.811683714389801025e-01 8.399578183889389038e-02 7.078015804290771484e-02 -2.242921888828277588e-01 1.976474821567535400e-01 2.796565741300582886e-02 1.462489962577819824e-01 -3.178039565682411194e-02 -3.356893360614776611e-02 -1.682262867689132690e-01 -2.600320428609848022e-02 5.665453523397445679e-02 6.445253384299576283e-04 1.537386476993560791e-01 -1.934352666139602661e-01 3.624557703733444214e-02 2.399004101753234863e-01 1.319618821144104004e-01 1.688406169414520264e-01 1.450098678469657898e-02 -1.957744508981704712e-01 7.078238576650619507e-02
3.500539436936378479e-02 2.505204677581787109e-01 -1.508483439683914185e-01 -8.477981388568878174e-02 2.583905756473541260e-01 4.913484212011098862e-03 -2.964556962251663208e-02 8.454229682683944702e-02 -1.395037621259689331e-01 4.023075401782989502e-01 -9.354088455438613892e-02 8.262914419174194336e-02 -4.037076532840728760e-01 1.359423100948333740e-01 4.421625658869743347e-02 -9.023680537939071655e-02 -2.688197046518325806e-02 -1.285262405872344971e-02 9.573432803153991699e-02 -1.372781395912170410e-01 -1.110482290387153625e-01 9.396280348300933838e-02 -1.937683820724487305e-01 9.670817106962203979e-02 -2.006357014179229736e-01 -2.223300337791442871e-01 -5.802797153592109680e-03 2.311866879463195801e-01 2.900985479354858398e-01 -1.123599857091903687e-01 -2.816744148731231689e-01 -1.629746258258819580e-01
1.060647293925285339e-01 -1.093166619539260864e-01 -2.820987701416015625e-01 9.612815082073211670e-02 4.097337648272514343e-02 -6.151510775089263916e-02 9.289231151342391968e-02 2.025543898344039917e-01 -2.597952447831630707e-02 9.270390495657920837e-03 -1.361971795558929443e-01 3.280681092292070389e-03 -4.434591159224510193e-02 2.329146675765514374e-02 3.109350800514221191e-02 -3.589264750480651855e-01 -1.087467074394226074e-01 1.523902118206024170e-01 4.630547389388084412e-02 -4.030650556087493896e-01 7.442285120487213135e-02 3.440716266632080078e-01 2.902710139751434326e-01 2.097536921501159668e-01 -1.675000190734863281e-01 7.835779339075088501e-02 6.999425590038299561e-02 1.833364069461822510e-01 1.267605721950531006e-01 -1.987345516681671143e-01 -3.025263547897338867e-01 9.802379459142684937e-02
2.379047274589538574e-01 -2.029384486377239227e-02 -2.845010161399841309e-01 8.075725287199020386e-02 2.278067320585250854e-01 -1.020310893654823303e-01 -3.114830255508422852e-01 -9.476777166128158569e-02 -1.867235898971557617e-01 -1.431355774402618408e-01 7.438275963068008423e-02 -7.377662509679794312e-02 -1.266808435320854187e-02 6.177740916609764099e-02 -1.318956315517425537e-01 -2.425265312194824219e-01 -5.732388794422149658e-02 -2.663641273975372314e-01 2.342088222503662109e-01 -1.631126105785369873e-01 8.213766664266586304e-02 -2.006579563021659851e-02 7.674083113670349121e-02 5.050248652696609497e-02 -2.252505123615264893e-01 -1.265836358070373535e-01 -1.425608396530151367e-01 2.766194641590118408e-01 2.707891464233398438e-01 -1.875756382942199707e-01 -3.084623515605926514e-01 4.635294154286384583e-02
-1.361724287271499634e-01 -1.059835627675056458e-01 -3.169301748275756836e-01 -1.340646147727966309e-01 -1.167702227830886841e-01 -2.297444269061088562e-02 -1.824175268411636353e-01 2.447835505008697510e-01 -1.495100259780883789e-01 1.503468155860900879e-01 -2.684863209724426270e-01 2.096105366945266724e-01 -1.227183938026428223e-01 1.328068226575851440e-01 8.314006030559539795e-03 -2.841061912477016449e-03 -4.393460694700479507e-03 -1.870423704385757446e-01 -1.190241649746894836e-01 -2.697331607341766357e-01 1.914322189986705780e-02 2.019160091876983643e-01 -2.113227248191833496e-01 -2.660363316535949707e-01 1.380680203437805176e-01 5.540431290864944458e-02 -5.037480592727661133e-02 3.850662112236022949e-01 1.296119391918182373e-01 1.208533942699432373e-01 -2.524178028106689453e-01 6.428957730531692505e-02
-7.178300619125366211e-02 -1.679774187505245209e-02 -1.181914433836936951e-01 1.442048996686935425e-01 -1.598769053816795349e-02 9.118307381868362427e-02 -3.561723232269287109e-01 1.092477738857269287e-01 -8.150999993085861206e-02 3.140583038330078125e-01 -2.408868446946144104e-02 -2.623850945383310318e-03 -3.261573016643524170e-01 -2.716703340411186218e-02 5.194446444511413574e-02 -1.189036816358566284e-01 2.119374424219131470e-01 6.107134371995925903e-02 6.261206418275833130e-02 -1.386494338512420654e-01 8.685215562582015991e-02 2.838080227375030518e-01 -1.301956176757812500e-01 1.733544319868087769e-01 -6.909272074699401855e-02 -1.281136274337768555e-02 7.231298368424177170e-03 3.910883367061614990e-01 3.621657192707061768e-01 3.460674360394477844e-02 -2.491937428712844849e-01 -1.527647227048873901e-01
-1.784451305866241455e-01 -2.122189402580261230e-01 -2.116234153509140015e-01 -2.184658497571945190e-02 5.000461265444755554e-02 -7.892484217882156372e-02 7.378688454627990723e-02 1.938319653272628784e-01 -3.598083043470978737e-03 -2.023279368877410889e-01 -1.423760503530502319e-01 1.470307260751724243e-01 -3.870200365781784058e-02 3.270694240927696228e-02 -2.855630591511726379e-02 -3.951157629489898682e-01 1.767611503601074219e-01 -2.643462121486663818e-01 -1.209580749273300171e-01 -1.142892614006996155e-01 -6.661257147789001465e-02 2.590535879135131836e-01 -1.673044115304946899e-01 -1.785995364189147949e-01 -4.645188897848129272e-02 -1.307277530431747437e-01 2.718314900994300842e-02 3.867128193378448486e-01 2.733525931835174561e-01 -4.038043785840272903e-03 -2.481519132852554321e-01 1.329455077648162842e-01
2.432534992694854736e-01 -6.801192462444305420e-02 4.010038822889328003e-02 -3.106964826583862305e-01 -5.036096554249525070e-03 -9.189680218696594238e-02 -2.836450934410095215e-01 -4.349512746557593346e-04 9.807100147008895874e-02 -1.300606727600097656e-01 1.571820825338363647e-01 -2.214950919151306152e-01 1.830532960593700409e-02 6.880340515635907650e-04 5.702508240938186646e-02 -3.098185658454895020e-01 1.772608309984207153e-01 1.084686592221260071e-01 1.655195206403732300e-01 -3.009842634201049805e-01 -2.532246112823486328e-01 2.402643561363220215e-01 -1.156250536441802979e-01 9.257294237613677979e-02 -4.349799081683158875e-02 1.402737852185964584e-02 7.513271644711494446e-03 2.247196882963180542e-01 1.601690649986267090e-01 -1.098798811435699463e-01 -3.920782506465911865e-01 1.417279802262783051e-02
1.299952268600463867e-01 -1.607584655284881592e-01 5.040063336491584778e-02 4.469975456595420837e-02 -2.188281901180744171e-02 -9.055761992931365967e-02 1.001087427139282227e-01 4.188531339168548584e-01 -3.797734156250953674e-02 3.071071207523345947e-01 -2.368006482720375061e-02 1.642404049634933472e-01 3.483499214053153992e-02 9.329328685998916626e-02 3.745919838547706604e-02 -3.507673442363739014e-01 2.185936421155929565e-01 -1.716454029083251953e-01 2.727969288825988770e-01 1.273374725133180618e-02 -1.937275230884552002e-01 3.743797838687896729e-01 2.705857157707214355e-03 -3.849589452147483826e-02 -4.954042378813028336e-03 -1.433310508728027344e-01 2.820333838462829590e-01 2.035096734762191772e-01 -2.554709091782569885e-02 5.451019108295440674e-02 -1.547780185937881470e-01 2.857453748583793640e-02
4.133007526397705078e-01 3.830234706401824951e-02 -1.995644718408584595e-01 1.150521356612443924e-02 -1.883297041058540344e-02 -1.495318710803985596e-01 -1.212257444858551025e-01 2.090473659336566925e-02 5.344625562429428101e-02 1.212291270494461060e-01 -1.446943134069442749e-01 1.403264254331588745e-01 2.394529283046722412e-01 -1.140845865011215210e-01 3.191560506820678711e-02 -7.074812799692153931e-02 -2.327891141176223755e-01 -4.830924794077873230e-02 9.041629731655120850e-02 -4.965910688042640686e-02 -3.988195955753326416e-01 3.162539005279541016e-02 5.648613721132278442e-02 -3.029887937009334564e-02 -6.269621104001998901e-02 -3.073339462280273438e-01 1.490309536457061768e-01 2.639212906360626221e-01 2.688914835453033447e-01 -1.940723508596420288e-01 -2.726593017578125000e-01 9.726690500974655151e-02
1.120586413890123367e-02 -2.154583781957626343e-01 -2.933499515056610107e-01 8.425113558769226074e-02 6.047407910227775574e-02 -1.107810586690902710e-01 1.458797603845596313e-01 1.121592335402965546e-02 -3.368834778666496277e-02 1.796572208404541016e-01 -2.780706249177455902e-02 1.002824530005455017e-01 -1.006547808647155762e-01 3.833342716097831726e-02 -1.999473422765731812e-01 -8.781749755144119263e-02 1.032756045460700989e-01 -1.482640355825424194e-01 -8.172760903835296631e-02 -8.345108479261398315e-02 1.947289854288101196e-01 4.225703179836273193e-01 -4.901035502552986145e-02 -2.126029431819915771e-01 -2.884778380393981934e-01 4.042999446392059326e-02 1.734981387853622437e-01 2.031150162220001221e-01 1.697902530431747437e-01 -1.825816035270690918e-01 -3.605283498764038086e-01 -2.463630735874176025e-01
2.036204040050506592e-01 1.501148045063018799e-01 -2.249482572078704834e-01 -5.712084099650382996e-02 -8.658371120691299438e-02 1.113369911909103394e-01 -2.086333185434341431e-01 3.584591671824455261e-02 -5.916200578212738037e-02 1.604826301336288452e-01 1.706272959709167480e-01 1.380555927753448486e-01 -4.006257653236389160e-02 2.944414913654327393e-01 -1.810029335319995880e-02 -3.144387304782867432e-01 2.703322470188140869e-01 2.066037803888320923e-01 -2.170948684215545654e-02 -7.422260940074920654e-02 -1.094657182693481445e-01 3.651475608348846436e-01 1.413993164896965027e-02 -3.389793634414672852e-02 -5.900484696030616760e-02 -3.398450911045074463e-01 -2.135701291263103485e-02 2.572008371353149414e-01 4.960569366812705994e-02 -4.157209023833274841e-02 -3.038012087345123291e-01 -4.503449797630310059e-02
3.229718208312988281e-01 -3.463845327496528625e-02 -1.190129816532135010e-01 8.477386832237243652e-02 -3.376416489481925964e-02 2.571593225002288818e-02 -2.749963402748107910e-01 -1.152103841304779053e-01 -4.283037781715393066e-02 -1.515658199787139893e-01 8.269197493791580200e-02 1.789585351943969727e-01 -1.017855182290077209e-01 -1.676692068576812744e-01 3.735498711466789246e-02 -2.661881148815155029e-01 1.034710332751274109e-01 1.420113891363143921e-01 7.239565998315811157e-02 -4.643925130367279053e-01 -1.860072277486324310e-02 2.696414291858673096e-01 3.759779781103134155e-02 -4.343232885003089905e-02 -4.595461487770080566e-02 -8.791599422693252563e-02 -3.318554535508155823e-02 2.279670238494873047e-01 6.823392212390899658e-02 -3.646668493747711182e-01 -2.360659241676330566e-01 -1.537585258483886719e-01
2.715020775794982910e-01 -2.621126770973205566e-01 -6.690036971122026443e-03 -6.251345574855804443e-02 7.310601323843002319e-02 -3.177864477038383484e-03 -1.015737652778625488e-01 1.373403519392013550e-01 -3.369639813899993896e-01 3.939545527100563049e-02 -1.045690253376960754e-01 1.333623379468917847e-01 -1.120255514979362488e-01 3.277169167995452881e-01 2.057145535945892334e-02 -2.189275920391082764e-01 1.841952353715896606e-01 -1.432556957006454468e-01 -4.401907790452241898e-03 -1.915341168642044067e-01 -6.342355161905288696e-02 3.364597856998443604e-01 -1.611366868019104004e-02 1.082618311047554016e-01 -5.864042788743972778e-02 -1.451264414936304092e-02 1.116119846701622009e-01 -1.375379040837287903e-02 -4.892296344041824341e-02 5.070920661091804504e-02 -4.765460193157196045e-01 1.956009417772293091e-01
-8.395802229642868042e-02 -2.774495482444763184e-01 -1.353631466627120972e-01 1.025421768426895142e-01 5.929050594568252563e-02 -2.090516984462738037e-01 -3.378637507557868958e-02 1.827416718006134033e-01 -1.275014579296112061e-01 3.596932291984558105e-01 1.054188311100006104e-01 -1.580400913953781128e-01 4.307530075311660767e-02 -7.129772752523422241e-02 2.266519069671630859e-01 -1.653071492910385132e-01 1.149507388472557068e-01 -6.993485242128372192e-02 1.026147417724132538e-02 -1.175023019313812256e-01 -9.534153342247009277e-02 1.661024242639541626e-01 7.194103300571441650e-02 1.281261444091796875e-01 -1.147555112838745117e-01 -5.853886008262634277e-01 7.608244568109512329e-02 -7.051262259483337402e-02 2.692258358001708984e-01 -4.200121015310287476e-02 7.331881672143936157e-02 -3.871083259582519531e-02
1.094148308038711548e-01 -4.738438501954078674e-02 -2.165742963552474976e-01 -1.809756904840469360e-01 -2.353614941239356995e-02 -1.706131845712661743e-01 -1.808713823556900024e-01 2.083640545606613159e-01 1.632122844457626343e-01 5.971760302782058716e-02 2.165853828191757202e-01 5.509541928768157959e-02 8.008138835430145264e-02 -1.375401020050048828e-01 -1.361175328493118286e-01 -2.568752169609069824e-01 2.278095483779907227e-01 1.237967461347579956e-01 2.810454666614532471e-01 -1.457740068435668945e-01 -1.957891881465911865e-02 1.700832396745681763e-01 -2.406192012131214142e-02 -9.989106655120849609e-02 -1.505731195211410522e-01 8.746213465929031372e-02 -2.388103753328323364e-01 3.625706136226654053e-01 2.127245813608169556e-01 1.546164751052856445e-01 -2.795465886592864990e-01 1.920912414789199829e-01
2.561429142951965332e-01 -5.690352618694305420e-02 -3.883047401905059814e-01 -2.044490426778793335e-01 1.154504865407943726e-01 -1.568225771188735962e-01 -1.613451093435287476e-01 2.003900706768035889e-01 7.452495396137237549e-03 1.324370205402374268e-01 2.012290805578231812e-01 -4.367082193493843079e-02 8.055327832698822021e-02 -8.092886954545974731e-02 4.725164175033569336e-02 -3.058465123176574707e-01 1.833208501338958740e-01 5.425044149160385132e-02 2.122027724981307983e-01 -2.185815870761871338e-01 -1.940184086561203003e-01 2.386073470115661621e-01 -9.019837528467178345e-02 1.847160160541534424e-01 1.062866970896720886e-01 1.509148627519607544e-01 -1.189027130603790283e-01 3.287383019924163818e-01 1.241674348711967468e-01 6.146078929305076599e-02 -1.443251967430114746e-01 -5.621681734919548035e-02
2.501240186393260956e-02 4.861186817288398743e-02 -1.554873287677764893e-01 -8.318798989057540894e-02 -2.611905336380004883e-02 2.660066783428192139e-01 -1.354768723249435425e-01 1.166269034147262573e-01 -2.163641750812530518e-01 1.805732101202011108e-01 2.307728826999664307e-01 -1.594289839267730713e-01 -2.427073009312152863e-02 -1.569051295518875122e-02 -4.538177326321601868e-02 -3.224655687808990479e-01 1.118833869695663452e-01 -1.225918456912040710e-01 -5.504451319575309753e-02 -5.189158916473388672e-01 4.633488133549690247e-02 5.256716534495353699e-02 1.547430753707885742e-01 1.732245534658432007e-01 -1.810461580753326416e-01 -1.847829818725585938e-01 -1.350641399621963501e-01 1.534591317176818848e-01 2.713072299957275391e-01 4.700439423322677612e-02 -1.627873629331588745e-01 -1.667356789112091064e-01
1.629951298236846924e-01 1.221505273133516312e-02 1.865012347698211670e-01 9.347292780876159668e-02 1.370155364274978638e-01 -4.476301744580268860e-02 -2.846692316234111786e-02 1.113838106393814087e-01 7.387827336788177490e-02 2.019044607877731323e-01 3.170522674918174744e-02 2.250740826129913330e-01 -2.827926278114318848e-01 3.777229413390159607e-02 8.419034630060195923e-02 -2.876806259155273438e-01 -7.246081531047821045e-02 3.016922622919082642e-02 -5.273345112800598145e-02 -1.206070482730865479e-01 2.952054142951965332e-02 2.745453715324401855e-01 -1.653462052345275879e-01 1.792457252740859985e-01 -2.160316556692123413e-01 1.376858353614807129e-02 4.289064928889274597e-02 2.185973525047302246e-01 2.541785240173339844e-01 -3.232066631317138672e-01 -3.169529438018798828e-01 3.184676170349121094e-01
3.012451231479644775e-01 9.189314395189285278e-02 -1.645164340734481812e-01 -1.415485292673110962e-01 1.047403514385223389e-01 -1.746640801429748535e-01 -2.668968737125396729e-01 2.132698148488998413e-01 9.956244379281997681e-02 9.681062400341033936e-02 8.126267790794372559e-02 1.611685305833816528e-01 2.703214436769485474e-02 -8.278857916593551636e-02 -9.773712605237960815e-03 -2.558446526527404785e-01 2.594915032386779785e-01 -1.311297565698623657e-01 1.717043481767177582e-02 -1.184311509132385254e-01 -1.039643213152885437e-01 1.473022550344467163e-01 -1.798100620508193970e-01 -5.761140957474708557e-02 8.302900195121765137e-02 1.386279910802841187e-01 -2.367407083511352539e-01 4.013165235519409180e-01 2.008595317602157593e-01 -1.295778006315231323e-01 -2.946295440196990967e-01 -1.278503984212875366e-01
1.921024173498153687e-01 -5.498762428760528564e-02 -2.252907454967498779e-01 -3.836467862129211426e-01 -7.012132555246353149e-03 -2.148125022649765015e-01 -2.793447077274322510e-01 5.207438953220844269e-04 1.913126111030578613e-01 1.483417451381683350e-01 -2.104105055332183838e-02 -7.062009721994400024e-02 -1.723157316446304321e-01 -5.198570340871810913e-02 -9.542722254991531372e-02 -1.201380714774131775e-01 3.688341677188873291e-01 7.551439851522445679e-02 4.607817530632019043e-02 -2.750662565231323242e-01 -1.460203677415847778e-01 1.322651058435440063e-01 -3.245017677545547485e-02 -6.165072694420814514e-02 2.098158746957778931e-02 6.599747575819492340e-03 -2.614895105361938477e-01 3.236199021339416504e-01 1.187791079282760620e-01 -1.612974852323532104e-01 -1.784988492727279663e-01 9.571432322263717651e-02
5.898393690586090088e-03 -7.078288495540618896e-02 -2.119666337966918945e-01 9.755463153123855591e-02 1.217159181833267212e-01 -1.050330847501754761e-01 -3.448827862739562988e-01 -1.491285115480422974e-02 -2.010612189769744873e-01 7.521805912256240845e-02 3.287230432033538818e-01 1.043659225106239319e-01 -2.586920000612735748e-02 1.077825352549552917e-01 -6.963437795639038086e-02 -2.465205788612365723e-01 -8.272606134414672852e-02 -1.800517365336418152e-02 -5.522878468036651611e-02 -3.590233922004699707e-01 -7.864230126142501831e-02 -1.130830571055412292e-01 -8.518149703741073608e-02 -1.239698529243469238e-01 -4.001914262771606445e-01 -4.184578731656074524e-02 1.298462301492691040e-01 3.235418498516082764e-01 -2.330858819186687469e-02 -8.857423067092895508e-02 -2.517302334308624268e-01 1.289961487054824829e-01
4.105676338076591492e-02 -2.024745345115661621e-01 -2.490363419055938721e-01 1.170100793242454529e-01 2.164954692125320435e-02 -1.722067594528198242e-01 -2.438714802265167236e-01 1.519664078950881958e-01 -4.345877096056938171e-02 3.666528463363647461e-01 -7.994741201400756836e-02 3.368809446692466736e-02 -2.285917699337005615e-01 -3.700954616069793701e-01 -3.053283505141735077e-02 -9.919970482587814331e-02 -1.761941164731979370e-01 -1.321762651205062866e-01 -1.131059378385543823e-01 -2.591622471809387207e-01 3.480073809623718262e-02 8.734941482543945312e-02 5.179088562726974487e-02 1.236840337514877319e-01 1.114009618759155273e-01 -9.958801791071891785e-03 1.629979312419891357e-01 1.076084896922111511e-01 3.308654129505157471e-01 2.182294242084026337e-02 -3.168058693408966064e-01 9.383335709571838379e-02
2.500655949115753174e-01 -2.355413585901260376e-01 -1.735961586236953735e-01 4.720709472894668579e-02 2.581644952297210693e-01 -1.990627348423004150e-01 -2.229289710521697998e-01 2.883236669003963470e-02 -1.733033359050750732e-01 -1.007858440279960632e-01 1.967124117072671652e-04 8.431224152445793152e-03 -2.279476374387741089e-01 -1.204750612378120422e-01 9.380315244197845459e-02 -1.434044539928436279e-01 1.545269489288330078e-01 2.864509634673595428e-02 -4.781719669699668884e-02 -3.423710763454437256e-01 1.571707427501678467e-01 -3.421116992831230164e-02 -2.911392748355865479e-01 7.244523614645004272e-02 -2.317790389060974121e-01 2.229230850934982300e-02 -7.859272509813308716e-02 1.083953082561492920e-01 3.422353789210319519e-02 -2.251252979040145874e-01 -3.883662223815917969e-01 1.476681977510452271e-01
1.877826452255249023e-02 2.114484086632728577e-03 -1.870876699686050415e-01 1.053806990385055542e-01 -1.331136375665664673e-01 -2.277113646268844604e-01 -1.661218106746673584e-01 -4.676267504692077637e-01 -1.956442892551422119e-01 3.356760144233703613e-01 -2.670324780046939850e-02 -1.359726190567016602e-01 -5.860723927617073059e-02 -7.280462235212326050e-02 1.594510115683078766e-02 -4.167211949825286865e-01 -1.648814231157302856e-01 -1.596815697848796844e-02 2.406188994646072388e-01 4.252568632364273071e-02 1.988746598362922668e-02 1.144386678934097290e-01 -7.317252457141876221e-02 1.459254175424575806e-01 1.050630351528525352e-03 -1.952027231454849243e-01 3.759337589144706726e-03 2.432324588298797607e-01 1.308223903179168701e-01 5.514288321137428284e-03 -1.991656124591827393e-01 -5.924530699849128723e-02
3.280327022075653076e-01 4.438074678182601929e-02 -2.578466534614562988e-01 -3.322617709636688232e-01 -1.343879499472677708e-03 -3.653112649917602539e-01 -1.359620243310928345e-01 7.618410140275955200e-02 1.772872954607009888e-01 1.330095082521438599e-01 2.793069183826446533e-01 -6.834056973457336426e-02 1.051786020398139954e-01 3.418061882257461548e-02 1.048945821821689606e-02 -2.405935078859329224e-01 1.877776384353637695e-01 5.393754690885543823e-02 -3.201968967914581299e-02 -1.102737113833427429e-01 -6.094015762209892273e-02 1.942148506641387939e-01 -3.905861079692840576e-02 -9.649319946765899658e-02 -1.156505644321441650e-01 7.096701115369796753e-02 -6.847492605447769165e-02 3.522916138172149658e-01 1.728839278221130371e-01 -2.029127627611160278e-01 -1.707775294780731201e-01 -5.201158300042152405e-02
2.231593877077102661e-01 -1.047992408275604248e-01 4.173167049884796143e-02 -2.982410192489624023e-01 2.157232463359832764e-01 -2.575205862522125244e-01 3.161907941102981567e-02 2.531310021877288818e-01 -4.617564976215362549e-01 3.482143580913543701e-02 3.961147740483283997e-02 -8.592076599597930908e-03 2.041927305981516838e-03 -7.848469167947769165e-02 7.648211717605590820e-02 -2.935903668403625488e-01 3.802653402090072632e-02 3.102655410766601562e-01 -3.120417334139347076e-02 -1.383874267339706421e-01 -1.583469100296497345e-02 1.145607978105545044e-01 -4.390034824609756470e-02 -3.463474661111831665e-02 5.407976359128952026e-02 -1.823996603488922119e-01 -1.066907197237014771e-01 2.446486353874206543e-01 8.950306475162506104e-02 -1.314220279455184937e-01 -2.850562036037445068e-01 -8.949364721775054932e-02
-7.593534886837005615e-02 8.450960740447044373e-03 4.923003911972045898e-02 -2.133087217807769775e-01 -1.138441488146781921e-01 -1.676888912916183472e-01 -2.336401194334030151e-01 -7.254374772310256958e-02 -4.158717021346092224e-02 4.877940937876701355e-02 1.751289367675781250e-01 -2.247617021203041077e-02 -2.156655490398406982e-01 -6.539214402437210083e-02 -3.266872167587280273e-01 -1.912424266338348389e-01 1.285944785922765732e-02 -1.170317009091377258e-01 1.347673535346984863e-01 -2.391177117824554443e-01 2.309055030345916748e-01 1.661583781242370605e-01 -1.343925446271896362e-01 -9.878814965486526489e-02 1.211745850741863251e-02 -1.554631590843200684e-01 -2.526200003921985626e-02 9.847243875265121460e-02 5.373522639274597168e-01 -9.390249848365783691e-02 -2.810623645782470703e-01 8.233024179935455322e-02
4.405626058578491211e-01 -5.388301238417625427e-02 -1.316941529512405396e-01 -1.313604563474655151e-01 1.008213460445404053e-01 -2.172849327325820923e-02 -6.230421736836433411e-02 -1.350012794137001038e-02 -1.225100532174110413e-01 2.070897668600082397e-01 2.126902788877487183e-01 -1.309828013181686401e-01 5.850283429026603699e-02 2.374608218669891357e-01 -6.210817024111747742e-03 -2.031744867563247681e-01 2.039736509323120117e-02 -6.900860927999019623e-03 7.337386906147003174e-02 -2.015382945537567139e-01 -7.181839644908905029e-02 8.840353041887283325e-02 -3.422254025936126709e-01 1.832523494958877563e-01 6.940197944641113281e-02 -3.030713200569152832e-01 -1.365099549293518066e-01 -1.469005644321441650e-01 1.930196583271026611e-01 1.974145323038101196e-01 -2.735764086246490479e-01 1.849039644002914429e-01
3.516804277896881104e-01 -1.319210380315780640e-01 -2.227850258350372314e-01 -7.722913473844528198e-02 -8.383391797542572021e-02 -1.688590794801712036e-01 -3.620064556598663330e-01 2.637461423873901367e-01 -1.569150835275650024e-01 -1.278634667396545410e-01 2.993452921509742737e-02 -1.445608139038085938e-01 -1.399631649255752563e-01 -8.639182895421981812e-03 2.317687422037124634e-01 -1.553304344415664673e-01 1.506091356277465820e-01 1.582013815641403198e-01 2.522084414958953857e-01 -1.422771364450454712e-01 -7.339692115783691406e-02 1.548202782869338989e-01 -3.950049728155136108e-02 2.420706301927566528e-02 5.575643852353096008e-03 2.242717519402503967e-02 7.544953376054763794e-03 3.343455493450164795e-01 4.466097801923751831e-02 -1.886045485734939575e-01 -2.829394340515136719e-01 1.175992190837860107e-01
-2.306898497045040131e-02 4.361297469586133957e-03 1.110417023301124573e-01 -1.895456314086914062e-01 -2.228395640850067139e-01 -2.646387815475463867e-01 6.985138356685638428e-02 -1.650864332914352417e-01 1.108943000435829163e-01 3.646000921726226807e-01 -1.402785722166299820e-02 3.914182484149932861e-01 -8.449478447437286377e-02 -1.241516917943954468e-01 -7.413811981678009033e-02 -3.124406635761260986e-01 -5.132247880101203918e-02 -7.131625711917877197e-02 4.532449319958686829e-02 -4.127462804317474365e-01 -7.037595659494400024e-02 3.098659589886665344e-02 1.497259438037872314e-01 -8.890262246131896973e-02 -2.154168486595153809e-02 -1.793213486671447754e-01 1.472093909978866577e-01 2.519524991512298584e-01 -5.646330490708351135e-02 -8.859187364578247070e-02 -1.388778686523437500e-01 1.029557213187217712e-01
2.781915962696075439e-01 -1.117660924792289734e-01 6.623855233192443848e-02 -2.460352927446365356e-01 6.316405534744262695e-02 -1.352038234472274780e-01 -9.024341404438018799e-02 3.064154386520385742e-01 -1.449313312768936157e-01 -1.430147141218185425e-01 1.113926917314529419e-01 -1.196818202733993530e-01 -4.673070833086967468e-02 2.128875106573104858e-01 4.912334680557250977e-02 -3.761347532272338867e-01 1.936306953430175781e-01 3.216591477394104004e-02 1.810120195150375366e-01 -2.338251024484634399e-01 6.387036293745040894e-02 1.245207861065864563e-01 2.321536093950271606e-02 7.280377671122550964e-03 -8.703486621379852295e-02 -1.842814534902572632e-01 -3.076169081032276154e-02 2.877357006072998047e-01 8.636632561683654785e-02 3.930343315005302429e-02 -4.148508608341217041e-01 9.373118728399276733e-02
4.294257462024688721e-01 -2.975630760192871094e-01 5.479540675878524780e-02 4.494642466306686401e-02 1.954198256134986877e-02 -3.039392232894897461e-01 -8.304683119058609009e-02 3.427324071526527405e-02 -2.312785713002085686e-03 2.230247557163238525e-01 8.211769163608551025e-02 3.285165876150131226e-02 5.054788291454315186e-02 -2.016031369566917419e-02 2.188864648342132568e-01 -3.091147914528846741e-02 -3.953151032328605652e-02 -1.608157008886337280e-01 1.496004164218902588e-01 -3.625212907791137695e-01 -5.603435635566711426e-02 -6.481236964464187622e-02 1.551028061658143997e-02 -9.545040130615234375e-02 -8.807033300399780273e-02 -1.799186170101165771e-01 2.245935946702957153e-01 1.563994735479354858e-01 1.455640792846679688e-01 3.371816277503967285e-01 1.078614220023155212e-01 2.287697046995162964e-01
3.222334012389183044e-02 -2.074847221374511719e-01 -1.253246795386075974e-02 1.591222882270812988e-01 -1.720964163541793823e-01 -1.773892045021057129e-01 -2.469949610531330109e-02 7.988960295915603638e-02 -1.361304223537445068e-01 4.355436861515045166e-01 -9.704488515853881836e-02 3.586214780807495117e-01 1.112941130995750427e-01 2.145878374576568604e-01 -1.730651706457138062e-01 -7.413236051797866821e-02 -1.551533192396163940e-01 -1.962152272462844849e-01 3.134479746222496033e-02 -2.602877318859100342e-01 -2.453259006142616272e-02 -2.525421380996704102e-01 1.016103252768516541e-01 -3.876460343599319458e-02 -2.290746569633483887e-01 -2.369071841239929199e-01 1.166587620973587036e-01 1.127500832080841064e-01 2.018348127603530884e-01 -5.475296080112457275e-02 -1.867161095142364502e-01 3.446545079350471497e-02
3.653140962123870850e-01 -7.664403319358825684e-02 -1.748492270708084106e-01 -2.643932700157165527e-01 -2.525486648082733154e-01 -9.937084466218948364e-02 5.192597582936286926e-02 6.754447519779205322e-02 -1.099950596690177917e-01 -1.302573271095752716e-02 -8.819542825222015381e-02 -2.590713202953338623e-01 7.878612726926803589e-02 1.082330867648124695e-01 1.118067279458045959e-02 -2.939941585063934326e-01 -1.244011223316192627e-01 2.812644699588418007e-03 -5.633453652262687683e-02 -2.723804712295532227e-01 -5.494313687086105347e-02 8.770266920328140259e-02 -1.031947582960128784e-01 -1.315012127161026001e-01 1.890258342027664185e-01 3.571104630827903748e-02 -9.700485318899154663e-02 4.269897639751434326e-01 2.157443016767501831e-01 -1.091781705617904663e-01 -2.240954339504241943e-01 -1.368068307638168335e-01
5.597596988081932068e-02 2.837683307006955147e-03 -1.185904219746589661e-01 7.989869266748428345e-02 1.584474444389343262e-01 -4.564581438899040222e-02 -1.584006249904632568e-01 8.182428777217864990e-02 -1.401113718748092651e-01 1.339564621448516846e-01 -2.137818336486816406e-01 4.918777570128440857e-02 -1.642823070287704468e-01 -1.332332789897918701e-01 -1.864688992500305176e-01 -3.926615715026855469e-01 -3.335196152329444885e-02 -4.331102222204208374e-02 1.293302625417709351e-01 -4.701287746429443359e-01 -3.265056014060974121e-02 7.698355615139007568e-02 1.763864234089851379e-02 -1.155088096857070923e-01 2.903465926647186279e-02 -2.541287839412689209e-01 2.267667651176452637e-01 -1.746688038110733032e-02 4.614056646823883057e-01 -3.842658922076225281e-02 -2.197123691439628601e-02 -6.823645532131195068e-02
3.313106894493103027e-01 -1.893304586410522461e-01 -1.331287473440170288e-01 -1.311852037906646729e-01 -9.593224525451660156e-02 -1.086268350481987000e-01 -1.918897032737731934e-01 4.101500511169433594e-01 -8.468561619520187378e-02 1.763665527105331421e-01 -2.528390884399414062e-01 8.394715934991836548e-02 1.809271574020385742e-01 -1.269245296716690063e-01 2.378454357385635376e-01 -1.628221124410629272e-01 -1.653737574815750122e-02 2.528384514153003693e-02 8.825591951608657837e-02 2.739544399082660675e-02 -6.694351881742477417e-02 6.673990283161401749e-03 -5.484098801389336586e-04 -1.569816842675209045e-02 -2.533119320869445801e-01 -3.322327733039855957e-01 1.129419878125190735e-01 1.213102340698242188e-01 3.294268250465393066e-02 2.966223657131195068e-01 -9.790504723787307739e-02 1.932130008935928345e-01
4.040279686450958252e-01 1.184162497520446777e-01 -1.703479737043380737e-01 1.034008041024208069e-01 -1.979273185133934021e-02 -2.531071007251739502e-01 -2.841741442680358887e-01 -3.698173537850379944e-02 -6.180709227919578552e-03 2.205480933189392090e-01 -2.609843611717224121e-01 4.709392786026000977e-02 1.336858421564102173e-01 -1.503330171108245850e-01 2.808090150356292725e-01 -1.534725576639175415e-01 1.070695370435714722e-01 -2.354496717453002930e-01 -2.103056460618972778e-01 -1.160589382052421570e-01 -3.721337998285889626e-04 -1.857924014329910278e-01 -8.337758481502532959e-03 1.842910051345825195e-01 -2.486088126897811890e-02 -1.239997521042823792e-01 1.814688742160797119e-01 7.682387530803680420e-02 2.513169944286346436e-01 -1.067118793725967407e-01 -6.333735585212707520e-02 2.191468626260757446e-01
1.113695874810218811e-01 -3.094597160816192627e-01 -3.505280613899230957e-01 -2.499096542596817017e-01 4.637152329087257385e-02 1.407138854265213013e-01 -1.166746094822883606e-01 -8.416581898927688599e-02 -1.480414718389511108e-01 -5.349382385611534119e-02 5.371121689677238464e-02 1.628735661506652832e-01 -9.290223568677902222e-02 1.898635551333427429e-02 6.864244583994150162e-03 -3.634013831615447998e-01 2.064992636442184448e-01 9.770540148019790649e-02 4.826040938496589661e-02 -2.632757723331451416e-01 8.546854555606842041e-02 1.449131071567535400e-01 1.765240728855133057e-01 1.108163595199584961e-01 -2.216296643018722534e-01 -1.484406441450119019e-01 1.326753944158554077e-01 1.094580069184303284e-01 2.778410911560058594e-01 9.514433890581130981e-02 -2.932165861129760742e-01 -5.510624963790178299e-03
1.961167305707931519e-01 5.092610791325569153e-02 -3.078549206256866455e-01 -2.668142616748809814e-01 1.351986229419708252e-01 -2.069557160139083862e-01 -3.130850940942764282e-02 3.176352381706237793e-01 -1.250630617141723633e-01 3.424495458602905273e-02 1.835493929684162140e-02 -2.915342152118682861e-01 -9.983965009450912476e-02 1.105312816798686981e-02 -2.015788406133651733e-01 -2.401035130023956299e-01 1.068159788846969604e-01 6.696355342864990234e-02 7.779426127672195435e-02 -2.040302157402038574e-01 -1.489895433187484741e-01 2.521366178989410400e-01 -1.324699074029922485e-01 1.691948771476745605e-01 -3.408349305391311646e-02 -1.083493232727050781e-01 -3.166349232196807861e-01 1.755522638559341431e-01 6.152679026126861572e-02 6.443636119365692139e-02 -2.536074817180633545e-01 8.792158216238021851e-02
1.177681013941764832e-01 -4.258726835250854492e-01 -7.720261067152023315e-02 -3.339787200093269348e-02 7.106595486402511597e-02 -7.519048452377319336e-02 -5.768107622861862183e-02 -1.595865585841238499e-03 -1.406408697366714478e-01 5.920692905783653259e-02 1.120213866233825684e-01 -9.743274748325347900e-02 -5.825548619031906128e-02 2.843659818172454834e-01 -2.058436721563339233e-01 -4.591525793075561523e-01 3.137285262346267700e-02 1.039113178849220276e-01 2.620951533317565918e-01 -5.262231454253196716e-02 2.643169090151786804e-02 2.922193706035614014e-01 -2.430038899183273315e-01 -2.016992866992950439e-02 -9.744581580162048340e-02 -8.933931589126586914e-02 2.662859298288822174e-02 1.058546900749206543e-01 1.314654499292373657e-01 -1.290948390960693359e-01 -3.284325003623962402e-01 2.957865595817565918e-02
-2.667306736111640930e-02 -1.125299781560897827e-01 -2.009651213884353638e-01 1.147552877664566040e-01 1.352729946374893188e-01 -2.416316717863082886e-01 -9.131714701652526855e-02 1.302216947078704834e-01 2.156513780355453491e-01 1.855531185865402222e-01 1.427765041589736938e-01 -3.165102750062942505e-02 -2.587227895855903625e-02 5.311292037367820740e-02 2.465197741985321045e-01 -1.593099087476730347e-01 -2.352985739707946777e-01 -9.813698381185531616e-02 -2.314390800893306732e-02 -2.788385450839996338e-01 1.738314926624298096e-01 2.403540071099996567e-03 -4.311939328908920288e-02 -3.139609843492507935e-02 -3.955408185720443726e-02 -7.414113730192184448e-02 3.454291224479675293e-01 3.191235363483428955e-01 3.368261754512786865e-01 -7.328420132398605347e-02 -3.380405008792877197e-01 -3.817033767700195312e-02
-3.292017383500933647e-03 -4.065811634063720703e-01 -8.199696242809295654e-02 -1.755991429090499878e-01 4.964699596166610718e-02 -6.597913056612014771e-02 4.363380838185548782e-03 1.021393388509750366e-01 -1.335117518901824951e-01 1.762854158878326416e-01 6.750734150409698486e-02 -1.661398112773895264e-01 -9.775777161121368408e-02 -2.737937867641448975e-02 1.321415510028600693e-02 -3.740622997283935547e-01 -1.486313194036483765e-01 -5.866263434290885925e-02 3.573033213615417480e-02 -3.173534870147705078e-01 2.415869235992431641e-01 1.634165048599243164e-01 -1.322339326143264771e-01 1.389523446559906006e-01 -1.183262988924980164e-01 9.130122512578964233e-02 1.073594242334365845e-01 1.235729157924652100e-01 2.525321580469608307e-02 -3.620962500572204590e-01 -3.386099338531494141e-01 -5.883395299315452576e-02
1.487663835287094116e-01 -7.855185121297836304e-02 -3.267306089401245117e-01 2.113556265830993652e-01 1.763429865241050720e-02 -2.789471447467803955e-01 -1.159532368183135986e-01 1.472380757331848145e-01 9.131210297346115112e-02 2.676082551479339600e-01 -3.552169799804687500e-01 5.306892562657594681e-03 -1.851924657821655273e-01 2.057789713144302368e-01 -4.891212284564971924e-02 -3.216331303119659424e-01 -1.255597621202468872e-01 -1.387836635112762451e-01 -1.504671871662139893e-01 -1.873866170644760132e-01 -4.327766597270965576e-02 2.479998767375946045e-01 3.283739462494850159e-02 3.814948350191116333e-02 1.237924993038177490e-01 -1.986488550901412964e-01 6.274241209030151367e-02 -8.619784377515316010e-03 3.081205785274505615e-01 -2.272436022758483887e-02 -6.704463809728622437e-02 -3.080730326473712921e-02
1.252420395612716675e-01 -3.401514515280723572e-02 -1.642574965953826904e-01 -8.298608474433422089e-03 -2.511883676052093506e-01 -1.672199815511703491e-01 4.620042443275451660e-02 1.614618897438049316e-01 -1.374226510524749756e-01 6.867691129446029663e-02 -5.127499252557754517e-02 1.102863699197769165e-01 3.023399598896503448e-02 -2.569817304611206055e-01 -8.979254961013793945e-02 -3.730424940586090088e-01 2.101200520992279053e-01 -2.665903866291046143e-01 1.245007012039422989e-02 -2.038951963186264038e-01 -2.593546509742736816e-01 2.603471651673316956e-02 -3.408538103103637695e-01 1.838033497333526611e-01 -3.454770743846893311e-01 1.941681802272796631e-01 -4.497640579938888550e-02 -1.219617649912834167e-01 -3.314594924449920654e-02 -1.388861835002899170e-01 -1.151411086320877075e-01 -4.264983162283897400e-02
-3.403348475694656372e-02 1.924048960208892822e-01 -6.815908849239349365e-02 7.342830300331115723e-02 1.230844333767890930e-01 -2.216535210609436035e-01 5.568446591496467590e-02 7.798025757074356079e-02 -3.481737375259399414e-01 3.252449035644531250e-01 -1.511871069669723511e-01 1.908065825700759888e-01 -1.392692178487777710e-01 -2.935852408409118652e-01 -1.889842189848423004e-02 -2.757940888404846191e-01 -1.443703323602676392e-01 -1.334548294544219971e-01 -6.221839413046836853e-02 -2.714005708694458008e-01 -1.017660275101661682e-01 2.199302017688751221e-01 -1.128653138875961304e-01 -1.508629024028778076e-01 4.888821393251419067e-02 -6.687861680984497070e-02 1.024373248219490051e-01 1.355195939540863037e-01 3.736157417297363281e-01 -8.489300496876239777e-03 -1.454084813594818115e-01 5.575833469629287720e-02
1.544411480426788330e-01 9.010010957717895508e-02 -1.385864168405532837e-01 -2.170495688915252686e-01 5.135590583086013794e-02 -2.050332352519035339e-02 -8.566458523273468018e-02 1.561745405197143555e-01 -3.469799458980560303e-01 1.643643826246261597e-01 -3.138289451599121094e-01 2.007854878902435303e-01 8.506205864250659943e-03 2.980834245681762695e-01 -1.342900544404983521e-01 -4.094614386558532715e-01 1.644116640090942383e-01 -1.289121806621551514e-01 1.219517067074775696e-01 -1.735562533140182495e-01 -1.844439506530761719e-01 2.092101126909255981e-01 1.798831075429916382e-01 -5.627980455756187439e-02 -1.444729864597320557e-01 -8.509783446788787842e-02 4.812711104750633240e-02 3.789958357810974121e-02 -2.916302531957626343e-02 1.301979571580886841e-01 -2.126596570014953613e-01 9.614380449056625366e-02
1.020562946796417236e-01 -6.363588571548461914e-02 -3.529399633407592773e-02 -2.567264735698699951e-01 -1.941863894462585449e-01 -1.668968349695205688e-01 -6.422576308250427246e-02 -5.818122997879981995e-02 -3.025174140930175781e-01 9.782681614160537720e-02 8.522713929414749146e-02 1.832062005996704102e-01 2.773096552118659019e-03 -8.792681992053985596e-02 -1.868593990802764893e-01 -1.891606599092483521e-01 -7.696656882762908936e-02 1.884789913892745972e-01 -1.427132487297058105e-01 -3.918788135051727295e-01 -1.227249279618263245e-01 6.480461359024047852e-02 -3.509641066193580627e-02 -8.755263872444629669e-03 -5.408890172839164734e-02 1.893882174044847488e-03 -1.124572083353996277e-01 3.897675871849060059e-01 2.446807026863098145e-01 -3.151227235794067383e-01 -9.636776149272918701e-02 -2.303253561258316040e-01
9.533679485321044922e-02 -1.749747693538665771e-01 -8.824580162763595581e-02 -2.692720592021942139e-01 1.267628371715545654e-01 -1.811243295669555664e-01 -2.096262425184249878e-01 2.046743780374526978e-01 -2.271840274333953857e-01 3.138083815574645996e-01 1.124391797930002213e-02 1.106173545122146606e-01 2.718483842909336090e-02 2.011459022760391235e-01 8.529660105705261230e-02 3.690547123551368713e-02 2.146680206060409546e-01 -1.773198097944259644e-01 2.400121539831161499e-01 -4.930786322802305222e-03 -2.041922323405742645e-02 1.218122392892837524e-01 4.549084231257438660e-02 -2.944173514842987061e-01 -2.317033112049102783e-01 5.858154036104679108e-03 2.042431086301803589e-01 3.493738472461700439e-01 7.828405499458312988e-02 -1.173587748780846596e-03 -2.139640450477600098e-01 -1.563134491443634033e-01
8.611630648374557495e-02 -9.934461116790771484e-02 8.629620075225830078e-02 -1.251470744609832764e-01 2.574742771685123444e-02 -2.034972906112670898e-01 -2.491478472948074341e-01 -1.107492148876190186e-01 -1.738781332969665527e-01 1.751873344182968140e-01 3.890760987997055054e-02 -1.515955775976181030e-01 -2.267659008502960205e-01 -2.807472646236419678e-01 -6.359124183654785156e-02 -2.525415420532226562e-01 -5.534011498093605042e-02 -6.051639467477798462e-02 7.672429084777832031e-02 -2.783924043178558350e-01 1.735532730817794800e-01 2.214159965515136719e-01 -6.302084028720855713e-02 -2.455631494522094727e-01 3.044309560209512711e-03 -2.534580528736114502e-01 -7.232517004013061523e-02 -7.789652049541473389e-02 4.055984020233154297e-01 2.131418883800506592e-01 -1.994513869285583496e-01 -3.013143129646778107e-02
1.585223972797393799e-01 5.339159816503524780e-02 -7.078921794891357422e-02 1.101673915982246399e-01 8.828062564134597778e-02 2.100548148155212402e-01 5.777768790721893311e-03 6.836013495922088623e-02 -2.019139826297760010e-01 3.058668375015258789e-01 -2.497383207082748413e-02 1.743145138025283813e-01 2.885092496871948242e-01 1.849226802587509155e-01 5.858316272497177124e-02 -2.918699979782104492e-01 2.569248378276824951e-01 1.670274138450622559e-02 3.266816213726997375e-02 -4.299075603485107422e-01 3.264448791742324829e-02 1.679318100214004517e-01 -2.040139883756637573e-01 1.362345218658447266e-01 9.650216251611709595e-02 2.142957970499992371e-02 1.542071998119354248e-01 -4.001195728778839111e-02 3.856759071350097656e-01 -1.479474827647209167e-02 -2.601389586925506592e-02 -2.103345096111297607e-02
-6.706748902797698975e-02 -9.630552679300308228e-02 -2.119234502315521240e-01 1.164310723543167114e-01 -1.451183203607797623e-02 -4.894812032580375671e-02 -2.694778144359588623e-01 -6.010964978486299515e-03 -1.857724487781524658e-01 2.862218022346496582e-01 -2.052782773971557617e-01 3.626440465450286865e-02 -1.625733375549316406e-01 -2.490498870611190796e-01 -2.158515006303787231e-01 -3.161048889160156250e-01 -7.339698728173971176e-03 -1.975528597831726074e-01 -1.510948836803436279e-01 -1.307996064424514771e-01 -1.811668127775192261e-01 6.260723620653152466e-02 -8.899617195129394531e-02 6.521562486886978149e-02 4.177883267402648926e-02 1.307225204072892666e-03 2.543756663799285889e-01 4.118983820080757141e-02 4.324927031993865967e-01 -5.678964406251907349e-02 -2.613190412521362305e-01 5.470590293407440186e-02
1.549718827009201050e-01 1.741303503513336182e-01 -3.463482558727264404e-01 -2.067422866821289062e-01 -9.461362659931182861e-02 -1.168576925992965698e-01 -1.536588966846466064e-01 7.620161049999296665e-04 2.535426616668701172e-02 -1.185814440250396729e-01 1.148428991436958313e-01 -1.762307249009609222e-02 2.309027127921581268e-02 8.200664818286895752e-02 2.851872704923152924e-02 -2.727807164192199707e-01 3.220560848712921143e-01 2.313955686986446381e-02 -4.226435720920562744e-02 -3.397893607616424561e-01 -9.928026795387268066e-02 1.096675097942352295e-01 -1.116880029439926147e-01 7.059857714921236038e-03 -1.420764923095703125e-01 -1.368189156055450439e-01 -4.389872029423713684e-02 4.679174423217773438e-01 2.145142555236816406e-01 -6.424674391746520996e-02 -7.077964395284652710e-02 -2.349898964166641235e-01
6.249411776661872864e-02 -9.766175597906112671e-02 -2.288931012153625488e-01 -3.051684796810150146e-01 -5.144818127155303955e-02 -1.504432410001754761e-01 -3.926672339439392090e-01 1.407418996095657349e-01 -9.048332273960113525e-02 1.249235272407531738e-01 -4.299398139119148254e-02 7.049330323934555054e-02 -6.463924795389175415e-02 1.003169789910316467e-01 -1.705146878957748413e-01 -3.297558426856994629e-01 2.183636873960494995e-01 1.656889766454696655e-01 -1.078719720244407654e-01 -2.390318177640438080e-02 1.390363425016403198e-01 1.650929003953933716e-01 6.845168024301528931e-02 2.193805873394012451e-01 -2.454269081354141235e-01 5.678350850939750671e-02 -8.030375838279724121e-02 3.578105270862579346e-01 7.648182660341262817e-02 -2.144278585910797119e-01 -9.204397350549697876e-02 -1.188016384840011597e-01
-1.023175641894340515e-01 4.968870803713798523e-02 -1.807285696268081665e-01 6.134652718901634216e-02 7.306806743144989014e-02 -6.627238541841506958e-02 -1.558273136615753174e-01 -1.007549315690994263e-01 -1.615141332149505615e-01 1.058212965726852417e-01 -7.813076674938201904e-02 5.367410928010940552e-02 -2.033376693725585938e-01 -1.200127527117729187e-01 -1.585549861192703247e-01 -2.970767021179199219e-01 -1.071939840912818909e-01 -6.876936554908752441e-02 -5.999795719981193542e-02 -4.773501455783843994e-01 -9.939879924058914185e-02 2.508463561534881592e-01 -1.563248634338378906e-01 4.627973586320877075e-02 -6.392252445220947266e-02 -3.407157659530639648e-01 2.320228070020675659e-01 1.588882803916931152e-01 3.241508603096008301e-01 2.809053286910057068e-02 1.845469176769256592e-01 6.940943002700805664e-02
4.038186371326446533e-01 -3.529310598969459534e-02 -1.426320970058441162e-01 -2.136097103357315063e-02 -1.013229116797447205e-01 -2.608228623867034912e-01 9.103270620107650757e-02 -4.974331334233283997e-02 1.584884077310562134e-01 3.804204463958740234e-01 -7.710047811269760132e-02 8.555752038955688477e-02 1.514650285243988037e-01 -2.951573953032493591e-02 -3.254711255431175232e-02 -2.148255892097949982e-02 -1.747695952653884888e-01 9.438247233629226685e-02 -7.166443765163421631e-02 -2.072404772043228149e-01 -1.559734344482421875e-01 4.954369738698005676e-02 1.266326159238815308e-01 -6.942801922559738159e-02 -5.273679271340370178e-02 -7.686132192611694336e-02 2.987555861473083496e-01 3.421190679073333740e-01 2.535350918769836426e-01 -6.454217433929443359e-02 -3.116805553436279297e-01 4.046136140823364258e-02
9.325252473354339600e-02 -2.276371419429779053e-01 -2.252985239028930664e-01 -7.078104466199874878e-02 1.162283308804035187e-02 -2.256789505481719971e-01 -2.169966399669647217e-01 3.874816745519638062e-02 -2.731459438800811768e-01 -1.444068104028701782e-01 -1.377172917127609253e-01 1.735732704401016235e-01 7.821267098188400269e-02 8.985497057437896729e-02 2.524102330207824707e-01 -3.400228917598724365e-01 -9.744787216186523438e-02 1.031842902302742004e-01 -6.644654553383588791e-03 -1.512330621480941772e-01 -4.191358387470245361e-02 4.570543020963668823e-02 -1.698440909385681152e-01 1.314142942428588867e-01 2.489101141691207886e-02 -2.136143296957015991e-01 -1.421191636472940445e-02 3.303448855876922607e-01 9.053050726652145386e-02 -2.855565845966339111e-01 -2.165409475564956665e-01 -2.464904487133026123e-01
3.132181465625762939e-01 2.765140682458877563e-02 -1.621070206165313721e-01 -2.037364058196544647e-02 -3.291206955909729004e-01 -3.096080422401428223e-01 -2.470100969076156616e-01 -3.471464291214942932e-02 1.108404025435447693e-01 2.487367838621139526e-01 1.278844177722930908e-01 1.353499889373779297e-01 -8.955735713243484497e-02 6.462892144918441772e-02 -3.878053650259971619e-02 -7.747037708759307861e-02 6.985808163881301880e-02 -2.209304571151733398e-01 1.368385851383209229e-01 6.152339279651641846e-02 -3.400328457355499268e-01 2.876877784729003906e-01 -6.937296688556671143e-02 4.626225680112838745e-02 -1.853049844503402710e-01 -9.160421043634414673e-02 -9.739666432142257690e-02 5.423050373792648315e-03 -4.747030511498451233e-02 -1.887794584035873413e-01 -1.662095785140991211e-01 -2.832054197788238525e-01
1.323153972625732422e-01 -1.059598941355943680e-02 -2.411074936389923096e-01 4.484701529145240784e-02 -1.292966008186340332e-01 -4.884406924247741699e-02 -1.222029179334640503e-01 3.391605615615844727e-01 -2.739917337894439697e-01 8.705598860979080200e-02 1.053893268108367920e-01 -3.489254415035247803e-02 4.618731141090393066e-02 1.059053316712379456e-01 6.669368594884872437e-02 -3.794187009334564209e-01 -2.315594255924224854e-02 1.087845116853713989e-02 -2.484702169895172119e-01 -7.037980109453201294e-02 2.186153829097747803e-02 2.173114418983459473e-01 -3.690426647663116455e-01 -1.190575137734413147e-01 1.876509934663772583e-01 9.366519004106521606e-02 -5.554366484284400940e-02 2.634928822517395020e-01 1.323404908180236816e-01 -2.440148442983627319e-01 -1.436664909124374390e-01 -1.919049024581909180e-01
-4.943230003118515015e-02 8.604072965681552887e-03 -2.277042865753173828e-01 -2.400931566953659058e-01 -9.850031137466430664e-02 -1.149219740182161331e-02 -2.526374161243438721e-01 -1.000416502356529236e-01 3.314823657274246216e-02 1.600531339645385742e-01 5.995155125856399536e-02 -2.031778991222381592e-01 -6.997913122177124023e-02 -1.810934245586395264e-01 -3.702206909656524658e-02 -2.367904931306838989e-01 1.751295104622840881e-02 -1.924065947532653809e-01 -1.130987107753753662e-01 -3.420130014419555664e-01 -2.062577158212661743e-01 1.595264822244644165e-01 -1.477998793125152588e-01 2.703187987208366394e-02 -2.345925383269786835e-02 -3.163737058639526367e-01 -1.048441305756568909e-01 -8.263272792100906372e-02 1.832350790500640869e-01 -4.681655466556549072e-01 5.466466397047042847e-02 7.571855932474136353e-02
1.380871683359146118e-01 -2.307042246684432030e-03 -2.305324226617813110e-01 -7.839131355285644531e-02 -9.976514428853988647e-02 6.309723109006881714e-02 -2.168033719062805176e-01 -1.669779121875762939e-01 -3.125745803117752075e-02 1.229885891079902649e-01 1.250124908983707428e-02 1.415310055017471313e-01 -1.648359894752502441e-01 2.263781130313873291e-01 1.394527852535247803e-01 -3.479082882404327393e-01 -1.595803350210189819e-01 8.699310012161731720e-03 1.716487109661102295e-01 3.303919918835163116e-03 2.163352668285369873e-01 3.702298402786254883e-01 -4.524035006761550903e-02 -6.184140592813491821e-02 -7.110152393579483032e-02 -3.343859910964965820e-01 2.244741618633270264e-01 2.749994993209838867e-01 2.428757250308990479e-01 -1.751705445349216461e-02 -1.731499433517456055e-01 2.652815543115139008e-02
1.274683773517608643e-01 -9.402088075876235962e-02 -6.805857270956039429e-02 -5.241627991199493408e-02 -8.042702823877334595e-02 -2.348667383193969727e-01 -1.239824146032333374e-01 1.557601392269134521e-01 -1.675708889961242676e-01 -1.605484932661056519e-01 2.898741364479064941e-01 1.875961013138294220e-02 -1.295134704560041428e-02 -4.848135635256767273e-02 -1.088318079710006714e-01 -1.955520212650299072e-01 1.068862155079841614e-01 -9.586465544998645782e-03 -2.625659108161926270e-01 -3.162254989147186279e-01 -2.156820148229598999e-01 7.835752516984939575e-02 1.505474299192428589e-01 1.671727746725082397e-01 -2.755537629127502441e-01 -8.059450984001159668e-02 -1.561183482408523560e-02 3.866383135318756104e-01 3.786763846874237061e-01 -9.480737149715423584e-02 2.706565521657466888e-02 -8.018676936626434326e-02
1.694237440824508667e-01 8.632937073707580566e-02 -2.450431585311889648e-01 -2.697725296020507812e-01 -2.387399040162563324e-02 -2.751986384391784668e-01 -1.472000926733016968e-01 2.193755954504013062e-01 -2.162403613328933716e-01 4.327049478888511658e-02 8.617986738681793213e-02 3.634962020441889763e-03 5.585078895092010498e-02 1.221087127923965454e-01 1.370002180337905884e-01 -5.586072802543640137e-02 -1.084944829344749451e-01 1.247791722416877747e-01 3.234978616237640381e-01 -2.708987891674041748e-01 -4.940286651253700256e-02 7.906659692525863647e-02 -5.796025693416595459e-02 -6.334649026393890381e-02 -1.033507585525512695e-01 -7.899305969476699829e-02 -2.256961166858673096e-02 4.005267322063446045e-01 8.291023969650268555e-02 -3.212539553642272949e-01 -2.808514535427093506e-01 -2.607207186520099640e-02
2.938605844974517822e-01 3.065348230302333832e-02 -2.743375301361083984e-01 -4.299840703606605530e-02 1.574359238147735596e-01 -1.699251495301723480e-02 -1.906919293105602264e-02 3.161186352372169495e-02 2.034089155495166779e-02 8.818743377923965454e-02 6.268458813428878784e-02 1.840773783624172211e-02 -3.442675247788429260e-02 6.228341534733772278e-02 2.710748016834259033e-01 -3.889554440975189209e-01 1.388038992881774902e-01 6.638945639133453369e-02 -9.552231431007385254e-02 -3.623130917549133301e-01 -9.738095104694366455e-03 -4.861068353056907654e-02 -4.540942236781120300e-02 -2.229420244693756104e-01 1.659267246723175049e-01 -1.715446263551712036e-02 5.623204261064529419e-02 1.921714395284652710e-01 5.063670873641967773e-01 -6.344376504421234131e-02 -1.417340934276580811e-01 -1.165919564664363861e-02
3.743790984153747559e-01 -1.203801408410072327e-01 -1.239083558320999146e-01 -1.029442716389894485e-02 4.492816329002380371e-02 -2.616850435733795166e-01 -2.667010948061943054e-02 3.326790034770965576e-01 -9.875816106796264648e-02 2.016022950410842896e-01 -1.595229655504226685e-01 1.088328957557678223e-01 2.937190234661102295e-01 1.931963115930557251e-02 3.672339320182800293e-01 -2.604982256889343262e-01 -4.444044828414916992e-02 -8.354575932025909424e-02 2.002368867397308350e-01 -1.216531172394752502e-01 -1.333331316709518433e-01 2.542489394545555115e-02 -4.771021008491516113e-02 2.600629813969135284e-02 -1.464790105819702148e-01 -5.782708153128623962e-02 3.037434518337249756e-01 1.471437513828277588e-01 -8.100452274084091187e-02 -1.018230840563774109e-01 -1.200142651796340942e-01 1.252284944057464600e-01
3.210093975067138672e-01 -1.011909469962120056e-01 -1.159723401069641113e-01 8.159045130014419556e-02 -9.739286452531814575e-02 -1.273627579212188721e-01 -1.468272134661674500e-02 3.764428794384002686e-01 -1.939193159341812134e-01 2.836419939994812012e-01 -1.460345834493637085e-01 -1.395629197359085083e-01 8.719515800476074219e-02 1.104154903441667557e-02 3.171351850032806396e-01 -2.549388408660888672e-01 8.768285065889358521e-02 -3.147721290588378906e-02 2.661765217781066895e-01 1.094559673219919205e-02 9.549760073423385620e-02 2.958760038018226624e-02 -4.561905190348625183e-02 2.826265804469585419e-02 -3.812863305211067200e-02 -2.419722527265548706e-01 1.956556141376495361e-01 1.970990598201751709e-01 6.117700831964612007e-04 1.380043774843215942e-01 -2.938754558563232422e-01 1.781984567642211914e-01
2.067659050226211548e-01 -6.818512082099914551e-02 1.095239073038101196e-02 1.956427544355392456e-01 3.746817260980606079e-02 -6.614016741514205933e-02 -2.911766171455383301e-01 1.597252339124679565e-01 -7.508026063442230225e-02 4.113655686378479004e-01 4.443125054240226746e-02 -3.111906908452510834e-02 -3.477586507797241211e-01 -2.679872512817382812e-01 -1.520237326622009277e-01 -2.536932528018951416e-01 -1.676174700260162354e-01 -1.176450699567794800e-01 6.385147571563720703e-02 -1.070422455668449402e-01 -8.062608540058135986e-02 1.294235736131668091e-01 -1.651777178049087524e-01 2.613096125423908234e-02 1.581841707229614258e-02 3.952242806553840637e-02 3.289106190204620361e-01 -7.275196909904479980e-02 2.840171158313751221e-01 -1.863227784633636475e-01 -1.756758615374565125e-02 2.087443694472312927e-02
1.602544039487838745e-01 8.067760616540908813e-03 -5.580949038267135620e-02 -1.421990990638732910e-01 1.538509279489517212e-01 -2.578978426754474640e-02 -2.140072584152221680e-01 -1.620157212018966675e-01 -1.067731976509094238e-01 1.365660727024078369e-01 -2.944632060825824738e-02 -2.879195474088191986e-02 -9.690461307764053345e-02 3.093033134937286377e-01 -1.074188202619552612e-01 -1.142360717058181763e-01 -1.747302594594657421e-03 -3.468808531761169434e-02 -2.818783372640609741e-02 -2.802750468254089355e-01 -2.315664291381835938e-01 1.988464295864105225e-01 -4.234361350536346436e-01 5.582954362034797668e-02 -1.434602886438369751e-01 -2.847691476345062256e-01 1.699144579470157623e-02 1.928941756486892700e-01 1.334376782178878784e-01 1.029311642050743103e-01 -2.358625084161758423e-01 -3.373492360115051270e-01
-3.008990921080112457e-02 -3.350527882575988770e-01 -3.256583213806152344e-01 -6.782142072916030884e-02 -1.300937496125698090e-02 -3.999872133135795593e-02 2.226381190121173859e-02 2.502742782235145569e-02 -1.237679123878479004e-01 -3.439883142709732056e-02 -3.457607701420783997e-02 1.195406764745712280e-01 -1.528951972723007202e-01 -9.801535308361053467e-02 2.147054225206375122e-01 -1.624366939067840576e-01 -5.274782702326774597e-02 -9.296701103448867798e-02 1.657214015722274780e-01 -3.764732480049133301e-01 1.281785070896148682e-01 2.056297808885574341e-01 1.108692213892936707e-01 -8.906903676688671112e-03 -1.818174570798873901e-01 -1.766952723264694214e-01 5.653204768896102905e-02 6.774132698774337769e-02 2.740876674652099609e-01 -2.092419117689132690e-01 -4.379814565181732178e-01 -3.649290651082992554e-02
3.833551406860351562e-01 -1.092868521809577942e-01 -4.892582073807716370e-02 -2.143546789884567261e-01 -2.518407069146633148e-02 -3.720738589763641357e-01 -1.701491922140121460e-01 1.994684487581253052e-01 -1.232173144817352295e-01 1.271836012601852417e-01 3.714370429515838623e-01 4.825030919164419174e-03 -1.516341418027877808e-01 -1.159145981073379517e-01 3.893548855558037758e-03 3.070256300270557404e-02 4.498778656125068665e-02 1.654070317745208740e-01 -1.695037335157394409e-01 -2.100280076265335083e-01 2.546175615862011909e-03 1.329633593559265137e-01 2.955120615661144257e-02 1.814962178468704224e-01 -6.066968291997909546e-02 1.241268292069435120e-01 -8.449173718690872192e-02 2.347832322120666504e-01 2.093548625707626343e-01 -7.756207138299942017e-02 -2.993598878383636475e-01 -6.057708710432052612e-02
-2.494901269674301147e-01 1.393108963966369629e-01 -1.397971361875534058e-01 -3.379694372415542603e-02 -2.341239303350448608e-01 -1.052281558513641357e-01 -8.531027287244796753e-02 2.517449259757995605e-01 -4.778255149722099304e-02 2.104857414960861206e-01 1.158814132213592529e-01 -8.879314363002777100e-02 -5.769434198737144470e-02 -8.033473044633865356e-02 -2.155824303627014160e-01 -2.668424844741821289e-01 -9.284752304665744305e-04 -2.455792576074600220e-01 -1.102868616580963135e-01 -2.472289502620697021e-01 2.209379374980926514e-01 2.635422348976135254e-01 -7.239197939634323120e-02 -1.432710443623363972e-03 -1.328885853290557861e-01 -1.700762659311294556e-01 1.913149356842041016e-01 1.450583990663290024e-02 1.127314716577529907e-01 -2.612924277782440186e-01 -5.777900293469429016e-02 3.754124045372009277e-01
-1.056460291147232056e-01 2.362567745149135590e-02 9.999197721481323242e-02 -3.226111531257629395e-01 -1.325837224721908569e-01 -1.922594755887985229e-01 -1.980341225862503052e-01 -2.838588878512382507e-02 -2.275610268115997314e-01 1.190402060747146606e-01 -6.555721908807754517e-02 -5.712338164448738098e-02 -2.778318226337432861e-01 -1.817238330841064453e-01 -5.511560663580894470e-02 -1.556934267282485962e-01 3.021345436573028564e-01 1.670084521174430847e-02 -6.700365245342254639e-02 -2.573636770248413086e-01 1.981784850358963013e-01 1.820464432239532471e-01 -1.134032309055328369e-01 -9.982758760452270508e-02 5.529541522264480591e-03 -1.717501133680343628e-01 8.960725367069244385e-02 -1.958210952579975128e-02 4.315437078475952148e-01 6.859909743070602417e-02 -2.507954835891723633e-01 1.390124410390853882e-01
2.439812123775482178e-01 7.841333746910095215e-02 6.461452692747116089e-02 -2.448151260614395142e-02 -1.734446287155151367e-01 7.480422034859657288e-03 -2.370019257068634033e-01 -3.123921528458595276e-02 -1.922326385974884033e-01 2.150937467813491821e-01 2.081710100173950195e-01 -2.461575567722320557e-01 -2.237929552793502808e-01 3.395936265587806702e-02 4.207960516214370728e-02 -2.597980201244354248e-01 7.023315876722335815e-02 3.472453355789184570e-02 -1.552385091781616211e-01 -3.916275203227996826e-01 6.822296977043151855e-02 2.804484367370605469e-01 8.663106709718704224e-02 4.737874120473861694e-02 -1.196639835834503174e-01 2.201927080750465393e-02 1.354028284549713135e-02 2.251313030719757080e-01 2.043813019990921021e-01 -4.632121883332729340e-03 -2.399345487356185913e-01 -3.048230409622192383e-01
3.046311140060424805e-01 -2.155649960041046143e-01 -1.019485890865325928e-01 -1.100946292281150818e-01 -1.115399822592735291e-01 -2.396758645772933960e-01 3.875299170613288879e-02 2.752664983272552490e-01 -8.916221559047698975e-02 2.109134346246719360e-01 -1.880769133567810059e-01 1.439152806997299194e-01 2.819555401802062988e-01 -2.625842988491058350e-01 2.213194817304611206e-01 -2.254122495651245117e-01 1.716423183679580688e-01 -3.564241155982017517e-02 8.258244395256042480e-02 6.272312253713607788e-02 5.358153209090232849e-02 3.798015415668487549e-02 -1.887856572866439819e-01 -5.177526548504829407e-02 -1.959704793989658356e-02 1.800831221044063568e-02 3.425163924694061279e-01 1.485631763935089111e-01 2.249086461961269379e-02 -1.472493633627891541e-02 -2.474029809236526489e-01 2.194295227527618408e-01
-5.858660188096109778e-06 3.245200216770172119e-01 -1.436934173107147217e-01 -2.423251606523990631e-02 -4.813444614410400391e-02 -3.524497747421264648e-01 -9.320493042469024658e-02 7.992520183324813843e-02 -2.521599829196929932e-01 2.281013727188110352e-01 1.198717653751373291e-01 1.810447573661804199e-01 1.720153242349624634e-01 1.080878153443336487e-01 -2.688143253326416016e-01 -4.941318556666374207e-02 2.473607212305068970e-01 -3.556766808032989502e-01 -2.746334671974182129e-02 -1.213450804352760315e-01 4.185654968023300171e-02 2.131064981222152710e-01 -9.894468635320663452e-02 -1.381453871726989746e-01 -1.088928878307342529e-01 -2.049694210290908813e-01 -1.530769616365432739e-01 7.217497378587722778e-02 8.883567154407501221e-02 -2.114525437355041504e-01 -1.890227645635604858e-01 -5.517514422535896301e-02
8.301234245300292969e-02 -3.944827616214752197e-02 -9.300190210342407227e-02 1.986508518457412720e-01 -2.715080380439758301e-01 1.283304244279861450e-01 -1.382176280021667480e-01 -1.032579615712165833e-01 1.003254503011703491e-01 1.502945572137832642e-01 1.091441255994141102e-03 -7.644051802344620228e-04 -1.972619593143463135e-01 1.640790700912475586e-01 6.256496999412775040e-03 -1.841964721679687500e-01 -1.845934428274631500e-02 -1.886052489280700684e-01 1.578936576843261719e-01 -2.220716327428817749e-02 -6.463477015495300293e-02 2.782124578952789307e-01 8.537216484546661377e-02 -5.320171639323234558e-02 -5.193214416503906250e-01 -2.235321849584579468e-01 9.541032463312149048e-02 1.003387346863746643e-01 4.381342828273773193e-01 -5.708905868232250214e-03 -8.409923315048217773e-02 9.922911413013935089e-03
3.183713257312774658e-01 -9.752620011568069458e-02 -4.262496158480644226e-02 -3.084364235401153564e-01 -6.553617864847183228e-02 -3.442721664905548096e-01 -2.152834683656692505e-01 5.638693645596504211e-02 -1.125313714146614075e-01 1.140792071819305420e-01 3.501237630844116211e-01 -4.970673844218254089e-02 -1.970568746328353882e-01 -2.013642638921737671e-01 5.061335116624832153e-02 -2.818157374858856201e-01 2.006853222846984863e-01 9.045878797769546509e-02 -1.385671943426132202e-01 1.942928321659564972e-02 -1.741222105920314789e-02 8.269154280424118042e-02 -1.275389492511749268e-01 -7.028894871473312378e-02 -1.259835064411163330e-01 6.065295264124870300e-02 -1.318246871232986450e-01 3.536637127399444580e-01 1.748982965946197510e-01 4.351716488599777222e-02 -9.447193890810012817e-02 -8.910758048295974731e-02
4.220251142978668213e-01 -1.916125714778900146e-01 8.013089746236801147e-02 -5.509924516081809998e-02 -3.634582459926605225e-02 -8.653891272842884064e-03 -4.129564464092254639e-01 -4.421170428395271301e-02 2.740987390279769897e-02 1.931745558977127075e-01 -2.442834973335266113e-01 -7.289667427539825439e-02 4.918141663074493408e-02 -2.701808810234069824e-01 2.805776298046112061e-01 -1.717528104782104492e-01 4.353493452072143555e-02 -2.379356622695922852e-01 2.157064527273178101e-01 3.515150398015975952e-02 -1.207367181777954102e-01 5.809441208839416504e-02 -8.540474623441696167e-02 1.993102580308914185e-01 -1.255830377340316772e-01 -3.258740901947021484e-02 2.861257195472717285e-01 5.963020771741867065e-02 1.591518670320510864e-01 -2.441398613154888153e-02 -1.039564907550811768e-01 7.007104158401489258e-02
3.310606777667999268e-01 -2.560183033347129822e-02 8.810907602310180664e-04 3.303601220250129700e-02 2.069704979658126831e-01 1.000634804368019104e-01 -2.952575981616973877e-01 -2.573919855058193207e-02 -1.410594284534454346e-01 4.055481255054473877e-01 5.705865845084190369e-02 9.285790473222732544e-02 -7.102529704570770264e-02 -6.933304667472839355e-02 -7.512674480676651001e-02 -1.729720085859298706e-01 2.810269594192504883e-01 -1.767036169767379761e-01 1.937197744846343994e-01 -2.898536622524261475e-01 1.160976737737655640e-01 -9.303998947143554688e-02 -1.425480246543884277e-01 -4.485858604311943054e-02 -1.402041316032409668e-02 -1.148406490683555603e-01 2.207812666893005371e-01 1.066774204373359680e-01 2.876379489898681641e-01 -1.437329351902008057e-01 2.238043993711471558e-01 5.566932633519172668e-02
2.128268480300903320e-01 -9.899197518825531006e-02 -2.680970132350921631e-01 -2.610581517219543457e-01 -1.441650986671447754e-01 -1.376159787178039551e-01 -5.139604955911636353e-02 2.312357723712921143e-01 -2.376835942268371582e-01 2.274256199598312378e-01 3.536338508129119873e-01 2.537917196750640869e-01 -4.613671451807022095e-02 -1.978328227996826172e-01 -1.420033127069473267e-01 -6.541990488767623901e-02 8.361731655895709991e-03 2.127450704574584961e-01 -1.538016498088836670e-01 -2.764467895030975342e-02 -6.356657296419143677e-02 -2.578450553119182587e-02 -8.537338674068450928e-02 1.368973404169082642e-02 -3.868062049150466919e-03 -1.748640462756156921e-02 4.750891029834747314e-02 2.625710070133209229e-01 3.130201697349548340e-01 -1.500973403453826904e-01 -1.349768787622451782e-01 -2.312325090169906616e-01
1.661367714405059814e-01 8.365800976753234863e-02 -3.246942162513732910e-01 4.467872530221939087e-02 2.779839932918548584e-01 -3.051473796367645264e-01 -3.779704570770263672e-01 1.381059885025024414e-01 -1.111702248454093933e-01 2.975891903042793274e-02 1.588349193334579468e-01 -2.767232060432434082e-01 2.501149289309978485e-02 1.756570637226104736e-01 1.453248709440231323e-01 -2.630903720855712891e-01 -3.358300775289535522e-02 1.013474725186824799e-02 6.925743818283081055e-02 -2.523534893989562988e-01 2.573136240243911743e-03 5.897277593612670898e-02 -1.003248617053031921e-01 -3.474589437246322632e-02 -2.642261385917663574e-01 -4.124403744935989380e-02 -5.871298164129257202e-02 2.036197930574417114e-01 1.884694397449493408e-01 -9.088894724845886230e-02 -1.430336534976959229e-01 -1.538048535585403442e-01
-1.615823060274124146e-01 -6.187598779797554016e-02 -1.838621497154235840e-02 -1.464959681034088135e-01 -2.352109923958778381e-02 7.553014159202575684e-02 -4.441687762737274170e-01 1.598500609397888184e-01 -2.204940915107727051e-01 1.505404710769653320e-01 3.081199824810028076e-01 5.917082726955413818e-02 -2.846932969987392426e-02 1.403869502246379852e-02 3.309103474020957947e-02 -1.996798962354660034e-01 2.160389721393585205e-01 -3.181209787726402283e-02 -1.716183274984359741e-01 -4.257369637489318848e-01 1.110215671360492706e-02 1.416525244712829590e-01 -2.156535862013697624e-03 1.643230020999908447e-01 -9.006759524345397949e-02 -1.283759772777557373e-01 6.870847940444946289e-02 2.258276641368865967e-01 2.368867397308349609e-01 -4.783806949853897095e-02 -1.320601999759674072e-01 -2.138537913560867310e-01
1.452822834253311157e-01 -3.354781568050384521e-01 1.305683255195617676e-01 1.864978522062301636e-01 -3.786840708926320076e-03 -9.614289551973342896e-02 -1.027908399701118469e-01 -7.353924959897994995e-02 9.273295104503631592e-02 1.052125543355941772e-01 -1.871458590030670166e-01 1.037701442837715149e-01 -6.031815335154533386e-02 5.681878328323364258e-02 2.134191691875457764e-01 -1.969819217920303345e-01 -4.861622303724288940e-02 -5.132535099983215332e-02 -1.499001979827880859e-01 -2.638678252696990967e-01 1.761303395032882690e-01 -4.906786978244781494e-02 -1.886722296476364136e-01 2.339319139719009399e-02 -1.113349720835685730e-01 -4.131530970335006714e-02 7.658416777849197388e-02 1.856315433979034424e-01 3.812356293201446533e-01 -5.601178482174873352e-02 -5.084994435310363770e-01 6.681559234857559204e-02
2.250993549823760986e-01 2.008755132555961609e-02 -2.572103142738342285e-01 -9.203994646668434143e-03 1.862878799438476562e-01 -1.964196711778640747e-01 -3.927429020404815674e-01 2.908405102789402008e-02 -1.259379535913467407e-01 -4.839486442506313324e-03 2.363111078739166260e-01 -1.804813444614410400e-01 3.879875689744949341e-02 -7.122615724802017212e-02 4.022068530321121216e-02 -2.379723489284515381e-01 1.385248359292745590e-02 -5.343326926231384277e-02 1.776812970638275146e-01 -1.851243823766708374e-01 -1.365270558744668961e-02 1.220033988356590271e-01 -1.092979162931442261e-01 -9.176630526781082153e-02 -7.257795333862304688e-02 1.687018126249313354e-01 1.704874262213706970e-02 2.543866932392120361e-01 1.928110867738723755e-01 -1.476899981498718262e-01 -4.723281562328338623e-01 -6.358059588819742203e-03
7.322213798761367798e-02 4.954853095114231110e-03 -3.074882328510284424e-01 -2.892125248908996582e-01 9.987595491111278534e-03 -1.984811574220657349e-02 -1.296931058168411255e-01 -1.701831119135022163e-03 9.060939401388168335e-02 2.356328442692756653e-02 -7.223422080278396606e-02 1.441421359777450562e-01 1.394285708665847778e-01 2.931659854948520660e-02 1.103567257523536682e-01 -4.878706037998199463e-01 1.417402029037475586e-01 1.861174553632736206e-01 8.362150192260742188e-02 -6.489653885364532471e-02 -1.026420742273330688e-01 1.748546957969665527e-01 -1.087360829114913940e-01 2.251510024070739746e-01 -7.073926180601119995e-02 -7.274936884641647339e-02 -4.545424133539199829e-02 4.728673100471496582e-01 2.220295667648315430e-01 -1.650682240724563599e-01 -8.620024472475051880e-02 6.592980772256851196e-02
2.220773845911026001e-01 6.415151804685592651e-02 -3.796883523464202881e-01 -6.867578625679016113e-02 -4.658648744225502014e-02 -8.965203538537025452e-03 -1.980579495429992676e-01 7.334893941879272461e-02 -6.825008243322372437e-02 -1.168610453605651855e-01 7.555210962891578674e-03 2.370267510414123535e-01 -6.467566639184951782e-02 -1.020024493336677551e-01 -1.099463479476980865e-04 -5.203559994697570801e-02 1.299744099378585815e-01 2.215565927326679230e-02 9.160961955785751343e-02 -3.754972219467163086e-01 -1.132431477308273315e-01 9.769192337989807129e-02 -5.390231311321258545e-02 -1.477414518594741821e-01 -1.632778346538543701e-01 -9.743052534759044647e-03 -4.926220048218965530e-03 3.325225710868835449e-01 8.422394096851348877e-02 -4.343561232089996338e-01 -3.181281089782714844e-01 -1.038771197199821472e-01
3.570462465286254883e-01 -3.437122702598571777e-02 9.934529662132263184e-02 1.000049710273742676e-01 1.270566415041685104e-02 -2.330755442380905151e-01 -3.108001649379730225e-01 -7.815413922071456909e-02 -1.603461652994155884e-01 1.622974425554275513e-01 1.949895620346069336e-01 -1.111272647976875305e-01 -1.313078850507736206e-01 2.343801110982894897e-01 1.095287874341011047e-01 -2.114446759223937988e-01 -2.508746692910790443e-03 -7.635912299156188965e-02 -1.496040225028991699e-01 -3.542070984840393066e-01 -5.521034076809883118e-02 -1.051238849759101868e-01 -3.122364282608032227e-01 8.790238946676254272e-02 -2.162922173738479614e-01 4.348083958029747009e-02 -1.343281418085098267e-01 -2.984480932354927063e-02 1.164356693625450134e-01 -2.302401233464479446e-03 -3.053459525108337402e-01 1.247710958123207092e-01
2.657333314418792725e-01 -3.086433187127113342e-02 -1.094796508550643921e-01 3.381573781371116638e-02 1.315891444683074951e-01 -9.313588589429855347e-02 -1.842676401138305664e-01 8.710157871246337891e-02 -1.142765805125236511e-01 1.304310262203216553e-01 2.703628838062286377e-01 5.005237180739641190e-03 -1.230663359165191650e-01 2.017469555139541626e-01 -3.672246634960174561e-02 -3.194483518600463867e-01 -9.863933920860290527e-02 -1.476124972105026245e-01 -1.492163389921188354e-01 -2.815642952919006348e-01 7.922578603029251099e-02 -2.490666881203651428e-02 -3.348431289196014404e-01 -3.065424598753452301e-02 -2.538222968578338623e-01 1.223108172416687012e-01 -1.373175997287034988e-02 -5.457280948758125305e-02 2.515467703342437744e-01 5.158581305295228958e-03 -3.150130212306976318e-01 2.953459918498992920e-01
1.532115340232849121e-01 -2.952841818332672119e-01 -1.417073309421539307e-01 -1.702142655849456787e-01 -1.447174847126007080e-01 5.213782191276550293e-03 -2.866433262825012207e-01 1.389416009187698364e-01 -7.389923185110092163e-02 1.110976561903953552e-01 5.713539943099021912e-02 -2.057912200689315796e-01 -1.996594816446304321e-01 1.145513653755187988e-01 -2.206395715475082397e-01 -3.251773715019226074e-01 1.019501034170389175e-02 -2.591991424560546875e-01 -1.001544669270515442e-01 -1.099646687507629395e-01 -7.652048766613006592e-02 2.641797363758087158e-01 -3.790094330906867981e-02 -7.251306623220443726e-02 -1.549223661422729492e-01 1.068543344736099243e-01 6.945609301328659058e-02 2.310256510972976685e-01 -3.092754185199737549e-01 -2.292483001947402954e-01 -1.824049502611160278e-01 1.295449025928974152e-02
-1.546282693743705750e-02 -7.886444218456745148e-04 1.552225928753614426e-02 -5.033905804157257080e-02 -3.677830845117568970e-02 -2.417583465576171875e-01 -2.179174125194549561e-01 -8.471515029668807983e-02 -8.299700915813446045e-02 3.174605071544647217e-01 -1.407937258481979370e-01 8.384976536035537720e-02 -2.430141866207122803e-01 -2.797971069812774658e-01 -2.416381612420082092e-02 -1.515343338251113892e-01 7.723470032215118408e-02 3.697798773646354675e-02 1.616316586732864380e-01 -3.172280788421630859e-01 3.744681552052497864e-02 8.012140542268753052e-02 -1.357443630695343018e-01 -3.260533511638641357e-01 -1.102871000766754150e-01 -3.216720223426818848e-01 1.693978756666183472e-01 6.262277066707611084e-02 3.389642536640167236e-01 -1.052598580718040466e-01 5.027502775192260742e-02 -2.090486288070678711e-01
8.054590970277786255e-02 -2.329597249627113342e-02 -3.550864383578300476e-02 -1.894005089998245239e-01 1.483211666345596313e-01 -7.234531641006469727e-02 -1.392887383699417114e-01 -2.251976914703845978e-02 -8.615066856145858765e-02 2.037660777568817139e-01 4.853145033121109009e-02 -5.786235630512237549e-02 -1.580555438995361328e-01 -2.258635014295578003e-01 -1.894020438194274902e-01 -1.567661166191101074e-01 -3.985843062400817871e-02 -1.113075911998748779e-01 -1.020138058811426163e-02 -4.025861024856567383e-01 1.790072172880172729e-01 1.852496117353439331e-01 -3.274713456630706787e-01 -1.398014128208160400e-01 -1.325132995843887329e-01 -1.294257193803787231e-01 2.859100401401519775e-01 3.291938826441764832e-02 3.415454030036926270e-01 1.555689126253128052e-01 -1.618572324514389038e-01 -2.532034218311309814e-01
2.597032487392425537e-02 -1.267913449555635452e-02 -5.031083896756172180e-02 -1.151478011161088943e-02 -3.009146638214588165e-02 -2.230091840028762817e-01 -1.188399940729141235e-01 -1.641881465911865234e-02 8.880057185888290405e-02 6.034490466117858887e-02 7.272876054048538208e-02 2.240376174449920654e-01 -8.635064214468002319e-02 1.760220825672149658e-01 5.956604704260826111e-02 -4.499589800834655762e-01 1.432600915431976318e-01 9.280269965529441833e-03 2.690488286316394806e-02 -4.772882461547851562e-01 -1.581629663705825806e-01 1.097475439310073853e-01 3.829133883118629456e-02 -8.486421406269073486e-02 9.988215565681457520e-02 1.448467373847961426e-01 -6.836452521383762360e-03 3.174625635147094727e-01 3.660331666469573975e-01 7.468515634536743164e-02 -2.308996766805648804e-01 -2.200913056731224060e-02
7.970340549945831299e-02 -1.896196007728576660e-01 -1.477818787097930908e-01 -1.059440895915031433e-01 8.930156938731670380e-03 -1.393845677375793457e-01 6.898894906044006348e-02 6.784815341234207153e-02 -2.149342149496078491e-01 -6.250303238630294800e-02 5.736586824059486389e-02 -2.958176098763942719e-02 -2.245594859123229980e-01 1.127770990133285522e-01 1.351140160113573074e-02 -3.415229916572570801e-01 3.422603942453861237e-03 -6.746781617403030396e-02 1.058574765920639038e-01 -3.228952884674072266e-01 8.940768986940383911e-02 1.746233105659484863e-01 7.072080392390489578e-03 -8.038726635277271271e-03 -1.682873666286468506e-01 -9.050175547599792480e-02 2.811901867389678955e-01 2.025573104619979858e-01 1.127528697252273560e-01 -4.396224319934844971e-01 -3.741822540760040283e-01 1.696428284049034119e-02
-1.101888809353113174e-02 1.256454288959503174e-01 -2.097164988517761230e-01 -5.302505940198898315e-02 3.395562991499900818e-02 -2.805536389350891113e-01 -2.133187502622604370e-01 -1.160887852311134338e-01 -3.167116940021514893e-01 2.045451104640960693e-01 -1.777111887931823730e-01 -8.114841580390930176e-02 -3.290568292140960693e-01 2.930688485503196716e-02 -2.158442884683609009e-01 -6.102167442440986633e-02 2.415019273757934570e-01 -2.035417594015598297e-02 1.453053951263427734e-01 -3.770594298839569092e-01 1.453505754470825195e-01 -1.205150224268436432e-02 2.100023627281188965e-01 1.253535300493240356e-01 -2.281514555215835571e-01 -1.735863834619522095e-01 4.964095726609230042e-02 1.230389252305030823e-01 5.733463913202285767e-02 5.760621745139360428e-03 -1.093361154198646545e-01 2.012927979230880737e-01
1.978723108768463135e-01 -1.631279140710830688e-01 -2.177038192749023438e-01 -2.508815936744213104e-02 2.910905480384826660e-01 -1.432712934911251068e-02 -1.804317981004714966e-01 1.028518471866846085e-02 6.036239489912986755e-02 3.303792774677276611e-01 -1.275901198387145996e-01 2.617193944752216339e-02 -1.584789156913757324e-01 -4.131558835506439209e-01 5.272341519594192505e-02 -2.445924431085586548e-01 -6.447847187519073486e-02 -1.448944658041000366e-01 6.207313016057014465e-02 -1.528283506631851196e-01 1.609511673450469971e-02 2.218790799379348755e-01 -2.389633283019065857e-02 -5.171278864145278931e-02 1.582026779651641846e-01 -1.473780125379562378e-01 6.708774715662002563e-02 1.459022164344787598e-01 4.076314717531204224e-02 -1.196836978197097778e-01 -3.289535045623779297e-01 2.803666591644287109e-01
8.457840979099273682e-02 -1.969286054372787476e-01 -3.126277774572372437e-02 -3.669106662273406982e-01 -2.085990831255912781e-02 -2.684002816677093506e-01 -3.964047506451606750e-02 -1.883853971958160400e-02 -2.219788581132888794e-01 2.110982537269592285e-01 -8.935411274433135986e-02 -1.131574884057044983e-01 -3.648797273635864258e-01 -1.224602386355400085e-01 -1.262018829584121704e-01 -1.143624186515808105e-01 2.207699045538902283e-02 -1.651038974523544312e-01 -4.176595807075500488e-02 -1.597549170255661011e-01 1.987415701150894165e-01 1.782755739986896515e-02 -2.496196478605270386e-01 -1.208610087633132935e-01 2.314464002847671509e-02 -1.355447024106979370e-01 -3.721076622605323792e-02 3.162539377808570862e-02 4.289890825748443604e-01 1.589833199977874756e-01 -2.209523618221282959e-01 3.366188704967498779e-02
7.224961370229721069e-02 -1.857185810804367065e-01 -2.602056562900543213e-01 -2.175356298685073853e-01 -2.286196649074554443e-01 6.119811534881591797e-02 -2.355622798204421997e-01 1.026958227157592773e-01 -1.746407598257064819e-01 8.332633227109909058e-02 1.253737509250640869e-01 6.845736876130104065e-03 -6.501841545104980469e-02 -3.833700716495513916e-01 -5.089098587632179260e-02 -1.958007067441940308e-01 1.626072674989700317e-01 -2.217853814363479614e-02 3.391019105911254883e-01 -2.325005829334259033e-01 7.639605551958084106e-02 2.935786545276641846e-01 -1.909639984369277954e-01 1.067582294344902039e-01 -1.806531101465225220e-01 -1.438435167074203491e-01 1.926737092435359955e-02 -1.917476207017898560e-01 1.799234747886657715e-01 1.188407000154256821e-02 1.052685156464576721e-01 -8.914437890052795410e-02
5.860487371683120728e-02 -1.159074231982231140e-01 -5.654881149530410767e-02 -1.661941260099411011e-01 -2.376424521207809448e-01 1.852822154760360718e-01 -2.808665633201599121e-01 -1.513690799474716187e-01 -2.612436190247535706e-02 2.258428186178207397e-01 -2.102961689233779907e-01 -1.188319250941276550e-01 -4.077613353729248047e-02 -1.587864309549331665e-01 1.150357052683830261e-01 -3.417748212814331055e-01 2.026143074035644531e-01 -5.269975960254669189e-02 -8.951710909605026245e-02 -5.579997226595878601e-02 1.819979399442672729e-01 2.615887522697448730e-01 1.141237318515777588e-01 4.979782551527023315e-02 -1.698029637336730957e-01 -1.788709461688995361e-01 9.607295691967010498e-02 4.746457934379577637e-01 8.005964010953903198e-02 -7.153885904699563980e-03 -1.335636824369430542e-01 3.315804526209831238e-02
-1.340385377407073975e-01 -2.738954126834869385e-02 -1.442583352327346802e-01 1.010105088353157043e-01 1.545931249856948853e-01 -4.958941414952278137e-02 -2.260153889656066895e-01 1.122242864221334457e-02 -1.924587637186050415e-01 1.965443640947341919e-01 -1.027216315269470215e-01 1.753367036581039429e-01 -1.545665413141250610e-01 2.348201908171176910e-02 2.505393512547016144e-02 -2.267236411571502686e-01 1.950720101594924927e-01 -1.260100584477186203e-02 1.271710991859436035e-01 -3.337929546833038330e-01 -6.012042053043842316e-03 2.292157858610153198e-01 -3.013804182410240173e-02 -1.447186917066574097e-01 -4.964866861701011658e-02 -3.269128203392028809e-01 3.313927054405212402e-01 1.417769789695739746e-01 4.231279492378234863e-01 -1.027325689792633057e-01 1.565620861947536469e-02 -9.969802200794219971e-02
-4.507174715399742126e-02 -6.372276693582534790e-02 -1.570135951042175293e-01 -4.472642838954925537e-01 -9.764515794813632965e-03 2.329249083995819092e-01 -2.807487547397613525e-01 4.802767932415008545e-02 -1.451679617166519165e-01 1.310939937829971313e-01 -1.287900954484939575e-01 1.495991200208663940e-01 -7.713120430707931519e-02 9.621802717447280884e-02 1.483081281185150146e-01 -2.241305857896804810e-01 1.664313860237598419e-02 8.263026177883148193e-02 2.800918519496917725e-01 -2.044004797935485840e-01 -1.233695000410079956e-01 1.009103581309318542e-01 -1.462418586015701294e-01 9.688187390565872192e-02 -2.629581093788146973e-01 -1.975737661123275757e-01 1.006198003888130188e-01 1.228205338120460510e-01 -1.301284413784742355e-02 -1.142552047967910767e-01 -1.797042340040206909e-01 3.265730142593383789e-01
1.006665453314781189e-01 -1.089694499969482422e-01 -2.661542594432830811e-01 -2.374571561813354492e-01 -2.114749848842620850e-01 -1.168394088745117188e-01 1.080762967467308044e-01 2.492986470460891724e-01 -3.041361570358276367e-01 1.279185712337493896e-01 3.190396726131439209e-01 -5.326167121529579163e-02 -4.563763737678527832e-03 -1.580312475562095642e-02 -1.575479507446289062e-01 -2.088889926671981812e-01 2.996183931827545166e-01 5.702119320631027222e-02 -4.349372908473014832e-02 -3.218168020248413086e-01 3.006010502576828003e-02 -6.663653999567031860e-03 6.802225112915039062e-02 -2.425150200724601746e-02 -1.023775935173034668e-01 3.211322426795959473e-02 -2.110193967819213867e-01 2.580975294113159180e-01 1.986443102359771729e-01 -3.809671849012374878e-02 -2.595372200012207031e-01 -2.798396535217761993e-02
1.318476200103759766e-01 -3.058870136737823486e-02 -4.045266211032867432e-01 5.742143467068672180e-02 -2.436486780643463135e-01 -1.724433153867721558e-01 -4.021912813186645508e-02 -8.654301613569259644e-02 -2.269637286663055420e-01 8.906078338623046875e-02 8.584331721067428589e-02 -1.320796757936477661e-01 -6.236802414059638977e-02 1.583509445190429688e-01 9.766460210084915161e-02 -2.370392084121704102e-01 -1.619255989789962769e-01 -1.823481172323226929e-01 1.064045950770378113e-01 -2.625258266925811768e-01 1.261942461133003235e-02 2.960967719554901123e-01 -1.535383760929107666e-01 1.293381303548812866e-01 9.099293500185012817e-02 -2.339648306369781494e-01 1.012124121189117432e-01 3.817237913608551025e-01 5.897505581378936768e-02 5.959704518318176270e-02 1.672640889883041382e-01 1.255103647708892822e-01
5.991313233971595764e-02 -2.769511640071868896e-01 -1.003469750285148621e-01 2.391159981489181519e-01 4.392730817198753357e-02 -7.196890562772750854e-02 -3.355754911899566650e-01 5.113201215863227844e-02 -3.043338358402252197e-01 2.963878214359283447e-01 -1.472401469945907593e-01 1.114629395306110382e-02 -2.046224772930145264e-01 -2.603702247142791748e-01 -3.983886912465095520e-02 -2.594315409660339355e-01 -3.450910747051239014e-02 -1.457205861806869507e-01 -1.706533730030059814e-01 -2.157359868288040161e-01 -1.842448860406875610e-01 1.331030279397964478e-01 -3.997509181499481201e-02 1.349822431802749634e-02 8.116573095321655273e-02 -6.300310790538787842e-02 2.816285490989685059e-01 9.021940827369689941e-02 2.314220815896987915e-01 -8.862304687500000000e-02 -1.640517413616180420e-01 1.069444492459297180e-01
1.146052852272987366e-01 -1.362735033035278320e-01 -4.246160387992858887e-01 9.730871021747589111e-02 1.208823360502719879e-02 -1.791844516992568970e-02 -1.411693841218948364e-01 2.948901057243347168e-01 -1.615666151046752930e-01 7.677769660949707031e-02 1.960022747516632080e-01 6.607357412576675415e-02 -1.244177520275115967e-01 -1.811452358961105347e-01 4.796688258647918701e-02 -1.650771051645278931e-01 7.912269234657287598e-02 -1.414563357830047607e-01 9.179130941629409790e-02 -2.860681116580963135e-01 2.084271609783172607e-01 2.353811413049697876e-01 -4.668654873967170715e-02 -2.524155378341674805e-01 -5.507524684071540833e-02 -2.539909780025482178e-01 4.682909324765205383e-02 -2.000392377376556396e-01 3.141903281211853027e-01 8.410675945924594998e-05 1.063004881143569946e-01 -1.323121190071105957e-01
1.278274953365325928e-01 -1.363306939601898193e-01 -2.858422696590423584e-01 -6.391428411006927490e-02 -9.026604890823364258e-02 1.428519785404205322e-01 -1.433512419462203979e-01 -3.054839968681335449e-01 -8.863001316785812378e-02 1.918415129184722900e-01 -2.709682844579219818e-02 2.707672715187072754e-01 -8.043111115694046021e-02 2.072368003427982330e-02 7.956468313932418823e-02 -3.803132772445678711e-01 -1.423394829034805298e-01 1.396725475788116455e-01 -8.687297999858856201e-02 -4.131303727626800537e-02 1.157106757164001465e-01 2.985022068023681641e-01 -1.951300501823425293e-01 -1.172561049461364746e-01 -2.316926866769790649e-01 -2.143299728631973267e-01 2.699679732322692871e-01 1.707677245140075684e-01 3.937533497810363770e-02 -6.873153150081634521e-02 -7.011602073907852173e-02 2.099754512310028076e-01
1.025955304503440857e-01 -1.485911905765533447e-01 -1.162433773279190063e-01 -2.513958811759948730e-01 -1.234422903507947922e-02 -2.121988832950592041e-01 -1.504827588796615601e-01 1.251977980136871338e-01 -1.830083690583705902e-02 9.861207753419876099e-02 3.251657485961914062e-01 3.557445108890533447e-02 1.151547059416770935e-01 -3.125162422657012939e-01 5.707010626792907715e-02 -9.255638718605041504e-02 3.924887254834175110e-02 1.893914639949798584e-01 -2.531341016292572021e-01 -2.323694676160812378e-01 -1.969904750585556030e-01 2.656853795051574707e-01 -5.185526609420776367e-02 -1.282609533518552780e-02 -2.632148861885070801e-01 1.369059383869171143e-01 3.865079209208488464e-02 3.909097909927368164e-01 1.390599012374877930e-01 -3.527449443936347961e-02 -1.890419572591781616e-01 -3.155860677361488342e-02
-2.686319500207901001e-02 -1.329623013734817505e-01 -1.285169422626495361e-01 -1.609978526830673218e-01 -1.697059124708175659e-01 -2.499209493398666382e-01 -9.482147544622421265e-02 2.892841100692749023e-01 -9.440689533948898315e-02 1.870851218700408936e-01 2.733936347067356110e-02 -1.497200131416320801e-01 -6.348604708909988403e-02 1.309542506933212280e-01 1.833987087011337280e-01 -4.259978532791137695e-01 -8.527311682701110840e-02 -1.689787358045578003e-01 -7.073342055082321167e-02 -1.653938442468643188e-01 4.461173713207244873e-02 3.315720856189727783e-01 -2.171006947755813599e-01 -1.586386710405349731e-01 1.896827667951583862e-01 1.156094148755073547e-01 -1.187977939844131470e-01 1.918772608041763306e-01 -1.838902942836284637e-02 -2.565381862223148346e-02 -3.116021752357482910e-01 -3.286247700452804565e-02
3.189938962459564209e-01 8.983483165502548218e-02 -2.638966441154479980e-01 1.000898610800504684e-02 -2.178426273167133331e-02 -1.210179999470710754e-01 -6.819976866245269775e-02 -1.470016315579414368e-02 1.417525410652160645e-01 3.821927309036254883e-01 2.816496044397354126e-02 9.882899373769760132e-02 2.902564406394958496e-01 -8.344440907239913940e-02 -6.266344338655471802e-02 -3.199061155319213867e-01 -3.990405201911926270e-01 -1.512473914772272110e-02 -1.433128267526626587e-01 -9.586305916309356689e-02 -1.089020594954490662e-01 1.079671084880828857e-01 3.067252971231937408e-02 1.582016199827194214e-01 -1.568863838911056519e-01 -1.122636198997497559e-01 2.098160535097122192e-01 1.573729366064071655e-01 8.413254469633102417e-02 1.036881282925605774e-01 -2.430744767189025879e-01 -6.814714521169662476e-02
1.564719676971435547e-01 -1.979505121707916260e-01 -2.320148423314094543e-02 1.538934111595153809e-01 -8.113894611597061157e-02 -1.025718078017234802e-01 -1.966913938522338867e-01 4.330548644065856934e-01 -2.072747200727462769e-01 1.843198984861373901e-01 -2.197924852371215820e-01 6.973083317279815674e-02 3.068314790725708008e-01 -3.001285158097743988e-02 1.792301982641220093e-01 -2.165824621915817261e-01 1.959196329116821289e-01 -1.663391292095184326e-02 2.840144559741020203e-02 -1.431822925806045532e-01 -4.075177013874053955e-02 1.298194825649261475e-01 9.446040540933609009e-02 -3.246769681572914124e-02 -5.715671181678771973e-02 -3.138904869556427002e-01 1.129067614674568176e-01 1.957773566246032715e-01 1.748891919851303101e-02 1.236671879887580872e-01 -6.729631870985031128e-02 3.211505413055419922e-01
1.168963965028524399e-03 -4.106096923351287842e-02 -2.389391697943210602e-02 1.772865206003189087e-01 -2.325394302606582642e-01 2.474270202219486237e-02 -7.858677953481674194e-02 -1.089415475726127625e-01 -2.934949705377221107e-03 3.676948547363281250e-01 -2.782659232616424561e-01 2.084535211324691772e-01 -1.435814648866653442e-01 -2.773284316062927246e-01 -1.293141767382621765e-02 -2.017127275466918945e-01 4.482421651482582092e-02 -1.433627307415008545e-01 -2.515033483505249023e-01 -2.768263816833496094e-01 4.656822979450225830e-02 1.740883737802505493e-01 -3.149557113647460938e-01 6.510713696479797363e-02 5.507248267531394958e-02 -1.166786998510360718e-01 3.162653744220733643e-01 1.328680813312530518e-01 7.244942337274551392e-02 -6.956334412097930908e-02 -2.312346845865249634e-01 5.350787937641143799e-02
-2.671576803550124168e-03 1.060325838625431061e-02 -1.972951442003250122e-01 -1.323563456535339355e-01 -1.310326606035232544e-01 -3.116553425788879395e-01 -1.171113401651382446e-01 1.381460130214691162e-01 -1.214192956686019897e-01 7.072903960943222046e-02 -1.494975294917821884e-02 -8.345603197813034058e-02 8.395253866910934448e-02 1.390134841203689575e-01 3.436525166034698486e-02 -4.391464293003082275e-01 1.068509928882122040e-02 -2.833642251789569855e-02 -2.593910992145538330e-01 -3.019570112228393555e-01 3.873064741492271423e-02 2.435916066169738770e-01 -2.574267685413360596e-01 -1.264582425355911255e-01 1.805735379457473755e-01 2.225291728973388672e-01 -3.260435909032821655e-02 3.191019594669342041e-01 1.817108877003192902e-02 -1.109764128923416138e-01 -2.132007330656051636e-01 -5.839609354734420776e-02
1.344775408506393433e-01 -1.609245538711547852e-01 2.404662594199180603e-02 -1.774821281433105469e-01 -1.428798735141754150e-01 -1.272219717502593994e-01 -5.113087594509124756e-02 2.252621948719024658e-01 3.926145657896995544e-02 2.719998657703399658e-01 1.346518397331237793e-01 1.192524284124374390e-01 -9.593296051025390625e-02 -2.126535177230834961e-01 3.805949166417121887e-02 -1.156149506568908691e-01 1.940215229988098145e-01 -1.171871498227119446e-01 -2.138964235782623291e-01 -5.203849673271179199e-01 2.050870358943939209e-01 2.442770749330520630e-01 1.379739493131637573e-01 -3.173689544200897217e-02 -2.681814692914485931e-02 -3.750465214252471924e-01 -1.707614585757255554e-02 1.920601702295243740e-03 -1.333924233913421631e-01 -3.922531008720397949e-02 -7.843831181526184082e-02 1.011952175758779049e-03
2.851591706275939941e-01 -1.766111552715301514e-01 -2.931675016880035400e-01 -2.386667281389236450e-01 1.211790218949317932e-01 2.425016090273857117e-02 5.970767885446548462e-02 -1.465466618537902832e-01 5.277137085795402527e-02 1.791783571243286133e-01 1.683192253112792969e-01 4.218006506562232971e-02 -1.958369910717010498e-01 8.766371011734008789e-02 -4.624147340655326843e-02 -3.409536480903625488e-01 4.745471104979515076e-02 -5.124885588884353638e-02 -3.878987580537796021e-02 -1.825708001852035522e-01 2.018040716648101807e-01 2.359435707330703735e-01 7.414368912577629089e-03 -5.090513080358505249e-02 -2.417751699686050415e-01 3.562205284833908081e-02 2.622467577457427979e-01 2.611880004405975342e-01 1.722088903188705444e-01 -3.001369237899780273e-01 -1.246703490614891052e-01 -6.397166848182678223e-02
1.251007467508316040e-01 -1.554576754570007324e-01 -9.369216859340667725e-02 -3.062128834426403046e-02 9.382137656211853027e-02 5.584299936890602112e-02 -1.575137376785278320e-01 -5.422163754701614380e-03 2.266996912658214569e-02 3.600537478923797607e-01 -1.155931204557418823e-01 1.505741924047470093e-01 -1.022097915410995483e-01 -3.104456961154937744e-01 2.634279727935791016e-01 -8.750990033149719238e-02 -1.177238002419471741e-01 -1.494181305170059204e-01 -3.367083966732025146e-01 -2.882293462753295898e-01 -1.704901158809661865e-01 2.885333895683288574e-01 -1.596134752035140991e-01 1.793548911809921265e-01 3.637647256255149841e-02 -3.418060019612312317e-02 4.474935308098793030e-02 1.586818248033523560e-01 2.723785936832427979e-01 5.178442969918251038e-02 -2.237776964902877808e-01 -6.651810556650161743e-02
4.017308652400970459e-01 -1.377652436494827271e-01 -6.536627560853958130e-02 -1.732961274683475494e-02 -2.157927677035331726e-02 -1.533275097608566284e-01 -6.106942892074584961e-02 3.384393155574798584e-01 -2.263586670160293579e-01 3.104862272739410400e-01 -1.264847964048385620e-01 4.447198286652565002e-02 2.697961628437042236e-01 -1.231463700532913208e-01 3.074048161506652832e-01 -3.391240537166595459e-01 1.128221303224563599e-01 8.851829916238784790e-02 8.284357935190200806e-02 -8.314207196235656738e-02 -4.458317905664443970e-02 -1.345706731081008911e-01 -9.931374341249465942e-02 -3.284094855189323425e-02 -8.617546409368515015e-02 -5.314484611153602600e-02 2.707124650478363037e-01 1.417282521724700928e-01 -7.259983569383621216e-02 7.967657595872879028e-02 -1.625909060239791870e-01 5.180877447128295898e-02
1.272179037332534790e-01 -4.891565442085266113e-02 -3.633230924606323242e-01 -1.814476400613784790e-01 -3.750618398189544678e-01 -7.323058322072029114e-03 -2.774377726018428802e-02 -6.509080529212951660e-02 -1.859567016363143921e-01 8.001081645488739014e-02 7.781339436769485474e-02 9.007620811462402344e-02 -5.283636599779129028e-02 -1.159807965159416199e-01 6.970271468162536621e-02 -1.330294311046600342e-01 2.024079859256744385e-01 -2.077261209487915039e-01 7.364159822463989258e-02 -3.269720077514648438e-01 -1.774543523788452148e-01 -1.505841463804244995e-01 -3.892732262611389160e-01 -1.263214498758316040e-01 -1.655536741018295288e-01 -9.896068274974822998e-02 1.045067682862281799e-01 -1.643215119838714600e-01 3.728680894710123539e-04 -2.063094526529312134e-01 -7.233459502458572388e-02 1.891713440418243408e-01
3.004352748394012451e-01 -6.070915143936872482e-03 -1.954690739512443542e-02 -4.350949823856353760e-02 1.526465117931365967e-01 -9.891013801097869873e-02 -1.044447645545005798e-01 6.916972342878580093e-03 1.872224733233451843e-02 8.111368119716644287e-02 2.933062613010406494e-01 -1.081359758973121643e-01 6.727204471826553345e-02 1.520748585462570190e-01 -3.505777195096015930e-02 -4.492880702018737793e-01 1.381154060363769531e-01 -6.586196273565292358e-02 -1.214516386389732361e-01 -4.083626866340637207e-01 -1.123001333326101303e-02 -1.849143058061599731e-01 -2.949844002723693848e-01 -2.084398455917835236e-02 -1.997623592615127563e-01 -6.097791343927383423e-02 1.804796047508716583e-02 -3.038865514099597931e-02 1.599512845277786255e-01 -1.384467929601669312e-01 -2.095642685890197754e-01 2.603026628494262695e-01
1.332581490278244019e-01 -1.514798998832702637e-01 -2.541480362415313721e-01 -2.712690830230712891e-01 -1.201531216502189636e-01 -1.682090014219284058e-01 -1.101622655987739563e-01 3.794443607330322266e-01 -1.439643353223800659e-01 -6.813450902700424194e-02 -9.799479693174362183e-02 -2.871251106262207031e-02 1.415927857160568237e-01 2.204292863607406616e-01 2.560785971581935883e-02 -3.171320855617523193e-01 -1.974711269140243530e-01 -1.943111885339021683e-03 -1.423834450542926788e-02 -3.370426893234252930e-01 1.064097322523593903e-02 7.832331955432891846e-02 -9.151757508516311646e-02 -2.130354195833206177e-01 8.885747939348220825e-02 -3.865783568471670151e-03 -6.432566046714782715e-02 3.146331310272216797e-01 2.634533643722534180e-01 -1.219477131962776184e-02 -1.299013048410415649e-01 -7.957298308610916138e-02
1.077756658196449280e-02 8.094901591539382935e-02 -3.550513386726379395e-01 -1.018702834844589233e-01 -2.018714100122451782e-01 -3.029533028602600098e-01 -9.242253005504608154e-02 7.086622714996337891e-02 -3.024331331253051758e-01 8.705339394509792328e-03 1.214968562126159668e-01 2.537529766559600830e-01 -7.685153931379318237e-02 -8.877814561128616333e-02 -2.254694402217864990e-01 -1.773432493209838867e-01 2.106570601463317871e-01 -1.956695169210433960e-01 5.245968326926231384e-02 -3.185360133647918701e-01 1.974505633115768433e-01 1.393025964498519897e-01 -1.332632917910814285e-02 2.045663297176361084e-01 1.131584048271179199e-01 -2.810466587543487549e-01 -1.467300802469253540e-01 2.705900557339191437e-02 3.798154368996620178e-02 -9.287619590759277344e-02 -1.476315259933471680e-01 -1.039823144674301147e-01
7.551150023937225342e-02 -2.051525861024856567e-01 -1.546543240547180176e-01 -2.145766764879226685e-01 -1.436523860320448875e-03 -3.411410748958587646e-01 -2.024189569056034088e-02 -4.907572641968727112e-02 -1.875426918268203735e-01 -1.145806834101676941e-01 9.600537270307540894e-02 -5.915548279881477356e-02 -2.923118472099304199e-01 4.769002273678779602e-02 1.596673130989074707e-01 -3.463602364063262939e-01 2.000508271157741547e-02 -1.089481636881828308e-01 -3.984596952795982361e-02 -2.349999845027923584e-01 4.402763769030570984e-02 2.053367197513580322e-01 -2.603377029299736023e-02 -4.266731813549995422e-02 -2.316025048494338989e-01 3.647820651531219482e-02 2.254520356655120850e-01 3.086204528808593750e-01 -1.213171705603599548e-02 -2.731290459632873535e-01 -2.225821763277053833e-01 1.668449938297271729e-01
9.566378593444824219e-02 -8.231040835380554199e-02 -1.442375332117080688e-01 -1.922233253717422485e-01 -1.568633913993835449e-01 -9.902436286211013794e-02 -2.455899566411972046e-01 -1.107343356125056744e-03 -2.304539084434509277e-01 -4.082323238253593445e-02 4.209330305457115173e-02 -5.698886886239051819e-02 -5.617411807179450989e-02 2.153965085744857788e-01 8.868268132209777832e-02 -3.877745568752288818e-01 6.861572712659835815e-02 -2.092126607894897461e-01 -1.442298591136932373e-01 -4.695594310760498047e-01 -1.537710335105657578e-02 3.002165257930755615e-02 -1.725801378488540649e-01 -4.317676275968551636e-02 2.112511396408081055e-01 -9.399587661027908325e-02 -8.966112881898880005e-02 2.315598428249359131e-01 2.239095717668533325e-01 -1.708936244249343872e-01 2.872109599411487579e-02 -2.148790359497070312e-01
1.887954324483871460e-01 -2.239080816507339478e-01 9.488715976476669312e-02 -2.231345474720001221e-01 -1.442521717399358749e-02 -3.297191113233566284e-02 2.314719371497631073e-03 -1.530964225530624390e-01 -2.064809799194335938e-01 3.846199512481689453e-01 -2.993228286504745483e-02 5.966240167617797852e-02 1.127861663699150085e-01 1.872658580541610718e-01 1.121459603309631348e-01 -2.657360732555389404e-01 1.136509180068969727e-01 -2.264625728130340576e-01 2.384942770004272461e-01 -7.787942141294479370e-02 -7.337722182273864746e-02 1.668877154588699341e-01 -2.739029228687286377e-01 -7.848781347274780273e-02 1.740459166467189789e-02 -2.528601586818695068e-01 1.160536408424377441e-01 1.392859667539596558e-01 -1.213299259543418884e-01 1.033561825752258301e-01 -3.744888305664062500e-01 -1.909417659044265747e-02
1.769604235887527466e-01 -1.959022283554077148e-01 -2.577988505363464355e-01 -3.701171875000000000e-01 -1.266968697309494019e-01 4.679572954773902893e-02 -2.688477337360382080e-01 -9.953307360410690308e-02 1.291769556701183319e-02 9.608408063650131226e-02 4.223787412047386169e-02 -1.465651765465736389e-02 1.819769740104675293e-01 5.964457988739013672e-02 -1.148948445916175842e-01 -4.588657915592193604e-01 -6.539390305988490582e-04 2.263789623975753784e-01 -7.235578447580337524e-02 -1.375624090433120728e-01 5.896941572427749634e-02 5.192177370190620422e-03 -3.864166140556335449e-02 -1.114066839218139648e-01 -2.223786413669586182e-01 4.105564579367637634e-02 -1.092740222811698914e-01 2.803173363208770752e-01 1.203638240694999695e-01 -1.551895737648010254e-01 -1.857505738735198975e-01 -2.169250249862670898e-01
2.104629129171371460e-01 1.271056234836578369e-01 -9.910733252763748169e-02 -9.440243989229202271e-02 3.546106442809104919e-02 1.724745929241180420e-01 -2.470483034849166870e-01 1.977009326219558716e-01 -1.162054538726806641e-01 1.046246886253356934e-01 -6.349116563796997070e-02 -6.795954704284667969e-02 -6.500521302223205566e-02 1.450867056846618652e-01 -1.575441956520080566e-01 -2.545352466404438019e-02 4.122253507375717163e-02 -6.939017772674560547e-02 -1.248701959848403931e-01 -2.735299170017242432e-01 -1.351416856050491333e-01 2.143694311380386353e-01 -5.339457988739013672e-01 1.567660421133041382e-01 -1.137657910585403442e-01 -3.392411172389984131e-01 -1.132494211196899414e-01 2.199785038828849792e-02 1.813332885503768921e-01 -2.084760665893554688e-01 -9.337653219699859619e-02 9.290886670351028442e-02
4.097666144371032715e-01 4.060780256986618042e-02 -4.179914668202400208e-02 7.139115780591964722e-02 8.194438181817531586e-03 -2.084109038114547729e-01 -2.685265839099884033e-01 -7.072519510984420776e-02 1.094751805067062378e-02 3.662158921360969543e-02 1.483920663595199585e-01 -5.956258624792098999e-02 -8.377966284751892090e-02 1.676245331764221191e-01 4.677237570285797119e-02 -2.305536568164825439e-01 7.816011086106300354e-03 -3.147048130631446838e-02 -1.855591386556625366e-01 -4.146350622177124023e-01 -6.938198953866958618e-02 -1.476209014654159546e-01 -2.888548672199249268e-01 -2.244647741317749023e-01 -1.814605742692947388e-01 -8.569713681936264038e-03 -2.779497206211090088e-02 5.446413159370422363e-02 8.239258825778961182e-02 -1.539268996566534042e-03 -3.576997816562652588e-01 2.149083465337753296e-01
4.462317377328872681e-02 -1.322785615921020508e-01 -8.590583503246307373e-02 -9.731904417276382446e-02 -2.403892278671264648e-01 5.340500921010971069e-02 -2.429268062114715576e-01 6.822515279054641724e-03 -2.063906043767929077e-01 9.932892769575119019e-02 1.024085357785224915e-01 -1.727190464735031128e-01 3.216216806322336197e-03 2.835049927234649658e-01 -1.370172798633575439e-01 -4.032928645610809326e-01 -6.647561490535736084e-02 -7.108825258910655975e-03 2.377508282661437988e-01 -1.595967411994934082e-01 -1.996676772832870483e-01 4.283358454704284668e-01 -1.515601277351379395e-01 -1.432081162929534912e-01 -2.344374954700469971e-01 1.023285388946533203e-01 1.734009385108947754e-02 9.417614340782165527e-02 -7.156597822904586792e-02 -4.937411099672317505e-02 -1.790673732757568359e-01 1.478649973869323730e-01
-6.837002933025360107e-02 -9.782821685075759888e-02 -2.327267974615097046e-01 -1.149486750364303589e-01 -2.597513198852539062e-01 3.512277081608772278e-02 -1.095850765705108643e-01 -2.596265971660614014e-01 -9.672009944915771484e-02 7.648817449808120728e-02 -1.548870652914047241e-01 -1.153147220611572266e-02 1.383269578218460083e-01 -1.406438499689102173e-01 -5.262283235788345337e-02 -2.757017016410827637e-01 -8.868342638015747070e-02 -6.327543407678604126e-02 -3.319338709115982056e-02 -8.604279905557632446e-02 4.654161259531974792e-02 3.458217680454254150e-01 1.148635149002075195e-01 8.575933426618576050e-02 -4.442496895790100098e-01 -1.744726598262786865e-01 6.445597857236862183e-02 2.670461237430572510e-01 3.681443929672241211e-01 4.119983687996864319e-02 -7.878793776035308838e-02 6.208401173353195190e-02
1.711113005876541138e-01 -1.455613821744918823e-01 1.019790247082710266e-01 -1.682300716638565063e-01 -1.321436762809753418e-01 -6.345590204000473022e-02 -2.613201737403869629e-01 -1.478864927776157856e-03 -2.641615569591522217e-01 1.994067728519439697e-01 -4.048512503504753113e-02 1.361791640520095825e-01 2.701685577630996704e-02 3.038850426673889160e-01 9.821392595767974854e-02 -3.435331881046295166e-01 1.593800187110900879e-01 -1.363350450992584229e-01 -3.813291341066360474e-02 1.276871114969253540e-01 -2.102438360452651978e-01 3.353857100009918213e-01 -8.204809390008449554e-03 -1.463112682104110718e-01 -1.139209195971488953e-01 5.413028597831726074e-02 1.843256503343582153e-01 3.239983618259429932e-01 1.788605898618698120e-01 -1.595874726772308350e-01 -2.986952662467956543e-02 -1.321712881326675415e-01
2.377151399850845337e-01 1.138017997145652771e-01 -4.931105077266693115e-01 -9.017579257488250732e-02 -3.968589007854461670e-02 7.116059958934783936e-02 -2.490685880184173584e-01 -1.048233136534690857e-01 -2.492216229438781738e-01 1.505333334207534790e-01 -1.393477320671081543e-01 1.499349474906921387e-01 3.154703676700592041e-01 6.595032662153244019e-02 -2.768216468393802643e-02 -3.105120174586772919e-02 8.686120063066482544e-02 1.890591979026794434e-01 -1.886614859104156494e-01 -2.440318018198013306e-01 -7.272800803184509277e-02 1.784272678196430206e-02 -5.246365815401077271e-02 9.507711231708526611e-02 -2.926466763019561768e-01 -1.428301930427551270e-01 -1.686710864305496216e-01 2.221920639276504517e-01 -7.966446690261363983e-03 -1.228204965591430664e-01 -9.885852783918380737e-02 -5.197974666953086853e-02
-1.979097276926040649e-01 -8.833776414394378662e-02 -1.456393599510192871e-01 4.139496758580207825e-02 -6.268000602722167969e-02 7.056046888465061784e-05 -2.172357141971588135e-01 -1.890377141535282135e-02 -2.254279851913452148e-01 2.317083328962326050e-01 -1.083637997508049011e-01 -2.557420358061790466e-02 -1.660312414169311523e-01 -1.084352657198905945e-02 -3.516689315438270569e-02 -2.501032352447509766e-01 1.244462355971336365e-01 4.724956303834915161e-02 -8.913725614547729492e-02 -3.447160124778747559e-01 3.698511421680450439e-02 1.792349666357040405e-01 -7.503189146518707275e-02 4.619106277823448181e-02 -9.378320723772048950e-02 -1.920824199914932251e-01 9.135051816701889038e-02 4.792991876602172852e-01 2.727558314800262451e-01 -7.552924007177352905e-02 -1.322431769222021103e-02 -3.470754623413085938e-01
3.759027719497680664e-01 -1.327215582132339478e-01 -3.263242840766906738e-01 -1.462431102991104126e-01 -2.795723266899585724e-02 -2.678914368152618408e-01 -1.186746209859848022e-01 3.318264707922935486e-02 -4.083444364368915558e-03 -4.547978192567825317e-02 3.573102056980133057e-01 6.952614337205886841e-02 1.366343069821596146e-02 -1.819962412118911743e-01 -9.006368368864059448e-02 -3.218491077423095703e-01 3.200772777199745178e-02 1.763282269239425659e-01 -7.814801484346389771e-02 -1.162658780813217163e-01 -7.912791334092617035e-03 7.889516651630401611e-02 -7.730339467525482178e-02 2.447567880153656006e-02 -1.705271564424037933e-02 -7.500590384006500244e-02 -3.075173795223236084e-01 2.713439464569091797e-01 2.548563480377197266e-01 -1.022012978792190552e-01 -1.757170259952545166e-01 2.984665147960186005e-02
2.962199151515960693e-01 -3.159683942794799805e-02 -3.143102228641510010e-01 -5.940306931734085083e-02 -1.868254989385604858e-01 2.530671358108520508e-01 -6.927442550659179688e-02 -1.890329420566558838e-01 5.659703537821769714e-02 2.917517125606536865e-01 -1.290432810783386230e-01 7.187495380640029907e-02 -1.895786449313163757e-02 6.651639193296432495e-02 3.003570996224880219e-02 -4.705423712730407715e-01 -1.678660959005355835e-01 5.499208811670541763e-03 1.682320088148117065e-01 -2.542018890380859375e-03 1.994272172451019287e-01 1.668353676795959473e-01 -7.104152813553810120e-03 -3.592332825064659119e-03 -2.806434035301208496e-01 3.848107904195785522e-02 2.021707892417907715e-01 1.456644237041473389e-01 2.158431708812713623e-01 -4.687868058681488037e-02 -1.294505447149276733e-01 1.256194058805704117e-02
3.515594303607940674e-01 -3.170380592346191406e-01 -2.056000083684921265e-01 -1.695388555526733398e-02 -4.791727662086486816e-02 -5.448649823665618896e-02 7.040566951036453247e-02 -5.626419931650161743e-02 -2.883717790246009827e-02 5.359537899494171143e-02 1.399769634008407593e-01 -4.364417493343353271e-02 -2.503692209720611572e-01 -1.779239028692245483e-01 -7.626825571060180664e-02 -3.247327506542205811e-01 2.599059641361236572e-01 4.929939284920692444e-02 -2.108046710491180420e-01 -1.268780417740345001e-02 -1.549412757158279419e-01 1.931746453046798706e-01 -7.539734989404678345e-02 4.068880807608366013e-03 -7.516337931156158447e-02 -5.721158534288406372e-02 -1.633371599018573761e-02 2.714119851589202881e-01 6.786398589611053467e-02 -3.408723473548889160e-01 -2.302112579345703125e-01 -2.255613952875137329e-01
1.205073297023773193e-01 -1.340317130088806152e-01 -6.548668444156646729e-02 2.591812312602996826e-01 -3.126057386398315430e-01 -1.721939742565155029e-01 -4.523311927914619446e-02 4.158824384212493896e-01 1.696155667304992676e-01 2.947035431861877441e-01 -1.049029678106307983e-01 2.416004836559295654e-01 2.745839534327387810e-03 -1.996084116399288177e-02 4.962423816323280334e-02 -5.880697630345821381e-03 5.129246786236763000e-02 -1.646910011768341064e-01 -1.839100010693073273e-02 -3.183206319808959961e-01 -1.446786224842071533e-01 -7.270512729883193970e-02 1.728615909814834595e-02 1.906819641590118408e-01 -9.848422557115554810e-02 -4.272656142711639404e-02 1.025680378079414368e-01 1.947188675403594971e-01 1.519809365272521973e-01 1.496569961309432983e-01 -3.255987167358398438e-01 -2.773560117930173874e-03
5.629954859614372253e-02 1.872170418500900269e-01 -4.233760759234428406e-02 1.075854375958442688e-01 -1.941568702459335327e-01 1.034916862845420837e-01 -1.703938543796539307e-01 1.016046628355979919e-01 -2.171511799097061157e-01 2.940091490745544434e-01 1.647238880395889282e-01 -1.895037144422531128e-01 -1.194321066141128540e-01 1.171928495168685913e-01 1.535774208605289459e-02 -1.639931648969650269e-01 1.366585642099380493e-01 -5.762984231114387512e-02 -1.500320341438055038e-02 -2.980340719223022461e-01 6.470580399036407471e-02 3.654735684394836426e-01 1.461992114782333374e-01 6.432365626096725464e-02 -1.306027173995971680e-01 -2.465858310461044312e-01 6.212198361754417419e-02 2.514723241329193115e-01 3.491148948669433594e-01 -1.467057764530181885e-01 -1.460953652858734131e-01 -1.576580405235290527e-01
2.458756864070892334e-01 1.509258896112442017e-02 -5.052560567855834961e-02 -1.050635427236557007e-01 -6.449618935585021973e-02 -1.416742354631423950e-01 -1.078385636210441589e-01 -4.192283004522323608e-02 -5.851753987371921539e-03 2.697439193725585938e-01 -4.219678342342376709e-01 1.254903431981801987e-02 -2.130710482597351074e-01 -2.836546003818511963e-01 3.848186135292053223e-02 -8.561348542571067810e-03 -6.197461858391761780e-02 -5.980472266674041748e-02 -1.640074998140335083e-01 -2.310870587825775146e-01 -2.231195569038391113e-02 1.414336562156677246e-01 4.566260799765586853e-02 -3.894431143999099731e-02 6.687057763338088989e-02 -1.202177852392196655e-01 3.136209771037101746e-02 -6.619605235755443573e-03 4.408526718616485596e-01 -1.800143420696258545e-01 -3.873245716094970703e-01 3.370984643697738647e-02
1.844183355569839478e-01 1.154176071286201477e-01 -1.817831397056579590e-01 -1.997756212949752808e-01 -2.749353945255279541e-01 -4.548837244510650635e-02 -2.879531681537628174e-01 -6.879200786352157593e-02 -1.261886060237884521e-01 -7.761035114526748657e-02 2.400927096605300903e-01 2.254043146967887878e-02 -1.684977263212203979e-01 -1.178594455122947693e-01 -1.676989346742630005e-01 -3.625909388065338135e-01 1.881015896797180176e-01 7.196909189224243164e-02 -4.912959039211273193e-02 -3.248200714588165283e-01 -1.303104683756828308e-02 2.081128656864166260e-01 -2.404614165425300598e-02 -3.310271352529525757e-02 -2.335309386253356934e-01 -1.170246154069900513e-01 -1.485925018787384033e-01 -8.231566101312637329e-02 1.247342675924301147e-01 -1.219385191798210144e-01 -1.795136630535125732e-01 -2.811588346958160400e-01
4.839341156184673309e-03 -1.571586579084396362e-01 -2.835725247859954834e-02 -1.909207254648208618e-01 4.311682190746068954e-03 -1.720474101603031158e-02 -2.920586466789245605e-01 2.295433878898620605e-01 3.385433554649353027e-02 3.647183766588568687e-03 -1.646183133125305176e-01 -1.443659067153930664e-01 -8.639846742153167725e-02 2.219911813735961914e-01 2.017580270767211914e-01 -3.719275891780853271e-01 -3.737352788448333740e-02 -2.879142165184020996e-01 -1.230632737278938293e-01 -4.049841463565826416e-01 1.152012590318918228e-02 7.163517177104949951e-02 -2.166625857353210449e-01 -1.691050380468368530e-01 6.490710377693176270e-02 -6.466219574213027954e-02 1.156391352415084839e-01 1.425687670707702637e-01 2.961388528347015381e-01 3.011443465948104858e-02 -1.154173240065574646e-01 -1.629974544048309326e-01
1.587661951780319214e-01 -1.820034086704254150e-01 -4.513762891292572021e-01 4.470511898398399353e-02 -3.675964847207069397e-02 2.843201532959938049e-02 -1.331305354833602905e-01 -2.079426869750022888e-02 -3.949891403317451477e-02 6.020750105381011963e-02 1.411281228065490723e-01 6.896607577800750732e-02 -3.888953328132629395e-01 6.736774742603302002e-02 8.095995336771011353e-02 -3.888505995273590088e-01 1.103758588433265686e-01 1.155980601906776428e-01 -1.851681023836135864e-01 -3.251912891864776611e-01 1.870172563940286636e-03 1.640195101499557495e-01 5.378457158803939819e-02 2.148107141256332397e-01 -1.654137372970581055e-01 2.191690728068351746e-02 1.345352530479431152e-01 3.422165662050247192e-02 1.077363714575767517e-01 -1.085459515452384949e-01 -2.445331066846847534e-01 1.985213160514831543e-02
3.992423415184020996e-01 -4.239098727703094482e-02 3.390497341752052307e-02 1.228647977113723755e-01 -8.992278575897216797e-02 -4.374789819121360779e-02 -2.385648339986801147e-01 4.897041618824005127e-02 6.973361596465110779e-03 5.171834304928779602e-02 -1.915516257286071777e-01 1.424728035926818848e-01 1.160385310649871826e-01 -3.075487315654754639e-01 4.942628368735313416e-02 -6.246483698487281799e-02 -7.940194010734558105e-02 -7.542869448661804199e-02 -8.054358512163162231e-02 -1.718103289604187012e-01 -2.054161429405212402e-01 2.393462657928466797e-01 1.440392434597015381e-01 -1.530198603868484497e-01 -7.067105919122695923e-02 -7.690214365720748901e-02 1.548282057046890259e-01 4.268004894256591797e-01 7.513345777988433838e-02 -7.177163660526275635e-02 -3.408075869083404541e-01 2.085963934659957886e-01
1.543513238430023193e-01 7.268210500478744507e-02 -1.876557618379592896e-01 6.338687241077423096e-02 -4.196017682552337646e-01 -2.131211906671524048e-01 -4.219289869070053101e-02 1.167139932513237000e-01 -3.069654107093811035e-01 2.988426946103572845e-02 -1.086522266268730164e-01 1.026830598711967468e-01 -1.617640554904937744e-01 -7.927846163511276245e-02 -3.671973245218396187e-03 -2.933079898357391357e-01 3.228345420211553574e-03 -9.163474291563034058e-02 -3.191416384652256966e-03 -3.017606437206268311e-01 -3.112655878067016602e-01 1.007657200098037720e-01 -1.866683363914489746e-01 2.866841107606887817e-02 -3.086217939853668213e-01 1.218044199049472809e-02 -1.017835810780525208e-01 -2.324648052453994751e-01 -1.922495290637016296e-02 -8.936670422554016113e-02 -1.672866940498352051e-01 1.431282907724380493e-01
-1.019582152366638184e-01 8.438578248023986816e-02 -6.334837526082992554e-02 -2.523365914821624756e-01 2.650441415607929230e-02 -1.401301175355911255e-01 -1.219105422496795654e-01 3.244422972202301025e-01 -2.327901124954223633e-01 1.281781643629074097e-01 1.431202739477157593e-01 2.453560940921306610e-02 1.182624399662017822e-01 1.049255207180976868e-01 -2.577072679996490479e-01 -1.902382820844650269e-01 4.078414663672447205e-02 -2.817062288522720337e-02 4.166782274842262268e-02 5.185046046972274780e-02 -3.880392760038375854e-02 1.534068286418914795e-01 -4.755195379257202148e-01 1.814209073781967163e-01 -1.965408921241760254e-01 -4.593252390623092651e-02 -1.175949051976203918e-01 1.091636642813682556e-01 2.198295146226882935e-01 -4.610899090766906738e-02 -3.822934329509735107e-01 3.148847073316574097e-02
3.509713113307952881e-01 -1.506600826978683472e-01 -2.213083207607269287e-01 -1.797410249710083008e-01 -1.420948803424835205e-01 2.331745997071266174e-02 -8.263645321130752563e-02 -9.818422049283981323e-02 8.547644317150115967e-02 1.849663853645324707e-01 -1.398925320245325565e-03 1.336181908845901489e-02 -1.456438936293125153e-02 8.439315110445022583e-02 -1.281040459871292114e-01 -3.658615052700042725e-01 1.996964365243911743e-01 2.259529232978820801e-01 5.582820996642112732e-02 -9.754269570112228394e-02 -1.801484972238540649e-01 -2.574988640844821930e-02 -7.078744471073150635e-02 1.945789158344268799e-01 -2.561700344085693359e-01 1.460731923580169678e-01 -1.174103915691375732e-01 4.128001332283020020e-01 2.090417146682739258e-01 -1.129088103771209717e-01 -1.513407826423645020e-01 -7.924714684486389160e-02
2.979244589805603027e-01 4.742090404033660889e-02 -4.445764720439910889e-01 1.060085147619247437e-01 1.957096606492996216e-01 -1.356384605169296265e-01 -2.335912436246871948e-01 1.310974955558776855e-01 -1.747763156890869141e-01 3.906200453639030457e-02 3.403495848178863525e-01 -9.120202064514160156e-02 -1.087758988142013550e-01 -1.534691173583269119e-02 7.620050571858882904e-03 -1.257150918245315552e-01 -1.145077198743820190e-01 -1.042443439364433289e-01 1.471991539001464844e-01 -3.398980200290679932e-01 -9.167850762605667114e-02 -8.485628664493560791e-02 -2.312413454055786133e-01 -1.267243325710296631e-01 -8.632368594408035278e-02 -9.788778610527515411e-03 1.252711862325668335e-01 -5.569680780172348022e-02 1.373208314180374146e-01 -7.543862611055374146e-02 -2.987089753150939941e-01 3.262624144554138184e-02
-1.762489825487136841e-01 5.459646508097648621e-02 -2.068943679332733154e-01 7.946159690618515015e-02 -6.811600178480148315e-02 -1.858805865049362183e-01 -7.948139309883117676e-02 -2.393117845058441162e-01 6.859833747148513794e-02 3.095669746398925781e-01 -1.685936003923416138e-01 1.625315658748149872e-02 -2.348811030387878418e-01 -3.655841574072837830e-02 5.056836083531379700e-02 -4.545545876026153564e-01 1.168022397905588150e-02 1.405694708228111267e-02 8.189579099416732788e-02 -1.474905908107757568e-01 -1.067512482404708862e-01 2.745410799980163574e-01 -6.982018798589706421e-02 2.306886613368988037e-01 -1.999862343072891235e-01 -3.076934814453125000e-01 1.392325907945632935e-01 2.302053123712539673e-01 1.500861942768096924e-01 -1.124856527894735336e-02 -6.833143532276153564e-02 1.054641008377075195e-01
3.326777815818786621e-01 -2.501353621482849121e-01 1.581823080778121948e-02 -1.066114474087953568e-02 2.733186483383178711e-01 -2.139682024717330933e-01 -1.261515617370605469e-01 3.672616779804229736e-01 -1.735886335372924805e-01 -8.310862630605697632e-02 1.121925488114356995e-01 -5.699167959392070770e-03 -4.918131232261657715e-02 1.229093000292778015e-01 -1.053791642189025879e-01 -3.502931594848632812e-01 1.050337105989456177e-01 -6.471604853868484497e-02 -9.061324410140514374e-03 -1.847062557935714722e-01 -1.643305718898773193e-01 2.415778487920761108e-01 1.558105740696191788e-02 1.007455065846443176e-01 -1.846859790384769440e-02 2.775160782039165497e-02 -5.402046069502830505e-02 2.249508947134017944e-01 1.569448113441467285e-01 -1.814142428338527679e-02 -3.514772653579711914e-01 7.624160498380661011e-02
2.316584289073944092e-01 -1.654912978410720825e-01 -5.702387690544128418e-01 3.396797925233840942e-02 -1.380055546760559082e-01 -1.657201647758483887e-01 -7.420860230922698975e-02 1.036349684000015259e-02 -1.711566448211669922e-01 1.255234926939010620e-01 -7.661975175142288208e-02 -1.253384351730346680e-01 -2.493881881237030029e-01 4.202833771705627441e-02 -1.569366455078125000e-01 7.131082564592361450e-02 -1.333066374063491821e-01 -4.303546622395515442e-02 -4.562997445464134216e-02 -6.205226853489875793e-02 -1.560939382761716843e-02 1.010030321776866913e-02 -3.460832834243774414e-01 1.602884083986282349e-01 -1.962468922138214111e-01 -2.767070829868316650e-01 5.867030471563339233e-02 2.870961725711822510e-01 1.885261200368404388e-02 6.673087179660797119e-02 4.302055761218070984e-02 3.492005914449691772e-02
1.472416222095489502e-01 -4.493740797042846680e-01 3.584021702408790588e-02 -1.876926273107528687e-01 -1.466908007860183716e-01 3.970357030630111694e-02 6.468608230352401733e-02 1.117085367441177368e-01 -1.255232691764831543e-01 2.461643666028976440e-01 -6.498309969902038574e-02 -5.525291711091995239e-02 -1.063034385442733765e-01 1.666510999202728271e-01 -1.816880553960800171e-01 1.009520888328552246e-01 6.445474922657012939e-02 -1.330916285514831543e-01 2.565822005271911621e-01 -1.787036955356597900e-01 -3.484839200973510742e-01 1.672143638134002686e-01 -1.705569475889205933e-01 7.556913048028945923e-02 -2.593960165977478027e-01 -2.099031955003738403e-01 1.660650074481964111e-01 1.088738888502120972e-01 9.385262429714202881e-02 -5.137388035655021667e-02 -1.586671471595764160e-01 -2.072916030883789062e-01
-1.254049222916364670e-02 -2.073663473129272461e-02 2.054854668676853180e-02 1.317919641733169556e-01 3.516174852848052979e-02 -3.157235383987426758e-01 -2.791398763656616211e-01 1.436723917722702026e-01 -1.958150565624237061e-01 1.242733150720596313e-01 -1.887977272272109985e-01 5.571533925831317902e-03 -1.357232779264450073e-01 -1.595209687948226929e-01 6.151816993951797485e-02 -3.121058046817779541e-01 -2.372141331434249878e-01 -1.021598652005195618e-01 -1.487064212560653687e-01 -1.133296862244606018e-01 -1.607450991868972778e-01 2.889433503150939941e-01 -1.516836583614349365e-01 -4.516454413533210754e-03 7.534043863415718079e-03 1.130864769220352173e-02 1.896944791078567505e-01 1.282041817903518677e-01 4.801399409770965576e-01 -1.410220712423324585e-01 -1.010383293032646179e-01 1.902995258569717407e-02
1.105765998363494873e-01 -1.043361797928810120e-01 -5.829266831278800964e-02 -1.635781973600387573e-01 -6.206309050321578979e-02 3.139286860823631287e-02 -2.674855887889862061e-01 1.380522400140762329e-01 -6.624671816825866699e-02 5.369331315159797668e-02 9.987416863441467285e-02 -1.990065127611160278e-01 -9.166451543569564819e-02 2.170055210590362549e-01 -2.552139461040496826e-01 -3.981959819793701172e-01 -3.151443600654602051e-02 3.379850462079048157e-02 1.714660376310348511e-01 -1.547232717275619507e-01 -8.199077099561691284e-02 3.376460969448089600e-01 -3.110917210578918457e-01 -2.283107787370681763e-01 -2.179737836122512817e-01 -7.056172192096710205e-02 1.127821132540702820e-01 6.433820724487304688e-02 -1.328750550746917725e-01 -1.806169599294662476e-01 -1.722570508718490601e-01 2.020902037620544434e-01
9.697850048542022705e-02 -1.184503883123397827e-01 1.679990291595458984e-01 -1.155806481838226318e-01 6.365647912025451660e-02 -2.278852611780166626e-01 1.585359871387481689e-02 -1.227415725588798523e-01 -2.734900116920471191e-01 2.140614241361618042e-01 -1.449689362198114395e-02 -2.625929564237594604e-02 -2.807826101779937744e-01 -3.194621503353118896e-01 -1.329702585935592651e-01 -2.446926385164260864e-01 -1.110154986381530762e-01 -8.216872066259384155e-02 1.697774231433868408e-01 -2.700810134410858154e-01 -3.580722259357571602e-03 3.636269271373748779e-01 -2.722655534744262695e-01 -1.226612702012062073e-01 -6.434451788663864136e-02 -8.407536149024963379e-02 9.957622736692428589e-02 3.815886378288269043e-02 2.893863618373870850e-01 1.745677292346954346e-01 -6.782694905996322632e-02 7.543123327195644379e-03
1.270758509635925293e-01 -1.034907996654510498e-01 -7.075765728950500488e-02 -8.338432759046554565e-02 -1.977668702602386475e-02 -6.833929568529129028e-02 -4.607350751757621765e-02 6.324938684701919556e-02 -9.144537150859832764e-02 2.736262977123260498e-01 1.958578675985336304e-01 1.113496944308280945e-01 1.959253568202257156e-03 1.062404662370681763e-01 1.497834827750921249e-02 -5.086735486984252930e-01 -1.331242825835943222e-02 1.593114584684371948e-01 -1.272968351840972900e-01 -4.658919572830200195e-01 6.253796070814132690e-02 -1.111881211400032043e-01 2.425889112055301666e-02 1.427588760852813721e-01 -8.363605476915836334e-03 -4.489893317222595215e-01 -1.765471138060092926e-02 -5.035836249589920044e-02 -1.718285083770751953e-01 -1.238255277276039124e-01 7.528255227953195572e-04 1.771039888262748718e-02
9.844893962144851685e-02 -3.904281854629516602e-01 -1.749170124530792236e-01 -2.921129763126373291e-01 8.181620389223098755e-02 -8.600605279207229614e-02 -1.102876514196395874e-01 1.526078581809997559e-01 -2.313588857650756836e-01 1.552363634109497070e-01 7.205835077911615372e-03 7.883216440677642822e-02 -2.956310473382472992e-02 4.769732058048248291e-02 -2.216873317956924438e-01 -1.923589110374450684e-01 -2.737356908619403839e-02 5.227079987525939941e-02 1.657129079103469849e-01 1.486704405397176743e-02 -2.333729714155197144e-01 5.661344155669212341e-03 -8.340949565172195435e-02 -8.736860007047653198e-02 -3.091190159320831299e-01 -1.075198277831077576e-01 -3.771486226469278336e-03 9.365247935056686401e-02 1.990426331758499146e-01 -3.482741415500640869e-01 -5.120673775672912598e-02 -3.457349538803100586e-01
1.225521191954612732e-01 2.244333326816558838e-01 -3.450935184955596924e-01 -3.262261450290679932e-01 -3.082354366779327393e-01 -2.346122562885284424e-01 -1.520903259515762329e-01 9.193978458642959595e-02 4.387572780251502991e-02 2.400816529989242554e-01 1.423726677894592285e-01 -5.382845178246498108e-02 2.634304948151111603e-02 1.745984144508838654e-02 9.515463560819625854e-02 -1.889262050390243530e-01 -7.652653846889734268e-03 -2.924831509590148926e-01 2.124284356832504272e-01 -4.371429979801177979e-02 -9.238166362047195435e-02 -3.556688874959945679e-02 -1.142646223306655884e-01 1.568101644515991211e-01 -1.949949376285076141e-02 -1.139160022139549255e-01 2.030933648347854614e-01 -9.444785863161087036e-02 1.768978089094161987e-01 -6.765777617692947388e-02 -3.164098858833312988e-01 -1.392338126897811890e-01
2.132754772901535034e-01 1.246693506836891174e-01 -1.738153994083404541e-01 8.566214889287948608e-02 7.329610735177993774e-02 -6.066721864044666290e-03 -2.450977414846420288e-01 2.045385688543319702e-01 -3.376764953136444092e-01 1.082448475062847137e-02 9.712739288806915283e-02 -1.039045676589012146e-01 -4.286778345704078674e-02 -1.028049588203430176e-01 -8.256985992193222046e-02 -3.158495128154754639e-01 2.151733934879302979e-01 1.084995791316032410e-01 -2.037943899631500244e-02 -3.882784843444824219e-01 -1.169174462556838989e-01 3.370678424835205078e-01 -2.093493007123470306e-02 -3.848645463585853577e-02 -2.605567872524261475e-01 1.443572044372558594e-01 -1.018316298723220825e-01 1.514674574136734009e-01 1.415794342756271362e-01 -2.211831063032150269e-01 9.446934610605239868e-02 -4.860550165176391602e-02
1.293753981590270996e-01 -2.471372671425342560e-02 -2.018226981163024902e-01 -1.328433211892843246e-02 -8.931723237037658691e-02 -1.419904679059982300e-01 -9.447129070758819580e-02 1.324983090162277222e-01 -1.716887652873992920e-01 2.018940448760986328e-01 2.686332166194915771e-01 7.896726578474044800e-02 2.229400165379047394e-02 1.087094936519861221e-02 8.503565192222595215e-02 -2.861561179161071777e-01 -3.276448324322700500e-02 -7.204876095056533813e-02 7.317975629121065140e-03 -3.056940436363220215e-01 1.254217922687530518e-01 -1.117827370762825012e-01 1.445605754852294922e-01 1.976367272436618805e-02 3.822524100542068481e-02 -6.603059768676757812e-01 -1.813500933349132538e-02 7.028647512197494507e-02 -7.738397270441055298e-02 -1.613067239522933960e-01 -9.156792610883712769e-02 -1.278469711542129517e-01
1.785678416490554810e-01 -8.989140391349792480e-02 -1.969691216945648193e-01 -1.144219189882278442e-02 -3.835127055644989014e-01 -2.665416896343231201e-01 -1.251802295446395874e-01 8.420981466770172119e-02 -1.412982642650604248e-01 2.867897599935531616e-02 5.896596238017082214e-02 2.486852854490280151e-01 1.825901493430137634e-02 4.823815822601318359e-02 -2.806286886334419250e-02 -3.022981584072113037e-01 6.636869162321090698e-02 -1.542506664991378784e-01 1.006490886211395264e-01 -2.044146806001663208e-01 -4.115481972694396973e-01 -9.114039130508899689e-03 -1.029349789023399353e-01 4.837974533438682556e-02 -1.971879601478576660e-01 1.083695888519287109e-02 1.286522578448057175e-02 -1.698644906282424927e-01 4.625040665268898010e-02 -3.644128143787384033e-01 1.730529777705669403e-02 1.830745637416839600e-01
-1.030056700110435486e-01 -2.589889764785766602e-01 1.104846298694610596e-01 1.947201788425445557e-02 -3.257678449153900146e-02 -7.522985339164733887e-02 -4.745925217866897583e-02 5.013433471322059631e-02 -3.019982278347015381e-01 1.073748171329498291e-01 8.274745941162109375e-02 1.564125716686248779e-01 -9.431205689907073975e-02 -7.531603425741195679e-02 1.559802740812301636e-01 -1.353830993175506592e-01 6.426940858364105225e-02 -8.329261839389801025e-02 -2.149379253387451172e-02 -4.225074052810668945e-01 -6.583084352314472198e-03 -9.847403503954410553e-03 -4.045028984546661377e-01 -2.134842425584793091e-02 -2.449532449245452881e-01 8.328187465667724609e-02 -7.380454917438328266e-04 3.012439608573913574e-01 8.958134800195693970e-02 -2.669677138328552246e-01 -3.033485114574432373e-01 -1.539711058139801025e-01
8.992385119199752808e-02 9.310540556907653809e-02 -1.488558650016784668e-01 5.241753533482551575e-02 -1.574933975934982300e-01 -9.024354815483093262e-02 1.261772029101848602e-02 2.929535210132598877e-01 -8.323557674884796143e-03 2.163393348455429077e-01 4.877159371972084045e-02 -2.528509199619293213e-01 -1.510576605796813965e-01 2.770684659481048584e-02 -3.896261751651763916e-02 -1.902825236320495605e-01 2.936128079891204834e-01 2.827229723334312439e-02 -3.115477561950683594e-01 -3.221058547496795654e-01 1.597315818071365356e-02 3.497750759124755859e-01 1.185121685266494751e-01 3.446381911635398865e-02 5.000157281756401062e-03 -3.357151448726654053e-01 1.612073034048080444e-01 -1.394238322973251343e-02 1.649710386991500854e-01 -1.452784389257431030e-01 -1.089154258370399475e-01 -2.004151940345764160e-01
4.421487450599670410e-01 -1.792469918727874756e-01 -2.041068077087402344e-01 7.836674898862838745e-02 6.814791262149810791e-02 -1.287201195955276489e-01 -1.197308674454689026e-01 3.848891854286193848e-01 -2.397879064083099365e-01 3.338866531848907471e-01 -6.396183371543884277e-02 1.455017328262329102e-01 1.566888093948364258e-01 -1.486231237649917603e-01 1.329426020383834839e-01 -1.426285505294799805e-01 -2.341022342443466187e-02 -6.553229689598083496e-02 4.861598089337348938e-02 -3.322767838835716248e-02 -3.492177277803421021e-02 -2.257054671645164490e-03 7.998718321323394775e-02 1.210478693246841431e-01 -6.826865952461957932e-03 -2.486071437597274780e-01 2.794986069202423096e-01 2.005401104688644409e-01 -6.594411283731460571e-02 -1.983437128365039825e-02 -1.105357930064201355e-01 1.850817352533340454e-01
-8.151099085807800293e-02 -5.228491127490997314e-02 -2.895063757896423340e-01 1.267061680555343628e-01 -3.944413065910339355e-01 -2.591004073619842529e-01 -1.235822439193725586e-01 1.934587061405181885e-01 -5.577050521969795227e-02 5.860345438122749329e-02 1.197333857417106628e-01 1.294316053390502930e-01 2.167604863643646240e-01 -9.504987299442291260e-02 -2.959152162075042725e-01 -6.122254207730293274e-02 4.283433035016059875e-02 -8.323545008897781372e-02 1.368049383163452148e-01 -1.775994747877120972e-01 6.362359970808029175e-02 2.391816973686218262e-01 -3.612751662731170654e-01 -1.277681533247232437e-02 -1.875647455453872681e-01 -1.483789384365081787e-01 -1.752188652753829956e-01 -4.936735704541206360e-02 1.137580201029777527e-01 -2.603483796119689941e-01 -9.129460155963897705e-02 -4.451308865100145340e-03
-4.692379385232925415e-02 -3.431262075901031494e-02 -1.872385591268539429e-01 -1.352447122335433960e-01 -1.530417948961257935e-01 -9.771867841482162476e-02 -2.746571004390716553e-01 1.365606933832168579e-01 -1.243621930480003357e-01 1.751133799552917480e-01 4.929447174072265625e-02 -2.896970510482788086e-01 -2.098964452743530273e-01 -6.724809762090444565e-03 1.383481919765472412e-02 -2.475918233394622803e-01 2.374153137207031250e-01 4.104166105389595032e-02 -6.124746985733509064e-03 -4.540574848651885986e-01 2.017041891813278198e-01 1.001924052834510803e-01 -1.641237139701843262e-01 1.905861347913742065e-01 -5.486179515719413757e-02 -2.681669890880584717e-01 8.755506575107574463e-02 -1.299201101064682007e-01 2.437191754579544067e-01 -1.826443076133728027e-01 8.128596842288970947e-02 -3.259924799203872681e-02
8.492392301559448242e-02 -1.015210747718811035e-01 -1.617649048566818237e-01 -2.465561218559741974e-02 -3.569110035896301270e-01 6.966822594404220581e-02 -1.662431955337524414e-01 1.002626419067382812e-01 -1.088241562247276306e-01 1.025753468275070190e-01 -1.258729249238967896e-01 -9.265969693660736084e-02 -2.297322750091552734e-01 -1.970454305410385132e-01 1.922824978828430176e-01 -2.294530421495437622e-01 -8.090708404779434204e-02 -4.229170978069305420e-01 -1.842501908540725708e-01 -1.853493414819240570e-02 2.283159941434860229e-01 2.129371911287307739e-01 -2.946661114692687988e-01 -1.177493706345558167e-01 -1.259005069732666016e-01 -1.290803849697113037e-01 -8.269648253917694092e-02 1.191456168889999390e-01 6.828533113002777100e-02 -2.152533531188964844e-01 5.258253309875726700e-03 1.879528462886810303e-01
-1.920787394046783447e-01 -9.375342726707458496e-02 -2.013816833496093750e-01 -1.891684085130691528e-01 -2.133271545171737671e-01 -2.089361548423767090e-01 -2.068984955549240112e-01 -8.228740841150283813e-02 2.599284611642360687e-02 2.448325511068105698e-03 2.747687399387359619e-01 -9.727973490953445435e-02 1.120439320802688599e-01 -2.236916720867156982e-01 -1.449563191272318363e-03 -2.700930833816528320e-01 1.675324440002441406e-01 -2.249644547700881958e-01 -7.086555659770965576e-02 -2.102306932210922241e-01 -8.308630436658859253e-02 4.099771082401275635e-01 -2.481950819492340088e-01 -1.530369967222213745e-01 -1.092749461531639099e-01 -2.313230186700820923e-01 1.531165540218353271e-01 8.762679994106292725e-02 -5.908328294754028320e-02 -1.159236803650856018e-01 -9.841280430555343628e-02 -8.342332392930984497e-02
2.036625146865844727e-01 -1.984231472015380859e-01 -4.929123073816299438e-02 -9.237375855445861816e-02 -1.841996610164642334e-01 -1.422929912805557251e-01 -1.644287705421447754e-01 4.632269442081451416e-01 5.005937442183494568e-02 2.835186719894409180e-01 -1.433459073305130005e-01 -7.099784910678863525e-02 7.590541988611221313e-02 -4.358309134840965271e-02 6.329663842916488647e-02 -1.436867564916610718e-01 9.978287667036056519e-02 -1.568572372198104858e-01 -6.162592023611068726e-02 -1.148269101977348328e-01 -3.352633863687515259e-02 -1.455000787973403931e-01 7.496717572212219238e-02 2.703791260719299316e-01 -1.815171837806701660e-01 1.383540034294128418e-01 3.053106069564819336e-01 1.250854134559631348e-01 1.818087399005889893e-01 1.453476846218109131e-01 -2.458875626325607300e-01 2.084423303604125977e-01
2.131126672029495239e-01 -2.354103028774261475e-01 -1.509399116039276123e-01 -3.213495016098022461e-01 8.157005161046981812e-02 3.495927527546882629e-02 -1.005304604768753052e-01 7.416768372058868408e-02 -1.945410370826721191e-01 3.164651393890380859e-01 -1.659138500690460205e-01 -1.678772270679473877e-01 1.677819639444351196e-01 -1.694777309894561768e-01 1.830511838197708130e-01 5.299183726310729980e-02 1.666104942560195923e-01 -2.408995926380157471e-01 2.328643202781677246e-01 9.887126833200454712e-02 8.242383599281311035e-02 1.322605013847351074e-01 -1.749780178070068359e-01 -3.909397125244140625e-02 -2.994911186397075653e-02 -1.399549841880798340e-01 2.088137120008468628e-01 1.500149518251419067e-01 1.802980452775955200e-01 -2.746482193470001221e-01 -1.558184921741485596e-01 -1.941706240177154541e-01
3.128632903099060059e-01 -1.327386796474456787e-01 -1.479477970860898495e-03 -1.190160438418388367e-01 -3.100024461746215820e-01 -6.120680365711450577e-03 -1.576099097728729248e-01 -4.514981061220169067e-02 -4.142198711633682251e-02 3.616068661212921143e-01 2.773279249668121338e-01 1.143612861633300781e-01 -4.900089651346206665e-02 -2.075431644916534424e-01 1.479777246713638306e-01 -1.750494390726089478e-01 -1.456034556031227112e-02 -2.436715960502624512e-01 -1.874779015779495239e-01 -1.662993878126144409e-01 3.484746515750885010e-01 9.196690469980239868e-02 -1.230449751019477844e-01 6.426740437746047974e-02 -9.986057132482528687e-02 -1.905103772878646851e-01 -2.433052808046340942e-01 1.371870338916778564e-01 -1.151461675763130188e-01 -1.196510642766952515e-01 -1.236348319798707962e-02 -5.714941769838333130e-02
1.230743080377578735e-01 9.333061426877975464e-02 8.146189153194427490e-02 -3.500111401081085205e-02 -1.061314642429351807e-01 -9.763867594301700592e-03 -1.972834467887878418e-01 -1.337193697690963745e-01 -1.395633369684219360e-01 2.662858366966247559e-01 3.216467052698135376e-02 1.259390544146299362e-02 9.769666194915771484e-02 1.378520727157592773e-01 -1.119802743196487427e-01 -2.321133017539978027e-01 1.512818783521652222e-01 -1.513616591691970825e-01 2.333220243453979492e-01 -6.032863259315490723e-01 1.072975099086761475e-01 5.657267197966575623e-02 -1.596948206424713135e-01 1.137921214103698730e-01 -1.386717259883880615e-01 3.021068312227725983e-02 1.236352175474166870e-01 -2.731321379542350769e-02 3.870895206928253174e-01 -7.135606557130813599e-02 6.013474613428115845e-02 -3.875533118844032288e-02
1.362599134445190430e-01 1.945501752197742462e-02 -2.087057679891586304e-01 1.351414024829864502e-01 1.038250997662544250e-01 -1.810935437679290771e-01 -8.513688296079635620e-02 2.568973787128925323e-02 -9.227997064590454102e-02 1.663402318954467773e-01 -3.007332384586334229e-01 2.976258397102355957e-01 -1.126723513007164001e-01 -4.358500614762306213e-02 5.255174264311790466e-02 -1.578847616910934448e-01 -1.558146923780441284e-01 -5.029405001550912857e-03 -1.194218266755342484e-02 -1.674671322107315063e-01 2.759397923946380615e-01 3.734195530414581299e-01 -2.934377491474151611e-01 5.735304206609725952e-02 -3.173568844795227051e-02 -3.439282476902008057e-01 3.353378269821405411e-03 -4.645563289523124695e-02 3.519582748413085938e-01 -4.653323069214820862e-02 -7.231500744819641113e-02 -7.512908428907394409e-03
9.505765885114669800e-02 1.164982020854949951e-01 -1.695396751165390015e-01 9.388932585716247559e-02 -1.744266301393508911e-01 -4.107432812452316284e-02 -3.769724965095520020e-01 1.803245097398757935e-01 -9.516737610101699829e-02 3.200552463531494141e-01 8.600325137376785278e-02 -1.783917099237442017e-01 -2.783216834068298340e-01 -4.547070339322090149e-02 -8.207917213439941406e-02 -2.723077237606048584e-01 2.499422878026962280e-01 1.406356245279312134e-01 -7.151558063924312592e-03 -2.383034825325012207e-01 -7.627778500318527222e-02 8.943233639001846313e-02 -1.016690302640199661e-02 -7.483802735805511475e-03 -2.834344208240509033e-01 7.878544181585311890e-02 -2.253701239824295044e-01 1.687478274106979370e-01 1.332430392503738403e-01 -2.782649695873260498e-01 5.503116175532341003e-02 -6.983401626348495483e-02
1.403252780437469482e-01 -1.984905600547790527e-01 -2.382357418537139893e-01 5.476526916027069092e-02 -3.413393795490264893e-01 -2.983568906784057617e-01 -2.617758512496948242e-01 -4.509744048118591309e-02 -2.211665660142898560e-01 8.086375147104263306e-02 -2.035422325134277344e-01 1.756788790225982666e-01 -2.311871349811553955e-01 1.733103096485137939e-01 -5.561587959527969360e-02 -7.833880931138992310e-02 -4.335280135273933411e-02 -1.710180938243865967e-01 -2.672314345836639404e-01 -2.311224117875099182e-03 9.627484530210494995e-02 2.662940323352813721e-01 -1.343599893152713776e-02 -7.949782907962799072e-02 -1.378032099455595016e-02 7.697259075939655304e-03 5.446556210517883301e-02 3.401288986206054688e-01 2.032377123832702637e-01 1.619549840688705444e-01 1.045092660933732986e-02 9.397331625223159790e-02
2.965633273124694824e-01 -1.356627345085144043e-01 -2.144722491502761841e-01 2.472331188619136810e-02 -1.384851932525634766e-01 -1.731775850057601929e-01 -2.621274068951606750e-02 9.655217081308364868e-02 1.139899864792823792e-01 2.784619033336639404e-01 1.555789709091186523e-01 -1.037845481187105179e-02 -3.097494840621948242e-01 -1.242437735199928284e-01 2.513750791549682617e-01 -1.470420509576797485e-01 3.028672039508819580e-01 3.912270069122314453e-02 1.125709787011146545e-01 -2.110992074012756348e-01 3.449455797672271729e-01 1.359762400388717651e-01 -6.371878087520599365e-02 -7.565460354089736938e-02 -3.509350866079330444e-02 -5.450874939560890198e-02 1.249921247363090515e-01 -1.036960855126380920e-01 5.127800256013870239e-02 -2.733352184295654297e-01 -2.281009107828140259e-01 -1.382524222135543823e-01
3.166002035140991211e-02 -2.916394174098968506e-01 -1.804015040397644043e-01 1.823309212923049927e-01 9.019450843334197998e-02 -9.283240139484405518e-02 -1.864709109067916870e-01 1.893726587295532227e-01 -1.684428602457046509e-01 2.754907906055450439e-01 -2.402400672435760498e-01 1.407104544341564178e-02 -1.759137660264968872e-01 -2.301938235759735107e-01 -3.209504997357726097e-03 -3.096223771572113037e-01 -8.576081693172454834e-02 -1.388104557991027832e-01 -8.333154022693634033e-02 -1.866873055696487427e-01 -1.463425308465957642e-01 5.451851338148117065e-02 -1.789690703153610229e-01 5.255524069070816040e-02 9.454648941755294800e-02 -8.700273931026458740e-02 2.519470751285552979e-01 8.856557309627532959e-02 3.311549723148345947e-01 -2.170472592115402222e-01 -1.832737922668457031e-01 1.139459908008575439e-01
-3.837082162499427795e-02 -2.057232260704040527e-01 -9.713581949472427368e-02 -5.115986242890357971e-02 -3.217375874519348145e-01 -2.357138395309448242e-01 -3.175870776176452637e-01 2.089710980653762817e-01 -2.088064849376678467e-01 -1.317908614873886108e-01 -7.931454479694366455e-02 -5.628149025142192841e-03 -4.088055714964866638e-02 -1.384940147399902344e-01 4.765539243817329407e-02 2.298892941325902939e-03 3.810368180274963379e-01 -1.894444376230239868e-01 1.017725467681884766e-01 -2.610341906547546387e-01 -4.080105572938919067e-02 3.651992976665496826e-01 -2.709749937057495117e-01 -9.868797659873962402e-02 -1.361878067255020142e-01 -1.173430308699607849e-01 2.418786101043224335e-02 6.377529352903366089e-02 7.504110783338546753e-02 6.425653398036956787e-02 -8.602474816143512726e-03 -1.598349660634994507e-01
2.562436163425445557e-01 -1.133331134915351868e-01 -1.820383816957473755e-01 -2.108389288187026978e-01 -1.211076453328132629e-01 -3.499337434768676758e-01 -4.652121663093566895e-02 1.328292787075042725e-01 3.228453174233436584e-02 1.239024801179766655e-03 3.509148061275482178e-01 2.826525457203388214e-02 -2.046287804841995239e-01 -2.656307816505432129e-01 -1.163014546036720276e-01 -2.038476020097732544e-01 4.536545649170875549e-02 8.376061916351318359e-02 -1.470617651939392090e-01 -1.722854673862457275e-01 -1.301647536456584930e-02 2.127904891967773438e-01 4.383824393153190613e-02 -1.555868238210678101e-02 -1.167114526033401489e-01 -4.418310150504112244e-02 -2.468342930078506470e-01 3.772479593753814697e-01 1.887120157480239868e-01 -3.568858653306961060e-02 -1.753841042518615723e-01 -4.473093431442975998e-03
2.366802692413330078e-01 -4.036056250333786011e-02 -2.868832647800445557e-02 -1.650837063789367676e-01 -1.286634653806686401e-01 -1.211397647857666016e-01 -1.337042450904846191e-01 8.130351454019546509e-02 7.913217879831790924e-03 -9.141082316637039185e-02 1.816766709089279175e-01 1.784894317388534546e-01 -7.638081163167953491e-02 2.870078086853027344e-01 1.289368122816085815e-01 -2.131139189004898071e-01 2.700667977333068848e-01 1.414454877376556396e-01 -1.076267510652542114e-01 -2.544769346714019775e-01 -1.665102392435073853e-01 -1.441570669412612915e-01 -2.998121380805969238e-01 1.561869978904724121e-01 -1.092689409852027893e-01 -3.583339750766754150e-01 -3.416239842772483826e-02 -5.636857077479362488e-02 2.751981914043426514e-01 1.178961098194122314e-01 -2.531458139419555664e-01 6.746129691600799561e-02
1.440874785184860229e-01 1.522407978773117065e-01 -3.425622284412384033e-01 -1.790443807840347290e-01 -2.965360581874847412e-01 -1.813060641288757324e-01 3.614668175578117371e-02 1.049763336777687073e-02 -2.007890641689300537e-01 1.621581315994262695e-01 -1.673365533351898193e-01 2.756647467613220215e-01 -1.585087329149246216e-01 -1.062969118356704712e-01 1.676270067691802979e-01 -2.416738420724868774e-01 1.080815270543098450e-01 2.337283343076705933e-01 -9.530696272850036621e-02 -1.915781050920486450e-01 -2.366868555545806885e-01 2.363251596689224243e-01 2.959318831562995911e-02 4.516314715147018433e-02 4.781347699463367462e-03 -3.972920402884483337e-02 1.500570327043533325e-01 7.597805559635162354e-02 1.392566859722137451e-01 2.259693443775177002e-01 -1.741216629743576050e-01 -1.826321929693222046e-01
-2.329963259398937225e-02 2.929634042084217072e-02 9.857297688722610474e-02 -2.165538370609283447e-01 -1.260965410619974136e-02 -5.088393017649650574e-02 -1.321355253458023071e-01 9.192344546318054199e-02 -1.994806677103042603e-01 2.026536762714385986e-01 4.133042320609092712e-02 -1.347424685955047607e-01 -2.707379460334777832e-01 -4.278141856193542480e-01 6.938243657350540161e-02 -3.243228197097778320e-01 -6.257291138172149658e-02 -5.355763062834739685e-02 6.997731514275074005e-03 -2.345443069934844971e-01 6.099117174744606018e-02 1.745305210351943970e-01 -1.967549324035644531e-01 -1.935383081436157227e-01 -2.397288233041763306e-01 -3.121736347675323486e-01 4.978365823626518250e-02 3.875336796045303345e-02 3.234048187732696533e-01 7.209336012601852417e-02 -5.876364186406135559e-02 4.407713189721107483e-02
1.459699273109436035e-01 -3.021114170551300049e-01 -1.068411171436309814e-01 -8.003669232130050659e-02 -5.891372635960578918e-02 -1.237060781568288803e-02 -8.674461394548416138e-02 2.572303116321563721e-01 -2.644151449203491211e-01 1.144421324133872986e-01 5.350813642144203186e-02 -1.649242639541625977e-02 1.666374951601028442e-01 2.928167209029197693e-02 4.100549966096878052e-02 1.379002332687377930e-01 1.956696994602680206e-02 -2.723973803222179413e-02 -8.398818224668502808e-02 -3.899847269058227539e-01 -2.510151639580726624e-02 3.001769781112670898e-01 7.324524968862533569e-02 -2.066198289394378662e-01 3.062168695032596588e-02 -2.445257008075714111e-01 1.442604511976242065e-01 2.014669626951217651e-01 2.158682197332382202e-01 -3.700618147850036621e-01 4.848895221948623657e-02 -2.229962348937988281e-01
6.267417967319488525e-02 -4.393393173813819885e-02 -2.180167585611343384e-01 9.972668439149856567e-02 -3.872747719287872314e-01 -1.819407343864440918e-01 6.143277883529663086e-02 -7.434915006160736084e-02 -1.030925810337066650e-01 2.861567139625549316e-01 1.824193000793457031e-01 -1.149401739239692688e-01 -4.912000522017478943e-02 4.699862562119960785e-03 2.903276085853576660e-01 -7.722163200378417969e-02 -1.708024879917502403e-03 -2.465446889400482178e-01 -1.715074181556701660e-01 -3.963902592658996582e-01 6.887479126453399658e-02 2.389072477817535400e-01 -6.628944724798202515e-02 -8.549341000616550446e-03 -1.098539773374795914e-02 -3.935255855321884155e-02 -2.346448451280593872e-01 1.896107047796249390e-01 9.402777999639511108e-02 -2.603730857372283936e-01 -1.373109966516494751e-01 1.039454787969589233e-01
1.532470583915710449e-01 -3.322626948356628418e-01 -2.141312360763549805e-01 -3.636007905006408691e-01 1.263420283794403076e-01 -1.747141927480697632e-01 4.184520244598388672e-02 -7.535259425640106201e-02 -2.552014291286468506e-01 1.606393605470657349e-01 -6.458216905593872070e-02 2.834047973155975342e-01 -1.089311167597770691e-01 5.182753875851631165e-02 2.322329767048358917e-02 -2.915493249893188477e-01 1.209858953952789307e-01 1.495771855115890503e-02 -2.714027464389801025e-02 -2.700775861740112305e-01 1.242091059684753418e-01 1.925932466983795166e-01 -5.028241500258445740e-02 -7.741200271993875504e-03 -1.577626913785934448e-01 1.779319904744625092e-02 8.816144615411758423e-02 1.336945593357086182e-01 -1.406129002571105957e-01 -1.106819882988929749e-01 -3.111379444599151611e-01 -1.878798902034759521e-01
3.821015655994415283e-01 -6.682972609996795654e-02 -1.424915045499801636e-01 3.619387000799179077e-02 -1.090899631381034851e-01 -1.624319404363632202e-01 1.127663105726242065e-01 3.949783146381378174e-01 1.211274862289428711e-01 2.488276809453964233e-01 -5.325833708047866821e-02 1.298029720783233643e-01 1.748590022325515747e-01 -1.328665912151336670e-01 1.357343792915344238e-02 -1.024513915181159973e-01 1.011616438627243042e-01 -7.438687980175018311e-02 1.736016124486923218e-01 -2.643948979675769806e-02 -1.109749376773834229e-01 -3.923708572983741760e-02 -4.706441611051559448e-02 1.855811178684234619e-01 -1.670136004686355591e-01 -8.421111851930618286e-04 3.353054225444793701e-01 1.790079027414321899e-01 3.641542196273803711e-01 8.691058307886123657e-02 -1.561833322048187256e-01 1.780190616846084595e-01
-1.134446039795875549e-01 -9.057137370109558105e-02 -2.283839136362075806e-01 -1.831475347280502319e-01 -2.113402187824249268e-01 -1.224511563777923584e-01 -2.535650134086608887e-01 3.689106702804565430e-01 -1.970533430576324463e-01 7.736832648515701294e-02 3.530051186680793762e-02 8.886213600635528564e-02 -1.531730741262435913e-01 -2.264762818813323975e-01 1.196891441941261292e-01 -6.389356404542922974e-02 2.238369137048721313e-01 2.351990900933742523e-03 2.825888693332672119e-01 -2.519204020500183105e-01 1.127449870109558105e-01 2.640208899974822998e-01 -1.814089715480804443e-01 1.110226884484291077e-01 -1.940707117319107056e-01 -8.475331962108612061e-02 -1.296541243791580200e-01 -6.043064594268798828e-02 3.051022291183471680e-01 2.366630733013153076e-02 7.629518955945968628e-02 -1.401008013635873795e-02
8.884818851947784424e-02 2.153722569346427917e-02 -1.622420400381088257e-01 -6.523261219263076782e-02 -4.612621292471885681e-02 2.299217134714126587e-02 -3.271358013153076172e-01 -1.504223495721817017e-01 -2.185482829809188843e-01 2.790353298187255859e-01 -2.107384204864501953e-01 -1.470121890306472778e-01 -1.980047076940536499e-01 -1.032033786177635193e-01 4.957725852727890015e-02 1.354125514626502991e-02 -4.375908896327018738e-02 -1.595651060342788696e-01 1.293600648641586304e-01 -1.889920234680175781e-01 -1.503068059682846069e-01 1.970804780721664429e-01 3.325845301151275635e-02 3.814434707164764404e-01 -1.987544298171997070e-01 -2.545300684869289398e-02 -1.529066413640975952e-01 2.194105088710784912e-01 3.520865738391876221e-01 1.031498834490776062e-01 -2.090708166360855103e-01 -8.224324882030487061e-02
2.318063527345657349e-01 4.624361917376518250e-02 -2.011445164680480957e-01 -2.456524223089218140e-01 -3.071943819522857666e-01 -2.434699088335037231e-01 -2.498484551906585693e-01 1.149754673242568970e-01 -8.290352299809455872e-03 2.295099049806594849e-01 -2.479561371728777885e-03 1.168047562241554260e-01 -1.714611947536468506e-01 1.127013787627220154e-01 -8.015906810760498047e-02 -3.301811218261718750e-01 3.175768852233886719e-01 -1.846138685941696167e-01 1.720648556947708130e-01 1.937174238264560699e-02 -2.834587097167968750e-01 1.304556876420974731e-01 -8.291493356227874756e-02 1.106817871332168579e-01 -5.012011528015136719e-02 -1.286597922444343567e-02 -1.060913205146789551e-01 -3.295201808214187622e-02 -5.498886853456497192e-02 -2.251325100660324097e-01 -1.494543254375457764e-01 -1.327378898859024048e-01
-1.099786255508661270e-03 -1.809432357549667358e-01 -1.522295027971267700e-01 -1.922879517078399658e-01 1.573275029659271240e-02 -3.064473271369934082e-01 -7.331147044897079468e-02 1.863394826650619507e-01 -1.179661229252815247e-01 -5.502453446388244629e-02 5.225558206439018250e-02 1.958384215831756592e-01 -9.771363437175750732e-02 -1.306247711181640625e-01 2.264868468046188354e-01 -2.388642430305480957e-01 2.085046917200088501e-01 4.154239781200885773e-03 -1.019966527819633484e-01 -1.802446842193603516e-01 1.658794134855270386e-01 3.595418110489845276e-02 -4.820163547992706299e-02 8.759862929582595825e-02 -3.702224195003509521e-01 -4.024308621883392334e-01 -1.624666713178157806e-02 5.922075361013412476e-02 3.338467776775360107e-01 7.289353013038635254e-02 1.853362768888473511e-01 2.781431935727596283e-02
3.098300695419311523e-01 9.700111299753189087e-02 -5.800369009375572205e-02 1.751807145774364471e-02 2.109695598483085632e-02 1.257331222295761108e-01 3.475412726402282715e-02 -3.000077605247497559e-02 -9.676801413297653198e-02 1.688409000635147095e-01 3.043128363788127899e-02 4.935705661773681641e-02 -2.212342470884323120e-01 -3.664918616414070129e-02 -2.010338604450225830e-01 -1.291683465242385864e-01 -2.640856197103857994e-03 -1.149713695049285889e-01 -2.652389230206608772e-03 -3.482528328895568848e-01 -1.073014065623283386e-01 4.874857068061828613e-01 -2.048042714595794678e-01 3.971743881702423096e-01 -1.689751893281936646e-01 -2.093220651149749756e-01 1.872687190771102905e-01 1.584152877330780029e-01 1.050442084670066833e-02 4.364282265305519104e-02 3.426579013466835022e-02 6.971274316310882568e-02
-4.726006463170051575e-02 -1.809872835874557495e-01 -3.494119048118591309e-01 -9.657541662454605103e-02 -7.076291739940643311e-02 -1.570238918066024780e-01 -8.825519680976867676e-02 2.918677628040313721e-01 -2.686432003974914551e-01 1.074723154306411743e-01 4.555222392082214355e-02 1.332678794860839844e-01 -4.009073674678802490e-01 -2.278378307819366455e-01 1.655116826295852661e-01 -1.636508703231811523e-01 4.890219867229461670e-02 -1.159539669752120972e-01 1.345696300268173218e-01 -3.630515336990356445e-01 6.054401770234107971e-02 1.647384613752365112e-01 -8.677749335765838623e-02 -8.481113612651824951e-02 -2.623658776283264160e-01 -1.385704129934310913e-01 -1.075161099433898926e-01 -6.809043139219284058e-02 5.353517085313796997e-02 1.095985993742942810e-01 7.613781094551086426e-02 -6.632766872644424438e-02
1.263134777545928955e-01 -3.375727683305740356e-02 -1.369465738534927368e-01 -5.153029225766658783e-03 -2.966174185276031494e-01 -3.105069100856781006e-01 -1.488491743803024292e-01 -1.415808871388435364e-02 -3.644924163818359375e-01 3.980994597077369690e-02 3.818914666771888733e-02 2.501769363880157471e-01 -4.023954272270202637e-02 -1.043505072593688965e-01 -1.935996301472187042e-02 -3.729569315910339355e-01 2.492954256013035774e-03 -1.666255593299865723e-01 2.886660024523735046e-02 -3.766913115978240967e-01 -2.526490092277526855e-01 4.835367575287818909e-02 -2.132397890090942383e-01 -6.202222406864166260e-02 -1.278895586729049683e-01 1.158840209245681763e-01 -9.305028617382049561e-02 -1.245815828442573547e-01 -9.317289292812347412e-02 -1.836147308349609375e-01 -1.563418656587600708e-01 -1.075691636651754379e-02
8.514129370450973511e-02 4.319804534316062927e-02 -4.159567654132843018e-01 -1.572050005197525024e-01 -1.155822798609733582e-01 -5.664339661598205566e-02 -1.927040070295333862e-01 5.372695252299308777e-02 -4.512193053960800171e-02 3.094225525856018066e-01 -6.318942457437515259e-02 -1.196961924433708191e-01 3.881342336535453796e-02 1.371695250272750854e-01 6.504774093627929688e-02 -2.633731961250305176e-01 1.208183243870735168e-01 1.402431130409240723e-01 -1.365983337163925171e-01 -2.301742136478424072e-01 -1.416711807250976562e-01 1.336633414030075073e-01 2.497827559709548950e-01 7.986108213663101196e-02 -3.909839689731597900e-01 -1.448915451765060425e-01 -2.971955537796020508e-01 1.007203459739685059e-01 1.090300455689430237e-02 2.281690388917922974e-02 -1.934626102447509766e-01 5.946466699242591858e-02
-3.412590920925140381e-02 4.508197307586669922e-02 -3.128141760826110840e-01 -1.005049720406532288e-01 1.166542060673236847e-03 4.355274140834808350e-02 1.359806060791015625e-01 3.256082236766815186e-01 -1.331399679183959961e-01 1.427098363637924194e-01 1.454793512821197510e-01 -1.228797212243080139e-01 4.831506684422492981e-02 6.295427680015563965e-02 -2.564522027969360352e-01 -2.098776251077651978e-01 3.908275067806243896e-02 -5.396685376763343811e-02 -4.977043718099594116e-02 -6.131256464868783951e-03 -2.678800374269485474e-02 3.280006349086761475e-01 -2.366350740194320679e-01 1.751740276813507080e-01 -3.637781739234924316e-01 -2.850801944732666016e-01 2.092411071062088013e-01 2.996666133403778076e-01 8.992972970008850098e-02 -1.128815636038780212e-01 9.783388115465641022e-03 4.379794374108314514e-02
4.630395025014877319e-02 -2.397534102201461792e-01 -1.242041662335395813e-01 8.423954248428344727e-02 7.045362889766693115e-02 -2.346558719873428345e-01 4.876028373837471008e-02 6.905296444892883301e-02 -1.128115952014923096e-01 3.455060720443725586e-01 -5.055524408817291260e-02 1.322000101208686829e-02 -1.325819194316864014e-01 -1.510834097862243652e-01 2.539712190628051758e-02 -2.246327996253967285e-01 1.131318956613540649e-01 6.131896376609802246e-02 -1.256209611892700195e-01 -7.403669506311416626e-02 1.664251387119293213e-01 5.567039363086223602e-03 -1.406435519456863403e-01 1.953730592504143715e-03 -2.176051884889602661e-01 -5.207644701004028320e-01 4.459175094962120056e-02 1.909164935350418091e-01 3.676073253154754639e-01 -6.640492379665374756e-02 1.585955917835235596e-01 -1.316118091344833374e-01
2.464444637298583984e-01 2.881327569484710693e-01 -1.754061281681060791e-01 -1.511394679546356201e-01 -4.070781767368316650e-01 -3.386767506599426270e-01 -2.190526872873306274e-01 1.111634820699691772e-01 4.697991162538528442e-02 3.602188825607299805e-01 4.844709485769271851e-02 9.835895895957946777e-02 -1.176391839981079102e-01 8.790235966444015503e-02 -2.246541976928710938e-01 -2.209470272064208984e-01 -5.757062509655952454e-02 -1.126413121819496155e-01 4.929123446345329285e-02 -9.042085707187652588e-02 -2.018629759550094604e-01 6.261438876390457153e-02 -1.349672228097915649e-01 1.309726387262344360e-01 7.982315123081207275e-02 -1.075967550277709961e-01 2.296500205993652344e-01 3.139764443039894104e-02 -2.954956889152526855e-02 -1.014379113912582397e-01 -8.012334816157817841e-03 -8.655139803886413574e-02
6.521656364202499390e-02 -6.525318324565887451e-02 -5.088415741920471191e-02 -4.050255566835403442e-02 -3.800552487373352051e-01 -8.724620193243026733e-02 -3.824847191572189331e-02 -2.008009999990463257e-01 -6.797321885824203491e-02 3.615852892398834229e-01 -2.512753307819366455e-01 -4.954362660646438599e-02 7.008139044046401978e-03 6.749239563941955566e-02 8.339343219995498657e-02 -3.028891384601593018e-01 -1.557397246360778809e-01 -3.643594309687614441e-02 -1.628174819052219391e-02 -1.223800554871559143e-01 1.027153655886650085e-01 1.789270341396331787e-01 8.783863484859466553e-02 1.004356592893600464e-01 -4.665520787239074707e-01 -3.563749045133590698e-02 1.823096573352813721e-01 2.125023305416107178e-01 2.687287926673889160e-01 1.133289486169815063e-01 -5.624915286898612976e-02 4.911497235298156738e-02
3.646282553672790527e-01 -3.323303163051605225e-02 -9.934969246387481689e-02 6.858760863542556763e-02 -9.149164706468582153e-02 -1.277875751256942749e-01 -1.569032669067382812e-01 2.318886816501617432e-01 1.513149961829185486e-02 1.860559582710266113e-01 -3.987824022769927979e-01 9.749576449394226074e-03 1.012131348252296448e-01 -1.530527025461196899e-01 1.848750263452529907e-01 -2.228471785783767700e-01 8.462486416101455688e-02 -3.457073867321014404e-01 1.491199582815170288e-01 6.897667888551950455e-03 -1.495672911405563354e-01 1.586287835380062461e-04 -9.149970859289169312e-02 -3.666628524661064148e-02 -1.225030422210693359e-01 3.776201233267784119e-02 2.635823488235473633e-01 1.909016370773315430e-01 3.060259819030761719e-01 -5.522441118955612183e-02 -1.135569531470537186e-02 1.912323832511901855e-01
2.214989513158798218e-01 1.114592794328927994e-02 -1.820246130228042603e-02 9.224311262369155884e-02 8.112335205078125000e-02 1.629187725484371185e-02 -1.291085034608840942e-01 5.030778795480728149e-02 -4.150851368904113770e-01 3.665947318077087402e-01 -2.698378451168537140e-02 1.854461878538131714e-01 5.359460413455963135e-02 -1.983552724123001099e-01 -1.729986965656280518e-01 6.355052441358566284e-02 3.562591671943664551e-01 2.763032354414463043e-02 1.054449155926704407e-01 -3.538489341735839844e-01 2.721309289336204529e-02 -8.604377508163452148e-03 -1.471797376871109009e-01 1.307697445154190063e-01 -1.933709979057312012e-01 -2.576080895960330963e-02 -7.548312842845916748e-02 3.202367722988128662e-01 3.093743883073329926e-02 5.194228142499923706e-02 1.160939112305641174e-01 1.758136302232742310e-01
2.162538468837738037e-01 3.571885824203491211e-02 -1.342699229717254639e-01 -2.253209203481674194e-01 2.507437765598297119e-02 -1.575523614883422852e-01 5.117187649011611938e-02 1.198221817612648010e-01 -8.741088211536407471e-03 8.486995846033096313e-02 3.419252336025238037e-01 4.398522898554801941e-02 -8.625035732984542847e-02 -2.518630623817443848e-01 1.417180597782135010e-01 -2.423094063997268677e-01 7.987053692340850830e-02 1.062326133251190186e-02 -1.577444970607757568e-01 -8.599583059549331665e-02 -2.065983861684799194e-01 2.281550765037536621e-01 1.322688162326812744e-01 -8.568873628973960876e-03 -1.839023083448410034e-01 -1.724102199077606201e-01 6.729763001203536987e-02 4.735383093357086182e-01 1.725799739360809326e-01 -2.832360863685607910e-01 -9.076349437236785889e-02 -5.744667351245880127e-02
5.676492676138877869e-02 5.534180998802185059e-02 -6.522730737924575806e-02 -6.755030155181884766e-02 -3.092589378356933594e-01 -2.095915377140045166e-01 -3.612922728061676025e-01 -2.287892811000347137e-02 -3.246499300003051758e-01 1.161509752273559570e-01 6.908069550991058350e-02 3.318948149681091309e-01 -1.041533332318067551e-02 -4.396209493279457092e-02 1.054530963301658630e-01 -2.775424122810363770e-01 -1.008788049221038818e-01 1.493671983480453491e-01 7.904227823019027710e-02 -1.142155081033706665e-01 -7.334467768669128418e-02 2.315366417169570923e-01 1.263946294784545898e-01 9.591875970363616943e-02 5.718960613012313843e-02 -4.000658169388771057e-02 2.488092035055160522e-01 1.585503965616226196e-01 2.784465849399566650e-01 2.235309034585952759e-01 -9.788877516984939575e-02 1.591385006904602051e-01
1.246417462825775146e-01 4.898797720670700073e-02 -4.377765655517578125e-01 -2.513925731182098389e-01 -7.463569287210702896e-03 -6.014910340309143066e-02 -2.482280433177947998e-01 5.169318988919258118e-02 -1.760586202144622803e-01 2.631213963031768799e-01 -8.460225537419319153e-03 4.761500656604766846e-02 1.130841225385665894e-01 1.174085289239883423e-01 -4.475579038262367249e-02 -2.797195911407470703e-01 1.208665966987609863e-01 1.904257237911224365e-01 -1.812689602375030518e-01 -1.875370740890502930e-01 -5.543477088212966919e-02 7.153435051441192627e-02 1.419674754142761230e-01 3.148763775825500488e-01 -2.745220363140106201e-01 -1.068016793578863144e-02 -3.379170596599578857e-02 2.648254930973052979e-01 -4.278486967086791992e-02 -8.261384069919586182e-02 -2.170826792716979980e-01 -3.074551559984683990e-02
-3.695974126458168030e-02 -1.332314014434814453e-01 -1.659968048334121704e-01 2.265669852495193481e-01 -1.316571384668350220e-01 -4.964118450880050659e-02 -1.550651192665100098e-01 -1.474422365427017212e-01 -1.471059769392013550e-01 4.166573286056518555e-01 -1.655445396900177002e-01 1.271411329507827759e-01 -2.344684898853302002e-01 -1.916475296020507812e-01 -1.788958758115768433e-01 -1.487929467111825943e-02 3.035645000636577606e-02 -1.023496314883232117e-01 -4.612345620989799500e-02 -1.562963277101516724e-01 -2.261126786470413208e-01 3.786978721618652344e-01 5.827466025948524475e-02 4.369689151644706726e-02 -1.169790029525756836e-01 -1.841490156948566437e-02 -7.441721111536026001e-02 1.661441624164581299e-01 3.435323238372802734e-01 -3.470806032419204712e-02 -2.424510121345520020e-01 1.034746617078781128e-01
1.352879852056503296e-01 -3.915443122386932373e-01 -7.313415408134460449e-02 -3.435840457677841187e-02 3.688176721334457397e-02 -1.286852955818176270e-01 -7.529716193675994873e-02 2.145841568708419800e-01 -9.003593027591705322e-02 4.236324429512023926e-01 -2.112414687871932983e-01 5.985990539193153381e-02 1.869899928569793701e-01 4.890351369976997375e-02 2.115440219640731812e-01 -1.357765048742294312e-01 1.105918362736701965e-01 -6.236617267131805420e-02 2.090541273355484009e-01 -1.012742742896080017e-01 -1.322506219148635864e-01 -5.037265364080667496e-03 -9.766431897878646851e-02 6.918556243181228638e-02 -3.312109038233757019e-02 -2.023672014474868774e-01 2.322515547275543213e-01 1.940591484308242798e-01 -1.377732157707214355e-01 1.324108242988586426e-01 -3.776703774929046631e-01 -3.443313390016555786e-02
2.392204999923706055e-01 -1.490078680217266083e-02 -2.454982995986938477e-01 -2.729693241417407990e-02 -3.841301798820495605e-02 9.867816418409347534e-02 -2.283500730991363525e-01 2.539686262607574463e-01 -3.300784826278686523e-01 9.528166055679321289e-02 -1.247678920626640320e-01 1.782089471817016602e-01 -1.507115960121154785e-01 3.273512050509452820e-02 2.166074067354202271e-01 -1.620336994528770447e-02 -1.707726269960403442e-01 1.490330994129180908e-01 8.343946188688278198e-02 -6.547504570335149765e-03 2.457680702209472656e-01 3.042423129081726074e-01 -1.351764649152755737e-01 -1.163716390728950500e-01 -2.178929746150970459e-01 -1.191646084189414978e-01 6.389894057065248489e-03 3.045734763145446777e-01 1.731156855821609497e-01 -2.858983278274536133e-01 -8.943014591932296753e-02 3.148267976939678192e-03
3.448996841907501221e-01 -3.132473528385162354e-01 -1.208851113915443420e-02 -1.552732288837432861e-01 -5.359824374318122864e-02 -7.219464331865310669e-02 1.074587702751159668e-01 4.902796074748039246e-02 -4.532367587089538574e-01 1.145804077386856079e-01 -8.350914716720581055e-02 5.574272572994232178e-02 4.114874824881553650e-02 1.423517614603042603e-01 1.707770973443984985e-01 4.067890346050262451e-02 1.243147626519203186e-01 -2.242214679718017578e-01 5.022071674466133118e-02 -1.518145203590393066e-01 2.515998184680938721e-01 2.340371310710906982e-01 -1.095576025545597076e-02 5.641365796327590942e-02 -8.658930659294128418e-02 2.327226474881172180e-02 1.050981059670448303e-01 1.076895743608474731e-01 2.745221555233001709e-01 -2.246179431676864624e-01 -2.765681147575378418e-01 -9.774089604616165161e-02
3.404811918735504150e-01 -1.343717724084854126e-01 -2.365722507238388062e-01 -3.245137631893157959e-02 5.770986434072256088e-03 -4.234077930450439453e-01 8.777961134910583496e-02 4.858299344778060913e-02 -2.851742804050445557e-01 1.944339275360107422e-01 5.020803213119506836e-02 1.628571301698684692e-01 9.686163812875747681e-02 -1.208938509225845337e-01 -3.043778240680694580e-01 -9.433954954147338867e-02 1.516085267066955566e-01 -2.570189833641052246e-01 -1.467395126819610596e-01 -2.228286117315292358e-01 1.949081383645534515e-02 -5.883975536562502384e-04 1.223551258444786072e-01 4.169652611017227173e-02 -1.868014633655548096e-01 -2.614220976829528809e-01 -4.543785005807876587e-02 1.739969253540039062e-01 -4.381191357970237732e-02 1.043905764818191528e-01 6.406719237565994263e-02 -1.268574893474578857e-01
2.134839445352554321e-02 6.893590558320283890e-03 8.569244295358657837e-02 -1.771595925092697144e-01 5.574217438697814941e-02 -2.196201533079147339e-01 -1.943910121917724609e-01 -1.702950894832611084e-01 -2.125303596258163452e-01 8.088044077157974243e-02 7.011370360851287842e-02 -4.813607782125473022e-02 -2.195044308900833130e-01 -2.993567585945129395e-01 -7.410240918397903442e-02 -2.891765832901000977e-01 -1.712407171726226807e-02 -1.708145067095756531e-02 -4.754735529422760010e-02 -1.455634534358978271e-01 9.240264445543289185e-02 1.994374394416809082e-01 -3.132689595222473145e-01 -2.111207246780395508e-01 3.304170072078704834e-02 -2.050928920507431030e-01 -1.897482201457023621e-02 2.509358525276184082e-01 4.433678984642028809e-01 9.396366029977798462e-02 -1.491624265909194946e-01 8.712006360292434692e-02
1.106475964188575745e-01 2.860102057456970215e-02 -3.036590516567230225e-01 -2.806534171104431152e-01 -2.277128212153911591e-02 -1.836302727460861206e-01 -1.782106012105941772e-01 -6.814887374639511108e-02 -2.287326008081436157e-01 2.607762217521667480e-01 2.516743168234825134e-02 -7.489574141800403595e-03 -2.828450798988342285e-01 -4.843635112047195435e-02 2.767009660601615906e-02 -3.271754086017608643e-01 -1.333281695842742920e-01 -8.189038187265396118e-02 5.272409319877624512e-02 7.629959285259246826e-02 -1.255692541599273682e-01 7.688103616237640381e-02 -6.893426179885864258e-02 5.282679945230484009e-02 -1.712668687105178833e-01 -2.011314630508422852e-01 -1.241175979375839233e-01 2.294829338788986206e-01 2.270342409610748291e-01 1.726313382387161255e-01 1.628656983375549316e-01 3.551379740238189697e-01
9.318252652883529663e-02 -1.984764337539672852e-01 3.477463871240615845e-02 -2.309046387672424316e-01 -6.723023205995559692e-02 -2.446630597114562988e-01 2.042351663112640381e-01 1.191496923565864563e-01 -2.190809994935989380e-01 -9.671894460916519165e-02 -1.252163499593734741e-01 -4.973393678665161133e-02 1.210945621132850647e-01 -9.324707090854644775e-02 1.502406448125839233e-01 -2.205880880355834961e-01 1.526224911212921143e-01 6.067346408963203430e-02 8.048394322395324707e-02 -1.653857082128524780e-01 1.075785011053085327e-01 2.875372171401977539e-01 -1.372518241405487061e-01 -1.599195599555969238e-01 -2.235919684171676636e-01 -1.821597963571548462e-01 1.365436762571334839e-01 1.337030082941055298e-01 7.160411775112152100e-02 -2.370176017284393311e-01 -4.381605088710784912e-01 -1.859084516763687134e-01
8.904682472348213196e-03 -1.627382040023803711e-01 9.494920819997787476e-02 -3.011969923973083496e-01 1.509280782192945480e-02 -2.277321815490722656e-01 -1.263641119003295898e-01 1.849125837907195091e-03 -9.591623395681381226e-02 2.728014253079891205e-02 -9.518963843584060669e-02 -4.646010324358940125e-02 -1.962967365980148315e-01 -2.893722057342529297e-01 -1.546430736780166626e-01 -1.424304991960525513e-01 2.151047438383102417e-02 -1.600679457187652588e-01 6.787846982479095459e-02 -2.674575448036193848e-01 2.365487515926361084e-01 1.827757656574249268e-01 -2.380569130182266235e-01 -1.020788252353668213e-01 1.505454778671264648e-01 -2.474544942378997803e-01 -4.850486293435096741e-02 1.617695093154907227e-01 4.403534531593322754e-01 -1.237963885068893433e-01 -1.920766979455947876e-01 -2.790502086281776428e-02
2.969522178173065186e-01 -1.278243772685527802e-02 3.354687392711639404e-01 -3.049756027758121490e-02 3.204201906919479370e-02 -3.484966754913330078e-01 -3.150238096714019775e-02 6.076205521821975708e-02 -1.022658944129943848e-01 -1.861585490405559540e-02 -8.840567618608474731e-02 -2.012117207050323486e-01 1.018398627638816833e-01 -1.153169944882392883e-01 -1.291747689247131348e-01 -3.769882619380950928e-01 2.069073319435119629e-01 -1.832075566053390503e-01 -1.871001124382019043e-01 -2.912795543670654297e-01 -1.183901354670524597e-02 2.941087260842323303e-02 4.178763180971145630e-02 1.109918132424354553e-01 -2.483941018581390381e-01 -3.337076306343078613e-01 8.747948333621025085e-03 -1.206093505024909973e-01 6.725710630416870117e-02 -2.521971985697746277e-02 -1.261412203311920166e-01 -9.691275656223297119e-02
3.457145094871520996e-01 -4.438658431172370911e-02 -2.095056474208831787e-01 -4.078563675284385681e-02 1.303809043020009995e-02 -9.853702038526535034e-02 -9.881282597780227661e-02 5.444292328320443630e-04 1.381842195987701416e-01 2.847789824008941650e-01 -1.322410255670547485e-01 1.460157334804534912e-01 2.990694642066955566e-01 -1.645718812942504883e-01 -1.905525848269462585e-02 -2.246424853801727295e-01 -3.620000779628753662e-01 5.164499953389167786e-02 -1.548131108283996582e-01 -1.936829239130020142e-01 -2.282631248235702515e-01 1.502401083707809448e-01 -1.214968506246805191e-02 9.107115119695663452e-02 -1.544463485479354858e-01 -9.809796512126922607e-02 1.398075073957443237e-01 2.354237288236618042e-01 2.239094674587249756e-01 -1.612980663776397705e-02 -1.917463541030883789e-01 1.817601621150970459e-01
2.182886153459548950e-01 1.047654151916503906e-01 -2.450859844684600830e-01 -1.794316321611404419e-01 -2.576297521591186523e-01 -3.086358606815338135e-01 -2.378828525543212891e-01 1.017617061734199524e-01 2.304296568036079407e-02 -5.568670853972434998e-02 -4.378361999988555908e-02 1.873285472393035889e-01 1.438106447458267212e-01 -1.274970918893814087e-01 -9.002251178026199341e-02 -2.836838960647583008e-01 1.890993267297744751e-01 -8.278949558734893799e-02 -3.181511163711547852e-02 -1.055891811847686768e-01 -3.639292418956756592e-01 1.300341784954071045e-01 -6.052145361900329590e-02 1.204557344317436218e-01 -2.416854947805404663e-01 -1.330822408199310303e-01 2.569834701716899872e-02 -1.544850915670394897e-01 -6.260947138071060181e-02 -2.880049943923950195e-01 -1.235131621360778809e-01 -1.711994111537933350e-01
2.151148766279220581e-01 -9.358908236026763916e-02 -3.220308125019073486e-01 -2.293203771114349365e-02 2.592483758926391602e-01 -2.466608583927154541e-01 -3.416272699832916260e-01 2.525470592081546783e-02 -9.064053744077682495e-02 -1.324024945497512817e-01 1.688190400600433350e-01 -1.877642869949340820e-01 -4.031227156519889832e-02 3.316447883844375610e-02 9.688337147235870361e-02 -2.090314924716949463e-01 3.320654481649398804e-02 -3.247810527682304382e-02 2.613608166575431824e-02 -2.328939586877822876e-01 -6.459075212478637695e-02 1.063086315989494324e-01 -8.962886035442352295e-02 6.662753224372863770e-02 -1.423384547233581543e-01 2.149375155568122864e-02 3.325745463371276855e-02 2.444306313991546631e-01 3.543408811092376709e-01 -2.342880517244338989e-01 -3.133629560470581055e-01 6.918411701917648315e-02
1.280267238616943359e-01 -6.726638227701187134e-02 7.188139855861663818e-02 -1.105221435427665710e-01 -2.870594561100006104e-01 -1.617732942104339600e-01 -7.266770303249359131e-02 -8.059637993574142456e-02 2.212135791778564453e-01 2.921687960624694824e-01 1.406976580619812012e-01 2.966858148574829102e-01 6.669262051582336426e-02 8.315357565879821777e-02 -1.296071857213973999e-01 -4.544621407985687256e-01 1.800762675702571869e-02 -1.291977167129516602e-01 1.296405196189880371e-01 -2.429830729961395264e-01 2.283497005701065063e-01 1.561505645513534546e-01 9.266053885221481323e-02 -5.504921823740005493e-02 -1.492368150502443314e-02 -3.405648171901702881e-01 -8.244799077510833740e-02 7.812294363975524902e-02 5.087252333760261536e-02 -2.081502787768840790e-02 -1.286405771970748901e-01 -1.866957247257232666e-01
7.646743673831224442e-03 -1.297930777072906494e-01 -1.381747573614120483e-01 1.565201729536056519e-01 1.527549326419830322e-01 -5.954848229885101318e-02 -4.276719689369201660e-01 1.564840376377105713e-01 -1.744496822357177734e-01 4.375527799129486084e-01 -3.063321346417069435e-03 4.246843606233596802e-02 -1.360093951225280762e-01 -3.802691400051116943e-01 -1.716028749942779541e-01 -1.231334730982780457e-01 -1.048364639282226562e-01 -1.500691771507263184e-01 -1.725677847862243652e-01 -9.673605859279632568e-02 -1.060567125678062439e-01 7.416375726461410522e-02 -1.033777520060539246e-01 2.421167911961674690e-03 -1.015575379133224487e-01 9.426379203796386719e-02 1.461226195096969604e-01 4.027353599667549133e-03 2.676734328269958496e-01 -1.754894256591796875e-01 -1.347569227218627930e-01 1.120740771293640137e-01
-2.422894909977912903e-02 -5.674661323428153992e-02 -1.779854297637939453e-01 -1.068671643733978271e-01 1.827152222394943237e-01 -1.948169618844985962e-01 -2.575335502624511719e-01 -1.114812940359115601e-01 -6.736686080694198608e-02 8.443733304738998413e-02 -1.437775641679763794e-01 3.046654164791107178e-01 -6.482845544815063477e-02 5.117776617407798767e-02 3.423390164971351624e-02 -2.003693133592605591e-01 -2.079465836286544800e-01 2.778572402894496918e-02 -3.713701665401458740e-02 -1.771572977304458618e-01 1.064631789922714233e-01 2.753096520900726318e-01 -1.590339094400405884e-01 4.742272570729255676e-02 -1.897589117288589478e-01 -4.453358948230743408e-01 1.011147722601890564e-01 -1.632457971572875977e-01 2.805181741714477539e-01 3.123269788920879364e-02 -2.898926734924316406e-01 5.781724676489830017e-02
7.449245546013116837e-03 -7.396297901868820190e-02 -1.540452837944030762e-01 7.301841676235198975e-02 1.677914410829544067e-01 7.778285443782806396e-02 -1.716011017560958862e-01 2.126796543598175049e-01 -1.154202688485383987e-02 4.184584915637969971e-01 -8.417136222124099731e-02 6.262411177158355713e-02 -1.225749254226684570e-01 -2.862301170825958252e-01 -9.251210093498229980e-02 -3.375559747219085693e-01 -7.607407122850418091e-02 -2.027417868375778198e-01 -3.102237284183502197e-01 -1.856015473604202271e-01 2.177272364497184753e-02 1.957272738218307495e-01 -2.704802341759204865e-02 2.087804526090621948e-01 1.039524190127849579e-02 -6.897009164094924927e-02 4.004495218396186829e-02 1.295956075191497803e-01 3.065479099750518799e-01 -5.492734909057617188e-02 -2.632853984832763672e-01 -2.393647655844688416e-02
1.383319050073623657e-01 8.662123978137969971e-02 -1.872932910919189453e-01 1.774148494005203247e-01 1.163742467761039734e-01 -2.160031497478485107e-01 1.316811074502766132e-03 1.095964834094047546e-01 -3.803503811359405518e-01 4.448637068271636963e-01 8.999003097414970398e-03 9.089470654726028442e-02 1.552499923855066299e-02 4.242700990289449692e-03 -8.346051722764968872e-02 -1.452307105064392090e-01 2.512208819389343262e-01 6.373088061809539795e-02 1.318760961294174194e-01 -3.740448057651519775e-01 1.786714941263198853e-01 1.719366759061813354e-01 -1.027338206768035889e-01 6.053370609879493713e-02 -3.550280630588531494e-02 6.360106915235519409e-02 -4.186355695128440857e-02 3.212821483612060547e-01 -1.561554521322250366e-01 -1.335294079035520554e-02 1.419337242841720581e-01 -1.401493046432733536e-02
2.932312488555908203e-01 -3.498259186744689941e-01 -1.707703173160552979e-01 -9.377612918615341187e-02 -3.287312388420104980e-02 -1.097950637340545654e-01 -3.204165771603584290e-02 2.037671804428100586e-01 -2.642603516578674316e-01 2.636022269725799561e-01 -2.143679410219192505e-01 4.306181799620389938e-03 2.520201802253723145e-01 -7.497891783714294434e-02 3.591404855251312256e-01 -3.506700098514556885e-01 1.192711479961872101e-02 -1.860761493444442749e-01 5.365530494600534439e-03 6.545330979861319065e-04 2.986253052949905396e-02 5.794361233711242676e-02 -7.793518155813217163e-02 5.621311068534851074e-02 -9.641288220882415771e-02 2.128953114151954651e-02 2.353877723217010498e-01 1.741860657930374146e-01 -2.173521369695663452e-02 1.299528926610946655e-01 -9.932789206504821777e-02 1.435832679271697998e-01
1.185778453946113586e-01 -3.062393963336944580e-01 6.228167191147804260e-02 2.107723988592624664e-02 6.831919401884078979e-02 -2.803370356559753418e-01 -1.573712751269340515e-02 6.008463725447654724e-02 3.429725999012589455e-03 2.001412212848663330e-01 -5.960228387266397476e-03 -9.722616523504257202e-02 9.288800507783889771e-02 -1.863996386528015137e-01 5.643118545413017273e-02 -4.119801223278045654e-01 7.040086388587951660e-02 1.828931570053100586e-01 -5.283488705754280090e-02 -2.154852002859115601e-01 9.807623177766799927e-02 5.340924113988876343e-02 -7.923443615436553955e-02 1.144308969378471375e-01 -2.413614243268966675e-01 -3.722733557224273682e-01 -1.539033204317092896e-01 1.452025175094604492e-01 2.003875374794006348e-01 -2.141562253236770630e-01 2.507834136486053467e-01 -1.577299386262893677e-01
-4.306227341294288635e-02 -2.514265179634094238e-01 -1.484395116567611694e-01 5.674046650528907776e-02 -4.183880239725112915e-02 -1.292355805635452271e-01 -3.303471207618713379e-02 7.237677276134490967e-02 7.125477492809295654e-02 9.252790361642837524e-02 -2.600513398647308350e-01 -7.074388116598129272e-02 -4.230239614844322205e-02 -1.945925690233707428e-02 -1.438822038471698761e-02 -3.313574790954589844e-01 1.995528638362884521e-01 4.446687921881675720e-02 -1.740785241127014160e-01 -2.192135751247406006e-01 1.160721853375434875e-01 4.525149986147880554e-02 -1.482381969690322876e-01 8.349605649709701538e-02 -2.092833071947097778e-01 -5.263653993606567383e-01 8.347336202859878540e-02 1.016480252146720886e-01 4.166909456253051758e-01 -4.064825922250747681e-02 9.129366278648376465e-02 7.075792644172906876e-03
1.742919385433197021e-01 -1.734104454517364502e-01 7.036816328763961792e-02 -2.359624207019805908e-01 1.738532930612564087e-01 1.032235380262136459e-02 -1.088847294449806213e-01 2.293380945920944214e-01 -4.820977449417114258e-01 -8.306448161602020264e-02 9.861981868743896484e-02 1.212529391050338745e-01 7.690339535474777222e-02 -6.822068989276885986e-02 2.445253282785415649e-01 -3.085872530937194824e-02 1.132297813892364502e-01 -2.628526985645294189e-01 1.408539712429046631e-01 -1.869140267372131348e-01 -1.165548488497734070e-01 1.883533000946044922e-01 -1.482300460338592529e-01 3.633130341768264771e-03 -2.019602656364440918e-01 -1.174324676394462585e-01 9.131422638893127441e-02 3.628030717372894287e-01 5.504203960299491882e-02 -4.086880758404731750e-02 -1.958913058042526245e-01 6.104284152388572693e-02
1.805385649204254150e-01 4.603960365056991577e-02 -3.040454350411891937e-02 1.314059793949127197e-01 3.761445730924606323e-02 -1.029180660843849182e-01 -1.455002427101135254e-01 -1.504686772823333740e-01 -1.790417879819869995e-01 4.150816202163696289e-01 -1.093583628535270691e-01 2.388637959957122803e-01 2.664014101028442383e-01 -1.745144724845886230e-01 9.482341259717941284e-02 -5.262531638145446777e-01 4.565542191267013550e-02 -1.261892765760421753e-01 9.524049609899520874e-02 -2.029074914753437042e-02 -1.686649471521377563e-01 1.760378479957580566e-02 5.321523547172546387e-02 7.257335633039474487e-02 2.772312611341476440e-02 -1.842942088842391968e-01 3.111108243465423584e-01 9.541385620832443237e-02 1.271259039640426636e-01 1.094610150903463364e-02 -9.632123261690139771e-02 4.577216226607561111e-03
1.434278674423694611e-02 -1.715860962867736816e-01 -3.197924420237541199e-02 1.286694686859846115e-02 -9.060409665107727051e-02 -1.402727514505386353e-01 -2.766836881637573242e-01 1.950116008520126343e-01 -2.195441722869873047e-02 3.443707525730133057e-01 -9.079600125551223755e-02 4.273338615894317627e-02 -4.036748707294464111e-01 -1.689441949129104614e-01 -1.045162137597799301e-02 -2.021855264902114868e-01 -2.203076630830764771e-01 -4.076654464006423950e-02 -1.643524616956710815e-01 -2.817085683345794678e-01 -1.293011903762817383e-01 1.096096187829971313e-01 1.207431033253669739e-02 -1.426208913326263428e-01 -8.501587063074111938e-02 -5.463132262229919434e-02 2.838077545166015625e-01 -8.659969270229339600e-02 2.677984833717346191e-01 -2.167016565799713135e-01 -4.360403120517730713e-02 2.011081129312515259e-01
3.559812605381011963e-01 -7.255053520202636719e-02 6.231999769806861877e-02 -2.434194087982177734e-02 -1.596251577138900757e-01 -2.220071256160736084e-01 -3.337097465991973877e-01 2.955652475357055664e-01 -2.936379611492156982e-01 5.082226917147636414e-02 -2.161735482513904572e-02 -1.310549825429916382e-01 -1.602153033018112183e-01 -2.839199006557464600e-01 6.117869634181261063e-03 3.557454422116279602e-02 2.251726984977722168e-01 -2.503220178186893463e-02 6.013541296124458313e-02 -2.383770048618316650e-01 1.571339517831802368e-01 2.303352653980255127e-01 -1.639823466539382935e-01 -1.571408808231353760e-01 1.528517901897430420e-01 -2.014727294445037842e-01 -9.428308345377445221e-03 7.852316647768020630e-02 5.454850569367408752e-02 -1.027345210313796997e-01 -1.444319204892963171e-04 -2.262303382158279419e-01
6.404989212751388550e-02 6.710364669561386108e-02 -1.900046914815902710e-01 1.611780971288681030e-01 2.701977081596851349e-02 -2.177561372518539429e-01 -4.481419026851654053e-01 -9.612844139337539673e-02 -1.738601028919219971e-01 2.468225657939910889e-01 -1.619274318218231201e-01 8.572368323802947998e-02 -2.749298810958862305e-01 -5.389124900102615356e-02 5.432873219251632690e-02 -1.126101911067962646e-01 1.119575276970863342e-01 -7.589921355247497559e-02 1.197186931967735291e-01 1.614680327475070953e-02 -2.063555121421813965e-01 4.236870408058166504e-01 8.388256281614303589e-02 2.039017081260681152e-01 -2.644763290882110596e-01 -7.763011008501052856e-02 -1.006244421005249023e-01 1.349702477455139160e-01 -1.072392147034406662e-02 4.563626833260059357e-03 -1.772875189781188965e-01 -1.130339875817298889e-01
1.242292113602161407e-02 -3.995483219623565674e-01 7.109180837869644165e-02 -8.706168085336685181e-02 -5.454041063785552979e-02 -3.133723139762878418e-02 -7.103773951530456543e-02 2.071709837764501572e-03 -3.355814814567565918e-01 -5.842103809118270874e-02 -1.388667374849319458e-01 6.539127975702285767e-02 3.742690756916999817e-02 -1.212266013026237488e-01 -9.169489145278930664e-02 -3.726776242256164551e-01 -2.315405756235122681e-02 1.307087950408458710e-02 1.263401806354522705e-01 -2.101225703954696655e-01 1.498617231845855713e-01 2.798210270702838898e-02 -3.810862600803375244e-01 -8.441029489040374756e-02 -2.591203153133392334e-01 1.893853954970836639e-02 -8.594401925802230835e-02 2.016665190458297729e-01 1.562467068433761597e-01 -3.120890855789184570e-01 -2.009187638759613037e-01 -3.784340992569923401e-02
1.434234678745269775e-01 1.875676214694976807e-02 -2.892824411392211914e-01 -7.236116379499435425e-02 2.006559818983078003e-01 5.209531262516975403e-02 4.372597113251686096e-02 9.413640946149826050e-02 -2.171725183725357056e-01 -1.275238841772079468e-01 -7.255222648382186890e-02 -1.723796129226684570e-01 -1.226259246468544006e-01 2.133883535861968994e-02 -1.025546789169311523e-01 -2.837578654289245605e-01 1.797244697809219360e-01 -1.643969267606735229e-01 1.098869070410728455e-01 4.306944832205772400e-02 1.222370266914367676e-01 3.599396049976348877e-01 -1.643747389316558838e-01 2.010523676872253418e-01 -2.893067002296447754e-01 -2.245115637779235840e-01 1.202228143811225891e-01 2.576405704021453857e-01 1.922137588262557983e-01 -1.453275978565216064e-01 -1.412319093942642212e-01 2.309290021657943726e-01
3.863275051116943359e-01 -1.379629075527191162e-01 -3.227757215499877930e-01 5.971590429544448853e-02 1.934401690959930420e-01 -4.435532391071319580e-01 -5.280607938766479492e-02 1.301108747720718384e-01 4.569000157061964273e-04 1.297544091939926147e-01 1.872558444738388062e-01 -1.646659970283508301e-01 -8.734080195426940918e-02 4.416781663894653320e-02 6.005331128835678101e-02 -1.666075438261032104e-01 2.585060894489288330e-01 -9.687595814466476440e-02 1.102172024548053741e-02 -3.282212316989898682e-01 -1.882644593715667725e-01 -7.540880888700485229e-02 -1.969613730907440186e-01 -2.926584519445896149e-02 5.070321634411811829e-02 7.410934567451477051e-02 -4.770740121603012085e-02 -1.660631224513053894e-02 6.174137815833091736e-02 9.546349197626113892e-02 -2.330549210309982300e-01 -8.622989058494567871e-02
1.723419129848480225e-01 -1.205757446587085724e-02 -2.549651265144348145e-01 3.672139942646026611e-01 -7.367371022701263428e-02 4.984259977936744690e-02 -1.984846144914627075e-01 -1.095402687788009644e-01 -3.140073716640472412e-01 2.168806046247482300e-01 -7.438369840383529663e-02 2.142606824636459351e-01 -1.220459043979644775e-01 -1.995574533939361572e-01 -6.800690293312072754e-02 -2.434637993574142456e-01 -4.451131820678710938e-02 1.545765623450279236e-02 -1.254655867815017700e-01 -7.781932502985000610e-02 5.664317309856414795e-02 3.326697945594787598e-01 1.654150635004043579e-01 1.172519028186798096e-01 -5.043661221861839294e-02 -7.636635750532150269e-02 7.888928800821304321e-02 1.910919994115829468e-01 3.532238006591796875e-01 -5.334626510739326477e-02 -1.381167620420455933e-01 1.359642297029495239e-01
6.755277514457702637e-02 -2.011360824108123779e-01 -2.886475026607513428e-01 -1.012570783495903015e-01 -6.052544713020324707e-02 -2.689744345843791962e-02 1.205955222249031067e-01 -2.120045721530914307e-01 -1.736371964216232300e-01 -1.175581384450197220e-02 -1.033329218626022339e-01 -3.552579879760742188e-02 -1.198042631149291992e-01 5.937427282333374023e-03 -1.323545873165130615e-01 -2.322651594877243042e-01 -4.169902950525283813e-02 -1.218508034944534302e-01 -5.625812802463769913e-03 -1.186745837330818176e-01 2.912184223532676697e-02 9.339667856693267822e-02 2.117356751114130020e-03 1.697285771369934082e-01 -3.529204726219177246e-01 -1.097530350089073181e-01 2.312970906496047974e-01 3.113914132118225098e-01 6.812111288309097290e-02 -3.620651662349700928e-01 -4.175131022930145264e-01 -5.708003044128417969e-02
-5.616573989391326904e-02 -3.543902635574340820e-01 -2.538153715431690216e-02 1.243175640702247620e-01 -6.160731893032789230e-03 -2.336963266134262085e-01 -7.213840633630752563e-02 1.413643807172775269e-01 4.909563437104225159e-02 1.923302412033081055e-01 1.314872354269027710e-01 -1.143262255936861038e-02 1.385687198489904404e-02 -1.267647743225097656e-01 -1.006256341934204102e-01 -1.825123727321624756e-01 2.533800005912780762e-01 1.367766857147216797e-01 -5.019671097397804260e-02 1.107177697122097015e-02 1.520099788904190063e-01 1.768413186073303223e-01 -4.702635407447814941e-01 1.831142902374267578e-01 -1.432009786367416382e-01 -4.115117788314819336e-01 3.252897411584854126e-02 6.305438280105590820e-02 1.800090223550796509e-01 -1.461304575204849243e-01 -6.129092723131179810e-02 1.085772514343261719e-01
6.949735432863235474e-02 -4.936929419636726379e-02 9.973368048667907715e-02 -9.650385379791259766e-02 1.157649978995323181e-01 -1.723116785287857056e-01 -1.280791163444519043e-01 8.869919925928115845e-02 -2.903684973716735840e-01 2.533739209175109863e-01 -8.067563921213150024e-02 -5.093932151794433594e-02 2.032810002565383911e-01 1.116566583514213562e-01 6.690540909767150879e-02 -4.043909534811973572e-02 2.908180952072143555e-01 -1.753959655761718750e-01 2.043447196483612061e-01 3.141549602150917053e-02 -2.147666662931442261e-01 1.721789091825485229e-01 -2.413305826485157013e-02 -1.940948218107223511e-01 -3.301127851009368896e-01 -5.519353784620761871e-03 1.304281949996948242e-01 4.563177227973937988e-01 1.473792344331741333e-01 -1.334211323410272598e-03 -2.439376860857009888e-01 -3.181781247258186340e-02
1.697515547275543213e-01 2.932418137788772583e-02 5.143413320183753967e-02 -1.052077114582061768e-02 -3.859579563140869141e-01 -1.953296959400177002e-01 6.983836740255355835e-02 -9.648624062538146973e-02 -2.159248441457748413e-01 1.403305381536483765e-01 -1.187169104814529419e-01 2.138216197490692139e-01 1.539513617753982544e-01 3.157185018062591553e-02 -2.878038287162780762e-01 -4.533284902572631836e-01 7.831634581089019775e-02 -3.613625466823577881e-01 -5.385195836424827576e-02 -2.194680273532867432e-01 5.731748789548873901e-02 -5.501024797558784485e-02 8.805760741233825684e-02 -1.673771739006042480e-01 -1.096139922738075256e-01 -1.701716631650924683e-01 -6.879499554634094238e-02 -5.467336997389793396e-02 1.510081738233566284e-01 3.922250121831893921e-02 -1.555530130863189697e-01 1.265241997316479683e-03
-3.440115833654999733e-03 -3.328754007816314697e-01 -2.118575423955917358e-01 -8.338783681392669678e-02 -1.175000071525573730e-01 -1.083822697401046753e-01 -1.178515180945396423e-01 1.401108205318450928e-01 -8.480695635080337524e-02 -3.547661378979682922e-02 -7.127569615840911865e-02 1.786981672048568726e-01 -8.286726474761962891e-02 1.419121026992797852e-01 1.804447472095489502e-01 -4.217126071453094482e-01 -1.594104021787643433e-01 -2.234919369220733643e-01 -2.455028006806969643e-03 -1.837560385465621948e-01 1.168176829814910889e-01 2.606819868087768555e-01 -4.567687399685382843e-03 -2.471477985382080078e-01 -3.909131139516830444e-02 7.697997987270355225e-02 9.671379812061786652e-03 3.266383409500122070e-01 2.609080076217651367e-01 1.685818284749984741e-01 -1.453270018100738525e-01 1.082136929035186768e-01
1.724120229482650757e-01 -1.438395082950592041e-01 -3.153257668018341064e-01 3.971397504210472107e-02 -5.460441112518310547e-02 2.892389334738254547e-02 -3.079461157321929932e-01 -1.147052943706512451e-01 -3.018897175788879395e-01 3.425036966800689697e-01 1.031564082950353622e-02 -1.349265873432159424e-01 -4.419756308197975159e-02 1.964162141084671021e-01 5.318703502416610718e-02 3.498602285981178284e-02 3.140743589028716087e-03 -1.439896374940872192e-01 -2.409837543964385986e-01 -2.363754212856292725e-01 -1.511465460062026978e-01 2.657234668731689453e-01 7.342657446861267090e-02 7.012456655502319336e-02 -1.186042204499244690e-01 -2.486185878515243530e-01 -2.209056019783020020e-01 2.441508322954177856e-01 1.144707053899765015e-01 1.341647058725357056e-01 -9.612673521041870117e-02 -4.840742424130439758e-02
1.962444633245468140e-01 -7.425349950790405273e-02 -2.766878306865692139e-01 1.173043698072433472e-01 1.955497860908508301e-01 -1.244227513670921326e-01 -9.730251133441925049e-02 1.695270389318466187e-01 1.225346252322196960e-01 2.268815636634826660e-01 -6.490508466958999634e-02 2.654295563697814941e-01 -9.183906763792037964e-02 1.125222891569137573e-01 -5.341424047946929932e-02 -1.103937625885009766e-01 6.148803979158401489e-03 -7.101152092218399048e-02 -3.317134976387023926e-01 -2.662490122020244598e-02 3.725506365299224854e-01 2.164224237203598022e-01 -2.943684533238410950e-02 -4.801024869084358215e-02 -2.353684604167938232e-01 1.255467534065246582e-01 1.620031148195266724e-01 2.551988363265991211e-01 9.746052324771881104e-02 -5.446372926235198975e-02 -2.504409849643707275e-01 2.325821667909622192e-01
1.577217727899551392e-01 -1.332640368491411209e-02 -1.618460007011890411e-02 -1.534861028194427490e-01 2.045423984527587891e-01 -6.046161800622940063e-02 -2.445423007011413574e-01 7.736294716596603394e-02 -1.353479549288749695e-02 3.416432067751884460e-02 -5.015068128705024719e-02 1.159485280513763428e-01 -2.944260537624359131e-01 1.091098636388778687e-01 -7.859960198402404785e-02 -3.832495808601379395e-01 -6.371356546878814697e-02 2.212926149368286133e-01 2.528954446315765381e-01 -2.021344006061553955e-01 7.767632603645324707e-02 -2.576996386051177979e-02 -1.720892637968063354e-01 3.427008166909217834e-02 -1.573670357465744019e-01 -1.350986510515213013e-01 5.866508185863494873e-02 3.105295896530151367e-01 1.501986235380172729e-01 -3.726643696427345276e-02 -4.267157316207885742e-01 1.632049530744552612e-01
6.025646254420280457e-02 -4.597960039973258972e-02 -1.417836397886276245e-01 -1.305715888738632202e-01 -1.771801561117172241e-01 -4.059820175170898438e-01 -1.058614775538444519e-01 1.760794222354888916e-01 -5.577201023697853088e-02 1.649650931358337402e-01 5.568667128682136536e-02 1.841339021921157837e-01 1.839805245399475098e-01 3.491509705781936646e-02 1.897039711475372314e-01 1.057844981551170349e-02 4.082521423697471619e-02 1.601959466934204102e-01 -3.325080499053001404e-02 -5.017301440238952637e-01 -1.656690239906311035e-02 2.004821598529815674e-01 -2.066551148891448975e-01 -5.679705366492271423e-02 -2.601543664932250977e-01 2.454206719994544983e-02 -1.003404036164283752e-01 -1.128214895725250244e-01 2.305741161108016968e-01 -1.266315300017595291e-02 4.866638034582138062e-02 -2.585351169109344482e-01
1.817859709262847900e-01 1.859738118946552277e-02 -5.671347677707672119e-02 2.199594527482986450e-01 -7.784067839384078979e-02 -1.486506909132003784e-01 -5.020571127533912659e-02 1.280806809663772583e-01 -2.500803768634796143e-01 2.798272967338562012e-01 -1.706478744745254517e-01 1.459884494543075562e-01 -7.067678868770599365e-02 -3.379588425159454346e-01 1.899070292711257935e-01 -2.921854555606842041e-01 -2.474328428506851196e-01 -3.705390542745590210e-02 1.293361932039260864e-01 -2.050857394933700562e-01 -5.864619836211204529e-02 7.704402506351470947e-02 1.218226030468940735e-01 -3.259836137294769287e-01 -3.007298707962036133e-01 4.343724995851516724e-02 -2.335035055875778198e-02 -6.149601936340332031e-02 1.761153191328048706e-01 5.159180611371994019e-03 -2.111110091209411621e-01 -1.089685037732124329e-01
1.247772201895713806e-01 -2.387293428182601929e-01 -2.301651537418365479e-01 -3.058896362781524658e-01 -1.798445284366607666e-01 -3.672093749046325684e-01 -1.192014589905738831e-01 -1.136121079325675964e-01 -1.287680026143789291e-02 1.949802339076995850e-01 1.685813367366790771e-01 1.054043918848037720e-01 -3.565113991498947144e-02 -1.044567152857780457e-01 -1.773359328508377075e-01 -2.674057483673095703e-01 8.104032278060913086e-02 6.252606213092803955e-02 -4.454392939805984497e-02 -6.412955373525619507e-02 -2.374119870364665985e-02 -9.685713052749633789e-02 2.959534525871276855e-02 -4.439381882548332214e-02 1.257521957159042358e-01 1.871834136545658112e-02 -4.419682174921035767e-02 5.022648572921752930e-01 6.998077780008316040e-02 -1.480426490306854248e-01 -1.996728032827377319e-01 -1.652455925941467285e-01
2.737314105033874512e-01 -1.181051582098007202e-01 -1.924233734607696533e-01 7.714018225669860840e-02 -2.578011751174926758e-01 -5.797279626131057739e-02 -2.561410367488861084e-01 9.848397225141525269e-02 -7.171412464231252670e-03 -1.456272900104522705e-01 2.363553196191787720e-01 -1.456756051629781723e-02 1.694641262292861938e-01 9.543147683143615723e-02 -2.048155516386032104e-01 -2.597673833370208740e-01 2.302839607000350952e-01 -7.651669532060623169e-02 2.263341471552848816e-02 -1.647119969129562378e-01 -4.531373083591461182e-02 3.339020311832427979e-01 -2.089696228504180908e-01 9.149357676506042480e-02 -1.451064348220825195e-01 -2.063045501708984375e-01 -2.821118235588073730e-01 -1.892196387052536011e-01 2.503133714199066162e-01 -5.585888773202896118e-02 -3.887806087732315063e-02 -4.306148272007703781e-03
1.036291271448135376e-01 -4.479007795453071594e-02 -1.751215010881423950e-01 8.695543743669986725e-03 -9.364584088325500488e-02 -1.901525408029556274e-01 1.654642447829246521e-02 1.337534934282302856e-01 -1.068692505359649658e-01 1.902204602956771851e-01 8.028846234083175659e-02 1.495949476957321167e-01 -5.886718630790710449e-02 -1.292900890111923218e-01 -1.018994674086570740e-01 -2.644534409046173096e-01 1.349299699068069458e-01 3.582194820046424866e-02 4.097349941730499268e-02 -3.202204108238220215e-01 -5.625122413039207458e-02 2.096903696656227112e-02 2.262516021728515625e-01 1.655614376068115234e-01 -1.713184267282485962e-01 -3.840492665767669678e-01 -4.156069755554199219e-01 1.664819717407226562e-01 -1.818721592426300049e-01 -2.014890015125274658e-01 -2.404388785362243652e-01 4.244318976998329163e-02
-1.429197490215301514e-01 -1.130602136254310608e-01 3.804276883602142334e-02 -9.050250798463821411e-02 -1.577645242214202881e-01 -1.988682001829147339e-01 -2.383637279272079468e-01 1.238615810871124268e-01 -2.184700518846511841e-01 2.122957557439804077e-01 1.361639052629470825e-01 -3.570224046707153320e-01 -1.662716120481491089e-01 2.739573121070861816e-01 1.458382308483123779e-01 -7.157675176858901978e-02 1.493253856897354126e-01 -2.661522626876831055e-01 -9.786625951528549194e-02 -2.015275061130523682e-01 -1.703837662935256958e-01 2.183151394128799438e-01 6.383079290390014648e-02 1.045054346323013306e-01 -1.527339220046997070e-01 3.193191066384315491e-02 2.231546938419342041e-01 2.833738625049591064e-01 4.157762601971626282e-02 -8.167012780904769897e-02 -6.210622191429138184e-02 2.257099002599716187e-01
1.473383903503417969e-01 1.223170980811119080e-01 -9.302214533090591431e-02 -1.127227470278739929e-01 1.985158324241638184e-01 -1.473184376955032349e-01 -9.631308168172836304e-02 1.107480190694332123e-02 -4.331856071949005127e-01 4.137802124023437500e-01 9.671640582382678986e-03 -1.007964909076690674e-01 -1.486604213714599609e-01 4.561071470379829407e-02 6.167721748352050781e-02 -2.136331945657730103e-01 1.674830466508865356e-01 3.253406658768653870e-02 8.868759870529174805e-02 -2.352479994297027588e-01 5.934449285268783569e-02 -7.003834098577499390e-02 1.052916347980499268e-01 1.601740419864654541e-01 -2.613160312175750732e-01 -1.107526049017906189e-01 4.390284419059753418e-02 3.634615838527679443e-01 -1.985462941229343414e-02 1.578336656093597412e-01 4.830826073884963989e-02 2.213841825723648071e-01
2.108376622200012207e-01 -1.317987293004989624e-01 7.866226136684417725e-02 -1.277823150157928467e-01 -1.352816969156265259e-01 1.795495897531509399e-01 -1.566467573866248131e-03 3.987608850002288818e-02 -1.709851175546646118e-01 1.703082323074340820e-01 1.552433054894208908e-02 1.697445809841156006e-01 -6.045692041516304016e-02 2.080155760049819946e-01 1.656637042760848999e-01 -1.781176924705505371e-01 2.079105526208877563e-01 4.033558815717697144e-02 2.445674240589141846e-01 -1.289478689432144165e-01 -1.689276099205017090e-01 7.061089575290679932e-02 -2.453020513057708740e-01 -1.230982095003128052e-01 -1.926961541175842285e-01 -1.741813719272613525e-01 5.511751025915145874e-02 4.297652840614318848e-01 -2.435205690562725067e-02 -1.717844009399414062e-01 -3.278198838233947754e-01 2.172985672950744629e-01
1.192832738161087036e-01 2.858111560344696045e-01 -3.821914196014404297e-01 -9.678843617439270020e-02 -2.425304800271987915e-01 -1.217561494559049606e-02 -8.426394313573837280e-02 3.831446170806884766e-02 -1.865590363740921021e-01 1.005186289548873901e-01 -1.455912206438370049e-05 6.601263582706451416e-02 7.066375762224197388e-02 -6.583509594202041626e-02 1.558623369783163071e-02 -1.833592951297760010e-01 1.576286554336547852e-01 1.877884715795516968e-01 9.082078933715820312e-02 -3.573407530784606934e-01 4.100229963660240173e-02 1.418493539094924927e-01 1.805700063705444336e-01 -2.189919585362076759e-03 1.964998394250869751e-01 -1.461462527513504028e-01 -4.358686134219169617e-02 5.275328829884529114e-02 4.427362084388732910e-01 1.203790009021759033e-01 -2.443248331546783447e-01 -5.771053582429885864e-02
1.433454304933547974e-01 9.875857084989547729e-02 -1.280841529369354248e-01 -9.176333993673324585e-02 9.112959355115890503e-02 -3.220774531364440918e-01 1.728053018450737000e-02 1.559647917747497559e-01 1.908503845334053040e-02 1.432991325855255127e-01 8.209477365016937256e-02 1.193230133503675461e-02 2.570389397442340851e-02 2.261315584182739258e-01 4.201337322592735291e-02 -3.083874285221099854e-01 1.247503533959388733e-01 -4.802031815052032471e-02 -1.031645163893699646e-01 -4.094339609146118164e-01 -8.977008610963821411e-02 8.004805445671081543e-02 9.148473618552088737e-04 -9.780953079462051392e-02 1.495688967406749725e-02 8.293683081865310669e-02 -2.064500749111175537e-01 2.947798371315002441e-01 4.024994969367980957e-01 -2.475912123918533325e-02 -3.204916417598724365e-01 -9.813980013132095337e-02
1.971575766801834106e-01 -1.565546840429306030e-01 -5.579618737101554871e-02 9.706404805183410645e-02 9.364166110754013062e-02 -1.574582010507583618e-01 -2.295054048299789429e-01 -1.235146448016166687e-01 -7.467991113662719727e-02 3.461141586303710938e-01 8.303949981927871704e-02 1.591923832893371582e-02 1.522759944200515747e-01 1.580720841884613037e-01 -9.759212285280227661e-02 -2.754531800746917725e-01 2.005703449249267578e-01 -1.219109818339347839e-01 4.530423507094383240e-02 -3.187688291072845459e-01 -4.307306930422782898e-02 -7.802552077919244766e-03 -2.577693760395050049e-01 -2.218647301197052002e-02 -3.671458736062049866e-02 3.321453556418418884e-02 2.879795730113983154e-01 4.432825371623039246e-02 4.094609022140502930e-01 2.326670289039611816e-02 1.997915506362915039e-01 -1.828248649835586548e-01
1.333095878362655640e-01 -2.101423889398574829e-01 -6.002513319253921509e-02 -1.341094449162483215e-02 8.018136024475097656e-02 -4.509433507919311523e-01 -2.004554569721221924e-01 3.371491134166717529e-01 -2.430295944213867188e-01 3.124953508377075195e-01 -1.641468107700347900e-01 -2.004751004278659821e-02 1.580622792243957520e-01 2.187506854534149170e-02 3.601731359958648682e-01 -1.912665218114852905e-01 8.767394721508026123e-02 -5.715045332908630371e-02 1.162351965904235840e-01 -2.847572416067123413e-02 -5.478016287088394165e-02 4.833957552909851074e-02 3.020350821316242218e-02 -3.396813571453094482e-02 2.222637645900249481e-02 -1.724471300840377808e-01 1.776631325483322144e-01 1.814044713973999023e-01 4.061771556735038757e-02 1.266965121030807495e-01 -1.121353060007095337e-01 1.927805393934249878e-01
3.704389929771423340e-01 -1.878043562173843384e-01 -1.476013511419296265e-01 -4.202535003423690796e-02 -1.626218110322952271e-01 -2.807193398475646973e-01 -5.844846367835998535e-02 3.558555245399475098e-01 9.877394884824752808e-03 2.792646288871765137e-01 -2.238593697547912598e-01 -3.698849305510520935e-02 2.381741851568222046e-01 -1.782294362783432007e-02 9.022016823291778564e-02 -2.157176733016967773e-01 -1.354504562914371490e-02 -6.474472582340240479e-02 1.832131110131740570e-02 -3.696846589446067810e-02 -3.219778835773468018e-02 3.743199259042739868e-02 1.037599798291921616e-02 3.025766909122467041e-01 -4.308983311057090759e-02 9.639166295528411865e-02 2.516501247882843018e-01 2.049832493066787720e-01 2.387501299381256104e-01 1.665764302015304565e-01 -7.641900330781936646e-02 1.418052762746810913e-01
-1.243115290999412537e-01 -7.158766686916351318e-02 -2.891270518302917480e-01 -1.966588050127029419e-01 -1.115284636616706848e-01 -8.671101927757263184e-02 -4.807724803686141968e-02 1.230652630329132080e-01 -1.090534925460815430e-01 -1.815580762922763824e-02 4.824439063668251038e-02 -1.036693379282951355e-01 4.525242373347282410e-03 1.647690236568450928e-01 -2.687201797962188721e-01 -3.385272026062011719e-01 1.290646344423294067e-01 5.751328542828559875e-02 8.106568455696105957e-02 -1.542849987745285034e-01 -1.094439625740051270e-01 1.466726213693618774e-01 -2.101987451314926147e-01 5.809044092893600464e-02 -1.665541380643844604e-01 -1.507748812437057495e-01 -2.322810292243957520e-01 7.693333923816680908e-02 1.003192365169525146e-01 -2.177129983901977539e-01 -4.674041271209716797e-01 2.505902349948883057e-01
8.463403582572937012e-02 1.838361262343823910e-03 -3.650813698768615723e-01 -9.546881169080734253e-02 -1.676677614450454712e-01 -2.770981490612030029e-01 1.045446619391441345e-01 1.182244867086410522e-01 -2.887426018714904785e-01 2.011882215738296509e-01 7.180195301771163940e-02 -1.853547990322113037e-01 1.178982034325599670e-01 -1.136463414877653122e-02 1.604097038507461548e-01 -2.130686044692993164e-01 2.165951766073703766e-02 -2.811777889728546143e-01 -2.373571842908859253e-01 -2.368199378252029419e-01 5.034517124295234680e-02 2.185795307159423828e-01 6.190647836774587631e-03 -3.119504079222679138e-02 -2.071699500083923340e-01 3.608078882098197937e-02 -2.825385034084320068e-01 8.516314625740051270e-02 5.555443465709686279e-02 -2.613636553287506104e-01 -2.559464983642101288e-02 1.596350967884063721e-01
1.999936252832412720e-01 -3.596237003803253174e-01 -1.120624691247940063e-01 2.509906589984893799e-01 1.745926141738891602e-01 -9.635827690362930298e-02 -2.504897117614746094e-01 3.717899620532989502e-01 -3.529042378067970276e-02 2.681939601898193359e-01 -5.788534134626388550e-02 3.861306235194206238e-02 -1.108554899692535400e-01 -1.050259247422218323e-01 -2.080038934946060181e-02 -1.749081462621688843e-01 6.769459694623947144e-02 -1.283090710639953613e-01 -8.129271864891052246e-02 -4.220215976238250732e-01 1.660643219947814941e-01 3.661284595727920532e-02 -1.124689877033233643e-01 2.867660112679004669e-02 -1.377906501293182373e-01 -2.580853402614593506e-01 -7.801246643066406250e-02 -1.311737596988677979e-01 -9.783966839313507080e-02 5.652279034256935120e-02 1.098076403141021729e-01 -1.268393918871879578e-02
9.271866083145141602e-02 -1.753002256155014038e-01 1.772793568670749664e-02 1.299423575401306152e-01 1.170319914817810059e-01 -2.781471312046051025e-01 -2.092633694410324097e-01 -3.591147810220718384e-02 -1.949994415044784546e-01 3.842379152774810791e-01 -1.442661434412002563e-01 1.212002709507942200e-01 -2.079389989376068115e-01 -2.929295301437377930e-01 4.933075606822967529e-02 -1.990688294172286987e-01 -5.388285219669342041e-02 -2.307390570640563965e-01 -9.952711872756481171e-03 -1.530222445726394653e-01 -1.065521389245986938e-01 1.589693576097488403e-01 -5.055443570017814636e-02 -9.557233750820159912e-02 3.933605179190635681e-02 -1.189615428447723389e-01 1.906896680593490601e-01 -3.176484722644090652e-03 2.689260840415954590e-01 2.772695943713188171e-02 -3.411985635757446289e-01 2.133197337388992310e-01
4.483413994312286377e-01 -8.203642070293426514e-02 -1.591702848672866821e-01 3.023840300738811493e-02 -7.987542450428009033e-02 -1.989911347627639771e-01 5.436886474490165710e-02 3.411707282066345215e-01 7.637093216180801392e-02 2.116945832967758179e-01 -1.782928109169006348e-01 -2.754063345491886139e-03 2.006227672100067139e-01 -2.243736088275909424e-01 1.381813585758209229e-01 -1.763229817152023315e-01 1.363131403923034668e-01 -1.715596467256546021e-01 7.127024978399276733e-02 -7.784195244312286377e-02 -1.534239351749420166e-01 -5.573280621320009232e-03 -9.790591150522232056e-02 1.643474251031875610e-01 -1.928443312644958496e-01 -4.373487830162048340e-02 2.751786112785339355e-01 2.424644082784652710e-01 2.197861671447753906e-01 1.046826913952827454e-01 -1.144373491406440735e-01 1.103031262755393982e-01
2.316166162490844727e-01 -1.732673197984695435e-01 -1.882313191890716553e-01 -3.327492773532867432e-01 -1.380448341369628906e-01 2.299019545316696167e-01 -3.452896326780319214e-02 8.940339833498001099e-02 -1.369481980800628662e-01 2.202804088592529297e-01 -2.026290073990821838e-02 1.756874769926071167e-01 5.557543039321899414e-02 6.717562675476074219e-02 -1.001668944954872131e-01 -3.182604014873504639e-01 -6.185002624988555908e-02 2.717407420277595520e-02 -2.148054540157318115e-01 -1.479917317628860474e-01 -9.736390411853790283e-02 1.154576763510704041e-01 2.247581817209720612e-02 1.664354801177978516e-01 -2.250967621803283691e-01 -3.512842208147048950e-02 -7.759664952754974365e-02 4.201200306415557861e-01 1.957542449235916138e-01 -1.735959053039550781e-01 -1.405515372753143311e-01 -1.592036485671997070e-01
2.728621065616607666e-01 -2.127613872289657593e-01 -3.400092124938964844e-01 -3.216865658760070801e-01 -1.286647021770477295e-01 -2.011557221412658691e-01 -2.038326859474182129e-02 -8.387737907469272614e-03 -1.170639023184776306e-01 2.132137417793273926e-01 1.355750560760498047e-01 7.805217802524566650e-02 -7.473979610949754715e-03 -3.154715523123741150e-02 -1.481848955154418945e-01 -2.444116026163101196e-01 8.075470477342605591e-02 8.392783254384994507e-02 -1.153913810849189758e-01 3.273108275607228279e-03 -3.951027616858482361e-02 1.758944690227508545e-01 -8.751393854618072510e-02 -1.714902073144912720e-01 -3.779999539256095886e-02 1.452520769089460373e-02 -2.503079473972320557e-01 4.678233861923217773e-01 1.674462109804153442e-01 -1.393575072288513184e-01 -1.215623412281274796e-02 -1.004221662878990173e-01
3.572333157062530518e-01 -6.032630428671836853e-02 -9.597812592983245850e-02 -1.687713414430618286e-01 -1.107682734727859497e-01 -9.181751310825347900e-02 1.329759359359741211e-01 3.969036042690277100e-01 1.663823425769805908e-01 2.180077731609344482e-01 -1.751178056001663208e-01 1.262448579072952271e-01 2.377098649740219116e-01 -2.769348621368408203e-01 -1.758647710084915161e-02 -9.357018768787384033e-02 1.146947890520095825e-01 -1.396949440240859985e-01 5.840323120355606079e-02 -1.974647119641304016e-02 -1.363749522715806961e-02 5.213979259133338928e-02 -1.209528371691703796e-01 2.178882807493209839e-01 -4.784730449318885803e-02 1.004934310913085938e-02 2.025495618581771851e-01 2.447979897260665894e-01 3.488581180572509766e-01 -7.664945721626281738e-02 -1.206016689538955688e-01 1.552801728248596191e-01
1.975595057010650635e-01 2.158852294087409973e-03 -1.943561732769012451e-01 9.324173443019390106e-03 2.018068581819534302e-01 -2.483335733413696289e-01 -9.573719650506973267e-02 9.889294207096099854e-02 -3.630187511444091797e-01 3.626574277877807617e-01 2.238549292087554932e-01 1.021727621555328369e-01 1.513323932886123657e-01 -1.989137977361679077e-01 3.217965736985206604e-02 -1.052332147955894470e-01 1.090690195560455322e-01 2.110185176134109497e-01 -9.737012535333633423e-02 -2.659037709236145020e-01 2.236231714487075806e-01 2.008801326155662537e-02 7.675153017044067383e-02 1.288079023361206055e-01 -2.230384647846221924e-01 -2.185852676630020142e-01 -2.017538249492645264e-02 2.014829367399215698e-01 -2.448586747050285339e-02 2.004051208496093750e-01 8.935506641864776611e-02 8.095824718475341797e-02
9.733234345912933350e-02 -3.176836371421813965e-01 -8.782674372196197510e-02 1.710548549890518188e-01 -3.256571590900421143e-01 -5.191565677523612976e-02 -1.407441049814224243e-01 1.789605021476745605e-01 5.317470803856849670e-02 1.643790900707244873e-01 1.595653146505355835e-01 -3.111158683896064758e-02 -1.208820194005966187e-02 -2.653590738773345947e-01 -2.053387612104415894e-01 -1.704643107950687408e-02 2.113422602415084839e-01 -1.192789822816848755e-01 1.287310719490051270e-01 -7.197227329015731812e-02 -1.357280164957046509e-01 2.284953892230987549e-01 -3.273189365863800049e-01 6.558513641357421875e-02 -3.195612132549285889e-01 -1.216647922992706299e-01 -1.312027722597122192e-01 -1.334098428487777710e-01 3.128943592309951782e-02 7.882755249738693237e-02 -2.738861739635467529e-01 1.609247475862503052e-01
1.213045567274093628e-01 7.433548569679260254e-02 -1.885004490613937378e-01 -6.727809458971023560e-02 1.667067706584930420e-01 -2.725064754486083984e-01 -2.041143327951431274e-01 -7.261934876441955566e-02 -3.617635667324066162e-01 1.798802167177200317e-01 6.703144311904907227e-02 -5.609517917037010193e-02 -1.829903125762939453e-01 8.174908906221389771e-02 -1.655398756265640259e-01 -9.438025951385498047e-02 3.310494124889373779e-01 -1.588869690895080566e-01 9.730734676122665405e-02 -2.737204432487487793e-01 3.756125643849372864e-02 8.459798246622085571e-02 4.808065667748451233e-02 2.275632768869400024e-01 -1.588143855333328247e-01 -2.985861003398895264e-01 -1.765484511852264404e-01 1.755397915840148926e-01 -1.794616878032684326e-01 -6.995958834886550903e-02 -1.975971758365631104e-01 9.468331187963485718e-02
1.925981342792510986e-01 -7.045045495033264160e-02 -3.253477811813354492e-02 -9.038283675909042358e-02 8.219179511070251465e-02 5.591560900211334229e-02 -1.105503216385841370e-01 -2.280576154589653015e-02 -2.325500361621379852e-02 4.214474558830261230e-01 -4.484958201646804810e-02 2.628479599952697754e-01 3.898226842284202576e-02 -1.743775978684425354e-02 -1.543938964605331421e-01 -3.014866411685943604e-01 -2.124124020338058472e-01 -9.479054063558578491e-02 1.046419590711593628e-01 -1.117881760001182556e-01 3.001075387001037598e-01 2.697744965553283691e-01 8.808536082506179810e-02 -1.296024918556213379e-01 -1.056086570024490356e-01 -2.224730402231216431e-01 2.224650532007217407e-01 2.028127014636993408e-01 4.861096292734146118e-02 -2.214543521404266357e-02 -2.404261827468872070e-01 2.887872457504272461e-01
1.119919121265411377e-01 -2.020471096038818359e-01 -1.849204152822494507e-01 1.655014902353286743e-01 1.863073110580444336e-01 -2.295733690261840820e-01 -1.333712786436080933e-01 -1.085174307227134705e-01 -2.226753234863281250e-01 2.702362835407257080e-01 -6.682100892066955566e-02 -7.239078730344772339e-02 1.310510486364364624e-01 -2.730577588081359863e-01 -3.360098227858543396e-02 -2.337380051612854004e-01 1.073205173015594482e-01 9.617548435926437378e-02 -1.832760870456695557e-01 -1.095298752188682556e-01 1.663110554218292236e-01 8.041930198669433594e-02 -2.845688536763191223e-02 2.577202953398227692e-02 -8.887636661529541016e-02 -4.740927815437316895e-01 -6.168023124337196350e-02 -1.370268501341342926e-02 2.624389827251434326e-01 -7.238771766424179077e-02 -2.691474743187427521e-02 -2.735080718994140625e-01
3.261526226997375488e-01 2.763751894235610962e-03 -2.998176515102386475e-01 -2.989149838685989380e-02 -1.455385237932205200e-01 -2.776232659816741943e-01 1.107930466532707214e-01 -9.246314316987991333e-02 -3.233551681041717529e-01 9.947756677865982056e-02 -1.083221808075904846e-01 6.615442037582397461e-02 -2.210988849401473999e-01 -5.462332442402839661e-02 -6.861793249845504761e-02 -1.599015444517135620e-01 -2.233883738517761230e-01 4.397719725966453552e-02 -7.758978754281997681e-02 -1.066400483250617981e-01 -3.436413407325744629e-02 1.162718310952186584e-01 -3.897938728332519531e-01 1.949306726455688477e-01 -1.895094811916351318e-01 -1.181293651461601257e-01 9.762196242809295654e-02 3.209744989871978760e-01 -1.473010927438735962e-01 8.282531052827835083e-02 -3.339590271934866905e-03 7.864139974117279053e-02
4.137412309646606445e-01 -2.776492834091186523e-01 9.239996969699859619e-02 -2.497619688510894775e-01 1.040386259555816650e-01 -1.188000589609146118e-01 -8.382116258144378662e-02 3.555996716022491455e-01 -8.522783219814300537e-02 -5.140698328614234924e-02 7.261519879102706909e-02 2.560401894152164459e-02 -9.745579212903976440e-02 2.138516902923583984e-01 -4.934334196150302887e-03 -3.012502193450927734e-01 1.253072321414947510e-01 3.101172670722007751e-02 1.194164901971817017e-01 -2.272959947586059570e-01 -3.848974406719207764e-02 2.219529747962951660e-01 -5.349100753664970398e-02 2.199430949985980988e-02 6.330529600381851196e-02 -6.046530976891517639e-02 -9.245431423187255859e-02 1.607984900474548340e-01 7.079609483480453491e-02 -8.931282162666320801e-02 -3.611544966697692871e-01 1.959295272827148438e-01
1.079895719885826111e-01 1.176597401499748230e-01 2.389312908053398132e-02 2.004978209733963013e-01 -2.215610593557357788e-01 -7.162132859230041504e-02 -1.051258668303489685e-01 -3.239908814430236816e-02 -1.147550269961357117e-01 1.276149153709411621e-01 1.704187244176864624e-01 -2.476665005087852478e-02 -2.108863741159439087e-01 2.117781788110733032e-01 -3.606570139527320862e-02 -1.725325733423233032e-01 1.466029137372970581e-01 -4.203980043530464172e-02 -1.095361337065696716e-01 -4.987841546535491943e-01 -1.055887117981910706e-01 1.519720256328582764e-01 1.104449853301048279e-01 1.450616419315338135e-01 -2.545565664768218994e-01 -1.480555087327957153e-01 1.444914285093545914e-02 3.100333213806152344e-01 2.816148996353149414e-01 -1.089353114366531372e-02 -2.107895910739898682e-01 -1.716588288545608521e-01
4.668900743126869202e-02 -1.020501703023910522e-01 1.045716227963566780e-03 -2.244631201028823853e-01 7.514072954654693604e-02 -2.226625829935073853e-01 -1.821691244840621948e-01 7.852277904748916626e-02 -2.143443822860717773e-01 3.742551505565643311e-01 -2.351605147123336792e-01 1.553748100996017456e-01 -1.326264441013336182e-01 -3.996028304100036621e-01 -1.082228720188140869e-01 -1.313015967607498169e-01 -6.818931549787521362e-02 -3.123608604073524475e-02 8.119779080152511597e-02 -1.023638099431991577e-01 -2.778776362538337708e-02 1.283343136310577393e-01 3.833116590976715088e-02 -1.034392043948173523e-01 1.362718641757965088e-01 -3.011032640933990479e-01 2.478310614824295044e-01 -4.143441841006278992e-02 3.518889546394348145e-01 -1.521506998687982559e-02 -1.415626555681228638e-01 4.682907089591026306e-02
-4.372405633330345154e-02 -3.204895928502082825e-02 -1.352398097515106201e-01 -2.606434002518653870e-02 1.563278287649154663e-01 -5.473630968481302261e-03 -1.839609742164611816e-01 1.411329060792922974e-01 -1.602555662393569946e-01 3.031296432018280029e-01 -1.748430132865905762e-01 2.105618268251419067e-01 -1.444005221128463745e-01 -4.746091738343238831e-02 1.569325625896453857e-01 -1.991156935691833496e-01 -1.760721504688262939e-01 -6.864812225103378296e-03 9.088330715894699097e-02 -2.908122241497039795e-01 7.667929679155349731e-02 3.896323442459106445e-01 -7.439536601305007935e-02 -1.792500019073486328e-01 -1.360476296395063400e-02 -2.011663764715194702e-01 2.874719500541687012e-01 1.686574146151542664e-02 3.484266400337219238e-01 -2.517878822982311249e-02 -1.944119781255722046e-01 1.317634284496307373e-01
9.744428843259811401e-02 -3.811843693256378174e-02 -1.661719530820846558e-01 -8.291495591402053833e-02 -1.925319135189056396e-01 -1.194075122475624084e-01 2.508079819381237030e-02 1.120178252458572388e-01 -6.380049884319305420e-02 -6.117678247392177582e-03 1.111236065626144409e-01 -1.945363357663154602e-02 9.872607886791229248e-02 2.411494702100753784e-01 -6.518673151731491089e-02 -3.902157545089721680e-01 -2.342128753662109375e-02 -2.994657456874847412e-01 -1.565178930759429932e-01 -4.179629981517791748e-01 -5.524686351418495178e-02 2.073215395212173462e-01 -3.027086257934570312e-01 -2.134979516267776489e-01 1.104916334152221680e-01 4.039068147540092468e-02 -1.061421856284141541e-01 2.016447931528091431e-01 2.091586589813232422e-01 -3.036538884043693542e-02 -2.023924142122268677e-01 -1.572934240102767944e-01
2.830644324421882629e-02 1.122287567704916000e-02 -2.583957612514495850e-01 1.722748205065727234e-02 -2.324445247650146484e-01 3.522214666008949280e-02 -1.562997698783874512e-01 1.186758279800415039e-02 -2.910000085830688477e-01 2.593734264373779297e-01 -1.708073616027832031e-01 -8.407125622034072876e-02 -1.654840409755706787e-01 3.156651556491851807e-01 7.842956483364105225e-02 4.197761043906211853e-02 -4.689339175820350647e-02 -3.291921615600585938e-01 2.946572005748748779e-02 -4.224695265293121338e-02 5.545732006430625916e-02 2.107613831758499146e-01 -1.706413477659225464e-01 -1.639799326658248901e-01 -1.813451796770095825e-01 7.248935755342245102e-03 -7.296558469533920288e-02 3.205432295799255371e-01 3.566294610500335693e-01 8.527556806802749634e-02 -1.911607384681701660e-01 1.708539202809333801e-02
2.433780580759048462e-01 4.976456612348556519e-02 -4.145996272563934326e-01 -3.943199291825294495e-02 1.719343662261962891e-01 -2.454103678464889526e-01 -2.845741212368011475e-01 1.154166609048843384e-01 -2.365593016147613525e-01 2.364814095199108124e-02 1.672406047582626343e-01 -1.697193533182144165e-01 6.135027110576629639e-02 6.995351612567901611e-02 1.959616690874099731e-01 -1.429014205932617188e-01 8.902677893638610840e-02 -1.609181016683578491e-01 1.175020411610603333e-01 -8.950392156839370728e-02 5.540877114981412888e-03 -2.491066232323646545e-02 -2.654811739921569824e-01 -9.301063418388366699e-02 -7.245088368654251099e-02 4.318306967616081238e-02 7.796169072389602661e-02 -3.335546702146530151e-02 2.506377398967742920e-01 5.861845239996910095e-02 -4.038275778293609619e-01 1.446439772844314575e-01
-5.862407386302947998e-02 8.767401427030563354e-02 3.654279978945851326e-03 8.863666653633117676e-02 -2.224351018667221069e-01 -2.090391330420970917e-02 -2.514411509037017822e-01 2.890643477439880371e-01 -3.066154718399047852e-01 1.315207779407501221e-01 2.344468422234058380e-02 1.446678768843412399e-02 -1.205511987209320068e-01 -1.783135086297988892e-01 -1.505295783281326294e-01 -1.901373267173767090e-01 2.239240407943725586e-01 -4.268261417746543884e-02 4.800507798790931702e-02 -4.457378983497619629e-01 -1.523151248693466187e-01 5.294374004006385803e-02 -2.930593788623809814e-01 1.510215103626251221e-01 -1.021171957254409790e-01 6.810289341956377029e-03 -1.780719012022018433e-01 -1.435452699661254883e-02 1.133204158395528793e-02 -3.625161051750183105e-01 -7.180035859346389771e-02 1.912507042288780212e-02
-7.123750448226928711e-02 -6.748390942811965942e-02 -3.764219209551811218e-02 3.998388350009918213e-02 6.876872479915618896e-02 -2.488122135400772095e-01 -2.985785305500030518e-01 2.027267366647720337e-01 -3.468485474586486816e-01 2.837364077568054199e-01 -9.493852406740188599e-02 3.860723227262496948e-02 -1.932557970285415649e-01 -1.948125213384628296e-01 -1.085403785109519958e-01 -1.887545436620712280e-01 -2.840037941932678223e-01 -1.414043903350830078e-01 -1.553296763449907303e-02 -1.586298942565917969e-01 -2.157049030065536499e-01 1.416964549571275711e-02 -3.419140353798866272e-02 2.671159990131855011e-02 5.075076222419738770e-02 -6.215580180287361145e-02 1.946819871664047241e-01 1.113648116588592529e-01 3.747863173484802246e-01 -1.286254078149795532e-01 -2.591213285923004150e-01 2.972008660435676575e-02
1.857479065656661987e-01 3.850583359599113464e-02 -1.448720321059226990e-02 -1.281018704175949097e-01 -7.337232679128646851e-02 -3.861080408096313477e-01 -5.274840071797370911e-02 1.165640875697135925e-01 -2.143445760011672974e-01 2.231809198856353760e-01 4.229938611388206482e-02 2.412486225366592407e-01 -4.865185543894767761e-02 2.722800523042678833e-02 -3.143207728862762451e-01 -5.694984574802219868e-04 2.107478529214859009e-01 1.846949607133865356e-01 -3.248569369316101074e-02 -5.599379539489746094e-02 -1.358516397885978222e-03 2.782685160636901855e-01 1.437011659145355225e-01 1.155999451875686646e-01 -1.996934860944747925e-01 -3.213401734828948975e-01 -5.242551118135452271e-02 2.304777204990386963e-01 -1.611615717411041260e-01 -1.976078897714614868e-01 -1.535336226224899292e-01 1.927350610494613647e-01
1.398362070322036743e-01 2.483184039592742920e-01 -4.576820135116577148e-02 1.782633811235427856e-01 -8.925882726907730103e-02 -7.329126447439193726e-02 -1.128773167729377747e-01 1.283744722604751587e-01 1.032966077327728271e-01 3.554744720458984375e-01 -2.511973679065704346e-01 1.630631238222122192e-01 4.649851098656654358e-02 -1.533870398998260498e-01 2.425796091556549072e-01 -1.222110688686370850e-01 4.142235219478607178e-02 -4.665101692080497742e-02 -4.039235413074493408e-02 -2.105503976345062256e-01 1.987505704164505005e-02 -2.424085978418588638e-03 -2.193777561187744141e-01 9.717227518558502197e-02 -1.657543927431106567e-01 -2.319716513156890869e-01 3.449118137359619141e-01 2.014444172382354736e-01 -3.599958494305610657e-02 -2.485699653625488281e-01 -1.784374266862869263e-01 2.694099247455596924e-01
3.887406587600708008e-01 8.976767957210540771e-02 -9.588186442852020264e-02 8.829861879348754883e-02 -9.756228327751159668e-02 -3.434672653675079346e-01 -1.956599205732345581e-01 2.858831360936164856e-02 6.134113296866416931e-02 1.836602389812469482e-01 -2.239780277013778687e-01 -1.074340119957923889e-01 -2.545541897416114807e-02 -2.239798009395599365e-01 7.128579914569854736e-02 -1.775214970111846924e-01 2.076074928045272827e-01 -2.032869458198547363e-01 4.273907840251922607e-02 -8.025143295526504517e-03 -4.890494421124458313e-02 -6.357371807098388672e-02 -5.267643183469772339e-02 1.744536310434341431e-01 -1.184656992554664612e-01 -1.872173398733139038e-01 4.609687924385070801e-01 5.745549872517585754e-02 6.910315155982971191e-02 -2.041945606470108032e-02 -1.102242544293403625e-01 2.499054819345474243e-01
2.797730863094329834e-01 -1.725541502237319946e-01 -1.649195700883865356e-01 -3.163722455501556396e-01 3.529511392116546631e-02 -2.539350278675556183e-02 -2.240706980228424072e-01 2.710652947425842285e-01 -1.605441719293594360e-01 2.067092247307300568e-02 2.390771657228469849e-01 9.231489151716232300e-02 -1.866696216166019440e-02 -1.168039813637733459e-01 -2.091743946075439453e-01 -2.383203804492950439e-01 2.094618976116180420e-01 1.520405113697052002e-01 -1.737408787012100220e-01 6.354071944952011108e-02 -1.119043603539466858e-01 1.967169493436813354e-01 -2.843633890151977539e-01 -1.322545707225799561e-01 -1.541483700275421143e-01 -9.182311594486236572e-02 -9.227828681468963623e-02 -1.680429279804229736e-01 5.971837788820266724e-02 -1.862619817256927490e-01 -2.726034224033355713e-01 -1.888309232890605927e-02
1.957899779081344604e-01 -2.667750716209411621e-01 6.902280263602733612e-03 1.975444257259368896e-01 -2.423655241727828979e-02 -1.458992660045623779e-01 -1.274091303348541260e-01 1.777932792901992798e-01 -2.146481126546859741e-01 4.459316432476043701e-01 -9.591152518987655640e-02 2.682283222675323486e-01 2.151502817869186401e-01 -1.570286750793457031e-01 -2.196794599294662476e-01 -3.910373449325561523e-01 -2.619614638388156891e-02 -1.934246420860290527e-01 1.426035463809967041e-01 -5.068412795662879944e-02 2.198770195245742798e-01 -9.928867965936660767e-02 6.196365505456924438e-02 -8.489971980452537537e-03 -1.305052638053894043e-01 -3.775122389197349548e-02 -1.070335432887077332e-01 2.816689200699329376e-02 -1.176808122545480728e-02 -1.463096775114536285e-02 -1.631945073604583740e-01 5.201959982514381409e-02
1.078768521547317505e-01 7.902865856885910034e-02 -1.254270672798156738e-01 -2.789793908596038818e-01 -6.443143635988235474e-02 1.074489578604698181e-01 -2.004604190587997437e-01 1.718339174985885620e-01 6.182998418807983398e-02 2.890000045299530029e-01 -1.690369695425033569e-01 -2.530771791934967041e-01 -3.233052790164947510e-02 1.926694512367248535e-01 -1.161919832229614258e-01 -1.331755965948104858e-01 3.531917557120323181e-02 9.761270880699157715e-02 -1.070560887455940247e-01 -1.693636178970336914e-01 1.089665293693542480e-01 2.081621438264846802e-01 -5.417306423187255859e-01 -4.258251190185546875e-02 -1.017926558852195740e-01 -9.930088371038436890e-02 8.039296604692935944e-03 1.107950061559677124e-01 2.344641089439392090e-01 -8.755260705947875977e-02 -1.990798860788345337e-01 1.324145048856735229e-01
2.166543602943420410e-01 -1.098756566643714905e-01 -4.485642537474632263e-02 1.197940483689308167e-01 1.263679414987564087e-01 -1.089412420988082886e-01 1.155357528477907181e-02 -7.963425479829311371e-03 8.647739142179489136e-02 2.028947621583938599e-01 -3.103945255279541016e-01 -1.679365523159503937e-02 1.273629255592823029e-02 -3.009383082389831543e-01 1.733549386262893677e-01 -4.360550045967102051e-01 -9.348541498184204102e-02 -1.209785491228103638e-01 -1.283006463199853897e-02 -2.454185187816619873e-01 -1.450091004371643066e-01 2.557875216007232666e-01 -6.288164854049682617e-02 2.185235917568206787e-02 1.783256530761718750e-01 -9.622130542993545532e-02 1.717762351036071777e-01 1.360448747873306274e-01 7.867969572544097900e-02 -2.122409045696258545e-01 -3.237634897232055664e-01 1.435550749301910400e-01
2.661030292510986328e-01 -1.991465687751770020e-01 -7.241138815879821777e-02 -2.700152397155761719e-01 -2.676578164100646973e-01 -3.633218705654144287e-01 -2.708206512033939362e-02 -1.732176169753074646e-02 -4.313451796770095825e-02 4.035104066133499146e-02 1.725018471479415894e-01 9.279337525367736816e-02 1.210283022373914719e-02 -2.595573961734771729e-01 -9.311120212078094482e-02 -2.201640009880065918e-01 9.330444037914276123e-02 1.686108708381652832e-01 8.167598396539688110e-03 -6.195070222020149231e-02 -7.560914754867553711e-02 2.108517438173294067e-01 5.690817162394523621e-02 -8.972197026014328003e-02 -1.736320406198501587e-01 -1.295340340584516525e-02 -1.961682736873626709e-01 4.561986327171325684e-01 1.814219653606414795e-01 -1.104587912559509277e-01 -7.696627080440521240e-02 -9.863516688346862793e-02
3.484132885932922363e-01 5.310550332069396973e-02 4.687508940696716309e-02 6.665344815701246262e-03 1.494144201278686523e-01 -2.191042006015777588e-01 3.848461061716079712e-02 -2.461359277367591858e-02 -3.020265698432922363e-01 3.994134664535522461e-01 8.062756061553955078e-02 -9.636137634515762329e-02 -2.037039585411548615e-02 -2.530622184276580811e-01 -1.217839890159666538e-03 -7.038744539022445679e-02 1.829723715782165527e-01 7.539825886487960815e-02 1.321602165699005127e-01 -4.037586748600006104e-01 -1.483863443136215210e-01 2.198959141969680786e-02 -1.962564140558242798e-01 6.681355088949203491e-02 -1.007030680775642395e-01 -1.222083494067192078e-01 4.325476475059986115e-03 2.025776505470275879e-01 -2.084711790084838867e-01 1.467676311731338501e-01 1.204399019479751587e-01 1.854896247386932373e-01
4.802536964416503906e-02 2.514222860336303711e-01 -1.940513551235198975e-01 3.767031803727149963e-02 -2.306453883647918701e-02 -9.490433335304260254e-02 -2.248311787843704224e-01 1.867486536502838135e-01 -1.386671513319015503e-01 1.990862786769866943e-01 -3.341448009014129639e-01 1.010149642825126648e-01 -1.343473792076110840e-02 -4.011529088020324707e-01 1.578515172004699707e-01 -2.654588818550109863e-01 -1.655449271202087402e-01 -9.847588837146759033e-02 7.486485689878463745e-02 -1.484072953462600708e-01 7.277807593345642090e-02 8.765296638011932373e-02 -4.720987752079963684e-02 -2.519135177135467529e-01 -2.830832004547119141e-01 -2.500525414943695068e-01 1.197516024112701416e-01 1.553825438022613525e-01 8.288104832172393799e-02 -1.056006401777267456e-01 -1.435905545949935913e-01 -6.738887168467044830e-03
1.043926998972892761e-01 4.304551333189010620e-02 -2.074487358331680298e-01 1.560852229595184326e-01 -7.383245974779129028e-02 -3.528991714119911194e-02 -8.848207443952560425e-02 2.277764491736888885e-02 -2.239627540111541748e-01 2.945889830589294434e-01 -1.187257990241050720e-01 -2.908883690834045410e-01 -1.833539903163909912e-01 -1.623445749282836914e-01 -1.284566074609756470e-01 -1.234503164887428284e-01 -2.506892755627632141e-02 6.762464344501495361e-02 -1.523393392562866211e-01 -1.165289729833602905e-01 2.914354391396045685e-02 4.763385057449340820e-01 1.200871318578720093e-01 2.254842594265937805e-02 -7.063075155019760132e-02 -1.453626453876495361e-01 1.744920611381530762e-01 9.464257210493087769e-02 2.445107847452163696e-01 -2.542605102062225342e-01 -2.431076914072036743e-01 -2.090791463851928711e-01
2.371033579111099243e-01 -7.529145479202270508e-02 -2.278964966535568237e-02 -8.981310576200485229e-02 1.433898657560348511e-01 -2.961528301239013672e-01 -1.562397032976150513e-01 -1.817392557859420776e-01 -5.941110104322433472e-02 2.660335004329681396e-01 -9.491520375013351440e-02 -9.123834781348705292e-03 1.361629366874694824e-01 1.917960494756698608e-01 8.556743711233139038e-02 -1.230804249644279480e-01 2.110478430986404419e-01 -1.992293000221252441e-01 2.961884066462516785e-02 -3.863097727298736572e-01 1.935309916734695435e-01 -6.919609755277633667e-02 -1.232947558164596558e-01 2.433957308530807495e-01 -2.517586648464202881e-01 3.063414245843887329e-02 1.557393372058868408e-01 -1.609348952770233154e-01 3.451407551765441895e-01 -5.182798579335212708e-02 -6.039140373468399048e-02 1.080065369606018066e-01
4.845142364501953125e-02 1.754825562238693237e-01 -4.383460581302642822e-01 -2.992931194603443146e-02 -4.454765468835830688e-02 -2.374620549380779266e-02 -5.647001415491104126e-02 2.137891650199890137e-01 7.509642094373703003e-02 2.522675395011901855e-01 4.962326586246490479e-02 -5.502188950777053833e-02 6.889965385198593140e-02 -2.570665478706359863e-01 5.014023184776306152e-02 5.912595242261886597e-02 3.950926288962364197e-02 -4.101743400096893311e-01 2.262780517339706421e-01 -2.345769256353378296e-01 1.364195942878723145e-01 1.115768030285835266e-01 -2.224467694759368896e-01 1.362124085426330566e-01 -3.174068629741668701e-01 1.655672118067741394e-02 -4.664838314056396484e-02 1.225133165717124939e-01 1.949356496334075928e-02 7.727462332695722580e-03 -1.025778278708457947e-01 2.578115165233612061e-01
-4.468111321330070496e-02 -1.484561562538146973e-01 -4.230350255966186523e-02 -8.375918865203857422e-02 -6.721833348274230957e-02 -1.387993097305297852e-01 1.459650248289108276e-01 3.240066114813089371e-03 -6.918524950742721558e-02 4.654398560523986816e-01 -9.038151800632476807e-02 1.495421379804611206e-01 2.216854095458984375e-01 -1.566592603921890259e-03 1.629534363746643066e-01 -2.848565280437469482e-01 5.412234738469123840e-02 -5.768680199980735779e-02 2.723219990730285645e-01 -1.696838736534118652e-01 -2.246057540178298950e-01 1.413036733865737915e-01 7.571708410978317261e-02 7.199118286371231079e-02 -1.327489316463470459e-01 -7.018940150737762451e-02 1.767027527093887329e-01 -1.258561387658119202e-02 1.349399704486131668e-02 1.398546099662780762e-01 -4.986497759819030762e-01 1.999424397945404053e-02
3.257344365119934082e-01 -1.987427026033401489e-01 -2.024759352207183838e-01 5.819084867835044861e-02 1.793085932731628418e-01 -1.218531280755996704e-01 -2.642783522605895996e-01 3.730761259794235229e-02 -6.027632951736450195e-02 6.579643487930297852e-02 2.392967790365219116e-01 -7.174340635538101196e-02 -7.469978928565979004e-02 1.908908635377883911e-01 -2.289557158946990967e-01 -2.534438073635101318e-01 1.481402963399887085e-01 -2.148433178663253784e-01 -6.935445964336395264e-02 -2.038667500019073486e-01 1.503488700836896896e-02 -1.307517886161804199e-01 -2.606350183486938477e-01 -6.705923378467559814e-02 -2.094289064407348633e-01 6.254523992538452148e-02 3.575344569981098175e-03 -1.779877580702304840e-02 7.557192444801330566e-02 -1.063926666975021362e-01 -4.376715421676635742e-01 4.267800599336624146e-02
2.957854568958282471e-01 1.109165474772453308e-01 -8.453955501317977905e-02 -2.646389603614807129e-01 1.538833081722259521e-01 -2.870972752571105957e-01 -2.648315131664276123e-01 2.945685386657714844e-01 -2.527438104152679443e-01 -1.511036138981580734e-02 1.152882128953933716e-01 4.870129004120826721e-02 -8.911657333374023438e-02 1.139298453927040100e-02 7.392496615648269653e-02 -1.719040125608444214e-01 6.584981828927993774e-02 1.470638215541839600e-01 3.335309326648712158e-01 -1.263193488121032715e-01 -1.393376383930444717e-02 1.563542038202285767e-01 -1.385572105646133423e-01 -1.620660722255706787e-01 2.615972422063350677e-02 -6.161786150187253952e-03 -8.320509456098079681e-03 2.689127922058105469e-01 1.005154177546501160e-01 -1.961903125047683716e-01 -2.841618955135345459e-01 1.069712191820144653e-01
3.591310977935791016e-01 3.234688192605972290e-02 3.840934485197067261e-02 -1.737551689147949219e-01 -6.570581346750259399e-02 -2.150933295488357544e-01 -1.478069871664047241e-01 4.584011062979698181e-02 -2.754463255405426025e-01 2.833603918552398682e-01 1.076993439346551895e-02 -6.003716588020324707e-02 5.041677877306938171e-02 -4.316068440675735474e-02 -3.477288186550140381e-01 -1.299371570348739624e-01 1.927088946104049683e-01 -6.996634602546691895e-02 -1.170077696442604065e-01 -1.139861568808555603e-01 2.914671003818511963e-01 -6.749942153692245483e-02 1.259644627571105957e-01 3.210823051631450653e-03 -9.145207703113555908e-02 -4.967239201068878174e-01 -1.480552088469266891e-02 1.254827082157135010e-01 -1.558384951204061508e-02 -7.605018466711044312e-02 -1.018009558320045471e-01 -1.176168583333492279e-02
1.960515528917312622e-01 6.377143412828445435e-02 -1.670783311128616333e-01 -2.762849628925323486e-01 -2.805531620979309082e-01 9.315063245594501495e-03 -2.079364806413650513e-01 5.291610583662986755e-02 -1.272016167640686035e-01 2.160535454750061035e-01 -1.252115815877914429e-01 -2.722281217575073242e-02 -9.087330102920532227e-02 1.613646894693374634e-01 6.617292016744613647e-02 -2.759023308753967285e-01 1.928099840879440308e-01 2.261365503072738647e-01 -9.751004725694656372e-02 -1.804471164941787720e-01 -1.943411082029342651e-01 1.272636055946350098e-01 1.280924379825592041e-01 -6.604870408773422241e-02 -2.083726823329925537e-01 -5.145121365785598755e-02 7.137978821992874146e-02 2.989457845687866211e-01 -9.789574146270751953e-02 -1.136333271861076355e-01 -3.918052911758422852e-01 -1.126186177134513855e-01
8.150156587362289429e-02 2.748139947652816772e-02 2.041059434413909912e-01 -7.822583615779876709e-02 -3.229714334011077881e-01 -1.027095168828964233e-01 9.230343252420425415e-02 6.142258271574974060e-02 3.626506403088569641e-02 3.993233144283294678e-01 -9.733673185110092163e-02 2.046476900577545166e-01 -5.652049556374549866e-03 4.752998426556587219e-02 -1.593072563409805298e-01 -3.343949913978576660e-01 1.032718345522880554e-01 -3.374539613723754883e-01 1.707028746604919434e-01 -2.526350915431976318e-01 8.294248953461647034e-03 -1.389792561531066895e-01 -9.554846584796905518e-02 -1.568472236394882202e-01 -2.837972044944763184e-01 -1.085603013634681702e-01 -2.556998282670974731e-02 -1.915031298995018005e-02 2.373927533626556396e-01 1.271047443151473999e-01 -1.625334322452545166e-01 5.620219931006431580e-02
1.474110782146453857e-01 -1.542211920022964478e-01 -1.189096346497535706e-01 3.441050648689270020e-02 1.719962209463119507e-01 -1.069246008992195129e-01 -2.356249690055847168e-01 9.856387227773666382e-02 -7.477778941392898560e-02 3.192282617092132568e-01 -1.404712945222854614e-01 1.186723485589027405e-01 -1.449421197175979614e-01 -3.686164915561676025e-01 1.345551908016204834e-01 -3.418426215648651123e-01 -2.147552371025085449e-01 -4.082998633384704590e-02 6.070139817893505096e-03 -1.885636001825332642e-01 -3.305050134658813477e-01 1.306929141283035278e-01 -3.419055370613932610e-03 -7.595078647136688232e-02 1.893428117036819458e-01 -1.679813116788864136e-01 1.706463247537612915e-01 7.110948115587234497e-02 2.034488506615161896e-02 -3.376675024628639221e-02 -2.375021129846572876e-01 1.675425320863723755e-01
1.629002541303634644e-01 -1.935119777917861938e-01 -2.460059970617294312e-01 -1.815315335988998413e-01 -3.455269336700439453e-01 -9.672827273607254028e-02 -1.649119853973388672e-01 1.048293262720108032e-01 -1.466849893331527710e-01 4.313743487000465393e-02 -1.027446016669273376e-01 -1.956304907798767090e-01 -2.409311197698116302e-02 1.408981233835220337e-01 -6.539234519004821777e-02 -4.804019927978515625e-01 1.033040881156921387e-01 -1.198179721832275391e-01 -8.037068619159981608e-05 -2.414741180837154388e-02 -7.636803388595581055e-02 1.948497742414474487e-01 2.567452192306518555e-02 -2.329920828342437744e-01 -2.116657644510269165e-01 1.088179722428321838e-01 -7.009360194206237793e-02 4.079608991742134094e-02 -1.118588000535964966e-01 -2.960204482078552246e-01 -2.266878336668014526e-01 9.386300295591354370e-02
3.077795803546905518e-01 -2.998807281255722046e-02 -2.535009682178497314e-01 4.300811886787414551e-02 -4.518204554915428162e-02 -9.479658305644989014e-02 -1.010887995362281799e-01 4.089665412902832031e-02 2.143149971961975098e-01 3.110487759113311768e-01 1.556044910103082657e-02 1.242389231920242310e-01 2.673953473567962646e-01 -9.458938241004943848e-02 -2.249028161168098450e-02 -1.829735636711120605e-01 -3.345931768417358398e-01 3.271196037530899048e-03 -1.006272584199905396e-01 -1.908138245344161987e-01 -1.906850039958953857e-01 1.998340934514999390e-01 2.712765010073781013e-03 6.099898740649223328e-02 -7.789607346057891846e-02 -2.126268595457077026e-01 2.631964385509490967e-01 3.226476907730102539e-01 1.872090697288513184e-01 2.158708125352859497e-02 -1.500526517629623413e-01 1.461025029420852661e-01
2.438425570726394653e-01 -3.218964859843254089e-02 1.852477937936782837e-01 -1.345251500606536865e-01 -1.625265926122665405e-01 -1.619424372911453247e-01 -7.098098099231719971e-02 -2.074153870344161987e-01 -1.453056093305349350e-02 7.951287180185317993e-02 1.120618656277656555e-01 -1.994421035051345825e-01 -1.753287166357040405e-01 4.464033618569374084e-02 -8.214996755123138428e-02 -1.785182058811187744e-01 2.216439247131347656e-01 -1.420787423849105835e-01 -1.957327313721179962e-02 1.153617054224014282e-01 -1.708915084600448608e-01 2.778518497943878174e-01 -3.442049622535705566e-01 -1.938667297363281250e-01 -2.316380739212036133e-01 -1.683833748102188110e-01 7.378302514553070068e-02 1.465682536363601685e-01 3.874625265598297119e-01 1.615495048463344574e-02 -4.949199780821800232e-02 2.211988568305969238e-01
1.296226829290390015e-01 -8.537171408534049988e-03 -3.102835118770599365e-01 1.075417175889015198e-01 -5.015329122543334961e-01 -8.124002255499362946e-03 4.114829376339912415e-02 -1.294495612382888794e-01 -1.530796587467193604e-01 2.022688984870910645e-01 4.916464909911155701e-02 1.109499260783195496e-01 5.307650566101074219e-02 -8.629631251096725464e-03 -1.720966026186943054e-02 -8.982238173484802246e-02 1.669223308563232422e-01 -1.486507505178451538e-01 -2.585548162460327148e-01 -1.818475872278213501e-01 3.773070499300956726e-02 1.040890589356422424e-01 -3.541381359100341797e-01 -1.917248666286468506e-01 -9.365655481815338135e-02 1.130558475852012634e-01 2.162211537361145020e-01 9.593039005994796753e-02 1.949422955513000488e-01 -2.307698428630828857e-01 6.067851558327674866e-02 1.347115039825439453e-01
2.608866691589355469e-01 -2.159561812877655029e-01 -2.062513530254364014e-01 2.665704861283302307e-02 -3.145193457603454590e-01 -6.405004858970642090e-02 -1.459523662924766541e-02 1.023228093981742859e-01 -1.676834821701049805e-01 7.480273395776748657e-02 7.435015868395566940e-03 -1.168946623802185059e-01 -3.474753499031066895e-01 -5.012551695108413696e-02 -2.720684111118316650e-01 -1.385423988103866577e-01 -1.312461793422698975e-01 -2.094193547964096069e-01 2.954282462596893311e-01 -1.121882721781730652e-02 7.322775572538375854e-02 9.013951569795608521e-02 -1.560860276222229004e-01 1.699467003345489502e-01 -3.122294843196868896e-01 3.826970607042312622e-02 -9.461455792188644409e-02 2.202565819025039673e-01 1.606682538986206055e-01 1.320770531892776489e-01 -6.660149246454238892e-02 2.124013900756835938e-01
1.872782111167907715e-01 -1.024354100227355957e-01 1.121032424271106720e-02 -1.700868904590606689e-01 -1.657254248857498169e-01 -2.050540298223495483e-01 -2.132736332714557648e-02 -7.423835806548595428e-03 -1.583404988050460815e-01 1.830124557018280029e-01 1.624386906623840332e-01 1.692017018795013428e-01 -2.296669967472553253e-02 -3.860373497009277344e-01 3.232949599623680115e-02 -8.468344807624816895e-02 8.898876607418060303e-02 1.521181464195251465e-01 5.074887722730636597e-02 -3.385344147682189941e-01 -2.808781564235687256e-01 -4.066574946045875549e-02 1.904768496751785278e-01 -5.170885846018791199e-02 -2.138466686010360718e-01 5.001416802406311035e-02 -1.761937290430068970e-01 2.438430488109588623e-01 3.173919618129730225e-01 -1.795030534267425537e-01 -1.943560838699340820e-01 -8.244365453720092773e-02
1.136472374200820923e-01 8.366718143224716187e-02 6.671755015850067139e-02 -9.192126244306564331e-02 6.450276076793670654e-02 -2.033255528658628464e-03 -1.078399345278739929e-01 1.480532884597778320e-01 -1.287143975496292114e-01 7.756125181913375854e-02 1.087059155106544495e-01 -7.141056656837463379e-02 4.450419917702674866e-02 1.512291580438613892e-01 -1.571132540702819824e-01 -3.652464747428894043e-01 1.074631586670875549e-01 -1.117266938090324402e-01 -2.237511873245239258e-01 -1.118661239743232727e-01 -9.652709960937500000e-02 5.040920898318290710e-02 -5.266658067703247070e-01 2.628794014453887939e-01 -2.329439669847488403e-02 -2.534157931804656982e-01 3.004749305546283722e-03 1.262012775987386703e-02 2.460332661867141724e-01 1.434010360389947891e-02 -3.663886487483978271e-01 4.657676443457603455e-02
1.685124188661575317e-01 -6.886634975671768188e-02 -2.574445009231567383e-01 1.636177152395248413e-01 -1.356542706489562988e-01 2.549423277378082275e-02 -9.249035269021987915e-02 1.639400273561477661e-01 -7.937347888946533203e-02 9.570631384849548340e-02 1.186399161815643311e-01 1.239778846502304077e-01 -4.100830554962158203e-01 -7.768668234348297119e-02 9.919416904449462891e-02 -2.269680351018905640e-01 2.782107889652252197e-01 1.476480662822723389e-01 1.327302008867263794e-01 -2.970205545425415039e-01 2.502627670764923096e-02 -4.463475197553634644e-02 2.680221199989318848e-02 -1.335911750793457031e-01 -1.767119169235229492e-01 -1.545955240726470947e-01 1.478400528430938721e-01 9.119281172752380371e-02 1.726098656654357910e-01 -4.233412444591522217e-01 -4.712748900055885315e-02 -1.269273459911346436e-01
1.991201788187026978e-01 -2.407140582799911499e-01 -2.262811660766601562e-01 -3.616662323474884033e-01 -1.394059658050537109e-01 -1.931864023208618164e-01 3.677280619740486145e-02 -7.201952394098043442e-03 -8.007311075925827026e-02 1.423518806695938110e-01 1.110728904604911804e-01 -1.233211979269981384e-01 -9.821239113807678223e-02 -7.550284266471862793e-02 2.229247055947780609e-02 -3.813064098358154297e-02 6.403888761997222900e-02 2.246533632278442383e-01 -2.497018575668334961e-01 -1.456352323293685913e-01 -1.785876005887985229e-01 2.375237941741943359e-01 4.734928254038095474e-03 -4.763997159898281097e-03 -8.186722546815872192e-02 -1.831703037023544312e-01 -5.985001847147941589e-02 3.130162656307220459e-01 2.250626385211944580e-01 -9.043639153242111206e-02 -3.259727954864501953e-01 -2.394429296255111694e-01
-1.335532069206237793e-01 -1.676183938980102539e-01 -1.596270799636840820e-01 -2.180780470371246338e-01 -8.788192644715309143e-03 -7.923953980207443237e-02 -3.274472951889038086e-01 -6.488885730504989624e-02 -7.151757925748825073e-02 1.619657874107360840e-01 -1.618210375308990479e-01 -7.494001835584640503e-02 -1.846158802509307861e-01 1.665797233581542969e-01 -1.291465908288955688e-01 -1.923243328928947449e-02 -1.479289829730987549e-01 -2.817167639732360840e-01 1.267041862010955811e-01 -1.979314088821411133e-01 -2.864127457141876221e-01 3.119729161262512207e-01 6.737538427114486694e-02 7.096764445304870605e-02 -3.272809386253356934e-01 -3.552566841244697571e-02 -8.088300377130508423e-02 9.625363349914550781e-02 1.805359721183776855e-01 -2.456442713737487793e-01 -1.784738600254058838e-01 1.637921333312988281e-01
3.238260447978973389e-01 -2.744303345680236816e-01 6.705830339342355728e-03 -2.362882792949676514e-01 1.843025535345077515e-01 9.934455156326293945e-03 -2.125780582427978516e-01 2.423538714647293091e-01 -2.437589764595031738e-01 2.462187111377716064e-01 -1.520035117864608765e-01 7.699950039386749268e-02 1.291279792785644531e-01 1.156232282519340515e-01 -6.976707279682159424e-02 8.278331160545349121e-02 8.823528140783309937e-02 -2.136667221784591675e-01 2.015905678272247314e-01 -3.824068605899810791e-02 -9.716819971799850464e-03 1.382928043603897095e-01 7.005820423364639282e-02 -2.417908906936645508e-01 -1.087016835808753967e-01 -1.204341277480125427e-01 -1.129086166620254517e-01 9.158483147621154785e-02 2.334195673465728760e-01 -3.379822671413421631e-01 -1.452867090702056885e-01 -1.403760462999343872e-01
1.843447238206863403e-01 1.618804633617401123e-01 -5.826233327388763428e-02 -1.895696669816970825e-01 1.187335103750228882e-01 -4.816944524645805359e-02 -4.869227483868598938e-02 7.003746926784515381e-02 3.795151412487030029e-02 1.877706795930862427e-01 2.774269878864288330e-02 -1.002016887068748474e-01 7.230719178915023804e-02 1.548151820898056030e-01 -5.573058500885963440e-02 -2.512647807598114014e-01 8.228560909628868103e-03 -7.660354953259229660e-03 -5.510985478758811951e-02 -1.493385136127471924e-01 -1.834297925233840942e-01 1.954924017190933228e-01 -6.524417400360107422e-01 8.369571715593338013e-02 -1.169075816869735718e-02 -2.456995695829391479e-01 -1.539528667926788330e-01 8.519654721021652222e-02 2.617090940475463867e-01 -3.353976458311080933e-02 -1.570009440183639526e-01 1.345258206129074097e-01
8.466038852930068970e-02 -1.541038453578948975e-01 -4.066225290298461914e-01 -2.161957696080207825e-02 -2.688144147396087646e-01 -1.407261490821838379e-01 -3.336468636989593506e-01 3.542850166559219360e-02 -1.878898888826370239e-01 9.197891503572463989e-02 1.888907402753829956e-01 4.271091148257255554e-02 -3.136780858039855957e-01 -1.019705981016159058e-01 -2.526077441871166229e-02 -3.089036643505096436e-01 1.038518697023391724e-01 1.834387481212615967e-01 1.477203965187072754e-01 -1.500899046659469604e-01 1.963241398334503174e-01 1.203869879245758057e-01 -6.194509565830230713e-02 -6.843557953834533691e-02 -1.739366650581359863e-01 9.565184824168682098e-03 6.126712635159492493e-02 -1.357164829969406128e-01 -1.075135357677936554e-02 -2.895837426185607910e-01 -1.130876541137695312e-01 -1.135575994849205017e-01
2.947226166725158691e-01 -9.909214824438095093e-02 -1.382389813661575317e-01 -5.539781600236892700e-02 2.798542380332946777e-01 -2.819472849369049072e-01 -3.749434649944305420e-02 -3.951698075979948044e-03 -7.956495508551597595e-03 3.758208453655242920e-01 2.900810353457927704e-02 6.620247662067413330e-02 -8.133763074874877930e-02 -3.531657755374908447e-01 4.628837481141090393e-02 -3.298125565052032471e-01 -1.243158280849456787e-01 8.812995254993438721e-02 -4.537457600235939026e-02 -1.385855972766876221e-01 -2.504233121871948242e-01 2.800686061382293701e-01 -2.584445662796497345e-02 -1.900606043636798859e-02 1.571707725524902344e-01 -2.358782105147838593e-03 5.143097043037414551e-02 5.460182949900627136e-02 7.837127149105072021e-02 -1.050953418016433716e-01 -1.254224181175231934e-01 2.884415388107299805e-01
1.249259710311889648e-02 -2.015443891286849976e-01 -1.511215716600418091e-01 1.084015816450119019e-01 1.305408924818038940e-01 -2.535992860794067383e-01 -3.219783604145050049e-01 2.608015835285186768e-01 -2.370721250772476196e-01 2.771836817264556885e-01 -4.656223580241203308e-02 4.592061042785644531e-02 -1.473850309848785400e-01 -2.312266826629638672e-01 -1.550246309489011765e-02 -2.291769236326217651e-01 -2.260231077671051025e-01 -1.357897520065307617e-01 5.264104530215263367e-02 -2.082582414150238037e-01 -1.789812594652175903e-01 9.685513377189636230e-02 -1.036549657583236694e-01 1.359337568283081055e-01 1.371874362230300903e-01 -1.390733756124973297e-02 1.520362496376037598e-01 -3.265307098627090454e-02 2.882524132728576660e-01 -2.257222980260848999e-01 -2.037842571735382080e-01 3.555753082036972046e-02
3.228386044502258301e-01 -3.738018870353698730e-02 -2.029778510332107544e-01 1.632333546876907349e-01 -2.872977256774902344e-01 -2.002414166927337646e-01 -3.414554893970489502e-01 9.235148876905441284e-02 1.200132742524147034e-01 1.831071525812149048e-01 -1.871104091405868530e-01 -1.372525095939636230e-01 -2.190943658351898193e-01 3.779422119259834290e-02 -6.083047762513160706e-02 -1.119955703616142273e-01 -1.914120912551879883e-01 -1.622289717197418213e-01 -1.215374991297721863e-01 -1.145082339644432068e-01 -3.636669367551803589e-02 2.098960876464843750e-01 -5.188064277172088623e-02 -1.647903621196746826e-01 1.629126518964767456e-01 -2.322711944580078125e-01 -1.242738962173461914e-01 2.209736406803131104e-01 1.694228351116180420e-01 -1.092986464500427246e-01 -1.340780556201934814e-01 2.046066522598266602e-01
3.485986590385437012e-01 -8.037807047367095947e-02 -7.121463119983673096e-02 1.026406362652778625e-01 1.062072664499282837e-01 -1.403335779905319214e-01 -1.224230229854583740e-01 5.385616794228553772e-02 4.122019279748201370e-03 4.671848192811012268e-02 1.509237885475158691e-01 -1.050075069069862366e-01 -3.131362423300743103e-02 1.129156500101089478e-01 -4.263455420732498169e-02 -1.640121042728424072e-01 5.303760990500450134e-03 -6.027544662356376648e-02 -2.760860323905944824e-01 -4.360676109790802002e-01 -1.795034557580947876e-01 -3.356885537505149841e-02 -1.716027110815048218e-01 1.672759465873241425e-02 -4.135844707489013672e-01 1.162327751517295837e-01 1.407133638858795166e-01 -5.296572670340538025e-02 2.166814059019088745e-01 9.216754883527755737e-02 -2.964463829994201660e-01 2.132806479930877686e-01
3.255194425582885742e-01 -1.064922809600830078e-01 -2.605820596218109131e-01 -1.831711977720260620e-01 2.416404522955417633e-02 -1.957272365689277649e-02 -4.288751631975173950e-02 -3.225955367088317871e-02 -2.092073261737823486e-01 7.177998870611190796e-02 -1.745906621217727661e-01 6.729906797409057617e-02 -2.421742230653762817e-01 9.373884648084640503e-02 3.724959790706634521e-01 2.184837358072400093e-03 -2.377703189849853516e-01 1.314084827899932861e-01 2.920791506767272949e-02 -3.434590399265289307e-01 4.886018857359886169e-02 1.460488438606262207e-01 -1.448555737733840942e-01 -6.084470450878143311e-02 -2.634308934211730957e-01 -3.221058547496795654e-01 -6.643523927778005600e-03 1.872573494911193848e-01 -2.257132902741432190e-02 -5.412612482905387878e-02 -1.164680719375610352e-01 1.448655724525451660e-01
1.732704639434814453e-01 9.318061918020248413e-02 -1.715464890003204346e-01 -2.692853510379791260e-01 -2.787127196788787842e-01 -6.065373122692108154e-02 -3.419803082942962646e-01 1.569276601076126099e-01 9.966174140572547913e-03 1.377535313367843628e-01 2.716251015663146973e-01 5.792089179158210754e-02 -1.515080630779266357e-01 8.954467251896858215e-03 -3.555457666516304016e-02 -1.808452606201171875e-01 -5.983147397637367249e-02 -4.108761250972747803e-01 4.797434899955987930e-03 -9.253574535250663757e-03 -3.378049284219741821e-02 1.011271923780441284e-01 -1.909779906272888184e-01 1.851161271333694458e-01 -7.040648255497217178e-03 -3.113210499286651611e-01 2.893454432487487793e-01 2.719194442033767700e-02 2.038603723049163818e-01 -1.429029926657676697e-02 -4.470885172486305237e-02 5.824327841401100159e-02
-7.669162750244140625e-02 -5.872606858611106873e-02 -8.969229459762573242e-02 -1.517380326986312866e-01 -2.675555832684040070e-02 -3.519161790609359741e-02 -9.342321753501892090e-02 2.551993727684020996e-01 -1.680362224578857422e-01 1.552825123071670532e-01 2.224128097295761108e-01 -1.350683718919754028e-01 3.469641506671905518e-02 1.814845949411392212e-01 -3.214154839515686035e-01 -2.507897913455963135e-01 -8.534715324640274048e-02 -1.418810337781906128e-02 -1.621428091311827302e-04 -1.469161957502365112e-01 -5.876187980175018311e-02 2.642714977264404297e-01 -3.579294085502624512e-01 1.226391270756721497e-01 -2.725747823715209961e-01 -1.764432489871978760e-01 -1.355168968439102173e-01 1.708286404609680176e-01 1.427662968635559082e-01 -1.700854748487472534e-01 -3.391013443470001221e-01 2.438209205865859985e-02
4.071650281548500061e-02 -3.879491090774536133e-01 -1.898735463619232178e-01 -3.575893491506576538e-02 3.570540994405746460e-02 -9.447208791971206665e-02 2.488538995385169983e-02 2.154022157192230225e-01 -1.327122300863265991e-01 2.442099153995513916e-01 -1.689263731241226196e-01 4.841922596096992493e-02 3.374300897121429443e-02 -1.455966681241989136e-01 4.253548383712768555e-02 -2.113408893346786499e-01 1.966145038604736328e-01 -7.660966366529464722e-02 -1.136820092797279358e-01 -2.321629226207733154e-01 9.563365578651428223e-02 8.359652012586593628e-02 3.168697655200958252e-02 3.481700718402862549e-01 -2.846024632453918457e-01 -2.985941171646118164e-01 -2.258348912000656128e-01 -1.757380366325378418e-01 2.456758469343185425e-01 2.226434461772441864e-02 1.167214587330818176e-01 -1.087199617177248001e-02
1.123627573251724243e-01 2.734241485595703125e-01 -2.513010203838348389e-01 -4.158090054988861084e-02 -1.910546869039535522e-01 -3.917731046676635742e-01 -1.529825031757354736e-01 1.935189962387084961e-01 -2.179293707013130188e-02 2.847442328929901123e-01 6.470727920532226562e-02 1.189437583088874817e-01 2.035673148930072784e-02 7.253317534923553467e-02 -6.290718168020248413e-02 -1.471406072378158569e-01 9.455978870391845703e-02 -2.827035486698150635e-01 2.251914888620376587e-01 -4.112030938267707825e-02 -1.998779773712158203e-01 2.212086915969848633e-01 -1.979591399431228638e-01 1.108053475618362427e-01 -1.517412960529327393e-01 -7.594501972198486328e-02 1.709911227226257324e-02 -1.532419472932815552e-01 5.392297357320785522e-02 -3.247792124748229980e-01 -4.148067906498908997e-02 -1.463758796453475952e-01
1.328098475933074951e-01 2.277530431747436523e-01 -2.700034081935882568e-01 -3.624895215034484863e-01 -1.724768877029418945e-01 -2.265138626098632812e-01 -1.536234915256500244e-01 2.787240445613861084e-01 -3.174353241920471191e-01 1.928805857896804810e-01 1.418190896511077881e-01 -4.045857861638069153e-02 -1.658956110477447510e-01 4.090837761759757996e-02 1.256580650806427002e-01 -9.684036672115325928e-02 -2.182219326496124268e-01 -3.047683835029602051e-01 6.043649092316627502e-02 1.405197940766811371e-02 -1.530007831752300262e-02 5.412907525897026062e-02 -1.974698603153228760e-01 2.064555883407592773e-02 -2.097778022289276123e-01 -2.386101186275482178e-01 8.078438788652420044e-02 -7.262735813856124878e-02 1.445291191339492798e-01 -9.130860865116119385e-02 -2.589712291955947876e-02 1.366962492465972900e-02
-2.294942177832126617e-02 -3.016304597258567810e-02 9.431970119476318359e-02 3.049509041011333466e-02 -8.777875453233718872e-02 -3.898442387580871582e-01 -1.862211078405380249e-01 2.163988202810287476e-01 -1.708952635526657104e-01 -5.140016600489616394e-02 -8.314096182584762573e-02 6.005239486694335938e-02 -6.615161150693893433e-02 -1.178981959819793701e-01 -2.678619027137756348e-01 -3.010791242122650146e-01 2.747381031513214111e-01 -2.309769392013549805e-01 9.561581909656524658e-02 -9.997684508562088013e-02 5.755282565951347351e-02 -2.099341154098510742e-01 -3.762343525886535645e-02 1.848682910203933716e-01 -2.849238514900207520e-01 -3.681622445583343506e-01 1.223552003502845764e-01 1.347979754209518433e-01 1.322590112686157227e-01 4.052583500742912292e-02 -3.107231855392456055e-02 -1.536039859056472778e-01
-4.286476597189903259e-02 1.319461166858673096e-01 -3.046417534351348877e-01 -6.204813346266746521e-02 -2.767827808856964111e-01 -7.480789721012115479e-02 -2.822204306721687317e-02 4.010164365172386169e-02 -7.354775071144104004e-02 2.433258146047592163e-01 1.030468493700027466e-01 -7.908011972904205322e-02 3.508084118366241455e-01 -1.436766088008880615e-01 1.030797585844993591e-01 -1.666637808084487915e-01 -3.110746107995510101e-02 -4.006473720073699951e-01 1.333788335323333740e-01 -3.052537143230438232e-01 1.008788272738456726e-01 1.312773227691650391e-01 -1.403435468673706055e-01 1.349974721670150757e-01 -1.599796563386917114e-01 -2.406373769044876099e-01 -6.002944335341453552e-02 2.593378126621246338e-01 -8.082771301269531250e-02 8.129750192165374756e-02 -7.482344657182693481e-02 -1.581098288297653198e-01
5.690034851431846619e-02 4.820799827575683594e-02 -1.212918981909751892e-01 -2.516998648643493652e-01 5.122535675764083862e-02 -1.576821133494377136e-02 -9.853144735097885132e-02 3.737902268767356873e-02 1.999294012784957886e-02 2.757814526557922363e-01 1.172447763383388519e-02 -3.563990592956542969e-01 4.594204947352409363e-02 -2.217289805412292480e-02 -9.656639397144317627e-02 -2.524512112140655518e-01 8.786303550004959106e-02 -2.170942164957523346e-02 -1.087369583547115326e-02 -1.075106486678123474e-01 1.702861487865447998e-01 2.705646157264709473e-01 -4.897762238979339600e-01 -4.007677361369132996e-02 -8.267486095428466797e-02 -9.245133399963378906e-02 -1.324959248304367065e-01 1.167321205139160156e-01 7.375039160251617432e-02 -2.941225171089172363e-01 -2.868131101131439209e-01 1.969599872827529907e-01
3.298935890197753906e-01 -9.759711474180221558e-02 -1.058167126029729843e-02 6.840868294239044189e-02 -1.990025788545608521e-01 -1.079551354050636292e-01 -1.732205450534820557e-01 2.421094775199890137e-01 4.064670205116271973e-02 2.467789500951766968e-02 -1.581668853759765625e-01 2.638926208019256592e-01 1.231769174337387085e-01 -1.977986246347427368e-01 -1.649526320397853851e-02 -1.401463896036148071e-01 -1.019789725542068481e-01 -5.822198837995529175e-02 -2.174285426735877991e-02 -1.074249446392059326e-01 -1.952269226312637329e-01 8.596154302358627319e-02 -3.679251298308372498e-02 2.025513201951980591e-01 -1.615450382232666016e-01 -5.845671053975820541e-03 3.555136322975158691e-01 3.168074786663055420e-01 1.719341725111007690e-01 -1.449954211711883545e-01 -3.822408020496368408e-01 -5.080027133226394653e-02
7.708669453859329224e-02 -2.900507748126983643e-01 -1.029153354465961456e-02 -1.455766856670379639e-01 -1.736253947019577026e-01 1.567339897155761719e-01 -2.518064677715301514e-01 -9.145525097846984863e-02 -3.328232765197753906e-01 2.973077893257141113e-01 1.415890753269195557e-01 -6.044206023216247559e-02 -2.093740552663803101e-01 -1.180947106331586838e-02 -6.818378716707229614e-02 -1.460711658000946045e-01 -1.045971885323524475e-01 1.193179190158843994e-01 -1.148720234632492065e-01 -2.024735361337661743e-01 -2.152151763439178467e-01 -6.719848141074180603e-03 7.063905149698257446e-02 1.789109408855438232e-01 -2.680256962776184082e-01 -1.979051828384399414e-01 8.128388971090316772e-02 3.160834908485412598e-01 2.113764435052871704e-01 -8.497028797864913940e-02 -1.143317669630050659e-01 -1.552391201257705688e-01
3.648042082786560059e-01 -5.171369016170501709e-02 1.178623959422111511e-01 1.478626206517219543e-02 -2.341806516051292419e-02 -1.456975191831588745e-02 -3.297114372253417969e-01 9.670756757259368896e-02 -1.142885461449623108e-01 3.939691781997680664e-01 -3.246335685253143311e-02 3.189766407012939453e-01 4.810803756117820740e-02 -9.761372953653335571e-02 1.284517943859100342e-01 4.880747199058532715e-02 -4.662805423140525818e-02 -1.669981628656387329e-01 2.635762691497802734e-01 -3.805824518203735352e-01 1.187863126397132874e-01 5.717108771204948425e-02 -1.408000588417053223e-01 1.306900680065155029e-01 1.272689104080200195e-01 -1.484472304582595825e-01 1.610346436500549316e-01 1.888052821159362793e-01 4.839712753891944885e-02 1.339385956525802612e-01 2.254173718392848969e-02 1.012295782566070557e-01
3.464078605175018311e-01 -4.890881106257438660e-02 -2.781446874141693115e-01 -3.872301876544952393e-01 1.342790573835372925e-01 -1.888653039932250977e-01 -1.326955705881118774e-01 2.991066277027130127e-01 1.441100388765335083e-01 8.653011173009872437e-02 3.947889804840087891e-02 -5.214924737811088562e-02 1.292638629674911499e-01 2.910295873880386353e-02 -3.514606878161430359e-02 -3.060926198959350586e-01 2.020338922739028931e-01 1.959149688482284546e-01 6.630031019449234009e-02 -4.650116339325904846e-02 5.051691550761461258e-03 1.667403578758239746e-01 -3.285747952759265900e-04 -7.964044064283370972e-02 5.699255317449569702e-02 -9.200536459684371948e-02 -5.686609447002410889e-02 3.846053183078765869e-01 9.149786084890365601e-02 -1.759482361376285553e-02 -2.273881286382675171e-01 -3.636578470468521118e-02
-4.342770203948020935e-02 -6.753487139940261841e-02 -1.292926669120788574e-01 -2.512283325195312500e-01 -2.400004267692565918e-01 -4.845009371638298035e-02 -3.679754734039306641e-01 -6.311972439289093018e-02 -9.803969413042068481e-02 1.257548481225967407e-01 1.620125025510787964e-02 -1.896176189184188843e-01 2.891218662261962891e-01 -1.685321629047393799e-01 -1.302181333303451538e-01 -2.296313792467117310e-01 3.641793131828308105e-01 -8.923252671957015991e-02 8.603712171316146851e-02 -1.498944908380508423e-01 -1.522489190101623535e-01 2.452298700809478760e-01 -1.913069486618041992e-01 -9.270577132701873779e-02 1.010135635733604431e-01 -2.037849426269531250e-01 9.661359339952468872e-02 -7.790361065417528152e-03 -2.585261315107345581e-02 -2.228508889675140381e-01 -1.668522655963897705e-01 1.810813993215560913e-01
8.442690223455429077e-02 1.212230175733566284e-01 -2.767236232757568359e-01 -1.366812968626618385e-03 -1.982378065586090088e-01 -2.108775675296783447e-01 -8.830522745847702026e-02 7.702504098415374756e-02 1.282159835100173950e-01 3.002807796001434326e-01 1.953171789646148682e-01 -2.097299098968505859e-01 -4.255264624953269958e-02 -2.654473185539245605e-01 1.713198721408843994e-01 -7.978065870702266693e-03 -1.275349706411361694e-01 -2.840789854526519775e-01 1.948798149824142456e-01 -2.349244058132171631e-01 1.289114803075790405e-01 -9.031946770846843719e-03 -6.356800347566604614e-02 1.757815033197402954e-01 -3.536209464073181152e-01 -2.163339257240295410e-01 -3.960796445608139038e-02 1.769226193428039551e-01 -1.033155061304569244e-02 -1.573577225208282471e-01 -1.951582431793212891e-01 6.498938798904418945e-02
1.215253248810768127e-01 1.008568704128265381e-01 -3.788029253482818604e-01 -1.814904659986495972e-01 -6.084621697664260864e-02 7.133685797452926636e-02 -1.833407431840896606e-01 2.109215781092643738e-02 -2.561870217323303223e-01 1.910517811775207520e-01 -4.952950030565261841e-02 -3.582790261134505272e-03 2.443724274635314941e-01 1.419946551322937012e-01 1.141402795910835266e-01 -3.369200527667999268e-01 1.967368423938751221e-01 1.729562878608703613e-01 -1.498422771692276001e-01 -1.740284264087677002e-01 4.287654906511306763e-02 4.018340632319450378e-02 3.265538066625595093e-02 1.689561009407043457e-01 -3.568881452083587646e-01 -7.720451056957244873e-02 -4.811532795429229736e-02 3.060429990291595459e-01 7.492650300264358521e-02 -1.520603746175765991e-01 -1.779745966196060181e-01 -2.480381913483142853e-02
3.218652606010437012e-01 -1.942995488643646240e-01 -1.121545303612947464e-02 5.746035277843475342e-02 -1.729161590337753296e-01 -7.049482315778732300e-02 -1.843499243259429932e-01 3.770028799772262573e-02 2.133851498365402222e-01 2.670215368270874023e-01 -8.025150746107101440e-02 6.489994376897811890e-02 1.883002519607543945e-01 -1.577470079064369202e-02 1.282270252704620361e-01 6.639925763010978699e-03 -2.421631962060928345e-01 8.052134886384010315e-03 1.085713133215904236e-01 -2.403862625360488892e-01 -2.875281870365142822e-01 1.356776356697082520e-01 2.562617510557174683e-02 8.002939634025096893e-03 -2.013755142688751221e-01 -9.172786772251129150e-02 2.103979438543319702e-01 3.368621766567230225e-01 2.515831589698791504e-01 5.286505445837974548e-02 -2.475068271160125732e-01 2.028013318777084351e-01
2.698513567447662354e-01 3.846722841262817383e-02 5.466869100928306580e-02 -1.123424842953681946e-01 -1.067612320184707642e-03 -5.158660560846328735e-02 -8.486448228359222412e-02 -8.479075878858566284e-02 -1.048698499798774719e-01 3.205927312374114990e-01 -5.257489159703254700e-02 1.744708120822906494e-01 -2.795851230621337891e-02 7.860736548900604248e-02 -5.403558909893035889e-02 -1.524473726749420166e-01 2.067371308803558350e-01 -1.537341177463531494e-01 4.818987101316452026e-02 -4.781962633132934570e-01 8.570022881031036377e-02 -2.850529551506042480e-02 -2.924911677837371826e-01 -3.088290616869926453e-02 -4.189911112189292908e-02 1.713926531374454498e-02 2.472806572914123535e-01 1.183096617460250854e-01 4.189479351043701172e-01 -6.467217206954956055e-02 2.500121593475341797e-01 3.878472372889518738e-02
4.906497150659561157e-02 -3.748741745948791504e-01 -2.427787631750106812e-01 -2.123177796602249146e-01 -3.703859075903892517e-02 -7.292987406253814697e-02 -2.563890814781188965e-01 -2.311163209378719330e-02 -3.780448734760284424e-01 2.541123330593109131e-01 2.006087452173233032e-01 -6.027704477310180664e-02 -1.409317404031753540e-01 -2.144006490707397461e-01 -6.610120832920074463e-02 -6.675773765891790390e-03 -1.122860237956047058e-01 2.180040925741195679e-01 -3.345172107219696045e-02 -3.053790926933288574e-01 -1.142707616090774536e-01 -9.618707001209259033e-03 7.028774172067642212e-02 -3.134090080857276917e-02 -1.484180092811584473e-01 -1.580190211534500122e-01 3.755966201424598694e-02 -3.344902768731117249e-02 1.662185490131378174e-01 -4.256784915924072266e-02 -1.615286767482757568e-01 -2.825387716293334961e-01
2.513683736324310303e-01 -4.700515791773796082e-02 -2.474759221076965332e-01 1.852702908217906952e-02 -2.029251120984554291e-02 -9.187996387481689453e-02 -1.512904018163681030e-01 1.598614156246185303e-01 -1.358199305832386017e-02 1.978947073221206665e-01 -2.599495053291320801e-01 1.689137816429138184e-01 -1.509628444910049438e-01 -8.329872973263263702e-03 1.229700446128845215e-01 -8.489479124546051025e-02 -1.153928413987159729e-01 -1.373507678508758545e-01 -1.616035103797912598e-01 -7.532817870378494263e-02 2.033761702477931976e-02 4.335939288139343262e-01 6.077611446380615234e-02 -2.150427401065826416e-01 1.394921243190765381e-01 -3.533297479152679443e-01 -3.054489381611347198e-02 1.003690622746944427e-02 3.706082105636596680e-01 -1.983098834753036499e-01 -6.910645216703414917e-02 7.724422961473464966e-02
2.867413461208343506e-01 -3.195881843566894531e-01 -4.743878170847892761e-02 9.544669836759567261e-02 -5.181511864066123962e-02 -2.265532165765762329e-01 -1.533472836017608643e-01 3.243531882762908936e-01 1.685753762722015381e-01 1.267738640308380127e-01 -3.787266835570335388e-02 2.731876671314239502e-01 1.835976243019104004e-01 -3.153037726879119873e-01 5.665411427617073059e-02 -1.169983297586441040e-01 -1.595653593540191650e-02 -2.414134293794631958e-01 9.041244536638259888e-02 -4.719906300306320190e-02 -1.533162742853164673e-01 9.211213141679763794e-02 -8.659635484218597412e-02 1.843014210462570190e-01 -1.294107735157012939e-01 5.759056285023689270e-02 2.524963393807411194e-02 1.908748894929885864e-01 2.336208224296569824e-01 -4.608598724007606506e-02 -2.919135093688964844e-01 -9.761277586221694946e-02
-2.205952070653438568e-02 -1.911817789077758789e-01 -1.555071473121643066e-01 1.761183142662048340e-01 -9.051520377397537231e-02 -2.182320952415466309e-01 -1.362974345684051514e-01 -1.146474108099937439e-01 -7.605339586734771729e-02 3.970934152603149414e-01 -2.779251933097839355e-01 -6.469578295946121216e-02 7.018288597464561462e-03 -3.666620850563049316e-01 -1.007033437490463257e-01 -2.136662602424621582e-01 4.790161922574043274e-02 9.287528693675994873e-02 -2.307269722223281860e-03 9.934733808040618896e-02 1.528074145317077637e-01 8.846559375524520874e-02 -3.216414153575897217e-02 1.773802489042282104e-01 -1.219934076070785522e-01 -3.058109879493713379e-01 -1.042395681142807007e-01 1.866670846939086914e-01 1.342083960771560669e-01 -2.424302697181701660e-01 -8.091565221548080444e-02 2.512534856796264648e-01
1.299762874841690063e-01 -1.311417520046234131e-01 -2.462251856923103333e-02 6.304064393043518066e-02 -8.187065273523330688e-02 -2.452831268310546875e-01 -2.840480767190456390e-02 2.753240168094635010e-01 1.882603615522384644e-01 8.824175596237182617e-02 -6.989791989326477051e-02 2.825076878070831299e-01 -1.742055714130401611e-01 -6.504493951797485352e-02 1.727451682090759277e-01 -7.776284217834472656e-02 -5.727069079875946045e-02 -8.307582885026931763e-02 6.207263097167015076e-02 -2.087684869766235352e-01 9.611067920923233032e-02 -1.013271138072013855e-01 -2.886925935745239258e-01 2.520820200443267822e-01 -1.247442066669464111e-01 1.330647021532058716e-01 -5.865199118852615356e-02 2.302222102880477905e-01 2.389038354158401489e-01 -2.686006426811218262e-01 -3.263066709041595459e-01 2.646516263484954834e-01
6.122652813792228699e-02 -1.193776428699493408e-01 -3.854521214962005615e-01 -5.151887983083724976e-02 -1.971432417631149292e-01 -2.468138337135314941e-01 -1.672798395156860352e-01 2.220569849014282227e-01 -3.351992964744567871e-01 -7.013204973191022873e-03 -3.146724030375480652e-02 3.772114589810371399e-02 -1.534836888313293457e-01 6.454718858003616333e-02 -2.128741703927516937e-03 -7.810799777507781982e-02 -2.848977744579315186e-01 2.781506069004535675e-02 5.592236667871475220e-02 -5.439440160989761353e-02 -6.500878185033798218e-02 1.128042414784431458e-01 -2.446154356002807617e-01 2.838561683893203735e-02 -1.434095948934555054e-01 -3.584703803062438965e-01 1.872469037771224976e-01 3.487893640995025635e-01 6.343198567628860474e-02 -3.196317330002784729e-02 1.538087874650955200e-01 7.031143456697463989e-02
2.355572134256362915e-01 -1.746092140674591064e-01 -9.287878870964050293e-03 -7.380926609039306641e-02 -6.428137421607971191e-02 -4.634599015116691589e-02 4.525402560830116272e-02 2.178548127412796021e-01 -1.241299062967300415e-01 3.169195055961608887e-01 -4.127288237214088440e-02 3.856388106942176819e-02 2.899386584758758545e-01 -1.671613156795501709e-01 3.971806466579437256e-01 -2.771414220333099365e-01 5.414552986621856689e-02 4.705465398728847504e-03 1.042228564620018005e-01 -7.406674325466156006e-02 -1.998229324817657471e-01 4.741482809185981750e-02 -5.460505932569503784e-02 8.967367559671401978e-02 -1.152262613177299500e-01 -1.878233402967453003e-01 3.285222053527832031e-01 1.988207101821899414e-01 1.883846521377563477e-02 1.203503552824258804e-02 -2.675399482250213623e-01 2.156540602445602417e-01
1.242377795279026031e-02 -2.454452589154243469e-02 -5.564544349908828735e-02 -1.131405383348464966e-01 3.871672973036766052e-02 -1.235404014587402344e-01 -1.652680486440658569e-01 -1.153975576162338257e-01 -6.384320557117462158e-02 2.534262835979461670e-01 -9.736929833889007568e-02 5.127527937293052673e-02 -1.533316522836685181e-01 -1.449126601219177246e-01 -1.028339266777038574e-01 -2.051321566104888916e-01 1.064257696270942688e-01 1.086076498031616211e-01 1.547834873199462891e-01 -3.640193045139312744e-01 4.897574335336685181e-02 1.294208765029907227e-01 -1.480386406183242798e-01 -2.459037005901336670e-01 -8.457490801811218262e-02 -4.482299685478210449e-01 2.222080528736114502e-01 8.840077556669712067e-03 4.000262916088104248e-01 -1.925358735024929047e-02 1.740265041589736938e-01 -1.380677372217178345e-01
2.271519005298614502e-01 1.136057376861572266e-01 -2.081884145736694336e-01 -2.847028374671936035e-01 3.768549486994743347e-02 -1.199540644884109497e-01 -3.121196627616882324e-01 -1.579204387962818146e-02 -1.734673380851745605e-01 2.680326998233795166e-01 -1.437018960714340210e-01 -1.477927714586257935e-01 6.707666069269180298e-02 -3.200248256325721741e-02 -8.229296654462814331e-03 -2.129885852336883545e-01 3.417943716049194336e-01 2.978239357471466064e-01 -2.376513183116912842e-01 -1.593685746192932129e-01 -2.132006585597991943e-01 1.181003600358963013e-01 5.276927724480628967e-02 -7.713352888822555542e-02 -2.477774322032928467e-01 -5.485549569129943848e-02 -1.125182583928108215e-01 1.213024780154228210e-01 -1.734058558940887451e-02 -8.790586888790130615e-02 -1.643358916044235229e-01 -1.410410851240158081e-01
1.467849463224411011e-01 2.195599228143692017e-01 1.566060702316462994e-03 1.116776466369628906e-01 -1.571134626865386963e-01 1.278579831123352051e-01 4.430730640888214111e-02 7.090712338685989380e-02 -3.007497489452362061e-01 1.899626255035400391e-01 1.759967207908630371e-02 -1.446149200201034546e-01 -1.602378189563751221e-01 8.832829445600509644e-02 7.738073915243148804e-02 -4.345454275608062744e-02 1.705868542194366455e-01 -3.864191472530364990e-02 -1.127090230584144592e-01 -2.313727885484695435e-01 3.245206549763679504e-02 4.027826488018035889e-01 -1.356604695320129395e-01 9.710468351840972900e-02 -3.096264600753784180e-01 -2.021609246730804443e-01 -2.936453744769096375e-02 2.719154059886932373e-01 3.438351452350616455e-01 -4.274429380893707275e-02 -2.457680255174636841e-01 -2.640510722994804382e-02
-2.239771373569965363e-02 1.915996521711349487e-01 -2.024394571781158447e-01 -3.433297276496887207e-01 -2.581617236137390137e-01 -8.877184987068176270e-02 -1.972568221390247345e-02 8.644583821296691895e-02 9.376390278339385986e-02 3.037483990192413330e-01 3.960647806525230408e-02 2.801922336220741272e-02 -2.318400703370571136e-02 -2.719099819660186768e-01 -4.690022766590118408e-02 -2.307792752981185913e-01 7.927392423152923584e-02 -9.803228080272674561e-02 -3.445682674646377563e-02 -1.724685281515121460e-01 -9.196875244379043579e-02 3.685877919197082520e-01 -5.450482666492462158e-02 1.591435223817825317e-01 -1.671619415283203125e-01 -2.832839190959930420e-01 2.489330470561981201e-01 -2.342294901609420776e-01 7.482621073722839355e-02 1.279170215129852295e-01 -1.445100754499435425e-01 -2.987277694046497345e-02
1.803755462169647217e-01 2.551574409008026123e-01 -1.184464618563652039e-01 -1.384970694780349731e-01 -4.444922879338264465e-02 1.167349740862846375e-01 6.156346201896667480e-02 2.761588096618652344e-01 -1.406307425349950790e-02 -9.285215288400650024e-02 5.356488376855850220e-02 -7.574347406625747681e-02 -6.361988931894302368e-02 1.206188052892684937e-01 -1.761799305677413940e-02 -2.101527154445648193e-01 7.765623927116394043e-02 -9.889408946037292480e-02 4.216952249407768250e-02 -3.619275093078613281e-01 -1.809828877449035645e-01 2.805447876453399658e-01 -3.553684949874877930e-01 1.595365256071090698e-01 -1.740264520049095154e-02 -3.942161798477172852e-01 -8.375560864806175232e-03 -2.648743242025375366e-02 2.669830918312072754e-01 -1.311865895986557007e-01 -1.743650287389755249e-01 7.643364369869232178e-02
1.019907966256141663e-01 3.668892756104469299e-02 -4.419965445995330811e-01 -3.560257852077484131e-01 -1.936889588832855225e-01 -2.352731861174106598e-02 -2.309657931327819824e-01 -2.976215258240699768e-02 -2.087319791316986084e-01 2.242375612258911133e-01 -1.252594869583845139e-03 1.035310477018356323e-01 -3.977976739406585693e-02 -5.538463220000267029e-02 1.557071357965469360e-01 -2.030909359455108643e-01 2.277908325195312500e-01 2.307400554418563843e-01 -3.782101720571517944e-02 -3.483610749244689941e-01 -9.189267456531524658e-02 5.337096378207206726e-02 1.942877173423767090e-01 6.249979510903358459e-02 -7.092475146055221558e-02 8.144270628690719604e-03 -8.130344748497009277e-02 -8.607819676399230957e-02 9.373244643211364746e-02 1.636011712253093719e-02 -2.981363236904144287e-01 -3.474225848913192749e-02
1.972159743309020996e-02 4.334264248609542847e-02 3.229731461033225060e-03 4.648356512188911438e-02 -2.920454740524291992e-01 -7.259506732225418091e-02 -1.495605856180191040e-01 8.695366978645324707e-02 -1.754964292049407959e-01 -2.521133050322532654e-03 1.043726503849029541e-01 -1.230073496699333191e-01 2.038536667823791504e-01 -9.603192657232284546e-02 -9.013061225414276123e-02 -2.794009819626808167e-02 2.269056141376495361e-01 -1.640848815441131592e-01 5.806436017155647278e-02 -1.887410283088684082e-01 -2.703883945941925049e-01 2.097212821245193481e-01 -2.613300383090972900e-01 4.414884001016616821e-02 -3.292780816555023193e-01 -2.830840349197387695e-01 -6.848619133234024048e-02 -1.060838401317596436e-01 5.986975133419036865e-02 -9.209993481636047363e-02 -4.141191840171813965e-01 2.564228773117065430e-01
1.409874297678470612e-02 5.625972524285316467e-02 3.330409992486238480e-03 4.013220220804214478e-02 3.357464820146560669e-02 -2.433370798826217651e-01 -1.238211393356323242e-01 8.407759666442871094e-02 -8.498745411634445190e-02 1.993103474378585815e-01 4.646286740899085999e-02 -8.626985549926757812e-02 -2.900661528110504150e-01 -1.873486936092376709e-01 7.954011671245098114e-03 -1.175050735473632812e-01 1.018844321370124817e-01 -4.331647977232933044e-02 3.792587295174598694e-02 -3.606496751308441162e-01 1.090449765324592590e-01 2.990782856941223145e-01 -2.048657685518264771e-01 -3.368124365806579590e-01 -6.309080868959426880e-02 -2.205039709806442261e-01 1.330217868089675903e-01 8.862792700529098511e-02 4.444463253021240234e-01 1.783459633588790894e-01 -9.935965389013290405e-02 6.882628798484802246e-02
3.010004460811614990e-01 -2.518559396266937256e-01 -2.661661803722381592e-01 -2.827113568782806396e-01 -1.069720387458801270e-01 -3.742820322513580322e-01 -2.144760489463806152e-01 1.541896257549524307e-02 -8.480665087699890137e-02 1.118538528680801392e-01 2.643165588378906250e-01 -6.221340969204902649e-02 -8.121334016323089600e-03 -1.419167667627334595e-01 -1.044413149356842041e-01 -1.596580594778060913e-01 -8.989239111542701721e-03 9.369455277919769287e-02 -1.162561029195785522e-01 1.723815873265266418e-02 -1.065514609217643738e-01 1.338210701942443848e-01 8.350250869989395142e-02 -6.099558249115943909e-02 5.452123936265707016e-03 -1.218287944793701172e-01 -2.035284936428070068e-01 3.106738626956939697e-01 2.073040604591369629e-01 4.665655642747879028e-02 -2.176259905099868774e-01 -1.985791474580764771e-01
-9.389285743236541748e-02 4.099946841597557068e-02 -9.266071766614913940e-02 1.090712919831275940e-01 -1.417340785264968872e-01 -5.163506790995597839e-02 -1.666238158941268921e-01 1.395911872386932373e-01 1.257780753076076508e-02 2.222065627574920654e-01 2.925543785095214844e-01 1.130989100784063339e-02 5.192208290100097656e-02 1.984283626079559326e-01 -1.416079103946685791e-01 -1.023065745830535889e-01 7.760192453861236572e-02 5.319154262542724609e-02 2.244144491851329803e-02 -1.930725872516632080e-01 -1.008466333150863647e-01 -4.965328797698020935e-02 -4.192287027835845947e-01 8.913708478212356567e-02 -2.981715798377990723e-01 -3.801445364952087402e-01 -9.731712937355041504e-02 -1.019232273101806641e-01 3.851266205310821533e-01 -2.265968360006809235e-02 -1.922105103731155396e-01 9.568703919649124146e-02
2.206783443689346313e-01 -1.951408982276916504e-01 -2.726198136806488037e-01 -1.682565659284591675e-01 -9.970483928918838501e-02 -7.635818421840667725e-02 -1.733872443437576294e-01 1.843399852514266968e-01 -2.445709109306335449e-01 -4.087483882904052734e-02 8.089993149042129517e-02 1.276129633188247681e-01 4.889540746808052063e-02 -1.124344617128372192e-01 -2.726598083972930908e-02 -4.468601197004318237e-02 7.163410633802413940e-02 -6.170639395713806152e-02 -6.309245526790618896e-02 -3.732917308807373047e-01 -4.670964926481246948e-02 1.807010769844055176e-01 -6.320098042488098145e-02 3.153968974947929382e-02 7.502690423280000687e-03 -5.565386638045310974e-02 -7.576861232519149780e-02 -3.263456374406814575e-02 3.917786478996276855e-01 -3.378249704837799072e-01 9.298397228121757507e-03 -3.986636698246002197e-01
1.404562145471572876e-01 -6.128364428877830505e-02 -1.300064772367477417e-01 -1.143975704908370972e-01 5.669438838958740234e-02 1.778098195791244507e-02 -1.448374539613723755e-01 6.630461663007736206e-02 -2.909724041819572449e-02 3.193749189376831055e-01 -4.053363204002380371e-01 -1.629121303558349609e-01 6.822861731052398682e-02 -1.514844000339508057e-01 1.366956532001495361e-01 -2.017600834369659424e-01 6.488557904958724976e-02 -2.789814472198486328e-01 1.633621454238891602e-01 -2.470900118350982666e-01 7.086651772260665894e-02 -8.784348517656326294e-02 -1.770232319831848145e-01 -2.816316485404968262e-01 -5.553574487566947937e-02 -9.847692400217056274e-02 3.516226708889007568e-01 1.082257479429244995e-01 1.775385737419128418e-01 -7.918243855237960815e-02 -5.297077074646949768e-02 -2.346067577600479126e-01
-1.689215153455734253e-01 -1.442960351705551147e-01 -2.901648879051208496e-01 -3.119901716709136963e-01 -1.782352477312088013e-01 -5.357307940721511841e-02 -2.420793324708938599e-01 -1.054507046937942505e-01 -1.757679432630538940e-01 7.332379370927810669e-02 -3.548496961593627930e-02 -4.797680303454399109e-02 5.965527892112731934e-02 -2.639042437076568604e-01 -3.799914196133613586e-02 -1.444670855998992920e-01 1.006611660122871399e-01 -2.491814494132995605e-01 -2.289690077304840088e-01 -2.515503764152526855e-01 -1.039361953735351562e-01 2.794998586177825928e-01 -2.970757782459259033e-01 -1.288905441761016846e-01 -4.597225040197372437e-02 -2.507562637329101562e-01 1.759827733039855957e-01 7.910992205142974854e-02 1.150444224476814270e-01 -1.721558123826980591e-01 4.252938181161880493e-02 -2.792351692914962769e-02
1.269692629575729370e-01 2.311164140701293945e-01 -8.366813510656356812e-02 -2.333283573389053345e-01 -1.199359670281410217e-01 -1.001315638422966003e-01 -7.218600064516067505e-02 3.015681803226470947e-01 -2.151642367243766785e-02 2.811902463436126709e-01 1.004680171608924866e-01 1.093568131327629089e-01 -1.359917409718036652e-02 -7.609917223453521729e-02 1.196682751178741455e-01 -3.026167452335357666e-01 5.538352578878402710e-02 -3.990051746368408203e-01 8.677451312541961670e-02 -2.425033748149871826e-01 -1.501091718673706055e-01 2.900325059890747070e-01 8.093140274286270142e-02 1.648533344268798828e-02 -1.043516024947166443e-01 -2.569209635257720947e-01 8.035154081881046295e-03 -2.570818960666656494e-01 1.679035574197769165e-01 1.390403658151626587e-01 1.939119398593902588e-02 -4.430450499057769775e-02
2.561725378036499023e-01 -1.569763869047164917e-01 -1.540697459131479263e-02 6.296084821224212646e-02 -7.090676575899124146e-02 -4.844602569937705994e-02 -1.542632579803466797e-01 -9.217974543571472168e-02 3.956791013479232788e-02 1.413019746541976929e-01 -3.021521121263504028e-02 3.588398545980453491e-02 2.988627254962921143e-01 -2.339331358671188354e-01 -8.787946403026580811e-02 -7.747575640678405762e-02 -8.012156188488006592e-02 -9.551347047090530396e-02 -1.662400364875793457e-01 -2.179921567440032959e-01 -2.799045145511627197e-01 1.188080310821533203e-01 1.855258196592330933e-01 9.041765332221984863e-02 -2.388030737638473511e-01 -3.077575564384460449e-01 1.934283375740051270e-01 3.160214424133300781e-01 1.897034496068954468e-01 1.795787364244461060e-02 -2.091996520757675171e-01 2.991762459278106689e-01
9.151885658502578735e-02 -2.729816138744354248e-01 -1.361161768436431885e-01 -1.303803771734237671e-01 -9.516222774982452393e-02 9.688968211412429810e-02 -2.604635357856750488e-01 1.480132639408111572e-01 9.768341667950153351e-03 8.407218009233474731e-02 7.053756713867187500e-02 -3.891898095607757568e-01 -5.606063082814216614e-02 2.133286148309707642e-01 -1.950808316469192505e-01 -3.815080523490905762e-01 1.211563497781753540e-01 -1.420328859239816666e-02 1.776903122663497925e-01 -2.014911472797393799e-01 -2.544045262038707733e-02 1.735607683658599854e-01 -2.567078173160552979e-01 -1.738298833370208740e-01 -1.595444083213806152e-01 -1.479577571153640747e-01 2.336201965808868408e-01 5.443196860142052174e-04 -6.576141715049743652e-02 -2.955817244946956635e-02 -1.180122047662734985e-01 2.062333673238754272e-01
2.049476504325866699e-01 -1.552280634641647339e-01 2.170872688293457031e-02 3.205170389264822006e-03 -1.495212018489837646e-01 2.979175001382827759e-02 -2.037424594163894653e-01 -1.095774024724960327e-01 -2.801849842071533203e-01 1.156165301799774170e-01 1.711672097444534302e-01 1.890996098518371582e-01 1.300967019051313400e-02 2.769016325473785400e-01 -4.785356521606445312e-01 -2.511794269084930420e-01 1.848162114620208740e-01 -2.093282341957092285e-01 2.196426540613174438e-01 -2.231542766094207764e-01 1.006544828414916992e-01 9.705530107021331787e-02 4.977058246731758118e-02 -2.236266434192657471e-02 -2.848054468631744385e-01 3.688454627990722656e-02 1.281293630599975586e-01 8.347105979919433594e-02 2.957440353929996490e-02 -6.938974559307098389e-02 -1.407544016838073730e-01 2.988355979323387146e-02
2.655490636825561523e-01 2.838803082704544067e-02 -2.280232161283493042e-01 -4.191865678876638412e-03 -9.082899987697601318e-02 -2.674816548824310303e-01 -1.528849154710769653e-01 4.103530570864677429e-02 1.215976774692535400e-01 2.402807772159576416e-01 -2.722873687744140625e-01 -9.135860949754714966e-02 4.410907626152038574e-02 -2.834312021732330322e-01 5.603177845478057861e-02 -1.090376526117324829e-01 1.477152295410633087e-02 -1.751501113176345825e-01 -8.826714009046554565e-02 -3.953336551785469055e-02 7.077416777610778809e-02 -1.378629952669143677e-01 -1.565670818090438843e-01 2.104915827512741089e-01 -1.315092444419860840e-01 -1.593248099088668823e-01 4.629604220390319824e-01 -3.068459406495094299e-02 1.039355397224426270e-01 -7.469363510608673096e-02 -2.874968647956848145e-01 1.715296655893325806e-01
1.747332662343978882e-01 5.467936024069786072e-02 -1.812126785516738892e-01 -1.252771168947219849e-01 -3.263564407825469971e-01 7.303342968225479126e-02 -2.761354744434356689e-01 7.908230274915695190e-02 -2.976284921169281006e-01 1.705733388662338257e-01 2.524233758449554443e-01 -1.635982245206832886e-01 1.624977141618728638e-01 -1.988642364740371704e-01 -2.505569756031036377e-01 -8.085799217224121094e-02 2.261743247509002686e-01 -5.945112928748130798e-02 6.116365641355514526e-02 -8.314333111047744751e-02 -4.398449882864952087e-02 -1.735577546060085297e-02 -3.368571996688842773e-01 6.368565838783979416e-03 -1.561518460512161255e-01 -1.366046722978353500e-02 8.365505933761596680e-02 1.359725296497344971e-01 -1.264392286539077759e-01 -2.897144556045532227e-01 -1.131343916058540344e-01 1.905254870653152466e-01
2.550407052040100098e-01 -1.921862065792083740e-01 1.295677479356527328e-02 -1.362079679965972900e-01 -5.784936621785163879e-02 -1.808541864156723022e-01 2.919827029109001160e-02 3.673328757286071777e-01 -8.210240863263607025e-03 2.047227770090103149e-01 1.656810492277145386e-01 -1.648753732442855835e-01 9.600611776113510132e-02 9.983393549919128418e-02 -9.574729204177856445e-02 -1.519355922937393188e-01 -9.518896229565143585e-03 1.822681725025177002e-01 9.692033380270004272e-02 -2.789047658443450928e-01 -1.985230892896652222e-01 1.705211102962493896e-01 -3.870592638850212097e-02 1.679316163063049316e-01 -7.789424806833267212e-02 1.723743081092834473e-01 1.857424154877662659e-02 3.577647507190704346e-01 3.041784167289733887e-01 -2.848075330257415771e-01 -5.381014198064804077e-02 8.389185182750225067e-03
3.409143090248107910e-01 -1.389614194631576538e-01 -9.911344200372695923e-02 -3.308503627777099609e-01 -6.661874800920486450e-02 -7.565198093652725220e-02 3.456645831465721130e-02 4.291048273444175720e-03 -6.759079545736312866e-02 2.364769130945205688e-01 -1.420827955007553101e-02 4.268899932503700256e-02 1.647185087203979492e-01 5.060812830924987793e-02 -2.609486877918243408e-01 -2.929639220237731934e-01 2.223901897668838501e-01 -3.616352379322052002e-01 1.932640671730041504e-01 -9.751515090465545654e-02 -8.504710346460342407e-02 2.138984948396682739e-01 7.891520112752914429e-02 -1.349411755800247192e-01 -2.064875811338424683e-01 -4.480240494012832642e-02 -1.339150518178939819e-01 -4.683791659772396088e-03 -2.358332509174942970e-03 -1.421688348054885864e-01 -2.865142524242401123e-01 -1.350930780172348022e-01
3.504796326160430908e-02 -7.538694143295288086e-02 -1.750751882791519165e-01 -3.205679655075073242e-01 9.351568296551704407e-03 -1.262857615947723389e-01 8.923672884702682495e-02 4.049056395888328552e-02 -9.411499649286270142e-02 1.810347288846969604e-02 3.853172063827514648e-02 -2.255579531192779541e-01 -1.903229653835296631e-01 -2.039481699466705322e-01 -2.180475592613220215e-01 -3.391478061676025391e-01 1.499239951372146606e-01 -4.926201999187469482e-01 1.363049894571304321e-01 -5.125764384865760803e-02 -2.807219326496124268e-02 -8.617380633950233459e-03 -1.291820108890533447e-01 1.181457340717315674e-01 -9.475941956043243408e-02 -1.547706127166748047e-01 -2.845688909292221069e-02 1.678644716739654541e-01 2.561666965484619141e-01 1.719554215669631958e-01 -8.978500217199325562e-02 2.215063124895095825e-01
2.341529577970504761e-01 4.835656657814979553e-02 -2.006473243236541748e-01 -1.360596269369125366e-01 -6.218708679080009460e-02 -9.233266115188598633e-02 -5.274610966444015503e-02 6.545656174421310425e-02 2.158197015523910522e-01 -9.970107348635792732e-04 -5.897433310747146606e-02 3.865895047783851624e-02 -5.074243620038032532e-02 2.965685166418552399e-02 2.076904326677322388e-01 -4.628725647926330566e-01 3.621321618556976318e-01 6.303627043962478638e-02 -6.168170645833015442e-02 -8.298556506633758545e-02 1.003912463784217834e-01 1.835662573575973511e-01 -1.301754713058471680e-01 1.887755542993545532e-01 -1.994369179010391235e-01 -1.221086382865905762e-01 -1.976461112499237061e-01 3.513651490211486816e-01 2.152145653963088989e-01 -6.738058291375637054e-03 -2.058996260166168213e-01 6.391505151987075806e-02
3.327398598194122314e-01 -1.549473404884338379e-01 -1.122045740485191345e-01 -7.305473834276199341e-02 -1.376753300428390503e-01 -1.105711087584495544e-01 -1.375997662544250488e-01 2.816774845123291016e-01 -4.693136364221572876e-02 -6.998908706009387970e-03 2.286454588174819946e-01 -3.743923082947731018e-02 1.223759576678276062e-01 7.188149541616439819e-02 -1.001649424433708191e-01 -6.760153174400329590e-02 1.675555855035781860e-01 2.318363040685653687e-01 -5.036409571766853333e-02 -4.106024801731109619e-01 -2.993307709693908691e-01 1.569530069828033447e-01 -5.474298447370529175e-02 1.708206236362457275e-01 1.154808402061462402e-01 7.485438138246536255e-02 4.713878035545349121e-02 2.749883830547332764e-01 2.330361455678939819e-01 -1.668343842029571533e-01 -1.497538536787033081e-01 1.628057360649108887e-01
4.102516546845436096e-02 6.468020379543304443e-03 1.468884348869323730e-01 -8.173464238643646240e-02 -6.875789165496826172e-02 -1.088118404150009155e-01 -2.018461674451828003e-01 -3.960489481687545776e-02 -5.485051497817039490e-02 1.535831093788146973e-01 -2.498367726802825928e-01 8.854243904352188110e-02 -5.908683314919471741e-02 2.561495900154113770e-01 -1.624876409769058228e-01 -1.379573345184326172e-01 1.962335966527462006e-02 -5.110204964876174927e-02 8.678586035966873169e-02 -3.410040140151977539e-01 2.075306177139282227e-01 1.092405393719673157e-01 -2.542373239994049072e-01 1.565183252096176147e-01 -5.481365323066711426e-02 -4.142398536205291748e-01 1.055399477481842041e-01 3.727727755904197693e-02 1.636839844286441803e-02 -1.903150975704193115e-01 -4.110016524791717529e-01 1.904228478670120239e-01
6.128185242414474487e-02 1.592402905225753784e-01 -1.739978492259979248e-01 6.107679009437561035e-02 2.751934342086315155e-02 -1.633344292640686035e-01 -2.449888885021209717e-01 1.342732012271881104e-01 -1.197011768817901611e-01 2.690228521823883057e-01 -3.290227353572845459e-01 1.168154999613761902e-01 -1.439950987696647644e-02 -3.746315538883209229e-01 1.774998307228088379e-01 -2.253230661153793335e-01 -1.899883896112442017e-01 4.939635843038558960e-02 -1.273046880960464478e-01 -2.614407837390899658e-01 5.176697671413421631e-02 7.290004938840866089e-02 -2.206965722143650055e-02 -3.223965764045715332e-01 -1.898532062768936157e-01 -2.078293710947036743e-01 1.667881309986114502e-01 3.303484991192817688e-02 1.363435387611389160e-01 -1.204718947410583496e-01 -1.521431207656860352e-01 -7.019371259957551956e-03
1.791495829820632935e-01 -3.988719731569290161e-02 -3.683695495128631592e-01 4.995963722467422485e-02 -2.051657587289810181e-01 -3.802644461393356323e-02 -1.302344352006912231e-02 1.122638657689094543e-01 -3.197154700756072998e-01 2.046283334493637085e-02 -1.514582522213459015e-02 1.652876883745193481e-01 1.331127583980560303e-01 -5.198085680603981018e-02 -2.563841408118605614e-03 -3.501947820186614990e-01 1.018316671252250671e-01 -1.228455752134323120e-01 -4.195558652281761169e-02 -2.371467500925064087e-01 -2.374359071254730225e-01 1.548136621713638306e-01 -2.362352162599563599e-01 -2.808144129812717438e-02 -2.729477584362030029e-01 -9.333541989326477051e-02 4.767248779535293579e-02 -2.767620980739593506e-01 -9.391905739903450012e-03 -3.190519213676452637e-01 8.257924765348434448e-02 8.589982241392135620e-02
2.609515786170959473e-01 -1.543753743171691895e-01 -1.126657649874687195e-01 -4.731317237019538879e-02 -2.085582725703716278e-02 -3.809361755847930908e-01 9.638664126396179199e-02 1.234714537858963013e-01 9.594061225652694702e-02 8.058010786771774292e-02 1.351996809244155884e-01 6.955675780773162842e-02 -1.265654265880584717e-01 1.810071468353271484e-01 6.653107702732086182e-02 -4.026190638542175293e-01 2.550146281719207764e-01 -5.814929306507110596e-02 -9.963371790945529938e-03 -3.586622774600982666e-01 -1.010891422629356384e-01 -1.254068911075592041e-01 -1.157438978552818298e-01 -1.165070608258247375e-01 5.560477450489997864e-02 9.180482476949691772e-02 -1.461420804262161255e-01 1.923653632402420044e-01 3.197762966156005859e-01 5.042517930269241333e-02 -1.965970247983932495e-01 -7.437545806169509888e-02
3.481120467185974121e-01 -7.818118482828140259e-02 -2.783936560153961182e-01 3.361967578530311584e-02 2.702193856239318848e-01 -4.538764804601669312e-02 -5.292803049087524414e-02 -1.409289836883544922e-01 -5.297897383570671082e-02 8.480747789144515991e-02 -2.739951387047767639e-02 -3.135056197643280029e-01 1.289183199405670166e-01 -4.364740103483200073e-02 -6.292290240526199341e-02 -1.588755100965499878e-01 1.305633783340454102e-01 1.680786348879337311e-02 4.681360907852649689e-03 -2.083876430988311768e-01 1.193987485021352768e-02 2.315727174282073975e-01 -3.252350091934204102e-01 -2.320728152990341187e-01 -1.916353404521942139e-01 -4.840385913848876953e-02 8.497258648276329041e-03 5.501250550150871277e-02 2.745938301086425781e-01 2.295030802488327026e-01 -2.414484322071075439e-01 1.919717043638229370e-01
2.204687595367431641e-01 -1.767419129610061646e-01 -2.126050889492034912e-01 -1.671929955482482910e-01 -2.543632686138153076e-01 -9.555190056562423706e-02 -4.994748160243034363e-02 -5.148125346750020981e-03 -2.653447389602661133e-01 1.103409454226493835e-01 1.093439236283302307e-01 -1.100516170263290405e-01 -3.473951295018196106e-02 -1.352442204952239990e-01 6.549911946058273315e-02 -2.962039113044738770e-01 -1.348663121461868286e-02 -4.245318174362182617e-01 -1.665692329406738281e-01 -1.683743894100189209e-01 -4.988475516438484192e-02 -6.688946485519409180e-02 -2.573795914649963379e-01 -1.659276522696018219e-02 -3.162328600883483887e-01 -1.010300219058990479e-01 -3.711364790797233582e-02 -2.633004784584045410e-01 -1.605917699635028839e-02 -1.624743640422821045e-01 -6.328955292701721191e-02 1.758165657520294189e-01
-1.092877313494682312e-01 -3.227938711643218994e-01 -2.084897756576538086e-01 1.408336162567138672e-01 1.450737193226814270e-02 -3.672063648700714111e-01 -6.692590564489364624e-02 1.209700182080268860e-01 -2.961308695375919342e-03 1.281176209449768066e-01 1.340025663375854492e-01 1.399419456720352173e-01 -2.040508240461349487e-01 -3.791058063507080078e-02 1.364056617021560669e-01 -2.758278250694274902e-01 1.391651034355163574e-01 -2.717461809515953064e-02 1.040558069944381714e-01 -3.365513384342193604e-01 -2.135560847818851471e-02 1.414288729429244995e-01 -6.310377269983291626e-02 -4.049159586429595947e-02 -3.678486943244934082e-01 -2.565752267837524414e-01 -1.444027125835418701e-01 4.155438393354415894e-02 1.089767813682556152e-01 -2.046327441930770874e-01 1.503613442182540894e-01 -6.564036011695861816e-02
1.477492135018110275e-02 -1.438395529985427856e-01 1.561526358127593994e-01 -4.475713707506656647e-03 7.980797439813613892e-02 -1.252386271953582764e-01 -1.391530632972717285e-01 4.329319112002849579e-03 -1.652250140905380249e-01 2.924042940139770508e-01 1.193954348564147949e-01 -1.909381360746920109e-03 -7.590163499116897583e-02 -2.494215779006481171e-02 3.662539646029472351e-02 -2.647520601749420166e-01 1.053756326436996460e-01 -3.015615046024322510e-01 2.124467641115188599e-01 -3.782309889793395996e-01 -1.601678282022476196e-01 8.479740470647811890e-02 -2.180792838335037231e-01 4.924017563462257385e-02 -5.826083943247795105e-02 9.322591871023178101e-02 2.865648567676544189e-01 4.842283204197883606e-02 4.582696259021759033e-01 5.388434231281280518e-02 1.601463705301284790e-01 1.417511235922574997e-02
1.807883679866790771e-01 6.733424216508865356e-02 -1.824921369552612305e-01 9.708227962255477905e-02 -8.604653924703598022e-02 -1.217338815331459045e-01 -3.018249571323394775e-01 2.491603940725326538e-01 -2.609724700450897217e-01 -1.435818970203399658e-01 -2.087659388780593872e-02 -1.204888448119163513e-01 -7.400168478488922119e-02 2.750879824161529541e-01 1.153572928160429001e-02 -2.276211082935333252e-01 -1.218882724642753601e-01 -8.642011880874633789e-02 1.276230532675981522e-02 -1.673552542924880981e-01 1.546309590339660645e-01 -3.313722461462020874e-02 -3.203078806400299072e-01 -2.273577451705932617e-01 -2.455232590436935425e-01 -3.983945026993751526e-02 9.212030470371246338e-02 4.007461667060852051e-02 1.431209892034530640e-01 1.784382909536361694e-01 -3.801376819610595703e-01 9.642794728279113770e-02
1.480808854103088379e-01 -1.902632266283035278e-01 -7.489358633756637573e-02 2.153590172529220581e-01 8.229757845401763916e-02 -7.329529523849487305e-02 -4.974379763007164001e-02 4.191169887781143188e-02 8.776380866765975952e-02 2.259691506624221802e-01 -2.865499854087829590e-01 -1.385086309164762497e-02 -5.178663134574890137e-02 -3.029001951217651367e-01 2.033765763044357300e-01 -4.627928435802459717e-01 -4.939227923750877380e-02 -1.373555809259414673e-01 2.093642391264438629e-02 -2.746083438396453857e-01 -1.023281142115592957e-01 2.758362889289855957e-01 -7.080850005149841309e-02 -6.419875472784042358e-02 1.600046753883361816e-01 -1.056612133979797363e-01 8.028461039066314697e-02 1.334588974714279175e-01 -6.014881073497235775e-04 -2.174212634563446045e-01 -1.763857156038284302e-01 2.240916937589645386e-01
-2.833232469856739044e-02 -4.971261322498321533e-02 -1.051868572831153870e-01 5.272914469242095947e-02 -2.931976020336151123e-01 -1.616239994764328003e-01 -2.435917407274246216e-01 2.068404555320739746e-01 -3.938854634761810303e-01 1.345042288303375244e-01 1.148808449506759644e-01 2.584149539470672607e-01 3.811778267845511436e-03 -2.029450684785842896e-01 3.979284781962633133e-03 -1.987594068050384521e-01 7.288292050361633301e-02 -1.348490715026855469e-01 -1.274379808455705643e-02 -2.482215315103530884e-01 -2.061457931995391846e-01 8.288227766752243042e-02 -3.544304668903350830e-01 -2.274376526474952698e-02 -2.736249864101409912e-01 5.237800255417823792e-02 -2.827012911438941956e-02 -2.126211971044540405e-01 5.826024711132049561e-02 -2.061815261840820312e-01 4.067244299221783876e-04 -6.660594791173934937e-02
2.325662225484848022e-01 -2.521857023239135742e-01 -2.193987816572189331e-01 1.843131780624389648e-01 -5.464458093047142029e-02 -2.021232545375823975e-01 -3.107404708862304688e-01 1.880260854959487915e-01 6.090812012553215027e-02 1.749996989965438843e-01 -2.517505884170532227e-01 1.527911275625228882e-01 4.997569695115089417e-02 -1.410697400569915771e-01 5.725916940718889236e-03 -1.409301012754440308e-01 -3.860596194863319397e-02 -2.311453074216842651e-01 -9.620449692010879517e-02 1.532237417995929718e-02 -3.409669101238250732e-01 6.338363885879516602e-02 1.295555289834737778e-02 -1.040388271212577820e-02 -9.335410594940185547e-02 -8.780902624130249023e-02 2.912083864212036133e-01 2.853652834892272949e-01 1.348533928394317627e-01 1.437849402427673340e-01 -2.109453976154327393e-01 1.006238386034965515e-01
-1.228831484913825989e-01 -2.924903929233551025e-01 -2.548464536666870117e-01 -5.426223203539848328e-02 -4.377181455492973328e-02 -2.161625623703002930e-01 -3.984569385647773743e-02 -9.390122443437576294e-02 -1.079516410827636719e-01 4.019085764884948730e-01 3.639592975378036499e-02 -1.458199024200439453e-01 7.820672541856765747e-02 -2.215150147676467896e-01 -2.370308153331279755e-02 -1.760518997907638550e-01 3.060741126537322998e-01 1.468402147293090820e-02 -5.885443463921546936e-02 -2.088505029678344727e-01 -1.869177073240280151e-01 -8.377048373222351074e-02 -2.304433882236480713e-01 4.638374969363212585e-02 2.840442396700382233e-02 -4.491354525089263916e-01 -1.287112943828105927e-03 1.303537655621767044e-02 -3.987278044223785400e-02 -5.102789402008056641e-02 -7.583757489919662476e-02 -1.976370811462402344e-01
2.646166384220123291e-01 -1.528311073780059814e-01 -1.518196463584899902e-01 1.454178802669048309e-02 2.027160227298736572e-01 -8.098285645246505737e-02 -1.163436174392700195e-01 1.434541773051023483e-02 1.974976807832717896e-01 2.594777643680572510e-01 -2.652823626995086670e-01 -2.210711501538753510e-02 -1.406625360250473022e-01 -3.191235661506652832e-01 1.236803159117698669e-01 -3.167690634727478027e-01 1.427632756531238556e-02 -6.586080789566040039e-02 -1.068028882145881653e-01 -2.119352817535400391e-01 1.805275492370128632e-02 3.234968781471252441e-01 -2.583303721621632576e-03 -6.025379151105880737e-02 9.471143782138824463e-02 -9.927478618919849396e-03 -2.222345583140850067e-02 2.782458905130624771e-03 3.271346092224121094e-01 -1.708132028579711914e-01 -2.991626262664794922e-01 5.255956202745437622e-02
2.808677852153778076e-01 1.027455329895019531e-01 1.310291141271591187e-01 -2.258208021521568298e-02 2.924626879394054413e-02 3.129267320036888123e-02 -2.021045982837677002e-01 -4.263570159673690796e-02 -2.549140751361846924e-01 3.514377176761627197e-01 5.365597456693649292e-02 1.181349507533013821e-03 2.295401990413665771e-01 -3.077867254614830017e-02 3.388872742652893066e-02 -1.069068759679794312e-01 2.009409964084625244e-01 -1.921836659312248230e-02 2.240507006645202637e-01 -3.402597308158874512e-01 1.859771758317947388e-01 2.373970299959182739e-02 8.504183031618595123e-03 -1.914141327142715454e-01 -2.282337993383407593e-01 -8.805729448795318604e-02 -2.557202875614166260e-01 2.091494649648666382e-01 1.634743064641952515e-01 1.559691727161407471e-01 3.051038086414337158e-02 3.020741343498229980e-01
2.803351283073425293e-01 -2.024385333061218262e-01 -1.051484718918800354e-01 -4.688325524330139160e-02 3.930002450942993164e-02 -8.496791124343872070e-02 -1.549052074551582336e-02 3.349775969982147217e-01 -2.559980750083923340e-01 2.820287644863128662e-01 -2.027163356542587280e-01 4.782008007168769836e-03 3.117337226867675781e-01 5.049603432416915894e-02 2.290402352809906006e-01 -3.922958374023437500e-01 4.500505700707435608e-02 -3.821045905351638794e-02 1.100676134228706360e-01 6.108041852712631226e-02 3.802794590592384338e-02 1.969845406711101532e-02 -1.193672642111778259e-01 1.250208616256713867e-01 -1.301999539136886597e-01 -1.168421581387519836e-01 2.880967855453491211e-01 4.863644391298294067e-02 1.404644697904586792e-01 -3.581985458731651306e-02 -1.574756354093551636e-01 2.021435350179672241e-01
-5.243961885571479797e-02 -4.201238602399826050e-02 -1.950771361589431763e-01 2.175609916448593140e-01 1.338329315185546875e-01 -1.258098985999822617e-02 -2.455193549394607544e-01 -2.814419195055961609e-02 7.179187983274459839e-02 3.583995699882507324e-01 -1.743524372577667236e-01 -3.188703209161758423e-03 -1.161780133843421936e-01 -3.950894251465797424e-02 -8.607853204011917114e-02 -1.590283960103988647e-01 9.706095606088638306e-02 1.033392101526260376e-01 6.498254835605621338e-02 -3.338851332664489746e-01 -7.103739306330680847e-03 1.496685296297073364e-01 -2.071072012186050415e-01 -6.602678447961807251e-02 -1.266115228645503521e-03 -1.527635157108306885e-01 3.863496780395507812e-01 -4.056134447455406189e-02 3.755158782005310059e-01 -1.441848278045654297e-01 -2.413541972637176514e-01 -1.391979157924652100e-01
1.926484853029251099e-01 -4.622581228613853455e-02 -1.607776433229446411e-01 9.699877351522445679e-02 -1.536938734352588654e-02 -1.728253662586212158e-01 -1.381994932889938354e-01 -1.125830188393592834e-01 -7.590697612613439560e-03 1.467121839523315430e-01 -2.056127786636352539e-01 1.133889034390449524e-01 -4.090078473091125488e-01 -4.027152359485626221e-01 1.831639185547828674e-02 -2.713868319988250732e-01 5.457654967904090881e-02 -1.490263789892196655e-01 -2.469712048768997192e-01 -1.078846678137779236e-01 -6.885337084531784058e-02 6.106037274003028870e-02 -1.533580273389816284e-01 8.716199547052383423e-02 1.380756264552474022e-03 -6.695378571748733521e-02 4.025342166423797607e-01 8.520761132240295410e-02 1.284782141447067261e-01 -6.603038311004638672e-02 -2.029328793287277222e-01 1.010444983839988708e-01
2.664143145084381104e-01 -1.095953658223152161e-01 -1.702967844903469086e-02 7.750606536865234375e-02 -2.898096740245819092e-01 7.319685816764831543e-02 1.157197430729866028e-01 1.526728644967079163e-02 -9.249357134103775024e-02 6.201300770044326782e-02 -6.312958151102066040e-02 -2.927380502223968506e-01 -1.603462845087051392e-01 2.619690494611859322e-03 -3.022007830440998077e-02 -8.020897209644317627e-02 1.681290566921234131e-01 1.612987220287322998e-01 -3.383620455861091614e-02 -1.010980084538459778e-01 -1.101180389523506165e-01 3.320266306400299072e-01 -1.482537984848022461e-01 -1.694370359182357788e-01 -3.051244914531707764e-01 -3.948048949241638184e-01 3.071103431284427643e-02 -2.193448878824710846e-02 1.654762625694274902e-01 3.573644906282424927e-02 -3.515425324440002441e-01 -1.767861545085906982e-01
1.438001990318298340e-01 -2.290456742048263550e-02 -2.795882821083068848e-01 8.844772726297378540e-02 1.062147393822669983e-01 -6.416865438222885132e-02 3.787073120474815369e-02 2.569146156311035156e-01 -2.359858602285385132e-01 -9.780136495828628540e-02 3.218297846615314484e-03 1.111409813165664673e-01 -2.042300701141357422e-01 -1.760846748948097229e-02 9.630462527275085449e-02 -2.202327251434326172e-01 7.802472263574600220e-02 -1.424966659396886826e-02 2.860276028513908386e-02 -3.269596993923187256e-01 6.547132879495620728e-02 -1.287759542465209961e-01 -1.581987738609313965e-01 -2.215331047773361206e-01 -1.464813500642776489e-01 -5.562386661767959595e-02 8.142138272523880005e-02 2.392688840627670288e-01 2.088317573070526123e-01 -4.177456200122833252e-01 -3.389386236667633057e-01 -4.620812460780143738e-02
2.588484883308410645e-01 1.387480348348617554e-01 -8.178561180830001831e-02 -3.523666262626647949e-01 -4.048233106732368469e-02 -2.277737408876419067e-01 -5.936642736196517944e-02 -6.958605349063873291e-02 1.832742244005203247e-02 1.597936898469924927e-01 8.939836919307708740e-02 2.749835550785064697e-01 5.387724563479423523e-02 -1.692125201225280762e-01 -3.089308738708496094e-03 -3.601361215114593506e-01 -1.540832966566085815e-01 -2.041609287261962891e-01 -8.078582584857940674e-02 -1.143591627478599548e-01 -2.218476831912994385e-01 1.915924847126007080e-01 -2.831490151584148407e-02 2.185458391904830933e-01 -1.699343472719192505e-01 -3.350470662117004395e-01 1.966896355152130127e-01 1.523149758577346802e-02 -5.220595747232437134e-02 2.583737857639789581e-02 8.096303790807723999e-02 -2.019184231758117676e-01
2.229843102395534515e-02 -5.818046256899833679e-02 -7.456813007593154907e-02 -1.004934385418891907e-01 -5.219766870141029358e-02 -1.915064752101898193e-01 -3.228380680084228516e-01 8.048684149980545044e-02 1.207414641976356506e-01 2.911695539951324463e-01 -8.868941664695739746e-02 2.610443234443664551e-01 5.655037984251976013e-02 -1.715131253004074097e-01 9.300421178340911865e-02 -3.046957254409790039e-01 9.288530796766281128e-02 -6.730616837739944458e-02 8.902448415756225586e-02 -3.331252932548522949e-01 1.862683445215225220e-01 -7.369473576545715332e-02 1.836752444505691528e-01 5.100449174642562866e-02 -5.278149992227554321e-02 -2.435916364192962646e-01 4.685516953468322754e-01 5.350871384143829346e-02 -6.395281106233596802e-02 -1.082508340477943420e-01 3.951940685510635376e-03 -1.096056103706359863e-01
1.103851944208145142e-01 2.776564471423625946e-02 1.005799174308776855e-01 -4.463985189795494080e-02 -4.900402948260307312e-02 -1.090932339429855347e-01 -2.150447517633438110e-01 2.046448290348052979e-01 -2.097408175468444824e-01 1.827464848756790161e-01 8.154466748237609863e-02 1.322656571865081787e-01 -2.043483406305313110e-01 -1.072527021169662476e-01 9.778629057109355927e-03 -3.706893622875213623e-01 -5.457593128085136414e-02 -3.546598367393016815e-03 -5.772604420781135559e-02 -9.956743568181991577e-02 1.243145577609539032e-02 2.443388998508453369e-01 -1.324631571769714355e-01 -3.619176745414733887e-01 -3.094635345041751862e-02 -3.973518311977386475e-02 2.080868035554885864e-01 -9.107998758554458618e-02 4.868736863136291504e-01 5.399607494473457336e-02 -2.103431224822998047e-01 1.313310861587524414e-01
8.917199820280075073e-02 -2.693562805652618408e-01 -6.068815290927886963e-02 2.837420441210269928e-02 -1.018742769956588745e-01 -3.383385241031646729e-01 -4.796131106559187174e-04 2.005839943885803223e-01 -6.701596826314926147e-02 1.850601583719253540e-01 -6.402432173490524292e-02 -6.755171809345483780e-03 1.968488693237304688e-01 -9.985727258026599884e-03 -2.155255153775215149e-02 -3.909265398979187012e-01 2.096655666828155518e-01 2.152820974588394165e-01 -1.266224533319473267e-01 -2.677222490310668945e-01 3.658748418092727661e-02 -1.040318310260772705e-01 5.585704371333122253e-02 -6.604816764593124390e-02 -8.511915802955627441e-02 -4.060541987419128418e-01 -5.252482835203409195e-03 8.070268668234348297e-03 1.054840460419654846e-01 -2.105439156293869019e-01 8.059401810169219971e-02 -2.882261276245117188e-01
3.902091085910797119e-01 6.750486791133880615e-02 -4.156266897916793823e-02 1.642047613859176636e-01 6.235283985733985901e-02 -1.217601150274276733e-01 -2.369655519723892212e-01 8.977009356021881104e-02 -2.287424355745315552e-01 -1.961591094732284546e-02 9.549722075462341309e-02 -2.014192938804626465e-01 -1.171960160136222839e-01 2.259182184934616089e-01 -6.142565235495567322e-02 -2.280502617359161377e-01 -1.629764735698699951e-01 -1.107104718685150146e-01 -9.905848652124404907e-03 -2.447648793458938599e-01 1.948371827602386475e-01 -4.619085788726806641e-02 -3.109360337257385254e-01 -1.686774641275405884e-01 -1.525744050741195679e-01 -2.629079669713973999e-02 9.960976243019104004e-02 2.384213916957378387e-02 2.829735875129699707e-01 1.179234310984611511e-01 -3.405670821666717529e-01 -1.148500200361013412e-02
1.671080291271209717e-01 1.059859842061996460e-01 -3.729704916477203369e-01 -7.701594382524490356e-02 1.133982464671134949e-01 -3.089862167835235596e-01 -4.607923924922943115e-01 7.302738726139068604e-02 -1.424125283956527710e-01 -1.085375547409057617e-01 2.502864897251129150e-01 -3.226266801357269287e-02 -1.042694151401519775e-01 8.306597918272018433e-02 5.500767379999160767e-02 -1.248954236507415771e-01 3.262879326939582825e-02 -1.080858185887336731e-01 1.687169820070266724e-01 -1.827802956104278564e-01 -2.403159886598587036e-01 7.985775917768478394e-02 -1.124473065137863159e-01 -1.098238602280616760e-01 -6.126789003610610962e-02 -6.325491517782211304e-02 4.762864112854003906e-02 3.197063505649566650e-01 2.354734838008880615e-01 -1.372168809175491333e-01 -8.543955534696578979e-02 1.997199282050132751e-02
2.649862170219421387e-01 -1.327314972877502441e-01 6.902515888214111328e-02 -2.378499805927276611e-01 8.969072252511978149e-02 -1.058975532650947571e-01 -2.473656237125396729e-01 9.510176628828048706e-02 5.314067751169204712e-02 6.975598633289337158e-02 6.352403014898300171e-02 1.274394541978836060e-01 -5.110199004411697388e-02 -3.844125866889953613e-01 4.666081164032220840e-03 -2.287482917308807373e-01 9.277055040001869202e-03 5.145314615219831467e-03 1.042024418711662292e-01 -4.971519112586975098e-01 2.135964855551719666e-02 5.431535467505455017e-02 -5.581264197826385498e-02 1.993168592453002930e-01 6.702192127704620361e-02 -3.622077107429504395e-01 -7.703664898872375488e-02 1.756386011838912964e-01 4.230513796210289001e-02 9.051203727722167969e-02 1.902206689119338989e-01 -8.730123192071914673e-02
7.967085391283035278e-02 -6.487067043781280518e-02 -1.629058644175529480e-02 -1.243342682719230652e-01 2.482852637767791748e-01 -1.556424200534820557e-01 -1.842328459024429321e-01 -2.110401540994644165e-01 5.526320543140172958e-03 2.820018231868743896e-01 -7.072623819112777710e-02 1.067841947078704834e-01 -8.404914289712905884e-03 -4.352705925703048706e-02 6.551187485456466675e-03 -2.412107139825820923e-01 -1.991460621356964111e-01 1.832737028598785400e-02 5.261481925845146179e-02 -2.935185432434082031e-01 2.542182803153991699e-01 1.304658353328704834e-01 -2.508224546909332275e-01 1.020985469222068787e-01 -2.227502167224884033e-01 -2.242481857538223267e-01 2.587426453828811646e-02 -1.351423561573028564e-01 1.829965114593505859e-01 -1.067183092236518860e-01 -4.477225542068481445e-01 7.174993306398391724e-02
5.534103512763977051e-02 -1.219744533300399780e-01 1.498847007751464844e-01 -2.369807809591293335e-01 -5.353815481066703796e-02 -6.333274394273757935e-02 2.818923629820346832e-02 8.956521004438400269e-02 -2.459521293640136719e-01 4.489327371120452881e-01 -1.773657798767089844e-01 7.616228610277175903e-02 1.707734763622283936e-01 -1.432550400495529175e-01 1.617306917905807495e-01 -1.040273904800415039e-01 5.933400616049766541e-02 -4.681057631969451904e-01 2.409314662218093872e-01 -3.307395055890083313e-02 -5.351737141609191895e-02 5.979862809181213379e-02 5.289923772215843201e-02 -2.558160386979579926e-02 -2.667905092239379883e-01 -8.789172023534774780e-02 1.242536008358001709e-01 5.873556062579154968e-02 1.867012530565261841e-01 -1.887933909893035889e-01 -1.917297691106796265e-01 -7.109209150075912476e-02
-1.332030296325683594e-01 -1.140268817543983459e-01 -7.946277409791946411e-02 -4.374179542064666748e-01 -1.263505667448043823e-01 8.242240548133850098e-02 -7.003507018089294434e-02 1.060548573732376099e-01 -1.896887570619583130e-01 2.663488388061523438e-01 -1.434707641601562500e-01 9.419193118810653687e-02 -2.183455228805541992e-02 -1.494541764259338379e-01 -7.367347925901412964e-02 -1.790256984531879425e-02 1.767152249813079834e-01 1.826157793402671814e-02 1.026999950408935547e-01 -1.906436234712600708e-01 -7.786623388528823853e-02 7.807828485965728760e-02 -4.989348351955413818e-02 -4.501029849052429199e-03 -6.349424272775650024e-02 -4.083268642425537109e-01 5.068206414580345154e-02 -2.192912809550762177e-02 2.604895532131195068e-01 -4.514334499835968018e-01 -3.272308781743049622e-02 -1.676356345415115356e-01
2.911130189895629883e-01 4.910561442375183105e-02 -1.561302244663238525e-01 1.422590762376785278e-01 -4.294808954000473022e-02 -1.339308917522430420e-01 7.158222794532775879e-02 2.998338639736175537e-02 5.267959088087081909e-02 9.048396022990345955e-04 -3.206509947776794434e-01 1.433959007263183594e-01 -4.321203008294105530e-02 -1.061389595270156860e-01 -4.613015055656433105e-02 -9.447336196899414062e-02 -2.603860199451446533e-01 -2.247899472713470459e-01 1.647842377424240112e-01 -3.546745777130126953e-01 -1.195460557937622070e-01 1.983807235956192017e-01 6.608592718839645386e-02 8.571517467498779297e-02 -2.155811488628387451e-01 3.687382116913795471e-02 1.323552876710891724e-01 2.898777723312377930e-01 1.449449807405471802e-01 -2.723884880542755127e-01 -3.236331641674041748e-01 -7.820675522089004517e-02
1.362556368112564087e-01 1.657379418611526489e-01 1.406829245388507843e-02 -2.469991594552993774e-01 -5.905518680810928345e-02 -1.206608563661575317e-01 1.293738037347793579e-01 3.923964500427246094e-02 6.827663630247116089e-02 4.118253588676452637e-01 -1.195930689573287964e-01 -1.534235179424285889e-01 4.579829517751932144e-03 -2.538614161312580109e-02 -1.000380292534828186e-01 -2.979721426963806152e-01 1.466721296310424805e-01 -1.030692756175994873e-01 7.701222598552703857e-02 -9.286049753427505493e-02 6.336542963981628418e-02 7.965004444122314453e-02 -5.439441204071044922e-01 -4.054450988769531250e-02 -1.957118213176727295e-01 -1.270342320203781128e-01 -3.013210594654083252e-01 1.089326217770576477e-01 3.225780278444290161e-02 -2.964152581989765167e-02 -1.682247519493103027e-01 5.461510270833969116e-02
8.695112913846969604e-02 -2.572130262851715088e-01 -1.117799654603004456e-01 -1.808704994618892670e-02 -6.175658479332923889e-02 2.320077270269393921e-02 -1.007616445422172546e-01 -2.060662209987640381e-02 -1.764487773180007935e-01 2.005178481340408325e-01 -2.757294774055480957e-01 -9.526070207357406616e-02 6.336025893688201904e-02 3.775106072425842285e-01 -1.509325206279754639e-01 -2.214846611022949219e-01 1.729446649551391602e-01 -1.693464666604995728e-01 1.076625138521194458e-01 -1.352189332246780396e-01 -2.735758125782012939e-01 1.390766948461532593e-01 -3.094420731067657471e-01 -1.540079265832901001e-01 -2.417013794183731079e-01 -3.085898458957672119e-01 3.286119177937507629e-02 1.744749248027801514e-01 -1.293010264635086060e-01 -9.324207156896591187e-02 -1.035393700003623962e-01 1.724991388618946075e-02
3.116228580474853516e-01 -1.592337638139724731e-01 -1.636211574077606201e-01 -1.232439428567886353e-01 1.766449511051177979e-01 -1.900718659162521362e-01 1.495449151843786240e-02 1.667945384979248047e-01 -9.580095112323760986e-02 9.162438102066516876e-03 2.036689072847366333e-01 6.598433852195739746e-02 -9.742561727762222290e-02 2.259600907564163208e-01 -5.081757903099060059e-02 -4.222086369991302490e-01 1.630489677190780640e-01 -1.861434727907180786e-01 -1.176363080739974976e-01 -2.319606840610504150e-01 -1.459085009992122650e-02 1.812742650508880615e-01 1.908926409669220448e-03 -1.558687984943389893e-01 1.119968965649604797e-01 1.106157712638378143e-02 -9.736096113920211792e-02 1.759738475084304810e-01 3.170858621597290039e-01 -1.105888783931732178e-01 -2.610277235507965088e-01 -1.531020700931549072e-01
4.639117717742919922e-01 -3.315205872058868408e-02 -1.123734749853610992e-02 -6.174934655427932739e-02 -8.858902752399444580e-02 -2.670034170150756836e-01 -7.216686010360717773e-02 2.071843594312667847e-01 -1.783137768507003784e-01 2.213591039180755615e-01 -2.500151395797729492e-01 -3.024037554860115051e-02 1.770827472209930420e-01 -2.364786416292190552e-01 2.430347204208374023e-01 -2.924083769321441650e-01 2.143201231956481934e-01 -1.180963963270187378e-01 2.502359151840209961e-01 2.358994819223880768e-02 -2.809666469693183899e-02 -5.868716910481452942e-02 1.519958227872848511e-01 5.353968217968940735e-02 -8.091273903846740723e-02 -1.093319728970527649e-01 1.971682459115982056e-01 1.404488831758499146e-01 1.018417477607727051e-01 3.114852495491504669e-02 -1.048246845602989197e-01 1.540112942457199097e-01
4.143794998526573181e-03 -1.881160587072372437e-01 -2.138695567846298218e-01 3.056842982769012451e-01 1.341155469417572021e-01 -1.704137325286865234e-01 -2.352797985076904297e-01 2.232399731874465942e-01 -8.032554388046264648e-02 4.163296222686767578e-01 4.347538203001022339e-02 -3.211870044469833374e-02 -1.345990300178527832e-01 -3.026819229125976562e-01 -8.631694316864013672e-02 -1.851298660039901733e-01 -1.175664812326431274e-01 -1.790981441736221313e-01 -3.460904583334922791e-02 -7.678183168172836304e-02 -2.643398642539978027e-01 6.265795975923538208e-02 -1.893669515848159790e-01 1.063625067472457886e-01 -2.993101719766855240e-03 2.679966762661933899e-02 1.358785182237625122e-01 5.779387429356575012e-02 3.316252529621124268e-01 -1.015592291951179504e-01 -1.490629017353057861e-01 5.006085149943828583e-03
9.196899831295013428e-02 4.297685623168945312e-02 -3.085325062274932861e-01 1.773854903876781464e-02 -1.484215557575225830e-01 -2.508130967617034912e-01 -3.029739856719970703e-02 -8.180516213178634644e-02 -2.643086314201354980e-01 3.804265856742858887e-01 -2.733254246413707733e-02 -3.177241235971450806e-02 1.404666751623153687e-01 -4.900228232145309448e-02 2.144427001476287842e-01 -2.298945561051368713e-02 -2.073999866843223572e-02 -1.891635358333587646e-01 -1.160265952348709106e-01 -1.604258269071578979e-01 2.155014127492904663e-02 2.339318841695785522e-01 -7.460083812475204468e-02 -2.454611361026763916e-01 -8.956216275691986084e-02 5.379566922783851624e-02 -2.487881332635879517e-01 3.757735788822174072e-01 3.206158056855201721e-02 -3.051045238971710205e-01 -8.328035473823547363e-03 1.097077131271362305e-01
1.506149023771286011e-01 -1.039253026247024536e-01 -2.098992019891738892e-01 -5.071349442005157471e-02 -2.392894923686981201e-01 -2.380462437868118286e-01 1.375728473067283630e-02 -7.121697068214416504e-02 -3.791953921318054199e-01 2.104220166802406311e-02 -1.106588691473007202e-01 -8.906023204326629639e-02 3.158243373036384583e-02 -1.296417415142059326e-02 -5.015403032302856445e-02 -1.930354833602905273e-01 -1.939051970839500427e-02 -2.118262350559234619e-01 -1.375235021114349365e-01 -2.144372761249542236e-01 -2.470917701721191406e-01 -1.276459693908691406e-01 -3.854423761367797852e-01 9.340906888246536255e-02 -2.199252694845199585e-01 -6.791685521602630615e-02 -1.077108737081289291e-02 -1.800688505172729492e-01 1.571054458618164062e-01 -3.552809059619903564e-01 -8.888024091720581055e-02 7.897942513227462769e-02
1.482849195599555969e-02 2.204015105962753296e-01 -8.715332299470901489e-02 -2.193048298358917236e-01 -1.283171474933624268e-01 -2.171618789434432983e-01 -1.879261434078216553e-01 1.628953069448471069e-01 -1.186311766505241394e-01 1.658203452825546265e-01 2.528423368930816650e-01 -4.610070958733558655e-02 -1.146901547908782959e-01 6.164057645946741104e-03 -2.613514661788940430e-01 -1.839381754398345947e-01 2.462925910949707031e-01 1.360209733247756958e-01 1.282716840505599976e-01 -3.132789134979248047e-01 -1.867508739233016968e-01 1.278369724750518799e-01 -6.209850311279296875e-02 -3.655958920717239380e-02 -6.653131544589996338e-02 -7.859730161726474762e-03 -9.459962695837020874e-02 2.860378026962280273e-01 -1.586777716875076294e-01 -1.105033680796623230e-01 -3.863563537597656250e-01 1.224649399518966675e-01
7.105746772140264511e-03 -1.267225593328475952e-01 9.045214951038360596e-02 5.905283614993095398e-02 -2.107275873422622681e-01 -1.818943172693252563e-01 -4.961798191070556641e-01 2.123672366142272949e-01 1.380550712347030640e-01 2.165431678295135498e-01 -3.642883598804473877e-01 2.496029585599899292e-01 6.049652025103569031e-02 -2.993899956345558167e-02 1.261400133371353149e-01 -5.963965132832527161e-02 8.606401830911636353e-02 -1.433132737874984741e-01 -9.050283581018447876e-02 -3.616178631782531738e-01 -1.322988718748092651e-01 6.568809598684310913e-02 4.633739124983549118e-03 4.307026416063308716e-02 -4.198903217911720276e-02 -1.095006763935089111e-01 2.531721293926239014e-01 4.052275419235229492e-02 3.779903799295425415e-02 -7.884381711483001709e-02 -1.966975927352905273e-01 4.504147544503211975e-02
1.996544599533081055e-01 1.542563289403915405e-01 5.013895779848098755e-02 -2.389411032199859619e-01 -3.394902348518371582e-01 -1.492427587509155273e-01 -4.059164822101593018e-01 -2.893332391977310181e-02 -7.443388551473617554e-02 2.575125396251678467e-01 7.761176675558090210e-03 2.168149650096893311e-01 9.050852060317993164e-02 1.396877914667129517e-01 -3.628407791256904602e-02 -9.491750039160251617e-03 6.151900440454483032e-02 -4.294342398643493652e-01 2.314380928874015808e-02 -3.584626913070678711e-01 3.745452268049120903e-03 4.776143759954720736e-04 1.770036667585372925e-02 -6.101198121905326843e-02 -2.166811078786849976e-01 -1.026262864470481873e-01 -4.826834425330162048e-02 -2.406495809555053711e-02 1.142578423023223877e-01 -1.502922028303146362e-01 -7.577935606241226196e-02 -5.014322325587272644e-02
4.247602224349975586e-01 -3.444089293479919434e-01 -6.475382298231124878e-02 -2.604830563068389893e-01 -1.283477246761322021e-01 -5.101774632930755615e-02 -1.060636490583419800e-01 2.321037203073501587e-01 -3.121832311153411865e-01 9.805811196565628052e-02 6.633260846138000488e-02 1.191966980695724487e-01 -1.863177269697189331e-01 1.683570817112922668e-02 -3.136433660984039307e-01 -1.957739889621734619e-01 3.673421591520309448e-02 1.578334718942642212e-01 3.127723932266235352e-02 -4.358968883752822876e-02 -1.812897026538848877e-01 8.689860999584197998e-02 4.801954701542854309e-02 -2.773571014404296875e-01 -1.013737767934799194e-01 4.343311302363872528e-03 -2.361267805099487305e-03 7.397320121526718140e-02 1.944774985313415527e-01 -1.019102782011032104e-01 -1.158571541309356689e-01 -1.454224437475204468e-01
1.354851126670837402e-01 2.478830330073833466e-02 1.447408348321914673e-01 9.744890034198760986e-02 -3.521437942981719971e-02 -1.288037747144699097e-01 -1.101866587996482849e-01 9.936978667974472046e-02 -2.811479866504669189e-01 2.212968319654464722e-01 5.952060595154762268e-02 1.302570700645446777e-01 -1.799934059381484985e-01 -6.942693144083023071e-02 9.453666955232620239e-02 -2.864370048046112061e-01 -1.907199621200561523e-01 -1.049385517835617065e-01 4.999171569943428040e-02 -4.672070592641830444e-02 -4.944958537817001343e-02 2.327604144811630249e-01 -3.016269207000732422e-01 -3.112242221832275391e-01 -3.105855919420719147e-02 -1.915528438985347748e-02 2.304903715848922729e-01 -3.355319052934646606e-02 4.852335751056671143e-01 -8.234405517578125000e-02 -1.850591450929641724e-01 -7.360520213842391968e-02
2.758563458919525146e-01 5.964339151978492737e-02 -2.066949903964996338e-01 -2.633064053952693939e-02 -2.382721602916717529e-01 -3.575080260634422302e-02 -1.989124119281768799e-01 -8.485412597656250000e-02 -2.065436244010925293e-01 1.912373006343841553e-01 8.765144646167755127e-02 7.988794893026351929e-02 -1.077939122915267944e-01 -1.205993369221687317e-01 -2.788493596017360687e-02 -3.821030259132385254e-01 -1.826597005128860474e-01 -1.801074594259262085e-01 1.716998964548110962e-01 1.067669913172721863e-01 1.855191588401794434e-01 2.518025338649749756e-01 -1.219801604747772217e-01 1.043844372034072876e-01 -6.555293500423431396e-02 3.578670322895050049e-02 -1.831194013357162476e-02 4.138976335525512695e-01 2.505610585212707520e-01 1.213501766324043274e-01 6.832616776227951050e-02 1.272435039281845093e-01
4.366068542003631592e-02 -1.506000310182571411e-01 -3.792588710784912109e-01 -2.300527542829513550e-01 -1.799435019493103027e-01 -2.133611887693405151e-01 -1.638053543865680695e-02 -2.032586745917797089e-02 -4.846832454204559326e-01 1.446736454963684082e-01 1.519306004047393799e-01 -1.964498758316040039e-01 -5.753502249717712402e-02 -1.234196778386831284e-02 6.248970702290534973e-02 -1.651674658060073853e-01 -1.547697037458419800e-01 -2.344627231359481812e-01 -1.094792336225509644e-01 -1.570600718259811401e-01 -7.211012393236160278e-02 -8.211396634578704834e-02 -3.370059728622436523e-01 6.937578320503234863e-02 -1.811335086822509766e-01 1.816832274198532104e-02 -7.516173180192708969e-03 -1.124124452471733093e-01 2.265999466180801392e-01 -2.427435480058193207e-02 -2.016367949545383453e-02 6.173846125602722168e-02
2.209863066673278809e-01 -1.921099275350570679e-01 -7.746503502130508423e-02 -9.019393473863601685e-02 9.078493714332580566e-02 -5.086739361286163330e-02 -2.424257248640060425e-01 -1.682767719030380249e-01 -2.989991009235382080e-01 3.801490962505340576e-01 -8.599660545587539673e-02 -5.650273710489273071e-02 -1.326300650835037231e-01 2.850759588181972504e-02 -2.718669772148132324e-01 -2.058061510324478149e-01 2.815645337104797363e-01 -1.484978348016738892e-01 1.245937496423721313e-01 -1.711994260549545288e-01 4.732277616858482361e-02 1.993029266595840454e-01 1.982436031103134155e-01 7.605291903018951416e-02 -1.620721966028213501e-01 1.168781146407127380e-01 -1.408715695142745972e-01 2.021086663007736206e-01 -5.087772384285926819e-02 3.882758691906929016e-02 -2.907750606536865234e-01 -2.361755073070526123e-02
-9.797669947147369385e-02 -2.636647969484329224e-02 -2.105448693037033081e-01 1.611447036266326904e-01 -5.322984233498573303e-02 -1.067484766244888306e-01 -1.688148379325866699e-01 1.406471282243728638e-01 -2.649904191493988037e-01 3.754026293754577637e-01 -7.195241004228591919e-02 5.182165652513504028e-02 -3.134875297546386719e-01 -3.024279475212097168e-01 -7.642298936843872070e-02 -3.335425853729248047e-01 -2.079817280173301697e-02 -1.725155562162399292e-01 -1.287765353918075562e-01 -1.343178153038024902e-01 -1.215511932969093323e-02 6.642992794513702393e-02 -1.366600580513477325e-02 1.211614347994327545e-02 -3.734424011781811714e-03 8.125258982181549072e-02 1.053307950496673584e-01 1.616163104772567749e-01 4.288891553878784180e-01 -2.256374433636665344e-02 -1.569090485572814941e-01 9.188654273748397827e-02
4.982455372810363770e-01 -2.154260426759719849e-01 -6.868419796228408813e-02 1.344010084867477417e-01 -1.364586353302001953e-01 -5.662997439503669739e-02 -1.979883164167404175e-01 1.746595948934555054e-01 1.801677048206329346e-01 1.738821119070053101e-01 -1.182373166084289551e-01 1.256425380706787109e-01 1.540078818798065186e-01 -1.212127506732940674e-01 -2.845360152423381805e-02 -2.005766183137893677e-01 -1.249839663505554199e-01 -5.172526836395263672e-02 -9.387605823576450348e-03 -1.001827493309974670e-01 -6.840166449546813965e-02 -4.525320976972579956e-02 4.965039715170860291e-02 1.036958098411560059e-01 -9.152688831090927124e-02 -7.032445073127746582e-02 2.047490328550338745e-01 3.095220327377319336e-01 2.996540367603302002e-01 6.184478849172592163e-02 -3.524023294448852539e-01 4.354467242956161499e-02
6.056040152907371521e-02 -1.235208008438348770e-02 -4.601362161338329315e-03 -7.160436362028121948e-02 -7.199578732252120972e-02 -3.081086650490760803e-02 2.031290382146835327e-01 9.090447425842285156e-02 -6.421846151351928711e-02 2.450801879167556763e-01 7.069939374923706055e-02 -4.107694700360298157e-02 2.216681838035583496e-01 -5.185713246464729309e-02 -1.688086688518524170e-01 -1.256361156702041626e-01 5.754643306136131287e-02 -3.736607134342193604e-01 3.241483122110366821e-02 -3.260235488414764404e-01 6.670486181974411011e-02 4.220975935459136963e-01 -1.228793337941169739e-01 -9.175125509500503540e-02 -2.346405684947967529e-01 -4.192710518836975098e-01 8.156411349773406982e-02 -1.051827743649482727e-01 6.945880502462387085e-02 -5.050839111208915710e-02 -2.247537374496459961e-01 -7.438579201698303223e-02
4.690016508102416992e-01 -1.054623797535896301e-01 -2.156259119510650635e-01 8.708363026380538940e-02 1.129459142684936523e-01 -7.076090574264526367e-02 -1.535164415836334229e-01 -1.520766168832778931e-01 2.165217883884906769e-02 1.044208882376551628e-03 -1.620590686798095703e-01 -3.253712952136993408e-01 -3.335526958107948303e-02 -8.751319348812103271e-02 -2.822378836572170258e-02 -1.171198561787605286e-01 1.471486687660217285e-01 -3.891916573047637939e-02 1.293678134679794312e-01 -2.089351713657379150e-01 9.257160127162933350e-02 1.584234386682510376e-01 -1.365037411451339722e-01 -2.529011070728302002e-01 -2.822510004043579102e-01 -3.291408345103263855e-02 -1.005200073122978210e-01 -2.714772336184978485e-02 2.921347022056579590e-01 2.101399749517440796e-01 -2.074375003576278687e-01 1.748002022504806519e-01
1.080776378512382507e-01 -1.403814405202865601e-01 -5.605567619204521179e-02 -1.718425303697586060e-01 5.992111936211585999e-02 -1.951240003108978271e-01 -8.588157594203948975e-02 1.368664950132369995e-01 -3.761723041534423828e-01 4.105890095233917236e-01 -1.607897281646728516e-01 -1.873914450407028198e-01 -9.394062310457229614e-02 -9.411002695560455322e-02 2.479403764009475708e-01 -4.721850529313087463e-02 2.517073787748813629e-02 -2.580377161502838135e-01 2.652229666709899902e-01 1.308118104934692383e-01 1.157955527305603027e-01 1.509829908609390259e-01 -1.150500401854515076e-02 1.089628972113132477e-02 -2.208370566368103027e-01 4.407557845115661621e-02 1.702746301889419556e-01 8.013416081666946411e-02 3.063604831695556641e-01 -1.916928589344024658e-01 -8.797831088304519653e-02 1.130299083888530731e-02
2.908484041690826416e-01 -2.174132615327835083e-01 -1.649891585111618042e-01 2.014716118574142456e-01 -1.034180298447608948e-01 -1.625479906797409058e-01 -2.147990278899669647e-02 1.347756385803222656e-01 -2.218595296144485474e-01 3.604047000408172607e-02 5.051509011536836624e-03 -1.584517359733581543e-01 -1.999043524265289307e-01 -2.164831617847084999e-03 -1.853626035153865814e-02 -2.230306118726730347e-01 -2.193092852830886841e-01 -4.765187203884124756e-02 -2.691737189888954163e-02 -1.142413988709449768e-01 -4.141949117183685303e-02 -3.550050081685185432e-03 -3.113268017768859863e-01 -7.064193487167358398e-02 -2.128840684890747070e-01 -3.092071712017059326e-01 5.690828710794448853e-02 4.451976120471954346e-01 -1.648609153926372528e-02 1.172702088952064514e-01 1.664342135190963745e-01 1.643152683973312378e-01
1.355205476284027100e-01 2.743415832519531250e-01 -9.948607534170150757e-02 1.883582323789596558e-01 -2.805182337760925293e-01 9.232053160667419434e-02 -3.307035863399505615e-01 1.587629467248916626e-01 -1.441404074430465698e-01 2.127126008272171021e-01 6.261255592107772827e-02 7.769776135683059692e-02 -3.184664845466613770e-01 -8.979000896215438843e-02 -6.811136752367019653e-02 -2.142539173364639282e-01 2.335608303546905518e-01 -1.275205761194229126e-01 -1.851043477654457092e-02 -1.086882352828979492e-01 7.870625704526901245e-03 2.332534790039062500e-01 -5.907713249325752258e-02 -2.631676942110061646e-02 -2.075938880443572998e-01 5.595026165246963501e-02 -1.307419538497924805e-01 3.700725734233856201e-01 1.349532008171081543e-01 -1.683414131402969360e-01 8.222998678684234619e-02 8.942873775959014893e-02
1.393473148345947266e-01 -3.586417436599731445e-01 2.891874127089977264e-02 -7.656485587358474731e-02 6.634325534105300903e-02 -2.451722919940948486e-01 -1.366108506917953491e-01 1.810943931341171265e-01 -2.503906786441802979e-01 3.453578948974609375e-01 -1.283632516860961914e-01 2.896710634231567383e-01 1.184654086828231812e-01 3.856406360864639282e-02 -2.646845020353794098e-02 -2.394684702157974243e-01 8.221299201250076294e-02 -7.081796415150165558e-03 4.135143160820007324e-01 -5.087199434638023376e-02 9.921854734420776367e-02 7.558360695838928223e-02 1.381060034036636353e-01 -2.821772545576095581e-02 -2.981428988277912140e-02 -2.499174773693084717e-01 -1.919924654066562653e-02 6.930656731128692627e-02 3.316450119018554688e-02 1.841546297073364258e-01 -2.106019407510757446e-01 9.832017868757247925e-02
5.466778948903083801e-02 -3.761228919029235840e-01 -8.605171740055084229e-02 -1.334324330091476440e-01 -1.366523802280426025e-01 -1.926158070564270020e-01 -1.016938462853431702e-01 1.309077292680740356e-01 -3.317823112010955811e-01 1.176839321851730347e-01 1.474128812551498413e-01 2.960340976715087891e-01 -1.980578005313873291e-01 2.199226915836334229e-01 2.582093700766563416e-02 -1.234995871782302856e-01 3.110159039497375488e-01 1.369211226701736450e-01 3.009852208197116852e-02 -2.199744880199432373e-01 -9.410194307565689087e-02 1.420091986656188965e-01 1.956955995410680771e-03 -2.774341590702533722e-02 -3.372755944728851318e-01 1.945038139820098877e-02 -3.433016315102577209e-02 6.214318051934242249e-02 2.797372341156005859e-01 5.493015982210636139e-03 -9.270829707384109497e-02 -9.825124591588973999e-02
2.641580700874328613e-01 -1.266049146652221680e-01 5.888500809669494629e-02 -2.648535668849945068e-01 6.991339474916458130e-02 9.938596189022064209e-02 6.786313652992248535e-02 1.304030567407608032e-01 -3.126567006111145020e-01 1.154472604393959045e-01 2.234099619090557098e-02 3.653545975685119629e-01 -1.130634695291519165e-01 1.546346843242645264e-01 1.404985785484313965e-01 -2.289316356182098389e-01 1.821011155843734741e-01 3.664537146687507629e-02 -1.402023285627365112e-01 -1.184683218598365784e-01 -9.348454326391220093e-02 4.588692914694547653e-03 -3.657610714435577393e-02 -1.382123529911041260e-01 -2.121739834547042847e-01 -1.955266892910003662e-01 1.388927847146987915e-01 4.362294077873229980e-01 1.182995736598968506e-02 -9.426169842481613159e-02 -1.519409865140914917e-01 1.671760529279708862e-01
3.227721452713012695e-01 1.903538256883621216e-01 -1.708361655473709106e-01 -3.593486547470092773e-02 -3.535342812538146973e-01 -1.444071233272552490e-01 -1.043717376887798309e-02 3.246646607294678688e-03 -2.135604172945022583e-01 1.388104707002639771e-01 1.187976300716400146e-01 -2.131203189492225647e-02 5.799738690257072449e-02 -4.180447757244110107e-02 -5.070450901985168457e-02 -1.983475089073181152e-01 2.135021239519119263e-01 1.746215112507343292e-02 1.795084923505783081e-01 -6.705271452665328979e-02 -1.293030977249145508e-01 2.692506909370422363e-01 -9.182759374380111694e-02 -1.624753326177597046e-01 -3.400587439537048340e-01 7.007867097854614258e-02 1.228523701429367065e-01 -6.168616563081741333e-02 -1.255419254302978516e-01 -4.010584056377410889e-01 -1.044988781213760376e-01 1.518203169107437134e-01
1.507207602262496948e-01 -1.369184106588363647e-01 -2.007157951593399048e-01 2.635138034820556641e-01 -3.483272492885589600e-01 -8.079142868518829346e-02 -2.412911653518676758e-01 1.588722765445709229e-01 -1.380214560776948929e-02 -1.742382720112800598e-02 3.619488477706909180e-01 2.137112431228160858e-02 4.959777742624282837e-02 8.431183546781539917e-02 -1.660577505826950073e-01 -2.533737123012542725e-01 -1.048003882169723511e-02 7.283399254083633423e-02 -5.226613581180572510e-02 -1.499041020870208740e-01 -1.060669422149658203e-01 2.102445363998413086e-01 -3.319987058639526367e-01 2.481612861156463623e-01 -2.148280292749404907e-01 -1.284403353929519653e-01 -2.035216540098190308e-01 -1.518222875893115997e-02 1.389762759208679199e-01 -1.384986191987991333e-02 -1.470968723297119141e-01 -2.947826683521270752e-02
1.614705920219421387e-01 -5.647046491503715515e-02 -3.121261596679687500e-01 1.024266183376312256e-01 5.433208774775266647e-03 -1.909896433353424072e-01 3.339197635650634766e-01 -1.172169744968414307e-01 -2.220237860456109047e-03 2.417239099740982056e-01 -1.047726199030876160e-01 -1.603470593690872192e-01 -1.628655493259429932e-01 -6.192647293210029602e-02 6.138401851058006287e-02 -4.174701869487762451e-01 1.525357812643051147e-01 -1.820929050445556641e-01 4.564465209841728210e-02 -1.004053130745887756e-01 -7.461760193109512329e-02 3.066315650939941406e-01 5.329282209277153015e-02 -1.663328260183334351e-01 -3.463713228702545166e-01 -5.232816189527511597e-02 1.938312500715255737e-01 -2.510820887982845306e-02 7.399108260869979858e-02 6.465581059455871582e-02 -1.375789940357208252e-01 9.674618393182754517e-02
3.833085298538208008e-02 6.437456607818603516e-02 1.006730571389198303e-01 -3.403940200805664062e-01 2.697276771068572998e-01 -2.120997607707977295e-01 -1.317487359046936035e-01 -3.835586085915565491e-02 -2.237412035465240479e-01 2.369736433029174805e-01 -4.638793319463729858e-02 -6.137583032250404358e-02 -2.707704007625579834e-01 -2.375563234090805054e-01 9.833752177655696869e-03 -1.729665547609329224e-01 -1.336538940668106079e-01 -1.567150950431823730e-01 5.049854889512062073e-02 -2.006909400224685669e-01 1.002677232027053833e-01 1.568914651870727539e-01 -1.347083449363708496e-01 -2.739333510398864746e-01 -7.024411112070083618e-02 -1.953847110271453857e-01 1.162752583622932434e-01 1.323942691087722778e-01 2.440389990806579590e-01 5.640934780240058899e-02 -2.956521511077880859e-01 1.500229984521865845e-01
3.439889103174209595e-02 2.692230343818664551e-01 -1.856655031442642212e-01 1.245684251189231873e-01 -9.765705466270446777e-02 -1.655431389808654785e-01 -1.660923510789871216e-01 7.883980125188827515e-02 -1.550766527652740479e-01 1.097922101616859436e-01 -3.377297222614288330e-01 1.922126263380050659e-01 7.773321866989135742e-02 -4.188120067119598389e-01 1.412189900875091553e-01 -2.425667196512222290e-01 -1.139622107148170471e-01 -7.742326706647872925e-02 -9.513907134532928467e-02 -2.416394352912902832e-01 2.326315455138683319e-02 1.434563547372817993e-01 -8.154993504285812378e-02 -1.876298189163208008e-01 -9.680283814668655396e-02 -2.304854094982147217e-01 2.316227406263351440e-01 4.052252322435379028e-02 4.566093906760215759e-02 -6.867298483848571777e-02 -2.883550226688385010e-01 3.363564610481262207e-02
4.367772117257118225e-02 -4.556892439723014832e-02 -3.740081787109375000e-01 -2.040772512555122375e-02 9.337192028760910034e-02 1.843308210372924805e-01 -1.948488503694534302e-01 -7.281694561243057251e-02 -7.065024971961975098e-02 2.707395553588867188e-01 8.547457307577133179e-02 1.205538213253021240e-01 -2.316422462463378906e-01 2.256943844258785248e-02 6.060944870114326477e-02 -3.184444010257720947e-01 2.159900814294815063e-01 1.912909559905529022e-02 -2.650161385536193848e-01 -3.277443051338195801e-01 -6.026052869856357574e-03 1.452131718397140503e-01 -3.119602799415588379e-02 1.344037503004074097e-01 -2.425680756568908691e-01 -9.849154949188232422e-02 1.155964378267526627e-02 2.988836765289306641e-01 2.248130738735198975e-01 -7.462543249130249023e-02 -1.713625192642211914e-01 -4.545636102557182312e-02
1.631408333778381348e-01 -2.429831176996231079e-01 -2.065531909465789795e-01 -8.043524622917175293e-02 9.080720134079456329e-03 -2.746666967868804932e-01 1.620401591062545776e-01 9.817557036876678467e-02 -3.996239602565765381e-02 2.516669631004333496e-01 -9.889399260282516479e-02 -1.124780327081680298e-01 -8.092050999402999878e-02 -9.032667428255081177e-02 -1.001627594232559204e-01 -1.755096614360809326e-01 1.194494143128395081e-01 1.309189200401306152e-01 1.039691641926765442e-01 -4.543133974075317383e-01 -2.386176586151123047e-01 -2.075370699167251587e-01 -3.502612933516502380e-03 -1.699522733688354492e-01 -9.269953519105911255e-02 1.911461204290390015e-01 4.994335025548934937e-02 8.329125493764877319e-02 2.731020450592041016e-01 -2.856363952159881592e-01 -3.631725907325744629e-02 1.459620147943496704e-01
2.629814147949218750e-01 -1.279145628213882446e-01 -2.770926356315612793e-01 -3.154237866401672363e-01 -4.014207515865564346e-03 -9.888121485710144043e-02 -1.855962127447128296e-01 -3.347931429743766785e-02 1.206359118223190308e-01 4.699441045522689819e-02 -4.484156146645545959e-02 1.043810397386550903e-01 1.357135735452175140e-02 -1.588463224470615387e-02 2.077644765377044678e-01 -4.099199473857879639e-01 1.624961793422698975e-01 3.308506449684500694e-03 3.974089398980140686e-02 -2.173393815755844116e-01 1.826984575018286705e-03 -3.235609736293554306e-03 -1.760528236627578735e-01 -7.030408829450607300e-03 -2.324818260967731476e-02 2.194554805755615234e-01 -1.401545945554971695e-02 4.941763877868652344e-01 1.490109860897064209e-01 -1.002797260880470276e-01 -1.356773525476455688e-01 -3.840573504567146301e-02
2.723947167396545410e-01 -5.648337304592132568e-02 -2.202674150466918945e-01 5.920897796750068665e-02 2.805637568235397339e-02 -2.098897397518157959e-01 -3.608484268188476562e-01 -2.089640824124217033e-03 -1.200829818844795227e-02 9.442289359867572784e-03 2.324297130107879639e-01 -3.194798529148101807e-01 -5.795087292790412903e-02 9.487644582986831665e-02 4.384357854723930359e-02 -2.428310066461563110e-01 1.266629248857498169e-01 -6.441026926040649414e-02 3.884144593030214310e-03 -3.953464329242706299e-02 7.891914807260036469e-03 -1.724648475646972656e-01 -2.166127264499664307e-01 -1.531668603420257568e-01 -1.471407413482666016e-01 -1.076103895902633667e-01 2.426099181175231934e-01 -2.377163991332054138e-02 2.916178703308105469e-01 -6.835246086120605469e-02 -3.935805261135101318e-01 -8.201112598180770874e-02
4.005326926708221436e-01 -3.166393041610717773e-01 -3.274294361472129822e-02 1.952274143695831299e-01 -2.067048847675323486e-01 5.686395987868309021e-02 -1.409998089075088501e-01 3.203237056732177734e-01 5.904262512922286987e-02 1.386514902114868164e-01 -7.823681831359863281e-02 1.935113519430160522e-01 1.694145500659942627e-01 -1.873966604471206665e-01 2.398028410971164703e-02 -2.153361886739730835e-01 -9.647593647241592407e-02 -7.513551414012908936e-02 3.676936402916908264e-02 -9.580869972705841064e-02 -1.170113533735275269e-01 -2.510754764080047607e-02 -8.329833298921585083e-02 1.817622333765029907e-01 -1.411945819854736328e-01 3.193673118948936462e-02 1.572240889072418213e-01 2.054663002490997314e-01 2.923020422458648682e-01 -3.234906494617462158e-02 -3.168576061725616455e-01 8.799668401479721069e-03
4.111553356051445007e-02 -1.520609110593795776e-01 9.011151641607284546e-02 4.221916198730468750e-02 -2.229982018470764160e-01 -1.874711662530899048e-01 1.107067335397005081e-02 -2.981113493442535400e-01 7.117301970720291138e-02 2.936019897460937500e-01 -6.736709177494049072e-02 -2.240646779537200928e-01 -1.900088638067245483e-01 -1.313024461269378662e-01 -1.203133761882781982e-01 -2.572236061096191406e-01 8.270096033811569214e-02 2.401642315089702606e-02 2.508911304175853729e-02 5.117749795317649841e-02 1.030287444591522217e-01 2.156098484992980957e-01 -3.194297477602958679e-02 -2.766052074730396271e-02 -2.653865516185760498e-01 -3.684880435466766357e-01 1.073242798447608948e-01 2.803578674793243408e-01 3.472870886325836182e-01 -8.042024075984954834e-02 -7.798628509044647217e-02 1.112706363201141357e-01
5.477476716041564941e-01 -9.041735529899597168e-02 -1.299050264060497284e-02 -5.359150934964418411e-03 -2.179350256919860840e-01 -1.448874473571777344e-01 5.837165936827659607e-02 2.623023092746734619e-01 6.519262492656707764e-02 2.307612746953964233e-01 -1.715146154165267944e-01 1.030830368399620056e-01 2.247710227966308594e-01 -1.445509046316146851e-01 2.073876559734344482e-02 -1.188810318708419800e-01 1.155311018228530884e-01 -1.333188414573669434e-01 1.167747825384140015e-01 -5.094791576266288757e-02 -1.015324071049690247e-01 -1.839074678719043732e-02 -2.836057916283607483e-02 2.046953141689300537e-01 -9.050942212343215942e-02 -2.787273563444614410e-02 1.629134118556976318e-01 1.160195320844650269e-01 3.359743654727935791e-01 2.276361733675003052e-02 -1.015672683715820312e-01 3.065778911113739014e-01
2.708093822002410889e-01 -9.554602205753326416e-02 -3.177501857280731201e-01 -3.512581810355186462e-03 -2.042883932590484619e-01 -1.893365681171417236e-01 -1.130209416151046753e-01 -5.764184147119522095e-02 -6.694427132606506348e-02 1.905384957790374756e-01 6.848935782909393311e-02 -3.119977423921227455e-03 5.929119512438774109e-02 -1.576143056154251099e-01 -2.434671483933925629e-02 1.037476509809494019e-01 9.723006188869476318e-02 -1.906548887491226196e-01 1.690260916948318481e-01 -3.230438232421875000e-01 4.370626062154769897e-02 -1.134771332144737244e-01 5.200779531151056290e-03 3.174150586128234863e-01 -7.896724157035350800e-03 -3.113854825496673584e-01 -3.161920309066772461e-01 1.433867514133453369e-01 -7.775914669036865234e-02 -9.063623845577239990e-02 -3.337172865867614746e-01 1.379140280187129974e-02
1.076084002852439880e-01 -1.720652543008327484e-02 -2.531894445419311523e-01 -4.266657233238220215e-01 -3.134934008121490479e-01 -9.252677857875823975e-02 -1.568161398172378540e-01 -1.104474905878305435e-02 -1.270443648099899292e-01 3.713794350624084473e-01 2.465135157108306885e-01 -4.474396258592605591e-02 -1.768158078193664551e-01 3.392747789621353149e-02 -1.835831627249717712e-02 -2.579660415649414062e-01 9.862358681857585907e-03 -2.986435294151306152e-01 8.632075041532516479e-02 -1.983282715082168579e-01 -1.473674029111862183e-01 7.800958305597305298e-02 -1.674679219722747803e-01 6.302579492330551147e-02 -5.130073521286249161e-03 -7.364035397768020630e-02 1.118018701672554016e-01 -1.474800705909729004e-01 7.924484461545944214e-02 -7.390093058347702026e-02 -6.945592164993286133e-02 -2.052696198225021362e-01
1.235396414995193481e-01 2.178575657308101654e-02 -1.266486048698425293e-01 7.056320551782846451e-03 1.046410053968429565e-01 -1.969946175813674927e-01 -2.292813062667846680e-01 2.191325575113296509e-01 -1.747797429561614990e-01 1.798370480537414551e-01 -1.956931352615356445e-01 1.961891502141952515e-01 -1.616954803466796875e-02 -2.652644217014312744e-01 1.685232669115066528e-02 -2.878553271293640137e-01 -1.686920076608657837e-01 -9.155844151973724365e-02 -6.467302888631820679e-02 -1.100936233997344971e-01 -4.884393513202667236e-02 2.854196429252624512e-01 1.289537847042083740e-01 -2.633332908153533936e-01 1.248301789164543152e-01 1.951515488326549530e-02 2.052355110645294189e-01 1.998487114906311035e-01 3.446900248527526855e-01 1.099963439628481865e-03 -2.895265221595764160e-01 -2.742300368845462799e-02
3.263244926929473877e-01 -2.172949910163879395e-02 9.986837208271026611e-02 -2.743959724903106689e-01 1.321760751307010651e-02 -1.020761653780937195e-01 -1.907969079911708832e-02 3.128875195980072021e-01 -1.120204105973243713e-01 1.297368556261062622e-01 2.757768034934997559e-01 -6.798252463340759277e-02 -2.637689933180809021e-02 9.656789153814315796e-02 -1.220168620347976685e-01 -3.030011057853698730e-01 3.466609120368957520e-01 -6.739827990531921387e-02 2.139478474855422974e-01 -1.270738542079925537e-01 -2.475966215133666992e-01 -6.466919183731079102e-02 -1.618502587080001831e-01 -1.886956952512264252e-02 4.196681454777717590e-02 4.876438900828361511e-02 -1.219221726059913635e-01 1.605746150016784668e-01 3.040483295917510986e-01 -8.496357500553131104e-02 -2.199156731367111206e-01 2.553459256887435913e-02
5.227232575416564941e-01 -6.630216538906097412e-02 -1.701254099607467651e-01 1.332506090402603149e-01 6.252003461122512817e-02 -1.032023653388023376e-01 -1.609944365918636322e-02 9.432360529899597168e-02 1.649668253958225250e-02 1.687040328979492188e-01 1.549670994281768799e-01 1.012798473238945007e-01 -1.762385666370391846e-02 2.121089249849319458e-01 -4.890014603734016418e-02 -1.016057878732681274e-01 -7.564065605401992798e-02 6.981708109378814697e-02 2.258991450071334839e-02 -3.220419585704803467e-01 5.358986929059028625e-02 2.083056718111038208e-01 -4.374128282070159912e-01 -3.836984559893608093e-02 4.920911788940429688e-02 -3.144333064556121826e-01 -1.437006145715713501e-01 -2.124192193150520325e-02 1.818369626998901367e-01 -1.102208043448626995e-03 -4.398342967033386230e-02 1.401967257261276245e-01
1.449174135923385620e-01 -2.358522824943065643e-02 -1.647581458091735840e-01 2.238523662090301514e-01 2.680406905710697174e-02 1.657821238040924072e-01 -3.174991607666015625e-01 3.949072584509849548e-02 -3.503490984439849854e-01 2.774293124675750732e-01 -1.588847339153289795e-01 -8.975646644830703735e-02 -5.108840018510818481e-02 -8.683249354362487793e-02 7.194530218839645386e-02 -2.616808712482452393e-01 1.136240884661674500e-01 -1.781775951385498047e-01 3.053821437060832977e-02 -2.667306363582611084e-01 -5.873875692486763000e-02 3.319982588291168213e-01 3.793414682149887085e-02 2.927231490612030029e-01 -1.275760084390640259e-01 1.380295958369970322e-02 -3.094309866428375244e-01 1.221696939319372177e-02 1.045444160699844360e-01 2.437325008213520050e-02 -1.069769039750099182e-01 -3.066264465451240540e-02
1.121112182736396790e-01 2.255412563681602478e-02 -1.343556493520736694e-01 -1.116256043314933777e-01 -2.724418342113494873e-01 7.254065573215484619e-02 -2.422279119491577148e-01 2.178397625684738159e-01 -4.353209137916564941e-01 9.384895861148834229e-02 2.892454862594604492e-01 -1.522947996854782104e-01 -1.483962088823318481e-01 -1.100964918732643127e-01 -1.177103370428085327e-01 -3.027971088886260986e-01 8.702612668275833130e-02 1.537809800356626511e-02 6.010597571730613708e-02 -1.760671287775039673e-01 1.098344661295413971e-02 2.440768182277679443e-01 -2.240262627601623535e-01 -1.840851753950119019e-01 3.292861953377723694e-02 -1.289209723472595215e-01 -4.426619783043861389e-02 -1.183218657970428467e-01 1.694091260433197021e-01 -2.740702033042907715e-01 -3.109776787459850311e-02 -3.613030165433883667e-02
3.387985229492187500e-01 4.064378514885902405e-02 -1.749635785818099976e-01 -2.199331074953079224e-01 1.858946084976196289e-01 -1.475358605384826660e-01 2.118186652660369873e-02 3.841861709952354431e-02 -1.364622414112091064e-01 9.650677442550659180e-02 1.998631954193115234e-01 -1.493952721357345581e-01 -9.751912951469421387e-02 1.169845610857009888e-01 -7.577449083328247070e-02 -1.038431227207183838e-01 4.350143671035766602e-02 7.949459366500377655e-03 -1.336566805839538574e-01 1.944483071565628052e-02 -2.046954631805419922e-01 9.001306444406509399e-02 -4.427184164524078369e-01 -7.128506898880004883e-02 -4.105644822120666504e-01 -2.767783701419830322e-01 1.982807647436857224e-03 1.012541800737380981e-01 2.591617405414581299e-01 1.821148023009300232e-02 -2.366717718541622162e-02 1.471343636512756348e-01
-1.081397160887718201e-01 2.458862960338592529e-02 -2.995055913925170898e-01 -1.108678504824638367e-01 1.626162417232990265e-02 -2.781690657138824463e-01 -1.312618106603622437e-01 1.153278127312660217e-01 -4.098559319972991943e-01 1.684920936822891235e-01 1.780811138451099396e-02 1.069090217351913452e-01 -1.026075407862663269e-01 -6.109302863478660583e-02 -2.303403615951538086e-02 -2.121306061744689941e-01 1.008714735507965088e-01 -5.269831418991088867e-02 1.856286972761154175e-01 -3.855228126049041748e-01 1.456765830516815186e-01 2.982981204986572266e-01 -6.958501040935516357e-02 1.403503566980361938e-01 -1.330896317958831787e-01 -1.708491444587707520e-01 -3.546528890728950500e-02 -1.993875950574874878e-01 -1.729782521724700928e-01 -1.070206090807914734e-01 -2.058900445699691772e-01 -8.462811261415481567e-02
1.482607573270797729e-01 -1.715549230575561523e-01 -1.078364700078964233e-01 -1.415486335754394531e-01 -1.575394421815872192e-01 -2.251784354448318481e-01 -1.485557258129119873e-01 8.710038661956787109e-02 -3.192951083183288574e-01 2.128851264715194702e-01 2.542694509029388428e-01 2.068852782249450684e-01 -4.078673943877220154e-02 1.738357394933700562e-01 -2.112394012510776520e-02 -1.193892806768417358e-01 3.980687260627746582e-01 1.459403634071350098e-01 1.521026641130447388e-01 -2.473513334989547729e-01 -2.571879327297210693e-01 1.813788115978240967e-01 3.440909832715988159e-02 1.568200998008251190e-02 -2.609578073024749756e-01 -4.554230347275733948e-02 5.045941844582557678e-02 7.221607118844985962e-02 -2.201348543167114258e-02 -1.318835914134979248e-01 -1.325398832559585571e-01 -1.803033500909805298e-01
5.924418941140174866e-02 1.750887720845639706e-03 -1.511381566524505615e-01 -1.455775052309036255e-01 4.664207622408866882e-02 -4.547961652278900146e-01 -7.993458956480026245e-02 -3.216908127069473267e-02 -6.426293402910232544e-02 6.367608904838562012e-02 -2.960816919803619385e-01 9.850367903709411621e-02 7.126849144697189331e-02 1.623572409152984619e-01 -2.558283209800720215e-01 -2.530606389045715332e-01 9.742421656847000122e-02 -2.441119402647018433e-01 -1.434403192251920700e-02 -2.093509882688522339e-01 3.659518659114837646e-01 1.320144236087799072e-01 -9.992633014917373657e-02 2.663239650428295135e-02 -2.948772013187408447e-01 -2.335627526044845581e-01 7.709988951683044434e-02 -1.239675283432006836e-01 1.030703783035278320e-01 3.747589513659477234e-02 -1.395667195320129395e-01 -7.165764924138784409e-03
2.775250971317291260e-01 2.545850574970245361e-01 -7.738430052995681763e-02 -1.649431437253952026e-01 -1.379302442073822021e-01 2.091584205627441406e-01 -1.970908492803573608e-01 -1.114225760102272034e-02 -5.823573470115661621e-02 3.647332489490509033e-01 -1.944396942853927612e-01 -1.333548687398433685e-02 -1.039034947752952576e-01 1.782948374748229980e-01 -1.156543269753456116e-01 -1.221361830830574036e-01 2.161163091659545898e-01 1.920042186975479126e-01 7.607783377170562744e-02 -2.295877784490585327e-01 -1.471808999776840210e-01 2.152194827795028687e-01 6.284117698669433594e-03 -1.405183076858520508e-01 -1.138799637556076050e-01 -1.317602545022964478e-01 8.840548992156982422e-02 1.511041522026062012e-01 1.062809079885482788e-01 -2.601467967033386230e-01 -2.727735638618469238e-01 -1.837245076894760132e-01
2.143125683069229126e-01 -3.015705943107604980e-01 -5.241188779473304749e-02 -1.638530641794204712e-01 -1.313236802816390991e-01 -9.778222441673278809e-02 -3.645872175693511963e-01 -1.345961075276136398e-02 -1.149310916662216187e-01 9.830191731452941895e-02 -1.054947078227996826e-01 -1.422818303108215332e-01 1.246960982680320740e-01 1.921370625495910645e-01 -1.222274899482727051e-01 -3.255808353424072266e-01 8.579262346029281616e-02 2.509942650794982910e-01 -3.908351808786392212e-02 -3.036115504801273346e-02 -6.402242183685302734e-02 2.423685789108276367e-01 -3.488599136471748352e-02 -2.381622232496738434e-02 -1.909204572439193726e-01 1.257845312356948853e-01 -1.233796253800392151e-01 3.657979667186737061e-01 8.422313630580902100e-02 -2.067772299051284790e-01 -2.362580150365829468e-01 -3.949256613850593567e-02
5.484519898891448975e-02 1.241402700543403625e-01 -4.828440770506858826e-02 -8.821132779121398926e-02 -2.583176493644714355e-01 -1.398151367902755737e-01 -3.036068975925445557e-01 -6.205232441425323486e-02 -2.192694544792175293e-01 1.007061153650283813e-01 9.159096330404281616e-02 1.330966949462890625e-01 1.941529810428619385e-01 -1.968712806701660156e-01 6.195167079567909241e-02 -5.521240830421447754e-02 2.487152814865112305e-01 -2.278302162885665894e-01 1.317741870880126953e-01 -1.450646221637725830e-01 -2.598612755537033081e-02 -4.895906522870063782e-02 -9.092859178781509399e-02 1.235142648220062256e-01 -2.620344758033752441e-01 -2.053848654031753540e-01 -2.749775648117065430e-01 2.112547755241394043e-01 -1.361243277788162231e-01 -1.417814344167709351e-01 -3.982320725917816162e-01 1.200958490371704102e-01
3.246010541915893555e-01 -2.709782719612121582e-01 -2.332108765840530396e-01 -5.171059444546699524e-02 -4.008454829454421997e-02 -1.805458813905715942e-01 -2.986538708209991455e-01 -3.354266285896301270e-02 1.902290582656860352e-01 1.399684399366378784e-01 -2.886201143264770508e-01 1.193475127220153809e-01 9.935731068253517151e-03 -2.905108630657196045e-01 -1.155171543359756470e-02 -2.342313677072525024e-01 -1.315364390611648560e-01 -1.632570326328277588e-01 -1.299680322408676147e-01 -5.416038259863853455e-02 -1.594786643981933594e-01 1.084781959652900696e-01 1.217980384826660156e-01 1.303102970123291016e-01 -6.737554818391799927e-02 1.923683099448680878e-02 2.107465863227844238e-01 1.936165839433670044e-01 1.423952132463455200e-01 1.403221040964126587e-01 -2.924162447452545166e-01 4.150784388184547424e-02
4.039150774478912354e-01 -3.375269100069999695e-02 -1.676695942878723145e-01 -4.359889402985572815e-02 -1.330221295356750488e-01 -1.605180054903030396e-01 -2.308227680623531342e-02 3.812617957592010498e-01 -6.263992935419082642e-02 2.485063970088958740e-01 -1.401485204696655273e-01 1.275967806577682495e-01 1.760869324207305908e-01 -1.069478616118431091e-01 1.803766638040542603e-01 -5.992601439356803894e-02 4.310747981071472168e-02 -7.969101518392562866e-02 9.647203236818313599e-02 -5.658119171857833862e-02 -2.780562266707420349e-02 -1.257786899805068970e-01 -2.379869110882282257e-02 2.103987187147140503e-01 -2.074622064828872681e-01 4.651367291808128357e-02 2.663480639457702637e-01 3.126870989799499512e-01 2.236269116401672363e-01 6.295485794544219971e-02 -2.221084684133529663e-01 1.918445974588394165e-01
2.624509036540985107e-01 -2.812030911445617676e-01 2.098448127508163452e-01 8.301562815904617310e-02 -1.658543050289154053e-01 -1.135718449950218201e-01 -9.215991944074630737e-02 3.370904922485351562e-02 -4.319149628281593323e-02 4.289531111717224121e-01 -9.835579991340637207e-02 1.396874040365219116e-01 -4.158280417323112488e-02 -1.724690571427345276e-02 -1.256767064332962036e-01 -3.728008568286895752e-01 -1.994057674892246723e-05 -1.426779925823211670e-01 -1.479729413986206055e-01 -3.154370933771133423e-02 -2.999342605471611023e-02 -8.482015132904052734e-02 7.554636895656585693e-02 -1.712788343429565430e-01 -2.295436859130859375e-01 -3.359949290752410889e-01 -9.067241102457046509e-02 1.303149312734603882e-01 -2.837242186069488525e-02 4.492139816284179688e-02 -1.209460422396659851e-01 2.908684015274047852e-01
-4.639026895165443420e-02 -2.014582753181457520e-01 -2.643310129642486572e-01 -1.862682402133941650e-03 -3.516795933246612549e-01 -2.443961203098297119e-01 5.375339835882186890e-02 1.304248422384262085e-01 -2.259302288293838501e-01 -1.705008298158645630e-01 3.065313212573528290e-02 2.420610338449478149e-01 -2.238264232873916626e-01 -5.449952185153961182e-02 -7.946790754795074463e-02 -1.108673959970474243e-01 2.187194526195526123e-01 -6.602347642183303833e-02 1.399976760149002075e-01 -2.548350989818572998e-01 2.101878374814987183e-01 3.086867332458496094e-01 -1.681455671787261963e-01 -3.171301446855068207e-03 -2.808640152215957642e-02 -1.174699291586875916e-01 6.172987073659896851e-02 1.051710098981857300e-01 8.591700345277786255e-02 -3.096350133419036865e-01 -1.883128285408020020e-01 9.640417061746120453e-03
1.518524885177612305e-01 6.106003001332283020e-02 -1.183363199234008789e-01 1.629127413034439087e-01 7.664534449577331543e-02 -4.394876584410667419e-02 -2.044240087270736694e-01 1.171113625168800354e-01 -3.728264197707176208e-02 -4.720160271972417831e-03 2.982443384826183319e-02 -1.635411195456981659e-02 -1.282034814357757568e-01 4.947831854224205017e-02 1.285751760005950928e-01 -3.927602469921112061e-01 1.552046686410903931e-01 1.011353209614753723e-01 1.098859831690788269e-01 -4.488383531570434570e-01 -1.809486597776412964e-01 6.699880212545394897e-02 -1.069559976458549500e-01 -6.480481475591659546e-02 2.553490363061428070e-02 -7.381305098533630371e-02 3.298910558223724365e-01 9.557770937681198120e-02 4.233808815479278564e-01 -6.791240721940994263e-02 -6.760556250810623169e-02 -2.527780532836914062e-01
7.907193154096603394e-02 -1.281080693006515503e-01 -1.735031306743621826e-01 4.315617028623819351e-03 -2.094348520040512085e-01 -1.147988736629486084e-01 -1.109137460589408875e-01 6.052568089216947556e-03 -5.414678156375885010e-02 3.325305581092834473e-01 2.314359396696090698e-01 -3.415573537349700928e-01 -3.196383640170097351e-02 1.190059855580329895e-01 -2.637594640254974365e-01 -1.674854010343551636e-01 1.770086586475372314e-01 -5.692913755774497986e-02 -1.797812879085540771e-01 -3.635462522506713867e-01 7.524441182613372803e-02 2.427848428487777710e-01 -7.045721262693405151e-02 1.162449643015861511e-01 -3.993133548647165298e-03 -2.305449247360229492e-01 1.587164252996444702e-01 -1.454075276851654053e-01 1.057164147496223450e-01 -1.016917452216148376e-01 -6.262250244617462158e-02 -2.724210917949676514e-01
2.854356169700622559e-01 -3.400426357984542847e-02 -2.528765201568603516e-01 -1.688072979450225830e-01 -3.211903274059295654e-01 2.722677774727344513e-02 -1.111978664994239807e-02 5.952012538909912109e-02 -2.062072604894638062e-01 4.987122118473052979e-02 1.433642655611038208e-01 -9.819071739912033081e-02 1.223978996276855469e-01 -3.885631859302520752e-01 -2.101310789585113525e-01 -3.059810698032379150e-01 1.999157220125198364e-01 -2.870526164770126343e-02 1.983733475208282471e-01 -4.325179383158683777e-02 -3.917596861720085144e-02 5.799972638487815857e-02 -3.413436412811279297e-01 -1.793844252824783325e-01 8.933551609516143799e-02 -1.271036714315414429e-01 -2.118221111595630646e-02 1.092791035771369934e-01 -2.305778674781322479e-02 -2.334690392017364502e-01 -1.059709042310714722e-01 3.072323277592658997e-03
-7.092712912708520889e-03 -5.896779894828796387e-02 -4.698054492473602295e-02 4.045455902814865112e-02 -1.585189551115036011e-01 -4.898697137832641602e-02 -1.264946907758712769e-01 -1.577092707157135010e-01 -8.257330954074859619e-02 2.695124149322509766e-01 -8.350063115358352661e-02 8.022167533636093140e-02 1.377653032541275024e-01 -7.085730880498886108e-02 -5.115403607487678528e-02 -4.525805115699768066e-01 -2.054145038127899170e-01 -2.416552752256393433e-01 1.431696414947509766e-01 -1.378133445978164673e-01 9.268725663423538208e-02 2.242503911256790161e-01 2.569812834262847900e-01 1.641090214252471924e-01 -2.801331877708435059e-01 -2.309957146644592285e-01 3.014571368694305420e-01 2.436438947916030884e-01 7.872747629880905151e-02 -8.923961222171783447e-02 -1.073632016777992249e-01 1.500447373837232590e-02
3.170798420906066895e-01 -1.784712821245193481e-01 -8.751779049634933472e-02 -1.304908990859985352e-01 -9.724539518356323242e-02 5.015160143375396729e-02 1.841469109058380127e-02 -2.973895333707332611e-02 -2.643619477748870850e-01 1.242722049355506897e-01 -3.004820346832275391e-01 -1.201098337769508362e-01 -1.615870445966720581e-01 -1.134737357497215271e-01 3.092638030648231506e-02 -1.130613759160041809e-01 1.860422194004058838e-01 -1.084621176123619080e-01 1.784453541040420532e-01 -2.588012628257274628e-02 1.817178130149841309e-01 -1.074429824948310852e-01 2.627724409103393555e-02 -6.265830248594284058e-02 -2.232974022626876831e-01 -2.782632410526275635e-01 2.692293822765350342e-01 3.096666038036346436e-01 6.879676878452301025e-02 -2.978743016719818115e-01 -2.323031276464462280e-01 -1.256427764892578125e-01
4.663608223199844360e-02 1.537718325853347778e-01 7.769700884819030762e-02 -1.211121901869773865e-01 -2.504642307758331299e-01 -3.532725870609283447e-01 -1.498907506465911865e-01 8.957768976688385010e-02 -1.327365040779113770e-01 1.972810626029968262e-01 2.117772996425628662e-01 -4.329729080200195312e-02 2.474939525127410889e-01 -5.191882606595754623e-03 -3.203027248382568359e-01 -1.304785311222076416e-01 2.397149354219436646e-01 -2.771328687667846680e-01 -3.330503404140472412e-02 -3.667967617511749268e-01 -5.464477930217981339e-03 1.050301194190979004e-01 1.489398069679737091e-02 -6.495918333530426025e-02 -2.604165673255920410e-01 -1.605773121118545532e-01 4.236994311213493347e-02 2.336090616881847382e-02 -6.355310976505279541e-02 -1.252846121788024902e-01 -2.202088832855224609e-01 4.122821241617202759e-02
2.368438392877578735e-01 2.731974720954895020e-01 -2.297534644603729248e-01 -2.777831256389617920e-01 -2.266917973756790161e-01 1.258867513388395309e-02 -1.575451940298080444e-01 1.517982482910156250e-01 -2.261711061000823975e-01 4.753250479698181152e-01 1.310573518276214600e-01 -2.990449033677577972e-02 -3.086506761610507965e-02 -1.863582134246826172e-01 -1.030069366097450256e-01 -1.132567375898361206e-01 1.234264373779296875e-01 -2.130300700664520264e-01 -2.292356826364994049e-02 -1.282360404729843140e-01 3.882151097059249878e-02 1.812309771776199341e-02 -7.826190441846847534e-02 2.307264804840087891e-01 1.426098942756652832e-01 -1.596438586711883545e-01 6.132022291421890259e-02 -1.682421267032623291e-01 7.704620808362960815e-02 -1.104856729507446289e-01 -1.985874474048614502e-01 1.066751852631568909e-01
-1.108485683798789978e-01 -1.982733160257339478e-01 -9.859245270490646362e-02 -5.959308147430419922e-02 -1.854983717203140259e-01 -4.029230475425720215e-01 -5.649666860699653625e-02 1.491542607545852661e-01 4.045682772994041443e-02 1.230361387133598328e-01 4.700309783220291138e-02 1.438151895999908447e-01 -1.448761075735092163e-01 -9.370908141136169434e-02 1.456963419914245605e-01 -2.278941571712493896e-01 1.895401030778884888e-01 1.246768534183502197e-01 1.811850965023040771e-01 -3.363567590713500977e-01 2.035772204399108887e-01 8.623132109642028809e-02 -7.010141015052795410e-02 1.048918142914772034e-01 -2.694308459758758545e-01 -4.175550341606140137e-01 -1.253279596567153931e-01 5.751300230622291565e-02 8.589768409729003906e-02 2.129155956208705902e-02 2.232299186289310455e-02 -1.838821470737457275e-01
1.974208950996398926e-01 8.683937042951583862e-02 -9.084223955869674683e-02 3.503760322928428650e-02 3.505561873316764832e-02 4.669399932026863098e-02 -1.168122962117195129e-01 -7.025104947388172150e-03 -2.207268960773944855e-02 1.668817251920700073e-01 -2.378742545843124390e-01 2.266388982534408569e-01 -7.007928937673568726e-02 -3.057430982589721680e-01 6.272642314434051514e-02 -3.404314815998077393e-01 -2.266858816146850586e-01 -5.585036054253578186e-02 -4.539286345243453979e-02 -1.586180925369262695e-01 -1.262547820806503296e-02 1.703312844038009644e-01 -6.397916376590728760e-02 1.537520289421081543e-01 6.929723173379898071e-02 -1.107578128576278687e-01 1.857836395502090454e-01 2.165510505437850952e-01 3.968996107578277588e-01 1.738621294498443604e-02 -3.910913765430450439e-01 -1.565297991037368774e-01
2.128524929285049438e-01 -5.520163103938102722e-02 -1.121485382318496704e-01 6.250742822885513306e-02 -1.202568411827087402e-01 -4.330899566411972046e-02 -1.934544742107391357e-01 1.922909021377563477e-01 1.075769066810607910e-01 1.732781976461410522e-01 -2.374602556228637695e-01 2.059038430452346802e-01 1.344004124402999878e-01 -8.366175740957260132e-02 2.751989290118217468e-02 -8.417678624391555786e-02 -1.931010037660598755e-01 1.348009519279003143e-02 -6.144807115197181702e-02 -1.984338462352752686e-01 -2.970313131809234619e-01 2.830470502376556396e-01 1.686642020940780640e-01 1.087958291172981262e-01 -9.953247755765914917e-02 -1.064505204558372498e-01 1.826778501272201538e-01 2.481999695301055908e-01 2.068340480327606201e-01 -2.744074165821075439e-01 -2.842164933681488037e-01 2.584881484508514404e-01
2.025082409381866455e-01 -2.767542935907840729e-02 -2.656371593475341797e-01 -1.239601671695709229e-01 -1.799230128526687622e-01 3.186301141977310181e-02 -1.420921087265014648e-01 2.324666529893875122e-01 -4.526626318693161011e-02 2.648049592971801758e-01 3.858933923766016960e-03 -1.675022840499877930e-01 2.822274267673492432e-01 1.036774367094039917e-01 1.834675073623657227e-01 -2.081849575042724609e-01 2.464769631624221802e-01 4.455765709280967712e-02 -1.806991696357727051e-01 -8.622601628303527832e-02 -7.141025364398956299e-02 -1.462141126394271851e-01 1.233202964067459106e-01 4.513552412390708923e-02 -1.364028751850128174e-01 -2.528198957443237305e-01 -2.306088805198669434e-01 7.797137647867202759e-02 -8.815892972052097321e-03 -1.581669002771377563e-01 -3.668549656867980957e-01 2.214144021272659302e-01
2.041072351858019829e-03 -9.969476610422134399e-02 -2.973477244377136230e-01 1.998851448297500610e-01 -1.446538716554641724e-01 -2.073121070861816406e-01 -2.427461743354797363e-01 1.029261574149131775e-01 1.288725621998310089e-02 2.033548653125762939e-01 -2.585307061672210693e-01 1.787696778774261475e-01 -1.104947403073310852e-01 1.578723937273025513e-01 1.897218078374862671e-01 -2.496279329061508179e-01 -9.217985719442367554e-02 -3.197171986103057861e-01 -2.171776294708251953e-01 -7.866213470697402954e-02 3.602252400014549494e-04 1.080184504389762878e-01 -4.678360372781753540e-02 -3.499152604490518570e-03 8.662065118551254272e-02 -1.931748688220977783e-01 1.984181627631187439e-02 1.770332306623458862e-01 3.356762826442718506e-01 -9.146875143051147461e-02 -1.187560483813285828e-01 2.507309019565582275e-01
1.424288451671600342e-01 -2.554531991481781006e-01 -1.851787120103836060e-01 -3.295371234416961670e-01 -2.018325775861740112e-01 1.581684499979019165e-01 -2.599493563175201416e-01 1.737767904996871948e-01 -1.538879703730344772e-02 1.866793930530548096e-01 -1.359356939792633057e-01 1.419803798198699951e-01 2.378636971116065979e-02 1.153646036982536316e-02 -1.246880963444709778e-01 -2.357782870531082153e-01 9.123957902193069458e-02 6.835101544857025146e-02 -2.637159526348114014e-01 -1.717102378606796265e-01 -8.460549265146255493e-02 8.346249908208847046e-02 1.423082500696182251e-01 1.764172315597534180e-01 -1.597968339920043945e-01 -1.606186181306838989e-01 -1.325758397579193115e-01 3.049753308296203613e-01 1.733534783124923706e-01 -1.231943145394325256e-01 -2.430814951658248901e-01 -1.368337124586105347e-01
5.823878943920135498e-02 -9.063313156366348267e-02 -6.910455226898193359e-02 -4.877509176731109619e-02 -2.775022089481353760e-01 2.384890057146549225e-02 -1.758825033903121948e-01 1.296937018632888794e-01 -9.964647144079208374e-02 2.065213024616241455e-01 9.849254041910171509e-02 -3.164651393890380859e-01 -1.441770046949386597e-01 3.605493530631065369e-02 3.853875771164894104e-02 -1.845618188381195068e-01 3.574828505516052246e-01 1.014657970517873764e-02 -1.441822350025177002e-01 -3.458389043807983398e-01 1.861183345317840576e-01 1.269172281026840210e-01 -3.377643823623657227e-01 1.369828432798385620e-01 -1.381727904081344604e-01 -1.641899496316909790e-01 1.409347206354141235e-01 -1.172329559922218323e-01 2.409172505140304565e-01 -1.545504331588745117e-01 -6.461586803197860718e-02 -1.348926275968551636e-01
2.834441661834716797e-01 -1.008449345827102661e-01 -1.861425340175628662e-01 -2.593822591006755829e-02 2.144734561443328857e-01 -7.632534950971603394e-02 -1.758781224489212036e-01 3.434241563081741333e-02 7.446874678134918213e-02 1.632078588008880615e-01 -2.906357645988464355e-01 -2.038166113197803497e-02 -2.034548670053482056e-01 -3.419044315814971924e-01 1.781322062015533447e-01 -3.510784804821014404e-01 -1.189191453158855438e-02 4.715069197118282318e-03 9.350588516099378467e-05 -1.205329298973083496e-01 -1.020386815071105957e-01 2.630449235439300537e-01 5.344889126718044281e-03 4.787967540323734283e-03 1.735783070325851440e-01 -1.560781747102737427e-01 4.313994571566581726e-02 3.805744647979736328e-02 2.675377130508422852e-01 -1.289697736501693726e-01 -3.210269510746002197e-01 1.283326894044876099e-01
-1.721935123205184937e-01 -1.834932565689086914e-01 -4.821077585220336914e-01 -1.937884688377380371e-01 -5.499767884612083435e-02 -4.434721469879150391e-01 -6.037056073546409607e-02 2.258988171815872192e-01 -3.883700445294380188e-02 1.888057589530944824e-01 1.328437030315399170e-01 6.741822510957717896e-02 -9.466906636953353882e-02 9.995166212320327759e-02 -3.797939792275428772e-02 -2.373924404382705688e-01 2.056630998849868774e-01 5.708151310682296753e-02 -2.812200598418712616e-02 -1.793557256460189819e-01 5.797979421913623810e-03 1.579411774873733521e-01 -1.434671729803085327e-01 8.113886229693889618e-03 -3.358006477355957031e-01 -6.527675688266754150e-02 -1.339292377233505249e-01 -3.384479880332946777e-02 6.242777407169342041e-02 -2.811530418694019318e-02 1.042757183313369751e-01 -2.054855972528457642e-02
5.136167407035827637e-01 -1.172347739338874817e-01 -7.088645827025175095e-03 -2.742450684309005737e-02 -1.452157497406005859e-01 -1.012637987732887268e-01 -8.785377256572246552e-03 3.354804813861846924e-01 9.152967482805252075e-02 2.753370404243469238e-01 -1.353850215673446655e-01 1.057620495557785034e-01 6.124952435493469238e-02 -1.905061006546020508e-01 1.820931583642959595e-02 -5.097512155771255493e-02 1.217942684888839722e-01 -2.466127574443817139e-01 1.044797524809837341e-01 -1.332236528396606445e-01 -8.343529701232910156e-02 -7.757435739040374756e-02 -2.553246170282363892e-02 2.174154371023178101e-01 -1.566638648509979248e-01 5.907556414604187012e-02 2.175548523664474487e-01 2.274222522974014282e-01 2.396161854267120361e-01 3.101004473865032196e-02 -1.733282506465911865e-01 2.007156312465667725e-01
1.170016527175903320e-01 5.007706210017204285e-02 -3.226871788501739502e-01 -8.749017119407653809e-02 -1.112118586897850037e-01 -4.143461585044860840e-02 -1.310478597879409790e-01 -1.506198942661285400e-01 -2.576437033712863922e-02 5.433841943740844727e-01 -1.047050207853317261e-01 2.545115649700164795e-01 -5.016940459609031677e-02 -2.174482792615890503e-01 -2.525251125916838646e-03 -3.340231478214263916e-01 -1.319267898797988892e-01 -2.822906337678432465e-02 2.146189361810684204e-01 3.779278136789798737e-03 2.512929774820804596e-02 2.171586751937866211e-01 9.761666506528854370e-02 -2.950685843825340271e-02 -2.897607861086726189e-03 -1.439493298530578613e-01 7.824159413576126099e-02 1.732951700687408447e-01 7.848281413316726685e-02 2.013107240200042725e-01 -1.625259071588516235e-01 1.804975271224975586e-01
2.334214374423027039e-02 -2.364502996206283569e-01 1.916608028113842010e-02 1.792685687541961670e-01 1.669495552778244019e-01 -3.249892890453338623e-01 -2.275657355785369873e-01 1.860028058290481567e-01 -2.667396664619445801e-01 1.826249361038208008e-01 -4.524386674165725708e-02 -3.703802824020385742e-02 -2.257544398307800293e-01 -3.409987688064575195e-01 -1.156510785222053528e-01 -2.826668024063110352e-01 -1.720823794603347778e-01 -5.557220801711082458e-02 -6.625939905643463135e-02 -2.265846729278564453e-01 -1.295853704214096069e-01 1.592106223106384277e-01 -8.284087479114532471e-02 8.271159231662750244e-02 4.432737082242965698e-02 -7.671651244163513184e-02 2.036042660474777222e-01 -1.330024283379316330e-02 1.709071695804595947e-01 -1.730021089315414429e-01 -2.543017268180847168e-01 7.184007763862609863e-02
6.749075651168823242e-02 -1.884813755750656128e-01 -2.538744211196899414e-01 -2.837937474250793457e-01 -8.099614083766937256e-02 -3.848059335723519325e-03 -9.098353236913681030e-02 4.039702415466308594e-01 -6.915600597858428955e-02 -1.629315130412578583e-02 2.828568816184997559e-01 9.222051501274108887e-02 2.777062729001045227e-02 -1.711070984601974487e-01 -1.392724215984344482e-01 -3.217146992683410645e-01 7.685565948486328125e-02 -4.043157398700714111e-02 2.458859048783779144e-02 -1.727966219186782837e-01 -2.585592567920684814e-01 4.949746280908584595e-02 2.570560760796070099e-02 -3.122866749763488770e-01 -1.597715467214584351e-01 -5.987283308058977127e-03 2.532248795032501221e-01 -4.869793541729450226e-03 -1.070274319499731064e-02 -1.410772353410720825e-01 -2.654025256633758545e-01 -6.870470941066741943e-02
5.162592977285385132e-02 -3.492740690708160400e-01 -1.344100385904312134e-01 -2.399706095457077026e-01 6.331077218055725098e-02 -1.259562224149703979e-01 -1.605343818664550781e-02 -4.096628725528717041e-02 -2.998929023742675781e-01 2.906283438205718994e-01 -5.188143998384475708e-02 2.450361251831054688e-01 -9.868557751178741455e-02 -3.340767323970794678e-02 -1.467942446470260620e-01 -1.153724491596221924e-01 2.736034393310546875e-01 8.352143317461013794e-02 3.421619161963462830e-02 -1.782400757074356079e-01 1.676922440528869629e-01 1.476031243801116943e-01 4.908581078052520752e-02 6.786660850048065186e-02 -1.561687588691711426e-01 -3.192720934748649597e-02 3.390866890549659729e-02 3.286319673061370850e-01 -1.199222579598426819e-01 -1.780223101377487183e-01 -3.768231868743896484e-01 -2.662402950227260590e-02
3.407510221004486084e-01 3.975652158260345459e-03 -3.782543838024139404e-01 -1.162049099802970886e-01 -8.996141701936721802e-02 4.914646968245506287e-02 -1.435540318489074707e-01 -9.921696782112121582e-02 -3.195517659187316895e-01 6.859625130891799927e-02 4.089956358075141907e-02 -1.818105578422546387e-01 -1.394887864589691162e-01 -4.502126947045326233e-02 2.167219482362270355e-02 -3.540167808532714844e-01 -6.252487748861312866e-02 -4.952998831868171692e-02 -1.178275570273399353e-01 2.190536633133888245e-02 7.906328886747360229e-02 2.311982214450836182e-01 -5.097340047359466553e-02 1.240447089076042175e-01 -1.272958703339099884e-02 -1.736090034246444702e-01 2.489268332719802856e-01 3.801207244396209717e-01 1.519107669591903687e-01 1.735116839408874512e-01 7.348639518022537231e-02 6.122006475925445557e-02
2.906137406826019287e-01 -2.321166396141052246e-01 -3.225905895233154297e-01 -8.918190002441406250e-02 -2.168970257043838501e-01 -2.721844315528869629e-01 -1.840033680200576782e-01 2.036769241094589233e-01 -1.207343861460685730e-01 -6.206081807613372803e-02 1.631321907043457031e-01 1.401090770959854126e-01 -1.827485561370849609e-01 8.552826941013336182e-03 -8.281210064888000488e-02 -2.106455266475677490e-01 1.566848903894424438e-01 2.039620280265808105e-01 1.741460412740707397e-01 -1.298762857913970947e-01 -1.985382586717605591e-01 -1.114058345556259155e-01 1.227654330432415009e-02 -1.533499360084533691e-01 1.975002139806747437e-02 -9.396191686391830444e-02 -2.038064412772655487e-02 -6.264002621173858643e-02 1.318455636501312256e-01 -3.173643648624420166e-01 -2.299505770206451416e-01 -1.744333654642105103e-01
1.828088238835334778e-02 -1.771280765533447266e-01 -2.723526656627655029e-01 -2.700305879116058350e-01 -2.892207503318786621e-01 -4.044979810714721680e-02 -7.850745320320129395e-02 7.130207121372222900e-02 -2.031598426401615143e-02 1.278204172849655151e-01 -8.590707182884216309e-02 2.428731508553028107e-02 1.762152761220932007e-01 -1.307159811258316040e-01 -6.718716770410537720e-02 -2.497422397136688232e-01 -6.506060063838958740e-02 2.423055320978164673e-01 1.045266315340995789e-01 -6.736104376614093781e-03 -2.560122637078166008e-03 -5.616511218249797821e-03 -7.258791476488113403e-02 -2.020182162523269653e-01 -1.563415080308914185e-01 -7.558291312307119370e-03 -1.011784896254539490e-01 3.583155870437622070e-01 1.827813088893890381e-01 -1.909198313951492310e-01 -3.673120737075805664e-01 -3.114212751388549805e-01
5.078031867742538452e-02 -9.161012619733810425e-02 -2.095310091972351074e-01 -1.717616319656372070e-01 -1.661129146814346313e-01 -1.471620649099349976e-01 -2.721480727195739746e-01 1.485809087753295898e-01 -2.980583310127258301e-01 3.463179618120193481e-02 1.111975163221359253e-01 1.530589908361434937e-01 -2.574041187763214111e-01 -1.214579194784164429e-01 -2.006000429391860962e-01 -7.969234138727188110e-02 2.437598854303359985e-01 7.898049056529998779e-02 2.931198179721832275e-01 -8.015962690114974976e-02 -7.392008602619171143e-02 2.125024497509002686e-01 -1.811904907226562500e-01 -3.053087294101715088e-01 -1.678864806890487671e-01 -1.893055289983749390e-01 7.165282964706420898e-02 -1.161797866225242615e-01 1.326296031475067139e-01 -2.145561277866363525e-01 -7.259288430213928223e-02 -1.748909950256347656e-01
4.100982099771499634e-02 -3.233947157859802246e-01 -1.078286692500114441e-01 4.379952326416969299e-02 5.447912216186523438e-02 -1.073176637291908264e-01 8.914627879858016968e-02 6.369899958372116089e-02 -8.127664029598236084e-02 5.599538609385490417e-02 -3.012199997901916504e-01 9.330048412084579468e-02 -1.645342856645584106e-01 -1.847436428070068359e-01 1.694830358028411865e-01 -3.875676989555358887e-01 -5.678534507751464844e-02 -9.655100107192993164e-02 1.431970149278640747e-01 -2.522252798080444336e-01 1.626795977354049683e-01 4.056291282176971436e-01 4.590923339128494263e-02 2.030489407479763031e-02 7.022237777709960938e-02 -6.262880563735961914e-02 1.330306231975555420e-01 2.046857178211212158e-01 2.053068876266479492e-01 -1.753570586442947388e-01 -2.318978458642959595e-01 1.380955427885055542e-01
-1.583663746714591980e-02 -8.080276846885681152e-02 -1.559612154960632324e-01 -1.271165013313293457e-01 5.582392215728759766e-02 -3.926694095134735107e-01 -1.338708102703094482e-01 6.929162889719009399e-02 2.528570592403411865e-02 2.669459879398345947e-01 -7.571395486593246460e-02 1.616210043430328369e-01 3.177917003631591797e-02 1.115883793681859970e-02 -2.990856170654296875e-01 -1.474862396717071533e-01 -1.101806163787841797e-01 -1.201919019222259521e-01 7.771241664886474609e-02 -5.362579971551895142e-02 3.863992989063262939e-01 2.480603158473968506e-01 -1.526291519403457642e-01 1.491750478744506836e-01 -3.891542851924896240e-01 -4.771947860717773438e-02 2.061573863029479980e-01 -8.387677371501922607e-02 1.327081024646759033e-01 -9.806214272975921631e-02 -3.127407282590866089e-02 1.823973953723907471e-01
-5.359732359647750854e-02 9.084406495094299316e-02 3.272397816181182861e-02 -6.299780309200286865e-02 -3.054593503475189209e-01 -8.960284292697906494e-02 -2.909025251865386963e-01 1.446458250284194946e-01 -1.051975414156913757e-01 1.611265033716335893e-04 1.652539819478988647e-01 -1.825085133314132690e-01 4.159251600503921509e-02 5.710099637508392334e-02 -2.561395764350891113e-01 -2.546820640563964844e-01 1.254038363695144653e-01 -2.591733038425445557e-01 5.284795537590980530e-02 -1.271102130413055420e-01 -6.630349904298782349e-02 2.793942093849182129e-01 -4.796616137027740479e-01 -2.691222727298736572e-02 -2.247845381498336792e-01 -1.420704871416091919e-01 1.316531896591186523e-01 8.706500381231307983e-02 -7.132176309823989868e-02 -1.178973317146301270e-01 -1.699006855487823486e-01 1.059581190347671509e-01
3.260855078697204590e-01 -8.928113430738449097e-02 -2.171747684478759766e-01 -7.158879190683364868e-02 -3.611459136009216309e-01 -1.058153435587882996e-01 -2.623273525387048721e-03 1.500259935855865479e-01 -2.111561149358749390e-01 1.139448210597038269e-01 2.179396301507949829e-01 -1.718383431434631348e-01 9.214212745428085327e-02 -2.003479003906250000e-01 -1.347913742065429688e-01 -1.513476073741912842e-01 2.134025096893310547e-01 5.457628145813941956e-02 8.342464268207550049e-02 5.219493433833122253e-02 -8.815883845090866089e-02 6.868676096200942993e-02 -2.419949769973754883e-01 -2.237084805965423584e-01 9.369583800435066223e-03 -1.979818046092987061e-01 1.145946457982063293e-01 1.573068797588348389e-01 -1.810109615325927734e-01 -3.707199990749359131e-01 -3.503030166029930115e-02 1.306957900524139404e-01
3.576740026473999023e-01 -1.588848829269409180e-01 -1.219610273838043213e-01 -9.370213001966476440e-02 9.366026148200035095e-03 -1.099090129137039185e-01 7.971915602684020996e-02 4.499355554580688477e-01 1.838653720915317535e-02 2.608438730239868164e-01 -1.699529588222503662e-01 1.574428379535675049e-01 1.862261146306991577e-01 -1.460117548704147339e-01 -1.734684221446514130e-02 -1.155504286289215088e-01 7.270177453756332397e-02 -1.375426501035690308e-01 8.297435939311981201e-03 -9.066579490900039673e-02 -1.576449722051620483e-01 -5.492010712623596191e-02 -6.762942671775817871e-02 2.483846545219421387e-01 -1.748492121696472168e-01 -1.388734672218561172e-03 2.723107635974884033e-01 2.722424268722534180e-01 2.247106134891510010e-01 9.432196617126464844e-02 -7.671125978231430054e-02 1.993849426507949829e-01
1.992831230163574219e-01 2.363173514604568481e-01 -2.400185316801071167e-01 4.505681991577148438e-02 -1.608052998781204224e-01 4.869910329580307007e-02 3.962307702749967575e-03 -5.796945840120315552e-02 -9.332841634750366211e-02 2.726168930530548096e-01 5.568305030465126038e-02 4.498181492090225220e-02 -2.162488251924514771e-01 3.155860118567943573e-03 1.653992384672164917e-01 -8.174050599336624146e-02 3.088751435279846191e-01 9.313178807497024536e-02 -5.908137932419776917e-02 -4.405417144298553467e-01 2.052541822195053101e-01 8.815698325634002686e-02 -1.982453651726245880e-02 -5.535252019762992859e-02 -1.443561762571334839e-01 -9.122151136398315430e-02 8.807930350303649902e-02 2.359878420829772949e-01 5.329492688179016113e-02 9.534755349159240723e-02 -3.768873214721679688e-01 -2.065005898475646973e-01
1.281447261571884155e-01 6.473951786756515503e-02 -2.022112756967544556e-01 1.449649482965469360e-01 1.829129308462142944e-01 -4.402394220232963562e-02 -2.701901495456695557e-01 -9.931666404008865356e-02 -2.712437212467193604e-01 2.380232065916061401e-01 -1.140238195657730103e-01 -6.519221514463424683e-02 -1.815979182720184326e-01 2.043050080537796021e-01 6.607732176780700684e-02 -3.065259754657745361e-01 -9.329027379862964153e-04 -1.351691633462905884e-01 2.203437685966491699e-01 -1.059542521834373474e-01 -7.005164027214050293e-02 3.368653953075408936e-01 -3.104961849749088287e-02 3.234817087650299072e-01 -2.358695417642593384e-01 -2.841542102396488190e-02 -2.101351767778396606e-01 6.274858862161636353e-02 1.520570665597915649e-01 6.440127640962600708e-02 -2.052697241306304932e-01 -5.214901641011238098e-02
9.121844172477722168e-02 -1.734402924776077271e-01 -2.985726594924926758e-01 -2.435526400804519653e-01 -2.988967001438140869e-01 -3.355878591537475586e-01 -1.516568753868341446e-02 1.098960489034652710e-01 -1.984178721904754639e-01 9.194162487983703613e-02 7.415357232093811035e-02 -2.362621575593948364e-01 -2.221461087465286255e-01 -1.237355023622512817e-01 2.998289838433265686e-02 -9.321232885122299194e-02 4.070599377155303955e-02 -2.269490808248519897e-01 -1.677963137626647949e-01 -1.817202270030975342e-01 -7.537804543972015381e-02 -4.407533630728721619e-02 -2.178813964128494263e-01 -3.702444583177566528e-02 -2.874397635459899902e-01 -5.492880567908287048e-02 -1.565297096967697144e-01 -1.433784514665603638e-01 9.054116904735565186e-02 -1.911288946866989136e-01 -1.482342481613159180e-01 2.174230217933654785e-01
3.109422624111175537e-01 -1.288527697324752808e-01 -1.767296716570854187e-02 -3.223270773887634277e-01 1.935765892267227173e-01 -2.485450506210327148e-01 -3.151202201843261719e-01 2.416467517614364624e-01 -1.819178462028503418e-01 -8.961333334445953369e-02 1.068255081772804260e-01 -5.908694863319396973e-02 -1.309560891240835190e-02 2.949937433004379272e-02 1.829243749380111694e-01 -1.713756024837493896e-01 1.386891677975654602e-02 1.232103407382965088e-01 2.323727458715438843e-01 -2.549321651458740234e-01 -4.626737907528877258e-02 1.052356362342834473e-01 -1.271561235189437866e-01 7.548929005861282349e-02 -2.371183224022388458e-02 -7.897255569696426392e-02 -5.171895399689674377e-02 3.217224180698394775e-01 1.359208673238754272e-01 -1.321800351142883301e-01 -2.898819446563720703e-01 5.713452771306037903e-02
[truncated: 3,280,834 more chars]
