# Supplementary material for: The Language of Innovation
Source: PLoS One. 2020 Apr 30;15(4):e0230107. doi: 10.1371/journal.pone.0230107 (PMC7194493; doi:10.1371/journal.pone.0230107)
Supplement: S7 File — (GZ) [file pone.0230107.s007.tar.gz › 1985-1989/V2Run_20_VS_4500_embeddings1985-1989ED32.txt]

6.816615164279937744e-02 1.543703079223632812e-01 1.598820984363555908e-01 -1.424494683742523193e-01 -4.534817934036254883e-01 2.195122539997100830e-01 1.536928266286849976e-01 3.032444417476654053e-01 1.378252208232879639e-01 -1.423736661672592163e-01 -1.479365825653076172e-01 9.730546921491622925e-02 1.652644872665405273e-01 1.140545532107353210e-01 -4.623321443796157837e-02 1.960478723049163818e-01 1.771710216999053955e-01 -4.935560002923011780e-02 -8.648104220628738403e-02 2.536569535732269287e-01 -2.582667768001556396e-02 6.882753968238830566e-02 1.901266276836395264e-01 -9.690733999013900757e-02 3.864861726760864258e-01 -2.372869849205017090e-02 3.175652399659156799e-02 -9.304510056972503662e-02 1.046933233737945557e-01 9.512609988451004028e-02 1.681300848722457886e-01 2.006959021091461182e-01
1.886328607797622681e-01 1.324982941150665283e-01 -4.388893023133277893e-02 1.973700709640979767e-02 -4.453476667404174805e-01 -2.182599604129791260e-01 -5.718849971890449524e-02 -2.260180711746215820e-01 1.195351034402847290e-01 -1.649852842092514038e-01 9.746397286653518677e-02 -2.368462085723876953e-02 1.837348192930221558e-01 2.487798482179641724e-01 -1.315309107303619385e-01 1.858444213867187500e-01 -1.173810735344886780e-01 -2.491612583398818970e-01 -8.629667758941650391e-02 1.336927413940429688e-01 8.278133720159530640e-02 6.256183236837387085e-02 -1.487720608711242676e-01 9.566041082143783569e-02 1.795749068260192871e-01 -1.565322130918502808e-01 3.338093310594558716e-02 -1.863217204809188843e-01 6.773244589567184448e-02 1.895336657762527466e-01 2.065238803625106812e-01 3.552302420139312744e-01
-3.390572220087051392e-02 -2.875187061727046967e-02 9.411112964153289795e-02 3.415907025337219238e-01 -2.764179408550262451e-01 9.335468709468841553e-02 1.073918864130973816e-01 -7.987218350172042847e-02 1.801923215389251709e-01 8.055540174245834351e-02 1.498744040727615356e-01 8.533441275358200073e-02 9.712094068527221680e-02 2.079574614763259888e-01 -2.313587516546249390e-01 2.634779512882232666e-01 1.194483414292335510e-01 -3.359252512454986572e-01 3.414727002382278442e-02 1.357885301113128662e-01 1.175408735871315002e-01 -1.759119927883148193e-01 -8.185129612684249878e-02 3.179983422160148621e-02 2.647159695625305176e-01 -6.779792252928018570e-03 9.852205216884613037e-02 1.585918515920639038e-01 2.963418960571289062e-01 -1.793752461671829224e-01 2.912527322769165039e-01 1.269975751638412476e-01
1.217177659273147583e-01 3.019818961620330811e-01 -3.111649071797728539e-03 3.267982974648475647e-02 -4.384489059448242188e-01 -1.960654705762863159e-01 1.482172310352325439e-01 -5.224164575338363647e-02 -1.972144097089767456e-02 1.732675284147262573e-01 -1.798027306795120239e-01 1.333647519350051880e-01 9.463454782962799072e-02 -4.199147596955299377e-02 -6.230004876852035522e-02 1.187202613800764084e-02 2.987203188240528107e-02 -1.925429701805114746e-01 -2.188486009836196899e-01 1.858548074960708618e-02 -1.515682339668273926e-01 3.108635917305946350e-02 -2.077842354774475098e-01 -1.761215627193450928e-01 5.962068587541580200e-02 -2.461397349834442139e-01 -1.498769372701644897e-01 -9.013319015502929688e-02 3.183044195175170898e-01 -4.345215111970901489e-02 2.108536809682846069e-01 3.399135172367095947e-01
-9.470660984516143799e-02 1.933484375476837158e-01 6.259921938180923462e-02 -3.853434231132268906e-03 -3.987567722797393799e-01 -3.055731765925884247e-02 1.437145322561264038e-01 2.017410658299922943e-02 -1.059807613492012024e-01 -1.244744360446929932e-01 -3.546578809618949890e-02 -1.770573705434799194e-01 2.433849275112152100e-01 2.174352258443832397e-01 -1.056871414184570312e-01 -1.519148889929056168e-02 -1.423552483320236206e-01 5.303291976451873779e-02 3.357154503464698792e-02 2.412005215883255005e-01 -6.835345923900604248e-02 9.598410129547119141e-02 -1.330683827400207520e-01 -2.295315451920032501e-02 2.913338541984558105e-01 -2.454925626516342163e-01 7.732713967561721802e-02 3.052809238433837891e-01 3.429464399814605713e-01 -1.476613730192184448e-01 3.041415810585021973e-01 -2.695386670529842377e-02
2.403605729341506958e-01 1.051326841115951538e-01 -3.322014957666397095e-02 1.096323207020759583e-01 -2.821551561355590820e-01 1.071186810731887817e-01 3.088683821260929108e-02 -8.135260641574859619e-02 4.783600568771362305e-02 2.512345314025878906e-01 -2.062449604272842407e-01 6.139184907078742981e-02 2.957934737205505371e-01 8.899278938770294189e-02 -1.174099221825599670e-01 -1.356334425508975983e-02 5.555304512381553650e-02 1.398269087076187134e-01 8.108723163604736328e-02 3.230198919773101807e-01 -1.206705421209335327e-01 2.462640404701232910e-01 9.381776303052902222e-02 5.927462503314018250e-02 6.503173708915710449e-02 -8.044955134391784668e-02 3.183761984109878540e-02 1.679863631725311279e-01 2.740001976490020752e-01 -2.630512714385986328e-01 3.798736929893493652e-01 2.207023948431015015e-01
2.470826804637908936e-01 2.975790575146675110e-02 2.029096484184265137e-01 2.012061625719070435e-01 -2.650397419929504395e-01 1.399228870868682861e-01 1.847028918564319611e-02 7.288730144500732422e-02 1.382695436477661133e-01 3.796302899718284607e-02 9.280759841203689575e-02 1.559081673622131348e-01 6.759040057659149170e-02 1.800133585929870605e-01 -2.149792462587356567e-01 1.323861628770828247e-01 -1.886974126100540161e-01 -4.628180712461471558e-02 -7.968720793724060059e-02 2.456876635551452637e-01 -6.161989271640777588e-02 1.917974501848220825e-01 6.079803034663200378e-02 1.739564090967178345e-01 3.623271584510803223e-01 -2.151333093643188477e-01 8.328296989202499390e-02 -6.716609001159667969e-02 1.110973805189132690e-01 -1.926056742668151855e-01 4.175903201103210449e-01 1.220698580145835876e-01
2.170023620128631592e-01 3.740754723548889160e-01 7.421848364174365997e-03 -1.058018393814563751e-02 -4.380894899368286133e-01 -4.753331467509269714e-02 -2.090419530868530273e-01 3.783280961215496063e-03 -1.035246253013610840e-01 -7.413160800933837891e-02 -2.030412554740905762e-01 2.194283008575439453e-01 1.748719513416290283e-01 -8.707452565431594849e-03 -1.125773712992668152e-01 -7.481289654970169067e-02 -1.800656877458095551e-02 -1.612439751625061035e-01 -1.008771285414695740e-01 2.027141898870468140e-01 2.193166315555572510e-02 3.844348713755607605e-02 -1.802506148815155029e-01 -2.468801438808441162e-01 7.436423748731613159e-02 1.308571547269821167e-01 3.632997348904609680e-02 7.200221717357635498e-02 2.955961227416992188e-01 -8.942410349845886230e-02 1.649339050054550171e-01 3.093140125274658203e-01
-1.677960604429244995e-01 2.478950656950473785e-02 1.584024131298065186e-01 3.603802062571048737e-03 -2.331744730472564697e-01 -1.527845859527587891e-01 1.487749963998794556e-01 -2.495975792407989502e-02 4.760402068495750427e-02 1.418218482285737991e-02 -8.473328500986099243e-02 -1.212756559252738953e-01 1.195636391639709473e-01 1.178451254963874817e-01 -1.338536143302917480e-01 -7.701253145933151245e-02 -1.205330863595008850e-01 -1.278789639472961426e-01 -1.516003608703613281e-01 1.795744150876998901e-01 2.460370361804962158e-01 -1.698853671550750732e-01 -3.441241681575775146e-01 -3.349741175770759583e-02 1.463423222303390503e-01 -1.173755973577499390e-01 -2.132771909236907959e-01 6.041592359542846680e-02 3.627552390098571777e-01 1.491587013006210327e-01 2.139816433191299438e-01 4.361905157566070557e-01
1.121035963296890259e-01 -1.406175196170806885e-01 -2.042279951274394989e-02 -1.775240451097488403e-01 -3.575991988182067871e-01 -2.820003777742385864e-02 2.530802488327026367e-01 6.369005143642425537e-02 -7.212177664041519165e-02 -1.030649170279502869e-01 -1.953581571578979492e-01 3.361357152462005615e-01 -3.903003036975860596e-02 6.798349320888519287e-02 -3.193846344947814941e-01 6.054696813225746155e-02 -2.362818270921707153e-01 -2.321669162483885884e-04 9.505128860473632812e-02 2.253119647502899170e-01 1.381810009479522705e-01 1.366044580936431885e-01 -1.108025312423706055e-01 -3.200406730175018311e-01 -1.388524025678634644e-01 -7.443131506443023682e-02 -2.474687546491622925e-01 1.702426373958587646e-01 1.267207860946655273e-01 1.952851563692092896e-01 1.457726061344146729e-01 -3.975846245884895325e-02
1.714677214622497559e-01 9.370280802249908447e-02 6.517113745212554932e-02 8.759537339210510254e-02 -2.042101919651031494e-01 -2.309631183743476868e-02 5.399133265018463135e-02 -1.611488461494445801e-01 1.231574863195419312e-01 8.282474242150783539e-03 -6.779459118843078613e-02 -3.910432010889053345e-02 3.528246879577636719e-01 2.781637310981750488e-01 -1.553184390068054199e-01 7.636565715074539185e-03 -2.412855066359043121e-02 -2.128322124481201172e-01 5.068830773234367371e-02 6.676026433706283569e-02 1.335394233465194702e-01 1.861800253391265869e-02 -5.085878372192382812e-01 1.129540652036666870e-01 -8.896095305681228638e-02 -1.487706303596496582e-01 -7.776998728513717651e-02 2.014188170433044434e-01 2.382408380508422852e-01 2.372523844242095947e-01 5.866589397192001343e-02 3.093800246715545654e-01
1.614064425230026245e-01 8.573863655328750610e-03 1.269398480653762817e-01 2.185004577040672302e-02 -2.090685218572616577e-01 1.119127050042152405e-01 2.435840666294097900e-01 1.321469247341156006e-01 -7.701390981674194336e-02 -4.405982792377471924e-02 4.404556378722190857e-02 1.399543136358261108e-01 3.492489457130432129e-01 -1.893354952335357666e-02 2.871689014136791229e-02 -3.226695209741592407e-02 -2.163136005401611328e-01 -2.914011478424072266e-02 8.352019637823104858e-02 -2.420490421354770660e-02 -2.463129907846450806e-02 1.781465113162994385e-02 -3.100042045116424561e-01 -2.634254097938537598e-01 1.405787095427513123e-02 -2.667641341686248779e-01 -9.754452109336853027e-02 -8.682244271039962769e-02 1.140212267637252808e-01 3.610331192612648010e-02 5.273259878158569336e-01 2.612309753894805908e-01
2.118634432554244995e-01 1.407434791326522827e-01 1.841949969530105591e-01 2.336287349462509155e-01 -2.714253664016723633e-01 3.954084217548370361e-01 1.649280339479446411e-01 -2.835624814033508301e-01 -1.196716949343681335e-01 8.912257105112075806e-02 2.770003490149974823e-02 7.089798152446746826e-02 7.746890652924776077e-03 -7.404863089323043823e-02 -2.966710925102233887e-01 2.123987525701522827e-01 -3.170549124479293823e-02 -1.564533114433288574e-01 -1.705297976732254028e-01 2.124474495649337769e-01 -2.446491122245788574e-01 8.644111454486846924e-02 -5.132941901683807373e-02 -1.091576293110847473e-01 9.265524893999099731e-02 2.532095462083816528e-02 4.276087135076522827e-02 1.583361029624938965e-01 5.736838653683662415e-02 -4.703845363110303879e-03 2.325683087110519409e-01 2.594988644123077393e-01
1.499079763889312744e-01 -5.687046051025390625e-02 -1.016406342387199402e-01 1.390638798475265503e-01 -3.938927054405212402e-01 5.416876822710037231e-02 -1.121425302699208260e-03 -6.315797567367553711e-02 -1.067776009440422058e-01 2.293182909488677979e-01 -2.829358577728271484e-01 -1.809708587825298309e-02 3.499697744846343994e-01 8.438827097415924072e-02 -2.289022877812385559e-02 4.388107359409332275e-01 -2.199664711952209473e-01 -3.964240849018096924e-02 2.780571579933166504e-02 3.469281643629074097e-02 -2.535482347011566162e-01 -2.052911967039108276e-01 -2.282263487577438354e-01 1.316706836223602295e-02 1.337510794401168823e-01 -9.976509027183055878e-04 -1.881278604269027710e-01 6.558812409639358521e-02 1.514091789722442627e-01 -2.721071057021617889e-02 -9.942343086004257202e-02 1.172205358743667603e-01
3.770051524043083191e-02 7.629921287298202515e-02 5.122292414307594299e-02 3.186213374137878418e-01 -2.978027760982513428e-01 -2.651857957243919373e-02 -6.410592794418334961e-02 9.131779521703720093e-02 1.461959034204483032e-01 9.146562963724136353e-02 -9.456773102283477783e-02 -1.678854227066040039e-01 2.945168912410736084e-01 -8.567209541797637939e-02 -1.180206090211868286e-01 4.396372288465499878e-02 -1.067293137311935425e-01 -2.916860766708850861e-02 3.915461152791976929e-02 7.161212712526321411e-02 3.653296828269958496e-02 -1.299113929271697998e-01 -2.743348777294158936e-01 1.405279152095317841e-02 5.313304811716079712e-02 3.144178166985511780e-02 -4.178486764430999756e-03 -8.891732245683670044e-02 3.679949343204498291e-01 8.814615756273269653e-02 2.525896131992340088e-01 5.278893113136291504e-01
-7.385033648461103439e-03 -2.548834308981895447e-02 6.344491243362426758e-02 -4.047305136919021606e-02 -4.981347918510437012e-01 2.771163284778594971e-01 1.449009180068969727e-01 -1.170903667807579041e-01 -6.945616006851196289e-02 1.877135038375854492e-01 4.606242105364799500e-02 2.473158389329910278e-01 2.771387100219726562e-01 1.807284951210021973e-01 -1.293949689716100693e-02 2.537306249141693115e-01 -3.416012823581695557e-01 1.689791865646839142e-02 -1.138777434825897217e-01 1.216442063450813293e-01 6.247979402542114258e-02 -7.082637399435043335e-02 -1.969102025032043457e-01 9.095980226993560791e-02 2.525152266025543213e-01 -2.130109444260597229e-02 -2.172744274139404297e-01 6.857775896787643433e-02 -3.019336238503456116e-02 -1.838436350226402283e-02 2.208475396037101746e-02 1.950790733098983765e-01
1.735442429780960083e-01 -2.649012953042984009e-02 1.603446900844573975e-01 9.679122269153594971e-02 -1.850829869508743286e-01 -3.498861042317003012e-04 2.659869939088821411e-02 -1.111003682017326355e-01 -6.528960913419723511e-02 2.292428761720657349e-01 -1.324068158864974976e-01 -1.711879223585128784e-01 3.483202457427978516e-01 1.154383942484855652e-01 -2.004883736371994019e-01 -1.201884169131517410e-02 6.494104862213134766e-02 1.193821709603071213e-02 -1.660618335008621216e-01 3.018386065959930420e-01 -7.631397247314453125e-02 1.972497105598449707e-01 5.368864163756370544e-03 -3.630044758319854736e-01 2.494011521339416504e-01 -2.701614983379840851e-02 -4.189675673842430115e-02 6.738679856061935425e-02 1.252320110797882080e-01 -3.064498677849769592e-02 4.645994603633880615e-01 8.290310204029083252e-02
1.886284053325653076e-01 -6.206212192773818970e-02 5.295439809560775757e-02 -6.741612404584884644e-02 -4.217752516269683838e-01 -2.657633125782012939e-01 9.483960270881652832e-02 2.066196054220199585e-01 -1.950584724545478821e-02 2.082721292972564697e-01 -3.514793515205383301e-02 5.739171430468559265e-02 3.386899828910827637e-02 -7.434695959091186523e-02 -2.584438621997833252e-01 3.056569695472717285e-01 -1.049596234224736691e-03 -2.810006737709045410e-01 -2.298815920948982239e-02 -8.471186156384646893e-04 1.854300200939178467e-01 3.201296031475067139e-01 -8.383253216743469238e-02 -1.866696178913116455e-01 3.400299847126007080e-01 5.301792174577713013e-02 -1.437842845916748047e-01 -2.126579871401190758e-03 -1.436673253774642944e-01 -1.180251464247703552e-01 3.165098652243614197e-02 7.009199261665344238e-02
1.506718397140502930e-01 2.589445710182189941e-01 4.442347213625907898e-03 -2.331613563001155853e-02 -1.883644377812743187e-03 1.124263461679220200e-02 2.825427949428558350e-01 -6.033206731081008911e-02 1.111164540052413940e-01 1.276380717754364014e-01 3.670843318104743958e-02 3.637015819549560547e-01 -1.596267148852348328e-02 -7.033296674489974976e-02 -7.994419336318969727e-02 1.897324025630950928e-01 -6.321587413549423218e-02 2.279998734593391418e-02 1.852996349334716797e-01 3.195006549358367920e-01 4.970201104879379272e-02 -2.341662161052227020e-02 -4.850250855088233948e-02 -2.195941805839538574e-01 2.372917979955673218e-01 -2.611744590103626251e-02 -6.022344529628753662e-02 2.028136253356933594e-01 3.110901713371276855e-01 3.995048999786376953e-01 1.678596884012222290e-01 1.881300657987594604e-01
1.722591817378997803e-01 1.524382382631301880e-01 2.882645465433597565e-02 1.833100914955139160e-01 -4.008044898509979248e-01 2.391658574342727661e-01 1.523461192846298218e-01 7.204937934875488281e-02 -4.735417291522026062e-02 1.354352086782455444e-01 -1.770603656768798828e-01 1.105799600481987000e-01 1.070889364928007126e-02 2.601545751094818115e-01 -1.274922341108322144e-01 5.625576898455619812e-02 -2.448811233043670654e-01 -1.362525969743728638e-01 4.634134098887443542e-02 -5.350687354803085327e-02 1.879004538059234619e-01 9.594373404979705811e-02 -2.208562791347503662e-01 -1.820019036531448364e-01 -1.422331016510725021e-02 3.224683403968811035e-01 1.410748660564422607e-01 -7.963391393423080444e-02 6.194684188812971115e-03 -2.666452527046203613e-02 3.246168792247772217e-01 2.617632448673248291e-01
4.213915392756462097e-02 2.508433461189270020e-01 2.643674612045288086e-01 2.076301537454128265e-02 -4.643298685550689697e-01 1.050473377108573914e-02 -2.853788435459136963e-03 -2.281051427125930786e-01 6.257265806198120117e-02 2.516743838787078857e-01 1.713816076517105103e-02 -9.239459037780761719e-02 2.264725863933563232e-01 9.470934048295021057e-03 -1.815268397331237793e-01 -1.529484838247299194e-01 -9.434802830219268799e-02 -1.004075407981872559e-01 4.061948508024215698e-02 2.061137109994888306e-01 2.223238646984100342e-01 3.042502515017986298e-02 9.000886231660842896e-02 -1.562652140855789185e-01 3.669348731637001038e-02 -1.181155964732170105e-01 -1.102465018630027771e-01 1.320809572935104370e-01 4.007933437824249268e-01 -5.090608075261116028e-02 2.073374241590499878e-01 1.277282834053039551e-01
1.291362941265106201e-02 2.532736361026763916e-01 1.246983483433723450e-01 8.070906251668930054e-02 -2.218065112829208374e-01 1.867747604846954346e-01 2.126183211803436279e-01 1.767279766499996185e-02 4.475181922316551208e-03 5.339558795094490051e-02 1.186583340167999268e-01 1.108185872435569763e-01 5.065378174185752869e-02 -5.568947643041610718e-02 5.327843874692916870e-02 -1.533506531268358231e-02 4.432708374224603176e-04 8.309570699930191040e-02 -1.983840912580490112e-01 1.295222528278827667e-02 4.795834794640541077e-02 1.901201754808425903e-01 -9.997185319662094116e-02 -1.396077275276184082e-01 2.928414046764373779e-01 -2.026413083076477051e-01 2.927814796566963196e-02 2.519022524356842041e-01 1.718335747718811035e-01 1.184530705213546753e-01 4.246551990509033203e-01 4.654746055603027344e-01
7.575748115777969360e-02 2.896512150764465332e-01 2.247580736875534058e-01 -1.470669060945510864e-01 -3.190960884094238281e-01 9.268833324313163757e-03 1.737645715475082397e-01 -2.408385872840881348e-01 1.123666092753410339e-01 3.171815574169158936e-01 1.379502285271883011e-02 -6.149470061063766479e-02 -1.081935986876487732e-01 7.892811298370361328e-02 -3.339814543724060059e-01 8.500347286462783813e-02 1.383855044841766357e-01 3.395340591669082642e-02 -5.518751591444015503e-02 -8.276149630546569824e-02 1.669001765549182892e-02 2.880301475524902344e-01 -1.065379753708839417e-01 -2.038315981626510620e-01 3.270388245582580566e-01 -1.953419148921966553e-01 -1.568712592124938965e-01 -1.385254878550767899e-02 8.343564346432685852e-03 -5.201502516865730286e-02 2.280621677637100220e-01 5.628997460007667542e-02
-2.552429586648941040e-02 -7.993639446794986725e-03 -2.188744992017745972e-01 2.099928408861160278e-01 -2.249852716922760010e-01 -1.692163646221160889e-01 2.450692802667617798e-01 2.981699705123901367e-01 1.794488430023193359e-01 -8.477463573217391968e-02 -1.776057481765747070e-01 -1.346519440412521362e-01 3.509784638881683350e-01 -1.223148629069328308e-01 -2.368858605623245239e-01 1.008854210376739502e-01 -1.894011534750461578e-02 -1.595428586006164551e-01 -2.463572472333908081e-01 1.799098551273345947e-01 1.683459579944610596e-01 -1.723880134522914886e-02 -3.214020133018493652e-01 -5.032949149608612061e-02 1.434021145105361938e-01 1.839349716901779175e-01 7.491339743137359619e-02 1.688080877065658569e-01 -8.466871082782745361e-02 1.570975631475448608e-01 -5.234606564044952393e-02 9.553344547748565674e-02
2.880849540233612061e-01 -9.920774400234222412e-02 -4.526600986719131470e-02 2.030625753104686737e-02 -9.311676770448684692e-02 -4.803053289651870728e-02 3.881548345088958740e-02 -1.526988577097654343e-02 2.316485792398452759e-01 4.816277623176574707e-01 -2.431441843509674072e-01 2.822963334619998932e-02 2.897656559944152832e-01 1.998088955879211426e-01 -8.109867572784423828e-02 1.008569598197937012e-01 -9.649474918842315674e-02 -8.958406001329421997e-02 -6.177590414881706238e-02 3.164737820625305176e-01 -1.123695522546768188e-01 9.120323508977890015e-02 -6.166388629935681820e-04 -1.738165169954299927e-01 5.267946980893611908e-03 -2.253725677728652954e-01 -2.203277312219142914e-02 1.927242055535316467e-02 2.123986333608627319e-01 1.554309427738189697e-01 2.283006459474563599e-01 2.455001175403594971e-01
1.492603868246078491e-01 -9.385448694229125977e-02 1.409068405628204346e-01 7.116555422544479370e-02 -2.251677811145782471e-01 -4.259121417999267578e-02 9.650256484746932983e-02 1.100512593984603882e-01 2.900576451793313026e-03 1.940406411886215210e-01 6.341145187616348267e-02 8.013746142387390137e-02 2.832168340682983398e-01 1.716512739658355713e-01 -1.160962507128715515e-01 -1.926583349704742432e-01 -4.724860563874244690e-02 1.136894151568412781e-02 -2.274939715862274170e-01 4.937264919281005859e-01 7.125330157577991486e-04 1.623828262090682983e-01 2.211951464414596558e-02 -8.553312718868255615e-02 6.485828757286071777e-02 -1.956923305988311768e-01 -5.629166215658187866e-02 1.921232938766479492e-01 2.838715612888336182e-01 8.093864470720291138e-02 2.844462096691131592e-01 2.810675799846649170e-01
1.672466397285461426e-01 2.725202441215515137e-01 -1.318459510803222656e-01 3.280835151672363281e-01 -4.270358979701995850e-01 2.819561213254928589e-02 7.958048582077026367e-02 -2.138988226652145386e-01 9.072224795818328857e-02 -4.279372841119766235e-02 -1.230637654662132263e-01 -3.233538940548896790e-02 5.208854004740715027e-02 4.503788426518440247e-02 -1.702643036842346191e-01 -6.249093264341354370e-02 7.400652021169662476e-02 1.062145754694938660e-01 -2.691495716571807861e-01 1.111886128783226013e-01 2.704690583050251007e-02 -1.168930828571319580e-01 -2.819933593273162842e-01 -7.574730366468429565e-02 4.527902603149414062e-02 -1.659728884696960449e-01 2.648090124130249023e-01 -3.391078859567642212e-02 3.869237005710601807e-01 -6.006279587745666504e-02 5.631756410002708435e-02 1.226108148694038391e-01
2.560656964778900146e-01 1.490384638309478760e-01 1.970319896936416626e-01 -3.913177922368049622e-02 -1.999916732311248779e-01 8.770471811294555664e-02 1.175297051668167114e-01 -2.785145044326782227e-01 2.109470963478088379e-01 -1.096310932189226151e-02 3.541928529739379883e-02 1.457461267709732056e-01 1.560033410787582397e-01 2.345404028892517090e-01 -5.406935885548591614e-02 1.589006185531616211e-01 1.622491478919982910e-01 -1.413477491587400436e-02 6.648031622171401978e-02 -1.156619712710380554e-01 1.324721425771713257e-01 -6.122947484254837036e-02 -1.868865191936492920e-01 -1.327365636825561523e-01 1.837225854396820068e-01 1.383056025952100754e-02 -4.631467163562774658e-01 1.130628287792205811e-01 1.340743303298950195e-01 2.430589310824871063e-02 3.485474586486816406e-01 1.967420428991317749e-01
1.567490994930267334e-01 -2.430398762226104736e-02 -7.331827282905578613e-02 -4.403772205114364624e-02 -2.585856914520263672e-01 -1.522291917353868484e-02 2.249972224235534668e-01 -2.698923349380493164e-01 1.968920044600963593e-02 2.419553846120834351e-01 -1.514192223548889160e-01 1.514912843704223633e-01 1.464219689369201660e-01 1.308170109987258911e-01 -1.009910330176353455e-01 -2.638449892401695251e-02 -1.277311891317367554e-01 1.362400054931640625e-01 -2.169362455606460571e-01 4.206353425979614258e-01 -5.713554844260215759e-02 2.305083125829696655e-01 6.473228335380554199e-02 4.472283646464347839e-02 1.288202404975891113e-01 -2.441030144691467285e-01 -4.718527197837829590e-02 4.721917212009429932e-02 9.243822097778320312e-02 1.487461030483245850e-01 3.124688267707824707e-01 3.038095533847808838e-01
4.341017454862594604e-02 -9.774520061910152435e-03 -8.423303812742233276e-02 -2.082007564604282379e-02 -3.535208106040954590e-01 2.418950051069259644e-01 -3.289165347814559937e-02 -5.968239158391952515e-02 3.833907097578048706e-02 3.482534289360046387e-01 -4.296173900365829468e-02 2.960259467363357544e-02 2.312315106391906738e-01 1.145346183329820633e-02 -1.165626794099807739e-01 2.578312158584594727e-02 1.340230256319046021e-01 -1.227288469672203064e-01 -1.967720389366149902e-01 5.133773684501647949e-01 3.313467651605606079e-02 1.520839184522628784e-01 -3.748469054698944092e-02 -1.345957517623901367e-01 -1.409934926778078079e-02 -7.405759394168853760e-02 1.398944109678268433e-01 -1.139687299728393555e-01 2.070448845624923706e-01 -6.261974107474088669e-03 2.190603762865066528e-01 3.175668418407440186e-01
1.689170449972152710e-01 -1.127079799771308899e-01 -3.494412079453468323e-02 3.098073601722717285e-01 -4.684991538524627686e-01 1.837634444236755371e-01 2.028353959321975708e-01 -1.755194067955017090e-01 9.090610593557357788e-02 -9.160857647657394409e-02 2.345338910818099976e-01 6.826359033584594727e-02 -2.424375899136066437e-02 8.659183233976364136e-02 -1.511177420616149902e-01 1.647659838199615479e-01 1.906154453754425049e-01 -2.361077070236206055e-01 -6.368867307901382446e-02 2.086820453405380249e-01 -5.789112299680709839e-02 -5.157946050167083740e-02 2.212345600128173828e-03 -9.071720391511917114e-02 1.772273629903793335e-01 -1.609306633472442627e-01 -7.899184525012969971e-02 -6.207309290766716003e-02 -4.309740290045738220e-02 -1.573645621538162231e-01 3.526159524917602539e-01 1.722452044486999512e-01
3.461697399616241455e-01 9.327040612697601318e-02 1.160113438963890076e-01 -1.553198397159576416e-01 -2.209790945053100586e-01 1.395573168992996216e-01 2.240942418575286865e-01 1.244994550943374634e-01 3.202784433960914612e-02 -1.889138817787170410e-01 -9.816320985555648804e-02 2.096578627824783325e-01 2.513146400451660156e-01 2.964126132428646088e-02 -1.292002350091934204e-01 3.463129997253417969e-01 -1.105574797838926315e-02 1.330677866935729980e-01 4.848393052816390991e-02 4.221674427390098572e-02 1.193017065525054932e-01 1.246596947312355042e-01 -1.599052846431732178e-01 1.563067361712455750e-02 -2.272701561450958252e-01 -8.433007448911666870e-02 -2.863467335700988770e-01 4.414697363972663879e-02 2.577416002750396729e-01 1.277174353599548340e-01 6.217964366078376770e-02 3.194115459918975830e-01
1.352003216743469238e-01 4.081835225224494934e-02 1.247245967388153076e-01 -6.977137178182601929e-02 -4.040491580963134766e-01 1.083339601755142212e-01 2.844575643539428711e-01 -7.572818547487258911e-02 1.119288578629493713e-01 -3.682696446776390076e-02 9.484998136758804321e-02 1.975943595170974731e-01 -7.001697272062301636e-02 -6.253572553396224976e-02 -1.154405623674392700e-01 1.479593515396118164e-01 1.365568339824676514e-01 -2.616777122020721436e-01 -8.003231883049011230e-02 2.439625188708305359e-02 -2.145306915044784546e-01 8.666867762804031372e-02 -2.157411128282546997e-01 1.349762827157974243e-01 3.014057576656341553e-01 -1.405139826238155365e-02 3.158674389123916626e-02 -4.792513698339462280e-02 3.191098272800445557e-01 -2.916630208492279053e-01 1.838482767343521118e-01 2.541153132915496826e-01
5.229278281331062317e-02 1.604943126440048218e-01 1.810370832681655884e-01 -3.857200965285301208e-02 -9.224263578653335571e-02 1.190905943512916565e-01 -7.945572957396507263e-03 3.887585923075675964e-02 -1.393059045076370239e-01 -2.597135007381439209e-01 -7.149805128574371338e-02 -1.953126788139343262e-01 -2.425224892795085907e-02 -6.771813612431287766e-03 -4.076748192310333252e-01 3.699918687343597412e-01 2.328030951321125031e-02 1.796852797269821167e-02 2.641186416149139404e-01 2.651718556880950928e-01 1.282570064067840576e-01 -8.940652757883071899e-02 -1.577420085668563843e-01 -1.936227530241012573e-01 1.032878905534744263e-01 -3.770742416381835938e-01 1.700432598590850830e-02 -2.725554443895816803e-02 1.434271931648254395e-01 -5.071355402469635010e-02 2.031415849924087524e-01 1.818948686122894287e-01
7.888595759868621826e-02 -2.068042196333408356e-02 1.300252228975296021e-01 3.259574249386787415e-02 -2.791689932346343994e-01 1.166910678148269653e-01 1.366228163242340088e-01 1.509563997387886047e-02 2.189453840255737305e-01 2.886472940444946289e-01 -1.827902048826217651e-01 -1.958195678889751434e-02 2.739024460315704346e-01 3.452656790614128113e-02 -5.276217311620712280e-02 2.303895540535449982e-02 -8.630731701850891113e-02 2.817695029079914093e-03 -3.064721226692199707e-01 4.855521917343139648e-01 -1.352713853120803833e-01 7.416863739490509033e-02 1.646248251199722290e-01 -9.797271341085433960e-02 1.349688619375228882e-01 -1.268192529678344727e-01 -1.263909935951232910e-01 -1.085664033889770508e-01 8.066385239362716675e-02 -4.958311840891838074e-02 3.326161503791809082e-01 2.026157677173614502e-01
1.758824139833450317e-01 -4.228259902447462082e-03 1.346800029277801514e-01 1.118649542331695557e-01 -3.959495723247528076e-01 -1.209647115319967270e-02 1.240854412317276001e-01 -9.111543744802474976e-02 -3.664776310324668884e-02 1.647303402423858643e-01 -1.250265687704086304e-01 2.119656950235366821e-01 8.745731413364410400e-02 1.473341137170791626e-01 -1.066978052258491516e-01 1.500925272703170776e-01 -2.255726456642150879e-01 2.062384039163589478e-01 -9.941740334033966064e-02 2.612133324146270752e-01 -6.492259353399276733e-02 1.315571069717407227e-01 -2.847900986671447754e-01 -1.689257025718688965e-01 -2.080917358398437500e-02 -2.376684993505477905e-01 8.530672639608383179e-02 2.187101393938064575e-01 4.096546024084091187e-02 -7.041461020708084106e-02 4.107167720794677734e-01 -1.241474449634552002e-01
9.820096939802169800e-02 -2.711068093776702881e-02 5.037349835038185120e-02 -2.919084429740905762e-01 -3.288072049617767334e-01 3.525055944919586182e-01 -6.346108764410018921e-02 7.277210056781768799e-02 8.327107876539230347e-02 1.625007688999176025e-01 -2.047699131071567535e-02 -2.953447867184877396e-03 1.185397431254386902e-01 8.082627505064010620e-02 -1.111341938376426697e-01 1.328142732381820679e-01 2.736107409000396729e-01 3.280768096446990967e-01 1.490357816219329834e-01 4.789133090525865555e-03 2.062357813119888306e-01 -1.544690579175949097e-01 -2.984642386436462402e-01 4.967409744858741760e-02 1.875068396329879761e-01 -1.589533239603042603e-01 -6.127204373478889465e-02 -3.751430660486221313e-02 5.760057270526885986e-02 1.083046197891235352e-01 4.371950030326843262e-02 3.614039421081542969e-01
1.953649967908859253e-01 1.233433261513710022e-01 2.997209131717681885e-01 2.974258176982402802e-02 -4.801047444343566895e-01 8.713769167661666870e-02 -6.004923582077026367e-02 -1.162827610969543457e-01 8.822487294673919678e-02 1.366647612303495407e-02 1.077849343419075012e-01 -1.388303190469741821e-01 1.208517476916313171e-01 5.795587599277496338e-02 -3.000271320343017578e-01 -9.739233553409576416e-02 2.966695725917816162e-01 -6.686154007911682129e-02 -6.422375887632369995e-02 3.293549418449401855e-01 -2.420473694801330566e-01 -1.108240038156509399e-01 -1.627909094095230103e-01 -1.137534603476524353e-01 1.961026787757873535e-01 -3.632597625255584717e-02 -7.065018266439437866e-02 1.306814104318618774e-01 4.370957240462303162e-02 2.191824018955230713e-01 -2.247234992682933807e-02 -1.290718019008636475e-01
2.880113422870635986e-01 4.581882152706384659e-03 -1.094565074890851974e-02 3.220090642571449280e-02 -1.271026432514190674e-01 1.737985908985137939e-01 2.311491221189498901e-01 1.127936765551567078e-01 4.874312877655029297e-02 1.542181074619293213e-01 -2.358442395925521851e-01 1.150704687461256981e-03 8.822325617074966431e-02 5.877573043107986450e-02 -2.350166440010070801e-02 1.647304045036435127e-03 -9.281371720135211945e-03 -1.916742622852325439e-01 -1.558198630809783936e-01 3.523163199424743652e-01 -1.195342019200325012e-01 2.776905894279479980e-01 -1.462614983320236206e-01 -5.770443938672542572e-03 2.888816893100738525e-01 -2.579632103443145752e-01 -1.075551006942987442e-02 2.894624769687652588e-01 4.095090553164482117e-02 -9.301149100065231323e-02 3.860628902912139893e-01 1.358309984207153320e-01
7.018790394067764282e-02 1.322882622480392456e-01 1.199729461222887039e-02 2.154204696416854858e-01 -2.672988176345825195e-01 -1.079256087541580200e-01 1.751352846622467041e-02 2.745710313320159912e-01 -9.203904867172241211e-02 -1.448025256395339966e-01 -7.662016153335571289e-02 3.918581902980804443e-01 1.076394766569137573e-01 -7.394835352897644043e-02 -1.802511699497699738e-02 1.874291896820068359e-01 2.763560712337493896e-01 4.583883285522460938e-02 1.703601479530334473e-01 9.597558528184890747e-02 6.928639113903045654e-02 -2.359718382358551025e-01 1.738837808370590210e-01 -3.279349803924560547e-01 2.789482474327087402e-01 -1.630428582429885864e-01 -6.705955415964126587e-02 7.732222788035869598e-03 -1.156114134937524796e-02 -5.035639181733131409e-02 1.529154181480407715e-01 2.844061255455017090e-01
1.393072754144668579e-01 7.231031358242034912e-02 1.881156116724014282e-01 1.151679456233978271e-01 -3.291573822498321533e-01 -7.002458721399307251e-02 9.475263953208923340e-02 -9.515750408172607422e-02 2.895432338118553162e-02 3.390335142612457275e-01 -2.126999646425247192e-01 -3.536714613437652588e-02 2.599297761917114258e-01 1.623191833496093750e-01 -2.758350074291229248e-01 9.109879285097122192e-02 4.871322214603424072e-02 -8.538237214088439941e-02 -1.200614869594573975e-01 2.041165828704833984e-01 -2.314645648002624512e-01 1.945133656263351440e-01 -2.730185091495513916e-01 -1.863034516572952271e-01 1.781272739171981812e-01 -3.658084943890571594e-02 -1.138903107494115829e-02 1.821354925632476807e-01 -2.426276914775371552e-02 -2.114791274070739746e-01 2.691761553287506104e-01 6.575806438922882080e-02
3.196852281689643860e-02 2.524523064494132996e-02 -1.088531091809272766e-01 -7.549815624952316284e-02 -4.075353443622589111e-01 9.912513196468353271e-02 -8.960480988025665283e-02 1.876557767391204834e-01 2.805519104003906250e-01 2.264448814094066620e-02 5.824679508805274963e-02 2.868654429912567139e-01 -2.294801622629165649e-01 -4.900810867547988892e-02 -3.857296109199523926e-01 1.633251160383224487e-01 4.931531846523284912e-02 -3.268003463745117188e-01 -1.307359933853149414e-01 6.132190302014350891e-02 1.568846702575683594e-01 1.476478427648544312e-01 2.518938481807708740e-02 -6.781321763992309570e-02 6.163725256919860840e-02 8.083113282918930054e-02 -1.587179899215698242e-01 1.224724352359771729e-01 1.224393546581268311e-01 2.991493940353393555e-01 -5.803530663251876831e-02 1.615641862154006958e-01
2.845728099346160889e-01 8.529220521450042725e-02 1.751387417316436768e-01 3.063090741634368896e-01 -8.545145392417907715e-02 -2.842585928738117218e-02 1.028940230607986450e-01 2.169785648584365845e-01 -1.553796678781509399e-01 1.442581117153167725e-01 -1.976634263992309570e-01 3.384588658809661865e-01 1.113682165741920471e-01 -9.790302813053131104e-02 -2.202109098434448242e-01 2.160918861627578735e-01 1.815489083528518677e-01 -7.511230558156967163e-02 -8.786411583423614502e-02 1.436479836702346802e-01 1.011110171675682068e-01 8.161797374486923218e-02 -7.700706273317337036e-02 -2.581622004508972168e-01 8.431963622570037842e-02 -3.156490325927734375e-01 -1.702634245157241821e-01 2.453370690345764160e-01 -6.307166814804077148e-02 1.173634380102157593e-01 -1.452256292104721069e-01 1.205272823572158813e-01
1.632390618324279785e-01 -1.506827324628829956e-01 -1.789842247962951660e-01 5.089249834418296814e-02 -3.450132310390472412e-01 -4.046571254730224609e-02 -2.281909808516502380e-02 5.331047251820564270e-02 -5.871165171265602112e-02 2.813774049282073975e-01 3.775121271610260010e-02 -1.400984823703765869e-01 3.202831745147705078e-02 -8.273155987262725830e-02 -1.049971580505371094e-01 2.463473677635192871e-01 -2.736450731754302979e-01 1.720063090324401855e-01 2.587321959435939789e-02 3.239055871963500977e-01 -2.029730379581451416e-01 1.296150535345077515e-01 -1.970074772834777832e-01 -1.428098827600479126e-01 3.297510743141174316e-01 -1.984001696109771729e-01 -1.107972860336303711e-01 1.563776843249797821e-02 2.250932008028030396e-01 -1.561715360730886459e-02 2.572973668575286865e-01 6.119390949606895447e-02
1.423905640840530396e-01 4.968366771936416626e-02 1.615722179412841797e-01 2.784421741962432861e-01 -2.227432280778884888e-01 2.267987877130508423e-01 1.668353378772735596e-01 2.031702697277069092e-01 8.972321450710296631e-02 -2.783058583736419678e-01 -8.547561243176460266e-03 -5.529612768441438675e-03 -3.467952087521553040e-02 8.821386098861694336e-02 -1.865732967853546143e-01 2.216836661100387573e-01 6.628109514713287354e-02 2.915573716163635254e-01 -1.519359946250915527e-01 3.888469561934471130e-02 5.516630783677101135e-02 1.871661543846130371e-01 -3.182184696197509766e-01 -2.319554612040519714e-02 2.266086488962173462e-01 -9.583085030317306519e-02 -2.343325167894363403e-01 1.173144578933715820e-01 1.281495243310928345e-01 9.517078846693038940e-02 1.155012995004653931e-01 3.209515213966369629e-01
2.783034443855285645e-01 9.105583280324935913e-02 1.600765138864517212e-01 -1.103138327598571777e-01 -3.293378055095672607e-01 5.323994532227516174e-02 1.856247484683990479e-01 1.531787514686584473e-01 1.716409474611282349e-01 1.726850271224975586e-01 -3.313325047492980957e-01 2.354056090116500854e-01 -1.622549891471862793e-01 -2.186307162046432495e-01 -7.621698081493377686e-02 1.796048134565353394e-01 -1.999174505472183228e-01 6.567413359880447388e-02 8.214145153760910034e-02 1.896496862173080444e-01 -1.474092006683349609e-01 3.016183078289031982e-01 -1.447605527937412262e-02 -1.876455098390579224e-01 1.556265056133270264e-01 -9.473540633916854858e-02 -1.941459625959396362e-01 -2.786387130618095398e-02 1.746659427881240845e-01 1.746625453233718872e-01 -4.771460965275764465e-02 -2.236959524452686310e-02
1.527951657772064209e-01 9.862557798624038696e-02 -6.629095226526260376e-02 -1.266792863607406616e-01 -2.932052314281463623e-01 2.958285212516784668e-01 -4.988754913210868835e-02 3.921918272972106934e-01 8.746369183063507080e-02 4.443577490746974945e-03 -4.104603826999664307e-02 -7.075735367834568024e-03 1.292763799428939819e-01 8.708687126636505127e-02 -2.549691498279571533e-01 7.675574626773595810e-03 -1.328770369291305542e-01 3.698332235217094421e-02 2.223764508962631226e-01 2.504852712154388428e-01 -1.542712282389402390e-02 7.985591888427734375e-02 2.111705541610717773e-01 -1.880936026573181152e-01 -1.365796178579330444e-01 3.269863501191139221e-02 -3.187593221664428711e-01 1.025213375687599182e-01 8.375217765569686890e-02 2.692449986934661865e-01 1.792369037866592407e-01 2.380095720291137695e-01
-2.628691494464874268e-02 1.151536181569099426e-01 9.987901151180267334e-02 5.757825821638107300e-02 -4.716585576534271240e-01 7.066120952367782593e-02 9.524159878492355347e-02 -2.467498332262039185e-01 7.458320260047912598e-02 -2.584318816661834717e-01 -1.282216166146099567e-03 1.520615816116333008e-01 1.122126653790473938e-01 1.063178181648254395e-01 9.567500092089176178e-03 6.217805668711662292e-02 -7.299856841564178467e-02 -1.379597485065460205e-01 -1.192339211702346802e-01 7.727068848907947540e-03 -1.288713514804840088e-01 -6.481377035379409790e-02 -2.618346810340881348e-01 -5.026422142982482910e-01 2.089456170797348022e-01 -1.996553689241409302e-01 -2.633717656135559082e-02 2.876093797385692596e-02 1.090159416198730469e-01 -1.238193595781922340e-03 1.714123934507369995e-01 2.122652232646942139e-01
3.228414654731750488e-01 -1.702423691749572754e-01 4.395020008087158203e-02 -2.695854008197784424e-01 -3.634093403816223145e-01 3.969341889023780823e-02 5.828880146145820618e-02 -1.380320340394973755e-01 5.724503844976425171e-02 1.694927364587783813e-01 -5.169343203306198120e-02 -6.579604744911193848e-02 1.627527475357055664e-01 1.406993865966796875e-01 -6.418417394161224365e-02 -1.761988699436187744e-01 -1.933202520012855530e-02 1.486041992902755737e-01 1.196976844221353531e-02 4.190972447395324707e-01 -2.129938900470733643e-01 1.932151266373693943e-03 -1.798086762428283691e-01 -1.583512276411056519e-01 -8.065898716449737549e-02 -2.809302210807800293e-01 6.833378970623016357e-02 9.106279164552688599e-02 -7.709671556949615479e-02 8.877624571323394775e-02 2.851516008377075195e-01 1.452199369668960571e-01
2.241559624671936035e-01 1.001894995570182800e-01 3.137890994548797607e-01 -1.599437296390533447e-01 -4.562245011329650879e-01 -1.165818944573402405e-01 3.466399312019348145e-01 -1.131652668118476868e-01 -5.204116553068161011e-02 2.550976574420928955e-01 7.691294420510530472e-03 -2.276269495487213135e-01 1.926890611648559570e-01 1.553992480039596558e-01 -1.551820524036884308e-02 -1.142613217234611511e-02 7.764384895563125610e-02 -1.977540552616119385e-02 3.668869659304618835e-02 -1.235535293817520142e-01 2.542388997972011566e-02 1.027987450361251831e-01 -1.863275915384292603e-01 -8.380208164453506470e-03 3.176254332065582275e-01 7.596365362405776978e-02 -7.083527743816375732e-02 1.370151937007904053e-01 1.543403714895248413e-01 9.524584747850894928e-03 2.081266194581985474e-01 1.138348951935768127e-01
1.832841187715530396e-01 -2.146678268909454346e-01 -2.660997211933135986e-01 1.430859416723251343e-01 -8.667632937431335449e-02 1.512123197317123413e-01 2.182151526212692261e-01 -8.497022837400436401e-02 -8.427061140537261963e-03 4.972458817064762115e-03 1.686868071556091309e-02 2.607802152633666992e-01 1.784188449382781982e-01 1.500896513462066650e-01 -2.873066365718841553e-01 4.735135287046432495e-02 -8.964194357395172119e-02 -1.274288892745971680e-01 2.085099965333938599e-01 5.071962997317314148e-02 -1.530857640318572521e-03 1.085644438862800598e-01 -2.312007546424865723e-01 -6.731487065553665161e-02 1.337042301893234253e-01 -1.971496641635894775e-02 -2.646633684635162354e-01 1.019369661808013916e-01 2.022776752710342407e-01 -1.573833054862916470e-03 2.758348584175109863e-01 4.248399436473846436e-01
1.737295985221862793e-01 1.716687828302383423e-01 -8.109819144010543823e-02 -1.061900183558464050e-01 -3.390115797519683838e-01 2.887030597776174545e-03 2.789816558361053467e-01 1.582448557019233704e-02 -1.767195314168930054e-01 6.508140265941619873e-02 -1.854378283023834229e-01 1.659091562032699585e-01 -6.662099808454513550e-02 1.345582008361816406e-01 -2.534963786602020264e-01 -4.243145510554313660e-02 -1.100011542439460754e-01 5.249577388167381287e-02 5.415996164083480835e-02 -1.119373813271522522e-01 -5.424764007329940796e-02 -8.499387651681900024e-02 -3.730377554893493652e-01 -2.748513780534267426e-02 3.023999035358428955e-01 1.520120818167924881e-02 2.183160930871963501e-02 -1.325234188698232174e-04 1.283940076828002930e-01 -2.350715249776840210e-01 4.253179430961608887e-01 1.352830678224563599e-01
4.918736219406127930e-02 1.227453500032424927e-01 1.847078278660774231e-02 2.048922926187515259e-01 -3.325569927692413330e-01 2.749698758125305176e-01 2.575200796127319336e-01 -1.166576221585273743e-01 1.591420359909534454e-02 -1.447099000215530396e-01 -7.900003343820571899e-02 -2.414050549268722534e-01 2.302649617195129395e-01 -1.431493461132049561e-01 -1.458193659782409668e-01 3.870772719383239746e-01 -1.455789506435394287e-01 1.751728802919387817e-01 8.778252452611923218e-02 8.450724929571151733e-02 3.637638688087463379e-02 1.046117395162582397e-01 3.487328812479972839e-02 -5.143507197499275208e-02 7.591193169355392456e-02 -3.381890058517456055e-02 -3.418953120708465576e-01 1.847338527441024780e-01 3.571288660168647766e-02 2.219177186489105225e-01 6.228296086192131042e-02 2.203734964132308960e-01
4.259246289730072021e-01 -1.480347812175750732e-01 -1.721600294113159180e-01 -9.037830680608749390e-02 -1.584279984235763550e-01 -1.307648569345474243e-01 2.799969315528869629e-01 1.251813620328903198e-01 2.948320508003234863e-01 1.766766309738159180e-01 -2.667542695999145508e-01 2.107487758621573448e-03 -1.073950603604316711e-01 7.548896968364715576e-02 -6.413404643535614014e-02 7.951416820287704468e-02 9.805729240179061890e-02 -1.144504770636558533e-01 8.297344297170639038e-02 -9.458566457033157349e-02 1.919975131750106812e-01 -2.286009639501571655e-01 1.126222312450408936e-02 6.628460437059402466e-02 2.659583985805511475e-01 -1.048222407698631287e-01 -1.188818663358688354e-01 8.807565271854400635e-02 3.771704137325286865e-01 -4.046718776226043701e-02 9.352396428585052490e-02 1.311011612415313721e-01
2.390680164098739624e-01 2.377314418554306030e-01 -6.637769192457199097e-02 7.692605257034301758e-02 -2.742871344089508057e-01 5.642724409699440002e-02 1.420754790306091309e-01 1.389336436986923218e-01 1.967545151710510254e-01 -1.107975542545318604e-01 -4.028169438242912292e-02 1.237793918699026108e-02 -8.299347013235092163e-02 -6.903797388076782227e-02 -7.340835034847259521e-02 3.585563898086547852e-01 3.615809231996536255e-02 1.884369552135467529e-01 -1.331386864185333252e-01 2.198683470487594604e-01 1.266673505306243896e-01 8.999913185834884644e-02 -3.489980995655059814e-01 2.438840083777904510e-02 -2.396253868937492371e-02 1.300116884522140026e-03 -3.983288705348968506e-01 -1.189572885632514954e-01 3.516642004251480103e-02 -2.455361746251583099e-02 8.695402741432189941e-02 3.570925295352935791e-01
2.909629046916961670e-01 4.362719878554344177e-02 2.591276466846466064e-01 4.669189453125000000e-03 -3.915739059448242188e-01 1.286334842443466187e-01 6.510694045573472977e-03 2.427189797163009644e-02 -3.813907969743013382e-03 3.024198710918426514e-01 -5.923483520746231079e-02 -1.441176980733871460e-01 5.715740472078323364e-02 3.836507676169276237e-03 -5.921306088566780090e-02 2.321363985538482666e-01 5.768208578228950500e-02 -4.196001961827278137e-02 -4.503209888935089111e-02 -4.790752753615379333e-02 2.597070336341857910e-01 9.635750204324722290e-02 4.026534035801887512e-02 -4.674826264381408691e-01 1.116909459233283997e-01 -3.329285979270935059e-01 -1.558838635683059692e-01 -5.673455446958541870e-02 -9.735695272684097290e-02 8.854269981384277344e-03 9.828168898820877075e-02 1.515858322381973267e-01
-1.447977274656295776e-01 1.954166293144226074e-01 -1.161210387945175171e-01 -5.830613430589437485e-03 -5.132596492767333984e-01 1.346473842859268188e-01 3.992014750838279724e-02 -1.510579697787761688e-02 1.929098665714263916e-01 8.149278163909912109e-02 -1.766156703233718872e-01 6.975125521421432495e-02 6.575676798820495605e-02 -1.081467717885971069e-01 2.247450686991214752e-02 1.216201782226562500e-01 -1.010326668620109558e-01 2.208755016326904297e-01 -1.625883877277374268e-01 2.655391693115234375e-01 -5.921686813235282898e-02 5.168815329670906067e-02 -1.956805437803268433e-01 -5.010847747325897217e-02 6.379448622465133667e-02 -3.651875853538513184e-01 1.323841214179992676e-01 -2.292553195729851723e-03 2.926944196224212646e-01 4.622266162186861038e-03 2.980579137802124023e-01 -1.727819815278053284e-02
3.238458335399627686e-01 -8.923320099711418152e-03 1.356827616691589355e-01 -1.708204485476016998e-02 -3.784658312797546387e-01 -1.280306465923786163e-02 -1.507676988840103149e-01 8.298900909721851349e-03 -6.623447872698307037e-03 2.936598099768161774e-02 -4.473130404949188232e-02 4.423738270998001099e-02 2.465520352125167847e-01 1.116696596145629883e-01 -2.132548540830612183e-01 2.989929318428039551e-01 -6.280694901943206787e-02 6.880582123994827271e-02 3.764238953590393066e-02 7.054829597473144531e-02 5.596118420362472534e-02 3.595540821552276611e-01 -1.320126745849847794e-02 -1.469775736331939697e-01 8.405953645706176758e-02 -8.081635087728500366e-02 2.870478630065917969e-01 3.307289183139801025e-01 1.995041966438293457e-01 -2.256666272878646851e-01 -1.363213062286376953e-01 1.148887127637863159e-01
2.427324801683425903e-01 -8.007368072867393494e-03 9.576787240803241730e-03 -2.711979299783706665e-02 -2.714881002902984619e-01 1.196795180439949036e-01 1.714921891689300537e-01 7.856059819459915161e-02 1.800094991922378540e-01 7.244394719600677490e-02 4.292873665690422058e-02 9.892296791076660156e-02 -1.741522252559661865e-01 7.722467184066772461e-02 -1.130037456750869751e-01 2.539710700511932373e-01 1.051541864871978760e-01 3.333560824394226074e-01 -1.721201241016387939e-01 1.023608744144439697e-01 7.529237866401672363e-02 -1.709848344326019287e-01 -3.951184153556823730e-01 1.318277884274721146e-02 9.479568153619766235e-02 -2.199498750269412994e-02 -3.512838482856750488e-02 -1.206551045179367065e-01 3.704269230365753174e-02 2.747569978237152100e-01 8.428215980529785156e-02 4.370616376399993896e-01
8.002185076475143433e-02 1.272039711475372314e-01 2.853216826915740967e-01 2.799012959003448486e-01 -4.650998413562774658e-01 1.474638730287551880e-01 -2.229919284582138062e-01 1.203984394669532776e-01 2.901903390884399414e-01 -6.974445283412933350e-02 -4.391285777091979980e-02 1.317055821418762207e-01 1.465738415718078613e-01 5.147899687290191650e-02 -1.844679713249206543e-01 -1.277855336666107178e-01 2.830128744244575500e-02 9.869813174009323120e-02 1.752034295350313187e-03 5.000157281756401062e-02 -2.071826308965682983e-01 1.470025349408388138e-02 -5.046081542968750000e-02 -5.842519551515579224e-02 2.225079387426376343e-01 -4.709053039550781250e-02 -1.498989015817642212e-01 2.851741015911102295e-01 2.376414686441421509e-01 3.577277064323425293e-02 -2.001975476741790771e-01 1.305267661809921265e-01
2.357403039932250977e-01 2.574014961719512939e-01 2.387122809886932373e-01 1.210734769701957703e-01 -2.173438817262649536e-01 1.022299453616142273e-01 1.579967588186264038e-01 2.542470097541809082e-01 -8.074860088527202606e-03 -3.711424767971038818e-02 -7.559441030025482178e-02 3.394022956490516663e-02 1.557666063308715820e-01 -5.106644821353256702e-04 -2.826904654502868652e-01 3.065924942493438721e-01 -1.298713684082031250e-01 2.501980364322662354e-01 5.247311294078826904e-02 1.700543463230133057e-01 1.159661486744880676e-01 2.020174637436866760e-02 -1.730483174324035645e-01 -4.082597326487302780e-03 -5.335633084177970886e-02 8.984102308750152588e-02 -2.732194662094116211e-01 -8.665144443511962891e-03 3.517608344554901123e-01 9.235412813723087311e-03 -1.215939670801162720e-01 2.711914479732513428e-01
-9.173980355262756348e-02 1.816586591303348541e-02 -4.948375280946493149e-04 1.850837282836437225e-02 -2.668875157833099365e-01 2.590941824018955231e-02 7.519542425870895386e-02 -1.813027113676071167e-01 1.996203362941741943e-01 1.074173152446746826e-01 -5.568804219365119934e-02 -1.556928157806396484e-01 1.510826796293258667e-01 -1.559490412473678589e-01 -1.331751048564910889e-01 -6.662728637456893921e-02 -7.723607122898101807e-02 2.032650262117385864e-02 -2.583825588226318359e-01 3.984313011169433594e-01 -1.045450270175933838e-01 -7.976997643709182739e-02 8.198360353708267212e-02 -1.039614379405975342e-01 2.589679956436157227e-01 -3.526061773300170898e-01 3.316363319754600525e-02 1.332836151123046875e-01 2.530283033847808838e-01 -7.839194685220718384e-02 2.456755340099334717e-01 3.534712195396423340e-01
2.044153064489364624e-01 1.519486159086227417e-01 -6.784986704587936401e-02 1.932847052812576294e-01 -4.830090701580047607e-01 -1.116187870502471924e-02 7.585854269564151764e-03 -3.553318977355957031e-02 -2.107124589383602142e-02 2.240983545780181885e-01 -2.981003522872924805e-01 -3.766682744026184082e-02 -4.601372033357620239e-02 5.201270803809165955e-02 -1.141435205936431885e-01 -2.448015213012695312e-01 -1.375435441732406616e-01 -6.971446424722671509e-02 -9.310247004032135010e-02 7.861629128456115723e-02 6.119315046817064285e-03 6.578352302312850952e-03 1.571802347898483276e-01 -1.592555791139602661e-01 4.072881862521171570e-02 -1.277832239866256714e-01 -7.528247684240341187e-02 5.752650275826454163e-02 1.822678893804550171e-01 2.660226449370384216e-02 4.751056730747222900e-01 2.535760700702667236e-01
-1.315553933382034302e-01 1.115320548415184021e-01 2.078869938850402832e-01 8.189045637845993042e-02 -2.678128182888031006e-01 2.313435524702072144e-01 2.029313594102859497e-01 3.633714839816093445e-02 1.774850040674209595e-01 -2.814331352710723877e-01 -8.256493508815765381e-02 -2.472470402717590332e-01 2.066108137369155884e-01 1.770669370889663696e-01 -2.833232581615447998e-01 2.402121871709823608e-01 9.985426813364028931e-02 1.650328785181045532e-01 -1.532053202390670776e-01 1.299462467432022095e-02 1.233935803174972534e-01 -1.310027092695236206e-01 -2.359941899776458740e-01 -5.629861727356910706e-02 1.618385016918182373e-01 -1.423073709011077881e-01 -1.903770714998245239e-01 3.537233546376228333e-02 8.562559634447097778e-02 -1.473071519285440445e-02 -1.823134534060955048e-02 3.435121476650238037e-01
9.590493887662887573e-02 5.030879005789756775e-02 -6.713721901178359985e-02 -9.944707900285720825e-02 -2.684597969055175781e-01 -8.953991532325744629e-02 2.588333487510681152e-01 -3.344279527664184570e-02 7.447920739650726318e-02 8.338172920048236847e-03 -1.208799704909324646e-01 2.121851742267608643e-01 -4.416871443390846252e-02 2.601436525583267212e-02 9.288643300533294678e-02 3.337143659591674805e-01 -1.172233372926712036e-01 -3.452809900045394897e-02 3.106267154216766357e-01 3.547826707363128662e-01 -5.799249187111854553e-02 -1.491589397192001343e-01 -1.738784760236740112e-01 -1.137363165616989136e-01 7.943696528673171997e-02 -1.618169695138931274e-01 -1.935216486454010010e-01 2.155297845602035522e-01 7.589358091354370117e-02 3.287946283817291260e-01 2.365939617156982422e-01 2.132731974124908447e-01
1.512204706668853760e-01 1.827122122049331665e-01 -2.011882141232490540e-02 3.116938471794128418e-02 -3.876350820064544678e-01 2.143633067607879639e-01 2.469119243323802948e-02 6.002204492688179016e-02 -2.136228084564208984e-01 -1.316321343183517456e-01 -4.994886741042137146e-02 -2.415873296558856964e-02 1.605982035398483276e-01 5.624941363930702209e-02 2.381274476647377014e-02 3.149995505809783936e-01 4.316098056733608246e-03 1.840468496084213257e-02 -7.487154752016067505e-02 2.475889474153518677e-01 -4.724304005503654480e-02 2.092524319887161255e-01 -1.890717446804046631e-01 -1.576655507087707520e-01 2.303987145423889160e-01 -7.310651987791061401e-02 7.562416791915893555e-02 1.084863916039466858e-01 2.984064817428588867e-01 -2.242837697267532349e-01 3.969513177871704102e-01 2.084974572062492371e-02
1.564670205116271973e-01 1.078910604119300842e-01 -2.037443518638610840e-01 -1.512761861085891724e-01 -2.750985920429229736e-01 -2.358163148164749146e-01 3.062193691730499268e-01 -8.435785770416259766e-03 1.908624917268753052e-02 2.533907294273376465e-01 8.896847814321517944e-02 -5.823526953463442624e-05 1.132145598530769348e-01 3.812125325202941895e-02 -3.110095560550689697e-01 1.739273071289062500e-01 2.053135782480239868e-01 -1.303273141384124756e-01 -1.320715993642807007e-01 1.330332309007644653e-01 3.758004009723663330e-01 -1.571906358003616333e-01 1.655401140451431274e-01 4.562366753816604614e-02 -8.622374385595321655e-02 5.273844581097364426e-03 5.944069102406501770e-02 -1.499763503670692444e-02 1.852199435234069824e-01 -1.292532533407211304e-01 2.724035084247589111e-01 1.856878399848937988e-01
1.964487582445144653e-01 5.441801249980926514e-02 -2.841361761093139648e-01 1.307000517845153809e-01 -5.337674617767333984e-01 5.210284143686294556e-02 4.765244200825691223e-02 1.443481445312500000e-01 3.579222410917282104e-02 1.802031844854354858e-01 6.853595376014709473e-02 -9.736035764217376709e-02 3.178670257329940796e-02 7.525789737701416016e-02 2.758931182324886322e-02 1.413912773132324219e-01 -1.321552842855453491e-01 5.932576209306716919e-02 -4.643755499273538589e-03 2.368329465389251709e-01 -7.593946158885955811e-02 -5.261064320802688599e-02 3.364878520369529724e-02 2.756961882114410400e-01 3.822724521160125732e-01 -1.149644032120704651e-01 -1.545303761959075928e-01 2.103617191314697266e-01 -3.388195484876632690e-02 -1.502657532691955566e-01 2.389566302299499512e-01 5.885494127869606018e-02
2.351295650005340576e-01 1.371607333421707153e-01 1.509535014629364014e-01 2.453177049756050110e-02 -3.197460472583770752e-01 3.305155038833618164e-01 2.168385833501815796e-01 2.933760881423950195e-01 1.019695028662681580e-01 -1.055819690227508545e-01 -7.509659975767135620e-02 6.931994576007127762e-03 4.319231808185577393e-01 1.494968030601739883e-02 -2.283771336078643799e-02 2.012089267373085022e-02 -1.652968488633632660e-02 8.850786089897155762e-02 -2.870442271232604980e-01 1.805996522307395935e-02 1.522210240364074707e-01 -3.564223945140838623e-01 -1.237019430845975876e-02 1.636082977056503296e-01 1.967566311359405518e-01 -7.222606986761093140e-02 1.368492096662521362e-02 -2.267670631408691406e-02 1.011705994606018066e-01 -8.324709534645080566e-02 -7.467793673276901245e-02 8.760976046323776245e-02
8.789241313934326172e-02 3.519771993160247803e-01 -6.302041560411453247e-02 2.168858982622623444e-02 -1.941614598035812378e-01 1.990536153316497803e-01 1.564148068428039551e-02 -1.142080053687095642e-01 -7.487653195858001709e-02 -5.851147696375846863e-02 -1.876789778470993042e-01 -1.288015842437744141e-01 5.052998289465904236e-02 -1.723269000649452209e-02 -3.157134354114532471e-01 1.500836461782455444e-01 -5.860679969191551208e-02 -1.071488112211227417e-01 6.612645834684371948e-02 -4.522394016385078430e-02 1.583491265773773193e-01 -1.247724816203117371e-01 -1.505783200263977051e-01 -1.119499057531356812e-01 4.299114048480987549e-01 -2.768324017524719238e-01 -2.793204486370086670e-01 -6.474480777978897095e-02 2.680734544992446899e-02 3.013738989830017090e-02 1.396137923002243042e-01 3.542159199714660645e-01
-1.581217050552368164e-01 3.279354795813560486e-02 -2.641342021524906158e-02 3.260956406593322754e-01 -4.043693244457244873e-01 1.394350677728652954e-01 9.936783462762832642e-02 -8.241137862205505371e-02 1.879482567310333252e-01 -2.048571594059467316e-02 -2.397373914718627930e-01 -1.373985558748245239e-01 2.330153137445449829e-01 1.205809414386749268e-01 -2.491554021835327148e-01 7.707677036523818970e-02 -4.328736290335655212e-02 2.184955775737762451e-01 -1.542910635471343994e-01 2.669903337955474854e-01 -9.169163554906845093e-02 1.709806546568870544e-02 7.177867740392684937e-02 -1.174330059438943863e-02 -4.487959668040275574e-02 -7.080394029617309570e-02 1.462275683879852295e-01 1.303225457668304443e-01 2.768078446388244629e-01 1.877805776894092560e-02 3.669955432415008545e-01 -5.063349008560180664e-02
2.385448515415191650e-01 2.018039673566818237e-01 2.139380425214767456e-01 8.038247376680374146e-02 -1.851841509342193604e-01 1.639810800552368164e-01 1.844494342803955078e-01 1.247963160276412964e-01 -1.482339650392532349e-01 2.263889461755752563e-01 -1.770891994237899780e-01 -1.529874000698328018e-02 2.383295893669128418e-01 -6.994803249835968018e-02 5.114295985549688339e-03 1.600863486528396606e-01 5.052790418267250061e-02 -1.492597311735153198e-01 -1.229402422904968262e-01 3.117972910404205322e-01 -2.112295031547546387e-01 1.568894535303115845e-01 -1.279318779706954956e-01 6.463722139596939087e-02 1.692900508642196655e-01 -2.813911736011505127e-01 1.538376063108444214e-01 5.224130302667617798e-02 1.836622953414916992e-01 6.082069873809814453e-02 3.696345388889312744e-01 1.093553528189659119e-01
8.283329755067825317e-02 -5.532404780387878418e-02 -4.467755556106567383e-02 1.860999614000320435e-01 -1.444698870182037354e-01 3.372026607394218445e-02 1.516904383897781372e-01 -7.354138046503067017e-02 -6.477482616901397705e-02 9.331734478473663330e-02 -8.022011071443557739e-02 1.040733680129051208e-01 2.570039927959442139e-01 3.095302544534206390e-02 -2.999624013900756836e-01 2.652324736118316650e-02 -2.057222276926040649e-02 9.674251824617385864e-02 -1.918362081050872803e-01 1.485080569982528687e-01 -6.957388669252395630e-02 2.345667332410812378e-01 -1.406808793544769287e-01 6.304645538330078125e-02 2.954182922840118408e-01 -3.046577870845794678e-01 -2.051043361425399780e-01 -6.486003752797842026e-03 4.758205115795135498e-01 -1.802094429731369019e-01 -2.569127641618251801e-02 2.848792970180511475e-01
3.642945587635040283e-01 -4.114890471100807190e-02 2.277437299489974976e-01 -1.475578844547271729e-01 -4.685539603233337402e-01 -1.541573107242584229e-01 9.444084018468856812e-03 1.740816384553909302e-01 1.692768931388854980e-01 8.594114333391189575e-02 -1.217328310012817383e-01 2.629708945751190186e-01 3.855077549815177917e-02 -8.602419495582580566e-02 -5.438861623406410217e-02 1.294174343347549438e-01 -2.274884432554244995e-01 3.143096342682838440e-03 1.101321876049041748e-01 1.783461421728134155e-01 9.782911837100982666e-02 4.021999612450599670e-02 5.769577249884605408e-02 -3.279639482498168945e-01 1.393210887908935547e-01 3.668797016143798828e-02 -2.097463309764862061e-01 1.624205708503723145e-01 -3.619091957807540894e-02 2.260316312313079834e-01 -3.656376153230667114e-02 8.370474725961685181e-02
1.540368497371673584e-01 1.294613480567932129e-01 2.049659341573715210e-01 -1.687692403793334961e-01 -5.337164402008056641e-01 -6.194441020488739014e-02 1.434196233749389648e-01 2.353967279195785522e-01 6.080735847353935242e-02 -1.689787022769451141e-02 -4.335443302989006042e-02 3.005666434764862061e-01 -8.315332978963851929e-02 -1.852499544620513916e-01 -3.967398777604103088e-02 1.070896014571189880e-01 -1.004920601844787598e-01 3.072552848607301712e-03 4.516108427196741104e-03 1.590041071176528931e-01 5.809447728097438812e-03 2.686331868171691895e-01 -3.819693997502326965e-02 -3.197194635868072510e-01 2.924624681472778320e-01 -4.091797396540641785e-02 -3.248612210154533386e-02 1.698301285505294800e-01 1.990821212530136108e-01 1.923893205821514130e-02 -7.391439378261566162e-02 2.949798945337533951e-03
3.364526927471160889e-01 -1.393607258796691895e-01 8.774562925100326538e-02 4.939934611320495605e-02 -2.400847971439361572e-01 -1.099041081033647060e-03 5.162939429283142090e-02 2.557407021522521973e-01 9.091985225677490234e-02 -3.903891518712043762e-02 1.400540582835674286e-02 1.280390191823244095e-02 2.493756115436553955e-01 4.538550600409507751e-02 -1.549490988254547119e-01 2.700103223323822021e-01 6.660660356283187866e-02 1.738658398389816284e-01 1.953150629997253418e-01 1.139043271541595459e-01 1.802305728197097778e-01 3.259443491697311401e-02 -2.520461976528167725e-01 -2.237000465393066406e-01 -1.070118620991706848e-01 6.563631445169448853e-02 -2.308362126350402832e-01 4.164049401879310608e-02 4.420013129711151123e-01 -1.610664278268814087e-02 -2.746060676872730255e-02 2.452639341354370117e-01
1.004363968968391418e-01 3.091449104249477386e-02 1.269441246986389160e-01 -7.720385491847991943e-02 -4.277922213077545166e-01 -3.027357161045074463e-02 8.544443175196647644e-03 -1.813451200723648071e-01 4.534134641289710999e-02 2.699300646781921387e-03 6.793303042650222778e-02 -3.033136725425720215e-01 2.652885317802429199e-01 2.059638798236846924e-01 -2.204357683658599854e-01 1.075800415128469467e-02 2.045452892780303955e-01 -1.381681263446807861e-01 -2.102903276681900024e-01 -4.111520200967788696e-02 5.731800943613052368e-02 -9.713461250066757202e-02 -1.730748116970062256e-01 1.401757746934890747e-01 2.856534533202648163e-02 1.781833544373512268e-02 5.148817226290702820e-02 8.707629889249801636e-02 2.385122179985046387e-01 4.259374439716339111e-01 1.936368346214294434e-01 1.829668432474136353e-01
1.807032376527786255e-01 1.003722175955772400e-01 2.495079115033149719e-02 4.682739265263080597e-03 -3.182465732097625732e-01 1.459607779979705811e-01 1.104911193251609802e-01 6.606470048427581787e-02 6.652467697858810425e-02 -4.091809317469596863e-02 6.669413764029741287e-03 3.117131590843200684e-01 2.228205800056457520e-01 2.073704451322555542e-01 -1.386230587959289551e-01 3.152804449200630188e-02 -2.822591364383697510e-01 -9.957623481750488281e-02 8.765100687742233276e-02 -1.452289521694183350e-01 -8.872441947460174561e-02 1.079766601324081421e-01 -4.575292766094207764e-01 -1.363961696624755859e-01 2.587886452674865723e-01 2.498164027929306030e-02 3.876363113522529602e-02 2.230557799339294434e-01 1.013946309685707092e-01 -1.245661824941635132e-01 1.517611891031265259e-01 2.603629529476165771e-01
-2.961056493222713470e-02 -2.472569048404693604e-02 -4.520479962229728699e-02 1.643649637699127197e-01 -4.342523515224456787e-01 -3.965815901756286621e-02 4.359117448329925537e-01 1.917134225368499756e-01 1.483906507492065430e-01 3.272494673728942871e-01 5.189040210098028183e-03 6.303271651268005371e-02 1.386904418468475342e-01 9.582621604204177856e-02 -1.066116541624069214e-01 1.724369078874588013e-01 9.063981473445892334e-02 4.175146296620368958e-02 -1.457438319921493530e-01 2.319189310073852539e-01 -2.093776762485504150e-01 1.413004100322723389e-01 6.605093926191329956e-02 -9.663586318492889404e-02 -1.192975118756294250e-01 -1.841353029012680054e-01 6.302304565906524658e-02 3.954605385661125183e-02 2.868010997772216797e-01 -9.234440326690673828e-02 1.905408054590225220e-01 -8.153010904788970947e-02
3.041225969791412354e-01 3.021788299083709717e-01 -6.443275511264801025e-02 4.192042350769042969e-02 -2.609616219997406006e-01 2.427515834569931030e-01 6.141237542033195496e-02 2.065438479185104370e-01 2.010951489210128784e-01 -1.450157761573791504e-01 -7.067763060331344604e-02 -1.793113499879837036e-01 7.730522193014621735e-03 1.950541511178016663e-02 -2.816887013614177704e-02 3.216674178838729858e-02 7.436663657426834106e-02 1.264194250106811523e-01 -1.698335818946361542e-02 2.854389250278472900e-01 4.089116156101226807e-01 -2.200417220592498779e-01 1.679294556379318237e-02 1.115736737847328186e-01 3.033262193202972412e-01 -8.412669599056243896e-02 -1.046323031187057495e-01 -2.656423151493072510e-01 -5.758523195981979370e-02 3.346632048487663269e-02 8.974010497331619263e-02 1.059304252266883850e-01
1.059234365820884705e-01 -6.296409294009208679e-03 -9.060332551598548889e-03 -1.069889813661575317e-01 -3.069513440132141113e-01 2.520780861377716064e-01 9.635360538959503174e-02 -6.531791761517524719e-03 4.849820956587791443e-02 5.791069194674491882e-02 -5.992894619703292847e-02 -1.782995834946632385e-02 -5.096324533224105835e-02 -2.436112985014915466e-02 -1.131418868899345398e-01 1.331026256084442139e-01 1.899798214435577393e-01 2.475976347923278809e-01 -1.305548250675201416e-01 9.929614514112472534e-02 1.307182013988494873e-01 -8.792761713266372681e-02 -5.767727494239807129e-01 -2.205082476139068604e-01 2.742344439029693604e-01 -2.475287578999996185e-02 -8.027467131614685059e-02 1.075531616806983948e-01 5.069321021437644958e-02 4.812011122703552246e-02 -1.597064435482025146e-01 3.349159061908721924e-01
2.254150360822677612e-01 2.151166787371039391e-03 9.911861270666122437e-02 2.863821089267730713e-01 -2.738878428936004639e-01 1.060013398528099060e-01 1.214126870036125183e-01 -1.315166503190994263e-01 2.575193643569946289e-01 2.767883241176605225e-01 3.146818140521645546e-03 -1.977461278438568115e-01 8.013984560966491699e-02 9.503824263811111450e-02 -1.389340311288833618e-01 4.229958355426788330e-02 -2.101193368434906006e-01 1.692298799753189087e-01 -1.117573454976081848e-01 4.674412682652473450e-02 1.225299760699272156e-01 -1.746634691953659058e-01 -9.839866310358047485e-02 -2.225283384323120117e-01 9.636822342872619629e-02 -3.100610375404357910e-01 1.065091192722320557e-01 -5.683831498026847839e-02 3.145440518856048584e-01 1.820387244224548340e-01 8.135275542736053467e-02 2.637954950332641602e-01
1.030101105570793152e-01 -3.802942112088203430e-02 3.933094069361686707e-02 -1.544268876314163208e-01 -5.337322354316711426e-01 -8.652903884649276733e-02 -5.620865151286125183e-02 2.523764967918395996e-01 1.159408390522003174e-01 -4.373078420758247375e-02 -1.945165842771530151e-01 1.277332752943038940e-01 4.369788244366645813e-02 6.856492720544338226e-03 -2.246955186128616333e-01 2.639110386371612549e-01 -2.848100364208221436e-01 1.063496991991996765e-01 2.142442464828491211e-01 2.611990869045257568e-01 1.089812591671943665e-01 1.853829771280288696e-01 1.276179552078247070e-01 -2.626706361770629883e-01 1.009759604930877686e-01 1.279360651969909668e-01 -1.346064805984497070e-01 2.099112235009670258e-02 1.046596542000770569e-01 8.897527307271957397e-02 3.204723075032234192e-02 -9.293820708990097046e-02
3.404335081577301025e-01 2.008084021508693695e-02 -2.269324380904436111e-03 2.376833111047744751e-01 -3.539833128452301025e-01 1.067690327763557434e-01 2.176514118909835815e-01 4.087159410119056702e-02 -2.102255821228027344e-02 1.137038543820381165e-01 -2.191563248634338379e-01 -2.464037388563156128e-02 1.121238619089126587e-02 8.683308213949203491e-02 -2.058294117450714111e-01 -7.388343662023544312e-02 2.274665534496307373e-01 -1.050713807344436646e-01 1.072894856333732605e-01 4.077382013201713562e-02 2.442614436149597168e-01 -2.639082372188568115e-01 1.030799522995948792e-01 -9.781509637832641602e-02 2.731933891773223877e-01 -2.935380339622497559e-01 -4.287098534405231476e-03 1.485726144164800644e-02 1.810145080089569092e-01 -2.772425413131713867e-01 -4.284905642271041870e-02 -1.612339019775390625e-01
2.195747792720794678e-01 1.554730087518692017e-01 3.762579560279846191e-01 1.631673425436019897e-01 -1.590619385242462158e-01 3.148358166217803955e-01 -1.543274968862533569e-01 1.829605996608734131e-01 -5.725577473640441895e-02 3.323654830455780029e-02 -1.601995527744293213e-01 8.887274563312530518e-02 1.625412404537200928e-01 1.535211205482482910e-01 -2.724956870079040527e-01 1.637091487646102905e-01 -8.953149616718292236e-02 -1.955711543560028076e-01 7.967159152030944824e-02 2.657114062458276749e-03 3.991521894931793213e-02 -4.362180083990097046e-02 -1.948160231113433838e-01 -1.975664123892784119e-02 1.235731765627861023e-01 -1.521692723035812378e-01 2.086293250322341919e-01 9.053593128919601440e-02 1.774899810552597046e-01 1.688262671232223511e-01 -9.244856424629688263e-03 3.795022070407867432e-01
-1.200798898935317993e-01 -1.272820401936769485e-02 3.035780973732471466e-02 7.198073714971542358e-02 -3.328559100627899170e-01 4.694358259439468384e-02 8.770198374986648560e-02 5.182692781090736389e-02 2.652500867843627930e-01 3.060090839862823486e-01 -5.818983912467956543e-02 1.743880510330200195e-01 -2.075592055916786194e-03 -3.715529455803334713e-04 -2.416469305753707886e-01 1.332928985357284546e-02 2.389491163194179535e-02 -3.493113815784454346e-02 -1.286462098360061646e-01 3.849192261695861816e-01 -1.561799347400665283e-01 4.107324033975601196e-02 7.671608775854110718e-02 -1.826451122760772705e-01 7.787916064262390137e-02 -1.630765795707702637e-01 -1.749536767601966858e-02 2.517878636717796326e-02 3.646493256092071533e-01 4.687760490924119949e-03 4.479366540908813477e-01 -2.246076054871082306e-02
2.677659690380096436e-01 6.499179452657699585e-02 -1.471593230962753296e-01 -1.045858487486839294e-01 -1.251390129327774048e-01 -6.370223313570022583e-02 5.100555717945098877e-03 1.846629232168197632e-01 4.244530200958251953e-02 -1.017986331135034561e-03 -1.591566503047943115e-01 1.160081699490547180e-01 8.215091191232204437e-03 6.080556288361549377e-02 -4.394252002239227295e-01 2.065245993435382843e-02 -1.454982161521911621e-01 -5.159442778676748276e-03 1.920316219329833984e-01 2.759135365486145020e-01 3.025809302926063538e-02 4.409767091274261475e-01 4.776632785797119141e-02 -1.164922043681144714e-01 8.429335057735443115e-02 6.597576290369033813e-02 -2.287670522928237915e-01 1.619104593992233276e-01 1.653867512941360474e-01 1.928147822618484497e-01 -9.049945324659347534e-02 3.026632368564605713e-01
-1.915602236986160278e-01 -3.670464456081390381e-02 1.115963235497474670e-01 1.976086944341659546e-01 -4.542854726314544678e-01 1.532528251409530640e-01 -7.785941660404205322e-02 3.642596602439880371e-01 2.198344916105270386e-01 -1.367737799882888794e-01 -1.005842089653015137e-01 -2.212715335190296173e-02 5.444465205073356628e-02 2.378744333982467651e-01 -3.777811527252197266e-01 4.023918136954307556e-02 1.319424062967300415e-01 1.310049295425415039e-01 1.186698302626609802e-02 2.529138512909412384e-02 1.842757761478424072e-01 4.178336635231971741e-02 1.023903489112854004e-01 -7.494865451008081436e-03 1.993138045072555542e-01 -1.832512766122817993e-01 -1.801585257053375244e-01 6.925571709871292114e-02 1.497344672679901123e-01 1.332736462354660034e-01 -6.426323205232620239e-02 1.544378548860549927e-01
-1.080783903598785400e-01 1.817335002124309540e-02 -7.288945466279983521e-02 1.670931875705718994e-01 -4.697822928428649902e-01 -8.015412837266921997e-02 2.119973450899124146e-01 -3.306278586387634277e-02 3.320172429084777832e-01 2.192514538764953613e-01 -5.849160254001617432e-02 2.504059076309204102e-01 1.553105115890502930e-01 -1.961867511272430420e-01 -7.169952988624572754e-02 2.987830042839050293e-01 -1.501749604940414429e-01 5.204451829195022583e-02 -1.542812287807464600e-01 8.767506480216979980e-02 -3.505219891667366028e-02 -3.634174913167953491e-02 1.098250299692153931e-01 -1.201336085796356201e-01 1.068717017769813538e-01 -1.079709976911544800e-01 2.403514981269836426e-01 7.751550059765577316e-03 3.186406791210174561e-01 -3.551333025097846985e-02 1.627217531204223633e-01 -6.459467113018035889e-02
1.111060157418251038e-01 -2.079990059137344360e-01 1.428210139274597168e-01 2.664082944393157959e-01 -2.882049679756164551e-01 3.339442908763885498e-01 2.145577073097229004e-01 -7.757919281721115112e-02 4.158549383282661438e-02 4.099702835083007812e-02 2.453741850331425667e-03 -7.253198325634002686e-02 9.059068560600280762e-02 8.096107095479965210e-02 -1.572366803884506226e-01 1.190938279032707214e-01 6.707493215799331665e-02 -1.672943681478500366e-01 -1.628626286983489990e-01 3.270336687564849854e-01 1.677763648331165314e-02 1.502533443272113800e-03 2.443625591695308685e-02 2.312295138835906982e-01 1.751394867897033691e-01 -1.154806241393089294e-01 -2.177826501429080963e-02 3.258768022060394287e-01 1.622633188962936401e-01 -6.381464004516601562e-02 2.834260463714599609e-01 2.496393918991088867e-01
1.447473466396331787e-01 1.341394782066345215e-01 -7.320823147892951965e-03 4.510452151298522949e-01 -4.322357177734375000e-01 1.007245201617479324e-02 8.915333449840545654e-02 -1.042976509779691696e-02 2.064383774995803833e-01 4.278913605958223343e-03 -4.128817468881607056e-02 -2.966703772544860840e-01 1.554080545902252197e-01 1.446234434843063354e-02 6.484808772802352905e-02 3.422125428915023804e-02 1.096114143729209900e-01 1.844248771667480469e-01 -2.256042212247848511e-01 9.958993643522262573e-02 7.167360931634902954e-02 -8.941550552845001221e-02 -7.807439565658569336e-02 -5.125902593135833740e-03 2.449639886617660522e-01 -2.170454263687133789e-01 6.056474149227142334e-02 1.694236546754837036e-01 2.273877412080764771e-01 3.889820352196693420e-02 1.816796064376831055e-01 2.206166237592697144e-01
9.020666033029556274e-02 1.549894958734512329e-01 -2.144628576934337616e-02 -9.689137339591979980e-02 -1.459191739559173584e-01 3.956853225827217102e-02 8.629539050161838531e-03 -6.638809293508529663e-02 -2.420059964060783386e-02 5.582586675882339478e-02 -1.047138944268226624e-01 4.369832873344421387e-01 2.816929817199707031e-01 1.117142364382743835e-01 -3.834378719329833984e-01 1.852468848228454590e-01 1.104327812790870667e-01 -2.734249271452426910e-02 9.389933198690414429e-02 2.727261558175086975e-02 1.381856109946966171e-02 5.928772315382957458e-02 -2.847038805484771729e-01 -1.566754467785358429e-02 3.874319046735763550e-02 5.236931145191192627e-02 -3.240373432636260986e-01 4.876967519521713257e-02 1.593896001577377319e-01 -5.227606371045112610e-02 3.303335905075073242e-01 3.089781999588012695e-01
2.929017543792724609e-01 -1.566725969314575195e-02 -5.022352188825607300e-02 2.400835603475570679e-01 -2.172953039407730103e-01 2.234307676553726196e-02 3.006989359855651855e-01 -1.050367131829261780e-01 -1.650245934724807739e-01 1.123120114207267761e-01 6.762009859085083008e-02 1.143851652741432190e-01 8.737581968307495117e-02 7.490979880094528198e-02 -1.934407055377960205e-01 4.531821608543395996e-02 7.508312165737152100e-02 -1.846535950899124146e-01 -1.547614783048629761e-01 3.101586997509002686e-01 -1.142239421606063843e-01 1.490890532732009888e-01 1.279074996709823608e-01 8.734306693077087402e-02 2.970671653747558594e-01 -8.545877039432525635e-02 1.759475469589233398e-02 6.974558532238006592e-02 2.116485834121704102e-01 2.066959813237190247e-02 3.975245058536529541e-01 2.669964730739593506e-01
2.987512648105621338e-01 4.233661666512489319e-02 -3.542327135801315308e-02 1.740915887057781219e-02 -2.118313312530517578e-01 -3.496143966913223267e-02 -1.145382374525070190e-01 -1.620723903179168701e-01 -1.033347994089126587e-01 8.890621364116668701e-03 -2.171859592199325562e-01 6.604611873626708984e-02 1.190715581178665161e-01 -9.825966507196426392e-02 -2.506299130618572235e-02 3.040423989295959473e-02 -8.405768871307373047e-02 -1.038691774010658264e-01 -8.165425807237625122e-02 4.269776642322540283e-01 -1.933551579713821411e-02 1.640909016132354736e-01 -4.795373231172561646e-02 -2.823395133018493652e-01 3.062254786491394043e-01 -1.217780709266662598e-01 -1.070574223995208740e-01 -2.941719070076942444e-02 3.505490124225616455e-01 -1.546753346920013428e-01 1.536372303962707520e-01 3.560213446617126465e-01
2.006316632032394409e-01 2.882323265075683594e-01 -1.632470488548278809e-01 1.388310045003890991e-01 -3.048279881477355957e-01 1.568583250045776367e-01 1.218582615256309509e-01 1.109946444630622864e-01 -3.620655462145805359e-02 1.914332956075668335e-01 5.974176153540611267e-02 4.317075945436954498e-03 1.412817686796188354e-01 3.626969084143638611e-02 3.798682615160942078e-02 6.103453040122985840e-02 1.335004903376102448e-02 -8.292243629693984985e-02 -8.894651383161544800e-02 7.529699802398681641e-02 -1.836121231317520142e-01 1.920513659715652466e-01 -1.869626576080918312e-03 -2.402289211750030518e-01 1.758637279272079468e-01 -1.396033167839050293e-01 2.156695425510406494e-01 1.920918822288513184e-01 2.183925062417984009e-01 1.025680154561996460e-01 4.090020954608917236e-01 3.313428163528442383e-01
1.941707581281661987e-01 -2.421901971101760864e-01 1.876800656318664551e-01 1.149629727005958557e-01 -3.772991895675659180e-01 -5.240738019347190857e-02 3.167745769023895264e-01 -1.248639971017837524e-01 -7.071125507354736328e-02 9.264880418777465820e-02 -2.595333382487297058e-03 2.205222472548484802e-02 -3.333568200469017029e-02 -4.799587279558181763e-02 -4.206719100475311279e-01 -1.589086838066577911e-02 2.023807168006896973e-01 -2.334367251023650169e-03 -6.233829259872436523e-02 8.134939521551132202e-02 -1.990150213241577148e-01 -1.708868891000747681e-01 -1.410444676876068115e-01 8.950829505920410156e-02 2.767851650714874268e-01 -1.405578851699829102e-01 -2.913894653320312500e-01 -4.714586958289146423e-02 5.824655294418334961e-02 -1.538593769073486328e-01 1.942894160747528076e-01 5.441920831799507141e-02
3.206113874912261963e-01 -1.262624375522136688e-02 2.147685438394546509e-01 3.994717448949813843e-02 -3.153758049011230469e-01 -1.621219329535961151e-02 2.425298988819122314e-01 -1.649151295423507690e-01 8.977562189102172852e-03 1.032469272613525391e-01 1.618459224700927734e-01 6.265392154455184937e-02 -4.270060732960700989e-02 9.402514115208759904e-05 -3.850795924663543701e-01 4.532614350318908691e-02 1.553047448396682739e-01 -1.189247053116559982e-02 -7.322414964437484741e-02 6.860539317131042480e-02 -3.978569209575653076e-01 -2.226840257644653320e-01 -1.248055994510650635e-01 9.084825217723846436e-02 1.609311550855636597e-01 -8.894130587577819824e-02 -2.503483593463897705e-01 8.362615108489990234e-02 7.248689234256744385e-02 3.259060205891728401e-03 2.343643754720687866e-01 2.021250724792480469e-01
1.575582623481750488e-01 1.325645446777343750e-01 -1.421742588281631470e-01 -2.971389293670654297e-01 -6.161341667175292969e-01 1.200863569974899292e-01 -8.265606313943862915e-02 7.911249995231628418e-02 -2.005858346819877625e-02 2.269048988819122314e-01 -1.441027075052261353e-01 -1.371854394674301147e-01 1.637467443943023682e-01 3.905412182211875916e-02 -3.139708638191223145e-01 9.617702662944793701e-02 8.375716954469680786e-02 -1.085118055343627930e-01 -3.148729447275400162e-03 -6.464379280805587769e-02 8.088994026184082031e-02 6.290506571531295776e-02 -7.194229960441589355e-02 1.279660314321517944e-01 -1.704045198857784271e-02 -6.302714347839355469e-02 8.601062744855880737e-02 5.148353427648544312e-02 1.772894710302352905e-01 -2.395505309104919434e-01 2.201329320669174194e-01 8.779977262020111084e-02
1.668309676460921764e-03 5.820205435156822205e-02 -7.403606176376342773e-02 2.248523756861686707e-02 -2.147641330957412720e-01 1.655267924070358276e-01 1.614688932895660400e-01 4.007314145565032959e-01 3.304876089096069336e-01 -1.840357482433319092e-01 -1.731108427047729492e-01 5.601314827799797058e-02 7.263694703578948975e-02 3.448256850242614746e-02 -2.925128042697906494e-01 2.046889215707778931e-01 7.004795968532562256e-02 3.240025341510772705e-01 -2.162497490644454956e-01 3.155703097581863403e-02 1.217483077198266983e-02 2.832546271383762360e-02 -3.504710197448730469e-01 -6.880296021699905396e-02 1.095323041081428528e-01 -1.377769857645034790e-01 -7.999595999717712402e-02 -4.600434377789497375e-02 5.750256404280662537e-02 2.127793617546558380e-03 -7.177600264549255371e-02 2.936028838157653809e-01
2.879306674003601074e-02 -1.443035602569580078e-01 4.761333763599395752e-02 -3.356963628903031349e-03 -3.341462612152099609e-01 1.304247230291366577e-01 5.005490034818649292e-02 2.522775717079639435e-02 2.838525474071502686e-01 -2.042415589094161987e-01 -1.117503866553306580e-01 -1.064104288816452026e-01 -5.216690152883529663e-02 2.791716754436492920e-01 -2.238542437553405762e-01 8.637053519487380981e-02 2.143600881099700928e-01 3.104914426803588867e-01 7.549150288105010986e-02 5.035684257745742798e-02 1.174808889627456665e-01 -1.891563832759857178e-01 -4.007821083068847656e-01 -9.231877513229846954e-03 1.746527850627899170e-01 -6.188741326332092285e-02 -1.518715173006057739e-01 7.954213768243789673e-02 2.649759873747825623e-02 1.677085459232330322e-01 1.905271112918853760e-01 2.649492025375366211e-01
4.447399079799652100e-02 4.457000270485877991e-02 -1.410077065229415894e-01 1.558817625045776367e-01 -3.597924709320068359e-01 1.703087240457534790e-01 4.301102831959724426e-02 -1.814698874950408936e-01 2.110545784235000610e-01 2.054356038570404053e-01 8.074907213449478149e-02 -2.492392249405384064e-02 2.671698927879333496e-01 2.534804642200469971e-01 -1.136454939842224121e-01 5.471463128924369812e-02 4.192744195461273193e-02 1.453375369310379028e-01 -9.202826768159866333e-02 2.652536034584045410e-01 -1.372706443071365356e-01 2.090810239315032959e-01 -1.909553110599517822e-01 -7.562744617462158203e-02 2.121605128049850464e-01 -2.281961292028427124e-01 -2.482381463050842285e-01 -4.211956635117530823e-02 3.415535986423492432e-01 -7.389845699071884155e-02 4.558742512017488480e-03 1.552812159061431885e-01
1.234125047922134399e-01 1.637153029441833496e-01 8.330230414867401123e-02 -5.821733549237251282e-02 -3.739975094795227051e-01 2.662977576255798340e-01 2.428350150585174561e-01 1.342868804931640625e-01 -1.179019510746002197e-01 7.819938659667968750e-02 -4.333820939064025879e-02 2.096826136112213135e-01 1.017237678170204163e-01 3.484888970851898193e-01 -1.512631028890609741e-01 -6.261903047561645508e-02 -3.348862379789352417e-02 2.799537219107151031e-02 -8.587579429149627686e-02 -1.723878085613250732e-01 -1.233553439378738403e-01 1.407436132431030273e-01 -2.282793074846267700e-01 -2.369210682809352875e-02 2.171096354722976685e-01 -1.696707904338836670e-01 3.493696823716163635e-02 8.156755566596984863e-02 9.142658114433288574e-02 -1.921731792390346527e-02 4.401604831218719482e-01 1.497645825147628784e-01
1.789664477109909058e-01 7.908415049314498901e-02 7.631675899028778076e-02 7.884247601032257080e-02 -2.374574840068817139e-01 4.108927845954895020e-01 2.687796764075756073e-02 1.930979937314987183e-01 2.117789983749389648e-01 6.173560395836830139e-02 -1.213892549276351929e-01 -8.407410979270935059e-02 -2.500575408339500427e-02 9.898492693901062012e-02 -2.332264184951782227e-01 -4.849648475646972656e-02 2.479318976402282715e-01 -2.930888906121253967e-02 4.515771940350532532e-02 -8.666741661727428436e-03 -1.693924143910408020e-02 -2.179843187332153320e-02 -1.303844153881072998e-01 -3.934832513332366943e-01 -2.481758035719394684e-02 -3.439199328422546387e-01 8.971908129751682281e-03 9.220100194215774536e-02 -1.568941622972488403e-01 -1.164129972457885742e-01 9.138227999210357666e-02 3.711889982223510742e-01
1.239771768450737000e-01 4.568893834948539734e-02 -3.778649261221289635e-03 5.888092890381813049e-02 -2.157305479049682617e-01 1.428784877061843872e-01 -8.576334454119205475e-03 -1.152415722608566284e-01 9.395318478345870972e-02 1.202672794461250305e-01 -1.024210602045059204e-01 1.759386509656906128e-01 2.553518414497375488e-01 1.961075961589813232e-01 -1.449973881244659424e-01 5.374240875244140625e-01 -9.320582449436187744e-02 4.714825004339218140e-02 2.249047309160232544e-01 1.403772532939910889e-01 6.137527525424957275e-02 9.490824490785598755e-02 -1.024705916643142700e-01 -2.136747092008590698e-01 7.138537615537643433e-02 1.610330194234848022e-01 -9.072700142860412598e-02 -2.916942834854125977e-01 2.872685790061950684e-01 1.354359537363052368e-01 1.060180440545082092e-01 1.841877698898315430e-01
2.587973177433013916e-01 -1.196188330650329590e-01 -7.786614447832107544e-02 -2.028850018978118896e-01 -1.977202594280242920e-01 1.686676889657974243e-01 -9.253447875380516052e-03 8.012769371271133423e-02 2.620715089142322540e-02 1.623756289482116699e-01 -4.866793006658554077e-02 8.640576153993606567e-03 -1.968859694898128510e-02 1.200133711099624634e-01 -1.910112053155899048e-01 5.942372605204582214e-02 3.429060056805610657e-02 1.067028492689132690e-01 1.320019811391830444e-01 2.237418889999389648e-01 2.024631351232528687e-01 2.169089578092098236e-02 -4.497655332088470459e-01 2.053334563970565796e-02 1.713430732488632202e-01 2.584636956453323364e-02 -8.933103829622268677e-02 1.463299244642257690e-01 -1.329360604286193848e-01 1.329726576805114746e-01 -2.681560255587100983e-02 5.416898727416992188e-01
1.355085074901580811e-01 -5.668674409389495850e-02 -1.050354316830635071e-01 -7.413042709231376648e-03 -3.131025433540344238e-01 5.874933674931526184e-02 3.640985861420631409e-02 2.007052898406982422e-01 3.238898515701293945e-01 -6.142933666706085205e-02 5.107328295707702637e-02 -3.351978026330471039e-03 -2.064423635601997375e-03 1.318721175193786621e-01 -1.880905330181121826e-01 2.018192857503890991e-01 -4.672585427761077881e-02 1.038349345326423645e-01 -2.199827283620834351e-01 1.480364147573709488e-02 2.672391235828399658e-01 -3.457109928131103516e-01 -2.373242229223251343e-01 -2.564509212970733643e-01 3.137718141078948975e-01 -8.866488933563232422e-02 3.136946260929107666e-02 3.654304146766662598e-01 -2.096093259751796722e-02 2.543645352125167847e-02 3.673504292964935303e-02 -3.961575776338577271e-02
1.032417267560958862e-01 1.027071774005889893e-01 1.668653637170791626e-01 2.164074406027793884e-02 -3.262260854244232178e-01 -5.706220120191574097e-02 -1.547814160585403442e-01 4.164084419608116150e-02 -1.113761588931083679e-01 -1.025993451476097107e-01 -1.730543524026870728e-01 -1.771865338087081909e-01 9.160623885691165924e-03 9.500886313617229462e-03 -2.435507327318191528e-01 2.696373462677001953e-01 -8.556837588548660278e-02 -1.018099188804626465e-01 -1.876230984926223755e-01 1.243375893682241440e-02 -3.120011836290359497e-02 -2.395158857107162476e-01 7.990250736474990845e-02 -3.537715971469879150e-01 2.179536968469619751e-01 -1.546547859907150269e-01 1.690354198217391968e-01 6.056727841496467590e-02 1.190412715077400208e-01 9.233488887548446655e-02 4.114759340882301331e-02 4.771395921707153320e-01
2.806856296956539154e-02 9.482710808515548706e-02 6.050622090697288513e-02 3.255588114261627197e-01 -2.475974708795547485e-01 2.408003956079483032e-01 1.014891788363456726e-01 2.332113534212112427e-01 2.802570164203643799e-01 -1.313389986753463745e-01 -1.292421966791152954e-01 -1.033771708607673645e-01 5.625343695282936096e-02 9.816279262304306030e-02 -2.000412344932556152e-01 2.007948309183120728e-01 -1.048973277211189270e-01 1.029687672853469849e-01 -9.696905314922332764e-02 5.971687659621238708e-02 1.401653438806533813e-01 1.574215888977050781e-01 -3.721229434013366699e-01 -5.893818661570549011e-02 2.936088144779205322e-01 1.420969516038894653e-02 -1.621983498334884644e-01 1.598852686583995819e-02 2.046051919460296631e-01 -9.226324409246444702e-02 -3.776749595999717712e-02 3.074854016304016113e-01
3.202815949916839600e-01 1.727223247289657593e-01 6.240268051624298096e-02 -1.655817031860351562e-01 -4.159398078918457031e-01 7.851345837116241455e-02 -1.431523263454437256e-01 -1.862513422966003418e-01 4.591745510697364807e-02 5.545395240187644958e-02 -2.103063464164733887e-01 -2.085174247622489929e-02 2.533935606479644775e-01 7.202337961643934250e-03 1.274763494729995728e-01 2.201371937990188599e-01 7.095759361982345581e-02 -3.077160120010375977e-01 1.369202733039855957e-01 8.154489099979400635e-02 2.586643386166542768e-04 -4.978269711136817932e-02 -1.734092384576797485e-01 -2.182046324014663696e-01 2.231613993644714355e-01 -1.626993566751480103e-01 -1.592543721199035645e-01 1.836951375007629395e-01 -1.824040114879608154e-01 -1.062635984271764755e-02 1.517495363950729370e-01 1.613431274890899658e-01
1.891377121210098267e-01 -5.957307666540145874e-02 -1.890523582696914673e-01 1.856556087732315063e-01 -4.275555610656738281e-01 6.808708608150482178e-02 8.229193836450576782e-02 -2.354358509182929993e-02 2.302533984184265137e-01 2.093204110860824585e-01 -8.515528589487075806e-02 -3.978556022047996521e-02 1.640812754631042480e-01 5.377616267651319504e-03 9.585051238536834717e-02 5.429393425583839417e-02 1.401387806981801987e-02 1.273242086172103882e-01 2.503347396850585938e-02 1.653946489095687866e-01 -4.181919619441032410e-02 -9.885967522859573364e-02 5.829630419611930847e-02 -2.719541490077972412e-01 9.355521947145462036e-02 -3.683754503726959229e-01 6.411252915859222412e-02 -8.549390733242034912e-02 1.550451368093490601e-01 -8.415050804615020752e-02 4.733939468860626221e-01 -8.115595579147338867e-02
1.226921975612640381e-01 3.093557357788085938e-01 3.609666973352432251e-02 -6.057902937754988670e-04 -1.610410511493682861e-01 2.613275349140167236e-01 2.143080830574035645e-01 -1.438346952199935913e-01 1.282395273447036743e-01 1.346320658922195435e-01 -8.520875126123428345e-02 -1.193703189492225647e-01 2.707896232604980469e-01 -2.318968921899795532e-01 -2.260169833898544312e-01 1.765651255846023560e-01 -2.198982387781143188e-01 1.109793707728385925e-01 3.142521977424621582e-01 1.782729029655456543e-01 6.564551591873168945e-02 -1.435502916574478149e-01 -5.876364558935165405e-02 -1.275906860828399658e-01 2.584947049617767334e-01 -7.988786697387695312e-02 7.382421940565109253e-02 1.543855071067810059e-01 -1.598515212535858154e-01 -2.440867945551872253e-02 -3.517134487628936768e-02 3.097235560417175293e-01
2.458160817623138428e-01 4.616490006446838379e-02 1.919840127229690552e-01 -6.304831057786941528e-02 -3.298882842063903809e-01 1.246497705578804016e-01 1.303835660219192505e-01 2.581153213977813721e-01 1.174784824252128601e-01 -1.239352896809577942e-01 1.009643375873565674e-01 1.908561401069164276e-02 2.568207085132598877e-01 8.665169589221477509e-04 -9.048156440258026123e-02 4.065512716770172119e-01 -1.832632347941398621e-02 6.404788047075271606e-02 -2.078545838594436646e-02 1.378861963748931885e-01 1.895198374986648560e-01 1.775927096605300903e-01 -9.338315576314926147e-02 -7.292210590094327927e-03 -3.668410703539848328e-02 -5.045974999666213989e-02 -2.656858563423156738e-01 -5.278412997722625732e-02 3.450598120689392090e-01 3.625889122486114502e-02 -5.862044915556907654e-02 3.290564417839050293e-01
1.820149123668670654e-01 1.098466068506240845e-01 -1.447979807853698730e-01 8.796329796314239502e-02 -2.438885718584060669e-01 2.074830830097198486e-01 2.461600862443447113e-02 1.612546592950820923e-01 2.861402332782745361e-01 -1.206640824675559998e-01 4.096043109893798828e-02 2.042504549026489258e-01 1.965028643608093262e-01 8.084888011217117310e-02 -9.271358698606491089e-02 7.194838486611843109e-03 -2.653774339705705643e-03 2.252252548933029175e-01 -2.274639755487442017e-01 1.351920366287231445e-01 2.337839156389236450e-01 -1.729843579232692719e-02 -2.781059145927429199e-01 -8.362922072410583496e-02 2.762775123119354248e-01 3.547281920909881592e-01 1.640170067548751831e-01 1.988630294799804688e-01 5.242087319493293762e-02 1.262054592370986938e-01 1.217976287007331848e-01 2.029038518667221069e-01
1.365819945931434631e-02 2.710729539394378662e-01 1.198486909270286560e-01 5.304466560482978821e-02 -2.764705419540405273e-01 -5.495549738407135010e-02 1.554783433675765991e-01 -4.311714321374893188e-02 -1.214642003178596497e-01 -2.055792063474655151e-01 -1.234177798032760620e-01 -1.096859499812126160e-01 1.870938241481781006e-01 1.073276400566101074e-01 -1.918523907661437988e-01 3.932953253388404846e-02 2.541763475164771080e-03 -2.625000476837158203e-01 1.182725280523300171e-01 9.809846431016921997e-02 1.477829366922378540e-01 -1.513222306966781616e-01 -6.641356647014617920e-02 -2.305251359939575195e-01 4.638602733612060547e-01 -1.211573481559753418e-01 -2.500959336757659912e-01 5.292234569787979126e-02 -6.184053793549537659e-02 -2.027939446270465851e-02 9.776392579078674316e-02 3.615346848964691162e-01
-1.749865412712097168e-01 4.517453163862228394e-02 -9.242036938667297363e-02 2.208282053470611572e-01 -4.923321306705474854e-01 -1.325285881757736206e-01 1.792089492082595825e-01 1.786641776561737061e-01 2.523559629917144775e-01 7.054933160543441772e-02 -1.267149299383163452e-02 7.041026651859283447e-02 1.801628619432449341e-01 1.289821229875087738e-02 -2.009998261928558350e-01 -3.877596696838736534e-03 -4.215985909104347229e-02 -8.358570188283920288e-02 -2.341731488704681396e-01 3.703098297119140625e-01 1.162535995244979858e-01 1.747745424509048462e-01 4.476294666528701782e-02 6.861742585897445679e-02 -6.920081377029418945e-02 -1.883406788110733032e-01 -8.158545196056365967e-02 7.963424548506736755e-03 1.396777331829071045e-01 -1.463871002197265625e-01 3.142291307449340820e-01 3.252256289124488831e-02
2.489965707063674927e-01 5.422806716524064541e-04 -4.485511481761932373e-01 -1.377567052841186523e-01 -5.081465840339660645e-01 1.632746011018753052e-01 3.183868154883384705e-02 -2.554580569267272949e-02 -2.624317109584808350e-01 9.221774339675903320e-02 -4.924003779888153076e-02 2.627299539744853973e-02 1.169320419430732727e-01 -3.226139768958091736e-02 -2.311651557683944702e-01 -4.547930508852005005e-02 -1.157863587141036987e-01 3.262287750840187073e-02 3.672834113240242004e-02 2.108703702688217163e-01 -6.635699421167373657e-02 -5.464410781860351562e-02 -1.180689856410026550e-01 1.178708821535110474e-01 2.483090907335281372e-01 -1.230734735727310181e-01 -1.221006065607070923e-01 9.994357824325561523e-02 -1.029058545827865601e-01 -1.371298581361770630e-01 2.170058339834213257e-01 8.295821398496627808e-02
1.586132124066352844e-02 3.662585616111755371e-01 -2.736091613769531250e-02 9.786202758550643921e-02 -4.740107059478759766e-02 -9.916539490222930908e-02 2.395011186599731445e-01 2.464978247880935669e-01 8.147970773279666901e-03 8.493579179048538208e-02 -1.650211513042449951e-01 2.313816249370574951e-01 1.668577268719673157e-02 1.808960437774658203e-01 -1.321603059768676758e-01 1.457690447568893433e-01 1.244105119258165359e-02 -1.627349257469177246e-01 1.657943129539489746e-01 4.274209141731262207e-01 1.625863462686538696e-01 -1.329375803470611572e-01 -7.430195808410644531e-02 5.537721794098615646e-03 3.803244605660438538e-02 -2.198760211467742920e-01 -1.359425634145736694e-01 5.896534398198127747e-02 1.333186328411102295e-01 2.276767045259475708e-01 3.517307937145233154e-01 1.173116490244865417e-01
1.913857087492942810e-02 8.640705049037933350e-02 1.626001000404357910e-01 -2.176988571882247925e-01 -4.185713827610015869e-01 -4.213295131921768188e-02 1.258291304111480713e-01 2.301953136920928955e-01 1.377345174551010132e-01 4.002694413065910339e-02 -6.414134800434112549e-02 1.849375963211059570e-01 -3.921566903591156006e-02 -2.599141597747802734e-01 -1.048101708292961121e-01 2.178198546171188354e-01 -2.194885164499282837e-01 -5.880761891603469849e-02 1.166210696101188660e-02 3.237533271312713623e-01 3.097224049270153046e-02 3.385428786277770996e-01 -4.000682383775711060e-02 -8.710964024066925049e-02 2.363139837980270386e-01 -1.122339218854904175e-01 -4.673482850193977356e-02 -7.353304326534271240e-02 2.025720477104187012e-02 2.478195726871490479e-01 -1.606194376945495605e-01 2.027869224548339844e-01
2.109033167362213135e-01 3.901410102844238281e-01 2.095887064933776855e-01 3.088626824319362640e-02 -2.351164519786834717e-01 1.606804579496383667e-01 7.216612994670867920e-02 9.624071419239044189e-02 -1.432268787175416946e-02 -4.135789275169372559e-01 -1.159074753522872925e-01 3.448190540075302124e-02 1.570373177528381348e-01 7.507812976837158203e-02 -3.363138437271118164e-02 2.289069741964340210e-01 3.563533350825309753e-02 7.170658558607101440e-02 2.131554633378982544e-01 2.264042794704437256e-01 2.125269025564193726e-01 7.124689221382141113e-02 -1.705277264118194580e-01 -2.019298970699310303e-01 1.351413577795028687e-01 1.417639106512069702e-01 -2.403784394264221191e-01 8.213514089584350586e-02 1.264785230159759521e-01 2.056588381528854370e-01 -1.345734298229217529e-02 9.268417954444885254e-02
2.138153612613677979e-01 -5.869911611080169678e-02 -4.513937830924987793e-01 -2.143145352602005005e-02 -4.392038285732269287e-01 1.123251095414161682e-01 7.621507346630096436e-02 5.550098046660423279e-02 -1.034220531582832336e-01 2.663449048995971680e-01 9.034363925457000732e-02 4.435189533978700638e-03 1.932791471481323242e-01 2.201210707426071167e-01 -3.699658811092376709e-02 2.024901062250137329e-01 -5.965696275234222412e-02 -4.602536931633949280e-02 -8.458695560693740845e-02 1.856301724910736084e-01 -5.285438895225524902e-02 -1.237717121839523315e-01 -4.076744616031646729e-02 1.466202288866043091e-01 2.492524832487106323e-01 -2.826521992683410645e-01 -1.148169636726379395e-01 1.195871978998184204e-01 1.196410059928894043e-01 -1.034790053963661194e-01 8.052081614732742310e-02 1.569887697696685791e-01
4.329349100589752197e-02 1.484124660491943359e-01 -2.658770978450775146e-01 3.266711160540580750e-02 -2.112282514572143555e-01 2.843836508691310883e-02 3.633586764335632324e-01 1.726764589548110962e-01 4.250475764274597168e-02 -1.544761657714843750e-01 -7.094375044107437134e-02 -8.210680633783340454e-02 8.855384774506092072e-03 1.419031471014022827e-01 -2.713468670845031738e-01 -2.638133466243743896e-01 2.293999344110488892e-01 1.614485681056976318e-01 -9.794778376817703247e-02 3.302008807659149170e-01 1.878413558006286621e-01 -7.110238820314407349e-02 -2.129833102226257324e-01 -2.157413065433502197e-01 7.264219224452972412e-02 -1.913340836763381958e-01 2.315128445625305176e-01 -1.918054670095443726e-01 5.229335650801658630e-02 1.727148424834012985e-03 1.776590198278427124e-01 6.880447734147310257e-03
1.331357061862945557e-01 1.243508830666542053e-01 1.003115251660346985e-02 9.018804132938385010e-02 -4.820788204669952393e-01 1.665097922086715698e-01 1.311638206243515015e-01 -1.374295074492692947e-02 -5.207778513431549072e-02 1.899224705994129181e-02 -1.199038848280906677e-01 6.213195994496345520e-02 7.890374213457107544e-02 2.406461387872695923e-01 -3.464384377002716064e-02 -1.083033531904220581e-01 -2.091217041015625000e-02 -1.349884122610092163e-01 1.336191594600677490e-01 -1.406020671129226685e-01 -3.628454729914665222e-02 1.537249386310577393e-01 2.027407474815845490e-02 -2.679337859153747559e-01 3.747192323207855225e-01 -1.048618927597999573e-02 6.384537089616060257e-03 -2.185526639223098755e-01 3.073789477348327637e-01 9.227810055017471313e-02 2.751193046569824219e-01 2.494689077138900757e-01
2.147557139396667480e-01 3.125424981117248535e-01 -2.481735870242118835e-02 6.985852867364883423e-02 -2.142447233200073242e-01 -1.098337993025779724e-01 2.517686188220977783e-01 -2.413672022521495819e-02 -1.240322273224592209e-02 -2.720836699008941650e-01 -7.334031909704208374e-02 7.229349017143249512e-02 2.915715873241424561e-01 1.480194330215454102e-01 -1.666857004165649414e-01 1.264018416404724121e-01 -2.358246408402919769e-02 1.236509457230567932e-01 1.119304746389389038e-01 5.687137693166732788e-02 1.649106619879603386e-03 -8.993114344775676727e-03 -1.817832440137863159e-01 1.014339365065097809e-02 -1.120178550481796265e-01 -5.167344585061073303e-02 -2.500006258487701416e-01 -1.750551313161849976e-01 4.179899990558624268e-01 3.057929575443267822e-01 1.266553401947021484e-01 1.892709881067276001e-01
2.039403766393661499e-01 -3.224436938762664795e-02 1.521981805562973022e-01 -1.988874971866607666e-01 -5.184860825538635254e-01 -3.069039247930049896e-02 1.998519003391265869e-01 1.309183388948440552e-01 2.364953309297561646e-01 5.205010995268821716e-02 -7.667560875415802002e-02 4.649496451020240784e-02 -1.160444989800453186e-01 -8.418663591146469116e-02 -9.954969584941864014e-02 2.008525580167770386e-01 -1.924769580364227295e-01 1.419645398855209351e-01 4.667599871754646301e-02 1.905977278947830200e-01 1.048110350966453552e-01 1.717865616083145142e-01 1.521262377500534058e-01 -4.171383380889892578e-01 1.790090799331665039e-01 7.311952114105224609e-02 -1.319181472063064575e-01 6.242538336664438248e-03 5.367592908442020416e-03 1.901768147945404053e-01 -1.491950079798698425e-02 7.557442784309387207e-02
2.562453746795654297e-01 1.053567305207252502e-01 2.686285972595214844e-02 -2.334484755992889404e-01 -2.178238630294799805e-01 -1.584188193082809448e-01 1.295843422412872314e-01 1.632556170225143433e-01 2.899590432643890381e-01 1.813074052333831787e-01 -1.482736319303512573e-01 1.179516762495040894e-01 6.983431428670883179e-02 1.289885044097900391e-01 -8.310046978294849396e-03 5.140499398112297058e-02 -9.862551093101501465e-02 2.252074331045150757e-02 -1.191153004765510559e-01 2.643664777278900146e-01 3.082173168659210205e-01 -1.696993112564086914e-01 4.661837965250015259e-02 1.631230413913726807e-01 4.157370328903198242e-01 2.679413557052612305e-02 -4.085395857691764832e-02 2.737827599048614502e-01 2.150914669036865234e-01 -4.795389994978904724e-02 -1.689888238906860352e-01 -2.765293605625629425e-02
1.725917309522628784e-01 -9.271506220102310181e-03 2.161398082971572876e-01 5.044875666499137878e-02 -4.582327604293823242e-01 -6.721889972686767578e-02 1.645212024450302124e-01 -1.769808679819107056e-01 1.248809546232223511e-01 1.003649272024631500e-02 5.909037217497825623e-02 1.330117434263229370e-01 -6.698465347290039062e-02 -6.308823078870773315e-02 -2.438165992498397827e-01 -2.854816243052482605e-02 1.780970990657806396e-01 -1.095941406674683094e-04 1.208129525184631348e-01 9.747400879859924316e-02 -3.691791892051696777e-01 -1.473289281129837036e-01 1.434483528137207031e-01 7.583612203598022461e-02 2.255972921848297119e-01 -2.556360960006713867e-01 -2.894710004329681396e-01 4.832688719034194946e-02 1.131651997566223145e-01 -9.829046577215194702e-02 2.394316345453262329e-01 1.416340321302413940e-01
1.359815001487731934e-01 3.530747815966606140e-02 -2.262741327285766602e-01 -4.556138068437576294e-02 -3.843073546886444092e-01 6.324514001607894897e-02 1.175735071301460266e-01 1.467015892267227173e-01 -1.480638384819030762e-01 3.820270001888275146e-01 -2.570381015539169312e-02 -3.168114647269248962e-02 2.657264471054077148e-01 -3.708386421203613281e-02 -3.716201288625597954e-03 1.223563924431800842e-01 -2.871839329600334167e-02 8.334968984127044678e-02 -1.321116276085376740e-02 2.828989624977111816e-01 -1.824926733970642090e-01 4.416704177856445312e-02 -3.056295216083526611e-01 1.104641109704971313e-01 1.454752683639526367e-01 -1.339140832424163818e-01 -1.602575927972793579e-01 2.591822147369384766e-01 2.394904345273971558e-01 -6.698006391525268555e-02 2.377681732177734375e-01 6.536920368671417236e-02
7.740241289138793945e-02 2.979960143566131592e-01 -2.726077139377593994e-01 2.659493475221097469e-04 -2.871148586273193359e-01 3.141933679580688477e-02 1.846198290586471558e-01 -5.161213129758834839e-02 3.695358335971832275e-01 5.125929787755012512e-02 -1.128102913498878479e-01 5.414161831140518188e-02 9.819597005844116211e-02 3.977553173899650574e-02 -4.601218923926353455e-02 1.331212185323238373e-02 3.082969784736633301e-01 1.484503000974655151e-01 -2.851803600788116455e-02 1.497647445648908615e-02 2.697972357273101807e-01 -2.336296886205673218e-01 -7.195158302783966064e-02 -3.585964143276214600e-01 1.549261510372161865e-01 -7.639809697866439819e-02 3.520547226071357727e-02 1.759985536336898804e-01 1.807850450277328491e-01 -2.603985369205474854e-01 -3.715214319527149200e-03 2.321896143257617950e-02
1.945924907922744751e-01 1.782170534133911133e-01 -4.690964147448539734e-02 6.366602610796689987e-03 -4.655538499355316162e-01 4.257853031158447266e-01 3.334148526191711426e-01 -5.881639942526817322e-02 -6.964483112096786499e-02 2.648608200252056122e-02 -1.177977696061134338e-01 1.475421488285064697e-01 9.884288161993026733e-02 3.338381648063659668e-01 -1.884338632225990295e-02 8.701240271329879761e-02 8.648050576448440552e-02 -8.821684122085571289e-02 1.242261752486228943e-01 -3.178735822439193726e-02 -8.770591765642166138e-02 1.512880921363830566e-01 -2.098975032567977905e-01 9.055606275796890259e-02 7.085680216550827026e-02 -1.264158934354782104e-01 1.090305522084236145e-01 -4.477866739034652710e-02 1.668815910816192627e-01 -2.163927257061004639e-01 1.441819220781326294e-01 1.524864602833986282e-02
7.002624124288558960e-02 -1.186871603131294250e-01 -9.000630676746368408e-02 9.952202439308166504e-02 -4.095445573329925537e-01 6.738673150539398193e-02 1.242235228419303894e-01 1.126269102096557617e-01 -2.259907573461532593e-01 3.544268384575843811e-02 -1.021482720971107483e-01 -1.267142146825790405e-01 1.547927260398864746e-01 1.821408122777938843e-01 -1.938147097826004028e-02 -4.005225002765655518e-02 -6.206949055194854736e-02 3.558021187782287598e-01 -9.385289251804351807e-02 1.533208787441253662e-01 5.908587574958801270e-02 -1.759736686944961548e-01 -1.647160202264785767e-01 1.076669320464134216e-01 2.777439057826995850e-01 -3.393203318119049072e-01 -1.327580958604812622e-01 1.310043781995773315e-01 2.258158624172210693e-01 -1.786474883556365967e-02 3.187882602214813232e-01 9.346466511487960815e-02
2.429919987916946411e-01 1.681875139474868774e-01 2.138882428407669067e-01 -2.805521339178085327e-02 -3.606147766113281250e-01 -2.155239433050155640e-01 1.102903559803962708e-01 -1.875461339950561523e-01 -1.187755912542343140e-01 1.334341466426849365e-01 -1.379731148481369019e-01 -1.235822662711143494e-01 -1.064873114228248596e-01 5.512089282274246216e-02 -2.244164198637008667e-01 2.590050697326660156e-01 1.367390453815460205e-01 -1.491072326898574829e-01 8.541233837604522705e-02 8.036921173334121704e-02 1.619475185871124268e-01 2.224249094724655151e-01 -8.400498330593109131e-02 -2.371197342872619629e-01 4.277271330356597900e-01 -2.125494629144668579e-01 -4.369358345866203308e-02 1.217044144868850708e-02 2.330547757446765900e-02 1.097248718142509460e-01 -8.162488043308258057e-02 -3.402902185916900635e-02
6.278515607118606567e-02 2.376712858676910400e-02 9.900654666125774384e-03 3.073582658544182777e-03 -6.676417589187622070e-01 -3.569523617625236511e-02 8.130120113492012024e-03 1.189277619123458862e-01 -7.466756552457809448e-02 1.999376118183135986e-01 -1.795039772987365723e-01 -8.504146337509155273e-02 8.245455101132392883e-03 -6.724874489009380341e-03 1.027048081159591675e-01 -4.127173125743865967e-02 -5.153281241655349731e-02 2.290647849440574646e-02 -1.894692778587341309e-01 2.791747450828552246e-01 -1.409499794244766235e-01 1.644904166460037231e-01 5.574310570955276489e-02 -1.123926416039466858e-01 1.228396296501159668e-01 8.607776463031768799e-02 -1.908002197742462158e-01 -1.111002042889595032e-01 2.822023630142211914e-01 -2.615462429821491241e-02 2.574764788150787354e-01 1.980987340211868286e-01
2.361315488815307617e-01 4.669730365276336670e-02 1.573072522878646851e-01 -8.817715942859649658e-02 -2.831294834613800049e-01 -1.437229663133621216e-02 -1.520743817090988159e-01 -2.821186780929565430e-01 5.113901570439338684e-02 1.103888079524040222e-01 -8.472172170877456665e-02 -7.410079985857009888e-02 2.051401138305664062e-01 -6.951574981212615967e-02 -4.751138389110565186e-01 -1.310781836509704590e-01 4.160885512828826904e-02 4.614957422018051147e-02 -4.489095509052276611e-02 2.489351779222488403e-01 1.246026307344436646e-01 -1.160606592893600464e-01 -2.415361702442169189e-01 1.762142479419708252e-01 2.991490960121154785e-01 -4.241828992962837219e-02 3.100193850696086884e-02 2.337839752435684204e-01 9.242245554924011230e-02 2.396735697984695435e-01 5.012845993041992188e-02 8.671259135007858276e-02
2.827876508235931396e-01 -2.217115312814712524e-01 1.763274818658828735e-01 4.229786340147256851e-03 -3.710491359233856201e-01 -1.048828009516000748e-03 1.856611818075180054e-01 -5.960031598806381226e-02 8.579218410886824131e-04 2.185465418733656406e-04 5.205170437693595886e-02 7.765801250934600830e-02 6.778615061193704605e-03 1.706905812025070190e-01 -3.836913108825683594e-01 3.114325180649757385e-02 3.113427162170410156e-01 2.005111426115036011e-02 2.027591168880462646e-01 1.318079084157943726e-01 -3.359233140945434570e-01 -6.160463020205497742e-02 -7.468117773532867432e-02 5.028352513909339905e-02 8.401992172002792358e-02 -2.314333915710449219e-01 -1.784442514181137085e-01 -1.325473785400390625e-01 1.894406676292419434e-01 -8.360788226127624512e-02 2.031609266996383667e-01 5.659964680671691895e-02
3.712002635002136230e-01 1.081766113638877869e-01 1.580872684717178345e-01 -2.147523760795593262e-01 -4.535472393035888672e-01 -8.369611203670501709e-02 1.292655169963836670e-01 -9.907333552837371826e-02 -3.421282023191452026e-02 8.211220800876617432e-02 -9.239108860492706299e-02 -4.416395723819732666e-01 1.746787130832672119e-01 -8.901047706604003906e-02 -2.402470558881759644e-01 8.330830186605453491e-02 3.933876380324363708e-02 -1.962838321924209595e-01 1.183775067329406738e-02 5.963260680437088013e-02 1.762395799160003662e-01 2.491023391485214233e-02 7.221140712499618530e-02 1.068029552698135376e-01 1.885010749101638794e-01 -8.912602066993713379e-02 -1.667567156255245209e-02 8.730761706829071045e-02 1.475124955177307129e-01 -7.320056110620498657e-02 2.288228571414947510e-01 5.143473669886589050e-02
1.841268688440322876e-01 5.239013954997062683e-02 3.437282517552375793e-02 3.634441178292036057e-03 -1.473021060228347778e-01 2.521446049213409424e-01 -5.262050777673721313e-02 3.505908325314521790e-02 -9.869194030761718750e-02 -1.289794147014617920e-01 -1.951231807470321655e-01 -4.259156808257102966e-02 3.062420152127742767e-02 -5.713533237576484680e-02 -4.269235730171203613e-01 2.081827819347381592e-01 -1.524290740489959717e-01 -3.307647407054901123e-01 -9.497095644474029541e-02 1.635473668575286865e-01 7.024790346622467041e-02 -1.346341967582702637e-01 -9.164050966501235962e-02 -1.683101505041122437e-01 3.891389071941375732e-02 -1.664803922176361084e-01 7.237473130226135254e-02 1.957836449146270752e-01 4.825603961944580078e-02 2.057297229766845703e-01 1.412032395601272583e-01 4.595979750156402588e-01
2.488313019275665283e-01 1.580473482608795166e-01 -4.823058098554611206e-02 3.395273815840482712e-03 -5.307340621948242188e-01 8.001737296581268311e-02 1.269320845603942871e-01 -1.907247304916381836e-01 -9.757631272077560425e-02 -4.092402756214141846e-02 -1.383702009916305542e-01 -1.595380455255508423e-01 7.164578139781951904e-02 -1.762209832668304443e-01 -2.357368022203445435e-01 2.792402803897857666e-01 -1.568486243486404419e-01 -2.219672650098800659e-01 -6.618648022413253784e-02 -1.292819902300834656e-02 3.063335316255688667e-04 3.011873960494995117e-01 1.536839604377746582e-01 -2.403656952083110809e-02 9.502061456441879272e-02 -2.592235207557678223e-01 -1.255062036216259003e-02 2.447364479303359985e-01 7.673090696334838867e-02 -6.031906232237815857e-02 -5.346075072884559631e-02 5.173037573695182800e-02
-6.901579350233078003e-02 5.764982476830482483e-02 -7.649545371532440186e-02 -1.541859121061861515e-03 -4.596083462238311768e-01 1.847561448812484741e-01 1.370230466127395630e-01 -2.306447923183441162e-01 6.599878519773483276e-02 -3.368159383535385132e-02 -2.103444486856460571e-01 -2.790100574493408203e-01 -1.155427843332290649e-01 1.322400569915771484e-01 -1.427550166845321655e-01 4.843461140990257263e-02 -9.264875948429107666e-02 -4.986026883125305176e-02 -9.055634588003158569e-02 2.166302800178527832e-01 -8.068716526031494141e-02 -1.307455897331237793e-01 1.933318376541137695e-01 -3.624564111232757568e-01 -3.457061573863029480e-02 -1.538632214069366455e-01 -9.992249310016632080e-02 2.206530719995498657e-01 3.050369620323181152e-01 8.090316504240036011e-02 5.346442386507987976e-02 2.074122875928878784e-01
1.494571566581726074e-01 -8.978507667779922485e-02 1.368800103664398193e-01 2.423117011785507202e-01 -3.559356927871704102e-01 2.388885319232940674e-01 -2.903990074992179871e-02 1.418596655130386353e-01 7.591027766466140747e-02 -1.734473407268524170e-01 -2.100756764411926270e-01 -9.768405556678771973e-02 2.422260940074920654e-01 -3.391633555293083191e-02 7.026676088571548462e-02 1.476763188838958740e-01 -2.082081139087677002e-01 1.522062420845031738e-01 -1.071229726076126099e-01 8.616000413894653320e-02 1.286607980728149414e-01 -1.876041851937770844e-02 -2.124121338129043579e-01 -1.283389180898666382e-01 4.949724674224853516e-02 -3.174401521682739258e-01 3.380003944039344788e-02 2.223799191415309906e-02 1.514314264059066772e-01 -7.540478557348251343e-02 1.576169431209564209e-01 4.348650872707366943e-01
4.228424513712525368e-04 -2.362019121646881104e-01 -1.591371558606624603e-02 -6.131818052381277084e-03 -2.965016961097717285e-01 5.856188386678695679e-02 2.011166512966156006e-01 -1.281987875699996948e-02 1.581073850393295288e-01 3.143784403800964355e-02 -1.700044423341751099e-01 1.422181278467178345e-01 1.598650962114334106e-01 1.211624220013618469e-01 -1.288106143474578857e-01 1.842574328184127808e-01 -3.088256157934665680e-02 -4.760833084583282471e-02 -1.423923671245574951e-01 4.256459176540374756e-01 -1.339627504348754883e-01 4.044842720031738281e-02 1.645981967449188232e-01 -2.056998610496520996e-01 6.515631079673767090e-02 -2.850429415702819824e-01 5.818084999918937683e-02 -1.230320557951927185e-01 3.720224797725677490e-01 -1.556202620267868042e-01 2.908467650413513184e-01 3.441862389445304871e-02
2.077042609453201294e-01 3.220637142658233643e-01 8.626332879066467285e-02 -1.025583073496818542e-01 -2.148119807243347168e-01 -2.764446660876274109e-02 1.378001123666763306e-01 -8.329915255308151245e-02 -1.558729857206344604e-01 -2.826159000396728516e-01 4.674126580357551575e-02 2.874573506414890289e-02 -5.908384919166564941e-02 4.050182178616523743e-02 -1.534888148307800293e-01 1.529806852340698242e-01 1.354835834354162216e-02 -2.011245340108871460e-01 8.965080976486206055e-02 5.045970901846885681e-02 -1.067090705037117004e-01 -1.658398807048797607e-01 -1.585849821567535400e-01 -2.579957842826843262e-01 4.485384225845336914e-01 -3.221796154975891113e-01 -7.146702706813812256e-02 1.022069603204727173e-01 1.302307993173599243e-01 9.688900783658027649e-03 -4.366967082023620605e-02 2.859126031398773193e-01
-1.117885038256645203e-01 1.153346002101898193e-01 -8.050037175416946411e-02 -4.755795747041702271e-02 -4.640085101127624512e-01 5.307157523930072784e-03 1.644193232059478760e-01 1.497584730386734009e-01 1.183492597192525864e-02 1.531110107898712158e-01 1.059035286307334900e-01 -1.102403271943330765e-02 1.699561327695846558e-01 2.542504668235778809e-01 -2.176854461431503296e-01 9.689874947071075439e-02 -2.363381683826446533e-01 -1.056094020605087280e-01 -2.321051061153411865e-01 5.808519665151834488e-03 -1.828777976334095001e-02 -6.976193934679031372e-02 5.597288906574249268e-02 -3.265064060688018799e-01 2.128013819456100464e-01 -1.074649766087532043e-01 1.185757964849472046e-01 -1.816783696413040161e-01 3.466918170452117920e-01 -2.013850957155227661e-02 2.338909208774566650e-01 -1.946072839200496674e-02
-8.815450966358184814e-02 1.491005569696426392e-01 1.129642277956008911e-01 -3.223913908004760742e-01 -2.190566211938858032e-01 -7.666616886854171753e-02 3.793081045150756836e-01 1.977274119853973389e-01 2.220989614725112915e-01 -2.151634544134140015e-02 6.793091446161270142e-02 1.724919974803924561e-01 1.463505327701568604e-01 -8.406022191047668457e-02 -3.935765624046325684e-01 5.503007210791110992e-03 1.018110476434230804e-02 1.827325820922851562e-01 1.317318081855773926e-01 1.392069011926651001e-01 -2.968825399875640869e-02 1.157718151807785034e-01 -1.204742714762687683e-01 -9.490653127431869507e-02 -4.848663136363029480e-02 -2.165010869503021240e-01 -3.292630910873413086e-01 5.906679481267929077e-02 5.687595158815383911e-02 1.407249569892883301e-01 2.170268297195434570e-01 -9.793724119663238525e-02
3.454373031854629517e-02 1.404315382242202759e-01 5.560699105262756348e-02 2.837506532669067383e-01 -3.157694041728973389e-01 1.365813612937927246e-01 1.758904606103897095e-01 -1.244626119732856750e-01 8.448065817356109619e-02 1.562431752681732178e-01 -3.628170862793922424e-02 -3.018221855163574219e-01 8.081185817718505859e-02 -1.615610159933567047e-02 -2.240078151226043701e-01 1.345781087875366211e-01 -4.253249242901802063e-02 1.172435134649276733e-01 -9.964299201965332031e-02 1.001772880554199219e-01 2.222706675529479980e-01 -1.807586997747421265e-01 -2.342697381973266602e-01 -9.823121130466461182e-02 8.797046542167663574e-02 -1.352919638156890869e-01 2.555410265922546387e-01 1.242628321051597595e-01 3.266127705574035645e-01 1.839965283870697021e-01 1.009640693664550781e-01 3.033204972743988037e-01
-4.769177362322807312e-02 9.395146369934082031e-02 -1.674813628196716309e-01 6.026855111122131348e-02 -2.691493034362792969e-01 2.193476771935820580e-03 4.746399223804473877e-01 5.168080329895019531e-02 1.042144596576690674e-01 -1.148772016167640686e-01 6.486149877309799194e-02 -3.676638379693031311e-02 2.276409789919853210e-02 6.715241074562072754e-02 -1.806910485029220581e-01 3.995736241340637207e-01 -1.029994562268257141e-01 2.101242691278457642e-01 2.985869646072387695e-01 7.547858357429504395e-02 4.341120272874832153e-02 6.668712198734283447e-02 -2.346561700105667114e-01 -1.335631757974624634e-01 9.039846807718276978e-02 1.406544595956802368e-01 -6.857852637767791748e-02 -2.447319217026233673e-02 2.743986546993255615e-01 1.860868036746978760e-01 -8.194813877344131470e-02 2.261005192995071411e-01
2.362277954816818237e-01 1.056190803647041321e-01 1.345462650060653687e-01 8.140703290700912476e-02 -2.072204947471618652e-01 2.285855412483215332e-01 8.182784914970397949e-02 -1.051865518093109131e-02 2.386675626039505005e-01 1.950582265853881836e-01 -3.762694075703620911e-02 -7.648864388465881348e-02 1.545907407999038696e-01 -3.664605692028999329e-02 -9.059398621320724487e-02 1.246578712016344070e-02 3.402169048786163330e-02 1.783327460289001465e-01 -3.148379921913146973e-01 2.095343470573425293e-01 2.448944896459579468e-01 -1.636569648981094360e-01 -7.687824964523315430e-02 -3.436945378780364990e-01 6.266012787818908691e-02 -6.068483740091323853e-02 1.443966180086135864e-01 2.205039411783218384e-01 3.317245543003082275e-01 -1.954043060541152954e-01 2.403264343738555908e-01 2.429251745343208313e-02
-9.903087280690670013e-03 -7.696330547332763672e-02 -2.854015827178955078e-01 1.054938733577728271e-01 -4.686596989631652832e-01 -4.151453077793121338e-02 -1.299014035612344742e-02 -6.258568912744522095e-02 -2.300396412611007690e-01 7.943227887153625488e-02 1.174057461321353912e-02 -8.188723772764205933e-02 1.805235892534255981e-01 1.081260591745376587e-01 -2.805482149124145508e-01 9.894232451915740967e-02 -8.169651031494140625e-02 2.125126123428344727e-01 8.672294206917285919e-03 4.156983643770217896e-02 -7.205842435359954834e-02 -5.418043956160545349e-02 -1.702023744583129883e-01 2.628743648529052734e-01 3.531138896942138672e-01 9.485913813114166260e-02 -1.122317910194396973e-01 1.758895963430404663e-01 2.290762811899185181e-01 1.490302085876464844e-01 6.672595441341400146e-02 2.467765957117080688e-01
1.281549483537673950e-01 1.932910270988941193e-02 7.917918264865875244e-02 1.251141913235187531e-02 -3.445649147033691406e-01 2.056719362735748291e-01 2.721754014492034912e-01 2.004718966782093048e-02 8.379761129617691040e-02 -1.216795369982719421e-01 -1.739693731069564819e-01 7.216362655162811279e-02 2.824915051460266113e-01 1.453305482864379883e-01 -1.814973503351211548e-01 -2.304711639881134033e-01 -5.443056672811508179e-02 -1.989793628454208374e-01 -1.629373133182525635e-01 -1.647432744503021240e-01 6.828659772872924805e-02 6.221602112054824829e-02 -5.242303386330604553e-02 -1.289173960685729980e-01 -6.257690023630857468e-03 -1.899975538253784180e-01 -1.262963414192199707e-01 -9.338026493787765503e-02 3.417865931987762451e-01 -1.404271572828292847e-01 2.443559169769287109e-01 3.402725756168365479e-01
5.145594850182533264e-02 2.528026998043060303e-01 -4.840747639536857605e-02 1.787431165575981140e-02 -2.316613346338272095e-01 6.328318268060684204e-02 3.837472498416900635e-01 1.970591098070144653e-01 6.533457338809967041e-02 6.602814793586730957e-02 8.616062812507152557e-03 1.802219599485397339e-01 1.743980497121810913e-01 1.468649506568908691e-01 1.101154554635286331e-02 3.394151329994201660e-01 -3.060730099678039551e-01 2.792710997164249420e-02 6.748428940773010254e-02 2.991037964820861816e-01 -1.613414287567138672e-01 7.280826568603515625e-02 5.331875756382942200e-02 -1.463102251291275024e-01 1.803396642208099365e-01 3.231461346149444580e-02 -1.653070747852325439e-01 1.029619276523590088e-01 1.244961768388748169e-01 3.298319280147552490e-01 1.952408403158187866e-01 2.372698299586772919e-02
3.712483346462249756e-01 3.780374303460121155e-02 -1.893068104982376099e-01 -9.798073768615722656e-02 -1.605066657066345215e-01 5.038330703973770142e-02 3.420221433043479919e-02 2.448926270008087158e-01 2.626251876354217529e-01 3.737820982933044434e-01 -1.610985398292541504e-01 1.289351284503936768e-01 -6.853830534964799881e-03 4.685199260711669922e-02 -2.704372107982635498e-01 1.997892558574676514e-01 -8.630087599158287048e-03 -2.125352434813976288e-02 -4.185557737946510315e-02 8.155760914087295532e-02 2.089441120624542236e-01 -1.749822348356246948e-01 1.396206617355346680e-01 1.138391941785812378e-01 2.041968256235122681e-01 -3.703670576214790344e-02 5.396810360252857208e-03 1.838074810802936554e-02 4.088184535503387451e-01 -9.457504004240036011e-02 1.550268530845642090e-01 -1.021208427846431732e-02
3.929314613342285156e-01 -3.283911570906639099e-02 4.726625606417655945e-02 -2.538817226886749268e-01 -4.130902290344238281e-01 1.373700946569442749e-01 -3.545773029327392578e-02 -1.366239339113235474e-01 3.626015484333038330e-01 2.556489408016204834e-01 -1.491230577230453491e-01 -8.750551193952560425e-02 1.341429799795150757e-01 2.397959828376770020e-01 -5.136815458536148071e-02 -1.402289569377899170e-01 3.488320112228393555e-02 -1.599608547985553741e-02 3.363355249166488647e-02 5.873302370309829712e-02 -1.344601064920425415e-01 -7.726655155420303345e-02 -1.067935675382614136e-02 1.380353793501853943e-02 3.897392451763153076e-01 -1.386850513517856598e-02 1.953906752169132233e-02 -2.472392097115516663e-02 -1.791322231292724609e-02 2.075526565313339233e-01 8.488517999649047852e-02 9.886508435010910034e-02
8.078173547983169556e-02 -1.266321241855621338e-01 -2.028928697109222412e-02 -1.097170785069465637e-01 -4.179417490959167480e-01 -1.187706068158149719e-01 -2.580795064568519592e-02 -6.906460970640182495e-02 8.932371623814105988e-03 1.055755466222763062e-01 -2.268549501895904541e-01 -1.313723158091306686e-02 6.392138451337814331e-02 3.373355139046907425e-03 -1.770105063915252686e-01 -1.283911615610122681e-01 -1.630492657423019409e-01 -1.845120191574096680e-01 -1.858754307031631470e-01 2.745481431484222412e-01 -6.516151875257492065e-02 1.756890714168548584e-01 -1.215251162648200989e-01 -3.690153360366821289e-01 1.698404550552368164e-01 -3.195975720882415771e-02 -3.571778908371925354e-02 9.832789003849029541e-02 3.038965761661529541e-01 -3.566711395978927612e-02 1.288552880287170410e-01 3.851564228534698486e-01
2.839565575122833252e-01 -8.402586728334426880e-02 -8.608673512935638428e-02 2.730435431003570557e-01 -3.007573187351226807e-01 1.313374787569046021e-01 7.244952768087387085e-02 -7.746331393718719482e-02 7.094481587409973145e-02 1.319284439086914062e-01 1.623009145259857178e-02 2.705456502735614777e-02 5.362553149461746216e-02 -3.796967864036560059e-02 -2.943894267082214355e-01 1.963917016983032227e-01 1.654504835605621338e-01 -1.805800497531890869e-01 1.288588065654039383e-02 4.008484780788421631e-01 -2.077521532773971558e-01 6.416344549506902695e-03 6.834000349044799805e-02 2.934500575065612793e-01 2.071642577648162842e-01 5.228761956095695496e-02 -1.588788181543350220e-01 -7.666805386543273926e-02 1.483670324087142944e-01 -1.037922650575637817e-01 3.063701689243316650e-01 1.308521814644336700e-02
2.973847091197967529e-02 2.502670586109161377e-01 1.926479488611221313e-01 7.039628177881240845e-02 -2.100511789321899414e-01 1.403439342975616455e-01 1.034448891878128052e-01 4.053886979818344116e-02 -9.005805104970932007e-02 -3.955545425415039062e-01 -3.713350594043731689e-01 -1.087205782532691956e-01 1.079640313982963562e-01 -1.120531558990478516e-01 -3.297806084156036377e-01 2.744183838367462158e-01 5.082686617970466614e-02 -9.937337785959243774e-02 7.575924042612314224e-03 6.712105125188827515e-02 8.715780824422836304e-02 6.504498887807130814e-04 -1.496580541133880615e-01 -5.363361537456512451e-02 4.800945520401000977e-02 -1.083841547369956970e-01 -1.469441950321197510e-01 -3.305255249142646790e-02 -5.846162792295217514e-03 -9.120550006628036499e-03 1.706622242927551270e-01 4.240544438362121582e-01
2.763067781925201416e-01 -3.291948465630412102e-03 4.541888833045959473e-02 7.206018548458814621e-03 -3.260892033576965332e-01 4.362427163869142532e-03 1.460649818181991577e-01 -1.679099649190902710e-01 5.763508006930351257e-02 2.390630692243576050e-01 -1.149585396051406860e-01 7.628044486045837402e-02 1.270750164985656738e-01 2.209121733903884888e-01 -2.717453837394714355e-01 3.356854617595672607e-02 2.841100469231605530e-02 -1.379306614398956299e-01 -1.350664496421813965e-01 2.841666154563426971e-02 -2.028494179248809814e-01 3.337875902652740479e-01 -1.740867942571640015e-01 -5.718847271054983139e-03 2.171358466148376465e-01 -3.440709412097930908e-01 -2.329106256365776062e-02 1.992463022470474243e-01 2.916900813579559326e-01 -8.884547278285026550e-03 1.768981218338012695e-01 -4.695070534944534302e-02
2.302793413400650024e-02 4.025717675685882568e-01 -4.595747590065002441e-02 1.252689957618713379e-01 -1.709164679050445557e-01 7.986811548471450806e-02 2.356399148702621460e-01 -4.546391591429710388e-02 1.080977842211723328e-01 2.727648019790649414e-01 -1.893201768398284912e-01 -2.117811739444732666e-01 2.364993393421173096e-01 4.666315764188766479e-02 -3.358845710754394531e-01 3.737063705921173096e-02 -3.025152161717414856e-02 -2.149042189121246338e-01 2.434848845005035400e-01 3.520791232585906982e-01 -7.059314846992492676e-02 -1.971423923969268799e-01 -4.553293064236640930e-02 2.996365912258625031e-02 2.187878638505935669e-01 1.588590890169143677e-01 4.193333163857460022e-02 -3.304266603663563728e-03 1.831956789828836918e-03 -2.377751097083091736e-02 9.826336055994033813e-02 1.582783460617065430e-01
3.138743713498115540e-02 2.324643880128860474e-01 1.832699030637741089e-01 -5.338894575834274292e-02 -4.077474474906921387e-01 -2.393929958343505859e-01 2.473164796829223633e-01 -1.763114482164382935e-01 -1.036636456847190857e-01 9.296653419733047485e-02 -2.921885550022125244e-01 -4.008533060550689697e-02 2.393074184656143188e-01 -2.637009322643280029e-02 -2.285128533840179443e-01 -1.089945994317531586e-02 -6.166510656476020813e-02 3.182533383369445801e-02 -6.691310089081525803e-03 1.043737754225730896e-01 2.889620959758758545e-01 2.593972086906433105e-01 -3.756973519921302795e-02 6.725654006004333496e-02 3.339369595050811768e-01 -8.714850991964340210e-03 2.862808704376220703e-01 4.190228879451751709e-02 5.665015801787376404e-02 1.867904886603355408e-02 6.649097800254821777e-02 -1.708427257835865021e-02
1.943950057029724121e-01 1.245842408388853073e-02 -4.104004800319671631e-02 7.342615723609924316e-02 -4.004043638706207275e-01 6.570108979940414429e-02 2.348329722881317139e-01 3.586899340152740479e-01 7.888986729085445404e-03 3.861976042389869690e-02 8.955787867307662964e-02 -1.109535917639732361e-01 2.733438611030578613e-01 -3.963107988238334656e-02 -7.295353710651397705e-02 1.896428167819976807e-01 -8.862988650798797607e-02 1.289835721254348755e-01 4.047694429755210876e-02 1.161977574229240417e-01 4.171572998166084290e-02 8.036587387323379517e-02 -2.516381144523620605e-01 1.107440814375877380e-01 -1.345904916524887085e-01 7.314551621675491333e-02 -4.065120220184326172e-01 -8.968195319175720215e-02 2.168925851583480835e-01 2.028732150793075562e-01 1.155465543270111084e-01 2.129495590925216675e-01
2.424992918968200684e-01 -3.991361334919929504e-02 1.728674322366714478e-01 -2.593757510185241699e-01 -4.527214169502258301e-01 1.137865856289863586e-01 1.077062636613845825e-01 -1.652190536260604858e-01 6.355670094490051270e-02 2.073039114475250244e-01 -1.187346354126930237e-01 -3.333225846290588379e-01 2.792899608612060547e-01 -4.089830815792083740e-02 -3.317711651325225830e-01 2.177895512431859970e-03 1.438015550374984741e-01 -1.216725632548332214e-01 4.477682709693908691e-02 3.303208574652671814e-02 1.861453652381896973e-01 2.775810100138187408e-02 -6.462065130472183228e-02 2.902329713106155396e-02 2.116798311471939087e-01 4.787119105458259583e-02 -1.298142131417989731e-02 8.530281484127044678e-02 7.508578896522521973e-02 -6.954721361398696899e-02 2.821424603462219238e-01 5.411882419139146805e-03
1.966298669576644897e-01 -1.596378982067108154e-01 -9.004091471433639526e-02 1.324545443058013916e-01 -3.349373340606689453e-01 1.536963880062103271e-01 7.135267555713653564e-02 2.112009078264236450e-01 -1.219313824549317360e-03 1.258892267942428589e-01 -2.218119613826274872e-02 1.070947349071502686e-01 -1.413058936595916748e-01 1.341450512409210205e-01 -4.159725606441497803e-01 2.668687701225280762e-01 -1.082090009003877640e-02 9.461452066898345947e-02 7.079510390758514404e-02 -1.290324609726667404e-02 2.020284831523895264e-01 -1.104372665286064148e-01 -4.181912839412689209e-01 5.124006420373916626e-02 -5.825494602322578430e-02 -1.002678200602531433e-01 -8.562714606523513794e-02 -1.845052093267440796e-01 1.268235296010971069e-01 1.933427006006240845e-01 2.806353382766246796e-02 2.466367036104202271e-01
7.228337973356246948e-02 1.696183383464813232e-01 -2.992967665195465088e-01 3.376927599310874939e-02 -3.661627173423767090e-01 -9.230326861143112183e-02 4.479793086647987366e-02 2.028008401393890381e-01 3.528493922203779221e-03 -2.830851078033447266e-01 -2.973013222217559814e-01 3.628367930650711060e-02 1.085768267512321472e-01 -4.493629385251551867e-04 -2.185864299535751343e-01 -2.777439653873443604e-01 1.618401259183883667e-01 -1.922385953366756439e-02 -8.984902501106262207e-02 9.534339606761932373e-02 1.392029970884323120e-01 -1.490805298089981079e-01 -1.834730654954910278e-01 -2.750100791454315186e-01 -4.750979691743850708e-02 -2.554178237915039062e-01 7.508165668696165085e-03 -1.953060775995254517e-01 1.587413251399993896e-01 2.253917455673217773e-01 8.160308748483657837e-02 3.833350026980042458e-03
-1.228361111134290695e-02 -4.795143008232116699e-02 -1.400963217020034790e-02 -5.940395593643188477e-02 -4.533685445785522461e-01 -1.195359677076339722e-01 1.728674471378326416e-01 -1.963867545127868652e-01 1.035059317946434021e-01 7.810367271304130554e-03 -3.803858458995819092e-01 3.241319209337234497e-02 9.750526398420333862e-02 2.398672513663768768e-02 -1.028412505984306335e-01 3.057807087898254395e-01 -1.424456685781478882e-01 3.592677786946296692e-02 -1.203260198235511780e-01 -6.612893939018249512e-02 1.858052164316177368e-01 2.020438164472579956e-01 -3.749471530318260193e-02 5.656944960355758667e-02 2.011913955211639404e-01 4.614240676164627075e-02 2.867849469184875488e-01 1.363740414381027222e-01 1.385233253240585327e-01 -1.363787101581692696e-03 3.699035644531250000e-01 1.225102320313453674e-01
2.617849409580230713e-01 -1.017693430185317993e-01 -1.946223527193069458e-02 2.765960432589054108e-02 -2.373353689908981323e-01 -7.204275578260421753e-02 4.751957356929779053e-01 -5.597429350018501282e-02 6.613425910472869873e-02 6.144331768155097961e-02 -1.768728047609329224e-01 6.378705799579620361e-02 1.117788851261138916e-01 8.032026886940002441e-02 5.379518866539001465e-02 2.752483785152435303e-01 1.020032539963722229e-01 -1.134567260742187500e-01 -2.120535522699356079e-01 2.151393741369247437e-01 1.006061360239982605e-01 -2.383618950843811035e-01 1.908294707536697388e-01 3.267243131995201111e-02 2.688347101211547852e-01 1.253667026758193970e-01 -2.784401178359985352e-02 8.892477303743362427e-02 -1.846735179424285889e-01 -6.881638616323471069e-02 1.967561244964599609e-01 3.085894286632537842e-01
3.470672667026519775e-01 5.909004807472229004e-02 -1.503713577985763550e-01 1.338964253664016724e-01 -1.603646427392959595e-01 8.391852490603923798e-03 1.381597369909286499e-01 1.680171638727188110e-01 2.753353118896484375e-02 1.270455569028854370e-01 8.994013071060180664e-02 -2.651770114898681641e-01 -5.430088192224502563e-02 9.948357939720153809e-02 -3.013710081577301025e-01 -5.610051751136779785e-02 6.246596202254295349e-02 1.939484626054763794e-01 -3.813109993934631348e-01 3.245433792471885681e-02 -2.159834653139114380e-02 -3.681749477982521057e-02 -3.753445297479629517e-02 -6.700800359249114990e-02 -2.800481626763939857e-03 -2.353373914957046509e-01 5.675548315048217773e-02 1.153739690780639648e-01 3.440697491168975830e-01 4.932162165641784668e-02 3.289625346660614014e-01 2.522628009319305420e-01
-1.105325575917959213e-02 1.879034042358398438e-01 -3.763838112354278564e-01 1.626250147819519043e-02 -1.450536996126174927e-01 -3.843850269913673401e-02 1.589341610670089722e-01 1.624672263860702515e-01 1.662535667419433594e-01 -9.316360950469970703e-02 -3.972002565860748291e-01 5.893755704164505005e-02 2.630847990512847900e-01 6.890600547194480896e-03 -1.044478714466094971e-01 -2.252768874168395996e-01 2.377517819404602051e-01 5.235461890697479248e-02 -3.989314660429954529e-02 2.965438365936279297e-01 2.652650475502014160e-01 -1.088902875781059265e-01 -1.388987600803375244e-01 -2.428268492221832275e-01 5.967254936695098877e-02 -2.508815526962280273e-01 -2.350471355020999908e-02 -4.640606045722961426e-02 1.687448322772979736e-01 8.254617452621459961e-02 4.869096726179122925e-02 6.197549030184745789e-02
2.585062682628631592e-01 -1.095141167752444744e-03 4.375414550304412842e-02 -1.513445228338241577e-01 -2.321564406156539917e-01 9.702612645924091339e-03 1.478729546070098877e-01 1.469727158546447754e-01 1.005282476544380188e-01 3.452631235122680664e-01 -1.978827565908432007e-01 3.178661763668060303e-01 6.544555723667144775e-02 4.017252102494239807e-02 -1.879981607198715210e-01 4.505320265889167786e-02 1.426503360271453857e-01 -1.508553624153137207e-01 -1.730968356132507324e-01 8.445907384157180786e-02 2.457269877195358276e-01 -2.270748764276504517e-01 1.554411649703979492e-01 6.116953119635581970e-02 1.293373554944992065e-01 -9.875608980655670166e-02 1.309512276202440262e-02 2.528584897518157959e-01 3.999163210391998291e-01 9.508804976940155029e-02 1.328970491886138916e-01 -2.897521108388900757e-02
-3.165298700332641602e-02 2.530356049537658691e-01 8.605805784463882446e-02 -1.066124215722084045e-01 -3.354701995849609375e-01 7.045246660709381104e-02 6.448259204626083374e-02 -2.378884144127368927e-02 1.275109220296144485e-02 -1.447373777627944946e-01 -2.519026212394237518e-02 1.288179159164428711e-01 -2.785097062587738037e-02 1.233537122607231140e-02 -2.404821664094924927e-01 2.039624452590942383e-01 -2.022565528750419617e-02 1.950179487466812134e-01 -1.917554438114166260e-01 1.184113174676895142e-01 -7.295785844326019287e-02 -1.128306612372398376e-01 -1.495032757520675659e-01 6.196752563118934631e-02 1.791132837533950806e-01 -1.332221031188964844e-01 -1.200398337095975876e-02 3.937370777130126953e-01 1.366066634654998779e-01 -3.533051609992980957e-01 3.768012523651123047e-01 1.769905835390090942e-01
1.678470373153686523e-01 -1.709605334326624870e-03 1.100951135158538818e-01 3.045296967029571533e-01 -1.981284320354461670e-01 5.703885108232498169e-02 4.820618927478790283e-01 2.072719782590866089e-01 2.404619306325912476e-01 1.530137062072753906e-01 -9.237321466207504272e-02 -1.789411157369613647e-01 -5.811261758208274841e-02 -1.695142537355422974e-01 -6.106376275420188904e-02 -1.338932961225509644e-01 -5.666345357894897461e-02 9.889688342809677124e-02 -1.519872844219207764e-01 5.391151830554008484e-02 1.729221493005752563e-01 -1.657252907752990723e-01 -2.370966672897338867e-01 -1.132755428552627563e-01 1.006567850708961487e-01 -1.837269961833953857e-01 2.034201472997665405e-01 -1.338359341025352478e-02 1.288795173168182373e-01 1.575421541929244995e-01 5.893477704375982285e-03 2.850156128406524658e-01
1.089539974927902222e-01 2.657049894332885742e-02 1.955462992191314697e-01 -1.573976278305053711e-01 -4.342149198055267334e-01 -8.785924315452575684e-02 2.323636859655380249e-01 1.727601587772369385e-01 2.550001144409179688e-01 1.453884690999984741e-01 -1.070910468697547913e-01 2.255946546792984009e-01 2.085462678223848343e-03 -1.289529353380203247e-02 -5.482738092541694641e-02 8.899336308240890503e-02 -1.853787600994110107e-01 -1.785569190979003906e-01 -1.488182693719863892e-02 3.050486445426940918e-01 -4.804043844342231750e-02 1.371835023164749146e-01 2.875578776001930237e-02 -3.315734267234802246e-01 1.404981017112731934e-01 6.843370199203491211e-02 -2.835669815540313721e-01 -4.689157009124755859e-02 -2.893406897783279419e-02 2.660942971706390381e-01 -8.397808670997619629e-02 8.684755861759185791e-02
4.407101869583129883e-01 1.382274925708770752e-01 5.431915819644927979e-02 -2.327571213245391846e-01 -3.565201759338378906e-01 -1.958598755300045013e-02 8.591774851083755493e-02 2.536006867885589600e-01 2.313198745250701904e-01 -5.447094142436981201e-02 -4.158701747655868530e-02 -1.264542341232299805e-01 -2.214263193309307098e-02 9.108019992709159851e-03 -1.332931667566299438e-01 1.111566275358200073e-01 6.107158586382865906e-02 1.757501214742660522e-01 9.780116379261016846e-02 1.843988709151744843e-02 1.663495153188705444e-01 -1.682417541742324829e-01 2.113361097872257233e-02 3.860808443278074265e-03 2.174464315176010132e-01 -9.147179126739501953e-02 2.637954056262969971e-01 1.318111866712570190e-01 1.844086199998855591e-01 1.993515044450759888e-01 1.999883204698562622e-01 -2.610487341880798340e-01
1.956396549940109253e-01 1.845387816429138184e-01 -5.841843783855438232e-03 9.870112687349319458e-02 -2.360300868749618530e-01 3.850100040435791016e-01 4.552799463272094727e-02 9.049098938703536987e-02 3.970093429088592529e-01 -5.599830299615859985e-02 -1.562308818101882935e-01 -1.681306585669517517e-02 4.587430879473686218e-02 -1.726222336292266846e-01 -1.291453391313552856e-01 -1.156789585947990417e-01 -2.823165059089660645e-02 1.223109960556030273e-01 -2.206965088844299316e-01 1.824276596307754517e-01 1.522225290536880493e-01 -1.113662347197532654e-01 -3.076522052288055420e-01 -7.518143206834793091e-02 3.833698928356170654e-01 -1.075546741485595703e-01 3.738762810826301575e-02 2.388168275356292725e-01 -3.145194798707962036e-02 -2.707406692206859589e-02 6.021485477685928345e-02 1.855306699872016907e-02
3.758323788642883301e-01 1.889565885066986084e-01 -1.896245330572128296e-01 -1.601888835430145264e-01 -2.336019426584243774e-01 1.207844763994216919e-01 -2.181774564087390900e-02 6.376772373914718628e-02 -1.938070915639400482e-02 -1.879484206438064575e-02 -9.906485676765441895e-02 -1.089062020182609558e-01 3.408520221710205078e-01 5.988894775509834290e-02 -1.259251534938812256e-01 3.570809066295623779e-01 5.629793554544448853e-02 -2.172932587563991547e-02 -2.687081927433609962e-03 2.903250455856323242e-01 4.819758981466293335e-02 -3.499350845813751221e-01 -1.394713968038558960e-01 2.895948849618434906e-02 2.771741151809692383e-01 7.488219439983367920e-02 4.321420565247535706e-02 -5.033152177929878235e-02 7.520395517349243164e-02 -1.568901836872100830e-01 -1.941278874874114990e-01 1.199886426329612732e-01
2.673763632774353027e-01 -1.602317243814468384e-01 6.661566346883773804e-02 -1.492529958486557007e-01 -3.349501788616180420e-01 2.844933234155178070e-02 2.165304422378540039e-01 9.751043468713760376e-02 -2.268119156360626221e-02 3.247934579849243164e-02 -7.158677279949188232e-02 1.194414570927619934e-01 2.855658233165740967e-01 -2.869382798671722412e-01 -1.476258933544158936e-01 1.454143226146697998e-01 5.798158794641494751e-02 2.486467063426971436e-01 -1.054749116301536560e-01 1.116611063480377197e-01 1.207814887166023254e-01 -3.178332149982452393e-01 -1.734527796506881714e-01 9.156525135040283203e-03 2.017723023891448975e-01 -6.597302109003067017e-02 2.183185815811157227e-01 1.082232221961021423e-01 2.358571887016296387e-01 -1.162146404385566711e-01 -2.326238453388214111e-01 1.292369365692138672e-01
1.099892780184745789e-01 6.879034638404846191e-02 -9.254159405827522278e-03 -3.103879094123840332e-01 -4.303467869758605957e-01 -1.118302717804908752e-01 3.340331614017486572e-01 2.279078364372253418e-01 1.417522877454757690e-02 -5.833445116877555847e-03 -4.284673929214477539e-02 1.782674491405487061e-01 -6.559186428785324097e-02 -1.344759389758110046e-02 -3.513246774673461914e-01 -1.852812245488166809e-02 -2.319462448358535767e-01 7.587987184524536133e-02 2.433931827545166016e-01 2.651530802249908447e-01 -1.278465539216995239e-01 1.389952898025512695e-01 1.792270131409168243e-02 -1.944576352834701538e-01 1.667980253696441650e-01 2.237554080784320831e-02 -2.454717457294464111e-01 7.813753187656402588e-02 -1.711902953684329987e-02 -3.861846029758453369e-02 8.790997788310050964e-03 6.296966969966888428e-02
2.595826983451843262e-01 -9.803370630834251642e-05 -8.534914255142211914e-02 -8.378198742866516113e-02 -2.677481174468994141e-01 -2.263951487839221954e-02 2.579552531242370605e-01 -1.114583481103181839e-02 -6.922794878482818604e-02 -1.259062439203262329e-01 -2.599287033081054688e-01 -4.717759042978286743e-02 8.092458546161651611e-02 2.532481551170349121e-01 -4.381934404373168945e-01 9.273202717304229736e-02 -3.428720533847808838e-01 1.310829669237136841e-01 -9.183046966791152954e-02 8.941186964511871338e-02 -6.071303039789199829e-03 3.332483768463134766e-01 -1.472354121506214142e-02 -1.265235897153615952e-02 2.284486889839172363e-01 -1.920802704989910126e-02 1.072765365242958069e-01 -7.365090306848287582e-03 1.256561577320098877e-01 -1.174008287489414215e-02 -2.652978003025054932e-01 6.816477328538894653e-02
2.796823084354400635e-01 1.910079717636108398e-01 -8.754467964172363281e-02 7.837407290935516357e-02 -2.474016100168228149e-01 6.211084872484207153e-02 1.810368746519088745e-01 9.222697466611862183e-02 -1.760134398937225342e-01 -1.510870307683944702e-01 -4.810636490583419800e-02 -1.216233521699905396e-01 2.475986182689666748e-01 3.058086037635803223e-01 -7.876586914062500000e-02 -7.641236484050750732e-02 2.294859737157821655e-01 3.224811702966690063e-02 8.328361064195632935e-02 4.662016034126281738e-01 1.774501651525497437e-01 -1.862305551767349243e-01 -2.442307211458683014e-02 -6.906299293041229248e-02 7.320601493120193481e-02 -2.324636578559875488e-01 1.010556444525718689e-01 2.423194348812103271e-01 6.479156017303466797e-02 2.271945588290691376e-02 -2.058724313974380493e-01 4.912213981151580811e-02
1.648893058300018311e-01 -4.922051914036273956e-03 1.302111446857452393e-01 2.774378955364227295e-01 -5.247184038162231445e-01 1.368876546621322632e-01 3.103001788258552551e-02 2.564272843301296234e-02 2.181248217821121216e-01 -1.534320712089538574e-01 -1.146185025572776794e-01 1.718069165945053101e-01 -3.525493666529655457e-02 1.626956909894943237e-01 -2.160506248474121094e-01 -1.287921071052551270e-01 2.010569423437118530e-01 2.062454521656036377e-01 -5.253675952553749084e-02 -8.202583342790603638e-02 1.977278292179107666e-01 -5.501402914524078369e-02 8.718969672918319702e-02 7.354906946420669556e-02 3.177936673164367676e-01 -1.030176207423210144e-01 -1.128279641270637512e-01 1.530284732580184937e-01 1.170266121625900269e-01 7.516510784626007080e-02 2.502630650997161865e-02 2.512194812297821045e-01
1.156792491674423218e-01 1.916255205869674683e-01 6.118699908256530762e-03 2.215927541255950928e-01 -3.061088919639587402e-01 1.741919964551925659e-01 2.390994280576705933e-01 2.905075252056121826e-02 2.446082085371017456e-01 -1.524101048707962036e-01 -3.816579580307006836e-01 5.638522561639547348e-03 1.716134101152420044e-01 -3.050919622182846069e-02 -1.389399468898773193e-01 3.134950697422027588e-01 1.135901957750320435e-01 3.641892457380890846e-03 2.037315517663955688e-01 -1.523842662572860718e-01 3.207325190305709839e-02 -4.334729909896850586e-02 -2.573345601558685303e-01 9.383273869752883911e-02 1.690683066844940186e-01 3.809850313700735569e-04 -3.128079473972320557e-01 1.170087605714797974e-03 -6.982925534248352051e-02 1.096642464399337769e-01 6.837970018386840820e-02 1.959282308816909790e-01
3.513139784336090088e-01 -3.255004808306694031e-02 -4.901820421218872070e-02 1.508785188198089600e-01 -3.066748976707458496e-01 5.980320647358894348e-02 6.962623447179794312e-02 9.684708714485168457e-02 1.551956087350845337e-01 1.157224252820014954e-01 -1.748277097940444946e-01 -1.458783149719238281e-01 -8.698638528585433960e-03 1.308052428066730499e-02 -3.038264811038970947e-01 -2.145585566759109497e-01 -2.740206122398376465e-01 1.550216078758239746e-01 -1.359262615442276001e-01 2.048334330320358276e-01 8.060452342033386230e-02 -9.388451278209686279e-02 -8.829969167709350586e-02 -1.619476526975631714e-01 -1.280832141637802124e-01 -1.680037826299667358e-01 1.487530115991830826e-02 2.764099240303039551e-01 1.477246731519699097e-01 -9.226126223802566528e-02 2.780684232711791992e-01 2.697878479957580566e-01
1.220414936542510986e-01 2.289960086345672607e-01 -5.687389522790908813e-03 3.772784024477005005e-02 -2.243776768445968628e-01 9.790791571140289307e-02 2.935450673103332520e-01 1.534396409988403320e-01 -5.547285079956054688e-02 2.282290011644363403e-01 2.364818006753921509e-02 -3.164563477039337158e-01 2.538895606994628906e-01 -1.597409546375274658e-01 -2.824019491672515869e-01 3.966581225395202637e-01 -1.180114820599555969e-01 -2.473374605178833008e-01 -2.023156732320785522e-02 1.089578941464424133e-01 -1.233767122030258179e-01 -1.424327194690704346e-01 -1.380755007266998291e-01 -1.707669906318187714e-02 9.291645139455795288e-02 -1.144467145204544067e-01 -2.084599733352661133e-01 1.774964928627014160e-01 4.032855853438377380e-02 4.143202304840087891e-02 -1.277599334716796875e-01 1.415112614631652832e-01
1.449010968208312988e-01 1.744986921548843384e-01 3.508872538805007935e-02 -1.014088019728660583e-01 -2.865374386310577393e-01 3.014981150627136230e-01 4.024086594581604004e-01 1.911428570747375488e-02 3.683915436267852783e-01 -4.856093972921371460e-02 -1.640654727816581726e-02 5.557278916239738464e-02 -4.962333943694829941e-03 -1.087425649166107178e-01 -2.180835157632827759e-01 -1.107984930276870728e-01 -3.348276913166046143e-01 1.009612828493118286e-01 -2.561413645744323730e-01 -6.257586926221847534e-02 6.727579236030578613e-02 1.526369154453277588e-01 -8.791274158284068108e-04 -6.368294823914766312e-03 2.013445347547531128e-01 -3.807624801993370056e-02 1.685941964387893677e-02 4.189882054924964905e-02 7.071113586425781250e-02 1.366012841463088989e-01 1.970050781965255737e-01 2.498585283756256104e-01
3.942360877990722656e-01 5.533674731850624084e-02 1.877486705780029297e-01 1.411794722080230713e-01 -2.276003360748291016e-01 1.399718970060348511e-01 1.621887683868408203e-01 2.381442040205001831e-01 7.358680944889783859e-03 -3.956907987594604492e-02 -9.846070781350135803e-03 3.245897963643074036e-02 2.648914754390716553e-01 4.905988276004791260e-02 -1.662473231554031372e-01 3.615950942039489746e-01 -7.709097862243652344e-02 1.100022718310356140e-01 -5.051195248961448669e-02 7.169064134359359741e-02 1.003911942243576050e-01 2.328888326883316040e-01 -1.060444563627243042e-01 -8.059856295585632324e-02 1.323397736996412277e-02 1.809020638465881348e-01 -3.078169524669647217e-01 -8.504416048526763916e-02 3.045119047164916992e-01 1.748209148645401001e-01 1.306335180997848511e-01 1.231166943907737732e-01
3.385778367519378662e-01 1.135951373726129532e-02 -2.253195643424987793e-01 -1.691218465566635132e-01 -1.202161461114883423e-01 -1.699259430170059204e-01 9.793110936880111694e-02 1.315696537494659424e-01 1.944559514522552490e-01 2.122499495744705200e-01 -2.614345960319042206e-02 5.385624617338180542e-02 -2.526587806642055511e-02 -1.034052222967147827e-01 -5.487705767154693604e-02 9.596718847751617432e-02 1.619649380445480347e-01 3.521091341972351074e-01 -1.051035821437835693e-01 2.628202922642230988e-02 -4.844753444194793701e-02 -1.473733633756637573e-01 -2.090678960084915161e-01 -2.054586410522460938e-01 4.067805409431457520e-01 -1.940130740404129028e-01 1.076889857649803162e-01 2.288209348917007446e-01 1.716600805521011353e-01 1.614966690540313721e-01 3.417617455124855042e-02 1.729570478200912476e-01
-1.296470165252685547e-01 -1.552364975214004517e-01 -3.311655297875404358e-02 3.178077191114425659e-02 -4.475313723087310791e-01 8.564855903387069702e-03 1.656355708837509155e-01 7.258033752441406250e-02 2.508446276187896729e-01 2.029815167188644409e-01 -1.363904327154159546e-01 1.504983752965927124e-01 1.903363317251205444e-01 9.599610418081283569e-02 -1.249271854758262634e-01 9.097505360841751099e-02 1.120807603001594543e-02 1.273157354444265366e-02 -7.851627469062805176e-02 3.180855810642242432e-01 -1.399104148149490356e-01 1.258504390716552734e-01 5.623257905244827271e-02 -2.686448991298675537e-01 -8.374800533056259155e-02 -2.212544828653335571e-01 1.192510351538658142e-01 -1.032829061150550842e-01 3.496331870555877686e-01 -1.360357403755187988e-01 2.582840025424957275e-01 5.031267181038856506e-02
3.181785717606544495e-02 -8.810643106698989868e-02 8.911396376788616180e-03 6.630848348140716553e-02 -5.146850943565368652e-01 -1.900257617235183716e-01 -1.347835063934326172e-01 5.845765024423599243e-02 1.153808087110519409e-01 1.888581216335296631e-01 -1.823769509792327881e-02 -5.106242373585700989e-03 2.593576610088348389e-01 -2.330707162618637085e-01 -3.652645945549011230e-01 -1.861128658056259155e-01 2.336525171995162964e-01 -4.951136559247970581e-02 -1.067811101675033569e-01 4.765460640192031860e-02 -2.339356392621994019e-01 -1.382665485143661499e-01 -2.302257269620895386e-01 -8.029609918594360352e-02 1.358369737863540649e-01 9.822379797697067261e-02 6.340921856462955475e-03 9.309227019548416138e-02 2.886978685855865479e-01 -1.811216399073600769e-02 2.082798443734645844e-02 1.560635957866907120e-02
2.008487284183502197e-01 9.426603466272354126e-02 2.139437645673751831e-01 1.242144405841827393e-01 -2.406278997659683228e-01 -6.090110167860984802e-02 3.626687824726104736e-01 6.729681044816970825e-02 3.858677148818969727e-01 3.415876766666769981e-03 6.926346570253372192e-02 -6.264460831880569458e-02 1.357247531414031982e-01 2.093859016895294189e-02 2.290805131196975708e-01 1.546177715063095093e-01 -2.132148593664169312e-01 -1.868203133344650269e-01 -4.486779868602752686e-02 3.662361204624176025e-01 1.351006180047988892e-01 -2.697127498686313629e-02 -3.884512931108474731e-02 -1.514024734497070312e-01 9.275673329830169678e-02 -2.191383987665176392e-01 5.287057533860206604e-02 -8.539080619812011719e-02 1.196603327989578247e-01 -3.352632746100425720e-02 -4.860755428671836853e-02 3.075704574584960938e-01
1.413061618804931641e-01 -7.584620267152786255e-02 2.737246081233024597e-02 -3.185530379414558411e-02 -4.179958701133728027e-01 1.346053630113601685e-01 3.713676705956459045e-02 1.831109523773193359e-01 1.744225472211837769e-01 -1.444073468446731567e-01 2.280160225927829742e-02 4.648412391543388367e-02 1.293014138936996460e-01 1.796448789536952972e-02 -1.377269327640533447e-01 3.383685350418090820e-01 9.077319502830505371e-02 1.618853211402893066e-01 -9.742692112922668457e-02 1.411608457565307617e-01 1.103259995579719543e-01 -2.430869787931442261e-01 -5.319684147834777832e-01 3.075629845261573792e-02 6.999498605728149414e-02 -9.312725625932216644e-03 7.201959192752838135e-02 -1.154673174023628235e-01 -5.268036574125289917e-02 7.710067927837371826e-02 -1.400316786020994186e-02 2.980291247367858887e-01
3.703405708074569702e-02 1.701258867979049683e-01 4.051588475704193115e-02 1.801142245531082153e-01 -3.183457255363464355e-01 -5.241208523511886597e-02 1.195292696356773376e-01 2.048964053392410278e-01 -1.124847903847694397e-01 2.256742119789123535e-01 -2.947060465812683105e-01 1.298965699970722198e-02 2.242707312107086182e-01 -9.865745157003402710e-02 -6.695259362459182739e-02 9.359354525804519653e-02 -1.265969127416610718e-01 5.141743421554565430e-01 -3.031868636608123779e-01 -6.823009252548217773e-02 1.220730915665626526e-01 -3.741197753697633743e-03 2.360820211470127106e-02 -4.742384329438209534e-02 2.278601080179214478e-01 -1.074444949626922607e-01 8.392177522182464600e-02 4.227599501609802246e-02 1.314983218908309937e-01 2.310342155396938324e-02 1.697093695402145386e-01 1.942779123783111572e-01
4.272368848323822021e-01 2.196435332298278809e-01 -1.902813464403152466e-02 -3.003986924886703491e-02 -3.310520648956298828e-01 4.448378384113311768e-01 3.894302621483802795e-02 1.178050506860017776e-02 -1.836218498647212982e-02 -2.497088722884654999e-02 4.738939460366964340e-03 1.354931741952896118e-01 1.990597397089004517e-01 -1.428074017167091370e-02 -6.089450046420097351e-02 1.229026168584823608e-02 -4.022312909364700317e-02 -2.125255204737186432e-02 1.379165649414062500e-01 3.482416868209838867e-01 1.072390303015708923e-01 -3.035867512226104736e-01 -7.356581836938858032e-02 2.157257869839668274e-02 -6.505265086889266968e-02 -1.283521652221679688e-01 1.427614539861679077e-01 2.693527340888977051e-01 1.203616857528686523e-01 -5.228551849722862244e-02 2.948589995503425598e-02 1.103020533919334412e-01
9.314531832933425903e-02 1.735341399908065796e-01 6.437630951404571533e-02 6.673374027013778687e-02 -3.980948925018310547e-01 -1.361491344869136810e-02 1.839235574007034302e-01 -1.075660884380340576e-01 4.014886799268424511e-04 8.121657371520996094e-02 -1.526455730199813843e-01 -2.358848601579666138e-02 -9.143968671560287476e-02 2.704924941062927246e-01 -7.272674888372421265e-02 1.399910300970077515e-01 3.103831084445118904e-03 -1.231729611754417419e-01 -5.239345878362655640e-02 -7.751715928316116333e-02 1.652763485908508301e-01 8.447768539190292358e-02 -2.590456306934356689e-01 -4.723170399665832520e-01 2.541736960411071777e-01 -2.626749628689140081e-04 4.576294496655464172e-02 7.059156149625778198e-02 7.622387260198593140e-02 -1.396439373493194580e-01 4.053996801376342773e-01 4.200327396392822266e-02
7.756064832210540771e-02 5.943006649613380432e-02 -1.002236232161521912e-01 -2.985796332359313965e-01 -4.606329500675201416e-01 -2.528812587261199951e-01 1.969812214374542236e-01 1.072017326951026917e-01 2.663057744503021240e-01 -6.142602488398551941e-02 -8.587581687606871128e-04 2.499588727951049805e-01 2.728556096553802490e-02 5.110955331474542618e-03 -2.389584332704544067e-01 1.929476261138916016e-01 -2.589175701141357422e-01 -3.855783119797706604e-02 2.095210701227188110e-01 1.142420470714569092e-01 -1.426739394664764404e-01 9.704904258251190186e-02 -2.330660633742809296e-02 -1.414760500192642212e-01 3.645924106240272522e-02 -2.736764587461948395e-02 -1.437118351459503174e-01 2.505869865417480469e-01 7.633459568023681641e-02 2.046658843755722046e-01 1.364746987819671631e-01 6.989892572164535522e-02
2.337838709354400635e-01 -2.109531015157699585e-01 -2.067555636167526245e-01 7.145242393016815186e-02 -2.917605936527252197e-01 4.427929967641830444e-02 1.870469450950622559e-01 6.007603555917739868e-02 2.884739935398101807e-01 3.336662054061889648e-02 1.791021525859832764e-01 -3.988924622535705566e-02 4.020099714398384094e-02 -2.263633534312248230e-02 -1.462443768978118896e-01 4.014847800135612488e-02 -2.857707440853118896e-02 2.136745452880859375e-01 -9.078549593687057495e-02 4.285405203700065613e-02 2.673896253108978271e-01 -1.482882946729660034e-01 -3.435367643833160400e-01 -2.526987791061401367e-01 3.021776080131530762e-01 -7.435855269432067871e-02 -7.518112659454345703e-02 2.592070996761322021e-01 -7.087408751249313354e-02 1.075805351138114929e-01 2.490147501230239868e-01 6.312039494514465332e-02
1.616370677947998047e-02 2.370602339506149292e-01 1.709527671337127686e-01 9.944891184568405151e-02 -3.520371317863464355e-01 9.239210188388824463e-02 -6.864257901906967163e-02 1.453121155500411987e-01 5.176305025815963745e-02 8.280793577432632446e-02 -2.376736551523208618e-01 -2.751743793487548828e-01 2.840185165405273438e-02 5.903026089072227478e-02 -7.648392021656036377e-02 1.380435079336166382e-01 -1.525354534387588501e-01 5.673695728182792664e-02 9.592937678098678589e-02 2.260821312665939331e-01 -9.990856796503067017e-02 -7.765778154134750366e-02 -2.608828246593475342e-01 8.260390721261501312e-03 -1.497698575258255005e-01 -2.062194496393203735e-01 -1.509416550397872925e-01 -1.016858685761690140e-02 2.587771117687225342e-01 3.164309263229370117e-01 2.092822790145874023e-01 3.248219490051269531e-01
2.974089086055755615e-01 -2.329040504992008209e-02 -9.065556526184082031e-02 -1.880052536725997925e-01 -2.723322808742523193e-01 -1.419553756713867188e-01 2.117016762495040894e-01 7.420801371335983276e-02 -4.685503896325826645e-03 2.947863042354583740e-01 -1.427386850118637085e-01 -8.926734328269958496e-02 1.822305321693420410e-01 8.080551028251647949e-02 -1.499522477388381958e-01 1.132690086960792542e-01 8.633997291326522827e-02 -1.883165687322616577e-01 -9.690694510936737061e-02 2.021901905536651611e-01 3.980229794979095459e-01 -2.208221405744552612e-01 1.440702825784683228e-01 -9.372171759605407715e-02 -3.002521954476833344e-02 -7.711192965507507324e-02 8.384250104427337646e-02 2.810586690902709961e-01 2.724387310445308685e-02 1.121189165860414505e-02 3.143306076526641846e-01 1.001304686069488525e-01
1.309786736965179443e-01 -2.958253026008605957e-02 -4.155298471450805664e-01 1.925254017114639282e-01 -3.162283003330230713e-01 -1.715622469782829285e-02 1.986218690872192383e-01 1.275298148393630981e-01 1.993833035230636597e-01 -1.796703487634658813e-01 -3.701511397957801819e-02 5.825670063495635986e-02 1.212965548038482666e-01 -1.632485687732696533e-01 -2.136358916759490967e-01 -6.692488491535186768e-02 -1.828361116349697113e-02 5.469318106770515442e-02 4.282290861010551453e-02 2.021739631891250610e-01 5.269654095172882080e-02 1.362433880567550659e-01 -4.785246551036834717e-01 6.350896786898374557e-03 2.340090721845626831e-01 -6.748610734939575195e-02 9.597011655569076538e-02 1.133560910820960999e-01 -1.663331389427185059e-01 7.565131783485412598e-02 1.349752098321914673e-01 1.362577080726623535e-01
6.765606254339218140e-02 2.666123807430267334e-01 2.600806355476379395e-01 1.721597611904144287e-01 -2.338377386331558228e-01 -1.301957517862319946e-01 1.249359846115112305e-01 -2.279774397611618042e-01 1.023782491683959961e-01 -5.324136838316917419e-02 -1.335811316967010498e-01 -1.310420781373977661e-01 2.637505531311035156e-01 2.547028660774230957e-01 -3.673983216285705566e-01 6.603092700242996216e-02 1.127247139811515808e-01 1.676174253225326538e-01 6.885342765599489212e-03 1.693280935287475586e-01 1.213750615715980530e-01 -2.104237079620361328e-01 -1.580543816089630127e-01 -9.724827855825424194e-02 6.303016841411590576e-02 -1.492149084806442261e-01 2.475413307547569275e-02 9.000116586685180664e-02 -1.570479720830917358e-01 4.057519510388374329e-02 2.320242077112197876e-01 2.960870265960693359e-01
9.088607132434844971e-02 1.346041411161422729e-01 -2.937650382518768311e-01 -3.377268835902214050e-02 -3.602095842361450195e-01 5.330783501267433167e-02 1.889993250370025635e-01 1.550238281488418579e-01 3.444495201110839844e-01 5.735118687152862549e-02 2.372188121080398560e-01 5.869099497795104980e-02 7.263764739036560059e-02 7.695654034614562988e-02 -2.807005047798156738e-01 -7.140664756298065186e-02 -4.771382361650466919e-02 1.191744282841682434e-01 2.842672355473041534e-02 -2.382602728903293610e-02 1.909987032413482666e-01 -1.367453336715698242e-01 -4.739075005054473877e-01 -8.169023692607879639e-02 9.421010315418243408e-02 1.267259009182453156e-02 6.497704237699508667e-02 2.660068571567535400e-01 2.867750823497772217e-02 -1.260133460164070129e-02 1.335740834474563599e-01 9.978736937046051025e-02
4.013846814632415771e-01 1.234111934900283813e-01 -3.552324697375297546e-02 -1.225541755557060242e-01 -1.961251646280288696e-01 3.467204049229621887e-02 9.138561040163040161e-02 2.165307551622390747e-01 1.423630118370056152e-01 2.967955172061920166e-01 -3.667639493942260742e-01 7.036180794239044189e-02 -4.633743688464164734e-02 1.230303347110748291e-01 -2.778484225273132324e-01 5.821905285120010376e-02 2.149816043674945831e-02 1.486774384975433350e-01 -7.606589049100875854e-02 3.729921951889991760e-02 1.440925449132919312e-01 -2.149801552295684814e-01 4.492982476949691772e-02 -4.262446612119674683e-02 9.116882830858230591e-02 -3.355244640260934830e-03 -6.829725205898284912e-02 1.735997498035430908e-01 4.191412031650543213e-01 -1.530951708555221558e-01 1.547944396734237671e-01 4.216803237795829773e-03
2.590994834899902344e-01 9.663756936788558960e-02 -1.197654902935028076e-01 9.597108513116836548e-02 -5.821363329887390137e-01 1.333645731210708618e-01 -4.284062609076499939e-02 -1.424931287765502930e-01 1.697540432214736938e-01 3.360724076628684998e-02 8.351619355380535126e-03 -1.406221091747283936e-01 -6.458369642496109009e-02 -2.245662361383438110e-02 -7.699643075466156006e-02 -8.939423412084579468e-02 -1.274912804365158081e-01 -2.236322164535522461e-01 6.578232347965240479e-02 3.561772406101226807e-01 9.374577552080154419e-02 -1.321982890367507935e-01 6.216568127274513245e-02 -3.421598374843597412e-01 -5.213829688727855682e-03 -8.924677968025207520e-02 1.663199625909328461e-02 4.918969050049781799e-02 1.517672240734100342e-01 -1.201916262507438660e-01 1.556590497493743896e-01 1.890125125646591187e-01
1.023801788687705994e-01 2.914744615554809570e-01 -1.854937523603439331e-02 -2.622711062431335449e-01 -3.110036253929138184e-01 -8.467991650104522705e-02 1.584424450993537903e-02 -6.185039132833480835e-02 3.793692290782928467e-01 7.328692078590393066e-02 -2.949827909469604492e-01 -7.234396040439605713e-02 2.058292776346206665e-01 1.882138401269912720e-01 -2.934432923793792725e-01 -1.804199516773223877e-01 -1.133635640144348145e-01 -8.901223540306091309e-03 9.732372313737869263e-02 1.268335431814193726e-01 5.409107729792594910e-02 -1.080253124237060547e-01 -1.752305626869201660e-01 1.534765064716339111e-01 8.154428750276565552e-02 -4.948879033327102661e-02 2.551900744438171387e-01 7.368952035903930664e-02 -7.091806828975677490e-02 1.459582149982452393e-01 1.442631185054779053e-01 2.352198958396911621e-01
-6.339911371469497681e-03 -1.325697898864746094e-01 -4.962747544050216675e-02 3.505965173244476318e-01 -7.098017632961273193e-02 9.641161561012268066e-02 1.645162701606750488e-01 3.821609914302825928e-01 1.466656029224395752e-01 -1.889471858739852905e-01 -3.357943892478942871e-01 3.134760074317455292e-03 2.368365526199340820e-01 -1.112629622220993042e-01 -3.378077149391174316e-01 1.442738920450210571e-01 -4.951225966215133667e-02 5.383615940809249878e-02 1.495462805032730103e-01 2.082854211330413818e-01 -3.839946538209915161e-02 -9.696064889430999756e-02 -3.159419596195220947e-01 -1.297542899847030640e-01 1.430737227201461792e-01 -3.588392585515975952e-02 1.280941218137741089e-01 2.883584238588809967e-02 -4.045390710234642029e-02 2.641628682613372803e-02 2.092681229114532471e-01 1.114703938364982605e-01
2.077438533306121826e-01 1.255997121334075928e-01 -6.604173779487609863e-02 -1.456313394010066986e-02 -1.429674029350280762e-01 3.261650726199150085e-02 3.045566678047180176e-01 7.917498797178268433e-02 -4.747544601559638977e-02 2.222284078598022461e-01 -1.670765429735183716e-01 -8.145590871572494507e-02 3.634611610323190689e-03 2.573672533035278320e-01 -1.301058083772659302e-01 3.371535241603851318e-01 3.379087746143341064e-01 5.225585307925939560e-03 -4.153986275196075439e-02 2.058152258396148682e-01 3.153364360332489014e-01 -2.570252716541290283e-01 1.103922426700592041e-01 -5.413921922445297241e-02 1.218990385532379150e-01 -1.602003872394561768e-01 -2.243481874465942383e-01 1.806588023900985718e-01 -5.853069201111793518e-02 2.545389160513877869e-02 2.355362325906753540e-01 1.047403961420059204e-01
3.474135398864746094e-01 -3.221822669729590416e-03 8.862338215112686157e-02 1.725549697875976562e-01 -1.820779740810394287e-01 -1.453715749084949493e-02 -5.188289284706115723e-02 1.152796447277069092e-01 -1.722628921270370483e-01 -3.206146880984306335e-02 -2.583724260330200195e-01 6.070235371589660645e-02 1.259298771619796753e-01 -1.358329355716705322e-01 -2.488233149051666260e-01 2.729506194591522217e-01 -1.895421296358108521e-01 -2.713337242603302002e-01 9.345234930515289307e-02 1.074238494038581848e-02 3.744574263691902161e-02 -2.839580774307250977e-01 -2.928380481898784637e-02 -1.383004337549209595e-01 1.497091948986053467e-01 -2.892537713050842285e-01 5.946317687630653381e-03 1.901051215827465057e-02 2.467490546405315399e-02 2.150256037712097168e-01 1.433534920215606689e-01 3.551948666572570801e-01
2.095385342836380005e-01 -1.374960839748382568e-01 -3.831554949283599854e-02 -7.828109711408615112e-02 -3.684200048446655273e-01 -3.852297365665435791e-02 2.549557089805603027e-01 2.877293229103088379e-01 1.327316910028457642e-01 -1.010959818959236145e-01 -2.206236869096755981e-02 -6.405036151409149170e-02 -7.879864424467086792e-02 9.381476044654846191e-02 -2.898624539375305176e-01 2.426981031894683838e-01 -1.682166308164596558e-01 -2.784258127212524414e-02 2.137216478586196899e-01 1.319893449544906616e-01 3.626293316483497620e-02 2.255232483148574829e-01 1.895128041505813599e-01 -2.161167412996292114e-01 1.537935584783554077e-01 3.689699620008468628e-02 -3.205761611461639404e-01 1.883910149335861206e-01 8.873505145311355591e-02 1.803244352340698242e-01 -3.264603763818740845e-02 1.500874161720275879e-01
-1.204435899853706360e-02 2.319430746138095856e-02 -5.865597724914550781e-02 1.815331280231475830e-01 -4.566417932510375977e-01 3.038288652896881104e-02 -6.131298840045928955e-02 3.067174740135669708e-02 4.136331677436828613e-01 -2.631181292235851288e-02 -2.062283456325531006e-01 -4.621938988566398621e-02 -1.379005163908004761e-01 2.007681727409362793e-01 -2.295409440994262695e-01 2.508966252207756042e-02 5.446993187069892883e-02 1.194446533918380737e-01 2.310924381017684937e-01 2.263311296701431274e-01 2.759374864399433136e-02 1.633265465497970581e-01 7.546079158782958984e-02 -7.532424759119749069e-03 6.196350976824760437e-02 -2.875611484050750732e-01 1.493632644414901733e-01 2.536202073097229004e-01 -1.196954920887947083e-01 9.322032332420349121e-02 7.918842881917953491e-02 2.493600100278854370e-01
-1.348271369934082031e-01 3.201717138290405273e-02 1.284594237804412842e-01 1.426516622304916382e-01 -5.713143944740295410e-01 1.606703177094459534e-02 3.828470408916473389e-02 1.546713113784790039e-01 1.335698664188385010e-01 2.303408533334732056e-01 -1.947635412216186523e-02 1.754344105720520020e-01 2.445944100618362427e-01 1.768454164266586304e-01 -2.678902149200439453e-01 -1.829266920685768127e-02 -1.216657757759094238e-01 2.013237327337265015e-01 -1.233097352087497711e-02 1.916913539171218872e-01 2.633987553417682648e-02 1.959813684225082397e-01 1.499048471450805664e-01 -1.525966823101043701e-01 -7.083912938833236694e-02 -4.243768006563186646e-02 1.289378851652145386e-01 2.168553508818149567e-02 1.619872450828552246e-01 -8.431093394756317139e-02 2.213056534528732300e-01 2.081183195114135742e-01
1.501009911298751831e-01 3.497309386730194092e-01 1.999087780714035034e-01 6.531682610511779785e-02 -9.830138087272644043e-02 -2.057348042726516724e-01 1.785738468170166016e-01 -3.369916975498199463e-02 2.615931332111358643e-01 8.132337778806686401e-02 8.332207053899765015e-02 3.513046726584434509e-02 1.678703576326370239e-01 2.852352522313594818e-02 -1.478669941425323486e-01 4.855673611164093018e-01 -1.320863962173461914e-01 -3.610711172223091125e-02 7.707504928112030029e-02 3.148736953735351562e-01 -1.755758970975875854e-01 -7.887878268957138062e-02 -1.348084360361099243e-01 -1.851589977741241455e-01 1.197976991534233093e-03 -1.095395758748054504e-01 1.235703602433204651e-01 -1.788309076800942421e-03 2.306985855102539062e-01 -1.108938232064247131e-01 -1.738015115261077881e-01 1.404148042201995850e-01
1.351967304944992065e-01 4.169262945652008057e-02 1.318669994361698627e-03 2.339175045490264893e-01 -5.085406899452209473e-01 8.515062183141708374e-02 9.613230824470520020e-02 -3.968891128897666931e-02 1.174864396452903748e-01 1.622130721807479858e-01 -1.992513984441757202e-01 -1.626208275556564331e-01 -5.262457206845283508e-02 1.605187058448791504e-01 6.455029360949993134e-03 -1.155354678630828857e-01 -1.383793652057647705e-01 -2.613886594772338867e-01 3.864533081650733948e-02 1.956616491079330444e-01 -1.226178556680679321e-01 -4.217177256941795349e-02 1.240778639912605286e-01 -3.688091337680816650e-01 1.544040590524673462e-01 -1.779722124338150024e-01 -4.059693962335586548e-02 9.887612611055374146e-02 2.455166876316070557e-01 -6.561315059661865234e-02 4.003332555294036865e-02 2.679376602172851562e-01
8.066640794277191162e-02 2.736773490905761719e-01 3.831277787685394287e-02 3.278705105185508728e-02 -2.285856157541275024e-01 1.364245265722274780e-01 8.196565508842468262e-02 1.300318539142608643e-01 3.294888138771057129e-02 7.701862603425979614e-02 -2.153105288743972778e-01 -7.547678053379058838e-02 -4.177010618150234222e-03 -1.003924161195755005e-01 -1.948826909065246582e-01 4.559957385063171387e-01 6.195508316159248352e-02 -1.481232196092605591e-01 -1.036839187145233154e-01 -1.045941039919853210e-01 1.204985752701759338e-01 -6.515731662511825562e-02 -9.762309491634368896e-02 -3.194452822208404541e-02 -8.225736767053604126e-02 7.424636743962764740e-03 -1.229630410671234131e-01 -1.745748370885848999e-01 4.843446910381317139e-01 1.330806463956832886e-01 3.481893613934516907e-02 3.518026769161224365e-01
1.945338994264602661e-01 1.981070935726165771e-01 3.023565709590911865e-01 -1.428790837526321411e-01 -4.787280857563018799e-01 -1.125348582863807678e-01 2.022462040185928345e-01 -2.782952226698398590e-02 4.296156764030456543e-02 2.105161845684051514e-01 3.641434758901596069e-02 6.876119971275329590e-02 -2.016702145338058472e-01 -1.591116189956665039e-01 -1.825625449419021606e-01 2.846458256244659424e-01 -3.383434936404228210e-02 5.339099094271659851e-02 9.934265911579132080e-02 1.717474311590194702e-01 1.209322288632392883e-01 2.823198139667510986e-01 -5.560415610671043396e-02 -2.305407822132110596e-01 2.226140648126602173e-01 8.703158050775527954e-02 -1.456530690193176270e-01 9.515628218650817871e-02 -9.342433512210845947e-02 6.691654771566390991e-02 2.113896794617176056e-02 3.420682391151785851e-03
1.907600909471511841e-01 4.253194630146026611e-01 -1.411985885351896286e-02 1.743219941854476929e-01 -8.365967124700546265e-02 7.434784621000289917e-02 5.427875369787216187e-02 1.210091263055801392e-01 2.336076200008392334e-01 1.497654914855957031e-01 -8.643129467964172363e-02 -7.121325284242630005e-02 1.117292419075965881e-01 -8.763910084962844849e-02 -6.149619817733764648e-02 1.694104969501495361e-01 -1.344720423221588135e-01 -2.646602094173431396e-01 6.404665857553482056e-02 7.434073090553283691e-02 -1.626342684030532837e-01 1.473812945187091827e-02 -3.519829213619232178e-01 -3.432358056306838989e-02 4.291863143444061279e-01 -2.188438177108764648e-01 -7.472894503735005856e-04 4.050436615943908691e-02 1.439499408006668091e-01 6.454567611217498779e-02 2.642060518264770508e-01 4.358935356140136719e-02
2.878848612308502197e-01 2.767735123634338379e-01 -1.099687628448009491e-02 9.380481392145156860e-02 -4.253363311290740967e-01 -1.782995313405990601e-01 2.391324043273925781e-01 -1.096033584326505661e-02 1.228108480572700500e-01 -3.702544793486595154e-02 -1.924004703760147095e-01 -3.943795338273048401e-02 6.047863513231277466e-02 2.020819634199142456e-01 -2.496815025806427002e-01 2.563568353652954102e-01 -2.580752670764923096e-01 2.385424971580505371e-01 -2.489378862082958221e-02 -1.164691001176834106e-01 -2.265115678310394287e-01 1.408797502517700195e-01 -2.156979776918888092e-02 -8.118762075901031494e-02 1.750010699033737183e-01 -7.966577261686325073e-02 1.240638419985771179e-01 1.471823453903198242e-01 -9.399905800819396973e-02 -5.477294698357582092e-02 1.654064655303955078e-01 -6.991534680128097534e-02
1.521294750273227692e-02 2.028200924396514893e-01 3.019597497768700123e-04 1.419941186904907227e-01 -3.192730844020843506e-01 1.164213493466377258e-01 3.333108872175216675e-02 2.787658870220184326e-01 1.745915114879608154e-01 1.210158467292785645e-01 -3.530853092670440674e-01 2.623514533042907715e-01 6.729714106768369675e-03 2.130731195211410522e-01 -3.291133344173431396e-01 -1.116477884352207184e-02 1.949217468500137329e-01 -6.163932755589485168e-02 -7.355470210313796997e-02 2.946557700634002686e-01 -2.100965939462184906e-02 6.177182774990797043e-03 -9.019327163696289062e-02 -6.548650562763214111e-02 -1.283248793333768845e-02 -2.272301763296127319e-01 1.634096354246139526e-01 1.359250992536544800e-01 -9.105172008275985718e-03 -2.963378727436065674e-01 -1.394833624362945557e-01 1.972197741270065308e-02
3.219547867774963379e-02 1.565467379987239838e-02 -2.213131403550505638e-03 -7.106878608465194702e-02 -2.615202367305755615e-01 3.211237788200378418e-01 7.986622303724288940e-02 1.395068317651748657e-01 1.217131987214088440e-01 9.075365215539932251e-02 1.226054318249225616e-02 -2.246240340173244476e-02 -3.221715614199638367e-02 -2.174943685531616211e-02 -3.191690146923065186e-01 1.911433637142181396e-01 1.592831909656524658e-01 2.675950825214385986e-01 4.004192724823951721e-02 2.030016034841537476e-01 1.307690143585205078e-01 -1.133645027875900269e-01 -4.888527095317840576e-01 1.191130653023719788e-01 1.926230341196060181e-01 -4.902075231075286865e-02 -1.882249861955642700e-01 -1.224871203303337097e-01 2.120121940970420837e-02 2.899677492678165436e-02 1.565977782011032104e-01 3.066399097442626953e-01
1.524829864501953125e-01 2.499783784151077271e-01 -4.660457372665405273e-02 -7.932355999946594238e-02 -5.294123664498329163e-02 1.684067249298095703e-01 -4.631659388542175293e-02 6.951135396957397461e-02 1.749479472637176514e-01 1.729888767004013062e-01 -2.116367518901824951e-01 -1.482516825199127197e-01 1.646049669943749905e-03 -1.386492699384689331e-01 -4.070043563842773438e-01 2.443614751100540161e-01 -3.739456087350845337e-02 8.151081949472427368e-02 2.151838988065719604e-01 2.838995158672332764e-01 -1.453969031572341919e-01 -2.973088622093200684e-01 -1.098280251026153564e-01 6.042517349123954773e-02 1.352725625038146973e-01 -2.652189135551452637e-01 -7.328715175390243530e-02 -1.682064086198806763e-01 6.988422479480504990e-03 8.810695260763168335e-02 7.223027199506759644e-02 3.166040182113647461e-01
1.612781733274459839e-01 2.592909336090087891e-01 1.426822841167449951e-01 1.528261974453926086e-02 -2.985658943653106689e-01 -4.079468082636594772e-03 4.199885725975036621e-01 2.619325555860996246e-02 -7.023316621780395508e-02 8.866170793771743774e-02 2.459022402763366699e-02 -5.209688469767570496e-02 2.404674142599105835e-02 1.547971963882446289e-01 -2.242328971624374390e-01 2.178582400083541870e-01 -1.387350410223007202e-01 1.600082069635391235e-01 -1.495940238237380981e-01 9.487880021333694458e-02 8.897783234715461731e-03 1.526699662208557129e-01 -3.117895126342773438e-01 -1.908446252346038818e-01 3.480145335197448730e-01 4.937417060136795044e-02 2.512051463127136230e-01 -3.085835603997111320e-03 -3.880141302943229675e-02 -1.887900382280349731e-01 1.155578941106796265e-01 -1.054392158985137939e-01
-3.399978205561637878e-02 -1.946686767041683197e-02 -1.568014472723007202e-01 -1.476063430309295654e-01 -2.266662865877151489e-01 1.884230524301528931e-01 1.029157489538192749e-01 1.575472503900527954e-01 4.521924257278442383e-02 2.388490587472915649e-01 4.860199987888336182e-02 -8.169597387313842773e-02 -2.409059181809425354e-02 5.717121530324220657e-03 -2.167464643716812134e-01 3.014504015445709229e-01 1.532010287046432495e-01 3.016848564147949219e-01 7.128597795963287354e-02 -3.275841102004051208e-02 2.938919067382812500e-01 -4.782141000032424927e-02 -3.876577317714691162e-01 -2.503741905093193054e-02 2.590062022209167480e-01 4.492073506116867065e-02 -1.532820146530866623e-02 3.947510570287704468e-02 6.671217828989028931e-02 2.403304427862167358e-01 5.994343757629394531e-02 3.553884029388427734e-01
3.542158901691436768e-01 -1.168008819222450256e-01 -1.374131143093109131e-01 3.900079429149627686e-01 -4.179718196392059326e-01 -1.937313824892044067e-01 3.221716880798339844e-01 1.103462800383567810e-01 2.372311055660247803e-01 -6.565588992089033127e-03 -2.280136644840240479e-01 8.891717344522476196e-02 -4.843639954924583435e-02 -6.124368309974670410e-02 -1.155862361192703247e-01 -4.068624228239059448e-02 1.061256080865859985e-01 9.254048764705657959e-02 -5.903644859790802002e-02 1.988175064325332642e-01 -2.470678091049194336e-02 3.758455067873001099e-02 -3.338998928666114807e-02 2.501858957111835480e-02 4.633369669318199158e-02 -1.467320173978805542e-01 -1.576736220158636570e-03 -2.612284421920776367e-01 -2.200930863618850708e-01 -6.011197343468666077e-02 -9.210315346717834473e-02 7.283705472946166992e-02
2.157282084226608276e-01 2.192649990320205688e-01 -7.521971128880977631e-03 -5.210959818214178085e-03 -1.208130866289138794e-01 -1.591053605079650879e-01 3.340903520584106445e-01 9.068804234266281128e-02 -3.232167288661003113e-02 1.034720838069915771e-01 -2.950375527143478394e-02 3.546359241008758545e-01 9.466659277677536011e-02 1.399080306291580200e-01 -1.043152883648872375e-01 3.238058984279632568e-01 -4.993107169866561890e-02 -2.763255126774311066e-02 1.336617767810821533e-01 3.717781901359558105e-01 6.948351114988327026e-02 -1.137465462088584900e-01 -1.066779792308807373e-01 -6.707851588726043701e-02 1.302471011877059937e-02 -2.570657432079315186e-02 -2.645572721958160400e-01 1.509291492402553558e-02 1.832294762134552002e-01 2.870930433273315430e-01 2.878566980361938477e-01 -7.321750163100659847e-04
3.807114958763122559e-01 -1.831735717132687569e-03 -5.399450287222862244e-02 -1.858215630054473877e-01 -2.123038470745086670e-01 -1.754702329635620117e-01 1.850566118955612183e-01 8.151616156101226807e-02 4.240182414650917053e-02 1.842283755540847778e-01 -9.925803542137145996e-02 1.258132606744766235e-01 3.249872103333473206e-02 4.912946745753288269e-02 -2.069962620735168457e-01 -4.677351936697959900e-02 1.845318675041198730e-01 -1.432735919952392578e-01 -2.190843075513839722e-01 1.534128934144973755e-01 1.789085268974304199e-01 -3.142956793308258057e-01 2.565400302410125732e-01 -2.426406294107437134e-01 1.455063670873641968e-01 -9.336940129287540913e-04 1.243467093445360661e-03 1.746424138545989990e-01 2.110122442245483398e-01 -1.393752079457044601e-02 3.294582068920135498e-01 6.637009978294372559e-02
2.635704278945922852e-01 -6.365894526243209839e-02 4.413855075836181641e-02 2.940560877323150635e-01 -2.781612575054168701e-01 2.418183535337448120e-01 2.874320447444915771e-01 -1.487338840961456299e-01 -9.454154223203659058e-02 1.054488569498062134e-01 -1.777326315641403198e-01 1.301517933607101440e-01 1.252311021089553833e-01 6.165827065706253052e-02 -2.054496407508850098e-01 1.130490526556968689e-01 -1.071166712790727615e-02 -2.193647921085357666e-01 -1.802303940057754517e-01 1.422314345836639404e-01 -1.802263110876083374e-01 1.123513281345367432e-01 -8.081278949975967407e-02 1.277248263359069824e-01 2.223497331142425537e-01 -8.135058730840682983e-02 -6.089016795158386230e-02 9.990729391574859619e-02 1.990454643964767456e-01 -7.130897045135498047e-02 3.304366469383239746e-01 2.487493902444839478e-01
-1.272944547235965729e-02 8.929045498371124268e-02 -6.818322837352752686e-02 1.012023389339447021e-01 -4.226807057857513428e-01 -8.528244495391845703e-02 1.304438561201095581e-01 2.991549670696258545e-01 -1.453182995319366455e-01 3.645262867212295532e-02 6.763292849063873291e-02 -2.862170338630676270e-02 2.836384177207946777e-01 7.657668739557266235e-02 -6.661958992481231689e-02 -3.988439589738845825e-02 3.261897563934326172e-01 6.799395382404327393e-02 -9.809597581624984741e-02 1.149875223636627197e-01 1.840284466743469238e-01 -3.188936710357666016e-01 6.057957559823989868e-02 -2.126716375350952148e-01 1.691255867481231689e-01 -2.457299530506134033e-01 5.120442807674407959e-02 -8.610878884792327881e-02 -1.481121182441711426e-01 2.317762374877929688e-01 3.263114020228385925e-02 2.650989592075347900e-01
4.714196920394897461e-01 -1.586351357400417328e-02 1.892870366573333740e-01 2.066388167440891266e-02 -1.245884224772453308e-01 2.609212696552276611e-02 1.699707508087158203e-01 1.619661599397659302e-01 2.336683124303817749e-02 -1.125967651605606079e-01 8.031922578811645508e-02 3.978898003697395325e-02 1.747075021266937256e-01 3.287521004676818848e-02 -1.145127788186073303e-01 3.095248639583587646e-01 5.067313462495803833e-02 1.640229225158691406e-01 1.568383127450942993e-01 2.941593229770660400e-01 1.946630924940109253e-01 1.769233644008636475e-01 -1.225099787116050720e-01 3.640767186880111694e-02 -5.780147761106491089e-02 1.718989014625549316e-01 -1.810197979211807251e-01 1.311370730400085449e-01 3.062190711498260498e-01 6.154205650091171265e-02 3.379471600055694580e-02 3.169612288475036621e-01
4.856104403734207153e-02 1.049841493368148804e-01 4.429576173424720764e-02 1.906250715255737305e-01 -3.424860239028930664e-01 2.271943092346191406e-01 2.103942334651947021e-01 -7.973220944404602051e-02 4.725940525531768799e-02 -1.830578893423080444e-01 -1.778342127799987793e-01 6.384351104497909546e-02 2.434657514095306396e-01 -1.642178930342197418e-02 -5.679986253380775452e-02 2.129240632057189941e-01 2.565845549106597900e-01 -6.743551045656204224e-02 3.606693446636199951e-01 -1.766527653671801090e-03 1.190027222037315369e-01 8.173093944787979126e-02 -3.185676932334899902e-01 -1.513906866312026978e-01 2.571694552898406982e-01 1.068318709731101990e-01 -2.041404843330383301e-01 5.888594314455986023e-04 -4.927271604537963867e-02 -6.946587469428777695e-03 -2.464352548122406006e-02 2.849728763103485107e-01
1.596807688474655151e-01 2.081696093082427979e-01 7.890423387289047241e-02 -5.800204724073410034e-02 -2.860947549343109131e-01 -1.000913530588150024e-01 6.418740004301071167e-02 9.472898207604885101e-03 2.066096812486648560e-01 -2.212609052658081055e-01 3.103092778474092484e-03 -4.383277520537376404e-02 3.150515854358673096e-01 -5.161722004413604736e-02 -1.704767495393753052e-01 3.210434913635253906e-01 -2.059029340744018555e-01 2.271643579006195068e-01 7.938847690820693970e-02 1.314907073974609375e-01 4.492321982979774475e-02 3.189152851700782776e-02 -1.091541573405265808e-01 1.285231709480285645e-01 -4.211190715432167053e-02 -2.274801395833492279e-02 -1.990997642278671265e-01 -5.218522995710372925e-02 3.725612461566925049e-01 3.240451216697692871e-01 1.772826164960861206e-02 2.450200021266937256e-01
3.877712041139602661e-02 1.475047171115875244e-01 -2.624707296490669250e-02 1.391981393098831177e-01 -2.870221734046936035e-01 3.178679198026657104e-02 -1.289108842611312866e-01 1.373527050018310547e-01 3.257910609245300293e-01 6.579531729221343994e-02 -2.985903620719909668e-01 7.750540226697921753e-02 -2.743003070354461670e-01 3.595061227679252625e-02 -2.661792337894439697e-01 -1.901881992816925049e-01 8.320624381303787231e-02 5.353458225727081299e-02 1.689683198928833008e-01 2.014153450727462769e-01 -6.287535279989242554e-02 1.297326833009719849e-01 -4.507869109511375427e-02 -2.022000849246978760e-01 1.152789220213890076e-01 -9.055925905704498291e-02 1.929271370172500610e-01 1.537370979785919189e-01 -5.859966948628425598e-02 -5.644087493419647217e-02 2.752312123775482178e-01 3.758768141269683838e-01
1.938595771789550781e-01 -1.293608569540083408e-03 1.141239926218986511e-01 -2.636803984642028809e-01 -6.341019272804260254e-01 -2.240544706583023071e-01 1.036567389965057373e-01 1.101636067032814026e-01 7.564356084913015366e-03 5.279066413640975952e-02 -1.492456495761871338e-01 1.755512207746505737e-01 5.053373984992504120e-03 -1.381305791437625885e-02 -1.698279529809951782e-01 1.767678409814834595e-01 -1.572258770465850830e-02 8.970636129379272461e-02 1.099755838513374329e-01 1.342685967683792114e-01 -7.081402838230133057e-02 2.575832903385162354e-01 6.288501620292663574e-02 -2.804211378097534180e-01 1.212445124983787537e-01 1.247602999210357666e-01 -1.378830224275588989e-01 -6.535112112760543823e-02 1.189974620938301086e-01 1.489857733249664307e-01 -7.791434973478317261e-02 -1.050601433962583542e-02
-1.184422895312309265e-01 -3.740226849913597107e-02 -1.038734614849090576e-01 2.319441139698028564e-01 -3.036246001720428467e-01 1.337260007858276367e-01 2.441786080598831177e-01 3.206340670585632324e-01 2.611069679260253906e-01 -1.876042038202285767e-01 -1.694420576095581055e-01 -1.844932138919830322e-01 2.738743126392364502e-01 -3.081448376178741455e-01 -1.656337082386016846e-01 -3.758010640740394592e-02 3.500584512948989868e-02 -2.159308828413486481e-02 3.801642358303070068e-02 3.252269029617309570e-01 -8.772528916597366333e-02 -7.760567963123321533e-02 -2.352678030729293823e-01 -1.393772959709167480e-01 1.672500371932983398e-01 -5.097561702132225037e-02 1.117080375552177429e-01 7.795611768960952759e-02 9.606141597032546997e-03 8.321359753608703613e-02 1.697264462709426880e-01 -1.419042982161045074e-02
1.052966117858886719e-01 7.769267261028289795e-02 -8.639171719551086426e-02 3.719830513000488281e-01 -6.683495640754699707e-02 1.452354248613119125e-02 1.711197197437286377e-01 9.938793629407882690e-02 1.696311980485916138e-01 -3.337818384170532227e-01 -3.977192044258117676e-01 7.347121089696884155e-02 1.697624325752258301e-01 -2.412397265434265137e-01 -3.400071263313293457e-01 1.150796785950660706e-01 3.910014033317565918e-02 2.977052703499794006e-02 4.243863746523857117e-02 2.108638435602188110e-01 -7.111721485853195190e-02 7.059026975184679031e-03 -3.322193026542663574e-01 -8.177057653665542603e-02 2.080244868993759155e-01 4.969332367181777954e-02 9.475634992122650146e-02 1.201108023524284363e-01 9.302482753992080688e-02 8.218871802091598511e-02 3.668171912431716919e-02 1.297291666269302368e-01
4.370651543140411377e-01 -9.363108873367309570e-02 1.159509643912315369e-01 8.706893026828765869e-02 -1.668429970741271973e-01 -2.268097400665283203e-01 -3.901036921888589859e-03 -8.589779585599899292e-02 7.103824615478515625e-02 -7.274563610553741455e-02 -3.163039684295654297e-01 -4.713883623480796814e-02 2.360612303018569946e-01 1.789674013853073120e-01 -5.087816342711448669e-02 2.630586028099060059e-01 -3.069131448864936829e-02 -5.346760153770446777e-03 2.411629073321819305e-03 -1.093597337603569031e-01 -2.049167901277542114e-01 1.183097139000892639e-01 -5.047222133725881577e-03 -2.404511570930480957e-01 3.541750907897949219e-01 -1.355258524417877197e-01 -5.652327090501785278e-02 2.167967706918716431e-01 7.910192757844924927e-02 -1.142501905560493469e-01 2.786589562892913818e-01 -5.125642567873001099e-02
5.990220978856086731e-02 2.608316838741302490e-01 -8.377918601036071777e-02 1.277106404304504395e-01 -2.408715933561325073e-01 -1.202258542180061340e-01 -1.335991770029067993e-01 2.435105443000793457e-01 -6.396345794200897217e-02 -2.008561044931411743e-01 -5.106338113546371460e-02 1.248194575309753418e-01 1.024927273392677307e-01 1.640615612268447876e-02 -1.480070948600769043e-01 3.254085183143615723e-01 -7.711632549762725830e-02 7.824066281318664551e-02 -3.981047496199607849e-02 3.529563248157501221e-01 2.529282271862030029e-01 9.762742370367050171e-02 6.454872339963912964e-02 -4.147269725799560547e-01 2.191708683967590332e-01 -8.613214641809463501e-02 -1.077608540654182434e-01 -1.260745972394943237e-01 1.011294052004814148e-01 2.139664292335510254e-01 1.079697683453559875e-01 1.253352761268615723e-01
3.206992745399475098e-01 -2.567746303975582123e-02 1.505554318428039551e-01 -2.315796213224530220e-03 -3.640233278274536133e-01 1.499400734901428223e-01 1.960601806640625000e-01 2.992144823074340820e-01 1.667343229055404663e-01 -4.461518302559852600e-02 5.482587032020092010e-03 -1.514344066381454468e-01 2.379676997661590576e-01 -2.986066043376922607e-02 -5.749128013849258423e-02 3.731456995010375977e-01 7.164730131626129150e-02 1.050426959991455078e-01 2.272134572267532349e-01 6.140007637441158295e-03 1.760786920785903931e-01 8.690859377384185791e-02 -1.133184358477592468e-01 -4.025964066386222839e-02 2.587874606251716614e-02 8.017306774854660034e-02 -2.673101723194122314e-01 4.275185242295265198e-02 2.813686132431030273e-01 -1.449151244014501572e-02 -4.676162451505661011e-02 2.350438982248306274e-01
2.164578139781951904e-01 -1.649802625179290771e-01 -1.075924038887023926e-01 -1.376709900796413422e-03 -1.033897697925567627e-01 1.590939760208129883e-01 2.715996839106082916e-02 3.052983880043029785e-01 9.190849214792251587e-02 3.836517781019210815e-02 1.281239930540323257e-02 -1.130479201674461365e-02 8.473294228315353394e-02 1.236213222146034241e-01 3.186983987689018250e-02 7.670062035322189331e-02 2.108040601015090942e-01 3.369031250476837158e-01 -2.149708569049835205e-01 2.541592717170715332e-01 6.303186714649200439e-02 -2.194144064560532570e-03 -9.514728188514709473e-02 -2.244358062744140625e-01 5.314527750015258789e-01 -2.084463387727737427e-01 1.361769288778305054e-01 2.984360046684741974e-02 5.006073787808418274e-02 8.135185390710830688e-02 1.001381725072860718e-01 2.195459455251693726e-01
7.570891082286834717e-02 2.674994468688964844e-01 1.464838236570358276e-01 1.592959463596343994e-01 -3.219233453273773193e-01 4.633441194891929626e-02 -7.191377878189086914e-02 1.114183068275451660e-01 1.851180493831634521e-01 5.633554887026548386e-03 -7.368617504835128784e-02 -1.496635079383850098e-01 -3.065573237836360931e-02 3.222200646996498108e-02 -8.896239846944808960e-02 2.558917999267578125e-01 7.548918575048446655e-02 -2.670218050479888916e-01 6.767287850379943848e-02 2.193120270967483521e-01 2.810634970664978027e-01 -5.977103486657142639e-02 -5.951454862952232361e-02 1.579379141330718994e-01 -1.170528903603553772e-01 1.284599956125020981e-02 -2.465251646935939789e-02 1.717799603939056396e-01 2.207991927862167358e-01 -8.078926056623458862e-02 3.172233104705810547e-01 4.175950288772583008e-01
6.172653287649154663e-02 1.879339218139648438e-01 1.767993569374084473e-01 -2.322666943073272705e-01 -4.664283096790313721e-01 4.315497819334268570e-03 2.910138368606567383e-01 1.419161111116409302e-01 3.870100528001785278e-02 -3.559596091508865356e-02 9.410314261913299561e-02 1.198277175426483154e-01 -1.010715290904045105e-01 8.042846620082855225e-02 -4.917932674288749695e-02 6.183827295899391174e-02 -1.370303779840469360e-01 1.489605903625488281e-01 -8.216230198740959167e-03 1.578008830547332764e-01 2.964845672249794006e-02 -9.133965522050857544e-02 -2.642979621887207031e-01 1.963666081428527832e-01 6.029143929481506348e-02 -2.697720937430858612e-02 -3.219934925436973572e-02 9.771386533975601196e-02 3.761500818654894829e-03 -1.619239300489425659e-01 5.154669880867004395e-01 1.178899109363555908e-01
1.394406557083129883e-01 3.178960680961608887e-01 2.652285695075988770e-01 -9.033471345901489258e-02 -2.969489693641662598e-01 2.387951165437698364e-01 4.068736359477043152e-02 -1.246450692415237427e-01 1.275462359189987183e-01 3.362328186631202698e-02 -1.605593264102935791e-01 5.625359714031219482e-02 3.692540228366851807e-01 3.599506318569183350e-01 -2.259649336338043213e-01 -3.359549865126609802e-02 2.438471838831901550e-02 1.155588999390602112e-01 1.222559362649917603e-01 1.196318492293357849e-02 -7.286615204066038132e-03 -9.833221882581710815e-02 -1.353765875101089478e-01 -6.449643988162279129e-03 2.212987840175628662e-01 8.103147894144058228e-02 1.999654024839401245e-01 -5.227312073111534119e-02 1.378713827580213547e-02 -1.653690785169601440e-01 1.654040217399597168e-01 2.527291774749755859e-01
-2.719193510711193085e-02 -2.015941739082336426e-01 5.614506080746650696e-02 1.020840555429458618e-01 -3.335619568824768066e-01 -7.791882753372192383e-02 5.273741483688354492e-02 -9.712785482406616211e-02 5.502695962786674500e-02 1.022261679172515869e-01 9.621049463748931885e-02 -2.480346709489822388e-02 2.973477840423583984e-01 -7.029075175523757935e-02 -3.997862040996551514e-01 9.580687433481216431e-02 2.912672162055969238e-01 1.932278834283351898e-02 3.576578944921493530e-02 3.532539308071136475e-01 -7.018575072288513184e-02 -1.120215058326721191e-01 4.932755604386329651e-02 7.940486818552017212e-02 4.669821634888648987e-02 -2.960253059864044189e-01 -2.418285310268402100e-01 1.759610623121261597e-01 2.073343843221664429e-01 -5.588988959789276123e-02 2.580820024013519287e-01 -1.787380129098892212e-02
1.289318222552537918e-02 8.911288529634475708e-02 2.082974016666412354e-01 1.018488705158233643e-01 -1.279252320528030396e-01 3.273246809840202332e-02 1.859000772237777710e-01 8.301866054534912109e-02 1.325447559356689453e-01 -2.752608060836791992e-02 1.067007184028625488e-01 -5.065046250820159912e-02 2.987193465232849121e-01 8.678223937749862671e-02 -1.892156153917312622e-01 4.137079119682312012e-01 -2.643896825611591339e-02 -7.878755033016204834e-02 8.892066031694412231e-02 6.569195538759231567e-02 1.065686717629432678e-01 -9.906601160764694214e-02 -1.865888535976409912e-01 -2.576908767223358154e-01 -1.066551283001899719e-01 -2.296876311302185059e-01 -1.216345131397247314e-01 1.391332894563674927e-01 2.940409481525421143e-01 -3.069362603127956390e-02 7.324997335672378540e-02 4.589931368827819824e-01
-7.854556292295455933e-02 2.939637601375579834e-01 3.531900048255920410e-02 -1.384615749120712280e-01 -4.984630644321441650e-01 3.315851092338562012e-01 2.552399635314941406e-01 -1.570588052272796631e-01 -1.501247733831405640e-01 -2.366146259009838104e-02 -1.975440531969070435e-01 1.908028423786163330e-01 1.412083357572555542e-01 3.166297376155853271e-01 -1.487812548875808716e-01 -9.038424491882324219e-02 -1.245940327644348145e-01 -1.510178595781326294e-01 5.524976924061775208e-02 -2.979045361280441284e-02 2.290948480367660522e-02 1.151128038763999939e-01 -1.026597991585731506e-01 -1.455221027135848999e-01 1.224796921014785767e-01 -5.658620223402976990e-02 7.664503157138824463e-02 -8.046374656260013580e-03 4.031850397586822510e-02 2.679171599447727203e-02 1.548126488924026489e-01 2.269963175058364868e-01
1.715651303529739380e-01 -1.203967034816741943e-01 5.244484543800354004e-02 5.026419088244438171e-02 -2.263523489236831665e-01 -2.665690146386623383e-03 2.545272186398506165e-02 4.993198439478874207e-02 1.084057018160820007e-01 -2.492651045322418213e-01 -3.662799000740051270e-01 -1.892506480216979980e-01 2.894658409059047699e-02 -2.384690344333648682e-01 -4.119593203067779541e-01 4.395671933889389038e-02 8.552892506122589111e-02 -5.662123858928680420e-02 2.525362186133861542e-02 2.616600394248962402e-01 -3.736444562673568726e-02 4.314386472105979919e-02 -7.833908498287200928e-02 -1.928585767745971680e-01 2.711288928985595703e-01 1.747297793626785278e-01 3.042687773704528809e-01 6.004006043076515198e-02 -7.179879397153854370e-02 2.644364833831787109e-01 1.403317302465438843e-01 -4.456208646297454834e-02
2.506571114063262939e-01 -8.288478106260299683e-02 2.243565469980239868e-01 -8.009489625692367554e-02 -3.476200997829437256e-01 -1.754398457705974579e-02 -6.480931490659713745e-02 -9.945102781057357788e-02 -1.018131151795387268e-01 -2.223791182041168213e-01 6.325538852252066135e-04 3.545616345945745707e-04 2.698218822479248047e-01 -1.202002018690109253e-01 -2.856797873973846436e-01 2.965341806411743164e-01 -9.008879214525222778e-02 1.218959391117095947e-01 -1.611093431711196899e-02 8.266099542379379272e-02 6.704133749008178711e-02 2.638040781021118164e-01 1.553594022989273071e-01 -2.778433561325073242e-01 2.047415375709533691e-01 -1.999494433403015137e-01 1.169667392969131470e-01 2.298812568187713623e-01 -2.291039098054170609e-03 -2.225826084613800049e-01 8.837264031171798706e-02 1.020997241139411926e-01
3.569653630256652832e-01 1.115685626864433289e-01 -1.046480759978294373e-01 1.336728632450103760e-01 -3.592815399169921875e-01 2.996861338615417480e-01 1.623967289924621582e-02 2.825392782688140869e-01 -2.490586787462234497e-01 2.005860954523086548e-02 -2.169939130544662476e-01 3.207224905490875244e-01 2.165265195071697235e-02 -1.359005924314260483e-02 -3.213865756988525391e-01 2.417365461587905884e-02 1.649310588836669922e-01 -4.082165658473968506e-02 -1.795981079339981079e-01 9.322296828031539917e-02 1.153900325298309326e-01 -5.925514176487922668e-02 1.092962920665740967e-01 -2.053618989884853363e-02 1.547292023897171021e-01 -1.709302067756652832e-01 -2.108754357323050499e-03 -1.563286036252975464e-01 -6.097854301333427429e-02 4.280756413936614990e-02 -1.664663851261138916e-01 7.443638890981674194e-02
6.421225517988204956e-02 4.468793421983718872e-02 -2.166872173547744751e-01 -1.406076736748218536e-02 -3.603807389736175537e-01 1.538363695144653320e-01 1.435643732547760010e-01 6.965289264917373657e-02 -1.222345456480979919e-01 1.449004262685775757e-01 -6.064024940133094788e-02 -5.444667302072048187e-03 2.424599826335906982e-01 1.581115871667861938e-01 -1.789280027151107788e-01 1.641476005315780640e-01 -3.251366913318634033e-01 -2.215521186590194702e-01 1.555189341306686401e-01 1.841396838426589966e-01 -2.195679768919944763e-02 -3.416153835132718086e-03 -3.422977626323699951e-01 4.909985885024070740e-02 3.588393032550811768e-01 -8.340299874544143677e-02 -1.941623985767364502e-01 3.319433331489562988e-02 7.159318774938583374e-02 -2.025800943374633789e-01 -8.552857488393783569e-02 1.561071127653121948e-01
1.954210922122001648e-02 1.747017353773117065e-01 1.635563373565673828e-01 8.139514923095703125e-02 -4.854142069816589355e-01 1.906270086765289307e-01 1.141844764351844788e-01 -1.366369891911745071e-02 2.079155296087265015e-01 4.323032498359680176e-02 -1.986776739358901978e-01 -3.076383769512176514e-01 -1.012015417218208313e-01 -6.355156749486923218e-02 -1.718914955854415894e-01 1.085517182946205139e-01 -2.290969938039779663e-01 -3.811008483171463013e-02 -1.016773208975791931e-01 1.624281108379364014e-01 3.747817873954772949e-02 -2.233924567699432373e-01 -1.731935143470764160e-01 -8.214695006608963013e-02 8.497455716133117676e-02 -3.297016024589538574e-01 -1.574619561433792114e-01 1.096119284629821777e-01 2.521981894969940186e-01 -5.079253390431404114e-02 -7.893990725278854370e-02 1.088498011231422424e-01
1.799185425043106079e-01 -6.931123789399862289e-03 6.841903924942016602e-02 1.431608498096466064e-01 -2.490602284669876099e-01 -5.151151865720748901e-02 2.330704927444458008e-01 4.066625982522964478e-02 2.233949303627014160e-01 2.574421837925910950e-02 -1.090684384107589722e-01 2.095318138599395752e-01 7.460749894380569458e-02 1.449962407350540161e-01 1.235461235046386719e-02 8.486837148666381836e-03 -1.025639027357101440e-01 -2.826825082302093506e-01 1.500266194343566895e-01 -8.729352615773677826e-03 9.233750402927398682e-03 -1.291951835155487061e-01 5.672206636518239975e-03 -1.008779704570770264e-01 1.566951721906661987e-01 4.409278556704521179e-02 -4.661147892475128174e-01 -7.885542511940002441e-02 9.671246260404586792e-02 -2.172909975051879883e-01 1.644275784492492676e-01 4.636600911617279053e-01
1.684912592172622681e-01 2.303492724895477295e-01 1.890358030796051025e-01 2.084228582680225372e-02 -3.569001853466033936e-01 5.691178375855088234e-04 1.045132279396057129e-01 -2.737298309803009033e-01 -6.475120037794113159e-02 1.397438943386077881e-01 -1.714890897274017334e-01 1.166103184223175049e-01 3.238583505153656006e-01 9.742646664381027222e-02 -7.188171148300170898e-02 9.814848005771636963e-02 2.023432999849319458e-01 -2.849170267581939697e-01 -8.503509312868118286e-02 5.098915845155715942e-02 -7.830768823623657227e-02 9.200351685285568237e-02 -3.039391338825225830e-01 2.866474352777004242e-02 1.936174929141998291e-01 8.751015993766486645e-04 -1.708065569400787354e-01 1.381743848323822021e-01 1.304609030485153198e-01 7.458300143480300903e-02 2.594850957393646240e-01 2.404755949974060059e-01
4.548202827572822571e-02 -8.096510544419288635e-03 -2.375480532646179199e-01 1.005404293537139893e-01 -2.829509079456329346e-01 2.891804575920104980e-01 9.945250302553176880e-02 6.341482698917388916e-02 1.128708869218826294e-01 1.504838764667510986e-01 1.086753457784652710e-01 1.159167885780334473e-01 1.047548428177833557e-01 -2.036247700452804565e-01 -2.055006474256515503e-01 -1.605298668146133423e-01 1.954023241996765137e-01 2.175314575433731079e-01 7.793308794498443604e-02 2.246549129486083984e-01 1.470905840396881104e-01 -8.347095549106597900e-02 -6.568238884210586548e-02 -4.634694382548332214e-02 1.316748708486557007e-01 -7.762256264686584473e-02 8.030790835618972778e-02 3.760624527931213379e-01 2.421073913574218750e-01 2.847728431224822998e-01 2.729848325252532959e-01 -1.004069000482559204e-01
2.815756201744079590e-01 1.082812473177909851e-01 -9.686366468667984009e-02 -8.861603587865829468e-02 -1.350389719009399414e-01 -1.144812405109405518e-01 3.310393989086151123e-01 3.241773843765258789e-01 1.309216618537902832e-01 -3.772395476698875427e-02 1.865181028842926025e-01 -1.778161153197288513e-03 1.105131134390830994e-01 -1.035768464207649231e-01 -1.472844481468200684e-01 2.438376098871231079e-01 2.393925487995147705e-01 2.205557823181152344e-01 2.127682790160179138e-02 5.520097911357879639e-02 -2.284459620714187622e-01 2.281371317803859711e-02 -1.451800018548965454e-01 -1.946431547403335571e-01 -7.741743233054876328e-03 -1.073807850480079651e-01 -2.025867849588394165e-01 -2.410008460283279419e-01 9.595277905464172363e-02 -3.502005711197853088e-02 1.144537106156349182e-01 3.645789325237274170e-01
4.099956899881362915e-02 -1.115038618445396423e-01 -9.734890609979629517e-02 -3.128586709499359131e-02 -4.765363931655883789e-01 -6.344979163259267807e-03 1.930553764104843140e-01 3.482466191053390503e-02 2.601037174463272095e-02 1.995888501405715942e-01 -1.131660416722297668e-01 7.504197210073471069e-02 -8.957176469266414642e-03 1.686689853668212891e-01 1.669083349406719208e-02 1.105212569236755371e-01 -2.133081108331680298e-01 1.340278834104537964e-01 -1.089789941906929016e-01 4.349558353424072266e-01 7.846887223422527313e-03 1.604128330945968628e-01 5.945529416203498840e-02 -5.076397955417633057e-02 1.729899942874908447e-01 1.704679578542709351e-01 1.062066480517387390e-01 -2.334905862808227539e-01 2.793536782264709473e-01 6.263764947652816772e-02 3.108275234699249268e-01 1.002799943089485168e-01
1.942513138055801392e-01 4.502838477492332458e-02 1.721541136503219604e-01 -1.617979407310485840e-01 -3.549304902553558350e-01 -8.644431084394454956e-02 1.974590569734573364e-01 1.461348868906497955e-02 1.473330110311508179e-01 -5.610617995262145996e-02 5.637481808662414551e-02 -4.111278802156448364e-02 -1.360964477062225342e-01 5.961632728576660156e-02 -3.213629126548767090e-01 -1.896529495716094971e-01 4.506960883736610413e-02 1.093913838267326355e-01 -6.611469388008117676e-02 3.717135637998580933e-02 3.821824491024017334e-02 -3.061052262783050537e-01 1.116033410653471947e-03 -1.267825216054916382e-01 4.104745686054229736e-01 -1.666029095649719238e-01 1.560744792222976685e-01 1.394886374473571777e-01 1.327844560146331787e-01 1.572171449661254883e-01 3.030205070972442627e-01 -1.884410530328750610e-01
3.182784421369433403e-03 -1.109621208161115646e-02 -2.387593388557434082e-01 3.997049853205680847e-02 -4.897538125514984131e-01 -3.284731134772300720e-02 1.156668215990066528e-01 9.191430360078811646e-02 9.000726789236068726e-02 1.278277337551116943e-01 -1.018109694123268127e-01 1.692288666963577271e-01 1.720117777585983276e-01 8.527700603008270264e-02 -6.064099073410034180e-02 -1.663956344127655029e-01 2.838625311851501465e-01 -5.518482998013496399e-02 1.143959313631057739e-01 2.708577513694763184e-01 2.368720024824142456e-01 4.853879287838935852e-02 -9.839469939470291138e-02 -3.549434542655944824e-01 -1.335399001836776733e-01 -3.313750401139259338e-02 2.818582653999328613e-01 1.120182499289512634e-02 2.193343192338943481e-01 -1.724294126033782959e-01 4.392653703689575195e-02 6.598590314388275146e-02
2.989563345909118652e-01 -7.408789545297622681e-02 -7.823904603719711304e-02 -5.069059133529663086e-02 -3.635895550251007080e-01 2.335869520902633667e-01 4.377889260649681091e-02 1.758004426956176758e-01 1.040542963892221451e-02 -5.939807742834091187e-02 -1.827420592308044434e-01 -2.084217965602874756e-01 2.788270823657512665e-02 -1.660206168889999390e-02 -3.044531941413879395e-01 2.476075198501348495e-03 -1.301463544368743896e-01 -1.061781272292137146e-01 -7.748841308057308197e-04 -9.730131924152374268e-02 -1.014002412557601929e-01 -8.002112060785293579e-02 1.783510148525238037e-01 9.365285187959671021e-02 2.464760690927505493e-01 -4.764031171798706055e-01 2.632794529199600220e-02 1.527168601751327515e-01 3.862360492348670959e-02 -2.329566180706024170e-01 -5.559312179684638977e-03 2.004449218511581421e-01
3.572552464902400970e-03 2.590456306934356689e-01 -2.871721424162387848e-02 -5.537316203117370605e-02 -4.128725230693817139e-01 3.144823312759399414e-01 -1.276149302721023560e-01 2.004280388355255127e-01 1.690661907196044922e-01 1.270211338996887207e-01 -2.225086539983749390e-01 -2.057283520698547363e-01 -1.344917714595794678e-01 1.093332022428512573e-01 -2.159105092287063599e-01 -1.039535999298095703e-01 1.283809691667556763e-01 -4.020143672823905945e-02 1.152746677398681641e-01 9.777979552745819092e-02 -1.195960193872451782e-01 9.551873803138732910e-02 -1.292836219072341919e-01 -2.515556812286376953e-01 -2.313405042514204979e-03 -1.574659943580627441e-01 9.601508826017379761e-02 1.074881777167320251e-01 3.244331106543540955e-02 1.498753279447555542e-01 5.376342311501502991e-02 4.034931659698486328e-01
2.970120906829833984e-01 1.906528025865554810e-01 3.840562105178833008e-01 -5.650238320231437683e-02 -3.197214901447296143e-01 -1.298430655151605606e-02 -1.821357198059558868e-02 2.441908046603202820e-02 -3.672730177640914917e-02 9.138469398021697998e-02 -1.969704329967498779e-01 -5.417801067233085632e-02 3.017932176589965820e-01 2.136977314949035645e-01 -4.457870125770568848e-02 2.826141715049743652e-01 -1.219718251377344131e-02 -1.001603379845619202e-01 -2.102143913507461548e-01 5.338487401604652405e-02 9.938067942857742310e-02 7.655401527881622314e-02 -3.762294724583625793e-02 -1.130458861589431763e-01 1.857179552316665649e-01 -3.108753561973571777e-01 -2.431304603815078735e-01 1.034429371356964111e-01 -7.621192932128906250e-02 -9.289663285017013550e-02 2.166485488414764404e-01 -4.374616220593452454e-02
1.104178838431835175e-02 1.787504702806472778e-01 1.984143704175949097e-01 2.195397019386291504e-01 -2.712861299514770508e-01 2.994366688653826714e-03 3.591031730175018311e-01 6.826583296060562134e-02 2.870421707630157471e-01 5.245098471641540527e-02 2.775914072990417480e-01 -1.785691529512405396e-01 1.820923388004302979e-01 2.066441625356674194e-01 1.792491078376770020e-01 7.789725810289382935e-02 7.079130411148071289e-02 9.605950862169265747e-02 -1.390571743249893188e-01 2.989420592784881592e-01 1.008679508231580257e-03 -1.700804233551025391e-01 -1.045242175459861755e-01 -1.618917137384414673e-01 9.622871130704879761e-02 -1.114306896924972534e-01 8.743305504322052002e-02 -5.473707243800163269e-02 3.030454218387603760e-01 7.757586985826492310e-02 2.755761146545410156e-02 2.122684270143508911e-01
7.083112746477127075e-02 -1.204896196722984314e-01 -7.832755893468856812e-02 1.999972760677337646e-01 -3.500312268733978271e-01 4.591779410839080811e-02 2.363446205854415894e-01 -2.322087734937667847e-01 4.682494699954986572e-02 3.344540894031524658e-01 1.008935868740081787e-01 2.769417501986026764e-02 2.699528038501739502e-01 3.949934616684913635e-02 -7.940728962421417236e-02 -1.010694913566112518e-02 1.679406873881816864e-02 6.246916949748992920e-02 -1.150676906108856201e-01 3.564513623714447021e-01 -7.936554402112960815e-02 1.270539015531539917e-01 -2.244581580162048340e-01 3.559606149792671204e-02 2.769558131694793701e-01 -3.233327865600585938e-01 -1.027884185314178467e-01 -4.460921883583068848e-02 2.385561317205429077e-01 -2.002699859440326691e-02 8.393749594688415527e-02 1.317109763622283936e-01
-5.764201283454895020e-02 -7.377482205629348755e-02 1.049327701330184937e-01 2.309795171022415161e-01 -3.753131031990051270e-01 -6.300335377454757690e-02 2.246188968420028687e-01 7.801732420921325684e-02 2.771216034889221191e-01 -2.207191586494445801e-01 -1.371346563100814819e-01 -4.104775935411453247e-02 -2.146013826131820679e-02 6.017751619219779968e-02 -2.650935053825378418e-01 -8.669925481081008911e-02 2.168729305267333984e-01 4.450235143303871155e-02 -1.638993918895721436e-01 3.772170841693878174e-02 6.415629386901855469e-02 8.203185349702835083e-02 5.866162106394767761e-02 9.905147552490234375e-02 2.662306427955627441e-01 -4.622085019946098328e-02 -2.810105681419372559e-01 2.922095954418182373e-01 3.110229074954986572e-01 1.487808376550674438e-01 -7.106951624155044556e-02 1.869143545627593994e-01
3.026036322116851807e-01 -7.470504194498062134e-02 3.267276883125305176e-01 -2.212758511304855347e-01 -4.008849859237670898e-01 -1.151665002107620239e-01 7.074274122714996338e-02 3.083533048629760742e-01 4.783288389444351196e-02 -2.307030931115150452e-02 -4.389050975441932678e-02 1.040489375591278076e-01 -1.276055425405502319e-01 -8.526327461004257202e-02 -1.203563213348388672e-01 1.495505124330520630e-01 -1.456348299980163574e-01 8.645386993885040283e-02 6.734465807676315308e-02 3.408695161342620850e-01 -5.737117305397987366e-02 2.617770135402679443e-01 -9.150096215307712555e-03 -1.986353248357772827e-01 1.961465924978256226e-01 -9.958920627832412720e-02 -1.112607643008232117e-01 -1.198215857148170471e-01 1.625199913978576660e-01 -2.800041995942592621e-02 -1.138819977641105652e-01 1.450448781251907349e-01
2.736979126930236816e-01 -5.020331963896751404e-02 -3.888815268874168396e-02 -3.667303025722503662e-01 -4.476974308490753174e-01 -1.493318527936935425e-01 2.887226045131683350e-01 1.703616082668304443e-01 1.225140504539012909e-02 -8.305991068482398987e-03 4.834540653973817825e-03 2.402182072401046753e-01 -8.144742250442504883e-02 6.200116127729415894e-02 -1.832854747772216797e-01 1.362632513046264648e-01 -2.666566967964172363e-01 -4.859522357583045959e-02 2.503433227539062500e-01 1.431491523981094360e-01 -1.332028210163116455e-01 1.135321557521820068e-01 4.964708909392356873e-02 -1.404735893011093140e-01 1.886441856622695923e-01 -7.367963343858718872e-02 -1.739788502454757690e-01 1.764623820781707764e-02 9.633552283048629761e-02 1.648773550987243652e-01 6.491433829069137573e-02 9.553688019514083862e-02
4.034022092819213867e-01 6.216332316398620605e-03 2.746746130287647247e-02 -2.875694036483764648e-01 -4.046662151813507080e-01 1.060892790555953979e-01 9.334097802639007568e-02 -2.013356834650039673e-01 4.064397141337394714e-02 1.896588653326034546e-01 -6.278134137392044067e-02 -1.048140376806259155e-01 1.741415709257125854e-01 1.641687452793121338e-01 -6.820308417081832886e-02 -1.267805844545364380e-01 9.098409116268157959e-02 2.573759667575359344e-02 1.159707233309745789e-01 3.335748240351676941e-02 -9.739073365926742554e-02 -1.404144465923309326e-01 -1.532372832298278809e-01 -1.741799265146255493e-01 2.227145135402679443e-01 -2.425308674573898315e-01 4.567272216081619263e-02 -3.477919101715087891e-02 2.607362270355224609e-01 -7.477756589651107788e-02 3.164264261722564697e-01 -8.381068706512451172e-02
4.207890331745147705e-01 1.908111125230789185e-01 -1.854611784219741821e-01 1.804872602224349976e-02 -3.998636901378631592e-01 3.193985223770141602e-01 1.662162244319915771e-01 2.819177322089672089e-02 -6.945028901100158691e-02 -1.101523544639348984e-02 -5.417239665985107422e-02 1.506541520357131958e-01 3.772218525409698486e-02 8.723137900233268738e-03 -2.713756635785102844e-02 -1.184039860963821411e-01 -2.582321502268314362e-02 -7.410026341676712036e-02 6.105559691786766052e-02 2.774321138858795166e-01 -4.314935579895973206e-02 -3.505912423133850098e-01 1.288359910249710083e-01 7.263988256454467773e-02 2.199520915746688843e-01 -8.525235950946807861e-02 1.231475472450256348e-01 1.854615211486816406e-01 2.119347453117370605e-01 -1.189940124750137329e-01 4.322719573974609375e-02 1.224256604909896851e-01
8.893013000488281250e-02 -8.187575638294219971e-02 9.241691231727600098e-02 8.675592392683029175e-02 -2.222443819046020508e-01 -5.542626976966857910e-02 2.968609035015106201e-01 3.042937815189361572e-01 3.265784084796905518e-01 -2.032423168420791626e-01 4.925578087568283081e-02 -2.150222659111022949e-02 2.368848025798797607e-01 3.211235627532005310e-02 -1.105381250381469727e-01 -1.316304206848144531e-01 1.517530530691146851e-01 -1.467117667198181152e-01 4.840108007192611694e-02 2.022731676697731018e-02 1.235795244574546814e-01 1.058642864227294922e-01 -2.554576992988586426e-01 -1.209164112806320190e-01 2.484002858400344849e-01 -2.462607026100158691e-01 3.575783967971801758e-02 -1.655622124671936035e-01 3.256915211677551270e-01 2.763853371143341064e-01 -1.028319299221038818e-01 -2.925597690045833588e-02
1.495511531829833984e-01 8.421566337347030640e-02 1.495365500450134277e-01 3.886747360229492188e-02 -3.681591153144836426e-01 1.103387176990509033e-01 1.491882205009460449e-01 1.812704503536224365e-01 3.107218630611896515e-02 1.728846319019794464e-02 5.876090005040168762e-02 7.106613367795944214e-02 8.064651489257812500e-02 1.161957234144210815e-01 -2.457442283630371094e-01 4.536994993686676025e-01 7.107959687709808350e-02 7.621981948614120483e-02 7.493715733289718628e-02 1.118283942341804504e-01 1.282003670930862427e-01 1.287788152694702148e-01 -1.491654068231582642e-01 -9.431392699480056763e-02 -2.954423613846302032e-02 1.160731390118598938e-01 -3.429475128650665283e-01 -1.093149632215499878e-01 2.023008614778518677e-01 2.399530708789825439e-01 -8.682853728532791138e-02 3.236254155635833740e-01
2.075531333684921265e-01 3.099552355706691742e-02 -6.943743675947189331e-02 -2.275717407464981079e-01 -3.718996644020080566e-01 -1.052538529038429260e-01 1.792971789836883545e-01 2.263803184032440186e-01 9.841398149728775024e-02 -3.124336339533329010e-02 -2.059638798236846924e-01 2.126966118812561035e-01 -1.163248866796493530e-01 -2.333458885550498962e-02 -2.583767175674438477e-01 1.194858029484748840e-01 -3.012281358242034912e-01 2.560778893530368805e-02 1.798288524150848389e-01 2.129826396703720093e-01 4.326687660068273544e-03 1.992405503988265991e-01 1.436409191228449345e-03 -2.145318239927291870e-01 6.262546032667160034e-02 3.901160508394241333e-02 -2.234626561403274536e-01 2.184701114892959595e-01 2.237731963396072388e-02 1.849073022603988647e-01 2.792017161846160889e-01 5.043850094079971313e-02
-9.372635185718536377e-02 1.006900444626808167e-01 -1.239441484212875366e-01 1.237068697810173035e-01 -6.767625808715820312e-01 -1.206465139985084534e-01 -5.536070466041564941e-02 -1.570350229740142822e-01 -8.015326410531997681e-02 2.582587115466594696e-02 -3.245299160480499268e-01 -1.260670460760593414e-02 7.213237881660461426e-02 -1.277702301740646362e-01 -2.359881764277815819e-03 4.069711640477180481e-02 -8.561426401138305664e-02 -6.051130965352058411e-02 2.172682899981737137e-03 1.723232865333557129e-01 -6.604011356830596924e-02 5.514848604798316956e-02 -1.772379577159881592e-01 -1.961610615253448486e-01 1.393950730562210083e-01 -1.590961217880249023e-01 4.805332794785499573e-02 -1.207123994827270508e-01 2.185919433832168579e-01 1.667167805135250092e-02 1.810579299926757812e-01 2.321873456239700317e-01
-9.459479153156280518e-02 -1.802788972854614258e-01 5.929341167211532593e-02 4.489763174206018448e-03 -4.730718731880187988e-01 1.433406919240951538e-01 5.959732830524444580e-02 2.311658710241317749e-01 -5.412278324365615845e-02 1.777261644601821899e-01 -1.655712425708770752e-01 4.976256936788558960e-02 1.752185868099331856e-03 -3.079053759574890137e-02 -1.031720042228698730e-01 7.593685388565063477e-02 -1.786616891622543335e-01 -9.742154181003570557e-02 -1.053297147154808044e-01 3.857831656932830811e-01 -1.268108468502759933e-02 1.733626239001750946e-02 2.885757945477962494e-02 -2.014358192682266235e-01 1.657283604145050049e-01 -7.936692982912063599e-02 8.626305311918258667e-02 -1.695549786090850830e-01 2.839037477970123291e-01 -1.475316435098648071e-01 3.701006770133972168e-01 1.393318772315979004e-01
6.749336421489715576e-02 -7.379908859729766846e-02 -1.722483187913894653e-01 -1.878954917192459106e-01 -4.020749926567077637e-01 -2.365789115428924561e-01 2.228790819644927979e-01 2.327831536531448364e-01 1.970567405223846436e-01 5.269053578376770020e-02 -1.542958337813615799e-02 2.037121802568435669e-01 -6.039544939994812012e-03 5.849581584334373474e-02 -3.141810297966003418e-01 5.983678251504898071e-02 -1.608963161706924438e-01 -7.672886550426483154e-02 2.861953377723693848e-01 1.607525795698165894e-01 3.748315200209617615e-02 1.151893362402915955e-01 8.883306384086608887e-02 -5.846253409981727600e-02 6.588851660490036011e-02 5.326383560895919800e-02 -2.724880278110504150e-01 1.852156221866607666e-01 8.524723351001739502e-02 2.173904925584793091e-01 2.746622264385223389e-01 5.682945996522903442e-02
-1.053116768598556519e-01 8.945167809724807739e-02 -2.664130330085754395e-01 7.741665095090866089e-02 -3.074882328510284424e-01 -3.110156208276748657e-02 3.420009091496467590e-02 2.997276782989501953e-01 2.861904799938201904e-01 4.242075979709625244e-02 -2.978969514369964600e-01 -8.467624336481094360e-02 -1.641891598701477051e-01 4.545697942376136780e-02 -2.530100643634796143e-01 -6.079878658056259155e-02 2.366350889205932617e-01 -7.543267565779387951e-04 3.955035656690597534e-02 1.482244133949279785e-01 -7.138148695230484009e-02 2.366678602993488312e-02 -1.542619615793228149e-01 -2.289699763059616089e-02 -9.259133948944509029e-04 -3.135955631732940674e-01 1.023280471563339233e-01 1.772447526454925537e-01 -6.005441769957542419e-02 1.672479659318923950e-01 3.147985935211181641e-01 2.462709844112396240e-01
2.350389212369918823e-01 -9.213357418775558472e-02 1.382350623607635498e-01 -2.159946858882904053e-01 -3.033705353736877441e-01 -1.091869622468948364e-01 1.384697109460830688e-01 4.574815630912780762e-01 3.999967128038406372e-02 1.355744600296020508e-01 -1.504962146282196045e-01 -1.153123676776885986e-01 5.505488067865371704e-02 4.104866459965705872e-02 -1.682728528976440430e-01 -8.959670364856719971e-02 8.890552073717117310e-02 8.681769669055938721e-02 2.255936115980148315e-01 3.328267633914947510e-01 5.067276209592819214e-02 -2.580507397651672363e-01 -2.833664976060390472e-02 3.380558639764785767e-02 1.547483801841735840e-01 -1.210923045873641968e-01 1.170495897531509399e-01 1.782515794038772583e-01 4.177064448595046997e-02 2.362948358058929443e-01 1.905938684940338135e-01 -1.220617368817329407e-01
2.228854298591613770e-01 4.549389332532882690e-02 3.206184832379221916e-03 1.003411486744880676e-01 -4.184512794017791748e-01 1.783940345048904419e-01 -4.606837406754493713e-02 1.257152408361434937e-01 2.953549623489379883e-01 1.585974395275115967e-01 -1.814191602170467377e-02 -5.919812619686126709e-02 9.058213233947753906e-02 2.473586946725845337e-01 -1.152950823307037354e-01 -1.246811449527740479e-01 2.639131247997283936e-01 -7.629659771919250488e-02 9.774853289127349854e-02 1.659279167652130127e-01 8.078233897686004639e-02 -6.088526919484138489e-02 1.849548891186714172e-02 -2.925895154476165771e-01 9.225365519523620605e-02 -3.301286995410919189e-01 1.560966372489929199e-01 -4.099296778440475464e-02 -3.659355640411376953e-02 -2.960400581359863281e-01 3.430463746190071106e-02 2.375513613224029541e-01
2.340478077530860901e-02 2.450450062751770020e-01 1.537433117628097534e-01 1.019818857312202454e-01 -2.946293354034423828e-01 4.331392422318458557e-02 1.551649253815412521e-02 7.186792790889739990e-02 3.268978372216224670e-02 1.240502744913101196e-01 -1.417636871337890625e-01 2.266471236944198608e-01 -8.532171696424484253e-02 2.883218526840209961e-01 -5.114582180976867676e-02 2.102674245834350586e-01 9.741842001676559448e-02 -3.489231690764427185e-02 1.832715272903442383e-01 1.218274161219596863e-01 1.803625375032424927e-01 -5.944683030247688293e-02 -7.759163621813058853e-03 -2.018750011920928955e-01 3.491722345352172852e-01 -1.962605863809585571e-01 -2.654873430728912354e-01 -9.761542826890945435e-02 -8.377691358327865601e-02 1.645979434251785278e-01 1.197377368807792664e-01 4.015003740787506104e-01
1.136939823627471924e-01 2.790249139070510864e-02 -5.409635603427886963e-02 3.426794409751892090e-01 -1.496884524822235107e-01 1.355471163988113403e-01 1.446652114391326904e-01 3.542237877845764160e-01 2.604995965957641602e-01 -2.481020390987396240e-01 -3.154346346855163574e-01 -1.536058485507965088e-01 2.624933123588562012e-01 8.168445527553558350e-02 -1.134802624583244324e-01 1.430079936981201172e-01 2.335233986377716064e-01 -2.684394270181655884e-02 -7.927061617374420166e-02 2.040944099426269531e-01 -1.439142078161239624e-01 -1.247234269976615906e-01 -2.728351354598999023e-01 -2.157283872365951538e-01 -9.868998080492019653e-03 8.842871338129043579e-02 3.803306072950363159e-02 1.571014970541000366e-01 6.715354323387145996e-02 3.494587540626525879e-02 1.267095804214477539e-01 -3.281849995255470276e-02
-1.660076379776000977e-01 4.548652470111846924e-01 9.125322848558425903e-02 -6.393957883119583130e-02 -3.174512386322021484e-01 1.689234673976898193e-01 7.776118814945220947e-02 5.257997661828994751e-02 1.458761841058731079e-01 1.113649532198905945e-01 -1.404074137099087238e-03 -1.391832083463668823e-01 2.445762455463409424e-01 8.906108886003494263e-02 -2.839634120464324951e-01 3.924636915326118469e-02 1.670023985207080841e-02 -4.819179698824882507e-02 1.353663355112075806e-01 3.228112161159515381e-01 -7.308779656887054443e-02 -2.454797178506851196e-01 -8.302795700728893280e-03 7.201792672276496887e-03 2.054461091756820679e-01 -2.892653644084930420e-02 7.844614982604980469e-02 1.452780067920684814e-01 -2.726931869983673096e-01 1.807990670204162598e-01 1.753210425376892090e-01 1.143405586481094360e-01
2.020415961742401123e-01 1.361577659845352173e-01 8.726288378238677979e-02 -3.833833709359169006e-02 -2.844190001487731934e-01 -7.117950171232223511e-02 6.741152703762054443e-02 -2.000319957733154297e-01 7.071278989315032959e-02 2.098622322082519531e-01 -5.942726135253906250e-02 1.402083188295364380e-01 2.237921357154846191e-01 2.034930884838104248e-01 -2.730270624160766602e-01 2.948788693174719810e-03 1.945454329252243042e-01 -5.736906081438064575e-03 -2.002241909503936768e-01 1.338450163602828979e-01 -4.768501594662666321e-02 3.203361928462982178e-01 -3.257344067096710205e-01 -9.468160569667816162e-02 2.578554749488830566e-01 -2.180393487215042114e-01 1.522854529321193695e-02 9.161610901355743408e-02 1.244882643222808838e-01 -9.137071669101715088e-02 2.958706319332122803e-01 -1.134793311357498169e-01
2.164760977029800415e-02 5.501135066151618958e-02 2.268141508102416992e-01 1.409787684679031372e-01 -2.525504529476165771e-01 2.182662338018417358e-01 1.578960418701171875e-01 -2.162883430719375610e-01 1.583260148763656616e-01 1.611008942127227783e-01 2.656333707273006439e-02 -1.743544936180114746e-01 1.367144733667373657e-01 8.558768779039382935e-02 -2.279648482799530029e-01 4.707422852516174316e-02 5.717822164297103882e-02 2.056574076414108276e-01 -1.480222791433334351e-01 1.527103930711746216e-01 1.784607917070388794e-01 -7.361917942762374878e-02 -8.174141496419906616e-02 -1.249575987458229065e-01 -6.460149888880550861e-04 -1.532406210899353027e-01 1.662307083606719971e-01 1.570543050765991211e-01 3.945856094360351562e-01 1.810348629951477051e-01 1.759881824254989624e-01 3.662533164024353027e-01
1.832717508077621460e-01 1.521186083555221558e-01 -6.421194225549697876e-02 1.111072674393653870e-01 -8.208611607551574707e-02 7.221920043230056763e-02 1.753810644149780273e-01 1.818458139896392822e-01 1.369024217128753662e-01 -1.773759722709655762e-02 -6.047242879867553711e-02 7.437625434249639511e-03 -9.685476124286651611e-02 -1.459932792931795120e-02 -1.978978961706161499e-01 5.574688315391540527e-01 1.278637349605560303e-01 3.120319247245788574e-01 8.780941367149353027e-02 2.023024260997772217e-01 1.832599043846130371e-01 2.478863596916198730e-01 -2.807634174823760986e-01 -7.470663636922836304e-02 5.315039679408073425e-02 -6.798235327005386353e-02 -1.088495329022407532e-01 -4.136317223310470581e-02 1.575929373502731323e-01 6.768970191478729248e-02 -4.618745669722557068e-02 2.727231085300445557e-01
1.532444506883621216e-01 1.688963770866394043e-01 -4.207424819469451904e-02 1.844903081655502319e-01 -4.452862143516540527e-01 2.522659599781036377e-01 2.969159558415412903e-02 9.902422130107879639e-02 2.091029733419418335e-01 -1.454836279153823853e-01 -1.072443127632141113e-01 9.477056562900543213e-03 5.616585165262222290e-02 1.366151720285415649e-01 -1.892169751226902008e-02 3.900719583034515381e-01 -1.106066443026065826e-02 5.213508009910583496e-02 7.751789875328540802e-03 -3.918603435158729553e-02 8.298046141862869263e-02 6.741786003112792969e-02 -2.540253996849060059e-01 -1.579201519489288330e-01 1.627761274576187134e-01 -2.763683907687664032e-03 -3.851147890090942383e-01 -1.027710512280464172e-01 1.101843081414699554e-02 7.830060273408889771e-02 -2.318972907960414886e-02 3.020948469638824463e-01
1.688442677259445190e-01 -6.887266063131392002e-04 -1.428251117467880249e-01 7.851329445838928223e-02 -4.383306205272674561e-01 1.559399664402008057e-01 4.582428932189941406e-02 7.620035111904144287e-02 -1.544663608074188232e-01 2.967168092727661133e-01 1.579880863428115845e-01 9.660012088716030121e-03 8.243446052074432373e-02 6.245413422584533691e-02 -3.829589486122131348e-02 -5.723574012517929077e-02 -5.997055396437644958e-02 1.294336318969726562e-01 7.434625178575515747e-02 3.216813802719116211e-01 -1.254404187202453613e-01 -1.915812790393829346e-01 -4.043209180235862732e-02 1.281550377607345581e-01 4.454211294651031494e-01 -2.165338695049285889e-01 -1.553602814674377441e-01 2.247497737407684326e-01 1.487501859664916992e-01 8.934081345796585083e-02 8.772383630275726318e-02 1.028824150562286377e-01
3.170529305934906006e-01 2.041305750608444214e-01 1.154071465134620667e-02 9.605129808187484741e-02 -3.041496276855468750e-01 2.948572635650634766e-01 -6.206361576914787292e-03 -9.656439535319805145e-03 -5.564031749963760376e-02 1.717554926872253418e-01 -3.452678024768829346e-02 -2.528541088104248047e-01 4.328192397952079773e-02 -1.904970034956932068e-02 -1.650907993316650391e-01 1.760975718498229980e-01 -1.747887581586837769e-01 -1.777940839529037476e-01 1.732104122638702393e-01 1.925353109836578369e-01 -9.543903917074203491e-02 -4.589319694787263870e-03 -2.760719656944274902e-01 4.786591976881027222e-02 2.552703320980072021e-01 -1.505121439695358276e-01 2.699413103982806206e-03 1.948345303535461426e-01 6.772678345441818237e-02 9.790983051061630249e-02 -2.647031843662261963e-01 2.893944382667541504e-01
1.815755516290664673e-01 -3.716545701026916504e-01 -8.665207773447036743e-02 8.134902268648147583e-02 -1.745921075344085693e-01 1.853685826063156128e-01 2.055806070566177368e-01 -1.237251013517379761e-01 1.605849862098693848e-01 6.338773667812347412e-02 -7.071887701749801636e-02 -2.383101172745227814e-02 1.048535630106925964e-01 7.975897938013076782e-02 -3.810334801673889160e-01 2.551974356174468994e-01 7.280454784631729126e-02 -1.272288709878921509e-01 8.363999426364898682e-02 2.073577493429183960e-01 -2.301625609397888184e-01 4.857505857944488525e-02 7.689713686704635620e-02 2.049896568059921265e-01 2.775441408157348633e-01 4.789645969867706299e-02 6.206349655985832214e-02 1.043246164917945862e-01 2.254320830106735229e-01 -8.210584521293640137e-02 2.197882235050201416e-01 2.337565571069717407e-01
3.163707852363586426e-01 6.205633655190467834e-02 -4.656340181827545166e-02 4.418128356337547302e-02 -2.911951839923858643e-01 8.789114654064178467e-02 -1.512135565280914307e-01 3.108300864696502686e-01 2.354391664266586304e-01 2.194450199604034424e-01 -2.106167972087860107e-01 7.974759675562381744e-03 4.094368964433670044e-02 -1.002119407057762146e-01 -1.769181638956069946e-01 -8.377252146601676941e-03 1.764484345912933350e-01 8.589696139097213745e-02 -4.764274880290031433e-02 1.420094817876815796e-01 6.268168985843658447e-02 -2.737786173820495605e-01 -1.608084440231323242e-01 1.273563206195831299e-01 7.631743699312210083e-02 -7.294519245624542236e-02 5.406548082828521729e-02 3.121583759784698486e-01 3.085132837295532227e-01 -1.877513229846954346e-01 2.548316717147827148e-01 -6.721038371324539185e-03
3.073227703571319580e-01 7.840139418840408325e-02 -9.202993661165237427e-02 -1.806649938225746155e-02 -1.915314942598342896e-01 1.331632733345031738e-01 1.759992688894271851e-01 2.715092301368713379e-01 4.607997089624404907e-02 -9.170961566269397736e-04 -6.382311694324016571e-03 4.806882515549659729e-02 2.571409046649932861e-01 -2.568325959146022797e-02 2.189782680943608284e-03 2.495275586843490601e-01 -1.991153927519917488e-03 1.530632525682449341e-01 5.505196750164031982e-02 3.346860110759735107e-01 9.288563579320907593e-02 1.527504473924636841e-01 -1.994993984699249268e-01 6.493996083736419678e-02 -2.191730588674545288e-02 -6.610091775655746460e-02 -2.722425460815429688e-01 -4.690217971801757812e-02 4.138308763504028320e-01 7.522538769990205765e-03 -6.249702721834182739e-02 3.565607666969299316e-01
1.934216357767581940e-02 1.756449639797210693e-01 -5.897278897464275360e-03 1.992514915764331818e-02 -4.510014057159423828e-01 9.015401452779769897e-02 1.288724541664123535e-01 7.609268277883529663e-02 2.270916253328323364e-01 3.353964984416961670e-01 -3.478247821331024170e-01 1.577331274747848511e-01 -8.478281646966934204e-02 6.104308413341641426e-04 -7.121752947568893433e-02 1.502596735954284668e-01 3.653646111488342285e-01 -3.394793346524238586e-02 2.219695411622524261e-02 1.001254618167877197e-01 1.532314997166395187e-02 -1.467706561088562012e-01 -2.652036212384700775e-02 -1.262511014938354492e-01 -9.358800202608108521e-02 -3.299208581447601318e-01 1.213277727365493774e-01 -1.492412537336349487e-01 4.270780459046363831e-02 -1.182321831583976746e-01 1.817775815725326538e-01 5.125046148896217346e-02
2.615058720111846924e-01 3.748700022697448730e-01 9.956306964159011841e-02 -9.298126399517059326e-02 -2.288397401571273804e-01 2.002944499254226685e-01 1.993819028139114380e-01 2.569107115268707275e-01 2.480281293392181396e-01 -5.611731857061386108e-02 1.432690918445587158e-01 -5.306102707982063293e-02 6.061196327209472656e-02 1.727385967969894409e-01 -3.977934643626213074e-02 6.996699422597885132e-02 1.645166985690593719e-02 8.103910088539123535e-02 1.235428750514984131e-01 2.059947997331619263e-01 8.018693327903747559e-02 1.623698472976684570e-01 7.649884372949600220e-02 -1.849034279584884644e-01 1.262457519769668579e-01 -2.973288297653198242e-03 -2.436325699090957642e-01 2.264768779277801514e-01 -1.677356362342834473e-01 3.327295780181884766e-01 1.187802180647850037e-01 1.713761091232299805e-01
2.251176536083221436e-01 9.700722247362136841e-02 5.692074820399284363e-02 -8.927860110998153687e-02 -1.435403823852539062e-01 2.394246608018875122e-01 1.598225533962249756e-01 4.047465622425079346e-01 9.211242944002151489e-02 2.678219787776470184e-02 1.245933957397937775e-02 3.547617048025131226e-02 2.559026516973972321e-02 2.961059212684631348e-01 -3.418568968772888184e-01 6.832990795373916626e-02 -2.321923822164535522e-01 -1.291501671075820923e-01 1.440319567918777466e-01 2.668750286102294922e-01 6.449399888515472412e-02 1.578065305948257446e-01 2.204114571213722229e-02 -2.586551606655120850e-01 1.861203312873840332e-01 7.355929911136627197e-02 -1.787783056497573853e-01 1.707021892070770264e-01 9.237957745790481567e-02 2.484421879053115845e-01 -1.015658825635910034e-01 1.372808776795864105e-02
3.568566218018531799e-02 -2.807504497468471527e-03 1.076379567384719849e-01 -3.789157867431640625e-01 -4.685080051422119141e-01 -9.803973138332366943e-02 1.245790049433708191e-01 -5.862237513065338135e-02 3.188791275024414062e-01 1.275223940610885620e-01 -1.234016120433807373e-01 3.244693204760551453e-02 2.756707668304443359e-01 -3.967143595218658447e-02 -4.306251928210258484e-02 1.964629627764225006e-02 1.582300961017608643e-01 -7.161735743284225464e-02 -1.489252448081970215e-01 -6.456782575696706772e-03 -1.229849383234977722e-01 -2.030288577079772949e-01 -1.235444396734237671e-01 -2.236653268337249756e-01 1.326414495706558228e-01 -5.458588525652885437e-02 2.064329683780670166e-01 7.417856901884078979e-02 2.746577262878417969e-01 1.436595991253852844e-02 1.963277757167816162e-01 -1.566916704177856445e-01
2.107479274272918701e-01 9.045743942260742188e-02 4.722928628325462341e-02 2.853234112262725830e-01 -3.308313786983489990e-01 1.197478994727134705e-01 2.280028611421585083e-01 1.697886288166046143e-01 -1.455560177564620972e-01 1.674075573682785034e-01 4.082005843520164490e-02 1.225289925932884216e-01 -1.271394640207290649e-01 -1.171355471014976501e-01 -8.137118816375732422e-02 1.037300974130630493e-01 7.107158005237579346e-02 3.620167449116706848e-02 -2.336631342768669128e-02 4.283188581466674805e-01 2.255182713270187378e-01 1.175553202629089355e-01 -2.924418076872825623e-02 -3.030567169189453125e-01 2.338386625051498413e-01 -1.836878210306167603e-01 -1.622121185064315796e-01 -7.356143742799758911e-02 -2.454798817634582520e-01 1.155616864562034607e-01 -6.306223571300506592e-02 2.288874797523021698e-02
2.345858812332153320e-01 7.582184858620166779e-03 1.208421513438224792e-01 -1.197194382548332214e-01 -3.658043146133422852e-01 1.613339632749557495e-01 2.353337034583091736e-02 -1.818526536226272583e-01 9.754336625337600708e-02 -1.150053087621927261e-02 -1.799261569976806641e-01 -1.806985586881637573e-01 2.479480654001235962e-01 4.058722406625747681e-02 -2.593432664871215820e-01 -3.096664547920227051e-01 -4.474640265107154846e-02 6.588965654373168945e-02 2.121087163686752319e-02 3.345250785350799561e-01 8.187502622604370117e-02 2.341383509337902069e-02 -2.189007550477981567e-01 3.859398141503334045e-02 3.346517086029052734e-01 9.518701583147048950e-02 -2.184333950281143188e-01 -1.801546812057495117e-01 1.185803413391113281e-01 1.583427935838699341e-01 7.088944315910339355e-02 2.865158393979072571e-02
1.576139479875564575e-01 1.093293055891990662e-01 -9.661205112934112549e-02 9.256074577569961548e-02 -1.820592135190963745e-01 1.076108515262603760e-01 1.943605020642280579e-02 7.192777097225189209e-02 8.104945719242095947e-02 1.292190849781036377e-01 8.456437289714813232e-02 1.823945194482803345e-01 2.269659340381622314e-01 1.199727058410644531e-01 -2.569327950477600098e-01 4.212657809257507324e-01 -9.532915800809860229e-02 1.382308006286621094e-01 2.169324755668640137e-01 -1.721322163939476013e-02 4.150771349668502808e-02 1.237320303916931152e-01 -6.016720086336135864e-02 -2.212746590375900269e-01 1.756168752908706665e-01 1.406448483467102051e-01 -1.055066064000129700e-01 -1.857427954673767090e-01 2.065352350473403931e-01 2.779157161712646484e-01 3.567545115947723389e-01 1.826644837856292725e-01
-9.230200201272964478e-02 1.798047870397567749e-02 -1.220359187573194504e-02 -2.161014825105667114e-02 -4.567662775516510010e-01 2.231450006365776062e-02 3.706281632184982300e-02 2.621914446353912354e-01 2.040005624294281006e-01 -5.237391963601112366e-02 -3.969920799136161804e-02 3.299688920378684998e-02 8.628472685813903809e-02 -2.200711518526077271e-03 -5.529190227389335632e-02 1.013461798429489136e-01 -5.157338827848434448e-02 8.213191479444503784e-02 -5.201652646064758301e-02 4.627573788166046143e-01 -1.641970723867416382e-01 1.901147663593292236e-01 1.880052536725997925e-01 -9.104376286268234253e-02 8.165769279003143311e-02 -7.807676494121551514e-02 1.133993417024612427e-01 -1.391144990921020508e-01 3.401734828948974609e-01 -1.264102309942245483e-01 3.586110472679138184e-01 7.222840934991836548e-02
-3.234587237238883972e-02 1.495313048362731934e-01 -5.450044199824333191e-02 6.108003482222557068e-02 -3.111622631549835205e-01 2.314716577529907227e-01 -8.165392279624938965e-02 1.347128897905349731e-01 2.472783327102661133e-01 1.384435594081878662e-01 -1.807801276445388794e-01 8.835130929946899414e-02 -2.605563998222351074e-01 9.301021695137023926e-02 -2.877914011478424072e-01 3.434712439775466919e-02 3.419955074787139893e-01 -5.062684416770935059e-03 2.217498719692230225e-01 1.219823211431503296e-01 -7.436658442020416260e-02 1.378291696310043335e-01 -5.240228772163391113e-02 -6.745845079421997070e-02 1.094903573393821716e-01 -1.923169195652008057e-01 2.576431930065155029e-01 2.287519425153732300e-01 2.156347930431365967e-01 1.954341232776641846e-01 9.175646305084228516e-02 1.991873979568481445e-01
4.051652848720550537e-01 3.074364960193634033e-01 -8.149808645248413086e-02 3.173948498442769051e-03 -1.659176498651504517e-01 1.310427486896514893e-01 8.903551846742630005e-02 1.447541266679763794e-01 3.025308549404144287e-01 -2.873939275741577148e-01 3.232284635305404663e-02 9.364818781614303589e-02 8.555053919553756714e-02 -1.189095750451087952e-01 -2.140115797519683838e-01 2.657605409622192383e-01 6.902166455984115601e-02 7.699394226074218750e-02 -2.772016450762748718e-02 1.422270387411117554e-01 -2.756580412387847900e-01 4.560311511158943176e-02 -1.352509856224060059e-01 -2.484471946954727173e-01 -7.181552704423666000e-03 5.595242604613304138e-02 -1.602572500705718994e-01 -5.151155963540077209e-02 -7.176481187343597412e-02 2.105703204870223999e-02 8.105736970901489258e-02 3.252848982810974121e-01
2.607707977294921875e-01 -1.198571398854255676e-01 7.461460679769515991e-02 2.297458052635192871e-01 -2.021155357360839844e-01 1.601805388927459717e-01 3.195150494575500488e-01 9.282284416258335114e-03 9.351185709238052368e-02 5.690880119800567627e-03 -7.885890081524848938e-03 -3.090569376945495605e-01 1.168060749769210815e-01 9.072947502136230469e-02 -5.742072314023971558e-02 3.170032799243927002e-01 -8.488568663597106934e-02 -2.626789268106222153e-03 7.533160597085952759e-02 -1.457027792930603027e-01 2.214913070201873779e-01 -1.451624035835266113e-01 -2.369295358657836914e-01 -2.811175584793090820e-01 1.081608515232801437e-02 -1.587307155132293701e-01 5.332161486148834229e-02 -2.926134318113327026e-02 3.308758139610290527e-01 1.767556965351104736e-01 1.218561381101608276e-01 1.912771910429000854e-01
2.170335501432418823e-01 -1.314020305871963501e-01 2.105446755886077881e-01 1.898724734783172607e-01 -4.848706126213073730e-01 4.897294193506240845e-02 1.619465500116348267e-01 7.468581944704055786e-02 2.866307646036148071e-02 -1.588916629552841187e-01 -2.333617955446243286e-01 2.669212222099304199e-01 3.657925873994827271e-02 4.903199151158332825e-02 -1.781197339296340942e-01 -1.778406798839569092e-01 2.517257630825042725e-01 1.566332876682281494e-01 1.591192632913589478e-01 9.424031712114810944e-03 3.670971468091011047e-02 7.408933341503143311e-02 1.535661965608596802e-01 1.608926355838775635e-01 9.596478193998336792e-02 -1.244746372103691101e-01 -2.823523879051208496e-01 8.719708770513534546e-02 2.961340919137001038e-02 4.956822469830513000e-02 -9.134285151958465576e-02 2.715837657451629639e-01
8.357899636030197144e-02 -1.346866488456726074e-01 -9.178998321294784546e-02 5.251522362232208252e-02 -3.215233385562896729e-01 2.899885177612304688e-01 9.044060856103897095e-02 -2.156789004802703857e-01 1.567788124084472656e-01 8.666981756687164307e-02 -1.792750358581542969e-01 1.642375290393829346e-01 3.652105927467346191e-01 -2.801502496004104614e-02 -1.251539140939712524e-01 2.067792564630508423e-01 -8.920706808567047119e-03 -1.045392528176307678e-01 -9.908937662839889526e-02 3.606963455677032471e-01 1.674811840057373047e-01 -3.446492552757263184e-01 2.156508713960647583e-01 -9.376116842031478882e-02 9.847566485404968262e-02 3.031118586659431458e-02 8.353525772690773010e-03 -1.275200098752975464e-01 2.577879652380943298e-02 5.990777909755706787e-02 -1.453704982995986938e-01 1.798392534255981445e-01
4.794791340827941895e-01 1.492480933666229248e-01 5.197342485189437866e-02 7.040997594594955444e-02 -2.448004335165023804e-01 -1.877735853195190430e-01 -1.083561778068542480e-01 1.014825329184532166e-01 -1.830834895372390747e-02 1.328089088201522827e-01 3.776995837688446045e-02 1.478951275348663330e-01 8.731460571289062500e-02 2.966427803039550781e-02 -7.324038539081811905e-03 4.418919682502746582e-01 1.430647671222686768e-01 -1.607000827789306641e-01 1.806795448064804077e-01 8.654247969388961792e-02 2.378348410129547119e-01 2.101972848176956177e-01 -5.666980985552072525e-03 -2.322605401277542114e-01 3.146719634532928467e-01 -6.901217252016067505e-02 9.538631886243820190e-02 6.463396549224853516e-02 -3.403080627322196960e-02 8.323395252227783203e-02 1.048598065972328186e-01 -2.345324493944644928e-02
2.760992944240570068e-01 -1.895784288644790649e-01 1.146873608231544495e-01 1.190671846270561218e-01 -4.314376115798950195e-01 -9.921190142631530762e-02 1.646458059549331665e-01 -1.339450478553771973e-01 4.883445426821708679e-02 3.405460417270660400e-01 -3.366123884916305542e-02 3.361422941088676453e-02 -1.563090272247791290e-02 -6.199187412858009338e-02 -3.480790257453918457e-01 1.262263655662536621e-01 2.695640623569488525e-01 -3.465430811047554016e-02 6.047454103827476501e-02 2.050052396953105927e-02 -1.946565955877304077e-01 -1.074216887354850769e-01 -8.552674204111099243e-02 5.637796223163604736e-02 1.009008437395095825e-01 -2.479071356356143951e-02 -1.371215581893920898e-01 -8.756364881992340088e-02 8.919811993837356567e-02 -1.547677516937255859e-01 3.605848550796508789e-01 1.435486823320388794e-01
3.401493132114410400e-01 -2.423041313886642456e-02 2.024246603250503540e-01 4.641704261302947998e-02 -1.203181967139244080e-01 -4.137055203318595886e-02 3.162017166614532471e-01 -8.790744841098785400e-02 8.097609505057334900e-03 6.829875707626342773e-02 -1.360506713390350342e-01 1.930408179759979248e-02 3.170690834522247314e-01 1.576547771692276001e-01 -5.083286762237548828e-02 1.051862686872482300e-01 -3.814831003546714783e-02 -1.423027962446212769e-01 -1.457061171531677246e-01 3.017576634883880615e-01 -2.388263195753097534e-01 1.893999129533767700e-01 -1.061777323484420776e-01 -1.964545808732509613e-02 1.879253536462783813e-01 -2.453226745128631592e-01 1.265790313482284546e-01 1.329865753650665283e-01 -2.338042482733726501e-02 3.933006525039672852e-02 4.085414409637451172e-01 1.313901394605636597e-01
1.357810795307159424e-01 2.182896435260772705e-01 -5.734254419803619385e-02 1.155394837260246277e-01 -3.772594034671783447e-01 -1.240260992199182510e-02 2.598606050014495850e-01 1.104870364069938660e-01 2.379109263420104980e-01 7.042141258716583252e-02 -3.330826163291931152e-01 2.366305291652679443e-01 -8.033230900764465332e-02 2.607224881649017334e-02 -1.709056347608566284e-01 -2.762969210743904114e-02 2.492087185382843018e-01 1.497109085321426392e-01 -1.187544614076614380e-01 1.746106743812561035e-01 -7.159055769443511963e-02 4.333772137761116028e-02 -1.403424888849258423e-01 -1.357057541608810425e-01 -2.051812410354614258e-02 -3.302711546421051025e-01 2.245662212371826172e-01 -2.996235899627208710e-02 -2.311779260635375977e-01 -1.261850297451019287e-01 -6.310595571994781494e-02 1.451099812984466553e-01
1.616079509258270264e-01 1.979302316904067993e-01 -2.953910455107688904e-02 6.575328856706619263e-02 -5.869698524475097656e-01 1.129337474703788757e-01 7.963593304157257080e-02 -7.271932065486907959e-02 5.792136117815971375e-02 2.834267616271972656e-01 -7.022501528263092041e-02 -1.319034695625305176e-01 6.013192236423492432e-02 -4.368331655859947205e-02 4.302812740206718445e-02 -6.123535335063934326e-02 -1.979080587625503540e-01 -2.556666433811187744e-01 3.408362343907356262e-02 2.621332108974456787e-01 1.575645357370376587e-01 2.134394645690917969e-01 -5.160858854651451111e-02 -2.490044236183166504e-01 1.735101491212844849e-01 -9.015514701604843140e-02 5.520145967602729797e-02 1.222064942121505737e-01 1.279322504997253418e-01 -8.254705369472503662e-02 1.569535434246063232e-01 1.730983853340148926e-01
3.656201064586639404e-01 1.032341457903385162e-02 -4.468759521842002869e-02 -1.343567576259374619e-02 -3.366169035434722900e-01 1.559266746044158936e-01 -1.075438633561134338e-01 2.127038836479187012e-01 -2.390319705009460449e-01 -5.474764481186866760e-02 -9.745419770479202271e-02 3.060355186462402344e-01 9.591674804687500000e-02 -8.083721250295639038e-02 -3.981797993183135986e-01 2.193779051303863525e-01 3.274106383323669434e-01 1.118065416812896729e-01 -1.234475821256637573e-01 1.837722808122634888e-01 1.007141247391700745e-01 -4.945611953735351562e-02 -6.217981502413749695e-02 -2.919511683285236359e-02 8.292594552040100098e-02 -1.669968515634536743e-01 2.445929311215877533e-02 -7.538971304893493652e-02 -1.895194947719573975e-01 1.277657002210617065e-01 -1.058419002220034599e-03 6.782961636781692505e-02
3.027249276638031006e-01 1.743655353784561157e-01 2.243059687316417694e-02 7.840704172849655151e-02 -1.461655348539352417e-01 5.186919867992401123e-02 1.172289103269577026e-01 5.554638057947158813e-02 5.392583832144737244e-02 1.590924263000488281e-01 -1.857787370681762695e-02 2.555064857006072998e-01 1.573300212621688843e-01 1.328370422124862671e-01 -1.294229924678802490e-01 5.138609409332275391e-01 4.927152395248413086e-02 2.579474635422229767e-02 6.641580909490585327e-02 9.153376333415508270e-03 8.012074977159500122e-02 2.060804069042205811e-01 -5.151834338903427124e-02 -2.992427647113800049e-01 1.755454391241073608e-01 1.416778117418289185e-01 -2.157513499259948730e-01 -5.743991956114768982e-02 3.109362125396728516e-01 1.687851846218109131e-01 6.794678419828414917e-02 1.848566085100173950e-01
3.552667796611785889e-01 1.044053062796592712e-01 -2.255654931068420410e-01 -2.878724932670593262e-01 -5.340982675552368164e-01 2.537656202912330627e-02 2.216268628835678101e-01 -1.498773545026779175e-01 -5.836053937673568726e-02 2.062675207853317261e-01 -9.263066202402114868e-02 -9.596976451575756073e-03 1.272686123847961426e-01 -1.435762196779251099e-01 -5.543356388807296753e-02 4.998918622732162476e-02 -4.724268987774848938e-02 -1.761652231216430664e-01 4.901218228042125702e-03 1.924493908882141113e-02 1.407589465379714966e-01 2.008694410324096680e-02 -4.875172302126884460e-02 1.912403106689453125e-02 1.761041283607482910e-01 4.329529032111167908e-02 1.462487727403640747e-01 2.047854214906692505e-01 1.925503611564636230e-01 -2.084801793098449707e-01 1.658004671335220337e-01 1.173806414008140564e-01
3.152497485280036926e-02 1.927602440118789673e-01 -1.350824255496263504e-03 -4.643540829420089722e-03 -9.269800037145614624e-02 -2.144334614276885986e-01 3.308287262916564941e-01 5.644439160823822021e-02 2.487693913280963898e-02 -4.394777491688728333e-02 -1.875888742506504059e-02 2.471505105495452881e-01 -4.116529226303100586e-02 1.367594599723815918e-01 -1.324945986270904541e-01 2.412129640579223633e-01 3.632394224405288696e-02 -1.562238186597824097e-01 5.222382396459579468e-02 4.889890253543853760e-01 3.645394742488861084e-02 -2.236520349979400635e-01 -9.107153862714767456e-02 -1.280168741941452026e-01 6.739678233861923218e-02 -7.047792524099349976e-02 -1.734595149755477905e-01 -2.567275660112500191e-03 1.985802054405212402e-01 3.056316375732421875e-01 3.008589744567871094e-01 1.671428531408309937e-01
6.656761467456817627e-02 1.432201266288757324e-01 9.230652451515197754e-02 -2.089768052101135254e-01 -3.195646405220031738e-01 1.923998296260833740e-01 1.117419824004173279e-01 9.049382060766220093e-02 1.785449385643005371e-01 5.457754060626029968e-02 -5.781955271959304810e-02 2.034172974526882172e-02 -3.107397072017192841e-02 -6.849586218595504761e-02 -1.880489289760589600e-01 -1.730925962328910828e-02 1.770737618207931519e-01 -1.128842607140541077e-01 1.513505075126886368e-02 5.296857357025146484e-01 -5.585324019193649292e-02 -6.650203466415405273e-02 -3.673042654991149902e-01 3.318058848381042480e-01 6.567617505788803101e-02 -1.157350689172744751e-01 2.179614640772342682e-02 -2.418088912963867188e-01 4.040963947772979736e-02 -5.989838764071464539e-02 -5.700863152742385864e-02 1.433465778827667236e-01
2.918399870395660400e-01 2.365770190954208374e-01 -9.680164605379104614e-02 -7.643432170152664185e-02 -6.622283160686492920e-02 7.298374176025390625e-02 1.191725879907608032e-01 -7.793120108544826508e-03 -8.556474745273590088e-02 -2.148258313536643982e-02 -3.158335685729980469e-01 1.920910477638244629e-01 1.040874645113945007e-01 -2.706368267536163330e-01 -8.894941210746765137e-02 9.097716957330703735e-02 1.055196598172187805e-01 -2.141233682632446289e-01 1.107735633850097656e-01 2.789711058139801025e-01 1.819138526916503906e-01 -1.961634606122970581e-01 -2.172795683145523071e-01 1.262987554073333740e-01 2.708210647106170654e-01 3.166107460856437683e-02 1.410706192255020142e-01 6.290208548307418823e-02 4.337588250637054443e-01 -1.669980213046073914e-02 8.001954853534698486e-02 -1.126407552510499954e-02
1.316099520772695541e-02 1.489398884586989880e-03 3.709420189261436462e-02 -9.409747272729873657e-02 -2.937320172786712646e-01 -1.646044701337814331e-01 2.784481346607208252e-01 -1.553842891007661819e-02 4.253433272242546082e-02 2.274784892797470093e-01 -1.331761032342910767e-01 -2.334756404161453247e-01 1.657625138759613037e-01 -1.339367311447858810e-02 -3.388969004154205322e-01 2.264905124902725220e-01 3.172077937051653862e-03 -1.603098809719085693e-01 2.726207077503204346e-01 1.258127540349960327e-01 -3.342096135020256042e-02 -9.139692783355712891e-02 -8.994931727647781372e-02 2.159155607223510742e-01 2.176064550876617432e-01 7.249531894922256470e-02 1.936596930027008057e-01 1.464810520410537720e-01 -1.064717397093772888e-01 9.180860221385955811e-02 -6.727413833141326904e-02 4.036551415920257568e-01
4.110027104616165161e-02 3.436527401208877563e-02 4.029044136404991150e-02 2.694136649370193481e-02 -6.199835538864135742e-01 9.158266335725784302e-02 2.145480215549468994e-01 2.128673940896987915e-01 2.417145520448684692e-01 1.121824327856302261e-02 -2.673330716788768768e-02 1.462439447641372681e-01 2.406026422977447510e-01 2.110994420945644379e-02 -1.796697452664375305e-02 2.908730320632457733e-02 -5.311228334903717041e-02 1.105638500303030014e-02 -2.741296589374542236e-01 1.229181662201881409e-01 -7.765042781829833984e-02 1.379727274179458618e-01 1.862043291330337524e-01 6.957554817199707031e-02 -9.434245526790618896e-02 -1.687043607234954834e-01 1.581621468067169189e-01 -4.265838116407394409e-02 2.757798433303833008e-01 2.140707522630691528e-01 1.578138023614883423e-01 -4.185594245791435242e-02
4.263427555561065674e-01 -1.192194670438766479e-01 2.013383805751800537e-01 -1.271480917930603027e-01 -3.724516630172729492e-01 -3.090747259557247162e-02 -1.625777184963226318e-01 -1.838745623826980591e-01 1.730481833219528198e-01 -1.464209146797657013e-02 -2.750875055789947510e-01 -1.765546500682830811e-01 6.902541965246200562e-02 4.921686276793479919e-02 -2.145798057317733765e-01 -6.346217542886734009e-02 1.273401081562042236e-01 9.193553030490875244e-02 5.827483907341957092e-02 6.286837905645370483e-02 -2.974540293216705322e-01 -1.868633329868316650e-01 -1.481805294752120972e-01 -1.013116538524627686e-02 3.408512175083160400e-01 -3.181853517889976501e-02 -9.054640308022499084e-03 1.508432719856500626e-02 1.200054362416267395e-01 1.278098076581954956e-01 3.284478932619094849e-02 1.623099297285079956e-01
1.293154507875442505e-01 2.160957008600234985e-01 -6.060572341084480286e-02 2.129341810941696167e-01 -1.274924725294113159e-01 2.951901853084564209e-01 3.219337761402130127e-01 1.726635098457336426e-01 6.950298696756362915e-02 -1.051222458481788635e-01 -4.766394570469856262e-02 3.287140745669603348e-03 4.257819056510925293e-02 -1.736636273562908173e-02 -1.867326498031616211e-01 -5.383390188217163086e-02 2.272684127092361450e-02 2.357131429016590118e-02 -2.114728391170501709e-01 -1.547190099954605103e-01 1.027646102011203766e-02 1.395381689071655273e-01 -6.895216554403305054e-02 -1.808651834726333618e-01 3.220645785331726074e-01 -1.604618132114410400e-01 9.789010882377624512e-02 1.082367375493049622e-01 4.339917600154876709e-01 1.336559094488620758e-02 3.161281645298004150e-01 1.632944047451019287e-01
8.112026751041412354e-02 5.064681172370910645e-02 -8.504447527229785919e-03 2.748496830463409424e-01 -5.062431097030639648e-01 1.310416162014007568e-01 9.695561230182647705e-02 1.759778857231140137e-01 5.865476280450820923e-02 1.780139952898025513e-01 -1.226564496755599976e-01 -5.228321999311447144e-02 2.734674885869026184e-02 9.973204880952835083e-02 -4.600874334573745728e-02 1.357401460409164429e-01 -1.990317404270172119e-01 -5.937863141298294067e-02 -2.797010913491249084e-02 2.624520361423492432e-01 7.585198432207107544e-02 1.738250851631164551e-01 -3.120089322328567505e-02 -2.102965563535690308e-01 5.111673846840858459e-02 -1.835929900407791138e-01 1.343143284320831299e-01 -1.430320739746093750e-01 3.997008502483367920e-01 -2.501673996448516846e-03 2.805749475955963135e-01 -9.998124837875366211e-02
2.790592312812805176e-01 1.284078210592269897e-01 -3.856543451547622681e-02 -1.188720613718032837e-01 -2.383619695901870728e-01 8.153329044580459595e-02 9.853167086839675903e-02 1.318252384662628174e-01 -2.148944139480590820e-01 1.094172447919845581e-01 -3.422286808490753174e-01 -1.640293747186660767e-01 -2.816358767449855804e-02 -6.064511090517044067e-02 -5.009031295776367188e-02 2.159797698259353638e-01 6.160936877131462097e-02 -3.638117108494043350e-03 6.512105464935302734e-02 -7.174675166606903076e-02 1.006749570369720459e-01 -6.014181673526763916e-02 -1.497673243284225464e-01 1.727994680404663086e-01 2.149444967508316040e-01 -3.367657959461212158e-01 2.511200308799743652e-02 -2.389288097620010376e-01 2.294608354568481445e-01 -1.206985265016555786e-01 2.797310948371887207e-01 3.187857568264007568e-01
1.014000549912452698e-02 -8.061281405389308929e-03 2.251904159784317017e-01 -5.920219421386718750e-02 -2.853052616119384766e-01 9.815709292888641357e-02 1.459275782108306885e-01 1.375622600317001343e-01 -1.311756074428558350e-01 9.128438681364059448e-02 -4.374576807022094727e-01 -2.475944347679615021e-02 7.768539339303970337e-02 6.751665472984313965e-02 -2.595033347606658936e-01 2.608263194561004639e-01 -2.745210565626621246e-02 2.843640744686126709e-01 -1.773494482040405273e-01 8.881139755249023438e-02 1.013063117861747742e-01 3.656692504882812500e-01 -2.527699619531631470e-02 4.338952898979187012e-02 1.017810255289077759e-01 -4.768609255552291870e-02 1.068981438875198364e-01 2.384709864854812622e-01 5.872258543968200684e-02 -2.026172131299972534e-01 1.623307913541793823e-01 1.778738796710968018e-01
2.274353057146072388e-01 6.853142380714416504e-02 2.475429028272628784e-01 -1.726741045713424683e-01 -4.106813371181488037e-01 3.387683257460594177e-02 7.008931785821914673e-02 -2.504404783248901367e-01 1.134889796376228333e-01 1.989240199327468872e-02 4.956240952014923096e-02 -1.486358605325222015e-02 1.217956468462944031e-01 6.847044825553894043e-02 -2.793999314308166504e-01 -1.427475363016128540e-01 4.079534113407135010e-02 9.967564791440963745e-02 -4.070528224110603333e-02 2.914744913578033447e-01 -1.346227973699569702e-01 -1.007615253329277039e-01 -2.304250895977020264e-01 1.259024292230606079e-01 2.506190836429595947e-01 -5.524129793047904968e-02 -1.224880740046501160e-01 -2.123499363660812378e-01 1.826045960187911987e-01 3.459132611751556396e-01 6.844069808721542358e-02 -4.525060951709747314e-02
2.294314056634902954e-01 1.819312572479248047e-01 -1.682683825492858887e-01 -1.188610494136810303e-01 -1.738777458667755127e-01 1.991412192583084106e-01 1.641645580530166626e-01 -7.975508272647857666e-02 3.058431744575500488e-01 -9.127524681389331818e-03 -9.742992371320724487e-02 1.714906990528106689e-01 -1.491011399775743484e-02 -1.209045648574829102e-01 -2.403445094823837280e-01 4.145944118499755859e-02 -2.198426872491836548e-01 1.958858519792556763e-01 -1.474738568067550659e-01 -6.262423098087310791e-02 2.423635870218276978e-01 -4.233221337199211121e-02 -1.122685223817825317e-01 -2.203208506107330322e-01 1.809068620204925537e-01 -1.284574568271636963e-01 2.012916207313537598e-01 1.302613168954849243e-01 2.820813357830047607e-01 -1.143128201365470886e-01 3.514383733272552490e-01 6.969754397869110107e-02
2.613187730312347412e-01 -5.669474601745605469e-02 2.126218564808368683e-02 7.123363763093948364e-02 -7.905277609825134277e-02 -1.090174242854118347e-01 1.368732773698866367e-03 -3.292474895715713501e-02 1.928307563066482544e-01 1.952445507049560547e-01 -6.564839929342269897e-02 1.712043136358261108e-01 2.564957141876220703e-01 3.380222916603088379e-01 -6.952110677957534790e-02 4.977834522724151611e-01 -7.377690821886062622e-02 1.832019686698913574e-01 -1.652929373085498810e-02 1.210220232605934143e-01 1.187619492411613464e-01 -1.271366626024246216e-01 -4.659889638423919678e-02 -3.171072304248809814e-01 5.548849701881408691e-02 2.227560617029666901e-02 -2.190628200769424438e-01 8.981589227914810181e-02 1.228965595364570618e-01 1.447874456644058228e-01 2.134873121976852417e-01 1.842820346355438232e-01
4.027702212333679199e-01 -4.144073650240898132e-02 -6.588248163461685181e-02 -4.656115919351577759e-02 -2.488352507352828979e-01 9.828643500804901123e-02 1.536255180835723877e-01 1.175503805279731750e-01 9.353618137538433075e-03 5.168420821428298950e-02 4.828750621527433395e-03 1.159327700734138489e-01 2.776475846767425537e-01 -4.861585050821304321e-02 -1.151293590664863586e-01 3.062189221382141113e-01 -4.436599463224411011e-02 1.441500633955001831e-01 -4.967820271849632263e-02 3.324671462178230286e-02 2.091606557369232178e-01 1.426262557506561279e-01 1.083422359079122543e-02 1.677419058978557587e-02 -7.963132113218307495e-02 1.803069561719894409e-01 -1.849080026149749756e-01 -7.198033481836318970e-02 4.236109852790832520e-01 1.084219142794609070e-01 -4.055497422814369202e-02 3.949340879917144775e-01
2.932551205158233643e-01 3.464320898056030273e-01 -3.143601715564727783e-01 4.429498687386512756e-02 -3.260727524757385254e-01 1.579773426055908203e-01 2.248123139142990112e-01 3.943551704287528992e-02 8.549164980649948120e-03 5.065400619059801102e-03 -4.126295447349548340e-02 -1.040179431438446045e-01 2.540882527828216553e-01 -2.844813838601112366e-02 -2.099470645189285278e-01 3.185800313949584961e-01 4.878333583474159241e-02 -4.358271509408950806e-02 1.809931248426437378e-01 9.436721354722976685e-02 -3.278286382555961609e-02 -8.162198215723037720e-02 5.914609134197235107e-02 6.121637299656867981e-02 4.568476229906082153e-02 7.427195459604263306e-02 -3.616272807121276855e-01 2.769986689090728760e-01 4.332536086440086365e-02 6.413596123456954956e-02 1.095310381060699001e-05 -6.512805074453353882e-02
2.386016547679901123e-01 -9.935734421014785767e-02 1.604594290256500244e-01 6.914665549993515015e-02 -3.948632180690765381e-01 5.697496235370635986e-02 2.724338769912719727e-01 -2.409410476684570312e-02 7.553714513778686523e-02 7.362601161003112793e-02 1.567307263612747192e-01 1.613842844963073730e-01 1.069822236895561218e-01 -6.867441534996032715e-02 -3.209986984729766846e-01 4.999088495969772339e-02 4.180578291416168213e-01 -1.548863202333450317e-01 -7.100197672843933105e-02 5.655162036418914795e-02 -2.684370875358581543e-01 -3.417029604315757751e-02 -7.990498840808868408e-02 7.829232513904571533e-02 1.219606399536132812e-01 -1.728700995445251465e-01 -3.103745281696319580e-01 3.993808105587959290e-02 1.370688974857330322e-01 -3.510623052716255188e-02 1.683112084865570068e-01 -3.862158209085464478e-02
1.089558899402618408e-01 3.713932335376739502e-01 6.586493551731109619e-02 -6.257034838199615479e-02 -2.006244808435440063e-01 2.536161541938781738e-01 2.553523890674114227e-02 -1.071310788393020630e-01 2.149778306484222412e-01 6.594613939523696899e-02 9.251101315021514893e-02 -2.183314412832260132e-02 2.716728746891021729e-01 -5.425238609313964844e-02 -1.337779015302658081e-01 2.160760760307312012e-01 1.071170065551996231e-02 -3.693534433841705322e-01 7.630299776792526245e-02 7.216411083936691284e-02 -4.890122264623641968e-02 2.463219501078128815e-02 -3.874464631080627441e-01 2.943127229809761047e-02 2.300199866294860840e-01 -1.909819096326828003e-01 9.165982902050018311e-02 1.008108630776405334e-01 1.121768131852149963e-01 2.604658007621765137e-01 1.854230016469955444e-01 -2.624242566525936127e-03
3.282944262027740479e-01 5.797718092799186707e-02 -1.044371426105499268e-01 -1.602282375097274780e-01 -9.838412702083587646e-02 1.700294464826583862e-01 4.835042357444763184e-01 -3.410640358924865723e-02 1.041553914546966553e-01 -2.743905782699584961e-02 -3.102868795394897461e-01 8.400032669305801392e-02 2.299857512116432190e-02 1.311484128236770630e-01 -2.845581173896789551e-01 2.146597951650619507e-01 1.240842230618000031e-02 -1.227389201521873474e-01 -3.205714374780654907e-02 8.330240845680236816e-02 2.569820284843444824e-01 -2.210007309913635254e-01 -6.121684983372688293e-02 -2.063639461994171143e-02 1.427625268697738647e-01 1.247776150703430176e-01 3.431975841522216797e-02 1.076913252472877502e-01 -2.485374659299850464e-01 -3.147551417350769043e-02 8.212959021329879761e-02 2.419980764389038086e-01
4.089210033416748047e-01 1.687839031219482422e-01 5.433474481105804443e-02 -2.284478843212127686e-01 -4.516432285308837891e-01 5.944592412561178207e-03 4.163057357072830200e-02 -2.088740766048431396e-01 2.329486608505249023e-01 2.367029935121536255e-01 -1.877075284719467163e-01 -1.266498714685440063e-01 -9.204747527837753296e-02 2.021772786974906921e-02 -2.546469680964946747e-02 -1.397349387407302856e-01 5.799019709229469299e-02 6.428809463977813721e-02 1.359740644693374634e-02 9.703482687473297119e-02 -1.206747442483901978e-01 7.768290233798325062e-04 -1.269414424896240234e-01 9.735533595085144043e-02 3.021425306797027588e-01 -3.939986974000930786e-02 1.578259319067001343e-01 -6.430190801620483398e-02 -5.739780142903327942e-03 1.946829557418823242e-01 2.957059442996978760e-01 6.810884177684783936e-02
3.335224092006683350e-02 2.065491527318954468e-01 -7.796094566583633423e-02 8.124632388353347778e-02 -3.157397806644439697e-01 -2.735244669020175934e-02 3.943449854850769043e-01 1.811971962451934814e-01 2.223054021596908569e-01 -2.050120234489440918e-01 -8.348283357918262482e-03 8.496378362178802490e-02 2.414622604846954346e-01 -1.497878879308700562e-02 -2.774617075920104980e-01 -3.553729504346847534e-02 5.153809860348701477e-02 -1.170897483825683594e-01 -1.105648651719093323e-01 1.722353845834732056e-01 5.830615386366844177e-02 -7.338114827871322632e-02 -4.465976357460021973e-01 -5.007025972008705139e-02 -1.804759167134761810e-02 -1.948364228010177612e-01 2.219284325838088989e-01 8.770087361335754395e-02 -6.586442887783050537e-02 1.436942666769027710e-01 -5.007715523242950439e-02 -1.659231483936309814e-01
3.533894419670104980e-01 -1.088728979229927063e-01 -2.595011889934539795e-02 -1.037027910351753235e-01 -1.943164467811584473e-01 -5.306295678019523621e-02 2.782483994960784912e-01 8.978937566280364990e-02 4.024431109428405762e-02 1.066156551241874695e-01 -6.312133371829986572e-02 -2.133187837898731232e-03 9.826055169105529785e-02 6.268293410539627075e-02 -3.801792860031127930e-01 1.194138675928115845e-01 1.068698465824127197e-01 -1.080240705050528049e-03 4.292713478207588196e-02 5.121476948261260986e-02 3.492531180381774902e-01 -3.303164839744567871e-01 2.191002815961837769e-01 -1.152441203594207764e-01 1.474201977252960205e-01 6.032853573560714722e-02 2.294359356164932251e-01 4.222098737955093384e-02 8.077958971261978149e-02 -8.610612154006958008e-02 3.406049907207489014e-01 1.356925070285797119e-01
3.095308542251586914e-01 -5.400829017162322998e-02 -1.105495840311050415e-01 -1.332543138414621353e-02 -1.079222485423088074e-01 1.942918449640274048e-01 3.093011379241943359e-01 3.214293345808982849e-02 1.454589366912841797e-01 1.520651876926422119e-01 -1.867567300796508789e-01 -3.809057921171188354e-02 1.500730365514755249e-01 1.951176375150680542e-01 -4.107215106487274170e-01 2.022101283073425293e-01 -4.922141879796981812e-02 -2.542320191860198975e-01 -2.271319329738616943e-01 2.388696223497390747e-01 2.496840953826904297e-01 -3.009150624275207520e-01 -9.585696458816528320e-02 9.336224943399429321e-02 1.533862650394439697e-01 6.112270429730415344e-02 -6.921791471540927887e-03 -3.875499591231346130e-02 -1.014372557401657104e-01 -7.805433869361877441e-02 1.300558075308799744e-02 1.129018608480691910e-02
2.987801432609558105e-01 -1.002901494503021240e-01 -5.646893754601478577e-02 3.376029431819915771e-01 -2.190098613500595093e-01 -3.724271059036254883e-02 3.064043521881103516e-01 1.653648316860198975e-01 1.474304348230361938e-01 -8.045040071010589600e-02 -2.288813591003417969e-01 9.526255726814270020e-02 2.170313894748687744e-01 1.788854002952575684e-01 3.806389495730400085e-02 5.430616438388824463e-02 1.904250085353851318e-01 1.758025735616683960e-01 -3.223577141761779785e-02 7.508973032236099243e-02 -4.278030246496200562e-02 1.389407366514205933e-01 -3.136599436402320862e-02 -4.010738059878349304e-02 2.307145446538925171e-01 -3.755172491073608398e-01 5.454809963703155518e-02 1.126022785902023315e-01 -3.141966164112091064e-01 1.509071141481399536e-01 6.292620673775672913e-03 1.037003770470619202e-01
1.792131364345550537e-01 8.150266110897064209e-02 -1.860594898462295532e-01 8.156849443912506104e-02 -3.021084070205688477e-01 5.511584226042032242e-03 1.070450022816658020e-01 -7.420897483825683594e-02 2.256413921713829041e-02 -8.077281713485717773e-02 -2.541169822216033936e-01 -3.596265614032745361e-02 2.014440298080444336e-01 -7.255571335554122925e-02 6.398496031761169434e-02 2.467544525861740112e-01 1.728679686784744263e-01 -1.405855119228363037e-01 -7.338189333677291870e-02 4.490274786949157715e-01 2.091668248176574707e-01 -2.595016956329345703e-01 1.510207802057266235e-01 -1.035556793212890625e-01 2.383760809898376465e-01 3.379290178418159485e-02 2.830454111099243164e-01 -8.148275315761566162e-03 9.008389711380004883e-02 5.144044384360313416e-02 -1.824183017015457153e-01 2.109737098217010498e-01
3.175110518932342529e-01 4.326148703694343567e-02 1.129930317401885986e-01 -2.017031759023666382e-01 -4.950351119041442871e-01 1.945744454860687256e-01 1.248260214924812317e-02 -1.409222334623336792e-01 2.337860688567161560e-02 -6.190885603427886963e-02 -1.400274336338043213e-01 -4.015803337097167969e-02 2.535431981086730957e-01 9.171769022941589355e-02 -1.654733717441558838e-01 -1.672006845474243164e-01 -4.689932987093925476e-02 7.812157273292541504e-02 -2.792073599994182587e-02 2.998383343219757080e-01 -4.123080894351005554e-02 -6.205604970455169678e-02 -2.018568366765975952e-01 -1.801037788391113281e-02 3.734210431575775146e-01 6.804462987929582596e-03 -1.285793930292129517e-01 -2.442078888416290283e-01 1.040862947702407837e-01 -9.932716935873031616e-02 1.597283221781253815e-02 -7.123886048793792725e-02
5.308953300118446350e-02 1.796409487724304199e-01 9.291248023509979248e-02 -1.205448955297470093e-01 -9.345211088657379150e-02 -7.329411804676055908e-02 3.906425833702087402e-01 2.782195992767810822e-02 1.901706159114837646e-01 -4.173557832837104797e-02 -6.187297403812408447e-02 3.521012365818023682e-01 2.572400867938995361e-01 2.426908910274505615e-02 -1.683865487575531006e-01 1.670114398002624512e-01 -3.412300944328308105e-01 -1.552049070596694946e-02 1.313041895627975464e-01 2.027629911899566650e-01 -2.067589946091175079e-02 1.693321913480758667e-01 6.337922066450119019e-02 -2.818223536014556885e-01 1.108766719698905945e-01 -6.998470425605773926e-02 -1.734757125377655029e-01 2.339946329593658447e-01 1.437732428312301636e-01 8.579535782337188721e-02 1.600622385740280151e-01 2.056280523538589478e-01
-1.041461452841758728e-01 6.839662790298461914e-02 7.056789100170135498e-02 3.017567470669746399e-02 -4.980352520942687988e-01 -2.824114449322223663e-02 -7.670888304710388184e-02 2.206118404865264893e-02 1.712051033973693848e-01 3.970756079070270061e-04 -2.389746159315109253e-01 -2.166212163865566254e-02 1.698741465806961060e-01 -7.896690815687179565e-02 -7.466433197259902954e-02 2.222149223089218140e-01 -1.276319622993469238e-01 -1.748516708612442017e-01 -7.887215167284011841e-02 -5.929047241806983948e-02 1.323438286781311035e-01 -1.969701051712036133e-02 -2.341172397136688232e-01 3.408537432551383972e-02 1.280777752399444580e-01 -3.544649183750152588e-01 1.157105341553688049e-01 5.414991080760955811e-02 4.426745176315307617e-01 1.441403627395629883e-01 4.506358504295349121e-02 1.970471888780593872e-01
3.008945100009441376e-02 1.522245109081268311e-01 8.323892205953598022e-02 1.492781639099121094e-01 -2.635397911071777344e-01 -2.726370841264724731e-02 1.241368204355239868e-01 2.126311659812927246e-01 4.439425468444824219e-01 -3.111592493951320648e-02 8.329147845506668091e-02 1.559552848339080811e-01 -1.484350860118865967e-01 5.297722667455673218e-02 -3.768374323844909668e-01 2.047107219696044922e-01 5.404946953058242798e-02 -5.207609757781028748e-02 9.617725014686584473e-02 1.033135596662759781e-02 3.666762635111808777e-02 1.091728061437606812e-01 9.913803637027740479e-02 -2.145993411540985107e-01 1.680007427930831909e-01 -3.092449903488159180e-01 -1.736496239900588989e-01 4.144550487399101257e-02 1.490480303764343262e-01 2.165983766317367554e-01 -1.882760822772979736e-01 1.827151328325271606e-01
1.466458588838577271e-01 -2.916500531136989594e-02 2.384882718324661255e-01 -5.079279094934463501e-02 -3.550744354724884033e-01 -9.597484767436981201e-02 -6.490618735551834106e-02 3.883874416351318359e-02 9.904208779335021973e-02 2.614457309246063232e-01 -2.862252891063690186e-01 -1.109115965664386749e-02 2.294600903987884521e-01 -1.088597029447555542e-01 -8.874361217021942139e-02 -9.921170771121978760e-03 -3.826724365353584290e-02 -5.841675214469432831e-03 -2.079848796129226685e-01 4.327768683433532715e-01 -1.320290118455886841e-01 2.688942849636077881e-01 -1.316030789166688919e-02 1.491406280547380447e-02 -5.219269078224897385e-04 -9.346247464418411255e-02 -8.676773309707641602e-02 -1.240547001361846924e-02 1.483607292175292969e-01 -5.862456560134887695e-02 3.508106172084808350e-01 2.395260334014892578e-01
2.285034805536270142e-01 -1.604571193456649780e-01 1.295881569385528564e-01 -3.640463948249816895e-01 -4.476491510868072510e-01 -1.298511624336242676e-01 2.699629366397857666e-01 1.821157336235046387e-01 8.926942944526672363e-02 -5.173684656620025635e-02 5.694655328989028931e-02 3.383018821477890015e-02 7.795250415802001953e-02 -2.186399251222610474e-01 -1.167513579130172729e-01 2.865090966224670410e-02 -6.605763733386993408e-02 -5.361769814044237137e-03 -2.460492551326751709e-01 9.039437770843505859e-02 2.489451766014099121e-01 -2.399794459342956543e-01 -9.339238703250885010e-02 -3.803677484393119812e-02 1.097251325845718384e-01 -2.893161773681640625e-01 -6.209089979529380798e-02 -6.722472608089447021e-02 1.520436406135559082e-01 -1.630746275186538696e-01 5.738755315542221069e-02 7.807903736829757690e-02
3.050979375839233398e-01 6.199936568737030029e-02 -1.745678782463073730e-01 -1.524719875305891037e-02 -2.018463015556335449e-01 2.513650655746459961e-01 1.767344325780868530e-01 -2.617478966712951660e-01 1.084972769021987915e-01 -1.988636255264282227e-01 -5.185837671160697937e-02 7.320631295442581177e-02 2.937422692775726318e-01 1.726765334606170654e-01 -1.272798180580139160e-01 2.376803755760192871e-01 6.365090608596801758e-02 5.111355334520339966e-02 3.437345102429389954e-02 2.846399843692779541e-01 1.522420048713684082e-01 -2.528586387634277344e-01 1.609393507242202759e-01 -2.236597090959548950e-01 1.474254280328750610e-01 -9.334231913089752197e-02 2.491570413112640381e-01 -1.669338643550872803e-01 2.110643871128559113e-02 2.166304439306259155e-01 -4.782692063599824905e-03 2.889617159962654114e-02
5.015632510185241699e-02 6.841552257537841797e-02 -1.202428713440895081e-03 9.646038711071014404e-02 -5.534035563468933105e-01 4.241272062063217163e-02 2.576352655887603760e-01 -6.734132766723632812e-02 -4.546428471803665161e-02 3.390964493155479431e-02 -1.539392471313476562e-01 -1.941615492105484009e-01 -2.131289541721343994e-01 1.093959137797355652e-01 4.318461567163467407e-02 -6.598804891109466553e-02 -1.336411833763122559e-01 -2.911456115543842316e-02 -5.871476139873266220e-03 2.670633494853973389e-01 -1.332945525646209717e-01 -1.116425693035125732e-01 4.791792109608650208e-02 -3.128416240215301514e-01 9.483547508716583252e-02 -1.068876385688781738e-01 -7.797814905643463135e-02 1.047191545367240906e-01 2.338971048593521118e-01 -7.279112935066223145e-02 1.642237901687622070e-01 3.624987602233886719e-01
1.393496990203857422e-01 1.822757422924041748e-01 3.423032909631729126e-02 -6.451072543859481812e-02 -6.378165632486343384e-02 -2.195208147168159485e-02 3.827570676803588867e-01 3.370761871337890625e-02 1.696424782276153564e-01 2.406807243824005127e-02 -1.258193552494049072e-01 1.507861763238906860e-01 -3.142800182104110718e-02 1.402573734521865845e-01 -1.197011116892099380e-02 3.360645174980163574e-01 -1.251055449247360229e-01 -4.716269299387931824e-02 -2.078981697559356689e-02 4.114656746387481689e-01 -8.684746176004409790e-02 7.286130916327238083e-03 6.744855642318725586e-02 -1.489938944578170776e-01 -1.248045917600393295e-02 -2.453960478305816650e-01 -2.203676849603652954e-01 4.673410952091217041e-02 9.789786487817764282e-02 3.567551970481872559e-01 3.291508555412292480e-01 9.945692121982574463e-02
7.195876445621252060e-03 -8.130825310945510864e-02 1.871048957109451294e-01 2.574298679828643799e-01 -4.754229187965393066e-01 2.054224163293838501e-01 3.639681637287139893e-02 1.815307289361953735e-01 2.293082624673843384e-01 -5.183151364326477051e-02 -2.533371746540069580e-01 1.606600880622863770e-01 -1.485568284988403320e-01 2.925794571638107300e-02 -3.291069269180297852e-01 -7.641258090734481812e-02 7.832637056708335876e-03 1.603244394063949585e-01 6.388816051185131073e-03 3.551573026925325394e-03 7.651380449533462524e-02 3.414515778422355652e-02 5.363649129867553711e-02 1.400601118803024292e-01 1.848231703042984009e-01 1.139527000486850739e-02 -3.151947855949401855e-01 1.132376492023468018e-01 1.363800168037414551e-01 1.896109282970428467e-01 -4.591510817408561707e-02 2.208327353000640869e-01
4.157403483986854553e-02 -5.443781241774559021e-02 2.080962359905242920e-01 1.233676224946975708e-01 -4.897609949111938477e-01 1.244234368205070496e-01 8.790968358516693115e-02 4.046818986535072327e-02 1.830075681209564209e-01 -1.475643217563629150e-01 -1.457967013120651245e-01 1.730429381132125854e-01 2.275119274854660034e-01 -1.420604437589645386e-01 4.435445740818977356e-02 2.181013226509094238e-01 -1.022590249776840210e-01 -2.138427458703517914e-02 -3.497565090656280518e-01 -6.415680795907974243e-02 2.266968339681625366e-01 -1.195923425257205963e-02 -1.884570717811584473e-01 -1.410221606492996216e-01 6.430012732744216919e-02 -2.647247910499572754e-01 5.417472869157791138e-02 1.460690498352050781e-01 2.178506255149841309e-01 1.346069276332855225e-01 1.830176115036010742e-01 -4.764486476778984070e-02
9.265691041946411133e-02 2.328582704067230225e-01 -1.823114007711410522e-01 -3.486101329326629639e-02 -2.537947595119476318e-01 1.590098142623901367e-01 2.653371691703796387e-01 5.068514123558998108e-02 1.166872382164001465e-01 -1.146138310432434082e-01 -8.821331709623336792e-02 -1.085503175854682922e-01 2.436026483774185181e-01 -2.348798885941505432e-02 -2.145036458969116211e-01 5.029447674751281738e-01 -5.401453375816345215e-02 1.606374233961105347e-01 2.251523733139038086e-01 -1.036982908844947815e-01 -7.581076771020889282e-02 1.188619881868362427e-01 -1.334021836519241333e-01 1.561530977487564087e-01 2.366997301578521729e-01 -5.447182804346084595e-02 -2.430370301008224487e-01 6.721591111272573471e-03 1.496002525091171265e-01 2.009515762329101562e-01 5.046131089329719543e-03 -4.214850440621376038e-02
-2.763388492166996002e-02 -3.642376139760017395e-02 1.347105801105499268e-01 -1.267130076885223389e-01 -2.232212722301483154e-01 -1.395359337329864502e-01 1.615244150161743164e-01 2.359001040458679199e-01 1.405518315732479095e-02 3.891486302018165588e-02 -2.079864442348480225e-01 2.661973237991333008e-01 2.105558663606643677e-01 -1.054119393229484558e-01 -2.987331449985504150e-01 1.976539790630340576e-01 -1.599832326173782349e-01 4.988744482398033142e-02 1.647189855575561523e-01 1.207008883357048035e-01 -2.316734567284584045e-02 6.170029193162918091e-02 9.977905452251434326e-02 -7.163865119218826294e-02 1.161855086684226990e-01 -2.029276825487613678e-02 -3.686743378639221191e-01 2.932790219783782959e-01 3.069987297058105469e-01 -2.891716361045837402e-02 2.870354950428009033e-01 1.027136519551277161e-01
5.338821560144424438e-02 1.585696823894977570e-02 6.626666337251663208e-02 1.810036450624465942e-01 -2.482358068227767944e-01 5.363157019019126892e-03 3.393791615962982178e-02 4.075679779052734375e-01 -1.619745492935180664e-01 -1.896506100893020630e-01 -3.343097269535064697e-01 -1.953125149011611938e-01 8.601281046867370605e-02 -6.181136518716812134e-02 -3.823492825031280518e-01 3.212117850780487061e-01 1.213463544845581055e-01 -4.553003981709480286e-02 7.710038870573043823e-02 2.395763844251632690e-01 4.668784514069557190e-02 -4.047370702028274536e-02 -2.547858469188213348e-02 -1.581019014120101929e-01 -1.128685474395751953e-01 1.343951076269149780e-01 -6.969998776912689209e-02 2.685654908418655396e-02 9.358742088079452515e-02 1.139261350035667419e-01 2.586006224155426025e-01 1.534151285886764526e-01
1.686071157455444336e-01 8.093020319938659668e-02 -3.861571848392486572e-02 -1.057132109999656677e-01 -2.620718777179718018e-01 -5.859362706542015076e-02 3.502070307731628418e-01 -2.403641641139984131e-01 2.633048295974731445e-01 -4.172110185027122498e-02 1.648297756910324097e-01 3.578681349754333496e-01 1.547264903783798218e-01 -1.253602951765060425e-01 -9.714292734861373901e-02 2.731873691082000732e-01 1.276492029428482056e-01 -5.618536099791526794e-02 1.896521262824535370e-02 1.943559013307094574e-02 1.613254249095916748e-01 7.393322139978408813e-02 -8.889757096767425537e-02 1.274031959474086761e-02 2.037875205278396606e-01 -8.490807563066482544e-02 -3.819831907749176025e-01 4.186418652534484863e-02 1.192318871617317200e-01 -1.635582298040390015e-01 2.213014662265777588e-01 6.081536412239074707e-02
-5.433806404471397400e-02 3.804668784141540527e-01 1.340193580836057663e-02 1.745166443288326263e-02 -1.882147341966629028e-01 3.024700880050659180e-01 2.224127948284149170e-01 1.224098280072212219e-01 2.204947173595428467e-01 2.401628941297531128e-01 -2.733329236507415771e-01 -1.652739495038986206e-01 2.664358317852020264e-01 -5.858063697814941406e-03 -3.330547213554382324e-01 8.242148160934448242e-02 -1.592818945646286011e-01 -4.084156081080436707e-02 1.891875565052032471e-01 1.526741087436676025e-01 6.624262314289808273e-03 -1.222849562764167786e-01 8.511049300432205200e-02 6.808185577392578125e-02 3.149544596672058105e-01 2.845502272248268127e-02 5.185010284185409546e-02 -1.001205574721097946e-02 1.115348488092422485e-01 7.164080440998077393e-02 -1.440231949090957642e-01 9.619621932506561279e-02
1.145424246788024902e-01 -3.017129376530647278e-02 5.344324186444282532e-02 -1.027830839157104492e-01 -3.963364958763122559e-01 -2.185133844614028931e-01 7.450550049543380737e-02 1.265690624713897705e-01 5.828318372368812561e-02 1.182475313544273376e-01 -1.546313911676406860e-01 2.526821196079254150e-01 -2.773852087557315826e-03 -9.019441902637481689e-02 -1.043671444058418274e-01 2.535214722156524658e-01 -1.230075880885124207e-01 6.925607472658157349e-02 2.578909993171691895e-01 2.721562385559082031e-01 8.644519001245498657e-02 2.305068671703338623e-01 -7.876379787921905518e-02 -4.344753921031951904e-01 2.444912791252136230e-01 1.648031473159790039e-01 -6.233858317136764526e-02 1.290613710880279541e-01 4.481165111064910889e-02 1.447230130434036255e-01 -4.099771752953529358e-02 9.749528765678405762e-02
-4.838733375072479248e-02 3.592318622395396233e-03 3.320325165987014771e-02 2.309253960847854614e-01 -2.570591270923614502e-01 1.299748420715332031e-01 1.350797712802886963e-01 3.558073341846466064e-01 2.692330777645111084e-01 -2.574920952320098877e-01 -1.836984753608703613e-01 4.304643347859382629e-02 2.330403774976730347e-02 2.337792702019214630e-02 -3.299200832843780518e-01 1.660277694463729858e-01 6.636733561754226685e-02 1.935283541679382324e-01 -2.381091266870498657e-01 4.705595225095748901e-02 -1.484807673841714859e-02 -5.987099371850490570e-03 -3.727014064788818359e-01 2.836895361542701721e-02 2.453927397727966309e-01 -5.182790756225585938e-02 -6.155522167682647705e-02 5.680898576974868774e-02 2.277059247717261314e-03 -7.447870820760726929e-02 9.544068574905395508e-02 2.796303331851959229e-01
1.717081815004348755e-01 -8.792424574494361877e-03 -1.062576845288276672e-02 1.850510537624359131e-01 -6.006365418434143066e-01 1.464502662420272827e-01 1.683116406202316284e-01 3.547044843435287476e-02 6.787710636854171753e-02 1.907353699207305908e-01 3.144610673189163208e-03 -1.027027368545532227e-01 -2.413313277065753937e-02 -5.922229588031768799e-02 -2.961968258023262024e-02 -1.053538918495178223e-01 -1.580873429775238037e-01 -1.060704812407493591e-01 -1.457740515470504761e-01 3.276240229606628418e-01 1.576891094446182251e-01 1.128881499171257019e-01 1.329765617847442627e-01 -2.924886643886566162e-01 -1.391183137893676758e-01 -1.102360151708126068e-02 5.887859966605901718e-03 1.038431003689765930e-01 2.865742333233356476e-02 -6.860531866550445557e-02 2.521423809230327606e-02 3.384413123130798340e-01
2.120139896869659424e-01 1.281231641769409180e-01 1.736070960760116577e-01 1.205023676156997681e-01 -2.660342752933502197e-01 6.237072497606277466e-02 1.714689880609512329e-01 -2.539914548397064209e-01 1.444119494408369064e-02 7.133688777685165405e-02 -9.816160425543785095e-03 -2.118059545755386353e-01 2.361711859703063965e-02 -1.851156703196465969e-03 -2.172809988260269165e-01 -2.510013245046138763e-02 -9.531099349260330200e-03 1.866414956748485565e-02 1.097574532032012939e-01 1.276968568563461304e-01 1.562430858612060547e-01 -1.216589137911796570e-01 -3.335928022861480713e-01 1.117254327982664108e-02 5.212316289544105530e-02 8.160446770489215851e-03 2.943843007087707520e-01 1.640971302986145020e-01 2.283969372510910034e-01 2.476016134023666382e-01 1.163117215037345886e-01 4.516095817089080811e-01
7.506369799375534058e-02 1.457155495882034302e-01 -9.295549243688583374e-03 2.557314187288284302e-02 -1.315122544765472412e-01 -1.628535687923431396e-01 4.961979091167449951e-01 2.151562869548797607e-01 4.750951752066612244e-02 1.820814795792102814e-02 -2.438792139291763306e-01 -1.310515403747558594e-01 1.825283467769622803e-02 2.496202886104583740e-01 -2.451919615268707275e-01 1.250491142272949219e-01 1.386883854866027832e-01 3.233626782894134521e-01 -2.238662093877792358e-01 2.218777984380722046e-01 1.358182132244110107e-01 -3.969902992248535156e-01 9.041413664817810059e-03 1.450274232774972916e-02 3.170383349061012268e-02 -1.551590766757726669e-02 -8.820111304521560669e-02 8.815457671880722046e-02 1.160714309662580490e-02 3.908745571970939636e-02 1.101961731910705566e-02 1.914108730852603912e-02
4.022831022739410400e-01 7.581843994557857513e-03 3.811840415000915527e-01 -3.165073320269584656e-02 -2.196682542562484741e-01 1.792332828044891357e-01 -4.937095195055007935e-02 -1.848152279853820801e-01 2.913807034492492676e-01 5.357501655817031860e-02 8.668015897274017334e-02 -1.607794314622879028e-01 3.136548101902008057e-01 7.658059243112802505e-03 -2.785581052303314209e-01 -3.403455764055252075e-02 1.128876358270645142e-01 1.416315287351608276e-01 -5.234841629862785339e-02 1.220908164978027344e-01 9.590591304004192352e-03 -1.432240903377532959e-01 -1.963959634304046631e-01 -3.056878224015235901e-03 2.695514559745788574e-01 -2.403925210237503052e-01 2.394569851458072662e-02 1.291414946317672729e-01 3.409318625926971436e-02 1.062626317143440247e-01 8.149063587188720703e-02 8.925807662308216095e-03
2.467048913240432739e-01 2.961158752441406250e-01 6.197671592235565186e-02 1.817869395017623901e-01 -4.016205072402954102e-01 -2.192138135433197021e-02 3.617164790630340576e-01 -3.127489006146788597e-03 2.526275515556335449e-01 5.284803733229637146e-02 1.292193681001663208e-01 -2.013880163431167603e-01 -9.219866245985031128e-03 1.486083418130874634e-01 8.289294689893722534e-02 -4.647480323910713196e-02 2.183629944920539856e-02 -1.350178718566894531e-01 -2.723269164562225342e-01 2.708537876605987549e-01 -1.364393159747123718e-02 -6.301836669445037842e-02 1.189152225852012634e-01 -2.771351039409637451e-01 3.525158762931823730e-02 6.621291488409042358e-02 1.288554519414901733e-01 -3.253133594989776611e-02 2.490060776472091675e-01 -1.568824239075183868e-02 8.082817494869232178e-02 1.160281449556350708e-01
3.879512548446655273e-01 -2.559137046337127686e-01 6.003102287650108337e-02 -2.570263743400573730e-01 -3.227366805076599121e-01 -1.069559752941131592e-01 1.586434841156005859e-01 1.487046629190444946e-01 1.518789678812026978e-01 2.776328474283218384e-02 -2.867297232151031494e-01 -1.437322944402694702e-01 -1.214028075337409973e-01 3.304808959364891052e-02 -2.366943508386611938e-01 -8.604790270328521729e-02 7.156976312398910522e-02 2.058144286274909973e-02 6.737253069877624512e-02 3.014555573463439941e-01 9.106060862541198730e-02 -3.011750876903533936e-01 5.184821411967277527e-02 4.638924449682235718e-02 1.108568683266639709e-01 -2.250420451164245605e-01 8.772706240415573120e-02 -9.731116145849227905e-02 2.349796593189239502e-01 6.121641397476196289e-02 -5.141529254615306854e-04 -4.031644016504287720e-02
1.041201427578926086e-01 -1.256060004234313965e-01 1.015985086560249329e-01 9.324603527784347534e-02 -3.060112893581390381e-01 1.108896434307098389e-01 9.103891253471374512e-02 3.274913877248764038e-02 1.923740953207015991e-01 4.380507767200469971e-02 -1.437305063009262085e-01 1.426099333912134171e-02 3.644209355115890503e-02 6.932128220796585083e-02 -2.631249427795410156e-01 3.785393834114074707e-01 2.181353867053985596e-01 2.541358768939971924e-01 -1.455848664045333862e-01 1.380772590637207031e-01 3.018942661583423615e-02 1.824007742106914520e-02 -5.118880867958068848e-01 9.746401011943817139e-02 1.940746158361434937e-01 -6.364961713552474976e-02 -1.610794961452484131e-01 1.738557941280305386e-03 3.024295158684253693e-02 1.736411079764366150e-02 1.145857572555541992e-02 2.576855719089508057e-01
5.598317086696624756e-02 -2.028786092996597290e-01 6.763013452291488647e-02 2.138447575271129608e-02 -4.998590946197509766e-01 1.671859435737133026e-02 9.443528205156326294e-02 1.169011965394020081e-01 1.009817272424697876e-01 2.415527701377868652e-01 -1.388187408447265625e-01 9.246495366096496582e-02 2.119846940040588379e-01 5.101005733013153076e-02 -3.074537590146064758e-02 2.136908173561096191e-01 -1.134581267833709717e-01 1.113748550415039062e-02 -1.301125586032867432e-01 3.124003410339355469e-01 -9.441660344600677490e-02 1.966579444706439972e-02 1.410540938377380371e-01 -1.890301555395126343e-01 -9.145145118236541748e-02 -9.625802189111709595e-02 -8.116910234093666077e-03 -4.030133783817291260e-02 3.829944133758544922e-01 2.904414758086204529e-02 3.512549698352813721e-01 -6.900128722190856934e-02
1.806689351797103882e-01 -5.324620753526687622e-02 1.060911193490028381e-01 1.628470867872238159e-01 -4.464376866817474365e-01 -1.631793230772018433e-01 -6.128624081611633301e-03 6.028143689036369324e-02 1.956955790519714355e-01 1.521309912204742432e-01 -1.667889952659606934e-01 -1.616849899291992188e-01 -5.233805626630783081e-02 -3.038079440593719482e-01 -2.521153688430786133e-01 2.900680154561996460e-02 2.502740733325481415e-02 -1.816549301147460938e-01 1.055816933512687683e-01 1.866058558225631714e-01 -9.208413213491439819e-02 -2.247671335935592651e-01 -1.663481295108795166e-01 1.536172330379486084e-01 3.380717039108276367e-01 1.498273164033889771e-01 6.355158239603042603e-02 3.190200030803680420e-02 2.111296504735946655e-01 2.027693241834640503e-01 -6.715622544288635254e-02 -2.092898450791835785e-02
3.513302654027938843e-02 1.853570044040679932e-01 -1.250974982976913452e-01 9.458230435848236084e-02 -3.616161048412322998e-01 6.648132205009460449e-02 -6.421900540590286255e-02 1.624703556299209595e-01 1.251089870929718018e-01 9.236037731170654297e-02 -1.416420191526412964e-01 1.084601506590843201e-01 2.621459364891052246e-01 2.333611063659191132e-02 -8.616442233324050903e-02 1.916763372719287872e-02 -1.322312951087951660e-01 3.419383764266967773e-01 -1.855930835008621216e-01 1.715015061199665070e-02 8.082280308008193970e-02 -1.066142618656158447e-01 -1.066961362957954407e-01 -1.182397753000259399e-01 3.458301126956939697e-01 -2.646163403987884521e-01 2.388124465942382812e-01 2.186733335256576538e-01 2.934741675853729248e-01 2.410203963518142700e-02 2.058772593736648560e-01 -7.119227945804595947e-02
1.770070046186447144e-01 -1.739053726196289062e-01 -1.595589071512222290e-01 1.241277903318405151e-01 -3.051828742027282715e-01 -1.776675134897232056e-01 1.186358481645584106e-01 2.501113116741180420e-01 5.210914090275764465e-02 -2.411412298679351807e-01 -1.128570586442947388e-01 -1.178037002682685852e-01 5.308914929628372192e-02 2.772586345672607422e-01 -1.992327719926834106e-01 2.618526220321655273e-01 2.305038869380950928e-01 -2.507762797176837921e-02 2.647763118147850037e-02 1.176443845033645630e-01 -1.196730136871337891e-01 3.788836598396301270e-01 -7.022633403539657593e-02 -1.874357163906097412e-01 2.589446902275085449e-01 2.051880508661270142e-01 -1.278607547283172607e-01 -4.487263038754463196e-02 8.681511133909225464e-02 1.112312916666269302e-02 -4.096651822328567505e-02 1.330423206090927124e-01
1.863904893398284912e-01 -3.710556402802467346e-02 6.255324464291334152e-03 -7.338812202215194702e-02 -3.462969362735748291e-01 -4.120152443647384644e-02 2.726279795169830322e-01 2.382732331752777100e-01 7.472009956836700439e-02 -4.524260759353637695e-02 6.388412415981292725e-02 -1.254232525825500488e-01 2.689483165740966797e-01 -8.955834805965423584e-02 -2.100069820880889893e-01 2.087222486734390259e-01 5.010048672556877136e-02 1.451239883899688721e-01 -1.862406134605407715e-01 1.055158827512059361e-05 1.275044381618499756e-01 -3.048702478408813477e-01 -1.459745913743972778e-01 1.834631413221359253e-01 2.931779623031616211e-01 2.720183320343494415e-02 3.648468852043151855e-02 1.826878935098648071e-01 2.122148573398590088e-01 -1.653327345848083496e-01 -2.210740298032760620e-01 2.126108556985855103e-01
1.756019294261932373e-01 4.743281379342079163e-02 -1.516570895910263062e-01 -9.905309416353702545e-03 -1.838201433420181274e-01 -3.801825270056724548e-02 3.679113984107971191e-01 9.924472868442535400e-02 -9.837771207094192505e-02 -8.352979272603988647e-02 -1.911875754594802856e-01 -3.376309946179389954e-02 -9.406012296676635742e-02 1.896664351224899292e-01 -3.843965530395507812e-01 1.292055100202560425e-01 2.042104452848434448e-01 2.074675112962722778e-01 -3.829943835735321045e-01 1.007926538586616516e-01 1.394051611423492432e-01 -4.092956483364105225e-01 -2.441438846290111542e-02 -1.301363408565521240e-01 9.239060431718826294e-02 -3.294153511524200439e-02 1.653960160911083221e-02 2.595190145075321198e-02 -3.765953332185745239e-02 7.709107547998428345e-02 1.696685254573822021e-01 8.339906483888626099e-02
2.375179082155227661e-01 2.771701812744140625e-01 -6.425964087247848511e-02 -1.275749653577804565e-01 -2.065183520317077637e-01 -1.049401238560676575e-01 3.476861119270324707e-01 2.236065827310085297e-02 7.307513058185577393e-02 -3.582577779889106750e-02 -7.685441523790359497e-02 4.132052361965179443e-01 -4.222891852259635925e-02 1.322408020496368408e-01 -6.936571002006530762e-02 3.802045583724975586e-01 -3.228077664971351624e-02 -7.189206779003143311e-02 -7.510744035243988037e-02 2.906142771244049072e-01 -1.729898899793624878e-01 -1.066834665834903717e-02 -9.082739055156707764e-02 -1.216451972723007202e-01 1.032680273056030273e-01 -1.105977594852447510e-02 -1.124720275402069092e-01 6.158928573131561279e-02 3.281524032354354858e-02 3.447885513305664062e-01 1.124850064516067505e-01 -1.008425652980804443e-01
3.248185515403747559e-01 2.012451738119125366e-02 6.234868243336677551e-02 -2.224779278039932251e-01 -3.742648661136627197e-01 -1.700798398815095425e-03 1.240119114518165588e-01 -4.296738281846046448e-02 7.461764663457870483e-02 5.716602131724357605e-02 -1.150730103254318237e-01 -2.770607173442840576e-01 4.933053851127624512e-01 -9.094164520502090454e-02 -3.700918853282928467e-01 1.093713752925395966e-02 1.166825294494628906e-01 -8.917984366416931152e-02 7.987011969089508057e-02 -8.685648441314697266e-02 1.559968739748001099e-01 9.219908714294433594e-02 -5.378121137619018555e-02 1.934746354818344116e-01 1.505923271179199219e-01 4.608777537941932678e-02 3.442208096385002136e-02 -1.767140813171863556e-02 1.199328750371932983e-01 4.028669092804193497e-03 2.137859314680099487e-01 -2.824709936976432800e-02
2.599084377288818359e-01 1.571185886859893799e-01 2.460277229547500610e-01 9.600440412759780884e-02 -5.865574479103088379e-01 1.365574747323989868e-01 1.639795899391174316e-01 -3.439725935459136963e-02 6.374794244766235352e-02 1.434743553400039673e-01 -1.695488244295120239e-01 4.499994590878486633e-02 -8.996444940567016602e-02 -1.107281297445297241e-01 -9.606553614139556885e-02 -5.557734402827918530e-04 2.786512374877929688e-01 -8.221121132373809814e-02 -1.251111477613449097e-01 -8.992188423871994019e-02 2.186933308839797974e-01 1.866196244955062866e-01 6.060392782092094421e-02 2.772332169115543365e-02 1.582247614860534668e-01 -8.829775452613830566e-02 2.141276448965072632e-01 5.829523131251335144e-02 -1.427922099828720093e-01 -5.572932586073875427e-02 8.602092415094375610e-02 2.324363291263580322e-01
2.122935503721237183e-01 1.008203625679016113e-01 1.329724639654159546e-01 -7.974627614021301270e-02 -2.438256442546844482e-01 2.164012491703033447e-01 2.000591903924942017e-01 3.966095149517059326e-01 1.799390614032745361e-01 1.759239844977855682e-02 -1.598405651748180389e-02 2.855252102017402649e-02 1.114898826926946640e-02 3.096601963043212891e-01 -2.332145124673843384e-01 1.020601615309715271e-01 -1.536178141832351685e-01 -1.690892577171325684e-01 9.183077514171600342e-02 1.416760534048080444e-01 -9.432610124349594116e-02 3.987300023436546326e-02 7.427288073813542724e-05 -2.836127579212188721e-01 9.077801555395126343e-02 1.133598312735557556e-01 -2.801699638366699219e-01 2.065459340810775757e-01 2.687150537967681885e-01 1.713035255670547485e-01 4.397901892662048340e-02 7.206017524003982544e-02
1.013658791780471802e-01 -2.411000877618789673e-01 -7.887597382068634033e-02 -3.207705020904541016e-01 -3.223480284214019775e-01 -1.760144159197807312e-02 1.587440967559814453e-01 -4.700373485684394836e-02 1.882855594158172607e-01 1.315475720912218094e-02 -1.395972818136215210e-01 7.922404911369085312e-04 -6.795487552881240845e-02 -6.789656728506088257e-02 -6.847456097602844238e-02 2.099323868751525879e-01 -6.660233438014984131e-02 -3.046499378979206085e-02 -4.524374008178710938e-02 2.259000092744827271e-01 3.923617899417877197e-01 -3.415652215480804443e-01 -5.079757794737815857e-02 1.264746040105819702e-01 2.637338936328887939e-01 -1.676788032054901123e-01 1.533792167901992798e-01 -1.465515643358230591e-01 2.493436634540557861e-01 4.620547965168952942e-02 1.125693470239639282e-01 1.023074388504028320e-01
2.859270572662353516e-01 7.373650372028350830e-02 -3.595234751701354980e-01 9.295784682035446167e-02 -3.554625809192657471e-01 -6.115997210144996643e-02 5.846967175602912903e-02 1.889663003385066986e-02 9.928741306066513062e-02 1.772099286317825317e-01 -6.148267164826393127e-02 2.284533344209194183e-02 2.534004449844360352e-01 1.093049421906471252e-01 -2.562619149684906006e-01 8.996315300464630127e-02 -7.266651093959808350e-02 7.732442021369934082e-02 -2.751179933547973633e-01 2.804567813873291016e-01 -1.901927590370178223e-01 2.299760878086090088e-01 4.249687492847442627e-02 6.037510931491851807e-02 8.023475110530853271e-02 -1.468325406312942505e-01 2.868272066116333008e-01 8.931545913219451904e-02 1.583241373300552368e-01 1.297608613967895508e-01 1.293202936649322510e-01 -9.253533184528350830e-02
1.892520934343338013e-01 -8.789320290088653564e-02 -2.310031326487660408e-03 -1.529226899147033691e-01 -5.489179491996765137e-01 -1.562386751174926758e-01 2.458539307117462158e-01 -1.828445047140121460e-01 -2.186384648084640503e-01 1.158163547515869141e-01 -3.113258481025695801e-01 4.480561241507530212e-02 4.978061094880104065e-02 -6.849209312349557877e-04 -1.031379997730255127e-01 1.514592021703720093e-01 3.046959638595581055e-01 -2.819839119911193848e-02 -8.139391243457794189e-02 -2.091848850250244141e-02 2.222074717283248901e-01 5.130570381879806519e-02 1.070441976189613342e-01 -9.950611740350723267e-02 1.135432422161102295e-01 -2.797745466232299805e-01 1.085600852966308594e-01 1.193179711699485779e-01 4.965592920780181885e-02 -6.055040284991264343e-02 1.001515332609415054e-02 1.406435817480087280e-01
9.604968875646591187e-02 -9.047406911849975586e-02 -2.622275054454803467e-01 -3.008155226707458496e-01 -2.454491108655929565e-01 1.513666957616806030e-01 2.211585789918899536e-01 -7.362800836563110352e-02 -5.334885790944099426e-03 2.080815732479095459e-01 -1.138818487524986267e-01 -1.959628909826278687e-01 -1.174702048301696777e-01 1.808460652828216553e-01 -2.519095838069915771e-01 1.272530406713485718e-01 1.705123335123062134e-01 -1.350387632846832275e-01 3.435708209872245789e-02 3.626185953617095947e-01 7.482898235321044922e-02 -4.158038645982742310e-02 -2.950331270694732666e-01 2.661445178091526031e-03 1.945156157016754150e-01 -7.754565030336380005e-02 7.586470246315002441e-02 7.968346588313579559e-03 -1.224494650959968567e-01 1.457806080579757690e-01 -2.428230345249176025e-01 2.139000147581100464e-01
9.960587322711944580e-02 1.094593182206153870e-01 -1.451134234666824341e-01 -1.140660494565963745e-01 -2.035909593105316162e-01 -2.033820450305938721e-01 -1.489273160696029663e-01 -9.996729344129562378e-02 -3.020967915654182434e-02 -4.998941440135240555e-03 -8.249881118535995483e-02 8.272331207990646362e-02 2.043900042772293091e-01 -5.504515487700700760e-03 -2.389654815196990967e-01 -1.049698423594236374e-02 -1.764308102428913116e-02 -5.546299740672111511e-02 -3.022397756576538086e-01 3.880268037319183350e-01 -8.727020584046840668e-03 9.065115451812744141e-02 -4.901212453842163086e-02 -1.719848960638046265e-01 2.351344823837280273e-01 -2.240795046091079712e-01 -1.858272105455398560e-01 -2.146510407328605652e-03 3.566077351570129395e-01 -4.777408018708229065e-02 2.005269527435302734e-01 3.466417491436004639e-01
9.489797055721282959e-02 1.164128556847572327e-01 -8.778623491525650024e-02 -1.428796909749507904e-02 -3.420883119106292725e-01 -1.183537580072879791e-02 6.027178838849067688e-02 2.697584629058837891e-01 -3.301138058304786682e-02 2.694833576679229736e-01 -1.018221974372863770e-01 1.624219492077827454e-02 3.342222571372985840e-01 1.764599084854125977e-01 -2.009524106979370117e-01 1.730095408856868744e-02 6.081857904791831970e-02 5.903769284486770630e-02 -2.588174939155578613e-01 2.566023766994476318e-01 -2.304521501064300537e-01 9.718734771013259888e-02 6.907363981008529663e-02 5.383214354515075684e-02 8.282469213008880615e-02 -3.667123019695281982e-01 5.975122749805450439e-02 1.281410455703735352e-01 1.871964782476425171e-01 2.077562510967254639e-01 1.889653801918029785e-01 -1.503966748714447021e-01
1.993805319070816040e-01 3.061496317386627197e-01 1.727185398340225220e-01 1.550449430942535400e-01 -3.974679708480834961e-01 -3.177798911929130554e-02 6.838049739599227905e-02 1.157225668430328369e-01 -1.482407897710800171e-01 1.401242464780807495e-01 -4.191963374614715576e-02 1.171928867697715759e-01 2.623132765293121338e-01 9.520532190799713135e-02 -2.337960302829742432e-01 -2.578929066658020020e-01 2.122721374034881592e-01 7.202373445034027100e-02 5.207902565598487854e-02 -1.731086405925452709e-03 1.686520278453826904e-01 5.076956469565629959e-03 -1.257325261831283569e-01 -1.885502636432647705e-01 2.465071827173233032e-01 9.467579424381256104e-02 -1.142792925238609314e-01 -3.628269210457801819e-02 -1.352582126855850220e-01 1.887112110853195190e-01 -3.426335752010345459e-03 3.295949995517730713e-01
2.128655314445495605e-01 1.901574283838272095e-01 -1.174892783164978027e-01 -3.764664754271507263e-02 -1.611397117376327515e-01 1.415697634220123291e-01 1.816809326410293579e-01 2.339755892753601074e-01 4.100474119186401367e-01 -1.568252444267272949e-01 6.634425371885299683e-02 -2.020557224750518799e-02 1.478341370820999146e-01 3.359672799706459045e-02 -2.339318990707397461e-01 3.759260475635528564e-01 1.241247206926345825e-01 2.768345922231674194e-02 -8.761190623044967651e-02 4.324503988027572632e-02 -1.758485585451126099e-01 5.053819343447685242e-02 -1.460413038730621338e-01 -3.319828510284423828e-01 2.679993771016597748e-02 9.773964434862136841e-02 -3.114411234855651855e-01 -1.033236905932426453e-01 -8.273525163531303406e-03 8.396520465612411499e-02 4.287142306566238403e-02 1.879894584417343140e-01
3.087905645370483398e-01 7.796067744493484497e-02 -3.834820538759231567e-02 -7.538571208715438843e-02 -1.509222984313964844e-01 6.981300562620162964e-02 1.199923688545823097e-03 1.214863434433937073e-01 2.502517104148864746e-01 3.695917502045631409e-02 -1.645944863557815552e-01 1.047827303409576416e-01 8.226975798606872559e-02 1.314736604690551758e-01 -1.057454794645309448e-01 2.152790501713752747e-02 1.011512055993080139e-01 -1.255923807621002197e-01 -1.202783212065696716e-01 1.876696348190307617e-01 3.487226068973541260e-01 -1.608061194419860840e-01 5.314087495207786560e-02 5.504029616713523865e-02 2.228002101182937622e-01 -8.850315213203430176e-02 -1.077812463045120239e-01 2.484516501426696777e-01 5.248351693153381348e-01 -1.942146383225917816e-02 2.606371343135833740e-01 -8.748430758714675903e-02
-8.773509413003921509e-02 -2.340878918766975403e-02 -3.000001609325408936e-02 9.281957149505615234e-02 -3.162960410118103027e-01 2.084279665723443031e-03 2.871116399765014648e-01 -2.418175935745239258e-01 1.433340162038803101e-01 3.059683740139007568e-01 1.060846298933029175e-01 1.492617875337600708e-01 2.729577720165252686e-01 -9.990375488996505737e-03 -2.948059141635894775e-01 -1.953753270208835602e-02 6.436875462532043457e-02 2.366705983877182007e-01 -1.698629707098007202e-01 3.194375336170196533e-01 -1.417718380689620972e-01 1.071276292204856873e-01 -4.701893776655197144e-02 4.365471750497817993e-02 1.881133615970611572e-01 -2.086297720670700073e-01 -2.457643598318099976e-01 1.947168409824371338e-01 1.327989101409912109e-01 -7.955142855644226074e-02 -1.619262993335723877e-02 5.911367759108543396e-02
1.557488888502120972e-01 -1.547871977090835571e-01 6.521184742450714111e-02 -3.561958204954862595e-03 -4.662807583808898926e-01 7.827362418174743652e-02 1.026185452938079834e-01 -4.478205367922782898e-02 1.418389379978179932e-01 -1.760260313749313354e-01 5.270916502922773361e-03 6.892818957567214966e-02 3.095317631959915161e-03 1.708350926637649536e-01 -4.383624196052551270e-01 -3.746351227164268494e-02 1.693139374256134033e-01 -1.473825126886367798e-01 1.112075615674257278e-02 2.751964330673217773e-01 -1.111832037568092346e-01 1.480630636215209961e-01 -1.995386779308319092e-01 1.869842559099197388e-01 -6.851085275411605835e-02 3.040637671947479248e-01 7.016303949058055878e-03 -3.333962231408804655e-04 1.264795660972595215e-02 -1.271679438650608063e-02 1.913125365972518921e-01 2.517285048961639404e-01
5.208899378776550293e-01 1.119997072964906693e-02 -8.488618582487106323e-02 -1.107107698917388916e-01 -1.516917198896408081e-01 2.125544399023056030e-01 1.561286151409149170e-01 1.057392433285713196e-01 2.221674919128417969e-01 7.977447658777236938e-02 -6.241924315690994263e-02 1.044811755418777466e-01 -8.658105880022048950e-02 2.332549244165420532e-01 -1.430490314960479736e-01 9.141273051500320435e-02 5.382557213306427002e-02 1.304832007735967636e-02 -1.869754642248153687e-01 2.926675379276275635e-01 1.132485046982765198e-01 -3.138121068477630615e-01 4.036246612668037415e-02 1.081746295094490051e-01 2.859703004360198975e-01 -6.842856854200363159e-02 -1.082966253161430359e-01 6.938154995441436768e-02 2.379541844129562378e-01 -7.286862935870885849e-03 -1.888967752456665039e-01 -2.010784670710563660e-02
1.442885994911193848e-01 -4.893853515386581421e-02 -3.586164116859436035e-01 9.150604903697967529e-02 -4.435749650001525879e-01 1.524640470743179321e-01 2.158945500850677490e-01 1.632604748010635376e-01 1.937242299318313599e-01 -3.458666205406188965e-01 1.023802161216735840e-01 1.457418128848075867e-02 2.764703333377838135e-01 2.673831582069396973e-02 -2.374379187822341919e-01 -2.306626178324222565e-02 -1.213758662343025208e-01 -1.200901046395301819e-01 7.035706937313079834e-02 6.112587079405784607e-02 4.091250896453857422e-02 7.695875316858291626e-02 -2.206900417804718018e-01 -4.883028939366340637e-02 1.391080319881439209e-01 -3.856075182557106018e-02 1.912342756986618042e-01 2.163428068161010742e-01 -9.247310226783156395e-04 -4.080096632242202759e-02 1.863584220409393311e-01 8.659556508064270020e-02
9.974611550569534302e-02 -1.043974906206130981e-01 3.420232981443405151e-02 1.501223593950271606e-01 -4.286949038505554199e-01 4.429852589964866638e-02 -1.064137816429138184e-01 2.682874538004398346e-02 1.951714456081390381e-01 -1.655033417046070099e-02 -1.603370457887649536e-01 1.641788184642791748e-01 8.084010332822799683e-02 1.848487704992294312e-01 -2.965843975543975830e-01 9.246176481246948242e-02 1.668751053512096405e-02 2.469082027673721313e-01 -1.635868102312088013e-01 -1.445900741964578629e-02 1.704687178134918213e-01 -7.537259906530380249e-02 -5.994783341884613037e-02 8.166883140802383423e-02 1.672793030738830566e-01 4.099576547741889954e-02 -3.187468051910400391e-01 2.162225246429443359e-01 1.247226074337959290e-01 2.953110635280609131e-01 -1.837282329797744751e-01 2.857706248760223389e-01
2.480846494436264038e-01 -1.562954634428024292e-01 -1.557781733572483063e-02 2.758434507995843887e-03 -2.507985532283782959e-01 1.234774142503738403e-01 2.338342815637588501e-01 5.687865614891052246e-02 1.116796657443046570e-01 2.010981142520904541e-01 7.372763752937316895e-02 -1.901630610227584839e-01 -2.248228155076503754e-02 1.385333538055419922e-01 -2.504647076129913330e-01 9.183636307716369629e-02 2.414665520191192627e-01 -1.654299050569534302e-01 1.757520884275436401e-01 1.470993161201477051e-01 -3.488837182521820068e-01 -8.118338882923126221e-02 -3.191355466842651367e-01 7.621143758296966553e-02 1.722380518913269043e-01 3.477923572063446045e-03 -9.407699853181838989e-02 3.152364492416381836e-01 3.960755467414855957e-02 -1.547245867550373077e-02 2.240848541259765625e-01 1.680784374475479126e-01
2.587326467037200928e-01 1.568157821893692017e-01 -8.037720620632171631e-02 1.452305465936660767e-01 -1.354406028985977173e-01 7.317769527435302734e-02 5.234188586473464966e-02 1.639445722103118896e-01 9.154267609119415283e-02 1.207006126642227173e-01 -3.657534718513488770e-02 9.717545658349990845e-02 2.078414261341094971e-01 6.997799128293991089e-02 -2.118140906095504761e-01 4.179687500000000000e-01 -1.366569846868515015e-01 5.442721396684646606e-02 8.677208423614501953e-02 -3.285927698016166687e-02 1.065463498234748840e-01 1.404442340135574341e-01 4.722133651375770569e-02 -2.165550589561462402e-01 3.062832057476043701e-01 3.219245970249176025e-01 -8.366371691226959229e-02 -1.658160537481307983e-01 1.862462908029556274e-01 2.347721010446548462e-01 2.144036740064620972e-01 2.191946059465408325e-01
3.396099209785461426e-01 1.286699920892715454e-01 1.744207926094532013e-02 2.801928855478763580e-02 -2.205312401056289673e-01 -4.525297507643699646e-02 2.283686995506286621e-01 1.142027229070663452e-01 3.454521894454956055e-01 2.467741221189498901e-01 -1.402273327112197876e-01 5.746833607554435730e-02 5.038743838667869568e-02 -7.594065740704536438e-03 -1.230232268571853638e-01 3.736726567149162292e-02 1.049294099211692810e-01 1.428355574607849121e-01 -2.419979870319366455e-02 1.422749459743499756e-01 2.620151937007904053e-01 -2.433935403823852539e-01 -5.935830622911453247e-02 5.919355526566505432e-02 1.574231982231140137e-01 1.915860339067876339e-03 -7.621744275093078613e-02 1.277301013469696045e-01 4.524502456188201904e-01 -1.342801451683044434e-01 2.203540205955505371e-01 -1.531246751546859741e-01
8.237546682357788086e-02 1.876722872257232666e-01 2.298682928085327148e-01 -1.358499825000762939e-01 -1.716112047433853149e-01 -1.308440268039703369e-01 3.481529057025909424e-01 1.760239154100418091e-01 -1.130617633461952209e-01 7.684373110532760620e-02 -1.276488602161407471e-01 2.162300795316696167e-01 2.636834979057312012e-01 -2.414112724363803864e-02 -2.039512693881988525e-01 2.598376870155334473e-01 -6.947896629571914673e-02 -2.568353712558746338e-02 2.525943815708160400e-01 1.595682501792907715e-01 1.187291890382766724e-01 8.362028002738952637e-02 9.878946468234062195e-03 -1.438929047435522079e-02 1.526010334491729736e-01 3.445776924490928650e-02 -3.252103626728057861e-01 2.822589278221130371e-01 2.071498781442642212e-01 1.839980334043502808e-01 -1.447590999305248260e-02 1.547369211912155151e-01
2.195886075496673584e-01 -3.909769654273986816e-02 1.787559688091278076e-01 9.958729892969131470e-02 -2.886396348476409912e-01 -1.767504811286926270e-01 3.497569561004638672e-01 3.480696976184844971e-01 1.399283576756715775e-02 -3.370035588741302490e-01 -1.852349191904067993e-01 -2.570555917918682098e-02 1.353022903203964233e-01 -1.104677990078926086e-01 -9.725632146000862122e-03 -3.832017257809638977e-02 -7.326143328100442886e-03 -1.049754172563552856e-01 -1.083467453718185425e-01 2.246097326278686523e-01 9.445153176784515381e-02 -4.361969185993075371e-04 -2.724944949150085449e-01 -7.552156597375869751e-02 1.166168972849845886e-01 -8.091990649700164795e-02 2.216319590806961060e-01 3.015552759170532227e-01 6.890363991260528564e-02 -1.391263455152511597e-01 -6.259310990571975708e-02 1.384425759315490723e-01
1.049953401088714600e-01 6.064301356673240662e-02 1.306509785354137421e-02 -6.152689456939697266e-02 -1.402507126331329346e-01 1.211577728390693665e-01 1.058267727494239807e-01 -4.998528864234685898e-03 8.157254755496978760e-02 8.379028737545013428e-02 -1.390477269887924194e-01 7.009539008140563965e-02 1.749842166900634766e-01 1.189881339669227600e-01 -2.603800296783447266e-01 3.670603632926940918e-01 -1.334037631750106812e-01 2.294259369373321533e-01 1.402953863143920898e-01 -3.956642746925354004e-02 -1.601813435554504395e-01 1.687450334429740906e-02 -1.491110026836395264e-01 -1.824578195810317993e-01 9.777282178401947021e-02 1.044682189822196960e-01 -1.914334148168563843e-01 -2.464641630649566650e-01 3.496299386024475098e-01 3.306722640991210938e-01 2.330794781446456909e-01 2.713162600994110107e-01
1.063513830304145813e-01 -2.053215652704238892e-01 -1.926856189966201782e-01 7.025368511676788330e-02 -4.617654383182525635e-01 2.036566138267517090e-01 -1.437374800443649292e-01 5.936751887202262878e-02 1.716853678226470947e-01 3.632705658674240112e-02 3.889204561710357666e-02 1.221204996109008789e-01 -7.950246334075927734e-02 1.606869846582412720e-01 -5.232733488082885742e-01 1.205031201243400574e-01 1.520140171051025391e-01 -1.291097979992628098e-02 8.971834555268287659e-03 1.346291005611419678e-01 9.637384116649627686e-02 1.603211462497711182e-01 1.063625290989875793e-01 -1.112629473209381104e-01 -4.542912356555461884e-03 -3.431203216314315796e-02 2.510019540786743164e-01 -8.321426808834075928e-03 -1.057889219373464584e-02 1.994564384222030640e-01 -3.421017900109291077e-03 2.313937097787857056e-01
2.962653338909149170e-01 8.458670228719711304e-03 1.568185985088348389e-01 -1.685932725667953491e-01 -5.067425370216369629e-01 -1.469053477048873901e-01 1.016773656010627747e-01 1.039981469511985779e-01 1.385474354028701782e-01 -5.619642324745655060e-03 -9.938798099756240845e-02 5.810326337814331055e-02 7.866884768009185791e-02 -3.165081143379211426e-02 1.664827205240726471e-02 1.169043555855751038e-01 -2.283761948347091675e-01 -8.744966238737106323e-03 2.210871130228042603e-01 1.954181194305419922e-01 1.462944000959396362e-01 3.196197450160980225e-01 6.049846485257148743e-02 -2.840198874473571777e-01 2.727441787719726562e-01 6.545294821262359619e-02 -7.070495933294296265e-02 4.513302445411682129e-02 8.243745565414428711e-02 1.910593211650848389e-01 -1.332020163536071777e-01 1.098314970731735229e-01
1.204366385936737061e-01 -3.185186162590980530e-02 -3.558066114783287048e-02 1.565546244382858276e-01 -1.435802280902862549e-01 1.861925572156906128e-01 2.297463826835155487e-02 1.294918805360794067e-01 2.252595871686935425e-01 -2.457894682884216309e-01 -1.747488677501678467e-01 -1.683092862367630005e-01 2.477323263883590698e-01 2.487093657255172729e-01 -2.999678552150726318e-01 9.791779518127441406e-02 1.109346374869346619e-01 9.580345451831817627e-02 5.024017021059989929e-02 4.751206189393997192e-02 1.696230173110961914e-01 1.774158328771591187e-01 -2.797144949436187744e-01 -9.652700275182723999e-02 1.683577299118041992e-01 1.058633401989936829e-01 -2.769617438316345215e-01 -3.511598333716392517e-02 3.490420877933502197e-01 4.548736661672592163e-02 1.775825321674346924e-01 2.152000516653060913e-01
1.869371384382247925e-01 2.303067743778228760e-01 1.619266718626022339e-01 -9.690257161855697632e-02 -2.864732742309570312e-01 1.967092454433441162e-01 1.144319325685501099e-01 1.112359389662742615e-01 5.013320967555046082e-02 -1.740281730890274048e-01 -9.622213430702686310e-03 -9.398250281810760498e-02 2.158760838210582733e-02 2.392228394746780396e-01 -3.133834600448608398e-01 3.216499686241149902e-01 3.276050835847854614e-02 -1.014052890241146088e-02 8.652529865503311157e-02 6.479393690824508667e-02 7.275839895009994507e-02 -2.467037178575992584e-02 -1.387723982334136963e-01 -2.196456044912338257e-01 -1.317357867956161499e-01 1.365954726934432983e-01 -4.025411307811737061e-01 -6.093823164701461792e-02 3.181135952472686768e-01 1.644462943077087402e-01 -2.048630453646183014e-02 1.113476455211639404e-01
1.671328991651535034e-01 -1.025403141975402832e-01 2.611917257308959961e-01 1.156729757785797119e-01 -4.197083115577697754e-01 1.235124468803405762e-01 2.690479457378387451e-01 -5.710841156542301178e-03 1.054584458470344543e-01 1.386934518814086914e-01 -3.275025635957717896e-02 -1.797798126935958862e-01 -5.725958943367004395e-02 6.797940284013748169e-02 -2.113052308559417725e-01 5.065447837114334106e-02 -1.381983631290495396e-03 -1.544258091598749161e-02 1.572386473417282104e-01 -1.524770110845565796e-01 1.201664060354232788e-01 -2.030079662799835205e-01 -3.340898156166076660e-01 -1.725131124258041382e-01 1.884393841028213501e-01 1.130878254771232605e-01 2.710030674934387207e-01 -7.188348472118377686e-02 2.540061473846435547e-01 2.434960454702377319e-01 2.872763946652412415e-02 2.165824174880981445e-02
8.290322124958038330e-02 4.964428371749818325e-04 -4.075811430811882019e-02 3.167362883687019348e-02 -3.159782290458679199e-01 1.531421244144439697e-01 1.264148950576782227e-01 2.430145442485809326e-01 6.290927529335021973e-02 -2.391058020293712616e-02 1.874809116125106812e-01 2.403422445058822632e-01 2.399232387542724609e-01 1.071243658661842346e-01 -1.483781337738037109e-01 1.278329640626907349e-01 -7.553641498088836670e-02 -4.568442329764366150e-02 -8.382574468851089478e-02 -8.503376692533493042e-02 -2.816449701786041260e-01 3.273398801684379578e-02 -2.766643762588500977e-01 1.268973201513290405e-01 2.107982486486434937e-01 -9.937711060047149658e-02 1.259932965040206909e-01 2.110894173383712769e-01 1.595652699470520020e-01 -1.039138957858085632e-01 3.802101612091064453e-01 3.108641505241394043e-01
-1.794226281344890594e-02 1.524929404258728027e-01 -2.317602038383483887e-01 1.239391788840293884e-02 -2.094296216964721680e-01 -3.953342512249946594e-02 1.215344667434692383e-01 3.499532043933868408e-01 -1.707483828067779541e-02 8.000469207763671875e-02 -2.499277442693710327e-01 1.121463626623153687e-01 2.683450281620025635e-02 3.039713501930236816e-01 -2.106639295816421509e-01 2.926179170608520508e-01 5.466758273541927338e-03 3.359268978238105774e-02 2.702818310353904963e-04 2.030060738325119019e-01 2.941826283931732178e-01 -3.672764301300048828e-01 1.660436391830444336e-01 1.917171408422291279e-03 1.835837811231613159e-01 -1.461571007966995239e-01 5.550581216812133789e-02 1.335263848304748535e-01 -1.319540292024612427e-01 1.632144674658775330e-02 1.963400095701217651e-01 1.070398762822151184e-01
-8.753482252359390259e-02 2.075740098953247070e-01 -2.566371262073516846e-01 2.198771536350250244e-01 -1.593905687332153320e-01 -9.111241251230239868e-02 1.919425278902053833e-01 4.180374145507812500e-01 7.352139055728912354e-02 -1.079050824046134949e-01 -5.611013621091842651e-02 6.367924809455871582e-02 8.306676149368286133e-02 1.862778216600418091e-01 -2.722309231758117676e-01 -3.235853835940361023e-02 2.355569601058959961e-01 6.070678681135177612e-02 3.550841659307479858e-02 1.218420863151550293e-01 1.905734091997146606e-01 2.497790306806564331e-01 -2.993699163198471069e-02 -2.534254789352416992e-01 1.648044139146804810e-01 -1.580293774604797363e-01 -2.927471101284027100e-01 1.858240664005279541e-01 1.065279021859169006e-01 1.100430935621261597e-01 3.337900713086128235e-02 1.126294434070587158e-01
2.464368194341659546e-01 -1.312743276357650757e-01 6.841251999139785767e-02 1.249762624502182007e-01 -3.894340693950653076e-01 1.474278867244720459e-01 -1.831642165780067444e-02 1.172048673033714294e-01 3.401018306612968445e-02 -1.056225821375846863e-01 7.526827603578567505e-02 4.985527694225311279e-02 -3.866065293550491333e-02 -4.886928573250770569e-02 8.902578800916671753e-02 3.914386630058288574e-01 1.853818297386169434e-01 1.367696076631546021e-01 1.301554292440414429e-01 2.562707364559173584e-01 -1.167898327112197876e-01 2.024143189191818237e-02 -4.127205610275268555e-01 5.519583821296691895e-02 2.067934423685073853e-01 -6.088763475418090820e-02 -1.792243868112564087e-01 -1.065319986082613468e-03 2.289265394210815430e-01 1.719364523887634277e-01 3.928656503558158875e-02 2.086763530969619751e-01
1.775466650724411011e-01 1.280895322561264038e-01 -1.497664302587509155e-01 3.233405053615570068e-01 -2.732295393943786621e-01 -3.915705904364585876e-02 3.025587201118469238e-01 3.334051668643951416e-01 2.707430124282836914e-01 -1.995649486780166626e-01 -2.026337236166000366e-01 5.765399429947137833e-03 2.700510621070861816e-01 -2.495931684970855713e-01 -1.500757634639739990e-01 -2.846132405102252960e-02 1.160210967063903809e-01 1.625012233853340149e-02 -1.043135002255439758e-01 1.510757207870483398e-01 -1.356490701436996460e-01 2.019876986742019653e-01 -1.751563139259815216e-02 9.924898855388164520e-03 1.523834764957427979e-01 -2.070879489183425903e-01 2.082791030406951904e-01 1.202067807316780090e-01 2.277231588959693909e-02 2.817767299711704254e-02 1.716664247214794159e-02 -2.907899394631385803e-02
2.933883965015411377e-01 -3.865074738860130310e-02 1.515093743801116943e-01 1.404617279767990112e-01 -1.974085420370101929e-01 6.373325735330581665e-02 2.376268208026885986e-01 -5.630495026707649231e-02 9.394102543592453003e-02 2.751440182328224182e-02 1.006558835506439209e-01 -1.738543957471847534e-01 -1.046085357666015625e-01 1.883266419172286987e-01 -2.618400752544403076e-01 7.074181735515594482e-02 2.616299986839294434e-01 -2.952924370765686035e-02 2.123127281665802002e-01 2.448130846023559570e-01 -3.224271833896636963e-01 -1.722392998635768890e-02 -3.120828270912170410e-01 7.643417268991470337e-02 1.924090981483459473e-01 -6.370633840560913086e-02 -1.774825006723403931e-01 2.217632234096527100e-01 1.611617803573608398e-01 1.537357270717620850e-02 2.331606894731521606e-01 1.140357777476310730e-01
1.372276246547698975e-01 -1.863423436880111694e-01 1.461867149919271469e-02 2.851782441139221191e-01 -1.799334287643432617e-01 1.002510562539100647e-01 2.831474542617797852e-01 -1.628453135490417480e-01 4.763769358396530151e-02 1.453573107719421387e-01 -1.120760068297386169e-01 -9.305888414382934570e-02 1.685523241758346558e-01 -1.799455136060714722e-01 -1.470977813005447388e-01 8.837462961673736572e-02 1.835576817393302917e-02 -7.290606200695037842e-02 -6.328184157609939575e-03 4.282620847225189209e-01 -1.794154345989227295e-01 1.803702414035797119e-01 -5.046301707625389099e-02 1.189308837056159973e-01 2.036283016204833984e-01 -1.243147253990173340e-01 1.462704874575138092e-02 5.764759704470634460e-02 1.563122868537902832e-01 6.329795718193054199e-02 3.876546919345855713e-01 2.669137716293334961e-01
2.423054352402687073e-02 8.895772509276866913e-03 -3.286210298538208008e-01 1.208573579788208008e-01 -1.669708043336868286e-01 -1.115171238780021667e-01 -1.042019855231046677e-02 9.166804701089859009e-02 3.817332983016967773e-01 -1.421179473400115967e-01 9.919012896716594696e-03 4.407782107591629028e-02 5.125322937965393066e-02 -1.796390302479267120e-02 -2.876115441322326660e-01 9.665980935096740723e-02 6.507246196269989014e-02 2.533465027809143066e-01 2.597496211528778076e-01 2.705670297145843506e-01 1.544285416603088379e-01 5.092559754848480225e-02 -8.474700152873992920e-02 -1.429462879896163940e-01 1.594167947769165039e-01 -3.167963027954101562e-01 2.699445486068725586e-01 -3.499270603060722351e-02 1.916671991348266602e-01 1.125757396221160889e-01 -8.061686903238296509e-02 2.144920825958251953e-01
5.661416798830032349e-02 4.266836866736412048e-02 2.954589389264583588e-02 6.880848109722137451e-02 -3.993937969207763672e-01 1.448721736669540405e-01 9.415704756975173950e-02 -2.199075967073440552e-01 -6.913308799266815186e-02 8.483494818210601807e-02 -2.079145461320877075e-01 2.305806428194046021e-01 1.581699103116989136e-01 -1.410570442676544189e-01 -1.671744138002395630e-01 8.341888338327407837e-02 4.145319759845733643e-01 -1.258372366428375244e-01 3.380535244941711426e-01 3.542408347129821777e-02 1.073029264807701111e-01 6.693703681230545044e-02 -2.930513024330139160e-01 3.984873741865158081e-02 1.237990409135818481e-01 4.114953428506851196e-02 -1.759383678436279297e-01 -1.198378428816795349e-01 -2.576873824000358582e-02 4.210653156042098999e-02 4.444497823715209961e-02 3.000497221946716309e-01
2.816679179668426514e-01 9.532900154590606689e-02 -4.466994479298591614e-02 -1.094400882720947266e-01 -3.918347954750061035e-01 -2.756693959236145020e-01 1.685536801815032959e-01 5.831108987331390381e-02 -4.901972413063049316e-02 -1.027169749140739441e-01 -1.915039420127868652e-01 1.867341101169586182e-01 3.788156062364578247e-02 -1.222703140228986740e-02 -2.738288938999176025e-01 3.898966014385223389e-01 7.929339073598384857e-03 2.561909556388854980e-01 -2.642794745042920113e-03 -4.018984362483024597e-02 6.046210764907300472e-04 1.223912984132766724e-01 1.103698648512363434e-02 -2.714566290378570557e-01 1.067371293902397156e-02 -9.453834593296051025e-02 3.797369822859764099e-02 1.095325406640768051e-02 -1.050595790147781372e-01 -6.991512328386306763e-02 -2.767818272113800049e-01 2.528332769870758057e-01
-3.787832707166671753e-02 -1.895242743194103241e-02 2.017844095826148987e-02 6.094603613018989563e-02 -3.366562724113464355e-01 1.410163938999176025e-01 2.121615111827850342e-01 2.270110547542572021e-01 -3.850357979536056519e-02 -9.026893228292465210e-02 -3.236311376094818115e-01 -2.582174539566040039e-02 2.267775088548660278e-01 -5.376282706856727600e-02 -8.654043078422546387e-02 1.909911781549453735e-01 -4.440722614526748657e-02 3.551173210144042969e-01 -2.998079359531402588e-01 6.964896619319915771e-02 3.175810873508453369e-01 4.817298613488674164e-03 -9.740628302097320557e-02 -1.276562809944152832e-01 2.138799875974655151e-01 -8.960574865341186523e-02 2.004579305648803711e-01 -1.020966004580259323e-02 6.419498473405838013e-02 -2.904880046844482422e-01 2.708146162331104279e-02 1.349610537290573120e-01
-6.091544777154922485e-02 2.603425681591033936e-01 1.701492443680763245e-02 -1.775458008050918579e-01 -2.296801209449768066e-01 8.844666182994842529e-02 3.877795934677124023e-01 1.380710303783416748e-01 -2.818721905350685120e-02 -1.484642922878265381e-01 2.308973297476768494e-02 2.731766700744628906e-01 2.161487489938735962e-01 2.149089723825454712e-01 2.537705190479755402e-02 2.226910553872585297e-02 -5.490562412887811661e-03 1.301734000444412231e-01 1.126483753323554993e-01 3.777103126049041748e-02 -9.658128768205642700e-02 3.385805711150169373e-02 -7.868648320436477661e-02 -2.092753201723098755e-01 2.606548182666301727e-02 1.352060437202453613e-01 -3.952309116721153259e-02 8.882605284452438354e-02 3.250848650932312012e-01 2.143811136484146118e-01 3.677294850349426270e-01 2.604139149188995361e-01
3.455504179000854492e-01 2.957554906606674194e-02 -1.030740141868591309e-01 -6.838247925043106079e-02 -5.027235746383666992e-01 2.951708249747753143e-02 2.012315206229686737e-02 -4.007046669721603394e-02 -6.272140890359878540e-02 -1.175830699503421783e-02 1.500495243817567825e-02 1.145625039935112000e-01 3.546201586723327637e-01 1.282426565885543823e-01 -3.342170715332031250e-01 -2.007361650466918945e-01 -5.514167621731758118e-02 -7.196567952632904053e-03 3.778423741459846497e-02 3.734820485115051270e-01 8.771600574254989624e-02 -1.048561483621597290e-01 -1.327926665544509888e-01 -1.321462541818618774e-02 7.737910374999046326e-03 8.635105937719345093e-02 -7.592304795980453491e-02 -2.711105644702911377e-01 -1.337444484233856201e-01 7.457880675792694092e-02 -8.029318600893020630e-02 1.709207310341298580e-03
1.716422736644744873e-01 1.219549700617790222e-01 2.264917641878128052e-01 -3.467268347740173340e-01 -4.448201954364776611e-01 1.088663861155509949e-01 1.940956860780715942e-01 -1.096456572413444519e-01 -3.022762201726436615e-02 1.791636496782302856e-01 1.605319045484066010e-02 -3.045662641525268555e-01 1.214633136987686157e-01 -1.132584661245346069e-01 -2.900457084178924561e-01 5.629339069128036499e-02 1.089770942926406860e-01 6.606250256299972534e-02 5.599148944020271301e-02 1.649782657623291016e-01 2.844977676868438721e-01 2.133531570434570312e-01 -1.099765449762344360e-01 -1.518062353134155273e-01 1.241451799869537354e-01 -1.515067666769027710e-01 3.457955271005630493e-02 -1.583252251148223877e-01 -9.881450235843658447e-02 2.405556291341781616e-02 2.571572922170162201e-02 -1.712237717583775520e-03
1.400800514966249466e-02 -2.497434988617897034e-02 -5.766585096716880798e-02 7.838357985019683838e-02 -4.035038352012634277e-01 8.180977404117584229e-02 2.630028426647186279e-01 -2.652287781238555908e-01 -8.827187120914459229e-02 3.163920938968658447e-01 1.095833927392959595e-01 7.879296690225601196e-02 2.165180146694183350e-01 7.441924512386322021e-02 -3.074748218059539795e-01 -7.489664852619171143e-02 -2.182210981845855713e-02 6.516153365373611450e-02 -1.789977699518203735e-01 1.309153884649276733e-01 -3.336681751534342766e-03 1.414086818695068359e-01 -1.588577032089233398e-01 -8.823818527162075043e-03 3.766873478889465332e-01 -2.327461540699005127e-01 -4.689912497997283936e-02 -2.882871311157941818e-03 2.799043655395507812e-01 -7.586829364299774170e-02 1.421811878681182861e-01 1.386087480932474136e-02
2.342410683631896973e-01 6.632189452648162842e-02 -5.812183488160371780e-03 -1.318413317203521729e-01 -4.150843024253845215e-01 -1.183779761195182800e-01 1.215126588940620422e-01 2.618154287338256836e-01 4.012341960333287716e-04 -8.198035508394241333e-02 -1.376420855522155762e-01 7.818038761615753174e-02 -2.402305006980895996e-01 -9.200473129749298096e-02 -3.470240235328674316e-01 1.000853404402732849e-01 -1.800920963287353516e-01 1.343608945608139038e-01 1.341628432273864746e-01 2.015147805213928223e-01 3.186890482902526855e-02 2.139770984649658203e-01 1.328321993350982666e-01 -3.925658464431762695e-01 8.746805787086486816e-02 -2.016616612672805786e-02 -1.421284228563308716e-01 3.055063076317310333e-02 6.559159606695175171e-02 1.984832286834716797e-01 -9.304468333721160889e-02 1.269042193889617920e-01
4.827249050140380859e-01 -1.064982563257217407e-01 2.203321903944015503e-01 3.024504892528057098e-02 -1.757881492376327515e-01 7.893468439579010010e-02 2.307501584291458130e-01 9.399364888668060303e-02 2.135257236659526825e-02 -9.688650071620941162e-02 3.378090262413024902e-02 -9.938547387719154358e-03 1.967712193727493286e-01 -5.943029373884201050e-02 -1.426713913679122925e-01 3.658004403114318848e-01 -2.424786612391471863e-02 2.071947753429412842e-01 -3.865355253219604492e-02 2.807064056396484375e-01 1.887596249580383301e-01 1.535683572292327881e-01 -1.029035672545433044e-01 -2.275566011667251587e-02 -7.706233859062194824e-02 5.587871000170707703e-02 -2.432684898376464844e-01 1.408687885850667953e-02 2.692006230354309082e-01 1.388969868421554565e-01 1.026623696088790894e-01 1.859950721263885498e-01
2.783437371253967285e-01 6.961074471473693848e-02 -2.080978453159332275e-01 -1.120491027832031250e-01 -3.343675434589385986e-01 4.044190645217895508e-01 1.922561377286911011e-01 -1.001050248742103577e-01 -1.331808418035507202e-02 6.016826257109642029e-03 -2.004253566265106201e-01 1.241490021347999573e-01 2.115388214588165283e-01 -4.318178445100784302e-02 -5.340741202235221863e-02 1.193138659000396729e-01 7.867947220802307129e-03 1.551864109933376312e-02 1.038907840847969055e-01 8.567119389772415161e-02 -6.473791599273681641e-02 -3.267765939235687256e-01 -4.525453224778175354e-02 1.120589002966880798e-01 -9.200597554445266724e-02 -2.545313239097595215e-01 9.774673730134963989e-02 9.154584258794784546e-02 3.024745881557464600e-01 6.124367192387580872e-02 -2.465751580893993378e-02 2.982119619846343994e-01
4.386725723743438721e-01 5.437138304114341736e-02 -3.615503385663032532e-02 -4.917473718523979187e-02 -1.992252767086029053e-01 6.575749069452285767e-02 7.605074346065521240e-02 5.327327176928520203e-02 2.317540347576141357e-01 7.686980813741683960e-02 -2.593880593776702881e-01 2.031970173120498657e-01 -4.552910104393959045e-02 3.316970467567443848e-01 -8.334386348724365234e-02 -1.342706475406885147e-02 2.502965927124023438e-02 -1.430405676364898682e-01 -1.066961735486984253e-01 2.684604525566101074e-01 5.545582249760627747e-02 -2.806523144245147705e-01 -4.866448789834976196e-02 1.171353384852409363e-01 2.187676429748535156e-01 1.207527443766593933e-01 -1.706648617982864380e-01 -4.557603597640991211e-02 3.547533750534057617e-01 -1.592817306518554688e-01 1.155615672469139099e-01 1.201928965747356415e-02
2.602302730083465576e-01 6.134111434221267700e-02 1.234906818717718124e-02 -5.979046970605850220e-02 -2.651683986186981201e-01 1.003879234194755554e-01 2.390574216842651367e-01 -1.364807877689599991e-02 9.325442463159561157e-02 4.896181225776672363e-01 -4.414239153265953064e-02 -4.503354057669639587e-02 2.277767807245254517e-01 6.219531595706939697e-02 -3.384137526154518127e-02 -2.218285799026489258e-01 1.338742077350616455e-01 -1.587028205394744873e-01 1.625695638358592987e-02 2.593359053134918213e-01 4.705350846052169800e-02 4.703741893172264099e-02 7.540950179100036621e-02 -1.553629934787750244e-01 1.593722701072692871e-01 -3.927522599697113037e-01 8.994480222463607788e-02 5.541414394974708557e-02 7.601415365934371948e-02 -1.976262079551815987e-03 2.872073352336883545e-01 6.780166178941726685e-02
-5.605892464518547058e-02 1.206342503428459167e-01 1.934053152799606323e-01 -5.308595020323991776e-03 -1.613912284374237061e-01 8.914955705404281616e-02 1.767153888940811157e-01 3.363287448883056641e-01 1.440952420234680176e-01 -1.389633715152740479e-01 -4.786789044737815857e-02 6.018700078129768372e-02 3.696625530719757080e-01 2.182410657405853271e-02 -3.297318220138549805e-01 1.624513566493988037e-01 1.032427698373794556e-01 2.260695993900299072e-01 1.323486715555191040e-01 2.878143787384033203e-01 1.972490735352039337e-02 1.864216476678848267e-01 2.240566536784172058e-02 -2.931166887283325195e-01 4.311875626444816589e-02 -9.494704008102416992e-02 -2.859594821929931641e-01 2.330959439277648926e-01 1.531337201595306396e-02 1.087991744279861450e-01 -7.265717536211013794e-02 1.702035218477249146e-02
2.400123924016952515e-01 -2.547248080372810364e-02 -7.634259015321731567e-02 5.610366165637969971e-02 -3.101665675640106201e-01 1.807841807603836060e-01 3.950476348400115967e-01 -1.285889837890863419e-02 -5.808895081281661987e-02 1.111585646867752075e-02 -9.528979659080505371e-02 1.831851303577423096e-01 -1.196398586034774780e-01 2.258175238966941833e-02 -2.070421725511550903e-01 9.307261207140982151e-04 2.288635820150375366e-01 1.446089446544647217e-01 -2.801982164382934570e-01 1.284482926130294800e-01 3.420906066894531250e-01 -1.953111886978149414e-01 1.729954332113265991e-01 1.390218734741210938e-01 -3.374133631587028503e-02 -2.740461230278015137e-01 4.300312325358390808e-02 4.720519483089447021e-02 3.622873127460479736e-02 1.939869076013565063e-01 7.912076264619827271e-02 2.134975641965866089e-01
-1.332130469381809235e-02 3.134033875539898872e-03 1.576889604330062866e-01 -1.616213172674179077e-01 -5.683744549751281738e-01 1.076421700417995453e-02 8.269862085580825806e-02 -2.440401539206504822e-02 1.204174309968948364e-01 2.845850288867950439e-01 -2.784928381443023682e-01 2.512993812561035156e-01 1.072108522057533264e-01 -1.684796363115310669e-01 -1.067215055227279663e-01 8.132112026214599609e-02 -5.883039906620979309e-02 4.228251799941062927e-02 -1.421092748641967773e-01 -1.040516570210456848e-01 -1.024425625801086426e-01 8.705878257751464844e-02 8.280634880065917969e-03 -3.445127606391906738e-02 9.059555828571319580e-02 -9.820367395877838135e-02 2.149037271738052368e-01 3.445276319980621338e-01 2.453983724117279053e-01 9.361585229635238647e-02 1.294447183609008789e-01 8.388313464820384979e-03
1.954005509614944458e-01 -6.388747692108154297e-02 -8.922648616135120392e-03 4.978163912892341614e-02 -5.032353401184082031e-01 3.892812877893447876e-02 2.319067716598510742e-03 3.931742608547210693e-01 7.066728174686431885e-02 -1.188841313123703003e-01 9.197952598333358765e-02 -8.829750120639801025e-02 -2.589660137891769409e-02 1.367883682250976562e-01 -2.479325793683528900e-02 3.411665856838226318e-01 1.793040633201599121e-01 9.420739859342575073e-02 5.765977129340171814e-02 8.084592223167419434e-02 -1.416969746351242065e-01 3.463360667228698730e-02 -3.402912914752960205e-01 1.447409838438034058e-01 1.127028837800025940e-01 -1.593389175832271576e-02 -1.841973066329956055e-01 -1.107643544673919678e-01 2.403359562158584595e-01 3.237779811024665833e-02 4.282676056027412415e-02 2.129398733377456665e-01
1.137337386608123779e-01 3.925189748406410217e-02 -2.456013858318328857e-02 -7.822714745998382568e-02 -8.301112800836563110e-02 -8.661077916622161865e-02 1.793506741523742676e-01 -8.644013106822967529e-02 5.175797268748283386e-02 -5.030594766139984131e-02 -5.903135612607002258e-02 -1.925558149814605713e-01 2.397929579019546509e-01 -1.308665126562118530e-01 -4.354716539382934570e-01 2.976471781730651855e-01 -1.424942314624786377e-01 -7.839991897344589233e-02 1.321369707584381104e-01 2.677321434020996094e-01 3.306519612669944763e-02 -1.274882107973098755e-01 1.925443671643733978e-02 6.614895164966583252e-02 2.529496550559997559e-01 -3.214760422706604004e-01 2.550261095166206360e-02 -2.267626486718654633e-02 2.782516926527023315e-02 -2.428813278675079346e-02 -6.966184824705123901e-02 4.623262286186218262e-01
3.458954691886901855e-01 -8.006618916988372803e-02 -6.745711714029312134e-02 -2.933098003268241882e-02 -1.412981003522872925e-01 5.159405991435050964e-02 2.369247376918792725e-01 -1.007259860634803772e-01 4.483055323362350464e-02 1.731064021587371826e-01 -8.437984436750411987e-02 1.481930352747440338e-02 -1.608037948608398438e-02 1.283825486898422241e-01 -1.717901527881622314e-01 8.515064418315887451e-02 -9.496203809976577759e-02 1.942971162497997284e-02 -1.096069365739822388e-01 3.167478442192077637e-01 8.197637647390365601e-02 -3.717132806777954102e-01 -1.890583932399749756e-01 4.018456861376762390e-02 3.714978694915771484e-01 3.143255710601806641e-01 -3.763983026146888733e-02 3.897084295749664307e-02 2.767166793346405029e-01 -1.630405038595199585e-01 -3.449036553502082825e-02 1.968073844909667969e-01
2.221700996160507202e-01 1.762536615133285522e-01 4.410699754953384399e-02 -2.331814914941787720e-02 -3.341523706912994385e-01 1.135184019804000854e-01 2.603459171950817108e-02 -5.066799372434616089e-02 1.677890866994857788e-01 1.821898221969604492e-01 -1.583060771226882935e-01 -2.292952835559844971e-01 -9.045086055994033813e-02 -1.319839954376220703e-01 -1.687772423028945923e-01 1.939158886671066284e-01 2.398021519184112549e-01 -5.101327598094940186e-02 7.987788878381252289e-03 7.182303816080093384e-02 1.155245825648307800e-01 3.210900127887725830e-01 -9.865645319223403931e-03 -2.418211996555328369e-01 2.429156191647052765e-02 -3.581616580486297607e-01 6.297259777784347534e-02 6.919664889574050903e-02 1.290584332309663296e-03 -2.327854186296463013e-01 1.252089887857437134e-01 3.328393399715423584e-01
3.729832768440246582e-01 1.463390886783599854e-01 8.009268902242183685e-03 5.623599141836166382e-02 -2.324962615966796875e-01 3.406363725662231445e-02 1.209731698036193848e-01 2.138136178255081177e-01 1.441088970750570297e-02 -1.373604238033294678e-01 3.680532798171043396e-02 -7.515002042055130005e-02 2.018829137086868286e-01 -1.003694832324981689e-01 -2.192925661802291870e-01 3.041031360626220703e-01 -1.849517412483692169e-02 1.413875222206115723e-01 -3.409247100353240967e-02 1.713219285011291504e-01 2.902586013078689575e-02 1.655117236077785492e-02 -2.313130646944046021e-01 8.046109974384307861e-02 -9.757306426763534546e-02 6.025678664445877075e-02 -2.586954832077026367e-01 4.940651357173919678e-02 2.471022307872772217e-01 1.801645606756210327e-01 -2.148531191051006317e-02 4.634235203266143799e-01
-6.219564750790596008e-02 5.488043278455734253e-02 1.296436935663223267e-01 -1.347480863332748413e-01 -2.281111776828765869e-01 -1.762599349021911621e-01 2.731156647205352783e-01 1.775226742029190063e-01 1.036442741751670837e-01 -2.330132387578487396e-02 -2.511222288012504578e-02 4.311205446720123291e-01 1.000970005989074707e-01 8.369224518537521362e-02 -2.194388061761856079e-01 1.432006210088729858e-01 -2.376823872327804565e-01 -5.691741034388542175e-02 8.008365333080291748e-02 3.416305184364318848e-01 -2.685171784833073616e-03 3.652809187769889832e-02 -1.820676401257514954e-02 -1.060966923832893372e-01 2.015805244445800781e-01 2.979567274451255798e-02 -2.497584074735641479e-01 1.414390057325363159e-01 2.360626161098480225e-01 2.155704200267791748e-01 2.263261824846267700e-01 1.112158298492431641e-01
2.025640308856964111e-01 -5.573408305644989014e-02 4.750494658946990967e-02 1.579386889934539795e-01 -4.015348255634307861e-01 -3.111230768263339996e-02 1.784464716911315918e-01 3.320910036563873291e-02 1.333606988191604614e-02 1.067902743816375732e-01 -4.761214554309844971e-01 6.671948730945587158e-02 1.733821481466293335e-01 1.725935004651546478e-02 -1.839931309223175049e-01 1.162736713886260986e-01 1.656256020069122314e-01 1.313592493534088135e-01 1.102669462561607361e-01 7.731132209300994873e-02 3.749343454837799072e-01 -2.270986437797546387e-01 -2.221469432115554810e-01 4.722062870860099792e-02 1.695927232503890991e-01 -9.026005864143371582e-02 1.750141829252243042e-01 -1.669261753559112549e-01 3.472699970006942749e-02 2.214246615767478943e-02 -8.558867126703262329e-02 -4.563452675938606262e-02
1.762427240610122681e-01 -2.282521724700927734e-01 1.376322358846664429e-01 1.359164435416460037e-02 -3.988305628299713135e-01 7.504937052726745605e-02 1.903820335865020752e-01 -6.602232158184051514e-02 8.304312825202941895e-02 -2.863617539405822754e-01 -1.750172115862369537e-02 5.036341771483421326e-02 -1.216079443693161011e-01 1.688092052936553955e-01 -4.861164093017578125e-01 4.855188727378845215e-02 4.150697216391563416e-02 -8.969943225383758545e-02 5.087922513484954834e-02 2.774386405944824219e-01 -9.042396396398544312e-02 8.262676000595092773e-02 -1.964349299669265747e-01 1.227437630295753479e-01 -6.861419975757598877e-02 2.655661106109619141e-01 6.874665617942810059e-02 2.016157843172550201e-02 3.274605376645922661e-03 3.276148438453674316e-02 1.911947578191757202e-01 2.067000865936279297e-01
3.372713029384613037e-01 -1.978244259953498840e-02 -1.146629750728607178e-01 -3.980727493762969971e-02 -2.951999902725219727e-01 -2.314383536577224731e-01 8.043660223484039307e-02 1.654968708753585815e-01 1.584606245160102844e-02 8.631678298115730286e-03 -3.001596033573150635e-01 -5.041944980621337891e-02 -5.005967617034912109e-02 1.676696538925170898e-01 -3.137399554252624512e-01 2.926506102085113525e-01 -3.094193637371063232e-01 2.180561870336532593e-01 -1.113733928650617599e-02 -8.738772571086883545e-02 -3.145039826631546021e-02 8.692304044961929321e-02 -6.000179052352905273e-02 -1.895281970500946045e-01 2.176480442285537720e-01 1.284906566143035889e-01 -3.747557848691940308e-02 -5.030170828104019165e-02 -1.447075605392456055e-01 -3.349057585000991821e-02 2.342103421688079834e-02 3.152107596397399902e-01
-6.918175518512725830e-02 1.582664102315902710e-01 1.540779173374176025e-01 3.574685379862785339e-02 -2.805843949317932129e-01 1.689228564500808716e-01 4.725252985954284668e-01 8.037966489791870117e-02 4.063834249973297119e-02 1.481184661388397217e-01 -1.977189630270004272e-01 -1.728864908218383789e-01 2.246271520853042603e-01 4.795420914888381958e-02 -7.179849594831466675e-02 6.296860054135322571e-03 -1.399304121732711792e-01 -7.026584446430206299e-02 2.031867206096649170e-01 3.064394891262054443e-01 -2.361488938331604004e-01 -1.048861891031265259e-01 1.072950195521116257e-02 1.402564346790313721e-01 2.999082207679748535e-01 1.307730525732040405e-01 4.315513744950294495e-02 -1.077782362699508667e-02 -1.160105224698781967e-03 1.419425904750823975e-01 -8.557110279798507690e-02 2.736066579818725586e-01
3.167845606803894043e-01 8.063449710607528687e-02 8.910149335861206055e-02 -1.981461420655250549e-03 -1.876525878906250000e-01 1.435084268450737000e-03 9.149198234081268311e-02 5.145051702857017517e-02 2.219934165477752686e-01 8.895088732242584229e-02 -8.758214861154556274e-02 -2.506440877914428711e-01 1.135700754821300507e-02 -8.493648469448089600e-02 -1.672845929861068726e-01 -2.549150772392749786e-02 -1.987134218215942383e-01 2.334463149309158325e-01 1.162396147847175598e-01 1.850340962409973145e-01 1.242200359702110291e-01 -2.910889312624931335e-02 9.110232815146446228e-03 5.626712739467620850e-02 -9.913818538188934326e-02 -1.239214465022087097e-01 -6.060730665922164917e-03 2.724746465682983398e-01 7.366462796926498413e-02 -6.596361100673675537e-02 2.775886058807373047e-01 5.724928379058837891e-01
1.790785938501358032e-01 2.291160672903060913e-01 1.400232911109924316e-01 -4.889172967523336411e-03 -4.628583192825317383e-01 -6.380358338356018066e-02 -2.240150980651378632e-02 1.726211905479431152e-01 1.074639335274696350e-01 2.791803181171417236e-01 -1.745840534567832947e-02 2.033225297927856445e-01 -4.034362733364105225e-02 3.390504047274589539e-02 -1.400422304868698120e-01 2.451158612966537476e-01 9.677156805992126465e-02 -3.197111189365386963e-02 -9.274619817733764648e-02 2.078703343868255615e-01 7.354075461626052856e-02 3.546807467937469482e-01 -8.096067607402801514e-02 -1.352079957723617554e-01 3.184709846973419189e-01 -1.228654086589813232e-01 -1.228265017271041870e-01 -1.651200503110885620e-01 -4.102801531553268433e-02 5.211349949240684509e-02 -2.278492599725723267e-01 1.286686118692159653e-02
-6.259819492697715759e-03 -9.907233715057373047e-02 -3.007582575082778931e-02 8.939875662326812744e-02 -4.606365859508514404e-01 -1.784530468285083771e-02 3.087830841541290283e-01 -8.165232092142105103e-02 3.334203660488128662e-01 2.033361196517944336e-01 -7.548250257968902588e-02 -1.906546503305435181e-01 6.421252340078353882e-02 4.175104573369026184e-02 4.442833736538887024e-02 7.547334581613540649e-02 3.421495202928781509e-03 2.222480475902557373e-01 1.280141621828079224e-01 -6.973964720964431763e-02 6.126785278320312500e-02 2.580646872520446777e-01 -1.841308921575546265e-01 -1.687893569469451904e-01 2.403698861598968506e-01 -1.677237153053283691e-01 1.959850080311298370e-02 2.674654722213745117e-01 1.388259679079055786e-01 -7.034655660390853882e-02 2.690557837486267090e-01 -2.804784663021564484e-02
2.073158174753189087e-01 2.078312784433364868e-01 2.622163891792297363e-01 8.522946387529373169e-02 -3.523434698581695557e-01 -1.916002631187438965e-01 1.447202265262603760e-01 4.494855552911758423e-02 1.071194708347320557e-01 6.213148310780525208e-02 -3.049909174442291260e-01 6.861415505409240723e-02 2.471031844615936279e-01 1.621680259704589844e-01 1.271181460469961166e-02 1.896576136350631714e-01 -5.184843763709068298e-02 -2.583441734313964844e-01 -1.765020638704299927e-01 -6.215007975697517395e-02 1.360753271728754044e-02 2.012511044740676880e-01 -8.594439923763275146e-02 -1.475638300180435181e-01 9.768342226743698120e-02 -2.878742516040802002e-01 -2.938061654567718506e-01 1.955868303775787354e-02 1.778585370630025864e-03 -1.737424731254577637e-01 1.815967261791229248e-01 2.919230982661247253e-02
3.373014330863952637e-01 -1.294642388820648193e-01 -1.106787696480751038e-01 -2.762135863304138184e-01 -2.978452742099761963e-01 8.996415138244628906e-02 1.194505542516708374e-01 1.153222769498825073e-01 1.252104043960571289e-01 2.791429683566093445e-02 -1.372887045145034790e-01 7.129154354333877563e-02 9.147291630506515503e-02 -3.549149632453918457e-01 -1.269990354776382446e-01 4.434597492218017578e-02 9.263549745082855225e-02 -1.656455099582672119e-01 -9.808874130249023438e-02 1.784039437770843506e-01 3.997364938259124756e-01 -6.040534749627113342e-02 1.664804816246032715e-01 -3.093247488141059875e-02 8.652631193399429321e-02 -1.139714121818542480e-01 1.860371604561805725e-02 7.354435324668884277e-02 3.304625749588012695e-01 -1.271412223577499390e-01 1.583547145128250122e-01 1.322035938501358032e-01
2.309654504060745239e-01 2.738886512815952301e-03 -4.329670220613479614e-02 -1.341473758220672607e-01 -4.378628730773925781e-01 -1.296703815460205078e-01 3.126642853021621704e-02 2.027718573808670044e-01 1.365432590246200562e-01 1.552494764328002930e-01 -1.750117838382720947e-01 -1.175719499588012695e-01 -2.003633677959442139e-01 -8.649606257677078247e-02 -3.725464940071105957e-01 -2.128129899501800537e-01 -4.119925573468208313e-02 2.197044715285301208e-02 -5.254491791129112244e-02 1.519171297550201416e-01 -2.247264832258224487e-01 -2.295266687870025635e-01 -8.063977956771850586e-02 -8.986257761716842651e-02 2.664794325828552246e-01 -8.665217086672782898e-03 1.796848773956298828e-01 7.285274565219879150e-02 2.314788103103637695e-01 1.382977468892931938e-03 2.108538895845413208e-01 -6.879256665706634521e-02
1.415693014860153198e-01 1.485009342432022095e-01 7.831006497144699097e-02 7.616208493709564209e-02 -3.132427334785461426e-01 3.988752141594886780e-02 2.072547972202301025e-01 1.010200753808021545e-01 1.021534428000450134e-01 -8.610359579324722290e-02 1.640936583280563354e-01 1.425787210464477539e-01 1.487321406602859497e-01 1.478690952062606812e-01 -4.142236709594726562e-01 2.270105034112930298e-01 -6.638146191835403442e-02 -7.503898441791534424e-02 3.965376317501068115e-01 -1.104962080717086792e-01 2.215197868645191193e-02 -1.383985280990600586e-01 -1.101026758551597595e-01 -9.920034557580947876e-02 7.309886068105697632e-02 -2.331754267215728760e-01 2.410368472337722778e-01 -2.644765675067901611e-01 3.040909953415393829e-02 6.592905521392822266e-02 1.316612660884857178e-01 1.715546995401382446e-01
1.958937644958496094e-01 -1.349718719720840454e-01 7.267165929079055786e-02 -3.023579157888889313e-02 -4.327896833419799805e-01 1.224017515778541565e-01 1.059507057070732117e-01 -4.877618327736854553e-02 1.963519901037216187e-01 1.348172426223754883e-01 5.259236320853233337e-02 1.589664071798324585e-02 -1.126860547810792923e-02 1.625129133462905884e-01 -1.931983679533004761e-01 3.711538314819335938e-01 1.055422946810722351e-01 1.062242984771728516e-01 9.806853532791137695e-02 3.622391447424888611e-02 5.846199765801429749e-02 -5.139477550983428955e-02 -4.539089798927307129e-01 -5.037716403603553772e-02 2.072643488645553589e-02 -3.555009514093399048e-02 -1.329387128353118896e-01 8.270877599716186523e-02 -1.818769425153732300e-01 1.527092158794403076e-01 -5.031293258070945740e-04 3.596710264682769775e-01
2.124796956777572632e-01 1.250093281269073486e-01 -5.365053936839103699e-02 -4.574338346719741821e-02 -1.743487864732742310e-01 1.782385706901550293e-01 1.847958117723464966e-01 1.282641142606735229e-01 3.056649267673492432e-01 -2.376256138086318970e-01 4.645930603146553040e-02 2.962133660912513733e-02 2.449665218591690063e-01 -3.188364580273628235e-02 -1.621878296136856079e-01 2.477547377347946167e-01 9.390306472778320312e-02 6.820570677518844604e-02 4.896591603755950928e-02 1.689907163381576538e-01 -3.077730536460876465e-01 2.964287810027599335e-02 -4.936427995562553406e-02 -4.023260474205017090e-01 -1.481959670782089233e-01 1.974938251078128815e-02 -2.524509131908416748e-01 3.101023146882653236e-03 -4.643262922763824463e-02 1.791735142469406128e-01 3.557121008634567261e-02 3.064181506633758545e-01
5.416467785835266113e-02 2.887240946292877197e-01 8.608053624629974365e-02 9.557377547025680542e-02 -4.627151191234588623e-01 -2.401350624859333038e-02 1.722229570150375366e-01 -1.165133789181709290e-01 1.998045146465301514e-01 -1.999150514602661133e-01 -2.493397742509841919e-01 -5.859692767262458801e-02 1.337093114852905273e-01 1.463283747434616089e-01 -6.681925803422927856e-02 -1.553877890110015869e-01 -7.756916433572769165e-02 -6.020572409033775330e-02 -1.614988595247268677e-01 8.030837774276733398e-02 1.716187782585620880e-02 -1.767972484230995178e-02 -2.367361038923263550e-01 -1.574625670909881592e-01 4.411086440086364746e-02 -1.797418147325515747e-01 -5.672532320022583008e-02 -7.780651748180389404e-02 3.424105346202850342e-01 -3.460083156824111938e-02 1.880920976400375366e-01 3.238613903522491455e-01
-1.765658259391784668e-01 -1.510620117187500000e-01 5.524001084268093109e-03 -1.099861413240432739e-01 -1.274233311414718628e-01 -1.868209838867187500e-01 2.568786740303039551e-01 -1.101382747292518616e-01 9.787512570619583130e-02 4.177895560860633850e-02 -7.313252985477447510e-02 3.052244484424591064e-01 3.844605684280395508e-01 3.279810771346092224e-02 -1.832057684659957886e-01 2.894082292914390564e-02 2.803635299205780029e-01 2.273026555776596069e-01 -8.925200998783111572e-02 6.313604861497879028e-02 -1.414979994297027588e-01 6.727774441242218018e-02 -1.502972394227981567e-01 -1.501051634550094604e-01 2.701095044612884521e-01 -1.218761280179023743e-01 9.734679758548736572e-02 1.151223331689834595e-01 2.709228992462158203e-01 7.041431963443756104e-02 2.134760767221450806e-01 2.552163004875183105e-01
1.141905412077903748e-01 1.350779384374618530e-01 6.762499455362558365e-03 -3.672857070341706276e-03 -2.355732768774032593e-01 -6.118630990386009216e-02 -1.936995238065719604e-02 5.656015127897262573e-02 -2.397716417908668518e-02 2.129060626029968262e-01 -1.484361290931701660e-01 2.690404281020164490e-02 1.484571546316146851e-01 9.964309632778167725e-02 -2.095540016889572144e-01 -1.118887141346931458e-01 -1.706565171480178833e-01 9.908866137266159058e-02 -2.606504559516906738e-01 3.648867011070251465e-01 -2.966692149639129639e-01 1.650380492210388184e-01 -6.032066047191619873e-02 -5.160481110215187073e-02 2.428950965404510498e-01 -1.569116413593292236e-01 -1.180444955825805664e-01 3.263825923204421997e-02 3.717505037784576416e-01 1.817829348146915436e-02 2.134192287921905518e-01 3.232806324958801270e-01
6.449607759714126587e-02 -1.152966320514678955e-01 -4.462888464331626892e-02 7.714713364839553833e-02 -2.296096980571746826e-01 2.026797235012054443e-01 2.718891501426696777e-01 -1.647688448429107666e-01 1.685451418161392212e-01 1.277380138635635376e-01 5.018938798457384109e-03 -5.813198536634445190e-02 -1.273038089275360107e-01 -9.357084333896636963e-02 -3.014350533485412598e-01 2.022069394588470459e-01 3.011427223682403564e-01 -4.345303401350975037e-02 9.869071841239929199e-02 1.748993098735809326e-01 -1.900712102651596069e-01 9.988687932491302490e-02 7.059848401695489883e-03 3.109106719493865967e-01 2.402774989604949951e-01 -2.208723500370979309e-02 -1.150374393910169601e-02 1.929641515016555786e-01 2.391371577978134155e-01 9.291812032461166382e-02 3.271439075469970703e-01 1.753091663122177124e-01
-9.343804419040679932e-02 6.597049534320831299e-03 1.961885988712310791e-01 -1.899003684520721436e-01 -2.211367040872573853e-01 -1.616163849830627441e-01 3.436610698699951172e-01 1.889891326427459717e-01 2.132067531347274780e-01 -5.464632809162139893e-02 -1.126709580421447754e-01 3.365409970283508301e-01 1.832850426435470581e-01 1.777968555688858032e-02 -3.486616313457489014e-01 1.609910428524017334e-01 -2.261741608381271362e-01 -6.955086439847946167e-02 7.884195446968078613e-02 1.917149871587753296e-01 4.292291402816772461e-02 1.313768625259399414e-01 -4.744886234402656555e-02 -9.627873077988624573e-03 9.271934628486633301e-02 1.819759793579578400e-02 -2.954714298248291016e-01 1.614875346422195435e-01 2.009490579366683960e-01 1.874106749892234802e-02 2.015560418367385864e-01 8.925606310367584229e-02
1.444447636604309082e-01 -6.522539258003234863e-02 2.072344720363616943e-01 2.190415747463703156e-02 -1.121541634202003479e-01 1.227014288306236267e-01 4.105020686984062195e-02 1.187683269381523132e-01 -9.711630642414093018e-02 -1.240964978933334351e-01 -3.539002239704132080e-01 -3.962728008627891541e-02 -4.638289660215377808e-02 -2.685870528221130371e-01 -4.340544939041137695e-01 2.290886938571929932e-01 3.815625561401247978e-03 5.604658648371696472e-02 3.610948473215103149e-02 1.616837531328201294e-01 3.483277931809425354e-02 -1.573774516582489014e-01 -3.071963489055633545e-01 -1.980021893978118896e-01 8.981202542781829834e-02 -2.023369222879409790e-01 6.599087268114089966e-02 -1.298022866249084473e-01 -1.154610980302095413e-02 1.108420342206954956e-01 1.056359037756919861e-01 3.704902827739715576e-01
1.087487190961837769e-01 -9.021592140197753906e-02 -4.869229346513748169e-02 -2.978512942790985107e-01 -3.373357355594635010e-01 -5.416810512542724609e-02 1.579812765121459961e-01 2.505392730236053467e-01 1.249312385916709900e-01 -2.511398307979106903e-02 -1.537971645593643188e-01 3.168058097362518311e-01 -6.456804275512695312e-02 2.597496099770069122e-02 -2.972022294998168945e-01 1.171503216028213501e-01 -1.966252028942108154e-01 -1.218911856412887573e-01 3.000653982162475586e-01 1.592555791139602661e-01 -3.305983962491154671e-03 1.034313589334487915e-01 1.627090759575366974e-02 -1.638578176498413086e-01 8.831310272216796875e-02 -8.237628638744354248e-02 -8.016305416822433472e-02 2.388593852519989014e-01 -5.955406278371810913e-02 2.530632317066192627e-01 2.460676729679107666e-01 1.561738550662994385e-01
3.025245368480682373e-01 1.252734959125518799e-01 -2.653531432151794434e-01 6.457825750112533569e-02 -2.471822947263717651e-01 -5.169121176004409790e-02 1.131753623485565186e-01 -1.023667231202125549e-01 2.434945702552795410e-01 -1.295819431543350220e-01 -1.449614316225051880e-01 1.417627483606338501e-01 1.748520508408546448e-02 9.178811311721801758e-02 -1.631924957036972046e-01 -1.809022016823291779e-02 6.226168572902679443e-02 -1.859312355518341064e-01 3.075585886836051941e-02 4.070705473423004150e-01 2.017002552747726440e-01 -1.086655110120773315e-01 8.204745501279830933e-02 -4.663701653480529785e-01 1.179241342470049858e-03 -1.839016564190387726e-02 1.322625130414962769e-01 -1.773874461650848389e-01 2.025953978300094604e-01 -6.800406426191329956e-02 -3.824479505419731140e-02 -2.809138735756278038e-03
3.596033155918121338e-01 8.964031189680099487e-02 3.437205217778682709e-03 -6.297454237937927246e-02 -2.758765220642089844e-01 2.841605059802532196e-02 3.747771382331848145e-01 2.982905320823192596e-02 9.047475457191467285e-02 1.090890541672706604e-01 -1.572194993495941162e-01 -9.816361218690872192e-02 7.320702075958251953e-02 4.744777828454971313e-02 -5.438125133514404297e-02 1.211750283837318420e-01 1.559277772903442383e-01 -6.148625165224075317e-02 -3.190400600433349609e-01 1.629239320755004883e-01 4.015525579452514648e-01 -1.775631904602050781e-01 -1.357186678797006607e-02 -3.604957088828086853e-02 6.287233531475067139e-02 1.408346295356750488e-01 5.186324566602706909e-02 2.867343425750732422e-01 2.520424500107765198e-02 -1.534060984849929810e-01 6.389619410037994385e-02 2.703539729118347168e-01
2.197061330080032349e-01 6.002441793680191040e-02 -1.958997845649719238e-01 9.720825403928756714e-02 -1.963444948196411133e-01 2.843040972948074341e-02 3.751919269561767578e-01 1.778690367937088013e-01 3.314733877778053284e-02 6.881970167160034180e-02 2.737361937761306763e-02 9.614393860101699829e-02 7.860639691352844238e-02 1.080882176756858826e-01 -1.468889713287353516e-01 3.051283359527587891e-01 -1.031588166952133179e-01 -1.635867170989513397e-03 4.446735605597496033e-02 -5.571825057268142700e-02 -1.746841073036193848e-01 9.399510174989700317e-02 -2.389021515846252441e-01 -4.105801507830619812e-02 2.719487436115741730e-02 -1.441690474748611450e-01 -3.501508533954620361e-01 -2.209311276674270630e-01 2.933427691459655762e-01 3.284633159637451172e-01 -9.685862809419631958e-03 1.983844339847564697e-01
1.967815607786178589e-01 -1.045320779085159302e-01 -1.667374558746814728e-02 -3.998004645109176636e-02 -2.655180394649505615e-01 -5.289757624268531799e-02 9.790556132793426514e-02 -1.356120258569717407e-01 2.771012783050537109e-01 1.224144175648689270e-01 -5.928271636366844177e-02 -3.030554950237274170e-02 4.134138226509094238e-01 -1.659797690808773041e-02 -2.712317705154418945e-01 -1.152724325656890869e-01 -5.065928399562835693e-02 -7.076327502727508545e-02 -9.554671496152877808e-02 2.003565728664398193e-01 -2.655232250690460205e-01 2.328325212001800537e-01 3.094385191798210144e-02 -2.654699087142944336e-01 2.362002581357955933e-01 -3.720595240592956543e-01 -4.233994334936141968e-02 8.875971287488937378e-02 -1.434567756950855255e-02 -1.010518744587898254e-01 1.571755260229110718e-01 -3.087133914232254028e-02
2.341267317533493042e-01 1.274916231632232666e-01 1.122846379876136780e-01 6.458041071891784668e-02 -2.520313560962677002e-01 -7.580585032701492310e-02 -3.348826244473457336e-02 -9.724767878651618958e-03 2.035198509693145752e-01 7.393477857112884521e-02 2.798955142498016357e-01 -1.128613725304603577e-01 4.827490821480751038e-02 -7.830581627786159515e-03 -5.383475422859191895e-01 -1.033703312277793884e-01 1.940456777811050415e-01 -4.777697473764419556e-02 6.698516011238098145e-02 2.683800160884857178e-01 -1.163934022188186646e-01 -5.313753709197044373e-02 -1.673299074172973633e-01 -1.068395227193832397e-01 3.155220150947570801e-01 -9.602560847997665405e-02 -8.578173816204071045e-03 -4.196676984429359436e-02 2.119097709655761719e-01 2.632156610488891602e-01 5.971485376358032227e-02 1.444221939891576767e-02
2.722633183002471924e-01 2.325437963008880615e-01 1.408294886350631714e-01 1.386933922767639160e-01 -2.522845268249511719e-01 1.861613690853118896e-01 -2.367464601993560791e-01 8.631384372711181641e-02 1.935102790594100952e-01 5.075134709477424622e-02 -6.009934470057487488e-02 -1.499607712030410767e-01 1.446917951107025146e-01 -2.593751624226570129e-02 -2.542393207550048828e-01 1.437332332134246826e-01 9.988545626401901245e-02 -3.738946095108985901e-02 -1.916403695940971375e-02 1.357774138450622559e-01 1.167690157890319824e-01 -1.549205332994461060e-01 -2.179346978664398193e-01 -6.156439706683158875e-02 -2.089962959289550781e-01 -2.434141933917999268e-01 1.106731407344341278e-02 8.334191888570785522e-02 3.835816979408264160e-01 -6.316112726926803589e-02 2.746321856975555420e-01 2.055553942918777466e-01
2.087878733873367310e-01 -8.468656241893768311e-02 -3.580329567193984985e-02 -2.323580235242843628e-01 -3.568274378776550293e-01 9.782882034778594971e-02 -6.163456290960311890e-02 9.717586636543273926e-02 3.687355220317840576e-01 8.255336433649063110e-03 -5.122551694512367249e-02 -1.189173907041549683e-01 6.224900484085083008e-02 7.362320274114608765e-02 5.639268457889556885e-02 1.182084754109382629e-01 5.457349587231874466e-03 1.703729331493377686e-01 -9.896533936262130737e-02 1.959095299243927002e-01 2.663817405700683594e-01 -1.470236182212829590e-01 -1.868288069963455200e-01 5.740732699632644653e-02 2.321068942546844482e-01 1.919781565666198730e-01 2.459984421730041504e-01 2.121515572071075439e-01 1.901662349700927734e-01 -2.992246672511100769e-02 3.103766143321990967e-01 1.640888601541519165e-01
1.388700455427169800e-01 1.026161685585975647e-01 1.793972253799438477e-01 -1.867981553077697754e-01 -3.865728676319122314e-01 1.044438779354095459e-01 1.329984515905380249e-01 -1.738214790821075439e-01 1.786423921585083008e-01 7.754006236791610718e-02 -9.742467850446701050e-02 7.850646227598190308e-02 7.244854420423507690e-02 -4.164269194006919861e-03 -5.066552758216857910e-01 -5.159383174031972885e-03 5.255253612995147705e-02 1.040974259376525879e-01 5.602414533495903015e-02 2.174584418535232544e-01 -3.333837985992431641e-01 -1.676658689975738525e-01 -1.793229579925537109e-01 2.791581451892852783e-01 -2.957627736032009125e-02 1.007552817463874817e-01 -7.103236764669418335e-02 -7.472119480371475220e-02 2.079992890357971191e-01 -6.932640448212623596e-03 -1.931506581604480743e-02 2.404856123030185699e-02
2.177347391843795776e-01 3.084313273429870605e-01 -1.664067506790161133e-01 6.235324218869209290e-02 -4.083532989025115967e-01 8.299855142831802368e-02 9.222050011157989502e-02 4.934119805693626404e-02 1.964853554964065552e-01 1.474746465682983398e-01 1.027578637003898621e-01 1.804344803094863892e-01 1.205142065882682800e-01 9.598008543252944946e-02 -4.872114211320877075e-02 -1.596144400537014008e-02 1.197001636028289795e-01 3.673205897212028503e-02 1.139099597930908203e-01 2.479358762502670288e-02 4.439522027969360352e-01 -8.456320315599441528e-02 -2.671954333782196045e-01 -1.354890167713165283e-01 1.786882132291793823e-01 8.278600871562957764e-02 1.826384067535400391e-01 2.205221056938171387e-01 4.513233527541160583e-02 -2.358714640140533447e-01 6.264654546976089478e-02 7.640314847230911255e-02
8.384636789560317993e-02 9.400661289691925049e-02 -3.264743462204933167e-02 6.344772130250930786e-02 -4.994764328002929688e-01 -6.638406217098236084e-02 2.480676472187042236e-01 7.230307161808013916e-02 2.898038625717163086e-01 2.474574893712997437e-01 -3.103182464838027954e-02 -1.838544160127639771e-01 3.738551586866378784e-02 1.006152704358100891e-01 -4.054741561412811279e-02 -3.177154343575239182e-03 7.536353170871734619e-02 8.677496761083602905e-02 -1.823974549770355225e-01 6.658717989921569824e-02 3.372274935245513916e-01 2.251326441764831543e-01 1.077670305967330933e-01 -1.715367585420608521e-01 1.877133399248123169e-01 -8.403490483760833740e-02 1.045467406511306763e-01 3.192265927791595459e-01 8.593943715095520020e-02 -6.251050531864166260e-02 2.051234692335128784e-01 -1.922812312841415405e-02
2.725835442543029785e-01 1.923971623182296753e-01 7.399498671293258667e-02 2.072915136814117432e-01 -3.005985319614410400e-01 1.991324126720428467e-02 3.439721465110778809e-01 1.383828222751617432e-01 9.470405429601669312e-02 1.623218059539794922e-01 -2.647532224655151367e-01 2.316838204860687256e-01 6.898738443851470947e-02 1.424163207411766052e-02 -2.079653739929199219e-01 -8.081372082233428955e-02 3.070361316204071045e-01 -8.739895373582839966e-02 4.024081230163574219e-01 -2.683318592607975006e-02 1.714047193527221680e-01 3.250538557767868042e-02 -1.545480787754058838e-01 1.464641746133565903e-02 8.091790229082107544e-02 8.486182242631912231e-02 -7.069396972656250000e-02 -7.879430055618286133e-02 -7.079622894525527954e-02 -8.006267994642257690e-02 -1.648197174072265625e-01 1.246650889515876770e-01
1.951652169227600098e-01 1.558724492788314819e-01 8.513498306274414062e-02 6.121357157826423645e-02 -4.581088125705718994e-01 1.367497891187667847e-01 1.259719282388687134e-01 -1.602478772401809692e-01 1.206152662634849548e-01 2.161308825016021729e-01 1.274089049547910690e-02 -2.663065195083618164e-01 1.782689541578292847e-01 -2.529952824115753174e-01 -1.104116812348365784e-02 -1.228275597095489502e-01 9.405428171157836914e-02 -1.803134083747863770e-01 -5.504129827022552490e-02 9.236489236354827881e-02 2.412272691726684570e-01 1.400387585163116455e-01 -2.492862343788146973e-01 -1.822017580270767212e-01 1.371427476406097412e-01 -1.237189471721649170e-01 1.128666568547487259e-02 1.476554125547409058e-01 1.358969956636428833e-01 7.989275455474853516e-02 6.572715938091278076e-02 3.192056715488433838e-01
2.543325126171112061e-01 6.063253059983253479e-02 -5.725922435522079468e-02 -2.723655290901660919e-02 -5.844941735267639160e-01 1.250538378953933716e-01 -2.313029393553733826e-02 -1.030908748507499695e-01 -1.692585051059722900e-01 1.086226776242256165e-01 -2.431250810623168945e-01 -1.418018341064453125e-01 6.058783456683158875e-02 -7.389108836650848389e-02 -1.665168851613998413e-01 7.874561101198196411e-02 -1.563770323991775513e-01 -9.470039606094360352e-02 -3.274333178997039795e-01 2.390746772289276123e-01 -9.269866347312927246e-02 1.336813569068908691e-01 -4.792277142405509949e-02 -8.938658982515335083e-02 3.313464298844337463e-02 -7.590670138597488403e-02 -9.956636279821395874e-02 6.358056329190731049e-03 2.041376531124114990e-01 -8.134402334690093994e-02 3.079368472099304199e-01 -4.460927471518516541e-02
3.785013556480407715e-01 4.407338052988052368e-02 -1.728841364383697510e-01 -2.147923111915588379e-01 -4.301129579544067383e-01 -1.889630220830440521e-02 1.393891721963882446e-01 -1.758552938699722290e-01 4.117032140493392944e-02 1.182807795703411102e-02 -9.284462034702301025e-02 1.674311012029647827e-01 6.151840463280677795e-02 1.244752854108810425e-01 -6.813704222440719604e-02 -6.023907661437988281e-02 1.681959331035614014e-01 -5.421479418873786926e-02 -4.721684008836746216e-02 2.125936597585678101e-01 2.718104720115661621e-01 -4.145023599267005920e-02 2.743897438049316406e-01 -1.784351170063018799e-01 7.325965166091918945e-02 -2.653884291648864746e-01 1.611458361148834229e-01 -9.814742952585220337e-02 2.569882571697235107e-01 1.454067975282669067e-01 -1.282658576965332031e-01 2.456336654722690582e-02
5.842667073011398315e-03 1.895298510789871216e-01 1.609108000993728638e-01 -1.890721619129180908e-01 -1.433285921812057495e-01 -1.068611368536949158e-01 2.875192165374755859e-01 1.513044834136962891e-01 1.737006939947605133e-02 2.323537506163120270e-02 -1.021352410316467285e-01 1.998551785945892334e-01 2.373754046857357025e-02 1.438915431499481201e-01 -3.005162179470062256e-01 4.367288351058959961e-01 -1.210284754633903503e-01 -5.429188907146453857e-02 2.232852429151535034e-01 1.373327523469924927e-01 4.695504903793334961e-02 -8.562407642602920532e-02 -4.730073735117912292e-02 -1.521488130092620850e-01 8.595999330282211304e-02 -6.534309685230255127e-02 -3.187634646892547607e-01 -4.323432967066764832e-02 3.839263617992401123e-01 7.047158479690551758e-02 1.029372513294219971e-01 1.096378266811370850e-01
1.362985074520111084e-01 5.815620347857475281e-02 1.278931181877851486e-02 -3.160352706909179688e-01 -4.231469035148620605e-01 -2.335543483495712280e-01 2.793031930923461914e-01 2.730796039104461670e-01 8.259474486112594604e-02 8.540204912424087524e-02 -5.558425933122634888e-02 1.778511554002761841e-01 1.842033676803112030e-02 -1.112400442361831665e-01 -2.530241012573242188e-01 1.145650967955589294e-01 -2.629257738590240479e-01 -6.038868427276611328e-02 2.135248333215713501e-01 1.644990742206573486e-01 -9.300025179982185364e-03 1.333986520767211914e-01 1.062196400016546249e-02 -1.629390567541122437e-01 6.984047591686248779e-02 6.788735836744308472e-02 -1.771548390388488770e-01 2.235195338726043701e-01 5.897632613778114319e-02 2.123437374830245972e-01 1.159062758088111877e-01 1.015488132834434509e-01
4.990699514746665955e-02 8.754497021436691284e-02 1.163246855139732361e-01 1.549775302410125732e-01 -3.342609107494354248e-01 -7.701462507247924805e-02 1.904997527599334717e-01 2.246165424585342407e-01 -2.258384376764297485e-01 1.005549579858779907e-01 6.552198529243469238e-02 1.085232272744178772e-01 -5.952673777937889099e-02 -3.108907043933868408e-01 -2.996103167533874512e-01 2.461754381656646729e-01 1.198982298374176025e-01 1.606380939483642578e-02 -2.418738752603530884e-01 3.789516985416412354e-01 -4.882691428065299988e-02 5.982427671551704407e-02 9.492626786231994629e-02 -5.918101221323013306e-02 1.528491377830505371e-01 -7.114999741315841675e-02 -1.902762427926063538e-02 -1.511475592851638794e-01 -1.138279810547828674e-01 3.053297698497772217e-01 1.630623266100883484e-02 1.638369411230087280e-01
7.861001044511795044e-02 4.368321001529693604e-01 -8.592968434095382690e-02 -1.527959406375885010e-01 -4.453233480453491211e-01 3.239582180976867676e-01 1.324406117200851440e-01 1.937614977359771729e-01 1.318450719118118286e-01 2.223884314298629761e-02 1.250980943441390991e-01 2.573964372277259827e-02 1.195464208722114563e-01 1.491991281509399414e-01 3.756055980920791626e-02 -9.296695701777935028e-03 1.267164349555969238e-01 1.957945525646209717e-01 -2.275906801223754883e-01 1.132364571094512939e-02 1.268526315689086914e-01 1.976384967565536499e-02 -1.107143387198448181e-01 -5.375334993004798889e-02 3.270747661590576172e-01 2.034671045839786530e-02 3.088515996932983398e-02 1.047069281339645386e-01 5.904059857130050659e-02 -6.125007569789886475e-02 2.480867505073547363e-01 -1.250673383474349976e-01
4.046012833714485168e-02 -6.414149701595306396e-02 1.297931536100804806e-03 2.250332832336425781e-01 -2.288997620344161987e-01 4.435243904590606689e-01 8.160732686519622803e-02 3.116612881422042847e-02 7.729647308588027954e-02 7.134598214179277420e-03 -1.479134708642959595e-01 -6.123822927474975586e-02 1.525973975658416748e-01 4.495896771550178528e-02 -2.427396774291992188e-01 -1.153977867215871811e-02 1.075308769941329956e-01 8.785849064588546753e-02 -2.643796205520629883e-01 6.055035442113876343e-02 2.475118450820446014e-02 2.898858785629272461e-01 -2.093004733324050903e-01 -3.693898324854671955e-04 2.659536302089691162e-01 -2.124107256531715393e-02 -1.606751829385757446e-01 1.760424822568893433e-01 4.208212196826934814e-01 6.010655686259269714e-02 -4.368514940142631531e-02 1.973572671413421631e-01
2.767100930213928223e-01 1.158623248338699341e-01 4.103671386837959290e-02 2.096205800771713257e-01 -3.441183269023895264e-01 1.296833753585815430e-01 1.402643024921417236e-01 2.060508430004119873e-01 3.211265802383422852e-01 9.260989725589752197e-02 -3.147941231727600098e-01 -3.285038471221923828e-02 1.149659678339958191e-01 -2.178753539919853210e-02 2.966547012329101562e-02 -2.546031177043914795e-01 -9.191701561212539673e-02 4.630503430962562561e-02 -9.805564582347869873e-02 1.082551553845405579e-01 1.953175067901611328e-01 -3.362480103969573975e-01 -1.827270537614822388e-01 -1.428064852952957153e-01 1.979609578847885132e-01 3.969312645494937897e-03 1.484550684690475464e-01 5.839571729302406311e-02 4.946837201714515686e-02 2.297804653644561768e-01 -1.147786006331443787e-01 7.584989070892333984e-02
-3.572381287813186646e-02 -1.378656327724456787e-01 3.961353749036788940e-02 -3.304290473461151123e-01 -3.138248026371002197e-01 1.584324799478054047e-02 7.727143168449401855e-02 2.181897163391113281e-01 2.160499393939971924e-01 -1.622489392757415771e-01 8.324109762907028198e-02 -6.495407968759536743e-02 1.686898767948150635e-01 1.223101560026407242e-02 -1.079384237527847290e-01 1.299619972705841064e-01 -4.558045044541358948e-02 -6.528822332620620728e-02 -4.889750853180885315e-03 1.980264782905578613e-01 3.070083856582641602e-01 -2.804829776287078857e-01 6.973501294851303101e-02 -4.705457389354705811e-02 4.417593777179718018e-01 -2.360520884394645691e-02 1.315815895795822144e-01 3.372105583548545837e-02 3.094215691089630127e-01 -3.080854378640651703e-02 1.685745120048522949e-01 1.024918183684349060e-01
9.830627590417861938e-02 1.865402013063430786e-01 2.200972847640514374e-02 2.172886580228805542e-01 -1.682033240795135498e-01 6.574950367212295532e-02 1.017489880323410034e-01 2.153388112783432007e-01 -2.620385587215423584e-01 -1.237614452838897705e-01 -1.495644450187683105e-01 5.444519594311714172e-02 -5.467287451028823853e-02 1.632800698280334473e-01 -2.588294744491577148e-01 1.799527406692504883e-01 -1.440097540616989136e-01 -5.637803673744201660e-02 2.744077704846858978e-02 1.582494974136352539e-01 1.785288900136947632e-01 -1.143327429890632629e-01 3.651848807930946350e-02 -3.211127817630767822e-01 2.836312055587768555e-01 -3.416750133037567139e-01 -1.630207523703575134e-02 -1.281112898141145706e-02 4.063265398144721985e-02 1.476917266845703125e-01 3.219519183039665222e-02 3.986694216728210449e-01
1.475745737552642822e-01 5.951263383030891418e-02 7.587634772062301636e-02 -4.940298944711685181e-02 -2.472074627876281738e-01 1.448414772748947144e-01 2.159530520439147949e-01 2.613977789878845215e-01 1.605330556631088257e-01 -4.160120710730552673e-02 -1.970267295837402344e-01 8.274269849061965942e-02 2.505552172660827637e-01 4.595881104469299316e-01 -2.099382132291793823e-01 1.120687276124954224e-01 -1.631296128034591675e-01 6.851453334093093872e-02 -6.088075786828994751e-02 -1.328216344118118286e-01 -1.488706469535827637e-01 2.341923713684082031e-01 6.058157235383987427e-02 -3.215476870536804199e-01 1.867834776639938354e-01 -1.744396537542343140e-01 8.053024113178253174e-02 2.969806641340255737e-02 1.699154078960418701e-02 -1.448921710252761841e-01 -7.046125084161758423e-02 1.731193661689758301e-01
3.803423941135406494e-01 2.460633963346481323e-02 -7.080471515655517578e-02 7.877882570028305054e-02 -4.312427937984466553e-01 2.237520366907119751e-02 2.254275530576705933e-01 2.916999720036983490e-02 2.283043861389160156e-01 1.775619923137128353e-03 -2.776381373405456543e-01 1.647542864084243774e-01 -1.386783123016357422e-01 5.228988826274871826e-02 -1.233057156205177307e-01 3.110001049935817719e-02 1.605385988950729370e-01 -2.367996610701084137e-02 1.964076794683933258e-02 1.008341759443283081e-01 3.170337975025177002e-01 -1.119563728570938110e-01 1.352107226848602295e-01 7.765037566423416138e-02 1.838925033807754517e-01 -3.440186679363250732e-01 1.276160478591918945e-01 -1.720950901508331299e-01 7.620702683925628662e-02 -2.369812130928039551e-02 -4.506484791636466980e-02 -1.737074255943298340e-01
2.712153494358062744e-01 1.920108944177627563e-01 9.530230611562728882e-02 -1.307648718357086182e-01 -9.252582490444183350e-02 -7.711467891931533813e-02 3.888188004493713379e-01 9.865868091583251953e-02 2.700125873088836670e-01 -5.782531108707189560e-03 -8.806993067264556885e-02 1.314841508865356445e-01 1.051397100090980530e-01 2.468323260545730591e-01 -1.283637136220932007e-01 5.176263302564620972e-02 2.135874778032302856e-01 -2.037802524864673615e-02 -2.106699943542480469e-01 3.144357800483703613e-01 2.635848522186279297e-01 -1.794605404138565063e-01 -6.864824146032333374e-02 -7.884211838245391846e-02 1.513700485229492188e-01 -1.104919314384460449e-01 -4.923779517412185669e-03 2.060970664024353027e-01 -2.035687118768692017e-01 -1.977491378784179688e-01 4.498802870512008667e-02 1.917291581630706787e-01
8.605255186557769775e-02 -2.269797772169113159e-02 -3.452094495296478271e-01 1.208569705486297607e-01 -3.848141729831695557e-01 -2.882928960025310516e-02 1.899820417165756226e-01 1.873341351747512817e-01 2.543336749076843262e-01 -1.515287160873413086e-01 3.941337391734123230e-02 -3.665377199649810791e-02 2.980469167232513428e-01 -7.045561820268630981e-02 -2.129836082458496094e-01 -9.769947081804275513e-02 2.867664210498332977e-02 1.732179224491119385e-01 1.086577475070953369e-01 1.318930089473724365e-01 2.250131666660308838e-01 1.220558658242225647e-01 -3.327637910842895508e-01 -1.687714755535125732e-01 1.480874121189117432e-01 -9.574820101261138916e-02 1.753361374139785767e-01 8.264840394258499146e-02 -1.382918804883956909e-01 1.202582288533449173e-02 2.142729163169860840e-01 1.817389950156211853e-02
8.278173208236694336e-02 2.878570854663848877e-01 2.077298471704125404e-03 6.319336593151092529e-02 -1.880106478929519653e-01 -7.691343128681182861e-02 2.088409811258316040e-01 6.026241555809974670e-02 1.771350055932998657e-01 -2.005631476640701294e-02 -1.306076496839523315e-01 2.148148417472839355e-01 8.471697568893432617e-02 1.628622598946094513e-02 -8.217794448137283325e-02 1.762430220842361450e-01 -1.342092901468276978e-01 -2.630618773400783539e-02 2.249390035867691040e-01 5.964856967329978943e-02 -5.119482800364494324e-02 2.069870084524154663e-01 -3.278939723968505859e-01 -1.665136665105819702e-01 -4.145219177007675171e-02 -6.174011528491973877e-02 -2.650850415229797363e-01 -1.510184407234191895e-01 3.417590558528900146e-01 1.149929240345954895e-01 6.071097403764724731e-02 4.377868175506591797e-01
3.033847734332084656e-02 2.240918427705764771e-01 9.737630933523178101e-02 -1.584377586841583252e-01 -1.964726746082305908e-01 8.782074600458145142e-02 4.680682122707366943e-01 8.437967300415039062e-02 1.827125810086727142e-02 9.881639853119850159e-03 3.316243737936019897e-02 2.625433206558227539e-01 2.515810132026672363e-01 2.195249348878860474e-01 4.373135045170783997e-02 2.546354234218597412e-01 -1.150340437889099121e-01 2.301326952874660492e-02 1.897424310445785522e-01 1.779630035161972046e-01 -3.904557973146438599e-02 -2.319144830107688904e-02 7.114109396934509277e-02 -1.658158302307128906e-01 3.829763829708099365e-02 -3.194631263613700867e-02 -1.473274528980255127e-01 2.038125693798065186e-01 2.288401722908020020e-01 3.333485722541809082e-01 1.719164252281188965e-01 1.350169032812118530e-01
1.645137518644332886e-01 -6.188715994358062744e-02 -1.783813387155532837e-01 -3.681316226720809937e-02 -6.182203292846679688e-01 7.061453163623809814e-02 3.667139112949371338e-01 -4.328455775976181030e-02 9.280063956975936890e-02 9.116636216640472412e-02 2.148470841348171234e-03 -7.374688237905502319e-02 -1.387145221233367920e-01 1.594996638596057892e-02 -3.424231708049774170e-02 -1.056457981467247009e-01 9.501399844884872437e-02 -8.052580058574676514e-02 2.566979527473449707e-01 2.195859700441360474e-01 -6.530401855707168579e-02 -1.309742480516433716e-01 8.500185608863830566e-02 -2.684094309806823730e-01 -1.486868262290954590e-01 -1.092021316289901733e-01 -4.160263389348983765e-02 2.543742395937442780e-02 2.836985290050506592e-01 -6.313093006610870361e-02 -8.091940730810165405e-02 -2.139608934521675110e-02
4.859269410371780396e-02 1.392224878072738647e-01 -1.276614218950271606e-01 1.747454404830932617e-01 -2.996111214160919189e-01 1.859463304281234741e-01 1.683532148599624634e-01 9.838739037513732910e-02 -2.799934893846511841e-02 -9.417026489973068237e-02 7.551984488964080811e-02 6.946803536266088486e-03 3.946416378021240234e-01 -6.435225158929824829e-02 -3.274357318878173828e-01 3.651781380176544189e-01 -5.307342484593391418e-02 -3.628981113433837891e-02 1.673966348171234131e-01 1.728974133729934692e-01 4.425275698304176331e-02 2.496090717613697052e-02 8.088614046573638916e-02 1.964226551353931427e-02 1.540119796991348267e-01 -7.086680084466934204e-02 -4.047248065471649170e-01 3.090756572782993317e-02 2.356512695550918579e-01 2.985369600355625153e-02 -1.444316804409027100e-01 1.042093113064765930e-01
-6.844346411526203156e-03 1.196962893009185791e-01 -1.443439275026321411e-01 9.704645723104476929e-02 -7.479943037033081055e-01 -1.580214053392410278e-01 -1.027446538209915161e-01 3.172373771667480469e-02 -4.883160442113876343e-02 5.944283306598663330e-02 -2.883551716804504395e-01 -6.760393828153610229e-02 1.135091930627822876e-01 3.031956218183040619e-02 3.830511355772614479e-03 -4.253362864255905151e-02 -2.342848479747772217e-01 -1.911120489239692688e-02 -1.477078627794981003e-02 1.091442406177520752e-01 -4.209448583424091339e-03 5.761988088488578796e-02 -7.710321992635726929e-02 -1.650394946336746216e-01 9.053750336170196533e-02 -2.131421118974685669e-01 -1.102726161479949951e-01 5.712039396166801453e-02 2.166707068681716919e-01 1.195901483297348022e-01 1.113628149032592773e-01 5.894261971116065979e-02
3.162992000579833984e-01 1.007573902606964111e-01 -8.389656245708465576e-02 6.423018127679824829e-02 -3.281252980232238770e-01 1.936487853527069092e-01 1.638423204421997070e-01 1.861498691141605377e-02 2.324163019657135010e-01 -8.880876004695892334e-02 -2.224903553724288940e-01 -2.974211871623992920e-01 1.186623796820640564e-01 -9.232389926910400391e-02 -1.742383837699890137e-01 -1.686302870512008667e-01 8.096949011087417603e-02 1.550538539886474609e-01 -1.857752799987792969e-01 9.153988957405090332e-02 7.894088327884674072e-02 -4.062958061695098877e-02 -2.262364029884338379e-01 -2.670172788202762604e-02 4.362353682518005371e-01 4.045596346259117126e-02 1.865943074226379395e-01 1.617558002471923828e-01 9.355299919843673706e-02 7.239867746829986572e-02 -1.075508669018745422e-01 1.151831522583961487e-01
1.834179759025573730e-01 7.845377177000045776e-02 -1.896856576204299927e-01 -3.041051793843507767e-03 -1.754761487245559692e-01 8.262734115123748779e-02 1.744817644357681274e-01 -9.250541031360626221e-02 9.425254911184310913e-02 7.006501313298940659e-03 1.559267565608024597e-02 1.577882096171379089e-02 3.112107515335083008e-01 2.221688628196716309e-01 -2.489356547594070435e-01 4.041082262992858887e-01 -1.978962719440460205e-01 1.101590842008590698e-01 1.086015552282333374e-01 -6.319660693407058716e-02 3.716891631484031677e-02 2.362884953618049622e-02 -6.681837886571884155e-02 -1.711255759000778198e-01 6.462588906288146973e-02 5.844320729374885559e-02 -1.560497432947158813e-01 -2.734263241291046143e-01 2.162685245275497437e-01 3.237327337265014648e-01 2.265768200159072876e-01 2.330069541931152344e-01
4.143889546394348145e-01 -1.271070688962936401e-01 -4.143864512443542480e-01 4.053153842687606812e-02 -5.429655313491821289e-01 9.269919246435165405e-02 1.112935617566108704e-01 7.482746988534927368e-02 2.113786488771438599e-01 -5.353262275457382202e-02 6.201838701963424683e-02 6.932774931192398071e-02 1.187895089387893677e-01 -1.269422471523284912e-02 -1.188730373978614807e-01 -1.371363401412963867e-01 -1.501695960760116577e-01 1.737736165523529053e-02 1.299982964992523193e-01 5.333539471030235291e-02 2.046027779579162598e-01 4.660920426249504089e-02 -1.965511292219161987e-01 -3.940070793032646179e-02 1.380928903818130493e-01 6.508656591176986694e-02 1.288513690233230591e-01 1.169472485780715942e-01 1.536099314689636230e-01 -6.465896964073181152e-02 1.390896365046501160e-02 -7.480684667825698853e-02
1.425061523914337158e-01 -6.781547516584396362e-02 -9.831858798861503601e-03 -2.471794784069061279e-01 -3.558169007301330566e-01 -1.065763980150222778e-01 1.920734643936157227e-01 2.351121604442596436e-01 2.114699780941009521e-01 -1.169114187359809875e-02 -5.745034664869308472e-03 2.643125653266906738e-01 -9.294050186872482300e-02 1.585377007722854614e-01 -4.205853939056396484e-01 1.555651873350143433e-01 -2.944258749485015869e-01 -1.233345195651054382e-01 1.616958975791931152e-01 1.281924992799758911e-01 1.513353548943996429e-02 1.091675758361816406e-01 2.440593205392360687e-02 -8.083837479352951050e-02 1.306178420782089233e-01 -3.550729528069496155e-02 -1.473567783832550049e-01 1.882978528738021851e-01 -5.739517882466316223e-02 2.237683832645416260e-01 1.909472495317459106e-01 7.124765962362289429e-02
1.107913181185722351e-01 4.102051258087158203e-01 4.244938120245933533e-02 1.347873061895370483e-01 -2.156991213560104370e-01 -7.501512020826339722e-02 3.326067328453063965e-02 2.128059864044189453e-01 -3.396806865930557251e-02 -1.516690552234649658e-01 -1.740876883268356323e-01 -1.217242032289505005e-01 -4.956484958529472351e-02 1.338449418544769287e-01 -1.121661663055419922e-01 2.521383762359619141e-01 1.807064563035964966e-01 -2.199575453996658325e-01 1.237771585583686829e-01 2.847969233989715576e-01 -1.222867891192436218e-01 -5.795330554246902466e-02 6.176378950476646423e-02 -1.640108823776245117e-01 2.596195638179779053e-01 -1.884630769491195679e-01 -1.874297559261322021e-01 -2.343587130308151245e-01 1.614361256361007690e-01 6.148031353950500488e-02 -1.497693173587322235e-02 2.925763428211212158e-01
2.409552186727523804e-01 -8.186794072389602661e-02 6.291558966040611267e-03 -2.277693897485733032e-02 -2.089757323265075684e-01 1.237517893314361572e-01 1.681669056415557861e-01 2.506229579448699951e-01 -6.161358207464218140e-02 9.899947792291641235e-02 1.040200050920248032e-02 5.711551383137702942e-02 2.228109240531921387e-01 8.712799847126007080e-02 -5.521031096577644348e-02 3.102553188800811768e-01 6.026299204677343369e-03 1.026336997747421265e-01 3.803523490205407143e-03 1.882049739360809326e-01 2.275628596544265747e-01 1.359661519527435303e-01 -1.328703910112380981e-01 -7.177568972110748291e-02 -1.425651554018259048e-02 1.635528951883316040e-01 -1.558076441287994385e-01 -9.133156388998031616e-02 4.545789062976837158e-01 5.250832438468933105e-02 8.068489283323287964e-02 4.433167874813079834e-01
1.102452054619789124e-01 2.182443253695964813e-02 -1.450717449188232422e-02 -2.206183671951293945e-01 -3.654290437698364258e-01 2.948595210909843445e-02 1.732814311981201172e-01 1.160230338573455811e-01 3.530944287776947021e-01 1.363902091979980469e-01 -2.331245839595794678e-01 4.822111129760742188e-02 3.710421621799468994e-01 -1.037419214844703674e-01 9.194792062044143677e-02 3.490119799971580505e-02 -6.455035507678985596e-02 -2.201913744211196899e-01 -7.041740417480468750e-02 1.312263659201562405e-03 -1.670093983411788940e-01 -5.828273668885231018e-02 -1.197917666286230087e-02 -4.102351516485214233e-02 2.225421220064163208e-01 -1.062004193663597107e-01 1.704084426164627075e-01 3.683036565780639648e-01 -7.849232293665409088e-03 1.208050735294818878e-02 2.933056652545928955e-01 8.997040800750255585e-03
3.320165351033210754e-02 2.180287986993789673e-01 1.038746163249015808e-01 9.348905086517333984e-02 -4.792712032794952393e-01 -1.143107116222381592e-01 2.396689951419830322e-01 -1.364831924438476562e-01 1.480091661214828491e-01 8.449336886405944824e-02 -6.841307878494262695e-02 -1.268669515848159790e-01 -6.703712791204452515e-02 2.589458227157592773e-02 3.748409077525138855e-02 1.074672713875770569e-01 7.724364846944808960e-02 -3.981204330921173096e-02 1.298425644636154175e-01 -3.566737845540046692e-02 2.988988533616065979e-02 1.202217042446136475e-01 -6.862840801477432251e-02 -3.489681780338287354e-01 3.464511930942535400e-01 -1.811117529869079590e-01 1.838493347167968750e-01 6.925629824399948120e-02 -1.632353961467742920e-01 -1.752467006444931030e-01 2.929898500442504883e-01 2.071444541215896606e-01
1.049913167953491211e-01 1.472247540950775146e-01 7.991012930870056152e-02 -3.016759268939495087e-02 -4.948261752724647522e-02 8.688078820705413818e-02 3.054797947406768799e-01 -1.957786828279495239e-01 2.061645090579986572e-01 -3.696187213063240051e-02 -1.717765033245086670e-01 -1.475808173418045044e-01 3.354535400867462158e-01 -1.546232998371124268e-01 -3.160030245780944824e-01 1.181496754288673401e-01 -1.457295268774032593e-01 -7.112178951501846313e-02 2.325430065393447876e-01 7.413221895694732666e-02 -6.789199262857437134e-02 -2.308475226163864136e-01 9.018660336732864380e-02 -1.189115568995475769e-01 1.735930442810058594e-01 -1.975672692060470581e-01 2.104096859693527222e-02 -1.256708987057209015e-02 1.535705178976058960e-01 3.181392699480056763e-02 -4.169407114386558533e-02 4.591372013092041016e-01
9.843352437019348145e-02 -2.651679515838623047e-02 1.269871890544891357e-01 -3.983964771032333374e-02 -3.024867475032806396e-01 2.648336440324783325e-02 2.489147633314132690e-01 9.236721694469451904e-02 3.042461872100830078e-01 8.860564976930618286e-02 -6.829507183283567429e-03 8.548650890588760376e-02 2.791742682456970215e-01 -1.412841528654098511e-01 -1.362121105194091797e-01 -2.082179859280586243e-02 -5.972819030284881592e-02 -9.169569611549377441e-02 -3.586358726024627686e-01 2.600849419832229614e-02 -2.375978510826826096e-03 1.582817137241363525e-01 2.811378799378871918e-02 -1.683187931776046753e-01 1.486710757017135620e-01 1.069692708551883698e-02 1.673924326896667480e-01 3.290286362171173096e-01 3.330645561218261719e-01 -5.291979759931564331e-02 3.410367667675018311e-01 -2.363610826432704926e-02
4.659329727292060852e-02 8.936677873134613037e-02 1.656564921140670776e-01 -5.969190225005149841e-02 -5.628480911254882812e-01 5.567368119955062866e-03 1.955944858491420746e-02 1.694332212209701538e-01 -5.066720023751258850e-02 1.552228778600692749e-01 -2.062541544437408447e-01 2.158468812704086304e-01 4.115260392427444458e-02 -3.912320733070373535e-02 1.831180900335311890e-01 4.575387015938758850e-02 -2.265561968088150024e-01 6.162682175636291504e-02 -1.947544398717582226e-03 2.646450400352478027e-01 -1.142855584621429443e-01 1.058707311749458313e-01 3.559854254126548767e-02 5.705835297703742981e-02 1.663599610328674316e-01 4.770852997899055481e-02 1.278466265648603439e-02 1.234595626592636108e-01 3.934900760650634766e-01 -7.387546449899673462e-02 2.297800034284591675e-01 2.141708582639694214e-01
1.232783868908882141e-01 -3.388168662786483765e-02 -7.857058942317962646e-02 -2.192649692296981812e-01 -3.735856711864471436e-01 -8.754796534776687622e-02 3.888987749814987183e-02 1.742635816335678101e-01 3.470594882965087891e-01 2.476543635129928589e-01 1.312438212335109711e-02 5.417952314019203186e-02 1.014089807868003845e-01 -9.433648735284805298e-02 -5.317370872944593430e-03 1.313595771789550781e-01 1.075758263468742371e-01 2.441433072090148926e-01 -2.275792658329010010e-01 -3.137736022472381592e-02 2.631099522113800049e-01 1.018757838755846024e-02 -2.515268325805664062e-01 -1.903709620237350464e-01 2.782401740550994873e-01 1.217487230896949768e-01 1.391752362251281738e-01 1.862330734729766846e-01 4.400046169757843018e-02 -5.524939298629760742e-02 2.262873202562332153e-01 1.834532618522644043e-01
2.064436227083206177e-01 1.860708892345428467e-01 1.884932257235050201e-02 -4.540586099028587341e-02 -2.701567113399505615e-01 2.455575317144393921e-01 1.066622361540794373e-01 2.782211601734161377e-01 4.034370183944702148e-02 6.198551133275032043e-02 -4.870752245187759399e-02 1.311433613300323486e-01 2.303581982851028442e-01 2.169556319713592529e-01 -7.857355475425720215e-02 2.731230258941650391e-01 -2.770577371120452881e-01 3.327314183115959167e-02 5.383218079805374146e-02 -1.731572598218917847e-01 1.483452413231134415e-02 3.282005339860916138e-02 -2.862884998321533203e-01 -6.145682185888290405e-02 2.791160345077514648e-01 1.355731859803199768e-02 -2.137416750192642212e-01 -1.004445180296897888e-01 6.934288423508405685e-03 7.269076257944107056e-02 3.480980396270751953e-01 1.848675906658172607e-01
1.906393170356750488e-01 1.606003791093826294e-01 -6.473140418529510498e-02 8.208995312452316284e-02 -2.942309975624084473e-01 3.230208158493041992e-02 8.698239177465438843e-02 7.949648797512054443e-02 8.435513824224472046e-02 8.060494065284729004e-02 -3.819952905178070068e-01 1.599345654249191284e-01 1.519172638654708862e-01 3.733483329415321350e-02 -2.562391459941864014e-01 -3.852457739412784576e-03 2.556531131267547607e-01 -7.425878942012786865e-02 4.678277075290679932e-01 2.129994779825210571e-01 2.276970446109771729e-01 1.031809076666831970e-01 -1.618152670562267303e-02 1.176765263080596924e-01 7.229301333427429199e-02 1.678195744752883911e-01 -7.858764380216598511e-02 -1.617550663650035858e-02 -1.799867600202560425e-01 1.335883978754281998e-02 -5.981030315160751343e-02 2.499822676181793213e-01
4.377441704273223877e-01 4.944768175482749939e-02 4.743805155158042908e-02 -2.205194681882858276e-01 -4.040589332580566406e-01 9.081622213125228882e-02 4.222162812948226929e-02 -3.730703517794609070e-02 1.355491280555725098e-01 3.939096629619598389e-02 -3.510414958000183105e-01 -1.990207880735397339e-01 -6.039241328835487366e-02 -1.527563929557800293e-01 -2.242327183485031128e-01 -6.535319238901138306e-02 1.393579244613647461e-01 1.029614284634590149e-01 5.201223492622375488e-02 1.538680195808410645e-01 1.089517623186111450e-01 -3.030683100223541260e-01 5.823274329304695129e-02 4.331727325916290283e-02 2.961814701557159424e-01 -2.172420732676982880e-03 7.847653701901435852e-03 -1.300058364868164062e-01 3.048979863524436951e-02 -1.689414083957672119e-01 1.283258050680160522e-01 7.229688111692667007e-03
-8.435416221618652344e-02 -1.682060360908508301e-01 -1.640402376651763916e-01 -4.641686677932739258e-01 -3.010410666465759277e-01 7.595081627368927002e-02 5.633513629436492920e-02 1.628925949335098267e-01 -2.138339169323444366e-02 -7.887618988752365112e-02 -9.826305508613586426e-02 8.211146295070648193e-02 2.034446895122528076e-01 1.413753628730773926e-02 -1.757969707250595093e-01 1.941995508968830109e-02 -8.424965664744377136e-03 -4.205104336142539978e-02 -7.204972952604293823e-02 1.666309237480163574e-01 3.182058632373809814e-01 -1.951617002487182617e-01 4.729201272130012512e-02 7.010180503129959106e-03 3.211308121681213379e-01 -3.474533930420875549e-02 1.268432289361953735e-01 3.965803608298301697e-02 2.898293435573577881e-01 1.644533723592758179e-01 2.689652442932128906e-01 1.355432718992233276e-01
1.403573453426361084e-01 -5.356973409652709961e-02 -7.242101430892944336e-02 -2.760581970214843750e-01 -3.522020280361175537e-01 -2.126852869987487793e-01 1.666866838932037354e-01 1.999219954013824463e-01 1.721567213535308838e-01 2.610301412642002106e-02 -7.735022902488708496e-02 1.936208456754684448e-01 6.580226868391036987e-02 -1.867941953241825104e-02 -1.843195855617523193e-01 1.371273845434188843e-01 -3.106107115745544434e-01 2.377389185130596161e-02 1.675748080015182495e-01 2.253262102603912354e-01 -1.730775646865367889e-02 1.905965805053710938e-01 2.945900149643421173e-02 -2.958163022994995117e-01 1.865466982126235962e-01 -7.573021203279495239e-02 -2.101112008094787598e-01 1.528458446264266968e-01 -5.871605128049850464e-02 2.866125404834747314e-01 1.711137145757675171e-01 6.227468699216842651e-02
2.463365644216537476e-01 2.638696730136871338e-01 3.816469013690948486e-02 -1.080526113510131836e-01 -2.985619306564331055e-01 9.922536462545394897e-02 9.279461950063705444e-02 -1.883371621370315552e-01 3.524410724639892578e-01 6.677509844303131104e-02 -1.464614924043416977e-02 -7.694859057664871216e-02 8.618111908435821533e-02 -1.763444393873214722e-01 -1.442526727914810181e-01 -1.312131881713867188e-01 -1.383184790611267090e-01 8.489001542329788208e-03 -1.178076341748237610e-01 9.979694336652755737e-02 1.134599223732948303e-01 6.772953271865844727e-02 -1.129299998283386230e-01 -1.068973094224929810e-01 4.688702151179313660e-02 -1.187745854258537292e-01 2.962295711040496826e-01 -1.292621158063411713e-02 1.760563403367996216e-01 1.409942209720611572e-01 6.368070840835571289e-02 5.082272291183471680e-01
1.242182031273841858e-01 1.049644872546195984e-01 2.091643959283828735e-01 -4.160960018634796143e-02 -3.679321706295013428e-01 2.114373445510864258e-01 -2.054528743028640747e-01 4.223353229463100433e-03 1.464254409074783325e-01 2.063339948654174805e-02 -9.611018747091293335e-02 -2.137568891048431396e-01 1.054908931255340576e-01 7.803847640752792358e-02 -2.896135151386260986e-01 1.148336157202720642e-01 -1.907027326524257660e-02 -1.376506090164184570e-01 6.923273205757141113e-02 1.216516941785812378e-01 8.958443999290466309e-02 -3.336233645677566528e-02 -1.220596730709075928e-01 1.783613562583923340e-01 -1.475552916526794434e-01 -1.605485975742340088e-01 -1.176210492849349976e-01 8.934316039085388184e-02 2.177096605300903320e-01 6.270860135555267334e-02 3.531354963779449463e-01 4.177712798118591309e-01
5.208789110183715820e-01 -2.431214228272438049e-02 -6.421446800231933594e-02 -1.354825794696807861e-01 -2.419144511222839355e-01 2.064227312803268433e-01 1.414272785186767578e-01 6.418620236217975616e-03 3.852540254592895508e-02 2.871189266443252563e-02 3.687288984656333923e-02 6.980623304843902588e-02 -9.089480340480804443e-02 2.424992620944976807e-01 -1.384553015232086182e-01 9.490153193473815918e-02 -5.189348757266998291e-02 8.894199877977371216e-02 -6.032828241586685181e-02 1.969662904739379883e-01 -6.579079478979110718e-02 -3.573110103607177734e-01 -1.648284122347831726e-02 3.343850746750831604e-02 4.316879212856292725e-01 6.540006399154663086e-02 3.417952731251716614e-02 1.259228214621543884e-02 2.745562493801116943e-01 -8.989664167165756226e-02 1.156718507409095764e-01 7.365568727254867554e-02
3.197381198406219482e-01 6.566881388425827026e-02 2.907200455665588379e-01 1.522974520921707153e-01 -2.077103555202484131e-01 3.404406830668449402e-02 2.306631654500961304e-01 -1.429890990257263184e-01 6.140958145260810852e-02 2.012862116098403931e-01 -1.659658700227737427e-01 9.702248126268386841e-02 1.323924958705902100e-01 1.748000085353851318e-01 -3.514326363801956177e-02 2.084882557392120361e-01 5.450249463319778442e-02 -1.300165504217147827e-01 -1.898098438978195190e-01 3.135429620742797852e-01 -1.232415363192558289e-01 2.611465156078338623e-01 -2.106801867485046387e-01 -1.760971732437610626e-02 1.835055947303771973e-01 -8.668141812086105347e-02 8.267764002084732056e-02 1.631764024496078491e-01 7.213126122951507568e-02 -5.108008533716201782e-02 3.467837274074554443e-01 9.350337088108062744e-02
5.443510413169860840e-01 4.269150551408529282e-03 1.343995332717895508e-02 -1.254404485225677490e-01 -1.788825988769531250e-01 2.032726816833019257e-02 2.064707130193710327e-01 -1.358892172574996948e-01 1.659957021474838257e-01 1.217470271512866020e-03 -2.627589106559753418e-01 1.922444850206375122e-01 6.133006885647773743e-02 1.380726993083953857e-01 -1.239096149802207947e-01 3.014993369579315186e-01 9.072320908308029175e-02 -3.499711304903030396e-02 -2.650763988494873047e-01 2.559257149696350098e-01 1.319693922996520996e-01 -2.060776054859161377e-01 7.871440798044204712e-02 1.044883877038955688e-01 2.820005267858505249e-02 -5.497984215617179871e-02 -9.831885807216167450e-03 -1.762934587895870209e-02 -1.383638679981231689e-01 -1.090353727340698242e-01 3.102090768516063690e-02 2.704898118972778320e-01
1.974619477987289429e-01 3.788585960865020752e-01 9.919576346874237061e-02 -1.604649573564529419e-01 -2.038605660200119019e-01 1.536723673343658447e-01 1.535666137933731079e-01 9.308321774005889893e-02 1.292122751474380493e-01 -1.089392900466918945e-01 -5.974807590246200562e-02 4.701048019342124462e-04 1.965373754501342773e-01 -1.068964749574661255e-01 1.420448571443557739e-01 1.724243462085723877e-01 -1.727137155830860138e-02 -2.854535281658172607e-01 -1.156197264790534973e-01 1.814014166593551636e-01 -2.197553813457489014e-01 9.761746972799301147e-02 -3.186394274234771729e-01 -6.513586640357971191e-02 3.297270238399505615e-01 -1.709308922290802002e-01 1.067674234509468079e-01 4.621998593211174011e-02 2.320526540279388428e-01 -4.096956923604011536e-02 2.013972699642181396e-01 1.147080138325691223e-01
3.405468165874481201e-01 7.618273794651031494e-02 -7.874096930027008057e-02 5.212782416492700577e-03 -2.782236635684967041e-01 1.102037876844406128e-01 -8.790489286184310913e-03 8.401603251695632935e-02 3.388386666774749756e-01 -9.237091243267059326e-02 -3.657282292842864990e-01 -1.852777749300003052e-01 1.561294794082641602e-01 -2.436318993568420410e-01 -9.135129302740097046e-02 8.400723338127136230e-02 -5.159577354788780212e-02 1.750393062829971313e-01 -6.014718115329742432e-02 1.350230574607849121e-01 4.816943034529685974e-02 -6.149439513683319092e-02 -2.612684071063995361e-01 -1.005852036178112030e-02 3.993511795997619629e-01 -9.586928784847259521e-02 2.697423696517944336e-01 7.665247470140457153e-02 1.988502778112888336e-02 -9.465081617236137390e-03 -8.208316564559936523e-02 -2.444722503423690796e-02
[truncated: 3,262,233 more chars]
