# Supplementary material for: The Language of Innovation
Source: PLoS One. 2020 Apr 30;15(4):e0230107. doi: 10.1371/journal.pone.0230107 (PMC7194493; doi:10.1371/journal.pone.0230107)
Supplement: S7 File — (GZ) [file pone.0230107.s007.tar.gz › 1985-1989/V2Run_21_VS_4500_embeddings1985-1989ED32.txt]

3.200840353965759277e-01 -2.874327600002288818e-01 -1.052838191390037537e-01 2.349841594696044922e-01 1.660433597862720490e-02 -2.287084423005580902e-02 5.550907552242279053e-02 -1.390929520130157471e-01 -2.370819747447967529e-01 -3.072807192802429199e-02 1.253705173730850220e-01 -5.275391042232513428e-02 2.877931594848632812e-01 2.351415455341339111e-01 1.932000964879989624e-01 -2.053367346525192261e-02 -9.002646803855895996e-02 1.880888044834136963e-01 -4.433158040046691895e-02 4.295593127608299255e-02 1.032254099845886230e-01 -3.915355205535888672e-01 2.472718060016632080e-02 6.349170207977294922e-02 -3.556116949766874313e-03 3.903377056121826172e-02 -1.900806128978729248e-01 1.207598671317100525e-01 -7.277848571538925171e-02 -9.768976271152496338e-02 -4.033473432064056396e-01 1.679661124944686890e-01
-9.801558218896389008e-03 -8.735556155443191528e-02 7.830013521015644073e-03 3.347846269607543945e-01 2.925477325916290283e-01 1.018912196159362793e-01 -1.042819023132324219e-01 7.551964372396469116e-02 -9.569298475980758667e-02 2.538757324218750000e-01 1.595852524042129517e-01 -1.460407823324203491e-01 3.213337361812591553e-01 3.203555047512054443e-01 2.424610704183578491e-01 1.527277827262878418e-01 -2.788966335356235504e-02 -9.576448239386081696e-03 1.994540989398956299e-01 -2.721722126007080078e-01 -1.971174478530883789e-01 -1.622449904680252075e-01 1.155746541917324066e-02 -8.100552856922149658e-02 1.398025751113891602e-01 1.644747518002986908e-02 -1.746764779090881348e-02 -1.781250834465026855e-01 2.207214534282684326e-01 -1.038799956440925598e-01 -2.169460952281951904e-01 1.189887896180152893e-01
-2.434902042150497437e-01 -1.486873030662536621e-01 1.334228832274675369e-02 3.912185728549957275e-01 4.768089577555656433e-02 -1.686804578639566898e-03 -1.495934724807739258e-01 -8.414698392152786255e-02 6.168510019779205322e-02 -1.831039041280746460e-01 7.321514934301376343e-02 -2.735893428325653076e-01 3.665285408496856689e-01 -3.382238373160362244e-02 1.011775285005569458e-01 -4.475047439336776733e-02 -1.748269773088395596e-03 -1.290294528007507324e-01 -1.042687240988016129e-02 -2.865006029605865479e-01 6.291172653436660767e-02 -1.377186179161071777e-01 -2.047464847564697266e-01 -2.847600579261779785e-01 1.557345241308212280e-01 -1.278346180915832520e-01 -9.603903442621231079e-02 1.054030726663768291e-03 9.522836655378341675e-02 -1.780578047037124634e-01 -3.155848979949951172e-01 1.827729791402816772e-01
4.420198127627372742e-02 -4.607787728309631348e-02 -4.920513182878494263e-02 4.231173396110534668e-01 -1.836606264114379883e-01 3.555186465382575989e-02 -8.361177891492843628e-02 5.434602126479148865e-02 -1.555200368165969849e-01 2.457329928874969482e-01 1.322149932384490967e-01 -2.396423369646072388e-02 -7.827282883226871490e-03 2.303726673126220703e-01 1.241101473569869995e-01 4.521792754530906677e-02 -3.142222762107849121e-01 3.456005156040191650e-01 2.059441246092319489e-02 -2.115107476711273193e-01 1.616139523684978485e-02 -4.339531362056732178e-01 1.347167603671550751e-02 6.119416281580924988e-02 1.216835528612136841e-01 -1.663945615291595459e-01 -4.313030838966369629e-02 -1.012179553508758545e-01 4.213114827871322632e-02 3.796341642737388611e-02 -2.518648505210876465e-01 1.386954486370086670e-01
5.317949131131172180e-02 -1.541132926940917969e-01 -1.268069297075271606e-01 3.536274731159210205e-01 9.651839733123779297e-03 -2.706411480903625488e-01 1.109717115759849548e-01 1.038528010249137878e-01 2.813797295093536377e-01 -4.082581028342247009e-02 1.323735415935516357e-01 -6.715903431177139282e-02 9.383996576070785522e-02 2.693770527839660645e-01 7.171548902988433838e-02 -3.636867273598909378e-03 -4.049989581108093262e-02 1.092004962265491486e-02 -1.038768067955970764e-01 -4.160686731338500977e-01 -1.709701716899871826e-01 -2.813757359981536865e-01 -1.251085312105715275e-03 -2.011820375919342041e-01 -1.111669167876243591e-01 -3.417471945285797119e-01 2.153107821941375732e-01 -2.949922112748026848e-03 1.234650388360023499e-01 -1.154325529932975769e-01 -7.917635887861251831e-02 -3.940089046955108643e-02
6.004582718014717102e-02 -1.857453882694244385e-01 1.637122184038162231e-01 3.822274133563041687e-02 1.075401827692985535e-01 -1.428579539060592651e-01 -3.415466845035552979e-02 -1.185593381524085999e-01 2.267512679100036621e-01 -1.806497015058994293e-02 2.833575904369354248e-01 3.536622598767280579e-02 -2.316589467227458954e-02 1.559156924486160278e-01 5.030533298850059509e-02 -1.314141321927309036e-02 -2.089389227330684662e-02 2.787941694259643555e-01 2.526976540684700012e-02 -4.412840902805328369e-01 1.559666395187377930e-01 -4.662684202194213867e-01 -1.589541882276535034e-01 -1.627237051725387573e-01 1.969884335994720459e-01 -2.132901102304458618e-01 -3.861353732645511627e-03 -9.774399921298027039e-03 -2.139970473945140839e-02 -1.367959827184677124e-01 -2.335177063941955566e-01 -2.192093618214130402e-02
-9.221080108545720577e-04 -1.367799639701843262e-01 1.230422183871269226e-01 2.682569622993469238e-01 -5.192295461893081665e-02 -1.624612212181091309e-01 -1.090656127780675888e-02 -9.559107571840286255e-02 -1.144010573625564575e-01 -2.054122835397720337e-01 2.642488777637481689e-01 -1.581047773361206055e-01 1.472997367382049561e-01 3.218352794647216797e-01 -6.256569176912307739e-02 -3.598402068018913269e-02 3.398982807993888855e-02 1.589805781841278076e-01 -4.079009965062141418e-02 -4.593623876571655273e-01 -2.789208898320794106e-03 -1.425852440297603607e-02 1.747854351997375488e-01 -2.922381460666656494e-01 2.003203183412551880e-01 -2.058065831661224365e-01 -1.204308718442916870e-01 1.080190315842628479e-01 -1.627916656434535980e-02 -1.947109997272491455e-01 -2.678736746311187744e-01 -3.728351369500160217e-02
1.532903760671615601e-01 -1.848208308219909668e-01 -1.943858563899993896e-01 4.145997166633605957e-01 -2.340231239795684814e-01 1.696171611547470093e-01 -8.924745023250579834e-02 1.526538431644439697e-01 7.371550798416137695e-02 2.550266683101654053e-01 2.607111334800720215e-01 4.458210244774818420e-02 -3.272594511508941650e-02 3.894318640232086182e-01 1.617909073829650879e-01 -2.502072229981422424e-02 -1.594318896532058716e-01 9.189222753047943115e-02 -1.082144081592559814e-01 -2.965309917926788330e-01 1.414568126201629639e-01 -1.735906153917312622e-01 -9.540866315364837646e-02 -2.349020168185234070e-02 2.279898822307586670e-01 1.575808785855770111e-02 -3.646121127530932426e-03 -7.739083468914031982e-02 1.492845118045806885e-01 2.788232266902923584e-02 -7.841086387634277344e-02 1.309757977724075317e-01
1.076158955693244934e-01 -1.065601855516433716e-01 -2.070719934999942780e-02 4.442812204360961914e-01 -2.598392218351364136e-02 -1.006306633353233337e-01 -1.689302474260330200e-01 -1.472715288400650024e-02 -2.357191294431686401e-01 -1.358867883682250977e-01 1.704394519329071045e-01 -4.892148077487945557e-02 1.232889741659164429e-01 2.359396666288375854e-01 4.196249842643737793e-01 7.395544648170471191e-02 -5.469007417559623718e-02 2.074250578880310059e-01 1.667756438255310059e-01 -1.028732117265462875e-02 -1.529105901718139648e-01 -3.012425601482391357e-01 -1.786043643951416016e-01 -3.450338169932365417e-02 -1.473169922828674316e-01 5.399401858448982239e-02 5.525435507297515869e-02 4.514325875788927078e-03 3.208892047405242920e-01 -5.879885703325271606e-02 -1.578343361616134644e-01 -4.018108174204826355e-02
-1.160857034847140312e-03 4.367827996611595154e-02 -2.195565700531005859e-01 1.606501936912536621e-01 6.318718194961547852e-03 2.438068836927413940e-01 1.779631078243255615e-01 -7.566411979496479034e-03 -1.560246758162975311e-02 -1.165940985083580017e-01 2.191892415285110474e-01 2.867696881294250488e-01 4.106930196285247803e-01 3.361497521400451660e-01 1.563477143645286560e-02 -5.032280925661325455e-03 -1.929520666599273682e-01 4.621798545122146606e-02 6.115153804421424866e-02 8.781379461288452148e-02 -5.050935223698616028e-02 -2.593227326869964600e-01 6.049694493412971497e-02 -1.830014437437057495e-01 4.643649756908416748e-01 -5.081745237112045288e-02 -2.334835380315780640e-02 1.139217913150787354e-01 8.824636787176132202e-02 -9.041234850883483887e-02 -3.591822832822799683e-02 -7.429527584463357925e-03
2.086483836174011230e-01 -8.677004277706146240e-02 -1.354146599769592285e-01 1.811186820268630981e-01 2.052924931049346924e-01 -5.633691698312759399e-02 -1.548715978860855103e-01 -3.734382614493370056e-02 -3.115567862987518311e-01 1.850101724267005920e-02 1.982104033231735229e-01 -1.686025410890579224e-01 2.315154075622558594e-01 2.477958649396896362e-01 1.345805376768112183e-01 3.275648057460784912e-01 2.236868590116500854e-01 1.826566457748413086e-01 -1.090793497860431671e-02 -2.197341062128543854e-02 -9.575649350881576538e-02 -2.431612163782119751e-01 -2.078863382339477539e-01 -1.317617297172546387e-01 1.683566421270370483e-01 -1.971037983894348145e-01 2.164461314678192139e-01 -2.108378857374191284e-01 1.431362982839345932e-02 -5.301120504736900330e-02 -2.140164375305175781e-01 -3.702549263834953308e-02
1.183363795280456543e-01 1.748900301754474640e-02 -4.783127084374427795e-02 1.880660653114318848e-01 -2.654739320278167725e-01 -5.628316849470138550e-02 -8.235370367765426636e-02 2.059038281440734863e-01 -1.802828907966613770e-01 1.372213214635848999e-01 3.685159385204315186e-01 -5.312217399477958679e-03 1.659255325794219971e-01 8.023904263973236084e-02 2.210217714309692383e-01 -5.502985045313835144e-02 2.547243610024452209e-02 9.004455059766769409e-02 8.493972569704055786e-02 -3.601189255714416504e-01 -6.918483227491378784e-02 -2.486235648393630981e-01 5.801725666970014572e-03 -1.753532141447067261e-02 3.528143167495727539e-01 -3.480827808380126953e-01 -1.152541041374206543e-01 1.703761070966720581e-01 1.499502956867218018e-01 -1.622907370328903198e-01 -9.074098430573940277e-03 -5.237827450037002563e-02
1.865779235959053040e-02 -9.025406092405319214e-02 -1.391038447618484497e-01 3.719468712806701660e-01 8.400584757328033447e-02 -2.393049150705337524e-01 -9.890851378440856934e-02 -1.327348053455352783e-01 -1.347620785236358643e-01 -8.015799522399902344e-02 3.759883344173431396e-01 -8.068062365055084229e-02 1.121628582477569580e-01 -8.754571899771690369e-03 -2.459574863314628601e-02 8.595752716064453125e-02 -2.732753455638885498e-01 3.324864506721496582e-01 -6.404682248830795288e-02 -3.962365388870239258e-01 1.202826015651226044e-02 4.537829011678695679e-02 -2.818828821182250977e-01 -1.187628284096717834e-01 1.951535195112228394e-01 -2.051616907119750977e-01 -5.346829537302255630e-03 -1.088634952902793884e-01 1.026939153671264648e-01 -6.153908371925354004e-02 -2.052607201039791107e-02 8.001302368938922882e-03
2.010869681835174561e-01 -2.458633780479431152e-01 2.412812858819961548e-01 2.629334330558776855e-01 1.646017283201217651e-01 -1.660186611115932465e-02 -1.974854171276092529e-01 2.764799892902374268e-01 1.735472236759960651e-03 -2.873505093157291412e-02 4.057303071022033691e-01 9.950918704271316528e-02 1.642563492059707642e-01 1.831811852753162384e-03 1.252652555704116821e-01 1.608079075813293457e-01 -1.927271634340286255e-01 6.969653069972991943e-02 1.100852563977241516e-01 -2.758983150124549866e-02 1.038530990481376648e-01 -1.103439927101135254e-01 3.410999849438667297e-02 7.180213928222656250e-02 8.209834247827529907e-02 -3.304628133773803711e-01 1.888724789023399353e-02 -1.465290784835815430e-01 -5.512059107422828674e-02 -3.489612638950347900e-01 -1.608926653861999512e-01 1.115257889032363892e-01
3.055956959724426270e-01 7.752836495637893677e-02 7.295847684144973755e-02 4.180782139301300049e-01 9.798554331064224243e-02 2.157288976013660431e-02 -3.639229834079742432e-01 -5.517972633242607117e-02 -2.163178622722625732e-01 -6.251896172761917114e-02 1.245567947626113892e-01 -9.954526275396347046e-02 7.348034530878067017e-02 3.027996122837066650e-01 -2.674491517245769501e-02 -1.258222199976444244e-02 3.015084750950336456e-02 1.938511133193969727e-01 -5.026962980628013611e-02 -3.016740083694458008e-01 -1.088228449225425720e-01 -2.436343431472778320e-01 -2.428395301103591919e-01 -7.898577302694320679e-02 -2.192284353077411652e-02 -1.465456485748291016e-01 1.203788295388221741e-01 -1.140846833586692810e-01 1.589805036783218384e-01 -2.286706268787384033e-01 6.608857214450836182e-02 3.199804574251174927e-02
1.125027015805244446e-01 -2.303238064050674438e-01 2.119777165353298187e-02 2.421202063560485840e-01 1.306468099355697632e-01 -9.895895421504974365e-02 9.525764733552932739e-02 2.684195041656494141e-01 -1.193266175687313080e-02 -4.964474961161613464e-02 -2.505213767290115356e-02 -3.453067317605018616e-02 3.581485748291015625e-01 7.472830265760421753e-02 3.618291914463043213e-01 6.950753182172775269e-02 -4.474739357829093933e-02 2.334805727005004883e-01 2.290591225028038025e-02 -2.786676287651062012e-01 5.160446465015411377e-02 -7.131654769182205200e-02 -2.410271391272544861e-02 1.127770356833934784e-02 2.233117632567882538e-02 -4.283927679061889648e-01 -1.213738098740577698e-01 -2.043666839599609375e-01 1.380364000797271729e-01 -1.851197034120559692e-01 -1.460732817649841309e-01 1.867475956678390503e-01
-2.277443930506706238e-02 -1.633567037060856819e-03 1.244140341877937317e-01 8.535396307706832886e-02 7.619080692529678345e-02 -1.857876777648925781e-01 -7.233840972185134888e-02 1.121960300952196121e-02 1.752530410885810852e-02 1.043610945343971252e-01 3.579666614532470703e-01 1.329033970832824707e-01 2.704181671142578125e-01 3.595362007617950439e-01 1.462810784578323364e-01 -2.097463011741638184e-01 -2.500526905059814453e-01 3.894609212875366211e-01 -4.963643103837966919e-02 -3.878481388092041016e-01 4.225408658385276794e-02 -1.262330263853073120e-01 -9.055373817682266235e-02 -1.438979357481002808e-01 -2.892945520579814911e-02 -1.037994846701622009e-01 8.499326556921005249e-02 1.664413511753082275e-01 -3.675824403762817383e-02 -1.225037500262260437e-01 -9.865245223045349121e-02 -1.410556882619857788e-01
1.831948608160018921e-01 5.477605760097503662e-02 -8.347892016172409058e-02 2.854436933994293213e-01 -1.505349725484848022e-01 1.409491747617721558e-01 2.004502266645431519e-01 -7.129647582769393921e-02 3.687498867511749268e-01 1.430200934410095215e-01 2.577065825462341309e-01 2.391362637281417847e-01 3.425088822841644287e-01 3.733496665954589844e-01 4.077666997909545898e-02 6.874884944409132004e-03 -7.565613090991973877e-02 1.336594671010971069e-01 1.401202529668807983e-01 -1.848597452044487000e-02 -2.010529190301895142e-01 -6.000633537769317627e-02 7.821079343557357788e-02 6.708969175815582275e-02 2.615638263523578644e-02 3.282361850142478943e-02 -1.320130527019500732e-01 -2.559706335887312889e-03 5.404775962233543396e-02 4.430975392460823059e-02 -2.764255702495574951e-01 -2.237472534179687500e-01
4.218079447746276855e-01 2.988944761455059052e-02 -2.066417485475540161e-01 8.700720220804214478e-02 -9.500519931316375732e-02 9.217949956655502319e-02 1.573482304811477661e-01 3.055767416954040527e-01 2.690879441797733307e-02 -1.485138982534408569e-01 8.548598736524581909e-02 4.458037763833999634e-02 4.107389226555824280e-02 2.076294571161270142e-01 2.175528323277831078e-03 3.236544877290725708e-02 -1.265078336000442505e-01 1.956336945295333862e-01 -7.507575303316116333e-02 -2.414872646331787109e-01 6.592354923486709595e-02 -1.732865869998931885e-01 -1.105299443006515503e-01 -9.983783215284347534e-02 4.973058104515075684e-01 -8.668765425682067871e-03 -2.450691610574722290e-01 -9.660495072603225708e-02 3.540823608636856079e-02 -1.468717604875564575e-01 -3.155070170760154724e-02 2.047975808382034302e-01
2.991692125797271729e-01 2.880903482437133789e-01 1.392177492380142212e-01 3.563887178897857666e-01 -9.618365205824375153e-03 8.948356844484806061e-03 -1.128015890717506409e-01 5.710373818874359131e-02 -3.238830715417861938e-02 2.021044939756393433e-01 8.712592720985412598e-02 3.320637345314025879e-02 3.633524775505065918e-01 6.257014721632003784e-02 1.213659718632698059e-01 1.791752278804779053e-01 -9.721613675355911255e-02 -1.654615439474582672e-02 -9.634026885032653809e-02 -3.399629294872283936e-01 2.510153353214263916e-01 -5.281467363238334656e-02 -1.200397908687591553e-01 -3.088696859776973724e-02 -3.791448101401329041e-02 -2.946572601795196533e-01 6.237836927175521851e-02 -1.749657988548278809e-01 1.682133525609970093e-01 -2.029010280966758728e-02 -2.358044981956481934e-01 -9.364240616559982300e-02
6.319688260555267334e-02 7.028653472661972046e-02 2.807304449379444122e-02 3.180953562259674072e-01 -9.039238095283508301e-02 -2.984022721648216248e-02 1.442825049161911011e-02 3.778268992900848389e-01 5.478309094905853271e-02 1.452876925468444824e-01 2.236880958080291748e-01 1.039670780301094055e-02 2.507897019386291504e-01 3.787130713462829590e-01 3.431930392980575562e-02 4.456852748990058899e-02 1.588694751262664795e-01 3.867058753967285156e-01 -1.636613309383392334e-01 -3.271084427833557129e-01 8.258001506328582764e-02 -1.952397078275680542e-01 -3.862952813506126404e-02 3.684717044234275818e-02 1.560304015874862671e-01 4.152424633502960205e-02 9.197379648685455322e-02 2.825911715626716614e-02 1.295368522405624390e-01 1.274534165859222412e-01 -1.620766371488571167e-01 4.856880754232406616e-02
6.829232443124055862e-03 -9.531086683273315430e-02 7.906694896519184113e-03 2.804935574531555176e-01 -1.219974532723426819e-01 -2.028192766010761261e-02 1.486443281173706055e-01 2.481304854154586792e-02 -2.567272782325744629e-01 -7.351322565227746964e-03 2.677131891250610352e-01 1.916118711233139038e-01 2.062660157680511475e-01 -2.386564388871192932e-03 1.482352316379547119e-01 3.792617842555046082e-02 -7.020477205514907837e-02 1.572219431400299072e-01 -8.633579313755035400e-02 -5.109080076217651367e-01 -1.113718971610069275e-01 -2.893556058406829834e-01 -6.542146950960159302e-02 -1.444599032402038574e-01 -2.907241135835647583e-02 -1.766821891069412231e-01 8.066900074481964111e-02 8.234757930040359497e-02 3.206063508987426758e-01 8.256314694881439209e-02 -2.438224107027053833e-01 7.977127679623663425e-04
1.972672492265701294e-01 8.096652477979660034e-02 -2.015752904117107391e-02 5.012150406837463379e-01 -4.681751132011413574e-02 6.025527790188789368e-02 2.311546653509140015e-01 -1.889153569936752319e-01 -1.527046319097280502e-03 2.740403078496456146e-02 3.617730736732482910e-01 -1.419463604688644409e-01 2.094498574733734131e-01 2.309714108705520630e-01 1.709854044020175934e-02 -2.044249884784221649e-02 -4.367029666900634766e-02 2.460202276706695557e-01 -6.111265346407890320e-02 -2.993975877761840820e-01 -7.549981772899627686e-02 -8.397763967514038086e-02 9.503945708274841309e-02 1.992696672677993774e-01 -7.080578058958053589e-02 9.194094687700271606e-02 8.000256866216659546e-02 -4.123577103018760681e-02 -3.241235613822937012e-01 1.250892761163413525e-03 -1.064962893724441528e-01 -5.465752631425857544e-02
2.961055636405944824e-01 -2.638441026210784912e-01 1.547962054610252380e-02 1.884778887033462524e-01 -7.972967624664306641e-02 -3.931333869695663452e-02 -2.633100152015686035e-01 7.790422439575195312e-02 -5.134227126836776733e-02 -1.587730348110198975e-01 4.144449252635240555e-03 7.563836872577667236e-02 2.597356438636779785e-01 1.250477582216262817e-01 1.586948186159133911e-01 1.495087146759033203e-01 -3.873392567038536072e-02 -1.489935517311096191e-01 -1.648191809654235840e-01 -2.270969301462173462e-01 -2.913621962070465088e-01 -9.422831237316131592e-02 1.214316561818122864e-01 -3.811350464820861816e-01 8.228840678930282593e-02 1.147399172186851501e-01 -5.763050541281700134e-02 1.346768289804458618e-01 -2.010433077812194824e-01 -6.039468944072723389e-02 1.647049039602279663e-01 3.010207712650299072e-01
5.805163085460662842e-02 -1.210220251232385635e-02 1.997970193624496460e-01 6.420780438929796219e-03 2.845244109630584717e-01 -1.531505404273048043e-04 -2.770255878567695618e-02 2.902043238282203674e-02 5.759100988507270813e-02 1.326475292444229126e-01 2.175419926643371582e-01 -4.287531971931457520e-02 2.315412312746047974e-01 1.616607606410980225e-01 1.194504126906394958e-01 -2.442045323550701141e-02 -3.693633079528808594e-01 2.767700552940368652e-01 1.707114279270172119e-01 -3.959212601184844971e-01 -3.251826390624046326e-02 -3.121907711029052734e-01 7.883132249116897583e-02 -2.097333967685699463e-01 3.349318206310272217e-01 -1.861596107482910156e-02 -7.545090466737747192e-02 1.347639709711074829e-01 4.299639165401458740e-02 7.479649037122726440e-02 -5.107885599136352539e-02 1.232564076781272888e-01
2.063551098108291626e-01 -2.262228727340698242e-01 1.639123857021331787e-01 -5.933711072430014610e-04 1.769053936004638672e-02 -1.380029171705245972e-01 1.910519227385520935e-02 1.241800859570503235e-01 9.112124145030975342e-02 2.937851846218109131e-02 1.342430710792541504e-01 -1.138018723577260971e-02 1.753327101469039917e-01 2.387465685606002808e-01 5.787996202707290649e-02 -1.843437850475311279e-01 -1.160935014486312866e-01 3.843706548213958740e-01 3.631993010640144348e-02 -5.091856718063354492e-01 -6.717022508382797241e-02 -2.546775341033935547e-01 1.217659562826156616e-02 -2.102781087160110474e-01 2.148701101541519165e-01 -2.859587036073207855e-02 9.053905308246612549e-02 2.494657598435878754e-02 5.607171729207038879e-02 1.655753254890441895e-01 -2.364284247159957886e-01 -1.184450387954711914e-01
2.833514288067817688e-02 -2.337496429681777954e-01 -6.102188676595687866e-02 4.455972611904144287e-01 -1.074815467000007629e-01 -1.626529358327388763e-02 -2.829393446445465088e-01 1.026683449745178223e-01 -1.426155865192413330e-01 5.100443959236145020e-02 1.724190264940261841e-02 3.078027255833148956e-02 2.576532661914825439e-01 -2.124925702810287476e-02 6.248441338539123535e-02 5.910814553499221802e-02 8.920159190893173218e-03 1.946723163127899170e-01 -5.956925824284553528e-02 -4.038532376289367676e-01 -1.167817190289497375e-01 -4.727619290351867676e-01 1.934634149074554443e-01 7.615545392036437988e-02 -2.761493623256683350e-02 1.510667204856872559e-01 5.756080150604248047e-02 7.348681986331939697e-02 -1.033860519528388977e-01 -1.106148511171340942e-01 -3.466905280947685242e-02 5.401044618338346481e-03
8.426655828952789307e-02 7.620802614837884903e-03 1.361468899995088577e-02 2.273922264575958252e-01 -2.238327413797378540e-01 -4.353640228509902954e-02 7.347095757722854614e-02 1.454864144325256348e-01 -1.232988759875297546e-01 -7.827908545732498169e-02 1.705319732427597046e-01 -2.943182289600372314e-01 3.190120160579681396e-01 3.317655920982360840e-01 2.048894762992858887e-01 -7.913382351398468018e-02 1.068217400461435318e-02 2.545297443866729736e-01 -4.986782371997833252e-02 5.507128313183784485e-03 -1.466031223535537720e-01 4.711548238992691040e-02 -2.645648717880249023e-01 1.920585148036479950e-02 1.936533004045486450e-01 -2.933137416839599609e-01 -8.892169594764709473e-02 2.442734502255916595e-02 1.952189803123474121e-01 -2.137115597724914551e-01 -2.925724983215332031e-01 4.859835654497146606e-02
-8.385170251131057739e-03 -1.771442294120788574e-01 1.765600591897964478e-01 2.377942651510238647e-01 1.177973374724388123e-01 -4.151444882154464722e-02 -6.273040175437927246e-02 8.765987306833267212e-02 -1.995790284126996994e-03 -3.190491348505020142e-02 4.907661117613315582e-03 1.186938807368278503e-01 2.276625633239746094e-01 3.109502792358398438e-01 1.644716560840606689e-01 -1.150342077016830444e-01 -9.523917734622955322e-02 3.704942464828491211e-01 2.538955211639404297e-01 -3.196830451488494873e-01 6.405313313007354736e-02 -2.343731820583343506e-01 -9.039208292961120605e-02 -1.987821757793426514e-01 1.748280078172683716e-01 -1.895302087068557739e-01 -6.038926541805267334e-02 2.142980396747589111e-01 1.028510406613349915e-01 7.826068252325057983e-02 -2.849324643611907959e-01 1.265339702367782593e-01
1.630760431289672852e-01 -7.054343819618225098e-02 2.352911233901977539e-01 2.309334427118301392e-01 1.232887282967567444e-01 -6.284380704164505005e-02 -1.706207841634750366e-01 1.694798916578292847e-01 4.470869898796081543e-02 4.785594716668128967e-02 2.895989418029785156e-01 -1.226895824074745178e-01 7.948065549135208130e-02 2.452833801507949829e-01 4.369378462433815002e-02 -1.085442900657653809e-01 -2.569368779659271240e-01 3.683134913444519043e-01 1.855184733867645264e-01 -1.114551052451133728e-01 -4.535048454999923706e-02 -3.158758580684661865e-01 -1.343243941664695740e-02 -1.251939535140991211e-01 1.186102181673049927e-01 -5.927135050296783447e-02 -1.232181042432785034e-01 3.158397972583770752e-01 -7.902154326438903809e-02 5.501339957118034363e-02 -2.935401499271392822e-01 -7.222966104745864868e-02
-2.732156775891780853e-02 -1.642089933156967163e-01 -6.792639382183551788e-03 4.030891060829162598e-01 -1.373887509107589722e-01 -8.101534843444824219e-02 -1.793487668037414551e-01 -1.515033990144729614e-01 1.571045606397092342e-03 -1.204153597354888916e-01 3.447405695915222168e-01 -3.825249373912811279e-01 1.627788245677947998e-01 -3.696499625220894814e-03 -3.379574790596961975e-02 2.313074469566345215e-01 -2.370032817125320435e-01 7.298713177442550659e-02 9.741706401109695435e-02 -1.591500341892242432e-01 2.258560061454772949e-02 -1.455073356628417969e-01 -1.648439280688762665e-02 -2.960540354251861572e-01 2.539118528366088867e-01 -7.533985376358032227e-02 -4.097256809473037720e-02 3.874376043677330017e-02 -2.726741880178451538e-02 -2.649657130241394043e-01 -1.347004324197769165e-01 5.796969868242740631e-03
2.826640605926513672e-01 -5.894736386835575104e-03 -1.180542409420013428e-01 2.159791998565196991e-02 1.096614170819520950e-02 -3.481682389974594116e-02 4.753413796424865723e-02 1.174129471182823181e-01 -1.360269486904144287e-01 -1.266853958368301392e-01 1.395517140626907349e-01 -3.367893770337104797e-02 2.927322089672088623e-01 2.329646795988082886e-01 4.695868492126464844e-02 2.995933294296264648e-01 -3.172511458396911621e-01 6.938535720109939575e-02 1.176514774560928345e-01 -8.842973411083221436e-02 -2.791216373443603516e-01 -3.191268146038055420e-01 -1.556770652532577515e-01 8.887948095798492432e-02 1.859601400792598724e-02 -4.253889620304107666e-02 -1.176802143454551697e-01 2.775455713272094727e-01 1.343365460634231567e-01 -2.577209770679473877e-01 -1.816869676113128662e-01 2.273227423429489136e-01
-8.427864313125610352e-02 -1.473995447158813477e-01 -1.093578934669494629e-01 2.734738588333129883e-01 -2.053065896034240723e-01 -1.703648716211318970e-01 1.343369781970977783e-01 -2.517996430397033691e-01 -1.368540227413177490e-01 -7.286118716001510620e-02 1.266273558139801025e-01 -3.363815546035766602e-01 3.414172828197479248e-01 -5.342922732234001160e-02 1.172466799616813660e-01 -1.322874519973993301e-02 -1.221110075712203979e-01 2.153781354427337646e-01 -4.478914290666580200e-02 -3.287408053874969482e-01 -1.696922183036804199e-01 -1.598774492740631104e-01 1.160617619752883911e-01 -1.425328552722930908e-01 3.048173487186431885e-01 -1.021240279078483582e-01 1.244531124830245972e-01 9.525851346552371979e-03 1.605083346366882324e-01 -7.683646678924560547e-02 -1.790179014205932617e-01 5.547879636287689209e-02
7.532831281423568726e-02 -1.796643808484077454e-02 4.183195903897285461e-02 1.389768719673156738e-01 -1.620537042617797852e-01 -2.040909975767135620e-01 -1.702328622341156006e-01 1.071318089962005615e-01 4.278352484107017517e-02 -2.295711822807788849e-02 1.078036427497863770e-01 2.026385962963104248e-01 9.286508709192276001e-02 2.924935519695281982e-01 7.320255041122436523e-02 3.489460051059722900e-01 -6.968655437231063843e-02 1.860016733407974243e-01 -1.502852737903594971e-01 1.246021464467048645e-01 -3.014158010482788086e-01 -2.679772973060607910e-01 -2.521627545356750488e-01 -3.776575252413749695e-02 1.490452885627746582e-01 -2.201560139656066895e-01 -2.498477995395660400e-01 -1.501936316490173340e-01 9.864056110382080078e-02 3.113376200199127197e-01 -1.163702905178070068e-01 8.437588065862655640e-02
3.857392445206642151e-02 5.482103675603866577e-02 1.676139086484909058e-01 2.963006198406219482e-01 1.401743143796920776e-01 -2.679678499698638916e-01 -1.661922335624694824e-01 8.899535983800888062e-02 4.934061318635940552e-03 -1.926792114973068237e-01 2.111793756484985352e-01 1.001943945884704590e-01 5.369858071208000183e-02 2.854337096214294434e-01 6.390620768070220947e-02 -1.357573866844177246e-01 -2.701512277126312256e-01 3.590680956840515137e-01 1.875414401292800903e-01 -2.722510397434234619e-01 2.154138684272766113e-02 -2.956769764423370361e-01 5.675639584660530090e-02 -2.856027185916900635e-01 2.223276495933532715e-01 4.577313736081123352e-02 5.663486942648887634e-02 4.098269715905189514e-02 3.775473311543464661e-02 -4.048722609877586365e-02 -8.138962835073471069e-02 -6.311596184968948364e-02
-3.203830122947692871e-02 -1.136973649263381958e-01 2.166440337896347046e-01 4.673829674720764160e-01 -7.945886254310607910e-02 -1.583081334829330444e-01 -5.433177947998046875e-02 -2.082495242357254028e-01 8.482789993286132812e-02 -1.028168648481369019e-01 2.028198242187500000e-01 -3.313661366701126099e-02 9.439240396022796631e-02 2.969005107879638672e-01 2.140157371759414673e-01 -3.659594431519508362e-02 -5.244154855608940125e-02 7.600475847721099854e-02 -2.538204006850719452e-02 -4.846561327576637268e-02 5.476094782352447510e-02 -2.275473624467849731e-01 2.323580235242843628e-01 -1.510277241468429565e-01 9.180514514446258545e-02 -4.437344670295715332e-01 9.877998381853103638e-02 1.175924316048622131e-01 -2.052397839725017548e-02 1.023757159709930420e-01 -2.300729155540466309e-01 -5.405171960592269897e-02
2.901382148265838623e-01 -1.731487661600112915e-01 3.271179199218750000e-01 2.505293488502502441e-01 -2.590824961662292480e-01 4.785130545496940613e-02 8.365017175674438477e-02 -9.776881337165832520e-02 -1.786510944366455078e-01 -6.067249923944473267e-02 -3.270257730036973953e-03 -7.441850751638412476e-02 1.168090552091598511e-01 -8.917184174060821533e-02 2.212739586830139160e-01 1.184167116880416870e-01 -6.868965923786163330e-02 2.836924791336059570e-01 -1.372631639242172241e-01 -3.120867768302559853e-03 -1.352146547287702560e-02 -3.294206857681274414e-01 -1.774806380271911621e-01 1.302836835384368896e-01 -9.227659553289413452e-02 -7.860793732106685638e-03 -9.609334170818328857e-03 -3.654773533344268799e-02 1.604893803596496582e-01 -1.257790178060531616e-01 -2.577223479747772217e-01 3.537577688694000244e-01
4.487114027142524719e-02 -7.395969331264495850e-02 1.548777520656585693e-01 1.996207088232040405e-01 3.537061437964439392e-02 8.529904484748840332e-02 -2.322419919073581696e-02 -1.329832226037979126e-01 -9.588530659675598145e-02 6.491288542747497559e-02 7.893927395343780518e-02 9.115009754896163940e-02 1.694350391626358032e-01 1.500873416662216187e-01 3.408541977405548096e-01 7.626383751630783081e-02 -1.174371689558029175e-01 3.648533523082733154e-01 -1.860656142234802246e-01 -1.417169570922851562e-01 2.380636334419250488e-02 5.384401883929967880e-03 -2.171975672245025635e-01 -3.844749880954623222e-03 5.664724707603454590e-01 1.577737778425216675e-01 1.905681490898132324e-01 1.405377686023712158e-01 -9.187337942421436310e-03 -6.829793751239776611e-02 -1.983562707901000977e-01 7.353020459413528442e-02
-1.113658919930458069e-01 -1.098590437322854996e-02 2.372318506240844727e-01 2.948718965053558350e-01 5.875221267342567444e-02 -9.139301627874374390e-02 3.901578113436698914e-02 -1.051432564854621887e-01 9.675261564552783966e-03 5.696396529674530029e-02 3.824173808097839355e-01 1.224834099411964417e-01 2.782233357429504395e-01 1.327265948057174683e-01 -1.499670147895812988e-01 -1.616675853729248047e-01 2.744431607425212860e-02 1.812917590141296387e-01 9.233415871858596802e-02 -3.560086786746978760e-01 -1.275057047605514526e-01 -3.085187375545501709e-01 1.531169191002845764e-02 -2.703434824943542480e-01 1.088991388678550720e-01 -3.429761230945587158e-01 7.771678268909454346e-02 4.892315343022346497e-02 -6.418983638286590576e-02 4.966336116194725037e-02 -5.984450504183769226e-02 9.944592416286468506e-02
3.782423436641693115e-01 -3.393192961812019348e-02 -9.315884113311767578e-02 1.586379110813140869e-01 -1.279073357582092285e-01 -2.803812325000762939e-01 1.469278428703546524e-02 1.112547367811203003e-01 9.508004039525985718e-02 1.190304309129714966e-01 2.040991932153701782e-02 1.626328527927398682e-01 1.288283765316009521e-01 2.654119133949279785e-01 -1.816866844892501831e-01 2.760181725025177002e-01 -1.182083860039710999e-01 -1.675561070442199707e-01 -2.423348277807235718e-01 -2.248836606740951538e-01 -2.272202819585800171e-01 -1.568218767642974854e-01 1.576592326164245605e-01 8.342010527849197388e-02 2.108275890350341797e-01 7.750611752271652222e-02 -1.788468062877655029e-01 -7.817167043685913086e-02 1.915921866893768311e-01 -1.713267415761947632e-01 -4.192443192005157471e-02 -2.286994606256484985e-01
-3.680116683244705200e-02 -1.129468381404876709e-01 2.375936806201934814e-01 3.214626908302307129e-01 3.354724124073982239e-02 -1.152316704392433167e-01 -2.470831200480461121e-02 -1.320462077856063843e-01 1.120083406567573547e-01 2.291360795497894287e-01 2.543174624443054199e-01 9.004608145914971828e-04 1.756365895271301270e-01 2.367875725030899048e-01 1.923226714134216309e-01 -7.176063489168882370e-03 -2.773763835430145264e-01 2.752473950386047363e-01 -6.060706079006195068e-02 -2.958672642707824707e-01 -7.961332798004150391e-02 -1.181093379855155945e-01 1.820040307939052582e-02 -1.761071383953094482e-01 7.314701378345489502e-02 -2.818199992179870605e-01 6.275492906570434570e-02 -1.598286181688308716e-01 -3.006690144538879395e-01 4.274117574095726013e-02 -1.909625530242919922e-01 -3.835949301719665527e-02
1.239040940999984741e-01 -1.688570380210876465e-01 -3.745497018098831177e-02 2.198251336812973022e-01 1.358748227357864380e-02 2.851681709289550781e-01 9.734299033880233765e-02 -2.962217628955841064e-01 1.280226260423660278e-01 2.699529007077217102e-02 1.055980175733566284e-01 8.902681618928909302e-02 2.760976552963256836e-01 1.892723590135574341e-01 2.325943857431411743e-02 6.032434850931167603e-02 6.846353644505143166e-04 -1.439478844404220581e-01 3.859526291489601135e-02 1.094569638371467590e-01 2.405029684305191040e-01 -4.202044308185577393e-01 -2.897429168224334717e-01 1.883095651865005493e-01 2.960099577903747559e-01 -3.059706650674343109e-02 -1.564977318048477173e-01 -4.516828432679176331e-02 -8.240737020969390869e-02 -1.837097406387329102e-01 -1.246100589632987976e-01 -1.267950981855392456e-01
3.942566812038421631e-01 9.280093014240264893e-03 -5.032591521739959717e-02 2.713118493556976318e-01 -2.222033143043518066e-01 -6.430754810571670532e-02 -2.511213719844818115e-02 3.542814403772354126e-02 1.747641563415527344e-01 -3.511407375335693359e-01 -8.392484486103057861e-02 -2.691880464553833008e-01 1.365666240453720093e-01 8.488297462463378906e-02 6.758432835340499878e-03 -2.861929498612880707e-02 -2.207078784704208374e-01 3.236263617873191833e-02 -4.064614176750183105e-01 -6.302144029177725315e-04 -2.754852175712585449e-01 -2.856375277042388916e-01 1.399847418069839478e-01 -2.597107551991939545e-03 1.223104149103164673e-01 5.151958018541336060e-02 -1.293588876724243164e-01 -1.345110535621643066e-01 -4.562866687774658203e-02 4.790987819433212280e-02 -5.807595700025558472e-02 2.497392520308494568e-02
1.887022107839584351e-01 -2.372293472290039062e-01 1.756577789783477783e-01 2.175699472427368164e-01 -3.019952215254306793e-02 5.778982117772102356e-02 -1.250268053263425827e-02 1.147405728697776794e-01 1.247164011001586914e-01 -3.766379877924919128e-02 2.663314640522003174e-01 3.432853147387504578e-02 1.481266915798187256e-01 2.386495769023895264e-01 -1.162876859307289124e-01 8.175344020128250122e-02 -3.094030618667602539e-01 2.290503829717636108e-01 -2.878778800368309021e-02 -2.616959214210510254e-01 1.331601738929748535e-01 -9.913370758295059204e-02 2.528973221778869629e-01 -8.806581050157546997e-02 1.245430037379264832e-01 -3.413844704627990723e-01 2.178397178649902344e-01 2.528654178604483604e-03 7.430008798837661743e-02 -2.280916646122932434e-02 -3.677898552268743515e-03 3.490187823772430420e-01
2.385850697755813599e-01 -3.179126083850860596e-01 6.776773929595947266e-02 8.435240387916564941e-02 -4.582536220550537109e-02 1.025066450238227844e-01 -7.102841138839721680e-02 -1.237510666251182556e-01 -1.680043786764144897e-01 -1.068295165896415710e-01 -8.285415917634963989e-02 2.683182992041110992e-02 2.961881756782531738e-01 1.449900269508361816e-01 1.201177164912223816e-01 2.718370556831359863e-01 -2.309214696288108826e-02 6.229450553655624390e-02 -2.010267674922943115e-01 -2.244369983673095703e-01 -3.543002903461456299e-01 -3.351487517356872559e-01 -1.285696625709533691e-01 -4.938500002026557922e-02 -4.062633588910102844e-02 -3.292100727558135986e-01 -5.020971596240997314e-02 1.321277916431427002e-01 -1.041912883520126343e-01 -1.214078441262245178e-01 -2.078730762004852295e-01 4.693439602851867676e-02
2.824724912643432617e-01 -1.840108782052993774e-01 7.957647740840911865e-02 2.959689684212207794e-02 1.396375894546508789e-01 2.611460089683532715e-01 1.035464033484458923e-01 -1.079969629645347595e-01 2.313569337129592896e-01 -5.855362862348556519e-02 1.892014741897583008e-01 -2.130534872412681580e-02 2.887362837791442871e-01 4.074535369873046875e-01 -3.646280765533447266e-01 8.392184972763061523e-02 -1.530685573816299438e-01 6.098942458629608154e-02 -5.956712737679481506e-02 -6.290023028850555420e-02 9.545962326228618622e-03 -1.792004257440567017e-01 2.456165105104446411e-02 -5.461651831865310669e-02 3.641979396343231201e-01 1.584688760340213776e-02 -2.345556169748306274e-01 6.320130825042724609e-02 1.128375343978404999e-02 9.563431888818740845e-02 -1.213506311178207397e-01 1.117524970322847366e-02
1.974033713340759277e-01 -1.415854841470718384e-01 1.929606497287750244e-01 3.156974911689758301e-02 2.204234749078750610e-01 8.184504508972167969e-02 2.951279655098915100e-02 7.011334598064422607e-02 -1.069917976856231689e-01 -2.830814719200134277e-01 2.428527176380157471e-01 5.645253881812095642e-02 2.779230773448944092e-01 -3.496589139103889465e-02 -1.330380439758300781e-01 -7.473748177289962769e-02 -3.407036364078521729e-01 -1.345683820545673370e-02 1.140854954719543457e-01 2.217241078615188599e-01 1.904782839119434357e-02 -3.619205057621002197e-01 -1.971194706857204437e-02 -2.058684825897216797e-02 3.038576543331146240e-01 -1.844018697738647461e-01 -2.529208064079284668e-01 5.133238807320594788e-02 1.611625775694847107e-02 -1.833527386188507080e-01 -2.154092639684677124e-01 -4.870651289820671082e-02
7.491335272789001465e-02 -1.988371163606643677e-01 -9.588737040758132935e-02 3.109865188598632812e-01 5.212887190282344818e-03 -6.304553896188735962e-02 8.772200345993041992e-02 6.182315200567245483e-02 -2.807757258415222168e-01 1.297398358583450317e-01 3.930191397666931152e-01 -2.277743965387344360e-01 3.768280521035194397e-02 2.571290135383605957e-01 2.738795578479766846e-01 2.811551988124847412e-01 -4.848605766892433167e-02 -6.939239054918289185e-02 -6.689110398292541504e-02 -3.894907832145690918e-01 2.554596029222011566e-02 -3.060756921768188477e-01 -1.074157841503620148e-02 -6.265044212341308594e-02 4.335572198033332825e-02 2.138637565076351166e-02 -1.085920557379722595e-01 1.034106239676475525e-01 -1.211332157254219055e-02 3.286594152450561523e-02 -2.098649553954601288e-02 1.470027267932891846e-01
3.826048225164413452e-02 -1.812022365629673004e-02 3.760109841823577881e-01 1.239089574664831161e-02 7.697553373873233795e-03 -2.262232005596160889e-01 -2.741213701665401459e-02 4.891402646899223328e-02 9.354219585657119751e-02 1.269769817590713501e-01 3.476170897483825684e-01 -2.250279113650321960e-02 3.697733581066131592e-01 4.387122392654418945e-02 1.591449379920959473e-01 1.412541884928941727e-02 2.898909151554107666e-02 2.025748044252395630e-01 1.318870186805725098e-01 -4.085064679384231567e-02 -1.364754587411880493e-01 -3.390827476978302002e-01 -1.158345770090818405e-02 -1.861396878957748413e-01 1.308284252882003784e-01 -7.036148756742477417e-02 3.737590610980987549e-01 8.632142096757888794e-02 8.649461716413497925e-02 1.209956407546997070e-01 -2.613321542739868164e-01 5.416956916451454163e-02
1.956477314233779907e-01 7.258538156747817993e-02 -1.316610425710678101e-01 1.617549657821655273e-01 -1.855960339307785034e-01 -1.557454764842987061e-01 5.596299096941947937e-02 -7.243900746107101440e-02 7.696410268545150757e-02 2.197529971599578857e-01 2.720365226268768311e-01 -1.191878393292427063e-01 3.309852480888366699e-01 1.937783360481262207e-01 1.820990890264511108e-01 1.888175159692764282e-01 1.177399046719074249e-02 3.891331851482391357e-01 -1.591179817914962769e-01 -3.375627100467681885e-01 -4.882334545254707336e-02 8.179698884487152100e-02 5.543860048055648804e-02 -8.178841322660446167e-02 1.248026639223098755e-01 -1.888276934623718262e-01 1.030062884092330933e-01 3.136764094233512878e-02 -2.096633017063140869e-01 -1.121930554509162903e-01 -1.985628902912139893e-01 1.380863040685653687e-01
1.380495131015777588e-01 -1.240868121385574341e-01 1.426686495542526245e-01 -2.612889930605888367e-02 -1.263627111911773682e-01 7.330667227506637573e-02 -3.312063869088888168e-03 -8.632574975490570068e-02 5.492934212088584900e-02 4.959686473011970520e-02 2.965810596942901611e-01 -1.566157341003417969e-01 2.943358421325683594e-01 1.924836039543151855e-01 -6.232983618974685669e-02 -1.266625011339783669e-03 -2.465744167566299438e-01 1.152162849903106689e-01 2.173574566841125488e-01 -1.771763265132904053e-01 -6.637148559093475342e-02 -2.117471992969512939e-01 -3.317251205444335938e-01 -7.409425824880599976e-02 2.519210577011108398e-01 -4.068353176116943359e-01 -4.301437735557556152e-02 -1.229560077190399170e-01 1.487133204936981201e-01 -2.512536942958831787e-01 9.360115975141525269e-02 -1.128333583474159241e-01
2.625741064548492432e-01 -3.528852760791778564e-02 1.214893311262130737e-01 2.871604263782501221e-01 -1.507116258144378662e-01 -1.425522714853286743e-01 1.640072017908096313e-01 -2.144906669855117798e-01 4.078637063503265381e-02 1.650000363588333130e-01 3.662876486778259277e-01 -2.600331604480743408e-01 1.942193657159805298e-01 1.024939045310020447e-01 9.281541407108306885e-02 4.721822217106819153e-02 9.112066030502319336e-02 9.677933529019355774e-03 -1.221031695604324341e-01 -2.415232509374618530e-01 6.718274950981140137e-02 -1.691463142633438110e-01 6.838213652372360229e-02 -7.815948687493801117e-03 1.875151544809341431e-01 -3.544773757457733154e-01 1.817530691623687744e-01 -1.182037815451622009e-01 1.574991494417190552e-01 -2.381089627742767334e-01 1.344175338745117188e-01 3.629377577453851700e-03
3.685197532176971436e-01 -2.253759205341339111e-01 -2.602555975317955017e-02 1.031451076269149780e-01 1.829062774777412415e-02 -1.176269873976707458e-01 -1.202995404601097107e-01 9.680053591728210449e-02 7.178970426321029663e-02 -3.781969845294952393e-01 2.444498538970947266e-01 1.046658083796501160e-01 3.289585709571838379e-01 1.992742419242858887e-01 3.496001660823822021e-02 3.239484727382659912e-01 -6.493195425719022751e-03 7.033574581146240234e-02 -1.621925532817840576e-01 -1.040231212973594666e-01 -1.422609686851501465e-01 -4.545470327138900757e-02 -2.280702441930770874e-01 2.652299217879772186e-02 3.602330014109611511e-02 -3.307600617408752441e-01 -1.399994343519210815e-01 4.779298231005668640e-02 1.827119290828704834e-01 -4.477208852767944336e-02 -5.324049666523933411e-02 -5.600307509303092957e-02
2.195231616497039795e-01 3.588822111487388611e-02 -1.060915216803550720e-01 1.429803222417831421e-01 6.693015992641448975e-02 -2.865892350673675537e-01 1.447845548391342163e-01 -9.249690175056457520e-02 1.818568557500839233e-01 8.464632183313369751e-02 -7.462062686681747437e-02 1.119367405772209167e-02 4.000369012355804443e-01 -7.170807570219039917e-02 5.065847188234329224e-02 -2.160490602254867554e-01 1.118783280253410339e-01 1.217198148369789124e-01 -2.723807394504547119e-01 -1.296029090881347656e-01 2.643806040287017822e-01 -1.943460106849670410e-01 -6.300420314073562622e-02 -1.611586660146713257e-01 2.420538067817687988e-01 -1.122096646577119827e-02 -4.271647334098815918e-02 2.132784575223922729e-01 2.273864150047302246e-01 -2.161546200513839722e-01 -2.858229279518127441e-01 1.630347594618797302e-02
2.639752328395843506e-01 7.666299119591712952e-03 3.546977788209915161e-02 2.252069711685180664e-01 -1.732035130262374878e-01 3.271041810512542725e-02 3.282877802848815918e-02 7.093796879053115845e-02 -1.880194991827011108e-01 -1.879568248987197876e-01 -2.510927617549896240e-02 2.352045476436614990e-01 3.794623017311096191e-01 1.279344260692596436e-01 -1.025164872407913208e-01 2.811287641525268555e-01 -7.023759931325912476e-02 9.436713159084320068e-02 -4.788587242364883423e-02 -4.039317369461059570e-02 -3.429158926010131836e-01 -2.564985752105712891e-01 -1.600942015647888184e-01 9.252901375293731689e-02 -3.202072158455848694e-02 -2.111822366714477539e-01 1.540759205818176270e-01 7.950598746538162231e-02 1.044311821460723877e-01 -2.360623776912689209e-01 -2.637945115566253662e-01 1.316423565149307251e-01
3.224898278713226318e-01 7.431636750698089600e-02 1.285400241613388062e-01 3.409948348999023438e-01 -2.809192612767219543e-02 -4.573743790388107300e-03 1.056969612836837769e-01 -4.208383150398731232e-03 5.369402468204498291e-02 2.358130216598510742e-01 3.610175251960754395e-01 -8.457892388105392456e-02 -7.943392544984817505e-02 1.827396154403686523e-01 -1.760504394769668579e-01 2.759732604026794434e-01 -1.184532046318054199e-02 3.957603275775909424e-01 -4.432401061058044434e-02 -5.388198047876358032e-02 -1.470228731632232666e-01 -1.267596185207366943e-01 3.533552959561347961e-02 8.242824673652648926e-02 1.145156249403953552e-01 4.863249883055686951e-02 -1.883457303047180176e-01 1.057377383112907410e-01 -2.156170010566711426e-01 -1.113919019699096680e-01 -2.513125240802764893e-01 -1.062523350119590759e-01
1.799358725547790527e-01 5.046565085649490356e-03 1.072920858860015869e-01 4.399371743202209473e-01 -1.102012842893600464e-01 -2.841537892818450928e-01 -1.160963699221611023e-01 1.307963877916336060e-01 -1.779420301318168640e-02 -1.273815035820007324e-01 2.274675816297531128e-01 1.541894972324371338e-01 4.692103713750839233e-02 3.569391965866088867e-01 4.448103904724121094e-02 2.264059707522392273e-02 -1.416483074426651001e-01 1.309983134269714355e-01 -1.173546612262725830e-01 -1.497400999069213867e-01 2.513079047203063965e-01 -2.945836782455444336e-01 1.253793984651565552e-01 -2.497542351484298706e-01 -9.319423139095306396e-02 -1.859825253486633301e-01 1.469052135944366455e-01 5.234133079648017883e-02 1.680363863706588745e-01 -2.742775343358516693e-02 1.187260523438453674e-01 -5.271853879094123840e-02
-3.000992164015769958e-02 -5.837981589138507843e-03 1.924630403518676758e-01 3.258951306343078613e-01 2.138443142175674438e-01 2.681155204772949219e-01 1.106579601764678955e-01 9.136908501386642456e-02 2.150877416133880615e-01 -8.714397251605987549e-02 2.644455432891845703e-01 7.229478657245635986e-02 1.877431124448776245e-01 2.109376341104507446e-01 2.819251716136932373e-01 -4.257260262966156006e-02 4.592251032590866089e-02 1.819475293159484863e-01 -2.848515212535858154e-01 -1.924468204379081726e-02 -1.294910758733749390e-01 -1.652178615331649780e-01 5.078508332371711731e-02 -2.690863609313964844e-01 -5.516024306416511536e-02 -2.049509882926940918e-01 -1.575176268815994263e-01 6.019016727805137634e-02 -1.241701915860176086e-01 -1.257290691137313843e-01 -2.947090566158294678e-01 1.476448681205511093e-02
1.757686436176300049e-01 -1.767557114362716675e-01 2.495415955781936646e-01 2.489646226167678833e-01 -1.531827896833419800e-01 -7.139873690903186798e-03 1.221781522035598755e-01 -1.169953122735023499e-01 -7.931439578533172607e-02 -5.056226253509521484e-02 -5.297290906310081482e-02 1.882339119911193848e-01 2.435902804136276245e-01 2.510824799537658691e-01 3.411081060767173767e-02 1.851485371589660645e-01 9.616994112730026245e-02 -3.778273612260818481e-02 7.010628469288349152e-03 2.054176479578018188e-02 -5.488896742463111877e-02 -3.147963285446166992e-01 -2.996397018432617188e-01 -1.011252868920564651e-02 -1.772049218416213989e-01 -8.775944262742996216e-02 6.406453903764486313e-03 -7.213597185909748077e-03 -9.042768925428390503e-02 -2.804179191589355469e-01 -3.487165570259094238e-01 3.252928555011749268e-01
2.139142528176307678e-02 -2.291966825723648071e-01 2.606715448200702667e-02 1.578502804040908813e-01 -5.747544020414352417e-02 7.373625785112380981e-02 -1.807588636875152588e-01 1.872381381690502167e-02 6.105145812034606934e-02 3.520326688885688782e-02 -2.011099457740783691e-01 5.491409078240394592e-02 2.151175737380981445e-01 2.876399755477905273e-01 1.409575194120407104e-01 4.068265110254287720e-02 -3.384028077125549316e-01 2.695384025573730469e-01 -4.361325800418853760e-01 -2.660116553306579590e-01 -2.845688909292221069e-02 -1.533991843461990356e-01 -1.554521322250366211e-01 6.576748192310333252e-02 1.438685506582260132e-01 -8.499812334775924683e-02 2.028070986270904541e-01 4.299272596836090088e-02 -5.021256953477859497e-02 -2.424381077289581299e-01 -8.949090540409088135e-02 -1.987594664096832275e-01
2.013843953609466553e-01 5.273390188813209534e-02 -7.480056374333798885e-04 2.985682487487792969e-01 7.955754548311233521e-02 -7.843220233917236328e-02 -1.701712310314178467e-01 2.131527215242385864e-01 -5.539768561720848083e-02 -2.850266396999359131e-01 2.435226552188396454e-02 1.529712975025177002e-01 2.320172935724258423e-01 1.905305534601211548e-01 -2.768007479608058929e-02 2.535789608955383301e-01 -3.006919026374816895e-01 1.419891268014907837e-01 1.094141304492950439e-01 -1.175759956240653992e-01 -2.822505533695220947e-01 -2.663448452949523926e-01 -3.243281841278076172e-01 -2.225872315466403961e-02 2.211867086589336395e-02 -1.460613310337066650e-01 -9.887518733739852905e-02 1.902942508459091187e-01 -4.839239642024040222e-02 -1.472412496805191040e-01 -1.692599058151245117e-01 6.323358416557312012e-02
-5.849859490990638733e-02 -3.018155395984649658e-01 1.993949711322784424e-01 2.905976176261901855e-01 2.279252558946609497e-01 -9.159263968467712402e-02 -7.874402403831481934e-02 1.845996230840682983e-01 -8.846900612115859985e-02 4.289878159761428833e-02 2.247353047132492065e-01 5.750995874404907227e-02 1.524090468883514404e-01 3.369301259517669678e-01 3.945953026413917542e-02 -1.975756138563156128e-01 -1.556879431009292603e-01 1.763294488191604614e-01 -4.054250568151473999e-02 -2.627764642238616943e-01 7.350596785545349121e-02 -4.077042639255523682e-01 -1.169767528772354126e-01 -1.811133772134780884e-01 -9.781457483768463135e-04 -2.451393520459532738e-03 2.417090386152267456e-01 5.521820485591888428e-02 1.205099076032638550e-01 5.047895386815071106e-02 -1.105285510420799255e-01 -7.025187462568283081e-02
1.043391823768615723e-01 1.318245474249124527e-02 1.404364407062530518e-01 2.418201118707656860e-01 -3.094825744628906250e-01 -7.163947075605392456e-02 -1.103256568312644958e-01 7.355011254549026489e-02 1.242126151919364929e-01 1.412253379821777344e-01 2.223593592643737793e-01 -1.422200202941894531e-01 1.519499570131301880e-01 2.817543745040893555e-01 1.092920824885368347e-02 -4.319065809249877930e-02 -1.038357987999916077e-01 3.163698613643646240e-01 1.414729747921228409e-02 -2.389437556266784668e-01 1.461751461029052734e-01 -3.974985778331756592e-01 1.664545834064483643e-01 -1.401265114545822144e-01 2.670287154614925385e-03 6.953139603137969971e-02 -3.416719287633895874e-02 -9.608143568038940430e-02 3.626032173633575439e-01 -7.936336100101470947e-02 -1.360994428396224976e-01 -1.277494281530380249e-01
1.513602733612060547e-01 -2.883640825748443604e-01 2.546535804867744446e-02 6.610951572656631470e-02 -9.004310518503189087e-02 -4.280638694763183594e-02 -2.041814476251602173e-01 -2.541020810604095459e-01 -2.565851807594299316e-01 -2.833196334540843964e-02 1.823709011077880859e-01 2.375498414039611816e-01 3.114816248416900635e-01 1.390187535434961319e-02 1.316910386085510254e-01 1.428483575582504272e-01 -1.010311916470527649e-01 1.055235788226127625e-01 -1.545823812484741211e-01 -1.760762780904769897e-01 -4.039086103439331055e-01 -3.146081864833831787e-01 -9.290792793035507202e-02 6.412544846534729004e-02 -1.918909698724746704e-01 -1.336209774017333984e-01 -1.622428745031356812e-01 -2.944104745984077454e-02 -1.014199256896972656e-01 -1.510729491710662842e-01 -1.140963509678840637e-01 4.827505722641944885e-02
2.552480697631835938e-01 6.062516197562217712e-02 -2.114154696464538574e-01 1.036241054534912109e-01 -4.838410392403602600e-02 -1.361994296312332153e-01 1.872787922620773315e-01 2.520347833633422852e-01 -1.849260739982128143e-02 -1.721390783786773682e-01 2.294258177280426025e-01 2.136517167091369629e-01 3.010728061199188232e-01 2.578867673873901367e-01 2.387613244354724884e-02 1.034586876630783081e-01 -1.175036579370498657e-01 -3.941097483038902283e-02 1.221848875284194946e-01 -2.092173397541046143e-01 -9.566386789083480835e-02 -1.855988502502441406e-01 4.669254645705223083e-02 -3.017925918102264404e-01 3.380097150802612305e-01 1.034474670886993408e-01 -2.197709381580352783e-01 -3.471929347142577171e-03 6.998059898614883423e-02 -9.533788263797760010e-02 -2.160840332508087158e-01 1.212850511074066162e-01
-9.092988818883895874e-02 -4.171478748321533203e-02 3.524795640259981155e-03 3.732648789882659912e-01 -2.071880549192428589e-01 -1.532022953033447266e-01 6.813354790210723877e-02 3.215215727686882019e-02 9.714087843894958496e-02 -3.009196743369102478e-02 2.586882412433624268e-01 1.193444728851318359e-01 2.234120517969131470e-01 4.411470592021942139e-01 -9.655122645199298859e-03 3.073443658649921417e-02 5.077299661934375763e-03 1.231729835271835327e-01 -3.481111722066998482e-03 -2.190716862678527832e-01 5.777288600802421570e-02 -2.071290910243988037e-01 -3.440183121711015701e-03 -1.726423799991607666e-01 -2.427178621292114258e-02 -4.774707555770874023e-01 1.195486187934875488e-01 -1.003166381269693375e-02 1.797782480716705322e-01 -1.534871757030487061e-01 -2.774777635931968689e-02 -5.142830684781074524e-02
2.027958333492279053e-01 -2.474342659115791321e-02 5.493759736418724060e-02 2.223194241523742676e-01 1.299850195646286011e-01 -2.636115252971649170e-01 3.772920072078704834e-01 2.625739872455596924e-01 2.386730015277862549e-01 1.711907684803009033e-01 2.216279506683349609e-01 -6.770818680524826050e-02 3.303732872009277344e-01 4.606178775429725647e-02 -1.370250880718231201e-01 -1.089963167905807495e-01 -8.169187605381011963e-02 7.249281555414199829e-02 -1.197219491004943848e-01 -1.842034757137298584e-01 -7.242859154939651489e-02 -3.873778507113456726e-02 5.750009417533874512e-02 -2.978265285491943359e-01 5.352546460926532745e-03 1.136949360370635986e-01 -1.098166257143020630e-01 -8.704629540443420410e-02 3.061502575874328613e-01 6.983156502246856689e-02 -7.379817962646484375e-02 1.750667542219161987e-01
8.059723675251007080e-02 -2.221721559762954712e-01 1.955575942993164062e-01 2.591560482978820801e-01 9.633732028305530548e-03 -1.064406633377075195e-01 -1.145878434181213379e-01 -1.440738588571548462e-01 1.391716152429580688e-01 -1.803838163614273071e-01 1.797630079090595245e-02 1.201029196381568909e-01 2.011286020278930664e-01 5.255361646413803101e-02 4.209891706705093384e-02 6.672446429729461670e-02 -1.098389402031898499e-01 3.868688344955444336e-01 -1.281689107418060303e-01 -2.624974846839904785e-01 1.408124566078186035e-01 -1.710114181041717529e-01 2.190723121166229248e-01 1.133962869644165039e-01 -2.092241868376731873e-02 -2.326018661260604858e-01 1.250072866678237915e-01 -2.157725160941481590e-03 3.011539578437805176e-01 -1.857567280530929565e-01 -3.051424026489257812e-01 1.785000413656234741e-01
2.689456343650817871e-01 -1.643833667039871216e-01 -3.925549332052469254e-03 2.442193180322647095e-01 2.829096317291259766e-01 -3.264239132404327393e-01 -1.905866116285324097e-01 -7.154001295566558838e-02 -8.849586546421051025e-02 2.131687477231025696e-02 -2.464961260557174683e-02 -1.410087347030639648e-01 6.675080955028533936e-02 -8.134688436985015869e-02 1.329323053359985352e-01 -1.149866655468940735e-01 -4.732693359255790710e-02 1.301839947700500488e-01 -2.805860042572021484e-01 -3.434912860393524170e-02 -1.147084757685661316e-01 -2.027508169412612915e-01 -2.892583422362804413e-02 -2.103468328714370728e-01 4.482078552246093750e-02 -2.682238817214965820e-01 -9.829155355691909790e-02 6.267155706882476807e-02 2.267335802316665649e-01 -1.542031764984130859e-01 6.519593298435211182e-02 4.204635918140411377e-01
9.325888007879257202e-02 -1.441556066274642944e-01 1.724960803985595703e-01 2.311599105596542358e-01 -2.680189013481140137e-01 -1.522772293537855148e-02 -6.785298138856887817e-02 -4.856327921152114868e-02 -5.557815730571746826e-02 -7.459121197462081909e-02 2.891247868537902832e-01 -1.125843971967697144e-01 5.655762925744056702e-02 3.569639623165130615e-01 1.065140068531036377e-01 1.171682775020599365e-01 -2.642198465764522552e-02 -1.210989430546760559e-02 -2.730746865272521973e-01 -2.260584235191345215e-01 -1.131260320544242859e-01 -2.781601846218109131e-01 -1.900846809148788452e-01 1.742154359817504883e-01 6.784203648567199707e-02 -9.093089401721954346e-02 -2.233784347772598267e-01 -3.053866624832153320e-01 2.099764794111251831e-01 -3.101883269846439362e-02 -3.323118761181831360e-02 2.496589869260787964e-01
9.872724115848541260e-02 -1.244803071022033691e-01 7.160335034132003784e-02 2.674447596073150635e-01 -2.438745088875293732e-02 -1.330956220626831055e-01 -9.000355005264282227e-02 -3.844032064080238342e-02 8.734153211116790771e-02 -2.509443461894989014e-01 8.759616315364837646e-02 9.407835453748703003e-02 4.933125153183937073e-02 7.719296962022781372e-02 1.960387229919433594e-01 -9.973023086786270142e-02 -1.631705313920974731e-01 1.591229140758514404e-01 -2.365565299987792969e-01 -3.947305381298065186e-01 2.436685562133789062e-01 -5.231624245643615723e-01 -2.926738467067480087e-03 -6.645791232585906982e-02 2.039410546422004700e-02 -9.490043669939041138e-02 -4.867980256676673889e-03 -1.303757131099700928e-01 -1.833761632442474365e-01 2.201441973447799683e-01 9.125972539186477661e-02 -9.080138057470321655e-02
-7.832998782396316528e-02 -2.275382280349731445e-01 -5.608125030994415283e-02 3.922840058803558350e-01 -1.072753034532070160e-02 -1.099065318703651428e-01 5.378608033061027527e-02 -5.253278091549873352e-02 9.624846279621124268e-02 1.191459819674491882e-01 3.806519210338592529e-01 1.425156146287918091e-01 4.591292515397071838e-02 2.146470844745635986e-01 -6.568285822868347168e-02 -1.900379806756973267e-01 -8.207756280899047852e-02 2.895397543907165527e-01 4.301067069172859192e-02 -1.759910434484481812e-01 -7.573506981134414673e-02 -2.442507445812225342e-01 8.578511327505111694e-02 -3.007071316242218018e-01 2.508173584938049316e-01 -3.565954566001892090e-01 -2.777882479131221771e-02 1.657058112323284149e-02 -1.824684254825115204e-02 1.622782275080680847e-02 -1.070471853017807007e-01 -1.391062047332525253e-02
7.994444668292999268e-02 -2.039475739002227783e-01 1.682365983724594116e-01 1.081111356616020203e-01 -2.480092346668243408e-01 1.871468126773834229e-01 -3.733298182487487793e-02 1.618622243404388428e-01 2.390923537313938141e-02 -6.517676264047622681e-02 -4.131621681153774261e-03 -1.384508162736892700e-01 3.478337228298187256e-01 2.373646795749664307e-01 -2.593499794602394104e-02 1.766500622034072876e-01 -2.843769788742065430e-01 4.238267838954925537e-01 -6.978119909763336182e-02 -4.034399092197418213e-01 3.382850065827369690e-02 -1.290861219167709351e-01 -1.497938781976699829e-01 -2.263597249984741211e-01 -2.847209200263023376e-02 -1.358603388071060181e-01 1.382487360388040543e-02 -1.955499406903982162e-03 -5.420146882534027100e-02 -8.386410027742385864e-02 5.704192072153091431e-02 -4.876390099525451660e-02
9.640337526798248291e-02 -6.627614796161651611e-02 -2.663556486368179321e-02 3.740783333778381348e-01 1.456869095563888550e-01 1.839925199747085571e-01 2.292062789201736450e-01 1.128294784575700760e-02 1.124904751777648926e-01 3.621551394462585449e-02 1.120914220809936523e-01 1.634181737899780273e-01 2.348499745130538940e-01 4.056732356548309326e-01 -2.009973973035812378e-01 1.947497576475143433e-02 -2.763840854167938232e-01 1.923426389694213867e-01 6.201203167438507080e-02 1.900381445884704590e-01 -6.777937058359384537e-03 -1.466854065656661987e-01 -1.854885518550872803e-01 9.848624467849731445e-03 2.644219994544982910e-01 1.295438129454851151e-02 -2.628968954086303711e-01 1.204929500818252563e-01 -1.155537739396095276e-01 3.394801542162895203e-02 -1.711077988147735596e-01 1.314391344785690308e-01
3.480088412761688232e-01 4.279858246445655823e-02 -1.371924281120300293e-01 2.750352919101715088e-01 1.719604581594467163e-01 1.259774714708328247e-01 1.389575097709894180e-02 -2.542309761047363281e-01 2.032870799303054810e-01 -5.840330943465232849e-02 3.525589406490325928e-01 2.330145537853240967e-01 1.445015966892242432e-01 3.825755715370178223e-01 -3.108963370323181152e-01 -3.917849622666835785e-03 -1.825760602951049805e-01 1.297124624252319336e-01 -5.319213494658470154e-02 4.256356507539749146e-02 9.575453586876392365e-03 -1.516323834657669067e-01 -1.971947401762008667e-02 -6.318756192922592163e-02 1.679363548755645752e-01 1.453793048858642578e-01 -1.107925325632095337e-01 6.958275288343429565e-02 3.733081743121147156e-02 -1.376553345471620560e-02 -1.814974248409271240e-01 4.281285777688026428e-02
4.529437422752380371e-01 2.154911607503890991e-01 6.787613779306411743e-02 1.648062616586685181e-01 -4.828756302595138550e-02 -3.917049616575241089e-03 -1.725233346223831177e-02 -2.592982538044452667e-02 6.494797766208648682e-02 -1.575054377317428589e-01 6.067032366991043091e-02 1.250303536653518677e-01 1.699564903974533081e-01 1.791117042303085327e-01 1.323989033699035645e-01 1.478488892316818237e-01 -1.929724663496017456e-01 1.319191604852676392e-01 8.030435442924499512e-02 -5.065720900893211365e-02 -2.198873609304428101e-01 -3.575674295425415039e-01 -3.952850699424743652e-01 -5.257605388760566711e-02 -2.324957400560379028e-02 -1.868510246276855469e-01 4.544814117252826691e-03 2.268843650817871094e-01 2.622508071362972260e-02 -2.730287313461303711e-01 -5.919040739536285400e-02 -7.950620725750923157e-03
1.543722450733184814e-01 -1.768931150436401367e-01 -1.055296957492828369e-01 2.570845782756805420e-01 2.356883585453033447e-01 4.777954891324043274e-02 -1.579285413026809692e-01 -1.628446280956268311e-01 -2.786177992820739746e-01 9.411627799272537231e-02 9.510265290737152100e-02 2.695192024111747742e-02 3.181930780410766602e-01 1.460455358028411865e-01 3.203420937061309814e-01 6.203791871666908264e-02 1.530349254608154297e-01 3.315877914428710938e-01 -3.381789103150367737e-02 -1.030719280242919922e-01 1.648392155766487122e-02 -7.974909991025924683e-02 -6.778735667467117310e-02 -4.008499532938003540e-02 9.424426406621932983e-02 1.774498075246810913e-01 1.122354269027709961e-01 -2.621272206306457520e-02 1.645663380622863770e-02 -1.553867906332015991e-01 -4.408953487873077393e-01 -5.125185474753379822e-02
2.872093319892883301e-01 -6.746987346559762955e-03 -7.209952175617218018e-02 4.405365288257598877e-01 -2.222586870193481445e-01 -2.200361574068665504e-03 5.114505067467689514e-02 -1.565858870744705200e-01 -5.685856938362121582e-02 9.171514213085174561e-02 2.811513841152191162e-01 -8.878694474697113037e-02 9.865768998861312866e-02 6.440865993499755859e-02 3.287671804428100586e-01 6.014189496636390686e-02 -5.353190377354621887e-02 -1.387186050415039062e-01 3.404032811522483826e-02 -2.767949104309082031e-01 -1.348108947277069092e-01 -5.544078350067138672e-02 -1.251031458377838135e-01 -1.811152249574661255e-01 6.886654347181320190e-02 -4.383240044116973877e-01 5.188296362757682800e-02 -9.425136446952819824e-02 1.352090090513229370e-01 -1.021616756916046143e-01 1.930457074195146561e-04 1.036681309342384338e-01
-1.065346002578735352e-01 -5.845567211508750916e-02 -4.874005913734436035e-03 1.936453282833099365e-01 -1.146178971976041794e-02 -1.860329806804656982e-01 7.583187893033027649e-03 2.605978958308696747e-02 1.418323516845703125e-01 -1.337720006704330444e-01 1.661787629127502441e-01 5.555095523595809937e-02 3.604945838451385498e-01 1.446684151887893677e-01 -3.659227490425109863e-02 1.295784860849380493e-01 -3.209079205989837646e-01 6.866826862096786499e-02 2.547901310026645660e-02 -2.598447799682617188e-01 2.514758706092834473e-01 -3.722440600395202637e-01 1.780938208103179932e-01 -2.083290964365005493e-01 2.562190294265747070e-01 -2.250100821256637573e-01 -5.866799503564834595e-03 1.917210966348648071e-01 -5.211839079856872559e-02 1.486722081899642944e-01 -1.108773332089185715e-02 -2.090591043233871460e-01
3.059168756008148193e-01 1.950486302375793457e-01 8.618382364511489868e-02 2.447702735662460327e-01 -2.576521225273609161e-02 -4.015090167522430420e-01 -2.479640096426010132e-01 -9.557038545608520508e-03 3.877063514664769173e-03 -1.187471002340316772e-01 -5.835099518299102783e-02 5.421800911426544189e-02 1.252386122941970825e-01 -8.112033456563949585e-02 6.769341230392456055e-02 -8.624800294637680054e-02 -1.046942323446273804e-01 4.991152137517929077e-02 -2.501845657825469971e-01 -8.825333788990974426e-03 -8.472619205713272095e-02 -3.731903731822967529e-01 -5.766097828745841980e-02 1.141802445054054260e-01 1.026012822985649109e-01 -4.156207665801048279e-02 5.436788778752088547e-03 -9.320683777332305908e-02 2.489841282367706299e-01 -3.676721453666687012e-01 6.652466207742691040e-02 2.476420551538467407e-01
1.939156502485275269e-01 -6.166189536452293396e-02 2.787539362907409668e-01 2.592858076095581055e-01 -2.570323944091796875e-01 -1.291651576757431030e-01 2.255620993673801422e-02 1.253353804349899292e-02 -9.722951054573059082e-02 1.922811148688197136e-03 -1.997415572404861450e-01 7.624877244234085083e-02 1.681998670101165771e-01 2.435158938169479370e-01 1.021251678466796875e-01 1.541494578123092651e-01 -3.913271427154541016e-02 1.727404743432998657e-01 -3.489779233932495117e-01 -6.955749541521072388e-02 -5.942473933100700378e-02 -1.435901522636413574e-01 -2.134872078895568848e-01 -7.204403728246688843e-02 -1.554152965545654297e-01 -9.997659921646118164e-02 7.625342160463333130e-02 4.212620481848716736e-02 7.381479442119598389e-02 -2.720779776573181152e-01 -2.433723956346511841e-01 3.740873336791992188e-01
-3.539611585438251495e-03 2.997319214046001434e-02 7.331590168178081512e-03 4.277562797069549561e-01 7.085432112216949463e-02 4.482705518603324890e-02 -1.732604503631591797e-01 3.893660753965377808e-02 -1.730935275554656982e-01 -2.015529721975326538e-01 6.426122039556503296e-02 1.514283567667007446e-02 3.622045516967773438e-01 1.176036819815635681e-01 5.962499231100082397e-02 1.134420111775398254e-01 2.076607048511505127e-01 2.731745243072509766e-01 -1.160231605172157288e-01 -3.637138009071350098e-01 3.496318589895963669e-03 -4.383338689804077148e-01 6.882371753454208374e-02 -6.620226800441741943e-02 -1.752139627933502197e-02 1.618490815162658691e-01 2.170833945274353027e-02 1.205263212323188782e-01 8.911304175853729248e-02 8.522944152355194092e-02 4.021101444959640503e-02 1.342288106679916382e-01
1.387065500020980835e-01 1.283924281597137451e-02 -6.863107532262802124e-02 3.476799130439758301e-01 9.002494812011718750e-02 2.017113566398620605e-01 1.983504146337509155e-01 -4.631969332695007324e-02 -3.369834274053573608e-03 2.407605573534965515e-02 2.252831161022186279e-01 1.876817494630813599e-01 2.336121499538421631e-01 3.088222146034240723e-01 -2.353584766387939453e-01 -2.722288668155670166e-01 -3.578632175922393799e-01 8.079191297292709351e-02 -1.660302579402923584e-01 8.254250138998031616e-02 3.721023211255669594e-03 -1.015544459223747253e-01 -8.905208855867385864e-02 -5.668435711413621902e-03 3.080911636352539062e-01 -1.080576479434967041e-01 -2.548242807388305664e-01 -6.187552586197853088e-02 1.764040291309356689e-01 -5.937373265624046326e-02 -3.524898737668991089e-02 -1.410419121384620667e-02
1.229387149214744568e-01 -7.029759138822555542e-02 2.727980017662048340e-01 3.192377686500549316e-01 3.782792389392852783e-02 -1.546336114406585693e-01 2.270678281784057617e-01 3.374959528446197510e-02 1.261259317398071289e-01 -1.140947788953781128e-01 8.601819723844528198e-02 -2.010301798582077026e-01 2.338531613349914551e-01 -8.978551626205444336e-02 1.286155879497528076e-01 1.565251946449279785e-01 -6.397616118192672729e-02 6.546775251626968384e-02 -4.865279495716094971e-01 8.960422873497009277e-02 4.470641911029815674e-02 -1.044361591339111328e-01 7.441628724336624146e-02 -3.024611063301563263e-02 1.084836721420288086e-01 1.543472707271575928e-01 -9.733470529317855835e-02 1.286008954048156738e-01 3.583331704139709473e-01 -8.337256312370300293e-02 -1.805686354637145996e-01 2.073760181665420532e-01
1.977201700210571289e-01 1.131269782781600952e-01 1.329342573881149292e-01 1.016106233000755310e-01 -1.323478519916534424e-01 1.855337619781494141e-01 -3.201024532318115234e-01 2.008295245468616486e-02 3.651909530162811279e-02 1.131033152341842651e-01 3.311965987086296082e-02 1.666194386780261993e-02 3.854183554649353027e-01 7.877434790134429932e-02 2.266570180654525757e-01 1.389576643705368042e-01 5.579828843474388123e-02 9.635858982801437378e-02 -1.037661060690879822e-01 -1.381776183843612671e-01 2.968920744024217129e-04 -3.090241551399230957e-01 -3.041738569736480713e-01 -7.739804685115814209e-02 4.955601319670677185e-02 -1.070623993873596191e-01 -2.630769312381744385e-01 -3.254506886005401611e-01 2.790744006633758545e-01 9.181489236652851105e-03 -1.381578147411346436e-01 4.474348574876785278e-02
1.162757202982902527e-01 -3.057931177318096161e-02 1.659170687198638916e-01 2.518606185913085938e-01 3.594505786895751953e-02 -1.804239600896835327e-01 -8.833978325128555298e-02 -4.455551505088806152e-02 -1.412443164736032486e-02 -1.646383083425462246e-03 1.138321012258529663e-01 -1.191217899322509766e-01 1.993930190801620483e-01 2.259335517883300781e-01 -6.807301193475723267e-02 -2.606807053089141846e-01 -2.549025714397430420e-01 1.209578812122344971e-01 1.234317719936370850e-01 -2.283523380756378174e-01 3.691274225711822510e-01 -3.534130156040191650e-01 1.304930597543716431e-01 -1.461762338876724243e-01 3.511957526206970215e-01 -1.012670695781707764e-01 7.259865757077932358e-03 2.233538031578063965e-01 -1.261774301528930664e-01 2.733933925628662109e-02 -1.133109033107757568e-01 -2.506229653954505920e-02
3.464232683181762695e-01 -3.380241617560386658e-02 1.160663664340972900e-01 1.210961714386940002e-01 5.034032464027404785e-02 2.303182184696197510e-01 1.703467816114425659e-01 -7.785774767398834229e-02 -1.792334578931331635e-02 -1.137770786881446838e-01 4.696001857519149780e-02 1.650189608335494995e-01 6.845781207084655762e-02 2.580590844154357910e-01 9.826459921896457672e-03 -2.583939582109451294e-02 -2.497133165597915649e-01 1.252340078353881836e-01 -7.757554203271865845e-02 2.921612858772277832e-01 1.397950481623411179e-02 -2.858802378177642822e-01 -1.669016033411026001e-01 -1.310028284788131714e-01 3.224562704563140869e-01 -3.684906661510467529e-01 -2.379881739616394043e-01 1.172316521406173706e-01 8.327479660511016846e-02 -1.413954794406890869e-01 2.638050168752670288e-02 -1.057279333472251892e-01
1.053564921021461487e-01 -9.104429185390472412e-02 -3.103820979595184326e-02 2.100664824247360229e-01 6.349880993366241455e-02 2.619754374027252197e-01 2.022997476160526276e-02 -1.805621534585952759e-01 -7.934264838695526123e-02 6.927148997783660889e-02 -9.061229228973388672e-02 -1.833946704864501953e-01 4.010723829269409180e-01 -1.069271285086870193e-02 1.866179853677749634e-01 1.901509463787078857e-01 -3.126376271247863770e-01 -2.215088577941060066e-03 -3.175053596496582031e-01 1.786452345550060272e-02 -2.105137705802917480e-01 -4.258095026016235352e-01 -2.124722748994827271e-01 -2.966405265033245087e-02 1.211667805910110474e-01 -4.668816179037094116e-02 -5.690804123878479004e-02 5.662842094898223877e-02 1.480534672737121582e-02 -8.417472243309020996e-02 1.645231246948242188e-01 -1.293845772743225098e-01
2.014466822147369385e-01 -5.233579128980636597e-02 1.177677065134048462e-01 1.359536200761795044e-01 1.049976125359535217e-01 -2.370885014533996582e-01 7.117778062820434570e-03 4.230634495615959167e-02 -9.132212400436401367e-02 -1.133960634469985962e-01 2.382398545742034912e-01 -1.257695704698562622e-01 3.527098000049591064e-01 3.129424154758453369e-01 -6.151660811156034470e-03 9.147864580154418945e-02 -1.504016518592834473e-01 2.258392982184886932e-02 -9.202269464731216431e-02 -1.898812353610992432e-01 3.634957969188690186e-01 -2.911346852779388428e-01 2.356587648391723633e-01 -2.829190194606781006e-01 8.670005947351455688e-02 -1.063103824853897095e-01 8.891195058822631836e-02 5.951420962810516357e-02 7.690402120351791382e-02 1.485357582569122314e-01 2.273143529891967773e-01 -2.642254903912544250e-02
-1.803907901048660278e-01 -3.401137292385101318e-01 7.885406166315078735e-02 2.276794463396072388e-01 2.887378446757793427e-02 -2.330221980810165405e-01 -3.514705225825309753e-02 -1.417785137891769409e-02 -3.584164753556251526e-02 -2.448446601629257202e-01 3.136865794658660889e-01 -1.247407123446464539e-01 2.596072256565093994e-01 3.517859801650047302e-02 -1.039046198129653931e-01 -1.166319176554679871e-01 2.276198752224445343e-02 2.830530107021331787e-01 -8.651003241539001465e-02 -2.413450181484222412e-01 -8.185587078332901001e-02 -2.744475007057189941e-01 -1.985410302877426147e-01 -3.752248287200927734e-01 1.559216231107711792e-01 -6.969366967678070068e-02 1.103463023900985718e-01 -1.945517957210540771e-02 2.085890807211399078e-02 -8.858103305101394653e-03 -1.064241975545883179e-01 8.224956691265106201e-02
8.421114087104797363e-02 -1.046934798359870911e-01 9.815868735313415527e-02 3.113956749439239502e-01 1.273495703935623169e-01 -8.378332853317260742e-02 -2.465377449989318848e-01 -3.212276473641395569e-02 -1.627018302679061890e-01 2.971955691464245319e-04 9.755345433950424194e-02 8.085057884454727173e-02 1.434824466705322266e-01 -2.183024026453495026e-02 1.277076900005340576e-01 7.948984950780868530e-02 -1.458877325057983398e-01 2.699966132640838623e-01 -2.547340989112854004e-01 -3.413910269737243652e-01 -3.238756954669952393e-02 -4.510998129844665527e-01 1.503557562828063965e-01 -2.611671686172485352e-01 -1.544642746448516846e-01 1.325242370367050171e-01 1.284360587596893311e-01 -2.267128601670265198e-02 -1.922980882227420807e-02 -2.537261843681335449e-01 2.232254855334758759e-02 -9.709466993808746338e-02
2.059580683708190918e-01 -4.038754850625991821e-02 -2.874432876706123352e-02 1.763840317726135254e-01 -1.972883194684982300e-01 1.124894842505455017e-01 1.030326932668685913e-01 -4.206615313887596130e-02 -9.908824414014816284e-02 -1.970563381910324097e-01 1.345463842153549194e-01 -3.292720317840576172e-01 1.886411160230636597e-01 3.536162376403808594e-01 2.303193360567092896e-01 -5.284993350505828857e-02 -2.097718119621276855e-01 1.260386407375335693e-01 -6.440430134534835815e-02 -1.651110202074050903e-01 -2.728246152400970459e-01 -8.617772161960601807e-02 -7.885346561670303345e-02 2.990367077291011810e-02 3.176544308662414551e-01 -2.868533730506896973e-01 6.393927335739135742e-02 1.181919500231742859e-01 -6.709239445626735687e-03 -2.600884437561035156e-01 5.481063947081565857e-02 1.272584944963455200e-01
-4.218219220638275146e-02 -2.867265939712524414e-01 4.183123633265495300e-02 2.542177736759185791e-01 7.273615151643753052e-02 -1.569869965314865112e-01 -1.373189240694046021e-01 -2.633481025695800781e-01 -9.860233403742313385e-03 -1.593686267733573914e-02 3.849309384822845459e-01 2.507814764976501465e-02 2.886703908443450928e-01 1.116753891110420227e-01 -9.376169741153717041e-02 -2.285256981849670410e-01 -1.818617731332778931e-01 1.944528222084045410e-01 1.099286451935768127e-01 -3.731172084808349609e-01 1.385327801108360291e-02 -1.466668248176574707e-01 -7.172258198261260986e-02 -1.388812810182571411e-01 1.944371163845062256e-01 -2.389007359743118286e-01 9.065033518709242344e-04 -1.220094487071037292e-01 1.194989010691642761e-01 1.729707792401313782e-02 -1.551742106676101685e-01 -9.366078674793243408e-02
9.304801374673843384e-02 6.065635755658149719e-02 7.505028694868087769e-02 2.428496032953262329e-01 -1.348956376314163208e-01 3.002293594181537628e-02 -9.818372130393981934e-02 1.676241159439086914e-01 1.785762310028076172e-01 1.281000375747680664e-01 1.120648235082626343e-01 -8.674193918704986572e-02 -4.858616739511489868e-02 4.589874148368835449e-01 1.600518375635147095e-01 -4.982792586088180542e-02 -2.726952135562896729e-01 3.377081453800201416e-01 -2.287248522043228149e-02 -3.415265381336212158e-01 -6.484432518482208252e-02 -2.336117625236511230e-01 -1.587454229593276978e-01 -2.679019272327423096e-01 8.124062418937683105e-02 -1.040916517376899719e-01 3.364695608615875244e-02 4.225083440542221069e-02 3.465900570154190063e-02 -1.165185943245887756e-01 -1.188098490238189697e-01 2.147958129644393921e-01
8.703804342076182365e-04 -8.165714144706726074e-02 -1.128071025013923645e-01 3.878640532493591309e-01 1.289356499910354614e-02 7.046367973089218140e-02 1.268366873264312744e-01 -3.220734000205993652e-02 -8.856671303510665894e-02 1.137071773409843445e-01 2.862402498722076416e-01 1.744389832019805908e-01 1.111673042178153992e-01 -1.021762937307357788e-02 -1.522215898148715496e-04 -1.582593321800231934e-01 -1.778221726417541504e-01 1.376691311597824097e-01 -1.298159454017877579e-02 -4.048511981964111328e-01 4.750349745154380798e-02 -4.128169119358062744e-01 -6.598225329071283340e-03 -1.579980254173278809e-01 7.535206526517868042e-02 -1.501506417989730835e-01 9.721126407384872437e-02 1.373114157468080521e-02 2.592015862464904785e-01 1.271982491016387939e-02 -2.953161001205444336e-01 -1.803281456232070923e-01
-4.313902929425239563e-02 -2.766869664192199707e-01 3.052384220063686371e-02 1.526262313127517700e-01 -3.050161898136138916e-01 -1.381429284811019897e-01 1.031041294336318970e-01 -3.212778642773628235e-02 2.667497470974922180e-02 -3.341194614768028259e-02 2.854778766632080078e-01 -6.676497403532266617e-03 4.230527579784393311e-01 -3.485711291432380676e-02 1.965934634208679199e-01 1.301175206899642944e-01 -6.435158103704452515e-02 1.355882883071899414e-01 6.911484152078628540e-02 -1.984574496746063232e-01 7.576724886894226074e-02 -1.837145537137985229e-01 -1.439093649387359619e-01 2.186094969511032104e-02 3.996472358703613281e-01 1.311457902193069458e-01 1.852802634239196777e-01 3.888339549303054810e-02 -1.126805618405342102e-01 -2.532148361206054688e-01 -1.637930423021316528e-01 -1.032943874597549438e-01
-2.932729385793209076e-02 -2.817557156085968018e-01 4.704777523875236511e-02 2.872038483619689941e-01 -2.906699776649475098e-01 -1.494985818862915039e-01 -1.378885507583618164e-01 -1.284471005201339722e-01 7.965110242366790771e-02 -5.980190262198448181e-02 1.871820688247680664e-01 -1.211256161332130432e-02 1.414767503738403320e-01 1.577205583453178406e-02 1.597826629877090454e-01 1.472701579332351685e-01 -1.540784388780593872e-01 2.245493233203887939e-01 5.397151410579681396e-02 -3.555111959576606750e-02 5.675813183188438416e-02 -9.848819673061370850e-02 -2.891241610050201416e-01 -1.177946552634239197e-01 4.199347496032714844e-01 -5.146918445825576782e-02 2.200418859720230103e-01 -5.539297685027122498e-02 -1.301037818193435669e-01 -2.578774094581604004e-01 -2.698593139648437500e-01 6.821554899215698242e-02
2.416931986808776855e-01 1.619480177760124207e-02 1.412616074085235596e-01 2.903959453105926514e-01 2.953442186117172241e-02 -6.528734415769577026e-02 -7.641751319169998169e-02 -7.204762101173400879e-02 3.285581469535827637e-01 1.591657996177673340e-01 3.666332066059112549e-01 -2.423151135444641113e-01 2.016262412071228027e-01 -2.897713892161846161e-02 -5.796819180250167847e-02 -3.079075366258621216e-02 7.078895717859268188e-02 2.173043489456176758e-01 -8.393166959285736084e-02 -1.593229621648788452e-01 2.872624993324279785e-01 -2.289604842662811279e-01 7.986162602901458740e-02 4.667628183960914612e-02 7.396580278873443604e-02 -1.551577895879745483e-01 -1.650018244981765747e-01 -1.747273504734039307e-01 -6.527832895517349243e-02 -1.153011098504066467e-01 -1.969743967056274414e-01 2.771931588649749756e-01
2.932999730110168457e-01 -1.810182929039001465e-01 1.197686269879341125e-01 1.546740680932998657e-01 -2.004925459623336792e-01 1.787518709897994995e-01 -1.656422466039657593e-01 -1.942309588193893433e-01 -1.934087425470352173e-01 -2.344006113708019257e-02 -1.370106730610132217e-02 2.755494415760040283e-01 1.392574459314346313e-01 8.175852149724960327e-02 -1.718121208250522614e-02 3.075612485408782959e-01 -1.988716423511505127e-01 5.748655274510383606e-02 -2.504932284355163574e-01 -2.837149612605571747e-02 -2.607545852661132812e-01 -2.846751213073730469e-01 -3.924055397510528564e-02 -1.245626881718635559e-01 5.834379419684410095e-02 -2.187127768993377686e-01 3.771097958087921143e-02 5.062744021415710449e-02 -2.162589579820632935e-01 -2.059748172760009766e-01 -7.828112691640853882e-02 2.180546075105667114e-01
1.668219864368438721e-01 -2.745051383972167969e-01 3.198188841342926025e-01 1.637315452098846436e-01 -5.425994098186492920e-02 1.677974462509155273e-01 3.462294116616249084e-02 -2.675232887268066406e-01 -2.367877513170242310e-01 7.298019528388977051e-02 7.074131071567535400e-02 -7.685186713933944702e-02 3.147675991058349609e-01 4.626838862895965576e-02 -5.436052009463310242e-02 2.188059240579605103e-01 3.303858265280723572e-02 1.934099942445755005e-01 -1.630942374467849731e-01 -4.826720431447029114e-02 -2.362993359565734863e-01 -3.358054459095001221e-01 -8.689425885677337646e-02 5.874706432223320007e-02 7.993339747190475464e-02 -6.439054012298583984e-02 5.996603891253471375e-02 6.872100383043289185e-02 -1.838180720806121826e-01 -2.622033953666687012e-01 -8.416000008583068848e-02 2.529669702053070068e-01
1.691055297851562500e-01 -3.744728267192840576e-01 1.084555462002754211e-01 3.175575137138366699e-01 1.626109331846237183e-01 6.916063837707042694e-03 4.865534231066703796e-02 5.335766449570655823e-02 -1.179229989647865295e-01 3.039024211466312408e-02 1.582679599523544312e-01 -8.773050457239151001e-02 1.398964673280715942e-01 3.097021281719207764e-01 5.321706086397171021e-02 2.332384139299392700e-01 -1.594726294279098511e-01 3.745237588882446289e-01 1.169367432594299316e-01 -3.496218323707580566e-01 -3.796701133251190186e-02 -2.112029790878295898e-01 -1.212214529514312744e-01 3.784213215112686157e-02 -5.987294763326644897e-02 -1.373516619205474854e-01 -1.101522892713546753e-02 9.837371110916137695e-02 -2.065580636262893677e-01 -3.509126976132392883e-02 1.615695953369140625e-01 -2.312485314905643463e-02
2.050368487834930420e-01 1.435856986790895462e-02 9.852127730846405029e-02 3.176571428775787354e-01 -2.567032277584075928e-01 -1.451849490404129028e-01 1.935623884201049805e-01 -1.454696506261825562e-01 -3.201296925544738770e-02 2.059448212385177612e-01 3.716813623905181885e-01 -6.749168783426284790e-02 1.979664415121078491e-01 8.225654251873493195e-03 1.962468624114990234e-01 -1.228548735380172729e-01 -6.496744602918624878e-02 -7.391349878162145615e-03 7.720463722944259644e-02 -4.187719821929931641e-01 4.058274440467357635e-03 -1.781067699193954468e-01 -2.075046300888061523e-02 -8.204963803291320801e-02 2.165230922400951385e-02 -3.586069345474243164e-01 3.740984201431274414e-02 -8.236840367317199707e-02 -3.426175937056541443e-02 -1.676021963357925415e-01 -1.723627597093582153e-01 -4.244092479348182678e-02
8.797448873519897461e-02 -1.497791986912488937e-02 1.529351770877838135e-01 3.235258758068084717e-01 -3.662183284759521484e-01 -3.930763155221939087e-02 -1.891396343708038330e-01 -1.221462786197662354e-01 -1.274096220731735229e-01 1.814519017934799194e-01 3.399662971496582031e-01 -8.459355682134628296e-02 1.543699949979782104e-01 -5.464347824454307556e-02 -6.202963367104530334e-02 2.570646405220031738e-01 -2.112903445959091187e-01 -4.638181626796722412e-02 -1.994276195764541626e-01 9.466802328824996948e-02 -1.199119985103607178e-01 -4.075843989849090576e-01 -2.038935273885726929e-01 -8.480206131935119629e-02 -1.156999468803405762e-01 4.843924194574356079e-02 -8.359373360872268677e-02 1.170858889818191528e-01 -5.836424976587295532e-02 -6.825348827987909317e-03 -2.039967030286788940e-01 -5.189292132854461670e-02
4.046289026737213135e-01 2.085190862417221069e-01 -8.568841964006423950e-02 2.798887491226196289e-01 -6.259650737047195435e-02 -4.027021676301956177e-02 8.034627884626388550e-02 4.042582213878631592e-02 -4.515853896737098694e-02 -1.436583548784255981e-01 1.488524824380874634e-01 -8.910404145717620850e-02 4.170981347560882568e-01 3.334262967109680176e-01 2.934320457279682159e-02 2.530973171815276146e-03 -1.912323981523513794e-01 -7.378216087818145752e-02 1.470456123352050781e-01 -2.119271904230117798e-01 -3.240008652210235596e-02 2.711088955402374268e-02 -2.062675207853317261e-01 1.062778830528259277e-01 -6.349311023950576782e-02 -2.714415639638900757e-02 -1.915677189826965332e-01 -1.030374616384506226e-01 -6.216282770037651062e-02 -3.531715273857116699e-01 -6.357962847687304020e-04 9.923331439495086670e-02
1.977745294570922852e-01 -7.674143463373184204e-02 4.006252884864807129e-01 4.698063731193542480e-01 -9.789302200078964233e-02 -2.895115315914154053e-02 1.377409845590591431e-01 -2.809736877679824829e-02 -3.078208304941654205e-02 2.956185303628444672e-02 3.902982175350189209e-02 8.650060743093490601e-02 1.259235739707946777e-01 4.137730225920677185e-02 1.128089651465415955e-01 1.741671264171600342e-01 -1.820180118083953857e-01 1.082110404968261719e-01 -9.222643077373504639e-02 -1.626838929951190948e-02 -1.646045893430709839e-01 -6.223493983270600438e-05 -3.694800138473510742e-01 -7.002702355384826660e-02 -3.322157263755798340e-02 -1.811402589082717896e-01 -9.475300088524818420e-03 -1.227517724037170410e-01 -4.123561829328536987e-02 -1.034528985619544983e-01 -1.656689792871475220e-01 4.013617932796478271e-01
2.334757596254348755e-01 -3.464462235569953918e-03 1.357978433370590210e-01 1.113704144954681396e-01 -6.725776940584182739e-02 -6.209374219179153442e-02 -6.260813027620315552e-02 -2.334907948970794678e-01 -5.418052151799201965e-02 2.641192078590393066e-01 1.024964265525341034e-02 1.156078353524208069e-01 -2.418609708547592163e-02 9.760499745607376099e-02 -2.434432134032249451e-02 1.580151766538619995e-01 -1.598902046680450439e-01 1.648698747158050537e-01 -1.551848500967025757e-01 -2.851719558238983154e-01 -1.574614048004150391e-01 -2.531259059906005859e-01 -4.148306790739297867e-03 -4.056678712368011475e-01 4.924110695719718933e-02 1.670624017715454102e-01 -1.841419637203216553e-01 2.220281958580017090e-01 1.915574520826339722e-01 -2.565533518791198730e-01 1.056614592671394348e-01 2.952242195606231689e-01
1.727955937385559082e-01 6.109981611371040344e-02 1.186776906251907349e-01 1.985971182584762573e-01 6.569573655724525452e-03 -1.980053260922431946e-03 -2.790331244468688965e-01 2.661552429199218750e-01 -1.246706396341323853e-01 1.683920323848724365e-01 9.525459259748458862e-02 1.101667806506156921e-01 -8.989362977445125580e-03 3.094850778579711914e-01 3.102266192436218262e-01 1.073665022850036621e-01 -1.218143012374639511e-02 7.648109644651412964e-02 -2.423282563686370850e-01 -1.326295733451843262e-01 2.537315897643566132e-02 -3.682734668254852295e-01 4.058207571506500244e-02 -1.391160339117050171e-01 1.273978948593139648e-01 -6.701517384499311447e-03 -2.889974713325500488e-01 -2.397589385509490967e-01 7.379605621099472046e-02 -1.902565062046051025e-01 -2.352761775255203247e-01 3.926247730851173401e-02
2.216041088104248047e-01 -1.538420915603637695e-01 1.832601055502891541e-02 1.429183483123779297e-01 -1.215208694338798523e-01 3.672020137310028076e-02 -1.193408444523811340e-01 -3.660735860466957092e-02 -3.141257166862487793e-01 -9.110633283853530884e-03 7.486719638109207153e-02 7.502055913209915161e-02 2.886639833450317383e-01 1.350867301225662231e-01 5.429630726575851440e-02 1.928165107965469360e-01 -1.024258807301521301e-01 2.862632088363170624e-02 -2.999596297740936279e-01 -2.508235573768615723e-01 -1.950502991676330566e-01 -4.030351340770721436e-01 -1.925963759422302246e-01 -8.941078186035156250e-02 -4.755414277315139771e-02 -2.599264085292816162e-01 -4.817898571491241455e-02 2.430092357099056244e-02 -1.922948062419891357e-01 -3.140470981597900391e-01 7.012216746807098389e-02 6.992183625698089600e-03
-1.566987484693527222e-02 -2.184286480769515038e-03 5.627731978893280029e-02 2.122871428728103638e-01 1.212897449731826782e-01 -9.619975835084915161e-02 2.267512679100036621e-01 6.647699512541294098e-03 -1.400194913148880005e-01 3.285660147666931152e-01 4.391128420829772949e-01 -2.084790766239166260e-01 1.684778183698654175e-01 4.183801412582397461e-01 2.963351085782051086e-02 1.359675526618957520e-01 -1.984542906284332275e-01 1.280222684144973755e-01 -2.893255352973937988e-01 -1.176642626523971558e-01 -1.480058487504720688e-02 -9.440056979656219482e-02 -3.867051005363464355e-02 7.771822065114974976e-02 1.280060559511184692e-01 9.692928194999694824e-02 -1.932050734758377075e-01 -1.362841725349426270e-01 7.045281678438186646e-02 -1.717275679111480713e-01 -3.972740098834037781e-02 -4.177885875105857849e-02
1.458177417516708374e-01 -7.432693615555763245e-03 2.453435808420181274e-01 3.149296641349792480e-01 -4.324060678482055664e-02 -1.255739927291870117e-01 4.299747198820114136e-02 3.513086587190628052e-02 9.165242314338684082e-02 -1.043049395084381104e-01 3.602755367755889893e-01 -2.987800911068916321e-02 6.354453414678573608e-02 -1.955112814903259277e-02 1.110523790121078491e-01 1.438578404486179352e-02 -1.500352919101715088e-01 8.901993930339813232e-02 5.730605125427246094e-02 -1.619601249694824219e-01 2.601641416549682617e-01 -5.472171902656555176e-01 3.278912305831909180e-01 -7.793574780225753784e-02 1.106601953506469727e-01 8.935025334358215332e-02 5.699959397315979004e-02 2.421110123395919800e-01 2.541364869102835655e-03 -5.035871639847755432e-02 -2.153623104095458984e-02 -7.671280205249786377e-02
5.392533540725708008e-02 -7.209695875644683838e-02 2.278240472078323364e-01 3.356399238109588623e-01 -2.171616107225418091e-01 -2.303195744752883911e-01 -1.687393635511398315e-01 -3.367592813447117805e-03 -2.080951631069183350e-02 -1.120259016752243042e-01 4.465502202510833740e-01 9.132963418960571289e-02 2.265309989452362061e-01 1.520713120698928833e-01 -1.216870546340942383e-01 1.970389336347579956e-01 1.220385059714317322e-01 -5.923221353441476822e-03 -3.598098456859588623e-02 7.214017212390899658e-02 -1.702315509319305420e-01 -1.485586613416671753e-01 -3.061784058809280396e-02 -7.820936292409896851e-02 1.827059686183929443e-01 -9.616091102361679077e-02 -1.774554848670959473e-01 -1.570453792810440063e-01 2.077003568410873413e-01 -4.458838701248168945e-02 2.531128525733947754e-01 2.496692985296249390e-01
4.285431504249572754e-01 -3.660922497510910034e-02 -7.935735583305358887e-02 1.532180011272430420e-01 9.524415433406829834e-02 3.933493793010711670e-02 -4.484738036990165710e-02 5.949809774756431580e-02 -1.070775985717773438e-01 -2.132714092731475830e-01 9.213860332965850830e-02 1.335662603378295898e-01 2.815599143505096436e-01 1.404051929712295532e-01 9.401781857013702393e-02 2.298768162727355957e-01 -2.786133289337158203e-01 4.805431514978408813e-02 8.804769255220890045e-03 -2.104029655456542969e-01 -2.612336874008178711e-01 -2.796179056167602539e-01 -3.051862120628356934e-01 3.091085702180862427e-02 -9.451419860124588013e-02 -6.898710876703262329e-02 -3.369903564453125000e-02 2.456640303134918213e-01 8.987042307853698730e-02 -1.709308922290802002e-01 -2.185169458389282227e-01 -9.370365180075168610e-03
3.334379196166992188e-01 -1.370690762996673584e-01 1.392881870269775391e-01 2.799032330513000488e-01 -2.561091780662536621e-01 -1.002821139991283417e-02 -2.794826403260231018e-02 1.522582489997148514e-02 -8.334406465291976929e-02 2.078009843826293945e-01 -2.307684272527694702e-01 2.386059425771236420e-02 2.535233199596405029e-01 -2.232091687619686127e-02 7.346605509519577026e-02 1.754708141088485718e-01 9.834077954292297363e-02 1.995590627193450928e-01 3.088604845106601715e-02 -1.325917392969131470e-01 -2.980628907680511475e-01 -2.310809940099716187e-01 -2.073584310710430145e-02 -3.218049108982086182e-01 1.763998181559145451e-03 -1.626146584749221802e-01 -1.165950670838356018e-01 1.144782155752182007e-01 1.308889538049697876e-01 -2.079532444477081299e-01 1.658420562744140625e-01 2.130364924669265747e-01
1.481420248746871948e-01 -1.461768001317977905e-01 9.127046167850494385e-02 1.869022101163864136e-01 -3.243037164211273193e-01 -2.105302065610885620e-01 -3.350354358553886414e-02 9.098670631647109985e-02 -1.840552687644958496e-01 8.555781841278076172e-02 2.180653065443038940e-01 -1.896143257617950439e-01 2.530499100685119629e-01 3.049399852752685547e-01 1.525803804397583008e-01 1.659553945064544678e-01 -2.149067819118499756e-01 -8.919155225157737732e-03 -1.349476277828216553e-01 -1.169302761554718018e-01 -1.001589559018611908e-02 -2.611598074436187744e-01 -3.581914305686950684e-02 2.069434970617294312e-01 5.915706977248191833e-02 3.660526871681213379e-02 -2.860452830791473389e-01 -2.881938219070434570e-01 2.384017258882522583e-01 -6.552775949239730835e-02 -2.260260097682476044e-02 -7.810947950929403305e-03
-6.864183396100997925e-02 -4.380932822823524475e-02 1.810020059347152710e-01 8.880538493394851685e-02 -5.703059956431388855e-02 -2.696639001369476318e-01 -9.056435525417327881e-02 1.075319945812225342e-01 -3.137585893273353577e-02 -1.397170275449752808e-01 1.883939504623413086e-01 7.937866449356079102e-02 2.144785076379776001e-01 3.354626297950744629e-01 -1.793180555105209351e-01 -1.461682282388210297e-02 -2.869893610477447510e-01 1.791927367448806763e-01 -1.760654747486114502e-01 -2.815872430801391602e-01 2.710840702056884766e-01 -4.222253262996673584e-01 1.249761730432510376e-01 -1.858316808938980103e-01 1.244905143976211548e-01 -1.813275367021560669e-02 -1.463776826858520508e-01 -2.383697032928466797e-02 -7.159291207790374756e-02 1.750089973211288452e-01 -1.330993417650461197e-02 5.790343135595321655e-02
2.704016864299774170e-01 -2.361126840114593506e-01 2.802846431732177734e-01 1.581375747919082642e-01 1.103200763463973999e-01 -6.387386005371809006e-03 -8.729872107505798340e-02 -7.494381070137023926e-02 2.751861214637756348e-01 -7.501993328332901001e-02 2.085634768009185791e-01 -2.490523159503936768e-01 3.161555826663970947e-01 8.071949332952499390e-02 6.760903447866439819e-02 -4.698132164776325226e-03 -3.701065108180046082e-02 2.157653719186782837e-01 3.023922257125377655e-02 -1.132246702909469604e-01 7.411716878414154053e-02 -1.554947942495346069e-01 2.024910151958465576e-01 4.749837890267372131e-02 7.262741681188344955e-03 -2.244722843170166016e-01 5.037271976470947266e-02 1.468750927597284317e-02 3.117394149303436279e-01 -2.954156398773193359e-01 -1.157907098531723022e-01 2.419320642948150635e-01
2.141177803277969360e-01 -1.076571419835090637e-01 -6.910529732704162598e-02 2.683184742927551270e-01 -6.738203763961791992e-02 -1.921993345022201538e-01 3.017876446247100830e-01 3.051927387714385986e-01 -1.681846529245376587e-01 1.470036059617996216e-02 6.967775523662567139e-02 2.052723020315170288e-01 7.940138876438140869e-02 2.612247765064239502e-01 5.466341599822044373e-02 6.874931603670120239e-02 4.354018718004226685e-03 -8.633325994014739990e-02 9.193659573793411255e-02 -7.118535041809082031e-02 1.302653457969427109e-03 -3.497051298618316650e-01 -1.393621787428855896e-02 -8.802346885204315186e-02 4.727284610271453857e-01 -1.044707372784614563e-01 -1.316146999597549438e-01 -1.563478261232376099e-01 -1.091609373688697815e-01 1.825542561709880829e-02 -1.995683610439300537e-01 5.368752405047416687e-02
4.125744700431823730e-01 -1.349022686481475830e-01 -4.179500043392181396e-02 3.147881031036376953e-01 -7.375680655241012573e-02 2.151772826910018921e-01 5.270879343152046204e-02 1.851579733192920685e-02 3.000982701778411865e-01 -1.081062033772468567e-01 4.411380738019943237e-02 1.222322061657905579e-01 1.830562055110931396e-01 3.637806773185729980e-01 -3.744940161705017090e-01 4.432196728885173798e-04 -1.477799564599990845e-01 1.112893149256706238e-01 -7.310871779918670654e-02 1.154654473066329956e-01 6.206320971250534058e-02 -1.033368334174156189e-01 -1.164379641413688660e-01 -1.015715301036834717e-01 2.467456758022308350e-01 -7.138025760650634766e-02 1.177592575550079346e-02 8.053155615925788879e-03 3.692121058702468872e-02 1.434435993432998657e-01 -2.080711871385574341e-01 -9.185403585433959961e-02
2.778317332267761230e-01 -8.818218111991882324e-02 -1.737829744815826416e-01 2.124155014753341675e-01 9.624006599187850952e-02 5.674150213599205017e-02 -1.960792392492294312e-01 1.753770262002944946e-01 -1.143325492739677429e-01 -1.691875457763671875e-01 1.656716465950012207e-01 1.219257414340972900e-01 3.055153489112854004e-01 1.750823110342025757e-01 4.070779308676719666e-02 -1.443153023719787598e-01 -2.341003865003585815e-01 -1.314179748296737671e-01 -1.965534240007400513e-01 -1.269024759531021118e-01 -2.618485689163208008e-01 -1.744506955146789551e-01 -2.508845329284667969e-01 2.291633188724517822e-01 1.089646369218826294e-01 -7.154932618141174316e-02 -1.365140080451965332e-01 4.630258306860923767e-02 -7.219778001308441162e-02 -2.226008772850036621e-01 -7.449584454298019409e-02 2.969618141651153564e-01
9.961227327585220337e-02 -3.142139315605163574e-01 3.536540865898132324e-01 2.862614095211029053e-01 1.615706980228424072e-01 -2.931557781994342804e-02 -6.734444200992584229e-02 2.348753809928894043e-02 1.536909043788909912e-01 1.419746410101652145e-02 9.410659223794937134e-02 -1.192172020673751831e-01 2.803460955619812012e-01 -2.165571227669715881e-02 -1.233694478869438171e-01 -1.758147962391376495e-02 -1.783480048179626465e-01 3.423716425895690918e-01 -1.357642468065023422e-02 -2.029972970485687256e-01 1.545346677303314209e-01 -1.768090277910232544e-01 1.005745157599449158e-01 1.499616056680679321e-01 1.261488497257232666e-01 -3.757969439029693604e-01 1.125738695263862610e-01 1.437713298946619034e-02 1.001676544547080994e-01 -1.350990682840347290e-01 -5.071764066815376282e-02 1.782042831182479858e-01
2.605905532836914062e-01 -1.652953475713729858e-01 2.711768746376037598e-01 4.517651796340942383e-01 1.070225983858108521e-01 -2.122361361980438232e-01 -3.074780805036425591e-03 1.308250278234481812e-01 -1.623189542442560196e-03 1.932880729436874390e-01 2.057845443487167358e-01 2.778088748455047607e-01 1.410036385059356689e-01 -1.039510592818260193e-01 -2.633570507168769836e-02 1.866540759801864624e-01 -2.047519832849502563e-01 -1.680855304002761841e-01 -1.428235620260238647e-01 -2.139635980129241943e-01 -2.911542356014251709e-01 -1.318574547767639160e-01 8.024090528488159180e-02 -6.222032755613327026e-02 1.994652301073074341e-02 1.335896402597427368e-01 6.007774546742439270e-02 1.415483057498931885e-01 1.114932000637054443e-01 -1.628360897302627563e-01 -1.240220852196216583e-02 -2.444859594106674194e-02
2.412365227937698364e-01 5.525387078523635864e-02 4.143164679408073425e-02 2.566682696342468262e-01 -2.390839606523513794e-01 4.875038564205169678e-02 -9.126840531826019287e-02 5.479317158460617065e-03 -1.312147825956344604e-01 3.002749383449554443e-01 4.270626902580261230e-01 -3.493686616420745850e-01 2.683861553668975830e-01 1.497720032930374146e-01 2.835377305746078491e-02 -2.867604792118072510e-02 -2.444068491458892822e-01 -1.279046479612588882e-02 1.818270981311798096e-02 -3.074193894863128662e-01 9.609884023666381836e-02 -2.525719702243804932e-01 -3.832732886075973511e-02 1.127131190150976181e-02 8.696018159389495850e-02 -1.698728650808334351e-01 -1.788230240345001221e-02 4.958293959498405457e-02 1.353728324174880981e-01 3.763383254408836365e-02 -8.274823427200317383e-02 1.417713891714811325e-02
3.558991253376007080e-01 -6.772971153259277344e-02 -3.604714870452880859e-01 1.208608001470565796e-01 2.782160416245460510e-02 6.275412440299987793e-02 -1.427214592695236206e-01 -2.685660682618618011e-02 -1.755357086658477783e-01 -5.346681177616119385e-02 1.655713766813278198e-01 1.446887552738189697e-01 2.245886772871017456e-01 3.436656594276428223e-01 5.358693189918994904e-03 2.330759316682815552e-01 -1.166547909379005432e-01 1.761666387319564819e-01 6.783787161111831665e-02 -2.921850383281707764e-01 -7.338345050811767578e-02 -5.507189407944679260e-02 -8.971226215362548828e-02 1.396131664514541626e-01 1.038476675748825073e-01 -2.268874086439609528e-02 -1.158214807510375977e-01 1.197147965431213379e-01 1.621978357434272766e-02 -2.202751934528350830e-01 -1.115176007151603699e-01 3.501970767974853516e-01
2.252611815929412842e-01 -6.276205182075500488e-02 -8.247146010398864746e-02 4.463258087635040283e-01 1.516462564468383789e-01 2.195755243301391602e-01 2.050138860940933228e-01 -3.885529562830924988e-02 1.874047517776489258e-01 -5.424884334206581116e-02 2.352580428123474121e-01 3.801203519105911255e-02 3.107450604438781738e-01 3.632683455944061279e-01 -2.182314395904541016e-01 -1.719256341457366943e-01 -2.239848971366882324e-01 2.075398154556751251e-02 -1.105189025402069092e-01 1.935687512159347534e-01 -4.453898593783378601e-02 -2.996788546442985535e-02 6.090350449085235596e-02 -1.308859735727310181e-01 2.110202759504318237e-01 -1.764984056353569031e-02 -1.203591004014015198e-01 9.250455349683761597e-02 -1.782538555562496185e-02 -2.275897189974784851e-02 -1.029020175337791443e-01 1.438077986240386963e-01
7.808031886816024780e-02 -1.442618668079376221e-01 -1.572858095169067383e-01 2.897104620933532715e-01 2.819608524441719055e-02 -1.737601757049560547e-01 6.587882339954376221e-02 -2.054146975278854370e-01 1.579877734184265137e-01 2.423938065767288208e-01 -4.599691554903984070e-02 1.010985970497131348e-01 2.628141045570373535e-01 8.084762841463088989e-02 2.028084844350814819e-01 -2.739585340023040771e-01 1.389190554618835449e-01 9.018715471029281616e-02 -1.414944510906934738e-02 8.614268153905868530e-03 -1.313670128583908081e-01 -2.234736680984497070e-01 -1.886564642190933228e-01 -2.068285793066024780e-01 1.145263537764549255e-01 3.840291872620582581e-02 -3.616019785404205322e-01 1.171414405107498169e-01 2.685862481594085693e-01 -1.704970300197601318e-01 -1.223637610673904419e-01 2.247908711433410645e-01
-5.955430492758750916e-02 -4.590436816215515137e-01 2.111876606941223145e-01 3.195943832397460938e-01 -2.860058546066284180e-01 -8.724403381347656250e-02 4.615004733204841614e-02 -1.332803815603256226e-01 1.476176232099533081e-01 2.255466021597385406e-02 2.481846660375595093e-01 8.585649542510509491e-03 1.302108913660049438e-01 -9.640457108616828918e-03 1.286745071411132812e-01 -2.782322838902473450e-02 -1.892266869544982910e-01 1.299940794706344604e-01 -1.038310304284095764e-02 -2.034571915864944458e-01 -8.445551991462707520e-02 -4.497688636183738708e-02 -1.870981454849243164e-01 -1.132602468132972717e-01 3.829337954521179199e-01 2.751057967543601990e-02 1.677317470312118530e-01 -9.534678608179092407e-02 -4.683451727032661438e-02 -1.459861248731613159e-01 -2.258323132991790771e-01 -3.187696635723114014e-02
9.723869711160659790e-02 -2.751610875129699707e-01 1.424121707677841187e-01 3.308457434177398682e-01 1.545255929231643677e-01 -5.762043409049510956e-03 1.467673480510711670e-01 1.293409168720245361e-01 2.719234824180603027e-01 -1.564156860113143921e-01 3.395296931266784668e-01 -1.520685013383626938e-02 7.385021448135375977e-02 1.357338726520538330e-01 8.933869004249572754e-02 -7.329227775335311890e-02 -1.441091299057006836e-01 2.493705600500106812e-01 -4.375992342829704285e-02 -2.382998019456863403e-01 8.182761073112487793e-02 -3.346237838268280029e-01 1.037019416689872742e-01 1.099942848086357117e-01 1.498023718595504761e-01 -3.137569427490234375e-01 1.527520120143890381e-01 6.494805216789245605e-02 2.259853109717369080e-02 -5.279564857482910156e-02 1.390225142240524292e-01 1.323691010475158691e-01
7.565380632877349854e-02 -2.476226091384887695e-01 -9.687255322933197021e-02 4.682484269142150879e-01 -6.591520458459854126e-02 -3.183922171592712402e-01 7.856184244155883789e-02 -1.148479580879211426e-01 2.604584991931915283e-01 1.538211852312088013e-01 -4.185299854725599289e-03 -1.998608373105525970e-02 9.716565907001495361e-02 1.688758097589015961e-02 -1.278092116117477417e-01 2.743897438049316406e-01 1.121056005358695984e-01 -1.606585383415222168e-01 -2.273374795913696289e-01 -1.045157164335250854e-01 -4.413303360342979431e-02 -3.359506726264953613e-01 6.112287286669015884e-03 -4.496250674128532410e-02 -4.153596982359886169e-02 3.492757678031921387e-02 -1.388620492070913315e-02 8.921261131763458252e-02 2.498772293329238892e-01 -9.603834897279739380e-02 -1.470276713371276855e-01 2.524682283401489258e-01
8.731201291084289551e-02 -4.143531247973442078e-02 -6.369356065988540649e-02 3.192163407802581787e-01 -2.300603836774826050e-01 -1.079886332154273987e-01 -3.363915951922535896e-03 -1.948982477188110352e-01 8.360865712165832520e-02 1.526465713977813721e-01 3.740867972373962402e-01 -1.934150457382202148e-01 3.518135249614715576e-01 -1.425753682851791382e-01 5.760351568460464478e-02 -9.589496254920959473e-02 -8.595361560583114624e-02 1.607119590044021606e-01 4.816220328211784363e-02 -1.841147840023040771e-01 7.885172963142395020e-02 -3.121506571769714355e-01 -2.026160433888435364e-02 1.361600905656814575e-01 -3.880070894956588745e-02 -3.809786140918731689e-01 -8.542879670858383179e-02 -6.381640583276748657e-02 -5.499149486422538757e-02 -2.460499554872512817e-01 -5.772240832448005676e-02 -3.007302246987819672e-02
1.290210634469985962e-01 -4.911310672760009766e-01 5.557866394519805908e-02 3.346133828163146973e-01 1.694959998130798340e-01 1.162881404161453247e-02 -6.525975465774536133e-02 9.221715852618217468e-03 1.526964455842971802e-01 -7.542165368795394897e-02 1.819124519824981689e-01 4.100824519991874695e-02 1.520461589097976685e-01 7.295592688024044037e-03 1.110554412007331848e-01 1.466722339391708374e-01 5.450985953211784363e-02 1.082040444016456604e-01 -2.091551274061203003e-01 -3.876603841781616211e-01 8.997946232557296753e-02 -3.469687998294830322e-01 -6.385684013366699219e-03 8.847512304782867432e-02 -6.012589111924171448e-02 -1.787576675415039062e-01 2.292720824480056763e-01 6.696639955043792725e-02 5.509475991129875183e-02 -1.435584127902984619e-01 -8.633987978100776672e-03 1.081123501062393188e-01
1.084173098206520081e-01 5.487135425209999084e-02 7.105071842670440674e-02 3.905029892921447754e-01 5.609738454222679138e-02 8.818245679140090942e-02 2.504734098911285400e-01 -5.054061859846115112e-02 2.744679450988769531e-01 2.460513859987258911e-01 2.672083377838134766e-01 1.198289692401885986e-01 1.841235309839248657e-01 2.047252804040908813e-01 1.703701913356781006e-01 -6.622034125030040741e-03 -6.154198199510574341e-02 7.583741843700408936e-02 -1.102638244628906250e-01 -1.251652240753173828e-01 -2.237030267715454102e-01 -1.417934596538543701e-01 -1.346955746412277222e-01 2.031850963830947876e-01 1.662235110998153687e-01 6.820952147245407104e-02 -7.280486077070236206e-02 -1.222814917564392090e-01 -3.402636051177978516e-01 -7.993065565824508667e-02 -2.864755392074584961e-01 -3.537753596901893616e-02
2.575425207614898682e-01 6.947301328182220459e-02 1.606346517801284790e-01 2.296623736619949341e-01 1.260992884635925293e-02 -6.019745022058486938e-02 -6.719721853733062744e-02 8.813503384590148926e-02 7.103912532329559326e-02 9.282635152339935303e-02 2.361916601657867432e-01 -2.245436012744903564e-01 -2.847871370613574982e-02 4.100753068923950195e-01 -2.023623324930667877e-03 -1.586318016052246094e-01 -6.033801287412643433e-02 2.671211361885070801e-01 4.164700955152511597e-02 -1.861422210931777954e-01 1.114457100629806519e-01 -4.154742062091827393e-01 1.316386908292770386e-01 -1.062389612197875977e-01 1.183355823159217834e-01 -1.972232311964035034e-01 4.375427588820457458e-02 -1.113628502935171127e-03 2.784063518047332764e-01 -6.921910494565963745e-02 -1.218414679169654846e-01 2.079076170921325684e-01
7.777853310108184814e-02 -1.719277165830135345e-02 -1.421645563095808029e-02 2.770478725433349609e-01 -1.557087153196334839e-02 -2.922697365283966064e-01 -1.783080846071243286e-01 -1.656586080789566040e-01 1.113522797822952271e-01 1.817462444305419922e-01 -2.759652398526668549e-02 2.404388934373855591e-01 3.143301606178283691e-01 2.430759519338607788e-01 2.802132964134216309e-01 3.382487595081329346e-02 5.246276408433914185e-02 3.808638155460357666e-01 1.359374262392520905e-02 -2.822710201144218445e-02 -2.310910075902938843e-01 -1.201330348849296570e-01 -7.679145038127899170e-02 -4.285641387104988098e-02 1.062050163745880127e-01 1.212547644972801208e-01 3.139255642890930176e-01 -1.242107376456260681e-01 -8.472267538309097290e-03 -1.908667087554931641e-01 -1.304581612348556519e-01 1.113527864217758179e-01
-5.634666234254837036e-02 -1.958333849906921387e-01 2.261275202035903931e-01 3.164075016975402832e-01 -2.405523955821990967e-01 -8.073664456605911255e-02 6.059994176030158997e-02 -1.709160208702087402e-01 -6.463812291622161865e-02 -3.135748207569122314e-02 2.694121599197387695e-01 -7.053396105766296387e-02 4.289324581623077393e-01 2.490961179137229919e-02 -7.695434987545013428e-02 1.108974665403366089e-01 -1.748109757900238037e-01 1.456424742937088013e-01 1.529829204082489014e-01 -1.439778059720993042e-01 -2.989984303712844849e-02 3.439923748373985291e-02 -1.332782655954360962e-01 -1.259717196226119995e-01 4.004093706607818604e-01 3.394478559494018555e-02 2.666966617107391357e-01 -2.770788781344890594e-02 -8.894082158803939819e-02 -8.790500462055206299e-02 -2.010830938816070557e-01 -5.792482569813728333e-02
1.502030640840530396e-01 -1.719068386591970921e-03 1.861970126628875732e-02 1.049411855638027191e-02 4.388310015201568604e-02 -1.100624427199363708e-01 6.605673581361770630e-03 -2.959332056343555450e-02 2.426429390907287598e-01 2.285354733467102051e-01 4.038029313087463379e-01 -3.399273147806525230e-03 3.201560974121093750e-01 1.203675195574760437e-01 7.766368798911571503e-03 5.396112427115440369e-02 4.791454598307609558e-02 3.448284268379211426e-01 -3.305892646312713623e-01 -3.282371759414672852e-01 9.589416906237602234e-03 -1.208434477448463440e-01 5.469455197453498840e-02 -4.891024157404899597e-02 1.918979734182357788e-02 6.072327867150306702e-02 -9.208659082651138306e-02 -1.804073303937911987e-01 -4.596146568655967712e-02 -4.844253882765769958e-02 -2.911860346794128418e-01 2.743116915225982666e-01
9.679844230413436890e-02 2.012019045650959015e-02 2.121611684560775757e-01 6.736242771148681641e-02 6.911392509937286377e-02 -1.032550353556871414e-02 -2.794007658958435059e-01 7.326713949441909790e-02 -5.341553688049316406e-02 -6.086910888552665710e-02 2.627860009670257568e-01 5.607292056083679199e-02 1.541451364755630493e-01 3.019441366195678711e-01 1.783521026372909546e-01 2.503339052200317383e-01 -6.743128597736358643e-02 4.452705755829811096e-02 -2.163153141736984253e-01 -1.712671220302581787e-01 1.236937195062637329e-01 -3.131202757358551025e-01 -2.727407813072204590e-01 -1.553003191947937012e-01 1.676938682794570923e-01 1.036388203501701355e-01 -3.450184762477874756e-01 -2.805491983890533447e-01 1.164619028568267822e-01 -2.013301663100719452e-02 -1.379014551639556885e-01 9.726448915898799896e-03
2.779646217823028564e-02 1.403692066669464111e-01 -1.295013427734375000e-01 2.174908071756362915e-01 1.258791983127593994e-01 8.935141563415527344e-02 2.390858829021453857e-01 3.954531159251928329e-03 3.664153516292572021e-01 -8.496298640966415405e-02 2.708011865615844727e-01 2.985230274498462677e-02 1.632974445819854736e-01 3.533344268798828125e-01 1.600153446197509766e-01 3.388123512268066406e-01 -1.278751716017723083e-02 2.384585589170455933e-01 -1.739012151956558228e-01 -1.393499076366424561e-01 9.953048825263977051e-02 -2.921873629093170166e-01 -1.274724602699279785e-01 -1.265492141246795654e-01 -1.876816451549530029e-01 -8.664223551750183105e-02 -1.476514786481857300e-01 -9.989525377750396729e-02 -1.216863282024860382e-02 -1.284552514553070068e-01 -2.616563998162746429e-02 2.749889343976974487e-02
-1.481919586658477783e-01 9.221388027071952820e-03 1.689324341714382172e-02 2.236515283584594727e-01 -4.227794706821441650e-02 -1.020305696874856949e-02 -7.117976993322372437e-02 1.382389813661575317e-01 -1.130425631999969482e-01 1.353863775730133057e-01 2.250417321920394897e-01 -9.018245339393615723e-02 4.166465997695922852e-02 3.116153478622436523e-01 -2.490209043025970459e-01 1.690143793821334839e-01 -1.356280446052551270e-01 1.582325547933578491e-01 -2.024850696325302124e-01 -5.640191957354545593e-02 -7.156828045845031738e-02 -3.812754452228546143e-01 -8.262445032596588135e-02 -1.589846611022949219e-01 2.190240025520324707e-01 -7.111947238445281982e-02 4.053227230906486511e-02 2.632890045642852783e-01 3.580985367298126221e-01 -1.416012942790985107e-01 -1.937113553285598755e-01 2.055864632129669189e-01
1.130663380026817322e-01 -9.776399284601211548e-02 1.325854957103729248e-01 2.823466360569000244e-01 1.088474914431571960e-01 6.408417969942092896e-02 -3.955742120742797852e-01 -2.178601734340190887e-02 -7.868690788745880127e-02 -8.168470114469528198e-02 2.170158028602600098e-01 6.269614398479461670e-02 1.935597807168960571e-01 2.387133240699768066e-01 1.449658721685409546e-01 1.090478673577308655e-01 3.013240173459053040e-02 -7.234523445367813110e-02 -1.292268931865692139e-01 -2.155457735061645508e-01 -6.743153184652328491e-02 -5.482281446456909180e-01 -6.125122308731079102e-02 -1.064026132225990295e-01 -1.401406079530715942e-01 -1.591518670320510864e-01 1.310883462429046631e-01 -1.226977705955505371e-01 1.262047886848449707e-01 -1.641329377889633179e-01 -6.442953646183013916e-02 -5.003090575337409973e-02
1.022224798798561096e-01 -1.605583541095256805e-02 1.523615568876266479e-01 1.955104619264602661e-01 1.237542852759361267e-01 -1.403076350688934326e-01 -1.098400577902793884e-01 -1.404539495706558228e-02 1.193796768784523010e-01 -2.225310206413269043e-01 3.017809391021728516e-01 -7.945854961872100830e-02 1.036778166890144348e-01 2.193790972232818604e-01 -3.149135783314704895e-02 3.131606429815292358e-02 -3.681261241436004639e-01 3.728645155206322670e-03 3.182791173458099365e-02 -3.176363706588745117e-01 1.959854960441589355e-01 -3.405178785324096680e-01 -3.480498865246772766e-02 -2.372217476367950439e-01 1.990381330251693726e-01 -7.870288193225860596e-02 1.555430889129638672e-01 2.225651443004608154e-01 -1.929171681404113770e-01 7.948700338602066040e-02 -1.590618342161178589e-01 1.446559578180313110e-01
1.621426492929458618e-01 -1.949911862611770630e-01 1.728134155273437500e-01 1.695617884397506714e-01 -2.341651320457458496e-01 8.025211840867996216e-02 9.511305391788482666e-02 1.698683202266693115e-01 -1.212410107254981995e-01 1.354663372039794922e-01 2.954624891281127930e-01 1.006634309887886047e-01 2.621900141239166260e-01 3.487689793109893799e-01 2.110161781311035156e-01 2.150720059871673584e-01 -7.060191780328750610e-02 -1.084361504763364792e-02 3.236733004450798035e-02 -1.404799818992614746e-01 5.145853385329246521e-02 -3.114921748638153076e-01 -4.380559921264648438e-02 1.023813113570213318e-01 -4.030582681298255920e-02 1.443172693252563477e-01 -2.715571522712707520e-01 -2.311723828315734863e-01 1.795316636562347412e-01 1.963170766830444336e-01 -6.408845633268356323e-02 6.141768768429756165e-02
2.498726844787597656e-01 -6.769331172108650208e-03 -8.808629959821701050e-02 3.863936960697174072e-01 -1.685123592615127563e-01 -1.490282714366912842e-01 -1.027223244309425354e-01 5.855575576424598694e-02 9.290454536676406860e-02 -1.592090167105197906e-02 7.836964726448059082e-02 -1.495215892791748047e-01 2.256214171648025513e-01 7.696196436882019043e-02 7.369358092546463013e-02 3.939178958535194397e-02 -1.544606238603591919e-01 1.145446021109819412e-02 -3.492170572280883789e-02 -4.240970909595489502e-01 3.275568783283233643e-01 -1.960597485303878784e-01 1.843973547220230103e-01 -1.290848362259566784e-03 1.117187887430191040e-01 -1.668906658887863159e-01 -2.982095628976821899e-02 2.898017503321170807e-02 2.866508960723876953e-01 2.539826929569244385e-01 -1.851658225059509277e-01 8.275958895683288574e-02
1.264908760786056519e-01 -1.649082452058792114e-01 -1.874240040779113770e-01 5.833604186773300171e-02 -1.903666853904724121e-01 8.234557509422302246e-02 6.352246552705764771e-02 2.276518791913986206e-01 1.509862244129180908e-01 -1.988055408000946045e-01 2.584794759750366211e-01 1.023930236697196960e-01 3.716799020767211914e-01 2.585867941379547119e-01 -1.496822685003280640e-01 -1.098860353231430054e-01 -2.099912427365779877e-02 -1.148934140801429749e-01 -3.659466654062271118e-02 2.179319411516189575e-02 -2.378513365983963013e-01 -3.715980648994445801e-01 -1.848943382501602173e-01 -1.038997918367385864e-01 3.082484900951385498e-01 -1.071914434432983398e-01 1.425854265689849854e-01 1.469626128673553467e-01 1.041589230298995972e-01 -5.491822585463523865e-02 -3.138657659292221069e-02 1.479980796575546265e-01
3.554349392652511597e-02 4.032447561621665955e-02 -4.778660461306571960e-02 4.474110901355743408e-01 -6.622056663036346436e-02 -1.087585464119911194e-01 -2.684367597103118896e-01 9.043724834918975830e-02 -1.023139879107475281e-01 -1.546439826488494873e-01 1.080311462283134460e-01 2.305796444416046143e-01 3.053719401359558105e-01 1.116958484053611755e-01 2.224210835993289948e-02 1.296916604042053223e-01 2.223986089229583740e-01 3.185895085334777832e-01 -2.219350486993789673e-01 -1.829885691404342651e-01 8.848786354064941406e-03 -4.173043668270111084e-01 -1.754652857780456543e-01 -1.127567440271377563e-01 -1.277607083320617676e-01 -5.115863867104053497e-03 4.155144095420837402e-02 5.173012241721153259e-02 -4.749441891908645630e-02 -3.489426523447036743e-02 1.345282420516014099e-02 1.032991241663694382e-02
4.457054138183593750e-01 -1.068444550037384033e-01 5.263347923755645752e-02 1.390252858400344849e-01 -1.483814418315887451e-01 -8.781136572360992432e-02 2.006961405277252197e-02 1.765925437211990356e-02 -5.854752287268638611e-02 -2.548865079879760742e-01 1.234571188688278198e-01 1.874441504478454590e-01 1.756163239479064941e-01 4.244857430458068848e-01 -4.136994853615760803e-02 2.885756790637969971e-01 -1.827556826174259186e-02 -1.674201786518096924e-01 1.150409206748008728e-01 -1.379025727510452271e-01 -6.390137225389480591e-02 -1.216743364930152893e-01 -2.567586116492748260e-02 -2.413221076130867004e-02 6.302287429571151733e-02 -2.110291868448257446e-01 -9.940619766712188721e-02 1.829062849283218384e-01 5.589359998703002930e-02 -2.044828236103057861e-01 -8.883745223283767700e-02 3.117467164993286133e-01
1.072800308465957642e-01 5.187226086854934692e-02 9.999985247850418091e-02 3.729444742202758789e-01 -1.411760225892066956e-02 -2.221128940582275391e-01 -1.038687825202941895e-01 -4.980871453881263733e-02 -9.420322021469473839e-04 1.083205044269561768e-01 -1.270749866962432861e-01 1.477568149566650391e-01 -4.884989932179450989e-03 1.012381911277770996e-01 7.815927267074584961e-02 7.779091596603393555e-02 5.132739245891571045e-02 3.325705826282501221e-01 -2.156512737274169922e-01 -3.744212388992309570e-01 1.114221215248107910e-01 -3.842982351779937744e-01 -3.863717988133430481e-02 -1.957517564296722412e-01 -7.843026518821716309e-02 2.148430049419403076e-02 -8.161455392837524414e-02 3.285493552684783936e-01 1.371745169162750244e-01 -1.324667483568191528e-01 -1.577063947916030884e-01 1.395060420036315918e-01
3.164962679147720337e-02 -4.325920045375823975e-01 1.948073059320449829e-01 1.631563603878021240e-01 6.489207595586776733e-02 -6.073290016502141953e-03 2.278251387178897858e-02 -6.746778637170791626e-02 2.152867317199707031e-01 -8.006832748651504517e-02 1.401325315237045288e-01 -9.823293425142765045e-03 3.042834997177124023e-01 2.024149708449840546e-02 2.325898259878158569e-01 1.912513524293899536e-01 -2.305670380592346191e-01 1.096153408288955688e-01 9.071483463048934937e-02 -3.063580691814422607e-01 -1.211016774177551270e-01 -3.072153031826019287e-01 -1.327677629888057709e-02 9.882399812340736389e-03 -7.930679619312286377e-02 -1.519732177257537842e-01 2.023441046476364136e-01 -6.160099431872367859e-02 1.488202512264251709e-01 -2.950274348258972168e-01 5.586555972695350647e-02 1.370867341756820679e-01
1.429148465394973755e-01 -2.031138837337493896e-01 -1.264870166778564453e-01 2.901402711868286133e-01 -2.212402075529098511e-01 -2.887707054615020752e-01 -2.048895806074142456e-01 8.441848307847976685e-02 -3.191123902797698975e-01 2.302574366331100464e-01 8.559797704219818115e-02 -1.728241592645645142e-01 1.832171678543090820e-01 9.503124654293060303e-02 1.850645989179611206e-01 -1.034602075815200806e-01 2.283111587166786194e-02 1.797258704900741577e-01 -7.761017885059118271e-03 -2.541306018829345703e-01 7.396373897790908813e-03 -3.168025314807891846e-01 -1.253832429647445679e-01 -1.342401504516601562e-01 1.158635169267654419e-01 -1.913281977176666260e-01 -9.625590592622756958e-02 5.212938785552978516e-02 1.042866408824920654e-01 8.618666231632232666e-02 -2.101982533931732178e-01 -1.448208242654800415e-01
3.762916326522827148e-01 -4.361929371953010559e-03 -9.309561550617218018e-02 1.455792635679244995e-01 -5.194735247641801834e-03 1.004513651132583618e-01 2.585296332836151123e-01 1.361505128443241119e-02 -6.520039867609739304e-03 -4.176309704780578613e-01 2.816578000783920288e-02 1.281038522720336914e-01 3.789185583591461182e-01 6.873670220375061035e-02 1.430329494178295135e-02 4.580633342266082764e-02 -1.077793166041374207e-01 9.604896418750286102e-03 1.018647924065589905e-01 -3.226647078990936279e-01 1.174425240606069565e-03 -2.254524827003479004e-01 -3.941117227077484131e-02 -3.938804939389228821e-02 3.237105011940002441e-01 -5.349207296967506409e-02 -9.182311594486236572e-02 -8.372937142848968506e-02 2.322039455175399780e-01 2.609579637646675110e-02 -2.250556349754333496e-01 2.533925510942935944e-02
4.560495615005493164e-01 -1.190682351589202881e-01 -5.460723862051963806e-02 1.861842572689056396e-01 -1.419038176536560059e-01 -2.317437827587127686e-01 2.570832334458827972e-02 -2.550467476248741150e-02 2.000992149114608765e-01 1.445314437150955200e-01 7.515017874538898468e-03 2.191757112741470337e-01 3.273953497409820557e-01 -1.264849752187728882e-01 3.398291394114494324e-02 -2.819827795028686523e-01 8.490488864481449127e-03 1.803061664104461670e-01 -8.587226271629333496e-02 -2.648428082466125488e-02 1.164445504546165466e-01 -6.434644013643264771e-02 -7.463216781616210938e-02 -1.805555820465087891e-01 5.727747082710266113e-02 -1.137402132153511047e-01 -1.781529039144515991e-01 1.147020757198333740e-01 2.926129996776580811e-01 -1.361316740512847900e-01 -2.882678508758544922e-01 8.526279032230377197e-02
1.350078135728836060e-01 -1.135057806968688965e-01 -7.795988768339157104e-02 3.287969902157783508e-02 -6.653065234422683716e-02 -1.503399163484573364e-01 -1.666313558816909790e-01 -1.363041698932647705e-01 1.983087137341499329e-02 2.966582477092742920e-01 2.172504216432571411e-01 -1.378381997346878052e-01 2.727058231830596924e-01 1.443669795989990234e-01 4.175356924533843994e-01 1.804275251924991608e-02 -1.518646925687789917e-01 3.680649697780609131e-01 3.287255018949508667e-02 3.157640248537063599e-02 -2.973457239568233490e-02 -2.315796464681625366e-01 2.399767488241195679e-01 -9.755946695804595947e-02 3.704285025596618652e-01 1.315005421638488770e-01 5.605958774685859680e-02 1.690150983631610870e-02 4.606438800692558289e-02 -8.898454159498214722e-02 1.549377664923667908e-02 1.159240454435348511e-01
8.272546529769897461e-02 -5.201319605112075806e-02 4.552711546421051025e-02 1.510916352272033691e-01 5.299024283885955811e-03 9.003354609012603760e-02 -1.306559443473815918e-01 1.198511477559804916e-02 3.409923240542411804e-02 1.525680273771286011e-01 1.826703697443008423e-01 -1.212729811668395996e-01 3.591530770063400269e-02 4.088605344295501709e-01 1.028031259775161743e-01 -5.564252287149429321e-02 -3.257320523262023926e-01 1.844944655895233154e-01 -8.022952824831008911e-02 -2.290030419826507568e-01 2.586101926863193512e-02 -3.117779493331909180e-01 -7.838229089975357056e-02 -2.481103092432022095e-01 -9.952530264854431152e-03 -1.877444051206111908e-02 1.064285859465599060e-01 9.355993568897247314e-02 2.129786759614944458e-01 2.000025212764739990e-01 -3.815795481204986572e-01 2.635766863822937012e-01
5.942346062511205673e-03 -3.332966566085815430e-01 2.030522823333740234e-01 2.152222990989685059e-01 -1.177400425076484680e-01 -1.680695116519927979e-01 -7.902717590332031250e-02 -2.492219954729080200e-01 1.127127744257450104e-02 -2.117730975151062012e-01 2.767010629177093506e-01 -2.225559204816818237e-01 2.384793907403945923e-01 9.632126986980438232e-02 -6.079554557800292969e-02 -3.645911812782287598e-02 -1.029592901468276978e-01 1.840949505567550659e-01 1.209971755743026733e-01 -1.897135972976684570e-01 2.463082075119018555e-01 -7.922064512968063354e-02 -1.489017754793167114e-01 -2.449031472206115723e-01 3.555361628532409668e-01 5.475877970457077026e-02 -9.403815120458602905e-02 -1.110882312059402466e-01 -2.134570619091391563e-03 -1.647052615880966187e-01 4.801923781633377075e-02 1.561178416013717651e-01
2.617343664169311523e-01 -2.302336990833282471e-01 -1.377188134938478470e-02 1.316658854484558105e-01 -1.415142416954040527e-01 -9.163179248571395874e-02 -3.071727454662322998e-01 2.202149853110313416e-02 -5.545697361230850220e-02 2.639852464199066162e-02 1.894350647926330566e-01 2.197824716567993164e-01 2.198492735624313354e-01 2.751567363739013672e-01 1.272015124559402466e-01 8.703311532735824585e-02 -4.819726571440696716e-02 -4.021723940968513489e-02 -1.345887333154678345e-01 -1.837940365076065063e-01 -2.245162278413772583e-01 -2.160740792751312256e-01 -3.751253485679626465e-01 1.134664379060268402e-02 -5.218053981661796570e-02 -1.385832577943801880e-01 -2.784977555274963379e-01 -2.027030885219573975e-01 -1.294836550951004028e-01 1.029197424650192261e-01 -1.996440142393112183e-01 1.910157501697540283e-02
2.654617279767990112e-02 -1.163237020373344421e-01 3.430020064115524292e-02 1.609871536493301392e-01 4.566612467169761658e-02 -1.039744764566421509e-01 1.181953847408294678e-01 -1.863568872213363647e-01 4.284017533063888550e-02 1.050684079527854919e-01 1.527512371540069580e-01 -5.825627967715263367e-02 4.188461601734161377e-01 2.781137526035308838e-01 7.412326335906982422e-02 6.246645376086235046e-02 -4.912332817912101746e-02 4.672165513038635254e-01 1.587429456412792206e-02 -1.765093505382537842e-01 9.596984088420867920e-02 -1.735650002956390381e-01 -1.742179878056049347e-02 -1.581268459558486938e-01 9.246038645505905151e-02 -3.846798539161682129e-01 1.279775351285934448e-01 -6.562818586826324463e-02 -1.458339393138885498e-01 1.088986769318580627e-01 -2.097631841897964478e-01 -1.555765420198440552e-01
-1.177783608436584473e-01 1.293082982301712036e-01 -7.891827076673507690e-02 2.408353984355926514e-01 -2.554726973176002502e-02 -1.035722121596336365e-01 -1.065582558512687683e-01 -9.659426659345626831e-02 -1.582393497228622437e-01 -3.416328132152557373e-02 4.423094391822814941e-01 2.494381815195083618e-01 5.652192831039428711e-01 6.071786209940910339e-02 -1.225223764777183533e-02 1.800082772970199585e-01 -9.325765073299407959e-02 6.803499907255172729e-02 -1.934889107942581177e-01 3.305166959762573242e-02 -7.465744763612747192e-02 -6.111591588705778122e-03 6.877908110618591309e-02 -1.271819770336151123e-01 1.893655508756637573e-01 -1.367606408894062042e-02 -1.390412747859954834e-01 -2.541708648204803467e-01 -6.772677600383758545e-02 -1.109194532036781311e-01 5.378132313489913940e-02 1.232848763465881348e-01
2.166280299425125122e-01 8.187382668256759644e-02 -2.504355311393737793e-01 2.498231828212738037e-01 1.797637045383453369e-01 -4.055431485176086426e-02 -8.227790892124176025e-02 -1.689708791673183441e-02 2.631705999374389648e-01 5.865602195262908936e-02 3.243911862373352051e-01 1.284661144018173218e-01 2.725827097892761230e-01 2.295616418123245239e-01 1.596643626689910889e-01 4.306117072701454163e-03 1.831836700439453125e-01 1.389517933130264282e-01 -2.170078307390213013e-01 -1.196518912911415100e-01 -3.061212897300720215e-01 -1.258077025413513184e-01 2.753847837448120117e-01 -1.255126446485519409e-01 8.232530206441879272e-02 -1.696232408285140991e-01 -1.419902686029672623e-02 1.168485451489686966e-02 -2.492280900478363037e-01 5.676328390836715698e-02 7.537737954407930374e-03 1.288379877805709839e-01
3.377030193805694580e-01 -6.867523770779371262e-03 1.665524952113628387e-02 8.073828369379043579e-02 1.300726085901260376e-01 2.167168632149696350e-02 1.119780819863080978e-02 1.030268054455518723e-02 2.017808146774768829e-02 -2.912391424179077148e-01 1.459416933357715607e-02 5.921434145420789719e-03 2.123245000839233398e-01 2.597736418247222900e-01 -1.108499765396118164e-01 1.271823495626449585e-01 -2.089664638042449951e-01 1.414653807878494263e-01 -1.265832036733627319e-01 -2.587189972400665283e-01 -1.933914422988891602e-01 -1.925716996192932129e-01 -3.297728598117828369e-01 2.060605399310588837e-02 -4.337189719080924988e-02 -3.295225203037261963e-01 1.213267147541046143e-01 2.047791779041290283e-01 8.463532477617263794e-02 -1.429042965173721313e-01 -2.882358729839324951e-01 1.640372276306152344e-01
1.724102944135665894e-01 -8.747126907110214233e-02 4.087975993752479553e-02 4.324779286980628967e-02 5.677025392651557922e-02 -1.784862577915191650e-01 1.083295047283172607e-01 -1.472634673118591309e-01 8.458024263381958008e-02 1.789029538631439209e-01 4.622308313846588135e-01 -3.758502006530761719e-02 3.757041692733764648e-01 1.524158269166946411e-01 1.194764897227287292e-01 1.853270269930362701e-02 5.870409309864044189e-02 3.078575432300567627e-01 -1.831105798482894897e-01 -3.124757409095764160e-01 1.069856882095336914e-01 -9.591736644506454468e-02 6.008622795343399048e-02 4.611353576183319092e-02 2.559577301144599915e-02 1.216601654887199402e-01 -2.384657785296440125e-02 -3.445524722337722778e-02 -2.357895672321319580e-01 -6.098876148462295532e-02 -1.798566877841949463e-01 3.044582009315490723e-01
2.373660504817962646e-01 7.805565744638442993e-02 4.676782190799713135e-01 2.070843428373336792e-01 6.407402455806732178e-02 1.213826090097427368e-01 -2.953833714127540588e-02 -1.830398589372634888e-01 -1.400291174650192261e-01 -4.813165217638015747e-02 -4.993508383631706238e-02 -1.256139669567346573e-02 2.078584432601928711e-01 2.034831643104553223e-01 -4.238655418157577515e-02 3.643256127834320068e-01 3.429727256298065186e-02 -5.066761281341314316e-03 -3.499334305524826050e-02 -9.900878369808197021e-02 -1.584580354392528534e-02 -2.668364644050598145e-01 -3.111351728439331055e-01 3.320979699492454529e-02 1.456813514232635498e-01 2.944242022931575775e-02 -3.278480470180511475e-02 2.062627859413623810e-02 7.310969382524490356e-02 -2.318357974290847778e-01 -2.915807366371154785e-01 1.724348217248916626e-01
1.690022945404052734e-01 -2.251841127872467041e-01 2.952992320060729980e-01 4.306473433971405029e-01 1.309266388416290283e-01 -4.966405779123306274e-02 -9.739690274000167847e-02 1.525621116161346436e-01 -4.930057004094123840e-02 2.478697896003723145e-01 8.344872295856475830e-02 1.636459529399871826e-01 8.423993736505508423e-02 3.035825863480567932e-02 1.672363840043544769e-02 9.836252033710479736e-02 -1.456212401390075684e-01 -3.350549638271331787e-01 -1.225714087486267090e-01 -1.118128895759582520e-01 -9.251318871974945068e-02 -2.455203682184219360e-01 1.307922005653381348e-01 -1.497571915388107300e-02 2.546060383319854736e-01 8.337777853012084961e-02 2.752311229705810547e-01 5.490846931934356689e-02 6.430888921022415161e-02 -5.925344675779342651e-02 -2.584107220172882080e-01 8.936636149883270264e-02
3.363509178161621094e-01 -5.584247037768363953e-02 -1.541289538145065308e-01 2.847666442394256592e-01 5.093950033187866211e-02 -4.978356882929801941e-02 -9.534613788127899170e-02 -2.891854941844940186e-01 1.583562046289443970e-01 1.645512878894805908e-01 2.681619822978973389e-01 -1.057773306965827942e-01 1.959209442138671875e-01 3.711946308612823486e-01 1.400266736745834351e-01 -2.799757011234760284e-02 8.214454352855682373e-02 1.747515518218278885e-03 -6.102925632148981094e-03 -1.141015216708183289e-01 2.788253687322139740e-02 -2.102650701999664307e-01 3.158093690872192383e-01 -2.268905192613601685e-01 -1.060698032379150391e-01 -2.545997500419616699e-01 -6.049672886729240417e-02 1.204998716711997986e-01 3.277254477143287659e-02 1.120741590857505798e-01 -7.880428433418273926e-02 1.385166347026824951e-01
1.323217004537582397e-01 -1.365479677915573120e-01 3.735896432772278786e-03 2.315668463706970215e-01 1.094200909137725830e-01 -4.505424201488494873e-01 3.235669136047363281e-01 -2.457386553287506104e-01 5.566232651472091675e-02 1.128026768565177917e-01 7.178414613008499146e-02 1.777906417846679688e-01 2.177440673112869263e-01 8.206537365913391113e-02 6.733314599841833115e-03 8.712803013622760773e-03 -2.900884151458740234e-01 3.593143224716186523e-01 -1.011981293559074402e-01 5.635321140289306641e-02 -1.179367229342460632e-01 -1.314880400896072388e-01 1.835932582616806030e-01 -1.257790923118591309e-01 1.739602386951446533e-01 -9.973222762346267700e-02 -9.708195179700851440e-02 -2.501684054732322693e-02 3.036770969629287720e-02 -4.652392491698265076e-02 1.195655167102813721e-01 2.197016328573226929e-01
1.421966850757598877e-01 -2.748889327049255371e-01 1.355280727148056030e-01 2.269722670316696167e-01 -9.587508626282215118e-03 1.617702990770339966e-01 -1.976734101772308350e-01 -1.370732933282852173e-01 -6.739366054534912109e-02 -1.013685856014490128e-02 2.441448867321014404e-01 1.170015484094619751e-01 1.320930123329162598e-01 -7.697898149490356445e-02 -1.079625561833381653e-01 3.501293063163757324e-02 -1.675081253051757812e-02 4.377304017543792725e-01 -2.189134210348129272e-01 -3.505537807941436768e-01 -1.951957121491432190e-02 -2.203174680471420288e-01 9.853415191173553467e-02 -2.162363380193710327e-01 5.894619226455688477e-02 2.630443498492240906e-02 -1.605809107422828674e-02 1.536659747362136841e-01 3.324299454689025879e-01 1.161819249391555786e-01 -1.245687156915664673e-01 1.895077154040336609e-02
1.419613957405090332e-01 -2.059090286493301392e-01 -4.024627804756164551e-02 5.866237282752990723e-01 1.248266622424125671e-01 -5.001732707023620605e-02 -1.203916370868682861e-01 9.953963011503219604e-02 2.363543771207332611e-02 9.200654178857803345e-02 -1.158892735838890076e-01 1.097950735129415989e-03 1.754725128412246704e-01 -1.214294880628585815e-01 2.414234541356563568e-02 2.086551636457443237e-01 -1.234911009669303894e-01 -2.929545640945434570e-01 -2.007448673248291016e-01 1.471852790564298630e-02 -1.088456660509109497e-01 -2.129746228456497192e-01 1.687008589506149292e-01 -2.271636575460433960e-01 1.969108581542968750e-01 -1.182441879063844681e-02 3.012964688241481781e-02 6.811919808387756348e-02 4.042293503880500793e-02 -2.241561114788055420e-01 -2.027920037508010864e-01 1.441589444875717163e-01
2.587765455245971680e-01 1.544875651597976685e-01 -7.061895728111267090e-02 2.798398435115814209e-01 5.703170970082283020e-02 -1.886332631111145020e-01 1.879101991653442383e-01 6.805752217769622803e-02 2.118811309337615967e-01 7.837749272584915161e-02 -7.149261236190795898e-02 1.426410675048828125e-01 4.610896408557891846e-01 -1.064297109842300415e-01 1.329995393753051758e-01 -8.291193097829818726e-02 3.936617448925971985e-02 1.969018876552581787e-01 3.235656023025512695e-02 1.133590470999479294e-02 9.161863476037979126e-02 -2.025569975376129150e-01 -4.125265777111053467e-02 -2.619403302669525146e-01 3.951949998736381531e-02 -1.844379678368568420e-02 -1.686602085828781128e-01 3.082295954227447510e-01 2.243946343660354614e-01 -2.581241540610790253e-02 -1.854040771722793579e-01 2.238842844963073730e-01
5.240063741803169250e-02 -6.754861772060394287e-02 5.378317087888717651e-02 2.717100083827972412e-01 -1.186189427971839905e-01 -1.374096274375915527e-01 2.321014404296875000e-01 4.609898105263710022e-02 -1.392848044633865356e-02 -1.769358813762664795e-01 8.762791752815246582e-03 -8.343262970447540283e-02 2.321811467409133911e-01 8.962599560618400574e-03 1.599742323160171509e-01 3.561074659228324890e-02 1.734443157911300659e-01 1.638120114803314209e-01 -2.318692207336425781e-01 -1.371615231037139893e-01 -3.288514912128448486e-02 -3.683513402938842773e-01 1.720455884933471680e-01 -1.882973462343215942e-01 1.039746254682540894e-01 -3.085069358348846436e-01 1.868422329425811768e-01 -2.368046194314956665e-01 2.327086217701435089e-02 -3.185815215110778809e-01 -2.581649422645568848e-01 -1.032752171158790588e-01
1.584972143173217773e-01 -9.232103079557418823e-02 2.522694766521453857e-01 3.283728659152984619e-01 3.597688674926757812e-02 -1.354741454124450684e-01 -3.250311017036437988e-01 3.931038826704025269e-02 -9.701233357191085815e-02 -5.437491461634635925e-02 8.000548928976058960e-02 1.049551814794540405e-01 4.424897432327270508e-01 -8.622777462005615234e-02 -8.296346664428710938e-02 9.585916996002197266e-02 9.191842377185821533e-02 8.577061444520950317e-02 -1.277644038200378418e-01 -1.885156184434890747e-01 -9.291366487741470337e-02 -3.584750890731811523e-01 -7.918424904346466064e-02 -9.010013937950134277e-02 -5.753510445356369019e-02 4.691234603524208069e-02 4.345183074474334717e-02 2.698132097721099854e-01 1.032731682062149048e-01 2.759214639663696289e-01 1.804210543632507324e-01 1.479782629758119583e-02
3.108798563480377197e-01 -1.979038864374160767e-01 -1.552836298942565918e-01 2.146464139223098755e-01 -1.890296675264835358e-02 2.057127505540847778e-01 9.390802681446075439e-02 -1.809233799576759338e-02 3.680038824677467346e-02 -1.343315392732620239e-01 1.472150832414627075e-01 1.657303869724273682e-01 3.877785503864288330e-01 3.652522563934326172e-01 -1.895117014646530151e-01 -1.897881925106048584e-02 -1.930526047945022583e-01 2.300263196229934692e-01 -8.837911486625671387e-02 1.639487147331237793e-01 -7.067468017339706421e-02 -9.741384536027908325e-02 -7.391567341983318329e-03 1.315690129995346069e-01 3.585124015808105469e-01 -1.902958191931247711e-02 -1.363822072744369507e-01 1.719510741531848907e-02 -9.946623444557189941e-02 7.966358214616775513e-02 -1.071368381381034851e-01 1.461443603038787842e-01
2.594312727451324463e-01 1.215638369321823120e-01 1.528709530830383301e-01 9.016368538141250610e-02 -1.756684333086013794e-01 -3.617094159126281738e-01 -1.663648635149002075e-01 -7.417487353086471558e-02 4.525193870067596436e-01 3.125157952308654785e-01 -1.274851709604263306e-02 1.908549070358276367e-01 6.995262950658798218e-02 1.777069270610809326e-01 6.043289974331855774e-02 -1.260409951210021973e-01 -4.799987748265266418e-02 2.154841460287570953e-02 -1.131186038255691528e-01 -1.205276995897293091e-01 8.579066395759582520e-02 -2.876408398151397705e-01 -4.511756077408790588e-02 -8.060257136821746826e-02 1.128897294402122498e-01 2.400173246860504150e-02 -7.641231268644332886e-02 1.001433134078979492e-01 2.481934130191802979e-01 -1.162688285112380981e-01 -9.312263131141662598e-02 2.341116368770599365e-01
2.053539752960205078e-01 -2.923081517219543457e-01 8.023110218346118927e-03 2.794843316078186035e-01 -1.086082831025123596e-01 -1.890484541654586792e-01 -1.009856611490249634e-01 -1.851813495159149170e-01 -2.584006190299987793e-01 -9.335492737591266632e-03 -4.882611706852912903e-02 1.016105115413665771e-01 5.452116951346397400e-02 2.241012267768383026e-02 2.567980252206325531e-02 1.318319980055093765e-02 7.355877757072448730e-02 2.255219519138336182e-01 -2.836827635765075684e-01 -3.630949556827545166e-02 -2.502951323986053467e-01 -3.709474802017211914e-01 -7.240069657564163208e-02 -2.732714116573333740e-01 6.978511810302734375e-02 6.345690786838531494e-02 3.214354813098907471e-01 2.118013799190521240e-01 1.115018036216497421e-03 -4.331054911017417908e-02 -7.627685554325580597e-03 2.026402652263641357e-01
3.521964848041534424e-01 -1.753357201814651489e-01 9.045523405075073242e-02 3.727195858955383301e-01 4.199778195470571518e-03 -1.050380319356918335e-01 -1.313725411891937256e-01 -1.079633161425590515e-01 6.037214770913124084e-04 3.623358160257339478e-02 2.331464886665344238e-01 1.132964938879013062e-01 9.594461321830749512e-02 -8.543166518211364746e-02 5.695162690244615078e-04 -2.305686771869659424e-01 -1.255931705236434937e-01 1.443746238946914673e-01 -6.256628781557083130e-02 -3.824298828840255737e-02 1.079770997166633606e-01 -5.065145343542098999e-02 -9.094866365194320679e-02 1.790187358856201172e-01 7.061856985092163086e-02 -1.066980604082345963e-02 -1.540999710559844971e-01 -2.009928375482559204e-01 6.651330739259719849e-02 -4.104913473129272461e-01 1.614570766687393188e-01 3.939477801322937012e-01
-2.967512002214789391e-03 -1.906793862581253052e-01 1.133366823196411133e-01 1.722754687070846558e-01 -1.118947938084602356e-02 -1.638707518577575684e-01 -1.592735499143600464e-01 -1.584320515394210815e-01 2.745457291603088379e-01 -1.525563746690750122e-02 1.012485623359680176e-01 1.051340550184249878e-01 2.769232988357543945e-01 -4.073032643646001816e-03 2.155787348747253418e-01 1.412824392318725586e-01 4.711024835705757141e-02 1.577698141336441040e-01 -4.007955789566040039e-01 1.147409342229366302e-02 2.785440720617771149e-02 -9.551424533128738403e-02 8.264245837926864624e-02 -2.520699501037597656e-01 1.615685075521469116e-01 -1.845946758985519409e-01 -2.454166561365127563e-01 1.989888250827789307e-01 -8.155421167612075806e-02 -2.732059061527252197e-01 -1.543663535267114639e-02 3.064746558666229248e-01
9.961336851119995117e-02 -2.973766922950744629e-01 -1.915266960859298706e-01 1.392085552215576172e-01 -3.972397744655609131e-02 1.876047551631927490e-01 1.766398996114730835e-01 3.259528428316116333e-02 2.604021131992340088e-01 -2.071545273065567017e-01 1.041379049420356750e-01 2.201592773199081421e-01 3.093600869178771973e-01 2.394835203886032104e-01 -1.597683429718017578e-01 -5.124870687723159790e-03 -1.314417868852615356e-01 9.763191640377044678e-02 -6.654743105173110962e-02 1.543830186128616333e-01 -1.395484805107116699e-01 -3.425896465778350830e-01 2.218712866306304932e-02 -7.965695858001708984e-02 2.109501957893371582e-01 -9.329541772603988647e-02 -2.772515714168548584e-01 1.295416653156280518e-01 1.689317375421524048e-01 -1.297366619110107422e-01 -1.817540824413299561e-01 6.238503381609916687e-02
7.784631568938493729e-03 1.432648152112960815e-01 2.287724912166595459e-01 2.767998576164245605e-01 -2.011440098285675049e-01 1.506575345993041992e-01 7.679338008165359497e-02 -2.192200869321823120e-01 1.254617124795913696e-01 7.141692191362380981e-02 -1.682496070861816406e-02 2.293636500835418701e-01 3.793310225009918213e-01 2.800511717796325684e-01 1.644875705242156982e-01 -1.441160887479782104e-01 -5.573214963078498840e-02 1.065289378166198730e-01 -5.918368324637413025e-02 7.715208083391189575e-02 -2.721841037273406982e-01 -2.166792452335357666e-01 2.310106009244918823e-01 -1.111591830849647522e-01 -6.469161808490753174e-02 -3.197678029537200928e-01 -2.092719674110412598e-01 1.194583922624588013e-01 6.050415709614753723e-02 8.411741256713867188e-02 -4.523119702935218811e-02 3.899241238832473755e-02
-1.967649906873703003e-03 -1.152849793434143066e-01 2.629401981830596924e-01 5.435022115707397461e-01 1.030533760786056519e-01 -1.342075765132904053e-01 -8.200010657310485840e-02 -4.665978997945785522e-02 -1.818402297794818878e-02 3.091202676296234131e-01 2.405314147472381592e-01 1.664519123733043671e-02 2.053601890802383423e-01 6.114307790994644165e-02 -2.356561422348022461e-01 -1.691387146711349487e-01 -1.938324719667434692e-01 -1.411307454109191895e-01 -1.232888549566268921e-01 3.390838205814361572e-02 -9.245453029870986938e-02 -1.845539361238479614e-01 2.641058154404163361e-02 3.500808402895927429e-02 7.522539794445037842e-02 1.306385397911071777e-01 -7.104457914829254150e-02 5.902419239282608032e-02 4.703569039702415466e-02 -3.201740384101867676e-01 1.288835704326629639e-01 1.720698326826095581e-01
7.846629619598388672e-02 -2.899639308452606201e-01 5.062059685587882996e-02 2.365602552890777588e-01 -1.139104249887168407e-03 7.061652140691876411e-04 9.474196285009384155e-02 -3.904823958873748779e-01 4.965176060795783997e-02 -1.741111511364579201e-03 -4.876183718442916870e-02 -8.143635094165802002e-02 8.618748933076858521e-02 1.014557629823684692e-01 2.312951833009719849e-01 7.825032621622085571e-02 -2.646229863166809082e-01 1.517259180545806885e-01 -3.659861087799072266e-01 -1.091520264744758606e-01 -1.308068931102752686e-01 -4.255563318729400635e-01 -1.729551851749420166e-01 -4.961863532662391663e-02 -5.289097130298614502e-02 2.443591691553592682e-02 1.503420621156692505e-01 -9.316590428352355957e-02 3.946016728878021240e-02 -2.840543389320373535e-01 -9.177214652299880981e-02 -7.831180840730667114e-02
2.689466476440429688e-01 -2.799395024776458740e-01 1.482574343681335449e-01 1.012326851487159729e-01 -1.176506057381629944e-01 -9.205887466669082642e-02 -1.918100118637084961e-01 -1.998723745346069336e-01 -1.613370627164840698e-01 -9.883359074592590332e-02 2.382099628448486328e-01 -1.755115017294883728e-02 2.797264158725738525e-01 3.125586211681365967e-01 1.440695524215698242e-01 2.518326342105865479e-01 -7.357584685087203979e-02 -1.106656789779663086e-01 -2.466108351945877075e-01 -2.729574404656887054e-02 -2.830825150012969971e-01 2.312914282083511353e-02 -5.137271061539649963e-02 1.056169793009757996e-01 1.242930963635444641e-01 -2.416487187147140503e-01 -1.561353951692581177e-01 8.692336082458496094e-02 -6.537001579999923706e-02 -2.118446379899978638e-01 -1.370189487934112549e-01 1.328993141651153564e-01
1.780282258987426758e-01 -1.267617642879486084e-01 1.157909110188484192e-01 2.039876878261566162e-01 -5.896162986755371094e-02 -1.322852373123168945e-01 -1.940259635448455811e-01 1.732192933559417725e-02 -2.975841797888278961e-02 5.426515266299247742e-02 6.939866393804550171e-02 -2.125807851552963257e-02 2.046734988689422607e-01 1.836683601140975952e-01 -1.774498820304870605e-01 7.470060139894485474e-03 2.054632008075714111e-01 3.603296279907226562e-01 -3.153691887855529785e-01 -2.994211316108703613e-01 6.474258005619049072e-02 -3.049015998840332031e-01 9.389454126358032227e-02 -1.878747195005416870e-01 9.225359559059143066e-02 1.097088009119033813e-01 5.046892166137695312e-02 -2.177723124623298645e-02 3.287262916564941406e-01 -5.267343297600746155e-02 -2.393914759159088135e-01 -1.669853776693344116e-01
2.205086201429367065e-01 1.892911642789840698e-02 1.344727724790573120e-01 3.829488158226013184e-01 -5.523886904120445251e-02 2.683921530842781067e-02 -2.577115297317504883e-01 8.793367445468902588e-02 1.339025646448135376e-01 -2.641109824180603027e-01 4.104895293712615967e-01 2.464122772216796875e-01 2.567440737038850784e-03 1.614530682563781738e-01 -4.756156727671623230e-02 1.049611121416091919e-01 -3.627735972404479980e-01 -1.720929890871047974e-02 -1.352238655090332031e-01 -1.320000179111957550e-02 2.683954779058694839e-03 1.478199940174818039e-02 -1.041035354137420654e-01 -2.874691970646381378e-03 -3.079366497695446014e-02 -4.010559618473052979e-02 -9.427736699581146240e-02 -2.152610719203948975e-01 2.588972747325897217e-01 -1.609891355037689209e-01 -8.548495173454284668e-02 1.806667000055313110e-01
2.085174918174743652e-01 1.013543382287025452e-01 6.758222728967666626e-02 5.575959086418151855e-01 -1.521346718072891235e-01 -1.940242648124694824e-01 6.209414452314376831e-02 8.551504462957382202e-02 -3.724808394908905029e-01 5.466061457991600037e-02 -9.761801920831203461e-03 -8.233729749917984009e-02 6.572508811950683594e-02 -1.021719574928283691e-01 -1.331427097320556641e-01 -1.450983136892318726e-01 -1.506836432963609695e-02 6.712827831506729126e-02 -5.875081568956375122e-02 -1.707550138235092163e-01 2.958075515925884247e-02 -1.914946436882019043e-01 -1.784972995519638062e-01 -2.523473799228668213e-01 1.758809536695480347e-01 -1.312435418367385864e-01 1.233792155981063843e-01 2.151232659816741943e-01 5.564688891172409058e-02 3.162847086787223816e-02 -1.151738241314888000e-01 2.433412820100784302e-01
3.331446051597595215e-01 3.513677045702934265e-02 -8.477890491485595703e-02 2.665492594242095947e-01 9.958063811063766479e-02 -1.095258593559265137e-01 -2.367535419762134552e-02 -3.615112602710723877e-02 -9.390790760517120361e-02 -1.667813658714294434e-01 8.587168157100677490e-02 1.252457350492477417e-01 3.798283040523529053e-01 1.656511574983596802e-01 -5.465005710721015930e-02 1.324154287576675415e-01 -2.708354890346527100e-01 8.910810947418212891e-02 1.417916119098663330e-01 -1.397172659635543823e-01 -2.519262135028839111e-01 -1.462710797786712646e-01 -2.594828009605407715e-01 1.260628253221511841e-01 -1.170290410518646240e-01 -2.659217715263366699e-01 -1.805870980024337769e-01 2.048467099666595459e-01 7.340607047080993652e-02 -2.648867964744567871e-01 -8.627393841743469238e-02 -5.343266576528549194e-02
1.652533262968063354e-01 -3.781778216361999512e-01 1.468329429626464844e-01 1.430370658636093140e-02 -1.538885682821273804e-01 9.571006149053573608e-02 2.087131515145301819e-02 -9.146433323621749878e-02 1.831015050411224365e-01 2.801391482353210449e-01 2.527172677218914032e-03 -2.967408485710620880e-02 2.651453316211700439e-01 3.612478077411651611e-02 -2.564568817615509033e-02 -5.530197545886039734e-02 -1.200648695230484009e-01 7.811067998409271240e-02 -1.939599364995956421e-01 -2.235502302646636963e-01 -1.278361529111862183e-01 -3.113128840923309326e-01 1.133048608899116516e-01 -3.055597543716430664e-01 -1.116662174463272095e-01 -2.019825205206871033e-02 -1.438874006271362305e-01 -1.384665537625551224e-02 2.457221597433090210e-01 -3.086141124367713928e-02 -5.852685309946537018e-03 3.941290676593780518e-01
1.520436853170394897e-01 4.335060343146324158e-02 1.796329468488693237e-01 1.119074225425720215e-01 1.076533496379852295e-01 -2.225726842880249023e-01 -1.763460785150527954e-01 4.820941016077995300e-02 5.768714100122451782e-02 -4.638475552201271057e-02 1.475823223590850830e-01 -1.271988302469253540e-01 1.233532950282096863e-01 2.727918624877929688e-01 5.306848511099815369e-02 6.471051275730133057e-02 -3.252583742141723633e-01 7.271193712949752808e-02 -1.079825907945632935e-01 -3.200335800647735596e-01 2.602093219757080078e-01 -3.574076890945434570e-01 -1.506015192717313766e-02 -2.042996436357498169e-01 3.242635130882263184e-01 -2.045113742351531982e-01 3.942228481173515320e-02 2.068911790847778320e-01 -1.397240012884140015e-01 1.273606419563293457e-01 -5.412332341074943542e-02 -5.485260114073753357e-02
5.129364877939224243e-02 -2.492812424898147583e-01 1.973440051078796387e-01 1.177151501178741455e-01 1.632849685847759247e-02 -1.198552176356315613e-01 1.952293813228607178e-01 5.100914090871810913e-02 -9.752628952264785767e-02 6.338721141219139099e-03 2.432563900947570801e-01 1.676710904575884342e-03 2.408498674631118774e-01 3.272299766540527344e-01 3.456755578517913818e-01 2.155003398656845093e-01 9.404010139405727386e-03 1.151783168315887451e-01 -2.010123878717422485e-01 -2.422169893980026245e-01 9.440854191780090332e-02 -1.029297187924385071e-01 -1.899261400103569031e-02 -8.732693642377853394e-02 2.230712324380874634e-01 2.920183837413787842e-01 2.594379186630249023e-01 1.881624311208724976e-01 -3.946366906166076660e-02 -1.736010462045669556e-01 1.123741865158081055e-01 -7.303889840841293335e-02
2.421291023492813110e-01 -1.442640721797943115e-01 1.438257694244384766e-01 2.461185902357101440e-01 2.625787854194641113e-01 -1.235986351966857910e-01 8.147723227739334106e-02 1.515798568725585938e-01 -2.389552146196365356e-01 1.365689001977443695e-02 1.333549469709396362e-01 -3.951179981231689453e-02 7.901407778263092041e-02 7.446163147687911987e-02 -1.022311300039291382e-01 -3.174908086657524109e-02 9.369797259569168091e-02 1.052353307604789734e-01 9.535574167966842651e-02 -8.341765403747558594e-02 6.819829344749450684e-02 -5.143503546714782715e-01 -2.446967661380767822e-01 9.768957644701004028e-02 -8.393909782171249390e-02 6.388367712497711182e-02 -2.183701097965240479e-01 1.315612941980361938e-01 1.414317339658737183e-01 -4.865107312798500061e-02 -3.730363249778747559e-01 -1.157813966274261475e-01
2.940743863582611084e-01 -4.748748149722814560e-03 9.967748820781707764e-02 2.615869641304016113e-01 -5.130428820848464966e-02 -2.025490067899227142e-02 -9.416317939758300781e-02 -1.672401130199432373e-01 -1.545840501785278320e-01 5.837403610348701477e-02 -1.770822107791900635e-01 1.205977573990821838e-01 1.730806678533554077e-01 1.733423620462417603e-01 -2.679713768884539604e-03 1.151341646909713745e-01 2.282659150660037994e-02 9.581194818019866943e-02 -1.210703998804092407e-01 -1.221052333712577820e-01 -1.145010590553283691e-01 -3.917742967605590820e-01 -2.117659449577331543e-01 -4.817334935069084167e-02 -8.439451456069946289e-02 -1.165260747075080872e-01 5.031138285994529724e-02 -1.300741583108901978e-01 -6.970789283514022827e-02 -1.741011738777160645e-01 -1.965944468975067139e-01 5.308294892311096191e-01
1.713471859693527222e-01 -3.784998655319213867e-01 4.768773447722196579e-03 1.700279414653778076e-01 8.740118704736232758e-03 -6.639178842306137085e-02 7.025228440761566162e-02 1.902893185615539551e-02 -1.164440363645553589e-01 2.790595032274723053e-02 1.325295716524124146e-01 3.151584863662719727e-01 1.368240267038345337e-01 7.905324548482894897e-02 1.791660636663436890e-01 1.868895888328552246e-01 -3.056901879608631134e-02 8.111451566219329834e-02 -2.389400303363800049e-01 -1.246264427900314331e-01 -5.446213111281394958e-02 -4.305239915847778320e-01 3.688239753246307373e-01 -1.981766670942306519e-01 -5.500319227576255798e-02 -2.007804214954376221e-01 6.882032006978988647e-02 -7.447723299264907837e-02 8.942967653274536133e-02 2.094473838806152344e-01 -9.505028277635574341e-02 8.459741622209548950e-02
4.239842295646667480e-03 -6.287000328302383423e-02 -1.407021433115005493e-01 4.156880378723144531e-01 1.555814594030380249e-01 -1.627225726842880249e-01 -2.536490261554718018e-01 -7.542766630649566650e-02 2.472829073667526245e-01 3.578158468008041382e-02 3.530273912474513054e-03 6.081547215580940247e-02 4.237575829029083252e-01 -1.650980859994888306e-02 -1.924446225166320801e-01 -1.040705386549234390e-02 -1.001568213105201721e-01 1.961655318737030029e-01 -8.845753222703933716e-02 -1.965664923191070557e-01 2.639807574450969696e-02 -2.976638376712799072e-01 6.327143311500549316e-02 8.597104251384735107e-02 -3.754366887733340263e-03 6.936370581388473511e-02 -4.237174615263938904e-02 -1.101353764533996582e-01 1.094015389680862427e-01 -3.523370921611785889e-01 2.105739414691925049e-01 6.874173879623413086e-02
1.542624235153198242e-01 4.467191174626350403e-02 -4.427479952573776245e-02 5.595092177391052246e-01 -1.502077132463455200e-01 -1.777457743883132935e-01 1.634345799684524536e-01 -8.726195245981216431e-02 1.118444949388504028e-01 1.599062085151672363e-01 2.225860804319381714e-01 -1.745480149984359741e-01 1.299971938133239746e-01 1.326054483652114868e-01 2.160421162843704224e-01 3.982036709785461426e-01 -4.338532313704490662e-02 9.108992666006088257e-02 -9.744278155267238617e-03 -2.112840116024017334e-01 1.052037402987480164e-01 -1.451221853494644165e-01 7.525112479925155640e-02 -8.718489855527877808e-02 -1.575931720435619354e-02 -1.832386255264282227e-01 -1.071441918611526489e-01 -8.173004537820816040e-02 9.935548901557922363e-02 -1.741341315209865570e-02 -1.705671697854995728e-01 -1.460842639207839966e-01
1.491124629974365234e-01 -5.064008757472038269e-02 -1.091193333268165588e-01 2.711093127727508545e-01 -1.574600785970687866e-01 2.873236536979675293e-01 1.693669408559799194e-01 -1.087968721985816956e-01 -3.285109624266624451e-02 -2.003417760133743286e-01 2.048774063587188721e-01 2.376868724822998047e-01 3.148373365402221680e-01 1.123036816716194153e-01 -3.828185796737670898e-02 -1.449035257101058960e-01 -2.234095335006713867e-01 7.606039941310882568e-02 3.763210028409957886e-02 -7.539682090282440186e-02 -8.691823482513427734e-02 -2.781674861907958984e-01 -1.417360827326774597e-02 3.107583336532115936e-02 3.685524761676788330e-01 -3.936294466257095337e-02 -2.577349841594696045e-01 1.664129346609115601e-01 1.991349607706069946e-01 8.325607329607009888e-02 -1.383349113166332245e-02 2.021516263484954834e-01
2.791846096515655518e-01 -8.954901248216629028e-02 2.493154108524322510e-01 1.215765103697776794e-01 -3.315325826406478882e-02 -7.599036395549774170e-02 -6.210760399699211121e-02 -2.584562599658966064e-01 9.060502052307128906e-02 2.946067154407501221e-01 9.636493772268295288e-02 2.936494052410125732e-01 7.724440097808837891e-02 1.591036319732666016e-01 -1.582991033792495728e-01 2.008343040943145752e-01 1.481111440807580948e-02 1.002627313137054443e-01 4.131404310464859009e-02 -1.580413430929183960e-01 -8.968272060155868530e-02 -3.034078478813171387e-01 -9.971559047698974609e-02 -4.018100798130035400e-01 -8.163460344076156616e-02 3.365683555603027344e-02 5.771111696958541870e-02 8.617480844259262085e-02 1.864610612392425537e-01 -3.264755010604858398e-01 5.160031095147132874e-02 3.681191056966781616e-02
3.232277333736419678e-01 6.693693995475769043e-02 -9.052065759897232056e-02 3.438505530357360840e-01 -1.506264060735702515e-01 2.031345069408416748e-01 -3.989001214504241943e-01 3.998261690139770508e-02 -4.448514431715011597e-02 -1.413421630859375000e-01 2.324688583612442017e-01 -1.878561526536941528e-01 -1.806966215372085571e-02 1.730289012193679810e-01 7.567533850669860840e-02 1.778083443641662598e-01 2.638760209083557129e-02 2.377569973468780518e-01 -1.772803626954555511e-02 -6.984259467571973801e-03 -2.106822580099105835e-01 -3.362891077995300293e-01 -7.525496929883956909e-02 -2.013795375823974609e-01 1.409821510314941406e-01 1.118363533169031143e-02 2.541813440620899200e-02 -1.474846452474594116e-01 7.537224888801574707e-02 -1.372447907924652100e-01 -6.668423861265182495e-02 1.685318946838378906e-01
1.546160280704498291e-01 1.720169186592102051e-01 1.163292676210403442e-01 2.040252834558486938e-01 5.672082304954528809e-02 -2.926382124423980713e-01 2.484960108995437622e-01 2.844224870204925537e-02 8.859083801507949829e-02 2.085296511650085449e-01 1.236773431301116943e-01 -8.585019409656524658e-02 3.293854594230651855e-01 5.076590180397033691e-02 -9.368031471967697144e-02 4.802380874752998352e-02 -9.753923863172531128e-02 3.633404076099395752e-01 3.216889128088951111e-02 -1.682532876729965210e-01 -3.206844255328178406e-02 -1.975915282964706421e-01 2.033833861351013184e-01 -2.604456245899200439e-01 3.531729057431221008e-02 7.405900955200195312e-02 -2.577972710132598877e-01 7.168510928750038147e-03 2.819018065929412842e-01 9.315226972103118896e-02 -1.624276340007781982e-01 1.893795579671859741e-01
2.536821365356445312e-01 -7.577034085988998413e-02 4.215913414955139160e-01 2.616081535816192627e-01 -2.147680073976516724e-01 -5.158082768321037292e-02 -6.552762538194656372e-02 -5.787610262632369995e-02 -5.485443770885467529e-02 3.471999615430831909e-02 1.719998568296432495e-01 1.390344053506851196e-01 1.893108338117599487e-01 2.012185007333755493e-01 -2.087367139756679535e-02 1.052668690681457520e-01 1.110130995512008667e-01 -2.078637480735778809e-01 -1.091741472482681274e-01 -8.448555320501327515e-02 -3.610693663358688354e-02 -1.692985743284225464e-01 -8.802908658981323242e-02 -4.225246906280517578e-01 1.227270662784576416e-01 7.193382084369659424e-02 2.022831141948699951e-01 -1.163311861455440521e-02 -1.699735671281814575e-01 -2.863319516181945801e-01 1.485185772180557251e-01 -3.561599552631378174e-02
6.884854286909103394e-02 5.565982684493064880e-02 1.444547437131404877e-02 3.031861186027526855e-01 1.163955777883529663e-01 -2.243158221244812012e-01 -1.795347332954406738e-01 -2.076768726110458374e-01 -2.557195723056793213e-01 1.513789594173431396e-01 3.053161501884460449e-01 4.821003600955009460e-02 4.896519482135772705e-01 1.313186734914779663e-01 9.920202195644378662e-03 7.882889360189437866e-02 7.075104117393493652e-02 7.961656898260116577e-02 -2.404624037444591522e-02 -1.437444090843200684e-01 -2.945976555347442627e-01 -2.317371666431427002e-01 -1.898619383573532104e-01 2.340966612100601196e-01 7.387840654700994492e-03 9.941644966602325439e-02 4.845485836267471313e-02 -1.265176534652709961e-01 1.159326583147048950e-01 -7.791668176651000977e-02 -4.284616932272911072e-02 -8.570678532123565674e-03
2.356066554784774780e-01 3.437271714210510254e-02 2.344505041837692261e-01 2.973834276199340820e-01 -2.414841055870056152e-01 4.203420504927635193e-02 -1.754304170608520508e-01 -3.961431086063385010e-01 -4.418886825442314148e-02 2.778630554676055908e-01 5.894002690911293030e-02 1.223421767354011536e-01 2.788090109825134277e-01 2.601795643568038940e-02 -9.141751378774642944e-02 2.780683934688568115e-01 4.907197877764701843e-02 2.063319645822048187e-02 -2.524946816265583038e-02 -2.011420875787734985e-01 -1.249395031481981277e-02 -1.099365875124931335e-01 9.479325264692306519e-02 -3.188422322273254395e-01 -1.479452010244131088e-02 -4.926431924104690552e-02 1.291985437273979187e-02 1.412656009197235107e-01 2.210242003202438354e-01 -1.996936053037643433e-01 -3.265453502535820007e-02 1.050841882824897766e-01
3.478145599365234375e-01 7.609536498785018921e-02 -1.618918329477310181e-01 1.304057091474533081e-01 -7.459329813718795776e-02 -2.349106967449188232e-01 1.351526230573654175e-01 -1.336206197738647461e-01 2.482095658779144287e-01 1.616776883602142334e-01 1.282383799552917480e-01 2.236180603504180908e-01 5.229738950729370117e-01 -6.125758588314056396e-02 -1.536884810775518417e-03 -2.435531467199325562e-01 7.829242199659347534e-02 1.876562982797622681e-01 -4.268052801489830017e-02 -1.181311458349227905e-01 3.167299553751945496e-02 -2.083542793989181519e-01 -8.814378082752227783e-02 -1.654725074768066406e-01 -2.143678069114685059e-02 -2.718026190996170044e-02 1.272025704383850098e-02 1.733109802007675171e-01 2.364478260278701782e-01 -6.181700155138969421e-02 -1.198136135935783386e-01 1.455932855606079102e-02
-4.557795450091362000e-02 3.192281723022460938e-02 1.624620407819747925e-01 2.977083623409271240e-01 -3.872034372761845589e-03 9.018076211214065552e-02 -1.680559366941452026e-01 2.562720477581024170e-01 1.051343977451324463e-01 1.913148462772369385e-01 1.950387954711914062e-01 -1.598284840583801270e-01 3.350447416305541992e-01 2.825074493885040283e-01 -1.485432386398315430e-01 9.449604153633117676e-02 -3.060618974268436432e-02 1.821979433298110962e-01 -1.474929004907608032e-01 -5.029574781656265259e-02 -7.315240800380706787e-02 -3.511356413364410400e-01 1.439920514822006226e-01 -1.869044750928878784e-01 3.626988083124160767e-02 1.269406527280807495e-01 -2.884167432785034180e-02 2.491286993026733398e-01 2.945760488510131836e-01 -1.342302560806274414e-01 -1.103713661432266235e-01 7.403700053691864014e-02
9.035765379667282104e-02 1.205813512206077576e-01 1.275530159473419189e-01 2.555416338145732880e-02 1.531201750040054321e-01 -2.916760444641113281e-01 -6.074767187237739563e-02 -2.196923792362213135e-01 -2.537164390087127686e-01 2.111804783344268799e-01 4.067445397377014160e-01 4.124930873513221741e-02 3.075565993785858154e-01 -9.683416225016117096e-03 1.681705564260482788e-01 -3.167465329170227051e-02 -3.774266317486763000e-02 3.585067391395568848e-02 -7.616925239562988281e-02 -6.236677616834640503e-02 -1.130758225917816162e-01 -5.308246612548828125e-01 1.827415637671947479e-02 4.133587330579757690e-02 9.609611332416534424e-02 1.992496475577354431e-02 1.601648479700088501e-01 -1.679995805025100708e-01 3.233579918742179871e-02 1.414769049733877182e-02 -4.688433185219764709e-02 1.544631421566009521e-01
2.575052380561828613e-01 -7.925505936145782471e-02 2.331199347972869873e-01 2.218818515539169312e-01 -1.013018861413002014e-01 -2.007674658671021461e-03 -2.604360580444335938e-01 5.392517521977424622e-02 -1.479139328002929688e-01 -5.456179752945899963e-02 -2.637969888746738434e-02 2.487935423851013184e-01 3.042292892932891846e-01 6.522802263498306274e-02 2.303799986839294434e-01 4.291316866874694824e-02 -3.012507408857345581e-02 -2.911332845687866211e-01 -1.555005759000778198e-01 -1.063751503825187683e-01 -1.913663148880004883e-01 -2.067376375198364258e-01 -1.601908504962921143e-01 -4.367001652717590332e-01 1.550423353910446167e-01 -8.815993368625640869e-02 -1.387588772922754288e-02 -5.449186265468597412e-02 -1.446859091520309448e-01 -5.716944485902786255e-02 -4.005600139498710632e-02 1.611991822719573975e-01
3.468862175941467285e-01 -1.002762913703918457e-01 4.939226200804114342e-04 2.596926689147949219e-01 -1.086419373750686646e-01 -4.123759567737579346e-01 3.584671914577484131e-01 4.757726565003395081e-02 3.094983473420143127e-02 2.255158126354217529e-01 -1.309720519930124283e-02 -1.097014695405960083e-01 1.789367794990539551e-01 1.857746243476867676e-01 -1.518682092428207397e-01 1.117580011487007141e-01 1.940289698541164398e-02 1.266590952873229980e-01 -1.334425956010818481e-01 1.939495950937271118e-01 2.375661209225654602e-02 -2.154022455215454102e-01 1.031466722488403320e-01 4.626065492630004883e-03 2.718240022659301758e-01 -5.403238162398338318e-02 -1.552547067403793335e-01 -1.283274888992309570e-01 1.826207339763641357e-01 -5.759838595986366272e-02 -8.353102952241897583e-02 1.815452873706817627e-01
1.766068041324615479e-01 -1.885624676942825317e-01 6.660543382167816162e-02 9.787058830261230469e-02 -1.036243736743927002e-01 -3.038090467453002930e-02 -3.012679815292358398e-01 2.853598818182945251e-02 -2.117661200463771820e-02 -1.029826793819665909e-02 1.529738306999206543e-01 5.438359081745147705e-02 -1.323128468357026577e-03 4.602306783199310303e-01 1.074293181300163269e-01 1.553101688623428345e-01 -4.315448552370071411e-02 -6.306365132331848145e-02 -1.255604773759841919e-01 -2.861828356981277466e-02 6.265066564083099365e-02 -2.298761308193206787e-01 -1.433710902929306030e-01 -1.588371843099594116e-01 1.976428329944610596e-01 2.672435529530048370e-02 -5.012427568435668945e-01 -1.356920450925827026e-01 8.199356496334075928e-02 -8.492674678564071655e-02 -3.039811253547668457e-01 2.936321310698986053e-02
2.225220352411270142e-01 -9.020143747329711914e-02 7.555893063545227051e-02 2.333693653345108032e-01 1.660791635513305664e-01 3.265599608421325684e-01 1.284172087907791138e-01 -7.911431044340133667e-02 7.899285107851028442e-02 -2.970791757106781006e-01 5.896071344614028931e-02 2.284707278013229370e-01 3.176813721656799316e-01 2.325962781906127930e-01 8.467063307762145996e-02 -1.366940885782241821e-01 -3.299185037612915039e-01 1.347650773823261261e-02 1.317551080137491226e-02 4.716099705547094345e-03 -1.250500828027725220e-01 -1.927141100168228149e-01 -1.217827945947647095e-01 -1.688022762537002563e-01 1.867647916078567505e-01 -1.381825655698776245e-01 -3.515832722187042236e-01 1.486052945256233215e-02 8.217027783393859863e-02 -1.257408689707517624e-02 -5.036281049251556396e-02 -3.970732912421226501e-02
-5.903895199298858643e-02 1.188134104013442993e-01 -4.442794620990753174e-02 3.857426941394805908e-01 -1.043987199664115906e-01 1.038403436541557312e-01 -1.265084892511367798e-01 -3.263744413852691650e-01 -1.000480130314826965e-01 -6.505610048770904541e-02 2.066465839743614197e-02 -7.895557209849357605e-03 2.929922044277191162e-01 5.436993390321731567e-02 2.041507326066493988e-02 1.485094279050827026e-01 -1.904438287019729614e-01 -6.694130599498748779e-02 -3.782809972763061523e-01 -1.283355355262756348e-01 2.105899713933467865e-02 -2.687990367412567139e-01 -6.403122842311859131e-02 -1.234333366155624390e-01 1.737457364797592163e-01 1.343009620904922485e-01 -2.211468964815139771e-01 2.127383351325988770e-01 2.733135223388671875e-01 2.168092504143714905e-02 -1.060026362538337708e-01 -2.006807625293731689e-01
-3.794465959072113037e-02 7.623255997896194458e-02 2.117024958133697510e-01 1.736678183078765869e-01 -1.035142242908477783e-01 -4.071869701147079468e-02 4.453628510236740112e-02 2.032473981380462646e-01 -1.479173302650451660e-01 -1.714712232351303101e-01 1.712774857878684998e-02 -1.198967639356851578e-02 2.354954779148101807e-01 3.062559068202972412e-01 1.097240746021270752e-01 -4.365100711584091187e-02 -1.059368699789047241e-01 9.459723532199859619e-02 -1.990952342748641968e-01 -2.911214828491210938e-01 2.875880002975463867e-01 -3.537662625312805176e-01 -6.736860959790647030e-04 -3.390970528125762939e-01 1.706310957670211792e-01 -1.163145750761032104e-01 -1.077481582760810852e-01 2.862304635345935822e-02 3.636957705020904541e-02 2.576813101768493652e-01 -2.314339727163314819e-01 -5.853143706917762756e-02
3.286573886871337891e-01 1.504797041416168213e-01 1.350754499435424805e-01 1.465724855661392212e-01 1.372306346893310547e-01 -1.702824383974075317e-01 1.355334669351577759e-01 2.378106303513050079e-02 -2.992118597030639648e-01 -1.782912462949752808e-01 9.159918129444122314e-02 1.199523732066154480e-01 1.509472429752349854e-01 7.821360975503921509e-02 -1.067081093788146973e-01 -3.105441480875015259e-02 6.828757375478744507e-02 2.740342617034912109e-01 -7.095909118652343750e-02 -1.874796450138092041e-01 -2.768673002719879150e-01 -4.166328608989715576e-01 -8.763352781534194946e-02 -7.842103391885757446e-02 -2.763791009783744812e-02 -2.034983411431312561e-02 -3.200587034225463867e-01 -1.554863750934600830e-01 1.858399063348770142e-01 9.327866137027740479e-02 -8.411557227373123169e-02 -1.240407004952430725e-01
-9.593629091978073120e-02 1.203644089400768280e-02 1.485308110713958740e-01 2.678185701370239258e-01 -1.227218210697174072e-01 -1.260935813188552856e-01 -1.322498321533203125e-01 2.281831055879592896e-01 6.583593785762786865e-02 1.231740266084671021e-01 1.453408598899841309e-01 -3.390012085437774658e-01 1.614270657300949097e-01 1.939035654067993164e-01 -1.918670386075973511e-01 1.480140388011932373e-01 -2.021145820617675781e-01 1.930997669696807861e-01 -1.273337602615356445e-01 -2.344349622726440430e-01 -5.218325555324554443e-02 -3.882187306880950928e-01 -1.523694768548011780e-02 -2.702595591545104980e-01 5.607907101511955261e-02 7.892415672540664673e-02 -1.687634587287902832e-01 1.023040190339088440e-01 1.987898051738739014e-01 -1.291003078222274780e-01 -1.156552433967590332e-01 1.565653085708618164e-01
3.941397666931152344e-01 1.632164791226387024e-02 -4.317167680710554123e-03 4.051266014575958252e-01 1.379338353872299194e-01 1.110737621784210205e-01 -3.909003138542175293e-01 6.161534413695335388e-02 -1.172333881258964539e-01 -1.001883074641227722e-01 1.399145573377609253e-01 1.747956383042037487e-03 9.358758479356765747e-02 1.220450177788734436e-01 3.156428411602973938e-02 2.435319721698760986e-01 -1.116333976387977600e-01 8.527404814958572388e-02 -8.051461726427078247e-02 -1.048951875418424606e-02 -7.815851271152496338e-02 -1.299113929271697998e-01 -2.069007456302642822e-01 -2.997192181646823883e-02 -1.035965755581855774e-01 -1.893803924322128296e-01 -2.049321532249450684e-01 6.913343816995620728e-02 1.423947215080261230e-01 2.794558554887771606e-02 -3.764120638370513916e-01 1.257975101470947266e-01
2.745100557804107666e-01 -1.798538714647293091e-01 -1.410950124263763428e-01 2.793733775615692139e-01 1.006499677896499634e-01 3.384802937507629395e-01 2.052849382162094116e-01 -1.098977625370025635e-01 2.273501157760620117e-01 1.435855180025100708e-01 2.480660974979400635e-01 1.206960156559944153e-01 2.008456587791442871e-01 1.685315370559692383e-01 -1.574070155620574951e-01 9.564381092786788940e-03 -1.341835707426071167e-01 1.581659018993377686e-01 3.264869004487991333e-02 -4.510371759533882141e-02 -3.050633072853088379e-01 -1.501947045326232910e-01 -3.114211931824684143e-02 -5.599136278033256531e-02 1.006181538105010986e-01 7.149684708565473557e-03 -1.653940975666046143e-01 -1.073891893029212952e-01 -6.986610591411590576e-02 -3.856008872389793396e-02 -3.894987702369689941e-01 -2.029844932258129120e-02
-2.538771331310272217e-01 2.770689725875854492e-01 2.812403067946434021e-02 4.072920382022857666e-01 -9.040139615535736084e-02 4.473813809454441071e-03 -5.001711472868919373e-02 8.080880343914031982e-02 4.325847327709197998e-02 -7.713980972766876221e-02 1.776520609855651855e-01 1.056009829044342041e-01 2.249944061040878296e-01 7.451075315475463867e-02 1.395076364278793335e-01 1.331859678030014038e-01 -1.490382999181747437e-01 -1.909884624183177948e-02 -1.025678738951683044e-01 -3.256984353065490723e-01 -2.901728153228759766e-01 -3.050863146781921387e-01 4.925934225320816040e-02 -5.482497066259384155e-02 2.692285180091857910e-01 -2.442883104085922241e-01 -3.517203778028488159e-02 -1.781976521015167236e-01 1.665998548269271851e-01 -6.145867705345153809e-02 4.127616062760353088e-02 1.034051552414894104e-01
6.871576607227325439e-02 4.042683243751525879e-01 1.037213131785392761e-01 2.980986237525939941e-01 -1.395742874592542648e-02 -1.380744855850934982e-02 2.298878580331802368e-01 -1.605510115623474121e-01 1.141736954450607300e-01 -3.348046168684959412e-02 5.190321803092956543e-02 9.514689445495605469e-02 1.597693562507629395e-01 1.452777534723281860e-01 2.742221057415008545e-01 -4.616003111004829407e-02 -3.954586014151573181e-02 1.170805096626281738e-02 -2.202754169702529907e-01 -1.550962924957275391e-01 -1.071976870298385620e-01 -4.117298722267150879e-01 1.663838773965835571e-01 -8.550048619508743286e-02 1.193488612771034241e-01 -3.874533772468566895e-01 1.702123731374740601e-01 -7.628164440393447876e-02 4.041735827922821045e-02 -7.201461493968963623e-02 -5.639471113681793213e-02 6.253502517938613892e-02
1.007022894918918610e-02 -1.856469511985778809e-01 -8.883948437869548798e-03 2.421231567859649658e-01 -1.513047218322753906e-01 -3.775343000888824463e-01 -5.604332312941551208e-02 -1.639695167541503906e-01 1.893735080957412720e-01 -8.255060762166976929e-02 2.696798928081989288e-02 6.740264594554901123e-02 3.587220311164855957e-01 7.360532134771347046e-02 4.212916269898414612e-02 1.630347818136215210e-01 -2.086399197578430176e-01 -1.600114852190017700e-01 -3.566756546497344971e-01 -3.676643595099449158e-02 -7.991930097341537476e-02 -2.884995043277740479e-01 4.613954946398735046e-02 -1.993810199201107025e-02 -1.307911723852157593e-01 1.412141770124435425e-01 -1.096396893262863159e-01 1.030630096793174744e-01 1.443371362984180450e-02 8.017548173666000366e-02 -3.714751601219177246e-01 -8.189994096755981445e-02
1.889747232198715210e-01 -3.407799871638417244e-03 4.221245348453521729e-01 1.980257928371429443e-01 -2.173276841640472412e-01 1.098040863871574402e-01 6.367057561874389648e-02 -8.968499302864074707e-02 -1.718060523271560669e-01 -1.548634916543960571e-01 -7.958538085222244263e-02 1.488528996706008911e-01 2.725741267204284668e-01 7.153890281915664673e-02 -1.350189466029405594e-02 1.460301280021667480e-01 -1.763915177434682846e-03 1.069611385464668274e-01 -1.189536526799201965e-01 -5.709151551127433777e-02 -1.649618893861770630e-01 -2.428292930126190186e-01 -2.051928788423538208e-01 4.680227488279342651e-03 1.506579071283340454e-01 -1.960511058568954468e-01 1.040542647242546082e-01 -1.877108961343765259e-01 1.426372528076171875e-01 -1.112139374017715454e-01 -2.199364751577377319e-01 3.835824131965637207e-01
1.703996658325195312e-01 -2.029349282383918762e-02 1.339704096317291260e-01 4.177494645118713379e-01 3.024990670382976532e-02 -5.005589872598648071e-02 -1.411928832530975342e-01 -1.603159308433532715e-01 -1.183465868234634399e-01 -8.917342871427536011e-02 1.084084063768386841e-01 2.197522222995758057e-01 1.818009018898010254e-01 9.726125746965408325e-02 -3.304965049028396606e-02 1.850733906030654907e-01 4.593285173177719116e-02 8.959185332059860229e-02 -1.228512357920408249e-02 2.035757601261138916e-01 1.080585792660713196e-01 -1.692005693912506104e-01 -2.011402994394302368e-01 -1.323358416557312012e-01 1.519568413496017456e-01 -5.221125483512878418e-02 -3.238705098628997803e-01 -4.832994341850280762e-01 1.135501936078071594e-01 -2.905604988336563110e-02 -3.867141902446746826e-02 1.991183310747146606e-01
1.542286425828933716e-01 2.286183834075927734e-01 -3.902596980333328247e-02 3.399239182472229004e-01 -4.315547179430723190e-03 -1.407221704721450806e-01 1.644549220800399780e-01 -3.238143920898437500e-01 -4.125435650348663330e-02 -1.480693649500608444e-02 1.566093564033508301e-01 6.711830198764801025e-02 3.674048483371734619e-01 2.308660559356212616e-02 1.581736207008361816e-01 6.590341031551361084e-02 -6.698995828628540039e-02 1.148584950715303421e-02 -1.825822591781616211e-01 -3.006111383438110352e-01 -1.886672824621200562e-01 -9.950922429561614990e-02 3.403952419757843018e-01 -1.175069585442543030e-01 -9.629005193710327148e-02 -2.792734205722808838e-01 7.317955046892166138e-02 5.916536226868629456e-02 1.206890121102333069e-01 -8.323661983013153076e-02 -1.733811795711517334e-01 -9.025420248508453369e-02
3.057629168033599854e-01 -1.759252995252609253e-01 4.044070541858673096e-01 3.168867528438568115e-01 -1.110481023788452148e-01 1.020818203687667847e-01 1.645218431949615479e-01 1.219364814460277557e-03 -1.950212121009826660e-01 -1.097679957747459412e-01 -4.933851957321166992e-02 4.536770284175872803e-02 1.768324524164199829e-01 1.120750084519386292e-01 3.930123895406723022e-02 1.581291705369949341e-01 1.466150768101215363e-02 -4.475337266921997070e-02 -2.547998130321502686e-01 -1.015009060502052307e-01 -1.623674668371677399e-02 -1.342197209596633911e-01 -1.764044463634490967e-01 1.663804240524768829e-02 -3.297775611281394958e-02 -8.407980948686599731e-02 -1.094866637140512466e-02 -1.011485327035188675e-02 2.288546264171600342e-01 -8.347756415605545044e-02 -1.359642148017883301e-01 4.727534055709838867e-01
2.157307714223861694e-01 -1.534605622291564941e-01 4.271805882453918457e-01 2.674436196684837341e-02 1.069841068238019943e-02 -1.530536562204360962e-01 1.128704696893692017e-01 -1.817255169153213501e-01 1.385192722082138062e-01 -1.524740606546401978e-01 1.167573928833007812e-01 7.866825908422470093e-02 4.226662516593933105e-01 -5.618152394890785217e-02 -1.204333379864692688e-01 -3.050227463245391846e-02 2.934190072119235992e-02 -1.483077853918075562e-01 -3.078068792819976807e-01 -2.311477363109588623e-01 -2.952325046062469482e-01 -2.353617548942565918e-01 4.353138804435729980e-02 2.968420274555683136e-02 1.032301038503646851e-01 1.744916588068008423e-01 8.913584798574447632e-02 1.047195196151733398e-01 6.656800955533981323e-02 8.723402768373489380e-02 -1.188557818531990051e-01 -1.239604726433753967e-01
3.181155920028686523e-01 -4.922588355839252472e-03 -1.491732448339462280e-01 8.942992240190505981e-02 -1.189540773630142212e-01 -5.688286200165748596e-02 2.579800784587860107e-01 2.001540660858154297e-01 4.324990510940551758e-02 -1.454205363988876343e-01 7.695726305246353149e-02 6.825989484786987305e-02 2.988280653953552246e-01 2.943456470966339111e-01 1.432016342878341675e-01 1.226860135793685913e-01 -5.133800953626632690e-02 5.393003672361373901e-02 2.431311905384063721e-01 -1.596059948205947876e-01 -5.793121457099914551e-02 -3.322365880012512207e-01 -7.450857199728488922e-03 -5.213136970996856689e-02 4.215159118175506592e-01 -8.345971256494522095e-02 -2.110331654548645020e-01 -2.398214861750602722e-02 -7.008386403322219849e-02 -4.339996725320816040e-02 -2.071130424737930298e-01 1.155310720205307007e-01
1.998691409826278687e-01 -5.341572314500808716e-02 4.675797000527381897e-02 1.617913842201232910e-01 5.541152134537696838e-02 -1.931886821985244751e-01 3.659312725067138672e-01 9.645215468481183052e-04 5.563517287373542786e-02 2.802118659019470215e-01 4.067958146333694458e-02 1.719550229609012604e-02 4.943920969963073730e-01 -4.684714227914810181e-02 1.055972301401197910e-03 9.885145723819732666e-02 -6.693594157695770264e-02 2.705680727958679199e-01 -8.023101091384887695e-02 -7.113976776599884033e-02 1.780184060335159302e-01 -1.393527686595916748e-01 2.000989206135272980e-02 -2.147969901561737061e-01 6.705235689878463745e-02 1.726460605859756470e-01 -1.574939489364624023e-01 2.507519423961639404e-01 2.816372811794281006e-01 3.029006533324718475e-02 -5.368736386299133301e-02 1.504852920770645142e-01
-6.669483333826065063e-02 -1.846414208412170410e-01 1.261231899261474609e-01 3.138244748115539551e-01 9.965881705284118652e-03 -1.204848513007164001e-01 4.348636418581008911e-02 -1.682267636060714722e-01 -1.187557354569435120e-01 -1.560736596584320068e-01 4.848983883857727051e-01 -1.286752223968505859e-01 2.466814517974853516e-01 3.613051027059555054e-02 -6.309882272034883499e-03 -2.496335804462432861e-01 -1.971113383769989014e-01 2.351145148277282715e-01 9.276697039604187012e-02 -3.114273846149444580e-01 -3.608269616961479187e-02 -2.171899378299713135e-01 -1.268252432346343994e-01 -2.185962796211242676e-01 1.060435548424720764e-01 -2.151661366224288940e-01 7.243970874696969986e-03 -9.406176209449768066e-02 -1.948413625359535217e-02 -9.015005081892013550e-02 1.025399193167686462e-02 -2.189276181161403656e-02
2.222519516944885254e-01 1.944012008607387543e-02 1.137105599045753479e-01 4.728438556194305420e-01 -1.961565762758255005e-01 -2.891495227813720703e-01 5.017687007784843445e-02 7.615403085947036743e-02 4.696830734610557556e-02 5.404235422611236572e-02 -3.628323599696159363e-02 -1.167419180274009705e-01 7.259991485625505447e-03 1.330444961786270142e-01 -1.956422626972198486e-01 1.114519014954566956e-01 -2.262861877679824829e-01 -8.435647934675216675e-02 -3.371555805206298828e-01 -2.267560064792633057e-01 -2.643689215183258057e-01 -5.943719297647476196e-02 -2.900869026780128479e-02 -7.423095405101776123e-02 2.991529703140258789e-01 1.501757204532623291e-01 1.553905308246612549e-01 -9.479603916406631470e-02 4.323861375451087952e-02 -8.922393317334353924e-04 2.108704298734664917e-01 9.304661303758621216e-03
4.014199078083038330e-01 1.657435894012451172e-01 -3.851741179823875427e-02 1.265690028667449951e-01 3.580723330378532410e-02 -1.993483752012252808e-01 -4.473509266972541809e-02 -4.913054034113883972e-02 -1.879773736000061035e-01 -1.844176650047302246e-01 9.612272679805755615e-02 2.217009514570236206e-01 1.975911855697631836e-01 6.643437594175338745e-02 1.038402989506721497e-01 2.298025786876678467e-01 -3.418688476085662842e-01 1.738638430833816528e-01 8.521372824907302856e-02 -1.029292494058609009e-02 -2.337750643491744995e-01 -1.754512786865234375e-01 -1.738662421703338623e-01 -1.883632838726043701e-01 5.185555666685104370e-02 -1.257706284523010254e-01 7.386153936386108398e-02 2.322121262550354004e-01 -4.754688963294029236e-02 -2.628252804279327393e-01 -2.351589351892471313e-01 5.941037461161613464e-02
3.990856707096099854e-01 -3.265722095966339111e-01 -3.949837014079093933e-02 -5.385705828666687012e-02 -2.504503130912780762e-01 -9.610850363969802856e-02 -8.196361362934112549e-02 -2.185239940881729126e-01 -1.238815262913703918e-01 1.269009560346603394e-01 1.123522445559501648e-01 -2.505899965763092041e-01 3.207939565181732178e-01 2.957912087440490723e-01 1.056792438030242920e-01 2.109080106019973755e-01 -5.900501459836959839e-02 2.167062461376190186e-02 -1.880683451890945435e-01 -9.653634577989578247e-02 -2.612691223621368408e-01 -4.982356354594230652e-02 -1.411461234092712402e-01 8.207949995994567871e-02 9.893317520618438721e-02 -1.694808900356292725e-01 -6.736379116773605347e-02 -4.040936753153800964e-02 1.033339574933052063e-01 -1.051775589585304260e-01 -1.200932934880256653e-01 1.529011875391006470e-01
3.101121187210083008e-01 -2.640724927186965942e-02 -2.566338181495666504e-01 2.625355124473571777e-01 1.247082725167274475e-01 -7.638105750083923340e-02 -3.343370556831359863e-01 1.677787601947784424e-01 -5.317890644073486328e-02 1.708704233169555664e-02 4.097153991460800171e-02 9.741079807281494141e-02 2.835476696491241455e-01 3.696976006031036377e-01 3.917518630623817444e-02 1.157542914152145386e-01 -5.416449159383773804e-02 -2.371321991086006165e-02 6.210098043084144592e-02 -1.089703440666198730e-01 -2.119242101907730103e-01 -8.608853071928024292e-02 -2.010777443647384644e-01 -3.289625048637390137e-02 1.375170350074768066e-01 -1.875285208225250244e-01 -9.789780713617801666e-03 1.868218928575515747e-01 1.908047497272491455e-01 -2.617574036121368408e-01 -1.595181226730346680e-01 1.679970324039459229e-01
-1.960331797599792480e-01 4.037690162658691406e-02 -5.075994133949279785e-02 3.265841901302337646e-01 -2.548623383045196533e-01 1.544600725173950195e-01 -1.379935741424560547e-01 -2.961971461772918701e-01 -4.334747791290283203e-02 1.687914133071899414e-01 6.977461278438568115e-02 1.697840690612792969e-01 2.776829898357391357e-01 1.580387651920318604e-01 -1.066729873418807983e-01 -3.147109970450401306e-02 -7.920617610216140747e-02 -1.433017700910568237e-01 -1.995049268007278442e-01 -1.496657580137252808e-01 -1.121907681226730347e-01 -3.791645169258117676e-01 -5.437002517282962799e-03 -1.407361924648284912e-01 2.326799482107162476e-01 1.182979047298431396e-01 3.646168485283851624e-02 1.588934659957885742e-01 1.258305758237838745e-01 6.568053364753723145e-02 -2.929339408874511719e-01 -1.035989895462989807e-01
2.123112529516220093e-01 -3.674351796507835388e-02 -3.789388760924339294e-02 2.786567211151123047e-01 1.732645630836486816e-01 2.796321809291839600e-01 1.787314116954803467e-01 5.637934431433677673e-02 2.188550829887390137e-01 -4.034055396914482117e-02 2.193718850612640381e-01 2.034653127193450928e-01 2.157647758722305298e-01 3.842558562755584717e-01 -8.018007874488830566e-02 -1.064938455820083618e-01 -2.912908196449279785e-01 2.722759544849395752e-01 -8.393996953964233398e-02 1.179229244589805603e-01 -2.003096044063568115e-01 -1.867481470108032227e-01 -1.948279589414596558e-01 -1.714454963803291321e-02 1.590256094932556152e-01 2.555423043668270111e-02 -1.586546599864959717e-01 -1.098428368568420410e-01 5.144284293055534363e-02 -1.022193804383277893e-01 3.510175645351409912e-02 9.712345898151397705e-02
4.398640394210815430e-01 -6.854903697967529297e-02 2.588770687580108643e-01 1.828358024358749390e-01 4.843723401427268982e-02 3.904016315937042236e-02 -1.345148086547851562e-01 1.573449559509754181e-02 4.175506904721260071e-02 7.067669928073883057e-02 7.063212245702743530e-02 1.594022512435913086e-01 1.926063895225524902e-01 -1.096875146031379700e-01 1.322095245122909546e-01 -1.036405637860298157e-01 -7.821878045797348022e-02 -6.020325794816017151e-02 -2.800472974777221680e-01 -2.935591340065002441e-01 -2.338018268346786499e-01 -1.263034343719482422e-01 -1.299199908971786499e-01 -4.182960093021392822e-01 1.912642270326614380e-01 2.690110541880130768e-02 1.514969319105148315e-01 5.703111179172992706e-03 -2.277347594499588013e-01 8.094114810228347778e-02 3.379673510789871216e-02 8.953986316919326782e-02
3.790331184864044189e-01 -2.431227564811706543e-01 2.004362493753433228e-01 7.888723909854888916e-02 -8.425063639879226685e-02 -1.325507462024688721e-01 -2.055367976427078247e-01 -1.559311617165803909e-02 -7.633780688047409058e-02 2.349966391921043396e-02 9.530239552259445190e-02 2.433721870183944702e-01 3.734629750251770020e-01 1.631971299648284912e-01 6.786832958459854126e-02 2.442825958132743835e-02 -1.090472117066383362e-01 -2.191580384969711304e-01 -6.806110590696334839e-02 -1.630806624889373779e-01 -1.938202679157257080e-01 -1.231700703501701355e-01 -3.051525950431823730e-01 -3.542352616786956787e-01 -7.670695334672927856e-02 -6.972169876098632812e-02 1.469877660274505615e-01 -2.687820233404636383e-02 9.819234907627105713e-02 6.397541612386703491e-02 1.276305317878723145e-01 1.099270135164260864e-01
-2.647325992584228516e-01 1.760749495588243008e-03 2.027002722024917603e-02 1.946331858634948730e-01 1.004869043827056885e-01 -6.909178942441940308e-02 2.024740576744079590e-01 -2.489186823368072510e-01 -1.106453314423561096e-02 1.906998306512832642e-01 1.772186905145645142e-01 9.201251715421676636e-02 2.882244288921356201e-01 4.036686420440673828e-01 2.234849780797958374e-01 -9.148836135864257812e-02 -7.524167187511920929e-03 7.665289193391799927e-02 -5.214986391365528107e-03 -1.388831883668899536e-01 -4.917013645172119141e-02 -3.947630226612091064e-01 1.714006662368774414e-01 -8.787957578897476196e-02 3.039111010730266571e-02 -1.858652830123901367e-01 -8.412653952836990356e-02 1.698801643215119839e-03 -4.582287371158599854e-02 -2.654306292533874512e-01 -1.923676580190658569e-01 -1.427630335092544556e-01
4.415034055709838867e-01 -2.880830131471157074e-02 1.782050281763076782e-01 4.279954433441162109e-01 -2.148759737610816956e-02 1.560772806406021118e-01 1.745140105485916138e-01 2.001282423734664917e-01 -5.039497464895248413e-02 -4.040559381246566772e-02 -1.958776079118251801e-02 1.151537522673606873e-01 2.463804930448532104e-02 3.117547631263732910e-01 4.444360360503196716e-02 9.214998036623001099e-02 -2.303077429533004761e-01 -1.376108825206756592e-01 -6.348813418298959732e-03 -1.280760467052459717e-01 -2.831805050373077393e-01 -2.087648361921310425e-01 -9.446603246033191681e-03 -1.576755009591579437e-02 2.277601957321166992e-01 -5.021348968148231506e-02 -2.399557530879974365e-01 -1.636682573007419705e-04 -5.268020182847976685e-02 -2.496352884918451309e-03 -5.682330112904310226e-03 -2.014341503381729126e-01
4.215824902057647705e-01 6.933986395597457886e-02 -3.278125822544097900e-02 2.998907864093780518e-01 -1.473361998796463013e-01 5.988681688904762268e-02 -4.681731015443801880e-02 -2.290579490363597870e-02 1.301065739244222641e-02 -1.850903928279876709e-01 6.336575746536254883e-02 2.679059505462646484e-01 2.668296396732330322e-01 1.200293470174074173e-02 1.736517250537872314e-01 2.717204093933105469e-01 -3.041655719280242920e-01 7.195153832435607910e-02 3.040056489408016205e-02 -1.441874206066131592e-01 -2.603695988655090332e-01 -1.163507625460624695e-01 -2.348768860101699829e-01 8.213502913713455200e-02 5.225061904639005661e-03 -1.016156002879142761e-01 1.220060437917709351e-01 3.005123138427734375e-01 1.008987724781036377e-01 -1.327264606952667236e-01 -8.291615545749664307e-02 5.036914721131324768e-03
1.693905144929885864e-01 -2.463967800140380859e-01 1.831143796443939209e-01 2.391066402196884155e-01 -1.829621791839599609e-01 2.799313515424728394e-02 -2.002754248678684235e-02 1.072629243135452271e-01 1.465682983398437500e-01 2.463703453540802002e-01 -2.616286650300025940e-02 3.023746609687805176e-01 2.891317307949066162e-01 5.754154175519943237e-02 -1.258527636528015137e-01 3.701326623558998108e-02 -1.405234634876251221e-01 8.856959640979766846e-02 -3.265427947044372559e-01 -1.609342247247695923e-01 -2.965440275147557259e-03 -2.102408856153488159e-01 5.600001290440559387e-02 -2.649435997009277344e-01 -2.620858848094940186e-01 -4.672092199325561523e-02 -2.088546901941299438e-01 -2.018853724002838135e-01 -8.428632467985153198e-02 -1.699291765689849854e-01 1.517233811318874359e-02 1.618397831916809082e-01
1.022818014025688171e-01 -7.465299963951110840e-02 -1.740893721580505371e-01 4.159505963325500488e-01 -1.326796114444732666e-01 1.976076066493988037e-01 -4.252976775169372559e-01 -1.494901441037654877e-02 -1.536088529974222183e-02 -1.224642023444175720e-01 3.345450162887573242e-01 -1.268227696418762207e-01 6.625411659479141235e-02 1.160897910594940186e-01 2.933720685541629791e-02 -5.246486514806747437e-02 5.617675557732582092e-02 2.618316002190113068e-02 -9.594910591840744019e-02 -7.654453068971633911e-02 -1.658270657062530518e-01 -2.774157226085662842e-01 -9.538947790861129761e-02 -1.478489190340042114e-01 -2.291863039135932922e-02 1.412525121122598648e-02 -3.290540575981140137e-01 1.163711771368980408e-01 7.921387441456317902e-03 -4.331343621015548706e-02 -2.793775200843811035e-01 1.459942758083343506e-01
2.982397079467773438e-01 8.751159906387329102e-02 -7.597526907920837402e-02 3.317134380340576172e-01 2.233625948429107666e-02 -2.448842674493789673e-01 2.374352961778640747e-01 -7.790146768093109131e-02 -1.432040240615606308e-02 -5.318816751241683960e-02 1.559139937162399292e-01 -1.025007814168930054e-01 1.435310840606689453e-01 -3.725446015596389771e-02 2.943907678127288818e-01 7.931324839591979980e-02 -8.769486099481582642e-02 1.562635749578475952e-01 -2.246839851140975952e-01 -1.062056645750999451e-01 8.437611162662506104e-02 -1.880120784044265747e-01 2.166231572628021240e-01 -2.914519794285297394e-02 1.051494255661964417e-01 -3.157548904418945312e-01 6.460341066122055054e-02 -1.045494675636291504e-01 1.311058104038238525e-01 -3.946891725063323975e-01 -1.488581895828247070e-01 -8.233659714460372925e-02
6.503905355930328369e-02 1.567635983228683472e-01 7.209826260805130005e-02 3.007121980190277100e-01 -3.780785202980041504e-02 -1.932723820209503174e-02 -3.993267938494682312e-02 -8.610266447067260742e-02 -3.177060782909393311e-01 1.925614774227142334e-01 3.361969888210296631e-01 -2.675232887268066406e-01 4.272951185703277588e-01 4.878986254334449768e-02 3.186072409152984619e-01 -9.314776211977005005e-02 -1.047145426273345947e-01 1.856400370597839355e-01 -2.056722044944763184e-01 -5.056833103299140930e-02 -1.559499353170394897e-01 -1.176178678870201111e-01 2.023345232009887695e-02 1.763301342725753784e-02 1.095923930406570435e-01 -1.927442103624343872e-01 -1.103441864252090454e-01 -5.699869990348815918e-02 -6.891302764415740967e-02 -1.009622961282730103e-02 1.744010150432586670e-01 1.340993195772171021e-01
-9.668767452239990234e-02 -3.902871608734130859e-01 1.143600344657897949e-01 2.013792991638183594e-01 -6.117283552885055542e-02 1.798728853464126587e-01 4.928559437394142151e-02 -9.470523148775100708e-02 1.394055932760238647e-01 -5.230240151286125183e-02 1.502652764320373535e-01 8.963313698768615723e-02 2.358828634023666382e-01 1.920949667692184448e-01 -1.054721549153327942e-01 1.020373702049255371e-01 -1.872425526380538940e-01 1.318325102329254150e-01 -6.306995637714862823e-03 -3.008061349391937256e-01 2.011263519525527954e-01 -1.341274529695510864e-01 1.813742704689502716e-02 -3.447650074958801270e-01 3.795010149478912354e-01 1.001822501420974731e-01 1.323113739490509033e-01 -7.945802807807922363e-02 -1.863901466131210327e-01 -1.474138647317886353e-01 -8.323803544044494629e-02 9.200495481491088867e-02
4.108782708644866943e-01 -1.099568903446197510e-01 -7.217754423618316650e-02 4.770192503929138184e-02 -3.886447101831436157e-02 1.086833178997039795e-01 -1.432994455099105835e-01 1.296727061271667480e-01 -1.926486492156982422e-01 -1.410554721951484680e-02 3.166491091251373291e-01 2.553030550479888916e-01 1.616369187831878662e-01 1.692406386137008667e-01 4.117524623870849609e-02 1.253498792648315430e-01 -6.390878558158874512e-02 2.526760101318359375e-01 7.148321717977523804e-02 -1.787285059690475464e-01 -2.236741781234741211e-01 -4.052040874958038330e-01 -2.308342158794403076e-01 8.449628949165344238e-02 -8.404879271984100342e-02 -1.115496456623077393e-02 -1.590258181095123291e-01 5.140317138284444809e-03 2.281453758478164673e-01 -9.124484658241271973e-02 -8.048012107610702515e-02 -8.372852951288223267e-02
1.153734922409057617e-01 1.830334067344665527e-01 -1.492989361286163330e-01 3.436343073844909668e-01 -1.481584906578063965e-01 1.851865835487842560e-02 3.481992334127426147e-02 -1.343257874250411987e-01 -1.663072258234024048e-01 2.944159209728240967e-01 2.684124112129211426e-01 -1.285530775785446167e-01 2.443260550498962402e-01 2.402868568897247314e-01 1.810504198074340820e-01 -2.029384821653366089e-01 1.341849472373723984e-02 -1.828781366348266602e-01 -8.095554262399673462e-02 -2.135153710842132568e-01 2.114633619785308838e-01 -2.896754443645477295e-01 -9.956457465887069702e-02 4.068550467491149902e-02 4.576348140835762024e-02 -1.861555874347686768e-01 -5.356337130069732666e-02 -2.035391926765441895e-01 8.540136367082595825e-02 -1.284617334604263306e-01 -1.597194969654083252e-01 1.436715424060821533e-01
4.044926762580871582e-01 -8.733990788459777832e-02 1.527151912450790405e-01 4.828050732612609863e-02 -2.478891983628273010e-02 3.357120230793952942e-02 -3.771255910396575928e-01 -2.047506123781204224e-01 1.122186854481697083e-01 -4.257819056510925293e-02 1.073371618986129761e-01 2.204998731613159180e-01 3.387599587440490723e-01 1.535449624061584473e-01 2.887079417705535889e-01 -1.461063474416732788e-01 -4.396780580282211304e-02 -8.306588232517242432e-02 -2.351671606302261353e-01 2.442668192088603973e-02 -2.515435032546520233e-02 -7.989159971475601196e-02 -1.765619264915585518e-03 -2.576796710491180420e-01 2.254780381917953491e-01 -4.646552726626396179e-02 1.949970722198486328e-01 5.103654786944389343e-02 7.532959431409835815e-02 9.872380644083023071e-02 3.357819095253944397e-02 2.265130132436752319e-01
1.291371583938598633e-01 1.979744732379913330e-01 1.135217770934104919e-01 2.357058674097061157e-01 2.046158760786056519e-01 1.846411675214767456e-01 1.268055289983749390e-01 -5.486162379384040833e-02 2.265083193778991699e-01 1.194449700415134430e-02 2.865596711635589600e-01 1.299053803086280823e-02 4.611988738179206848e-02 3.821916282176971436e-01 1.376123875379562378e-01 -2.411046437919139862e-02 1.472582109272480011e-02 2.523812055587768555e-01 -2.931680381298065186e-01 6.474540382623672485e-02 -2.126250565052032471e-01 -1.906935870647430420e-01 -6.746076047420501709e-02 -3.837859034538269043e-01 -1.977921277284622192e-02 -1.260434091091156006e-01 -4.854637011885643005e-02 4.196026176214218140e-02 -6.403313018381595612e-03 -1.841378509998321533e-01 9.738968685269355774e-03 -1.930781602859497070e-01
2.196816802024841309e-01 -1.191447749733924866e-01 9.136080741882324219e-02 2.781600058078765869e-01 -2.789351046085357666e-01 -2.085699588060379028e-01 8.256289362907409668e-02 -2.834291458129882812e-01 1.816523224115371704e-01 -1.194816380739212036e-01 3.205708041787147522e-02 -5.565451830625534058e-02 1.311817672103643417e-02 1.557452231645584106e-01 5.094612017273902893e-02 -1.022033765912055969e-01 -2.394844144582748413e-01 8.099150843918323517e-03 -1.760557293891906738e-01 1.931272000074386597e-01 -2.422413378953933716e-01 -3.869622945785522461e-01 1.920361220836639404e-01 7.987884432077407837e-02 9.233351051807403564e-02 3.158565759658813477e-01 5.665207654237747192e-02 -9.304736554622650146e-02 -7.437420636415481567e-02 -1.258975416421890259e-01 -1.704883724451065063e-01 8.064848184585571289e-02
7.067596912384033203e-02 -1.718447059392929077e-01 1.785862296819686890e-01 3.020513057708740234e-01 1.520030647516250610e-01 4.350717179477214813e-03 1.062532216310501099e-01 9.735673666000366211e-02 9.382659196853637695e-02 -6.420847028493881226e-02 2.923554480075836182e-01 -1.470076199620962143e-02 1.637601852416992188e-01 1.859610527753829956e-01 2.072545886039733887e-02 1.751758307218551636e-01 -3.001830279827117920e-01 2.303581088781356812e-01 -6.240592151880264282e-02 -3.077396154403686523e-01 6.214957684278488159e-02 -8.106388151645660400e-03 -1.127762347459793091e-01 1.244710981845855713e-01 -8.611112087965011597e-02 -2.322966605424880981e-01 -3.061295449733734131e-01 -1.413266062736511230e-01 1.933174431324005127e-01 -2.977953851222991943e-01 1.577262766659259796e-02 1.790103018283843994e-01
-1.608340814709663391e-02 -7.018212229013442993e-02 -4.422131553292274475e-02 4.474397301673889160e-01 -3.050617687404155731e-02 -1.195564121007919312e-02 -3.447583019733428955e-01 1.331710070371627808e-01 2.272969111800193787e-02 -2.233589589595794678e-01 2.115586400032043457e-01 -1.553242802619934082e-01 2.005138993263244629e-01 1.374770551919937134e-01 -9.273058921098709106e-02 1.516210138797760010e-01 2.087535522878170013e-02 2.450044453144073486e-01 -3.422228693962097168e-01 1.242867633700370789e-01 -6.906954199075698853e-02 -4.328323900699615479e-01 -1.163795008324086666e-03 2.342527545988559723e-02 -8.155500516295433044e-03 -1.082865968346595764e-01 -1.069398075342178345e-01 -7.264032214879989624e-02 -1.232026144862174988e-02 -5.931358039379119873e-02 -5.638229474425315857e-02 1.548029035329818726e-01
4.258259013295173645e-02 -2.673161029815673828e-01 -1.411412656307220459e-02 1.159023195505142212e-01 -1.717511713504791260e-01 -5.080683529376983643e-02 -8.526521921157836914e-02 4.314487427473068237e-02 5.209551192820072174e-03 -1.945247524417936802e-03 2.464634627103805542e-01 -1.987972855567932129e-01 1.256788522005081177e-01 3.469075635075569153e-02 1.647544056177139282e-01 -5.102738738059997559e-02 -3.972013592720031738e-01 2.300962992012500763e-02 1.616179943084716797e-02 -2.652596831321716309e-01 -3.420898020267486572e-01 -1.089478519133990631e-05 -1.558377444744110107e-01 1.280129253864288330e-01 2.314616441726684570e-01 -1.179521158337593079e-01 -3.120418787002563477e-01 1.285559386014938354e-01 1.491472274065017700e-01 -1.682921312749385834e-02 -3.658981919288635254e-01 2.070649340748786926e-02
2.654278092086315155e-02 -1.186846122145652771e-01 -3.177322819828987122e-02 3.096893727779388428e-01 6.984985619783401489e-02 -9.826079756021499634e-02 7.491559535264968872e-02 -2.019990682601928711e-01 -1.691743284463882446e-01 1.233036965131759644e-01 2.840420305728912354e-01 -1.565876156091690063e-01 1.046572774648666382e-01 2.935667932033538818e-01 2.403824031352996826e-01 1.362952869385480881e-02 -1.723606884479522705e-01 2.411112636327743530e-01 -1.797457784414291382e-02 -2.001298069953918457e-01 -1.778762936592102051e-01 -3.368550539016723633e-02 -3.079489469528198242e-01 7.275238633155822754e-03 2.187235355377197266e-01 -3.352809846401214600e-01 7.676085084676742554e-02 -8.967321366071701050e-02 -3.858109191060066223e-02 6.047462671995162964e-02 -2.772840559482574463e-01 1.054418459534645081e-01
8.605913072824478149e-02 -1.782940924167633057e-01 7.660131156444549561e-02 2.715246081352233887e-01 -1.297952085733413696e-01 -7.571943849325180054e-02 -1.018501166254281998e-02 -2.256563156843185425e-01 1.976510435342788696e-01 -7.713568210601806641e-02 -6.657988578081130981e-02 2.489601075649261475e-02 3.145759999752044678e-01 2.470471197739243507e-03 -2.734160050749778748e-02 2.318019270896911621e-01 1.536535769701004028e-01 1.011589467525482178e-01 3.758930414915084839e-02 -2.509636804461479187e-02 9.357086569070816040e-02 -4.465435147285461426e-01 9.516420215368270874e-02 -4.825653135776519775e-01 1.263915002346038818e-01 1.013809889554977417e-01 -1.286712288856506348e-02 1.266273409128189087e-01 5.019200965762138367e-02 -1.577851325273513794e-01 1.858415007591247559e-01 -1.171391233801841736e-01
2.952053248882293701e-01 6.942844390869140625e-02 7.165857404470443726e-02 2.217548042535781860e-01 -8.833666890859603882e-02 6.169861927628517151e-02 -5.683512240648269653e-02 -1.745415851473808289e-02 -9.311685711145401001e-02 4.452240839600563049e-02 -1.509311497211456299e-01 1.998654752969741821e-01 1.266320198774337769e-01 1.268314719200134277e-01 -1.623737215995788574e-01 2.318759113550186157e-01 -2.645793557167053223e-01 1.460734307765960693e-01 1.135329604148864746e-01 -1.372921913862228394e-01 -8.719849586486816406e-02 -3.065175712108612061e-01 -4.408748820424079895e-02 2.094593048095703125e-01 2.980312705039978027e-01 -3.550101220607757568e-01 -8.877151994965970516e-04 7.022333145141601562e-02 -9.399159252643585205e-02 -3.675802424550056458e-02 -3.885247707366943359e-01 3.961462154984474182e-02
3.133622407913208008e-01 9.052293747663497925e-02 1.068232581019401550e-01 1.469354480504989624e-01 -2.259646914899349213e-02 -1.122144162654876709e-01 -6.336762011051177979e-02 2.139610350131988525e-01 3.467269614338874817e-02 -2.023444473743438721e-01 7.575838267803192139e-02 -7.334529608488082886e-02 1.058973893523216248e-01 2.540506720542907715e-01 -1.611455809324979782e-03 -1.038831025362014771e-01 -1.587780714035034180e-01 1.111563015729188919e-02 9.063220769166946411e-02 -1.886874884366989136e-01 2.906050086021423340e-01 -3.858906328678131104e-01 1.995626688003540039e-01 -3.669636845588684082e-01 2.226453572511672974e-01 -1.810585707426071167e-01 1.342277526855468750e-01 -6.717483513057231903e-03 4.495606757700443268e-03 -1.755699813365936279e-01 -2.051034569740295410e-01 8.698796480894088745e-02
5.817115679383277893e-02 -2.091160118579864502e-01 1.977059841156005859e-01 2.584281563758850098e-01 -1.008453145623207092e-01 -1.624924987554550171e-01 5.972505360841751099e-02 -3.950988128781318665e-02 2.247277498245239258e-01 1.707527488470077515e-01 7.067027688026428223e-02 3.046097457408905029e-01 1.605435907840728760e-01 1.693366914987564087e-01 3.569208085536956787e-01 1.862138696014881134e-02 1.585388183593750000e-01 5.945158004760742188e-02 -6.866603344678878784e-02 -1.669140756130218506e-01 9.400219470262527466e-02 -2.104204744100570679e-01 -1.499045491218566895e-01 -8.686174452304840088e-02 2.541978061199188232e-01 1.739645302295684814e-01 4.384014010429382324e-02 2.290097624063491821e-01 3.353914022445678711e-01 1.604199409484863281e-02 -3.834605589509010315e-02 1.945425271987915039e-01
1.142790820449590683e-02 -1.728800386190414429e-01 4.097896441817283630e-02 4.323410987854003906e-01 1.234262585639953613e-01 -2.493339031934738159e-01 -1.846812367439270020e-01 1.372264921665191650e-01 3.323321640491485596e-01 3.431183397769927979e-01 1.499772816896438599e-01 4.148096963763237000e-02 1.966780871152877808e-01 6.507420539855957031e-02 4.740791767835617065e-02 2.079369872808456421e-01 -2.003509700298309326e-01 -9.851990640163421631e-02 -2.422752231359481812e-01 -9.526193886995315552e-02 -4.990669339895248413e-02 -1.686793714761734009e-01 3.974358737468719482e-02 -1.345285028219223022e-01 1.210535466670989990e-01 -4.239890724420547485e-02 6.632661074399948120e-02 2.333398461341857910e-01 -1.533123943954706192e-02 -1.369567066431045532e-01 -1.659097224473953247e-01 -1.421155780553817749e-01
1.698029413819313049e-02 -1.845157705247402191e-02 2.380195409059524536e-01 9.281184524297714233e-02 -1.958886235952377319e-01 -1.373948305845260620e-01 1.052809320390224457e-02 -5.532229691743850708e-02 2.735299170017242432e-01 -7.862541824579238892e-02 3.063474297523498535e-01 5.570459738373756409e-02 2.398655563592910767e-01 9.704235196113586426e-02 8.070043288171291351e-03 1.289589405059814453e-01 1.475664526224136353e-01 2.865278720855712891e-01 -2.319422215223312378e-01 1.902756541967391968e-01 2.530847303569316864e-02 -3.728002905845642090e-01 -5.671819671988487244e-02 -1.510272026062011719e-01 -1.143615543842315674e-01 -1.227042227983474731e-01 -8.091520518064498901e-02 -1.504313200712203979e-01 1.224500313401222229e-01 -3.718494176864624023e-01 -1.062978133559226990e-01 -1.751637011766433716e-01
-1.144300308078527451e-02 1.353547573089599609e-01 9.174301475286483765e-02 3.750812709331512451e-01 -2.231612503528594971e-01 2.010328173637390137e-01 1.028786785900592804e-02 -1.318094283342361450e-01 -1.352716684341430664e-01 3.152298182249069214e-02 2.878528535366058350e-01 -1.057409048080444336e-01 2.288718968629837036e-01 1.514285653829574585e-01 -1.637924090027809143e-02 2.869225740432739258e-01 -1.064422503113746643e-01 -8.168063312768936157e-02 -2.211407274007797241e-01 1.475923061370849609e-01 -9.275395423173904419e-03 -5.024708509445190430e-01 -6.085788831114768982e-02 -1.390408426523208618e-01 7.032776623964309692e-02 1.909292191267013550e-01 8.473996818065643311e-02 -1.077599301934242249e-01 7.066556811332702637e-02 1.160676479339599609e-01 -8.175191283226013184e-02 6.231456995010375977e-02
-5.931386258453130722e-04 2.139597572386264801e-02 1.040564030408859253e-01 3.296144306659698486e-01 -2.822339721024036407e-02 -1.219794899225234985e-02 1.577494889497756958e-01 -2.087926566600799561e-01 1.166536435484886169e-01 2.687611579895019531e-01 2.283747643232345581e-01 -4.914347827434539795e-02 6.915828585624694824e-02 5.540968775749206543e-01 5.619405210018157959e-02 -1.227390207350254059e-02 1.244509443640708923e-01 2.627415955066680908e-01 -1.230671107769012451e-01 -2.383301854133605957e-01 -1.412467509508132935e-01 -1.535701006650924683e-01 1.111176535487174988e-01 8.691731095314025879e-02 2.147144675254821777e-01 -1.096665933728218079e-01 -1.931240260601043701e-01 -8.358000218868255615e-02 -1.401046812534332275e-01 -5.129175260663032532e-02 -7.504948973655700684e-02 7.007246464490890503e-02
2.313715517520904541e-01 -1.796000301837921143e-01 3.569010272622108459e-02 9.543628990650177002e-02 9.084238111972808838e-02 -1.072717159986495972e-01 3.639860823750495911e-02 -5.570475384593009949e-02 -3.247117698192596436e-01 6.325831264257431030e-02 4.161036387085914612e-02 5.434832349419593811e-02 7.398974895477294922e-02 2.695171833038330078e-01 -4.733971133828163147e-02 -6.130206212401390076e-02 1.314480304718017578e-01 3.570405840873718262e-01 4.684264212846755981e-02 -1.543284207582473755e-01 -4.527947306632995605e-02 -6.284471154212951660e-01 -3.234800696372985840e-02 1.743044108152389526e-01 -5.298413336277008057e-02 9.846821427345275879e-03 -9.546017646789550781e-02 8.317858725786209106e-02 1.435591280460357666e-01 -1.063139513134956360e-01 5.461607873439788818e-02 -1.684677600860595703e-01
1.038592383265495300e-01 -2.747052609920501709e-01 1.934205144643783569e-01 3.886946439743041992e-01 3.979773446917533875e-02 -7.280499488115310669e-02 -2.578409947454929352e-02 3.517892956733703613e-02 1.332647651433944702e-01 -1.223653629422187805e-01 8.138036727905273438e-02 4.208653699606657028e-03 2.306533157825469971e-01 2.054733037948608398e-01 6.935188919305801392e-02 1.359562277793884277e-01 -1.157142370939254761e-01 4.592500030994415283e-01 2.669769227504730225e-01 -3.831987380981445312e-01 8.269624412059783936e-02 -2.720315158367156982e-01 -1.503865141421556473e-02 -6.010254845023155212e-02 4.866277053952217102e-02 -5.318843945860862732e-02 7.305327802896499634e-02 1.643472351133823395e-03 -6.753084063529968262e-02 -7.734998594969511032e-03 9.816583245992660522e-02 -8.056853711605072021e-02
9.206506609916687012e-02 -3.208093941211700439e-01 7.546817511320114136e-02 1.357789635658264160e-01 4.320139996707439423e-03 1.751426607370376587e-01 8.612600713968276978e-02 -3.100916147232055664e-01 -1.929297344759106636e-03 -3.924214467406272888e-02 -1.406276524066925049e-01 -4.234487935900688171e-02 3.556822538375854492e-01 1.893218308687210083e-01 2.773503065109252930e-01 -1.894752122461795807e-02 -1.931669414043426514e-01 -1.005062833428382874e-02 -2.905608415603637695e-01 -3.110189735889434814e-01 -1.630234122276306152e-01 -2.550609111785888672e-01 -1.332134157419204712e-01 -1.302841007709503174e-01 1.132024079561233521e-01 5.936584621667861938e-02 3.930272161960601807e-02 4.383340105414390564e-02 2.646879106760025024e-02 -2.689671218395233154e-01 -4.049519449472427368e-02 -1.674633473157882690e-01
2.328135073184967041e-01 -2.144428789615631104e-01 1.148401498794555664e-01 2.857775092124938965e-01 -2.100194431841373444e-02 1.630005389451980591e-01 5.957884714007377625e-02 -9.167821705341339111e-02 1.724098324775695801e-01 -2.637431584298610687e-02 2.053966224193572998e-01 2.972571551799774170e-01 1.019488275051116943e-01 4.603348076343536377e-01 -2.258664816617965698e-01 -3.584134951233863831e-02 -1.943811327219009399e-01 1.717091649770736694e-01 -1.001636311411857605e-01 1.998034566640853882e-01 -1.550913900136947632e-01 4.587427247315645218e-03 -1.114435642957687378e-01 -1.263802200555801392e-01 1.607797294855117798e-01 -1.576311327517032623e-02 -1.393935680389404297e-01 1.128533706068992615e-01 -3.006051853299140930e-02 -1.378035545349121094e-01 -2.866255640983581543e-01 -2.041603252291679382e-02
1.571814715862274170e-01 -9.907792508602142334e-02 -1.263902336359024048e-01 2.552239298820495605e-01 -6.891081575304269791e-03 2.396219074726104736e-01 9.428296983242034912e-02 3.852180764079093933e-02 2.278148978948593140e-01 -1.807232797145843506e-01 1.459053345024585724e-02 2.267597019672393799e-01 2.693215310573577881e-01 2.804516553878784180e-01 -1.358554512262344360e-01 -2.185634970664978027e-01 -2.059765458106994629e-01 1.279883235692977905e-01 1.457738131284713745e-01 2.468816455802880228e-05 -2.092541754245758057e-01 -3.519636392593383789e-01 3.864257037639617920e-02 -1.304769422858953476e-02 2.817844748497009277e-01 -8.561952970921993256e-03 -2.314514368772506714e-01 9.869596362113952637e-02 1.501659750938415527e-01 -1.304230373352766037e-02 -1.755462139844894409e-01 1.311776936054229736e-01
1.271266490221023560e-01 -1.928753405809402466e-01 1.055061742663383484e-01 2.413805015385150909e-02 -2.789030782878398895e-02 -1.975770592689514160e-01 -8.409402798861265182e-04 1.523139700293540955e-02 9.794825315475463867e-02 1.909291893243789673e-01 4.292662739753723145e-01 -2.821807265281677246e-01 3.041891753673553467e-01 8.747388422489166260e-02 3.434724211692810059e-01 7.912256568670272827e-02 -6.346279382705688477e-02 3.249420225620269775e-01 -1.388931721448898315e-01 1.665237545967102051e-02 6.093089655041694641e-02 -1.833145767450332642e-01 4.949707910418510437e-02 1.057520695030689240e-02 9.991183876991271973e-02 -1.751987934112548828e-01 1.590992510318756104e-01 1.229637712240219116e-01 1.685792654752731323e-01 -1.174766197800636292e-01 -1.682786047458648682e-01 1.995188146829605103e-01
4.293822869658470154e-02 -2.243168056011199951e-01 -1.464226990938186646e-01 3.741161823272705078e-01 1.889183372259140015e-01 -1.534874588251113892e-01 -9.617460519075393677e-02 -9.261079132556915283e-02 7.334133982658386230e-02 7.863797992467880249e-02 1.390737444162368774e-01 1.673896610736846924e-02 4.170047342777252197e-01 -2.260946482419967651e-02 -1.285942047834396362e-01 -1.977432519197463989e-02 1.645628921687602997e-02 6.233770400285720825e-02 9.617367759346961975e-03 -5.601583793759346008e-02 2.329586893320083618e-01 -2.735224366188049316e-01 6.637471914291381836e-02 3.473421186208724976e-02 8.034781366586685181e-02 1.384368445724248886e-02 7.737746089696884155e-02 -1.208163201808929443e-01 3.431334495544433594e-01 -3.338153362274169922e-01 3.219094872474670410e-02 2.955004572868347168e-01
2.638668119907379150e-01 -2.289789617061614990e-01 1.975857093930244446e-02 3.418397605419158936e-01 -8.610390871763229370e-02 -1.535885967314243317e-02 -1.255453228950500488e-01 1.375245489180088043e-02 1.043160110712051392e-01 2.219194918870925903e-01 1.626129634678363800e-02 6.236707046627998352e-02 3.630944490432739258e-01 4.233503714203834534e-02 1.129555553197860718e-01 8.005991578102111816e-02 -3.140258193016052246e-01 -1.655146181583404541e-01 1.854832023382186890e-01 -5.565962940454483032e-02 -1.960947960615158081e-01 -1.192749813199043274e-01 -1.265897452831268311e-01 -1.525721549987792969e-01 2.460172958672046661e-02 1.517128050327301025e-01 2.717021703720092773e-01 2.699185907840728760e-01 -2.067479938268661499e-01 -2.035413682460784912e-01 9.343605488538742065e-02 -3.631486743688583374e-02
4.120344519615173340e-01 -2.165834791958332062e-02 -3.043264849111437798e-03 1.678694784641265869e-01 -4.588168859481811523e-02 4.336552694439888000e-02 -3.634700551629066467e-03 3.184853121638298035e-02 -4.742059484124183655e-02 -2.314758896827697754e-01 -4.388898983597755432e-02 1.056582666933536530e-02 3.474693298339843750e-01 3.182596862316131592e-01 4.264967516064643860e-02 2.282328158617019653e-01 -3.100410997867584229e-01 3.001450933516025543e-02 1.034979373216629028e-01 3.590285405516624451e-02 -2.038695365190505981e-01 -1.964943110942840576e-01 -2.776409387588500977e-01 5.543011426925659180e-02 4.718980751931667328e-03 -1.007964909076690674e-01 -1.220500022172927856e-01 3.780540451407432556e-02 4.670598357915878296e-02 -2.288443893194198608e-01 -3.235266506671905518e-01 8.757513016462326050e-02
1.667845100164413452e-01 -1.306922137737274170e-01 -1.203649640083312988e-01 2.548241615295410156e-01 2.970291115343570709e-02 2.595663666725158691e-01 2.636923193931579590e-01 -1.436936389654874802e-02 3.925649821758270264e-02 -1.471306085586547852e-01 2.507806122303009033e-01 3.079221844673156738e-01 2.773234844207763672e-01 2.625010609626770020e-01 -5.344116687774658203e-02 -1.181459203362464905e-01 -2.428569793701171875e-01 5.411645863205194473e-03 3.206635639071464539e-02 3.514238819479942322e-02 6.174210086464881897e-02 -2.725595235824584961e-01 -2.471421612426638603e-03 -9.713240712881088257e-02 3.638335168361663818e-01 -2.896363660693168640e-02 -2.374836653470993042e-01 8.345538377761840820e-02 1.649814248085021973e-01 2.014399878680706024e-02 -2.743860520422458649e-02 1.427906453609466553e-01
5.578673258423805237e-02 -7.230385206639766693e-03 -9.067273931577801704e-04 2.801894247531890869e-01 -1.293500512838363647e-01 -3.854997456073760986e-02 -1.882576644420623779e-01 5.436151474714279175e-02 1.208187490701675415e-01 2.001314014196395874e-01 3.108932077884674072e-01 6.358574330806732178e-02 7.761518657207489014e-02 4.215110540390014648e-01 -1.063074823468923569e-02 1.420004814863204956e-01 -2.788280844688415527e-01 -5.200337152928113937e-03 -5.401943624019622803e-02 -1.902220249176025391e-01 1.248381510376930237e-01 -4.694867730140686035e-01 7.791097462177276611e-02 -5.562328919768333435e-02 -1.355811506509780884e-01 -1.866389811038970947e-01 4.751626774668693542e-02 2.440518327057361603e-02 2.081789672374725342e-01 -4.939239844679832458e-02 -1.244215965270996094e-01 1.517388671636581421e-01
1.999772936105728149e-01 1.526892483234405518e-01 2.350925952196121216e-01 2.416667640209197998e-01 -3.639378026127815247e-02 -1.945284008979797363e-01 -2.260595560073852539e-01 1.577213406562805176e-01 6.109299510717391968e-02 -1.025205925107002258e-01 1.471142172813415527e-01 -1.973703950643539429e-01 1.926113963127136230e-01 3.483545482158660889e-01 -3.355024009943008423e-02 -1.778237819671630859e-01 -2.171964198350906372e-01 2.492596209049224854e-02 -4.449688643217086792e-02 -2.292129546403884888e-01 1.664761751890182495e-01 -3.116217255592346191e-01 1.395126730203628540e-01 -1.457781493663787842e-01 9.930393844842910767e-02 -2.434811145067214966e-01 1.837697476148605347e-01 9.208294749259948730e-02 7.874857634305953979e-02 -7.178324460983276367e-02 -2.185444533824920654e-01 5.898348614573478699e-02
1.205666437745094299e-01 -1.202382743358612061e-01 -1.817454248666763306e-01 2.495984733104705811e-01 -1.468800306320190430e-01 2.351640760898590088e-01 6.345459073781967163e-02 -1.034273207187652588e-01 1.646161545068025589e-03 -1.809657365083694458e-01 1.999332606792449951e-01 2.777781486511230469e-01 3.058097660541534424e-01 1.299196928739547729e-01 4.065964370965957642e-02 -2.047310471534729004e-01 -2.558219134807586670e-01 1.673981100320816040e-01 1.074318513274192810e-01 1.078248396515846252e-02 -8.582697808742523193e-02 -2.466130852699279785e-01 3.402847424149513245e-02 -1.267416477203369141e-01 3.325963318347930908e-01 -8.965586870908737183e-02 -2.976909577846527100e-01 9.428513050079345703e-02 2.164613306522369385e-01 1.643924787640571594e-02 -3.747158125042915344e-02 1.581001877784729004e-01
3.541823849081993103e-02 1.142565086483955383e-01 -1.311180889606475830e-01 3.715517520904541016e-01 -1.870641857385635376e-01 1.281706499867141247e-03 2.319315075874328613e-02 -1.167966574430465698e-01 -1.042722687125205994e-01 2.340460270643234253e-01 1.595662385225296021e-01 -4.504844173789024353e-02 3.828782141208648682e-01 4.782656207680702209e-02 -1.605463176965713501e-01 -5.932064726948738098e-02 -1.015417650341987610e-01 -3.818540573120117188e-01 -2.378644347190856934e-01 -1.453017145395278931e-01 -1.127506885677576065e-02 -3.755876719951629639e-01 -1.536041647195816040e-01 -1.572918593883514404e-01 1.267685890197753906e-01 2.173838019371032715e-01 6.069732084870338440e-02 1.135335490107536316e-01 7.573283463716506958e-02 -7.075054571032524109e-03 3.030917234718799591e-02 -2.919596387073397636e-03
3.314935863018035889e-01 5.612562224268913269e-02 2.123876065015792847e-01 1.574974358081817627e-01 -1.010301411151885986e-01 -1.481400728225708008e-01 4.821499343961477280e-03 -2.606064677238464355e-01 3.962987661361694336e-01 2.318724989891052246e-01 -1.251542866230010986e-01 -6.841757800430059433e-03 3.702277243137359619e-01 1.140487566590309143e-01 2.094099670648574829e-01 -4.049206897616386414e-02 6.218183785676956177e-03 -9.733925014734268188e-02 8.110531419515609741e-02 -3.277314081788063049e-02 1.775753498077392578e-01 -2.639365196228027344e-01 6.006027758121490479e-02 2.683924138545989990e-02 2.768441438674926758e-01 4.185145720839500427e-02 -3.825514018535614014e-02 7.031232863664627075e-02 1.253906339406967163e-01 5.087656900286674500e-02 1.037591844797134399e-01 2.414397448301315308e-01
-1.336162984371185303e-01 -1.499505639076232910e-01 1.730417311191558838e-01 3.954294025897979736e-01 -6.191625073552131653e-02 -1.096955314278602600e-01 -8.313646540045738220e-03 4.424836114048957825e-02 4.382938891649246216e-02 1.298162341117858887e-01 2.232530415058135986e-01 -7.070541381835937500e-02 2.667462527751922607e-01 -1.142549663782119751e-01 4.723454266786575317e-02 2.190457284450531006e-01 -2.056194394826889038e-01 1.215376183390617371e-01 -2.745978236198425293e-01 7.955733686685562134e-02 -2.535946071147918701e-01 -2.623480558395385742e-01 -1.474117487668991089e-01 -1.227943524718284607e-01 -1.195477470755577087e-01 1.671333014965057373e-01 -1.707006245851516724e-02 1.345243304967880249e-01 1.437535136938095093e-01 3.969609364867210388e-02 -3.925525546073913574e-01 -4.176439717411994934e-02
3.989733457565307617e-01 2.759941481053829193e-02 6.466307491064071655e-02 2.373652011156082153e-01 -6.633237004280090332e-02 3.636366873979568481e-02 1.707727462053298950e-01 1.840692460536956787e-01 -1.740727722644805908e-01 1.013258919119834900e-01 2.028791308403015137e-01 -1.822004020214080811e-01 2.679714560508728027e-01 3.269696831703186035e-01 1.926355212926864624e-01 5.541590601205825806e-02 -9.845469146966934204e-02 -1.594325900077819824e-01 -1.158246695995330811e-01 -5.649406090378761292e-02 -1.236201375722885132e-01 -2.007278949022293091e-01 -1.249885708093643188e-01 2.031089067459106445e-01 1.264505386352539062e-01 1.605011373758316040e-01 -2.280215919017791748e-01 -2.307700514793395996e-01 1.305915415287017822e-02 -1.860517859458923340e-01 -1.611399352550506592e-01 -7.089895009994506836e-02
2.181196957826614380e-01 -3.460172191262245178e-02 6.527028232812881470e-02 1.487316489219665527e-01 -1.877413243055343628e-01 -4.856891930103302002e-02 -3.248781561851501465e-01 8.723788708448410034e-02 -7.924436777830123901e-02 -4.201546683907508850e-02 -5.941295251250267029e-02 1.869738698005676270e-01 3.521406352519989014e-01 3.489900380373001099e-02 1.973784118890762329e-01 -5.171723663806915283e-02 -2.049560546875000000e-01 -2.535427212715148926e-01 -3.685891032218933105e-01 -2.602127492427825928e-01 -7.189879566431045532e-02 -1.941137462854385376e-01 -1.453320533037185669e-01 -2.474834918975830078e-01 4.393113404512405396e-02 -4.368274472653865814e-03 -3.946340829133987427e-02 1.042797118425369263e-01 -2.284110933542251587e-01 -1.566825807094573975e-01 -4.503330215811729431e-02 1.802413165569305420e-01
2.742237970232963562e-02 4.518154263496398926e-02 1.769305579364299774e-02 3.102187216281890869e-01 -1.400923263281583786e-02 -2.318252772092819214e-01 -1.148079931735992432e-01 -1.578855812549591064e-01 -1.936959624290466309e-01 7.147275842726230621e-03 4.941134750843048096e-01 6.221688538789749146e-02 3.789964616298675537e-01 2.367766946554183960e-01 -3.283964470028877258e-02 2.935740724205970764e-02 6.785804033279418945e-02 -1.651983559131622314e-01 -1.371301412582397461e-01 1.163715198636054993e-01 1.772388629615306854e-02 2.945994772017002106e-02 -3.993750736117362976e-02 -1.690251976251602173e-01 2.209257781505584717e-01 2.785968594253063202e-02 -1.440061181783676147e-01 -2.057065963745117188e-01 1.477547138929367065e-01 5.111324042081832886e-02 -1.916970014572143555e-01 2.279518544673919678e-01
6.404065340757369995e-02 -5.860159173607826233e-02 1.444109976291656494e-01 2.187786400318145752e-01 1.120215803384780884e-01 -8.983491361141204834e-02 5.731348320841789246e-02 -2.456750124692916870e-01 7.837925106287002563e-02 7.332119345664978027e-02 9.869172424077987671e-02 -1.127051934599876404e-01 2.563605904579162598e-01 2.500032782554626465e-01 2.137849926948547363e-01 1.277598291635513306e-01 -1.621384173631668091e-01 4.533652365207672119e-01 -6.950983405113220215e-02 -2.936096489429473877e-01 -4.207335785031318665e-02 -1.759303957223892212e-01 6.523411720991134644e-02 -1.032401323318481445e-01 1.029629632830619812e-01 -3.119126558303833008e-01 4.320216923952102661e-02 1.215664111077785492e-02 -3.175314962863922119e-01 5.933034792542457581e-02 -1.745552420616149902e-01 7.159936241805553436e-03
6.247888132929801941e-02 -1.019800156354904175e-01 -2.162256278097629547e-02 3.504766821861267090e-01 1.425890717655420303e-02 5.984130874276161194e-02 -2.242219150066375732e-01 4.607412964105606079e-02 -8.117120712995529175e-02 -1.099143102765083313e-01 3.435191884636878967e-02 1.051256731152534485e-01 4.246978163719177246e-01 1.755142509937286377e-01 5.753405392169952393e-02 -1.261251140385866165e-02 2.450002431869506836e-01 3.335777819156646729e-01 -6.125003565102815628e-03 -2.747990190982818604e-01 6.051075644791126251e-03 -4.751867949962615967e-01 -1.721187084913253784e-01 -7.952553220093250275e-03 -1.618825048208236694e-01 5.675300955772399902e-02 9.853410720825195312e-02 5.098714679479598999e-02 7.439876347780227661e-02 2.548443898558616638e-02 -9.877668321132659912e-02 -2.475809864699840546e-02
4.725616276264190674e-01 -2.102020569145679474e-02 2.032650411128997803e-01 2.091419696807861328e-01 -1.551596671342849731e-01 7.821509987115859985e-02 1.016729176044464111e-01 1.719939559698104858e-01 -1.362012326717376709e-01 -1.037494838237762451e-01 -1.039772331714630127e-01 9.360017627477645874e-02 1.623744219541549683e-01 1.247545331716537476e-01 -8.931361138820648193e-02 4.012697637081146240e-01 -2.186797112226486206e-01 1.989574171602725983e-02 -1.819929927587509155e-01 2.313971891999244690e-02 -2.383251190185546875e-01 -1.859803348779678345e-01 -1.566341221332550049e-01 -9.742857888340950012e-03 9.291351586580276489e-02 -9.628641605377197266e-02 -1.462049335241317749e-01 1.932187378406524658e-01 2.079949900507926941e-02 -1.114482209086418152e-01 -1.968632042407989502e-01 1.874905526638031006e-01
3.791308701038360596e-01 -1.053441092371940613e-01 1.276238858699798584e-01 7.744109630584716797e-02 -1.116034910082817078e-01 1.014020964503288269e-01 2.109356038272380829e-02 2.874910086393356323e-02 -2.437440603971481323e-01 1.109410077333450317e-02 1.707077175378799438e-01 4.545440524816513062e-02 3.654630780220031738e-01 2.827364206314086914e-01 -8.875274099409580231e-03 2.209319621324539185e-01 -1.483361870050430298e-01 -3.916216641664505005e-02 -1.200187578797340393e-01 -1.924862414598464966e-01 -1.900535076856613159e-01 -2.131545096635818481e-01 -1.932586580514907837e-01 2.331766486167907715e-01 1.022673211991786957e-02 -2.113129943609237671e-01 -1.425558775663375854e-01 -2.201217971742153168e-02 -6.230645626783370972e-02 -3.509840965270996094e-01 -6.271059066057205200e-02 2.994563989341259003e-02
2.535355985164642334e-01 -5.457953214645385742e-01 1.340973973274230957e-01 2.345881313085556030e-01 4.724827781319618225e-02 -8.673655241727828979e-02 9.096314758062362671e-02 9.102161973714828491e-02 1.354487985372543335e-01 2.081323228776454926e-02 1.114835366606712341e-01 1.155870333313941956e-01 2.608374655246734619e-01 9.062153100967407227e-02 1.036051101982593536e-02 2.149963937699794769e-02 8.931878954172134399e-02 3.644371032714843750e-01 6.585683673620223999e-02 -2.753594815731048584e-01 2.337439544498920441e-02 -5.069730803370475769e-02 1.035128086805343628e-01 1.187860742211341858e-01 1.862007081508636475e-01 -1.274518668651580811e-01 2.077959626913070679e-01 -5.057293921709060669e-02 1.382513195276260376e-01 -2.151855379343032837e-01 5.390718951821327209e-02 5.694364756345748901e-02
2.217519097030162811e-02 5.674479529261589050e-03 1.991603225469589233e-01 1.872604489326477051e-01 -4.968116059899330139e-02 6.098024919629096985e-02 -2.127472013235092163e-01 6.409508734941482544e-02 1.310057193040847778e-01 7.896978408098220825e-02 2.653936743736267090e-01 5.870912969112396240e-02 2.572129368782043457e-01 8.581221103668212891e-02 -3.337965905666351318e-02 4.014717340469360352e-01 -2.258595079183578491e-01 1.914919763803482056e-01 -1.248302832245826721e-01 -7.183927297592163086e-02 5.794822238385677338e-03 -2.235317826271057129e-01 -6.086592748761177063e-02 -5.949652288109064102e-03 3.667261824011802673e-02 -7.101173698902130127e-02 -5.060989037156105042e-02 -4.347114264965057373e-01 2.928751707077026367e-01 -1.908293515443801880e-01 1.882200688123703003e-02 2.312115877866744995e-01
1.937714219093322754e-02 -3.254316747188568115e-01 -9.318022988736629486e-03 2.351960986852645874e-01 3.126729279756546021e-02 -2.058382183313369751e-01 -1.508234292268753052e-01 -2.160000205039978027e-01 -1.765508651733398438e-01 -1.295826137065887451e-01 1.913659721612930298e-01 -1.139021441340446472e-01 2.297003865242004395e-01 8.470923453569412231e-02 -1.629062294960021973e-01 -1.523755788803100586e-01 3.553206101059913635e-02 2.257162034511566162e-01 1.481146067380905151e-01 -1.469672024250030518e-01 1.800123900175094604e-01 -2.520141899585723877e-01 -2.251672148704528809e-01 -2.113058418035507202e-01 3.183427453041076660e-01 -7.085998356342315674e-02 -1.050883159041404724e-02 3.384476993232965469e-03 -1.602923870086669922e-01 -2.278243303298950195e-01 -1.704459190368652344e-01 1.347762048244476318e-01
2.861536741256713867e-01 -1.606457680463790894e-01 2.971679717302322388e-02 2.371450513601303101e-01 -1.734409928321838379e-01 -1.064033657312393188e-01 -3.092888370156288147e-02 -1.873647868633270264e-01 1.046290919184684753e-01 3.993815928697586060e-02 1.298128217458724976e-01 5.757378786802291870e-02 1.586043685674667358e-01 -2.590242922306060791e-01 1.995943635702133179e-01 -2.254030555486679077e-01 3.142302483320236206e-02 2.158692330121994019e-01 -2.700335979461669922e-01 -1.864313781261444092e-01 6.672568619251251221e-02 -4.165475666522979736e-01 1.252383887767791748e-01 -1.348790228366851807e-01 -3.675545565783977509e-03 1.000203490257263184e-01 -1.705667935311794281e-02 1.121863648295402527e-01 3.666357100009918213e-01 -7.015208154916763306e-02 -1.055689975619316101e-01 4.044437780976295471e-02
2.929649055004119873e-01 3.063501976430416107e-02 -9.744598716497421265e-02 1.656004935503005981e-01 1.566565036773681641e-01 -7.232151925563812256e-02 8.586571365594863892e-02 9.626657515764236450e-02 -1.158472672104835510e-01 -7.075444608926773071e-02 9.054940193891525269e-02 2.876361906528472900e-01 2.853869199752807617e-01 1.733672767877578735e-01 -5.150909349322319031e-02 2.042468190193176270e-01 -2.157262265682220459e-01 1.578305363655090332e-01 -4.806413501501083374e-02 -1.290426999330520630e-01 -2.750329673290252686e-01 -2.210117876529693604e-01 -3.031544089317321777e-01 -1.710764918243512511e-04 -1.353012621402740479e-01 -1.817222982645034790e-01 1.893799565732479095e-02 2.300287336111068726e-01 8.399973064661026001e-02 -1.982280462980270386e-01 -2.535951137542724609e-01 2.064100205898284912e-01
9.245374798774719238e-02 7.262331992387771606e-02 1.119275316596031189e-01 2.186635583639144897e-01 -9.573466330766677856e-02 -3.421897888183593750e-01 5.374823510646820068e-02 1.199851483106613159e-01 3.838331997394561768e-02 1.963284611701965332e-01 3.459711372852325439e-01 1.143727302551269531e-01 3.941674232482910156e-01 -1.230546832084655762e-02 -5.599572509527206421e-02 6.754186749458312988e-02 2.161600394174456596e-03 -1.872826814651489258e-01 -1.797855645418167114e-01 -4.151457548141479492e-02 1.101668924093246460e-01 -1.486373990774154663e-01 1.069940179586410522e-01 -9.874556958675384521e-02 1.398271620273590088e-01 7.966740429401397705e-02 -3.592471592128276825e-03 1.413720399141311646e-01 2.125739119946956635e-02 -9.849707782268524170e-02 -4.260619878768920898e-01 -2.900799810886383057e-01
4.561389982700347900e-01 -2.912159077823162079e-02 1.951894536614418030e-02 2.065073400735855103e-01 1.681956946849822998e-01 9.270844608545303345e-02 1.308842152357101440e-01 1.473013013601303101e-01 -9.715643525123596191e-02 -2.279130518436431885e-01 1.997851282358169556e-01 8.967979252338409424e-02 1.886262297630310059e-01 7.144435495138168335e-02 -2.528872489929199219e-01 -1.641047298908233643e-01 -3.050172328948974609e-01 -1.725056171417236328e-01 -1.304139196872711182e-01 -9.900975972414016724e-02 1.155567616224288940e-01 -2.247487604618072510e-01 -5.896522477269172668e-02 1.974748671054840088e-01 2.340914458036422729e-01 -1.159400343894958496e-01 -2.645564824342727661e-02 -1.830977797508239746e-01 7.339808344841003418e-02 -1.644265800714492798e-01 -7.683500647544860840e-02 1.862996369600296021e-01
3.427088856697082520e-01 -7.609521597623825073e-02 1.308555752038955688e-01 4.730027541518211365e-02 1.496294438838958740e-01 1.027581170201301575e-01 7.703368365764617920e-02 6.414572894573211670e-02 -1.092496141791343689e-01 -3.668157160282135010e-01 6.692272424697875977e-02 1.434869021177291870e-01 2.082090526819229126e-01 2.623987197875976562e-01 -5.729050934314727783e-02 -7.516382634639739990e-02 -3.773767352104187012e-01 1.266229432076215744e-03 -1.720154881477355957e-01 1.332854330539703369e-01 1.685828715562820435e-01 -3.323020339012145996e-01 2.163918130099773407e-02 -2.345756441354751587e-02 2.574525773525238037e-01 1.356021873652935028e-02 -2.146691381931304932e-01 8.220364898443222046e-02 5.078309774398803711e-02 -2.148945182561874390e-01 -1.548516750335693359e-01 5.839528050273656845e-03
2.068625241518020630e-01 8.056811988353729248e-02 -5.754542350769042969e-02 2.674529254436492920e-01 3.170140087604522705e-02 -1.187944710254669189e-01 2.049983479082584381e-03 -3.063810169696807861e-01 1.042262464761734009e-01 1.330986320972442627e-01 2.378021478652954102e-01 -1.211210712790489197e-01 2.000650316476821899e-01 2.355414927005767822e-01 3.711389601230621338e-01 1.609652787446975708e-01 -4.423875361680984497e-02 2.097345292568206787e-01 5.158350989222526550e-02 1.389533467590808868e-02 2.564460337162017822e-01 -1.433699578046798706e-01 1.539792213588953018e-02 -2.623662650585174561e-01 1.828641979955136776e-03 6.658214330673217773e-02 1.103254035115242004e-01 4.006521701812744141e-01 5.432652309536933899e-02 -4.084686562418937683e-02 -4.746918380260467529e-02 1.404619663953781128e-01
3.638971447944641113e-01 -2.426750808954238892e-01 8.658807724714279175e-02 2.915433347225189209e-01 -1.042896136641502380e-01 -6.818357110023498535e-02 -2.722994983196258545e-02 1.193316951394081116e-01 1.953080892562866211e-01 -1.603192090988159180e-01 -8.999552577733993530e-02 -7.786376774311065674e-02 3.365774750709533691e-01 1.201278641819953918e-01 -1.436921060085296631e-01 -1.498171538114547729e-01 -2.615684270858764648e-01 5.118948593735694885e-02 -3.121157735586166382e-02 -2.954210527241230011e-02 -2.655448019504547119e-01 -1.735992878675460815e-01 5.567421671003103256e-03 3.909918293356895447e-02 1.313719153404235840e-02 3.497051298618316650e-01 -7.082870602607727051e-02 -1.811976879835128784e-01 -2.184457182884216309e-01 -2.338421531021595001e-02 -2.012889087200164795e-01 -1.125824302434921265e-01
1.459971964359283447e-01 -7.383464276790618896e-02 1.957230269908905029e-01 2.382215559482574463e-01 -1.827141195535659790e-01 -1.545049399137496948e-01 -6.814795732498168945e-02 1.968961507081985474e-01 -6.884904205799102783e-02 4.054559022188186646e-02 4.291001707315444946e-02 -1.764679253101348877e-01 4.681336581707000732e-01 1.026366427540779114e-01 3.456294834613800049e-01 -1.586855351924896240e-01 1.082239076495170593e-01 3.167509138584136963e-01 -1.871756762266159058e-01 4.585400968790054321e-02 -3.678553923964500427e-02 -1.922625601291656494e-01 -9.692866355180740356e-02 -3.950055316090583801e-02 2.161972671747207642e-01 9.175624698400497437e-02 1.788528859615325928e-01 -1.482791453599929810e-01 -1.098186224699020386e-01 -1.397493202239274979e-02 -6.112108379602432251e-02 2.005892693996429443e-01
4.572727680206298828e-01 1.247711628675460815e-01 1.350902952253818512e-02 1.707120090723037720e-01 -1.978038251399993896e-01 8.571338653564453125e-02 8.129201829433441162e-02 -1.059359014034271240e-01 -1.041326224803924561e-01 -1.124123856425285339e-01 8.945886045694351196e-02 2.973356982693076134e-03 4.297795891761779785e-01 2.639572024345397949e-01 -8.183775469660758972e-03 -6.325411796569824219e-02 -1.135008260607719421e-01 -4.029111564159393311e-02 2.070343196392059326e-01 -2.577887475490570068e-01 -1.031822785735130310e-01 -8.370432257652282715e-02 -2.697675302624702454e-02 1.459462195634841919e-01 1.228176653385162354e-01 -2.013361006975173950e-01 -2.883394062519073486e-01 8.668890222907066345e-03 1.449865847826004028e-01 -2.511679530143737793e-01 4.097749292850494385e-02 6.029136851429939270e-02
2.414744049310684204e-01 9.398493170738220215e-02 1.386757344007492065e-01 2.541842460632324219e-01 -5.296408757567405701e-02 -2.131613940000534058e-01 -4.121441766619682312e-02 5.069391429424285889e-02 -6.463506072759628296e-02 -1.175695508718490601e-01 7.473364472389221191e-02 -1.258006691932678223e-01 7.441381458193063736e-03 4.027481675148010254e-01 -1.355381608009338379e-01 -8.703850954771041870e-02 -3.831335008144378662e-01 1.762168109416961670e-01 -1.193804815411567688e-01 -2.969245314598083496e-01 2.474594563245773315e-01 -2.556081414222717285e-01 1.216934993863105774e-01 -1.482315510511398315e-01 1.469233930110931396e-01 -1.998904645442962646e-01 9.899086318910121918e-03 6.661786139011383057e-02 -6.322551984339952469e-03 1.658266335725784302e-01 -1.738450676202774048e-01 -3.786275908350944519e-02
-3.314491361379623413e-02 6.281244754791259766e-02 -2.686246111989021301e-02 4.398472309112548828e-01 -2.152364403009414673e-01 1.605298221111297607e-01 -5.413706600666046143e-02 -3.389442563056945801e-01 -5.586630105972290039e-02 -1.029571145772933960e-02 7.330597937107086182e-02 -2.856344170868396759e-02 3.659602701663970947e-01 -5.024388805031776428e-02 -1.984838843345642090e-01 1.097465679049491882e-01 -1.654905080795288086e-01 -1.406244784593582153e-01 -3.140580356121063232e-01 -7.428132742643356323e-02 7.849380373954772949e-02 -3.211522996425628662e-01 -5.841215327382087708e-02 1.603112183511257172e-02 2.738119363784790039e-01 8.550436049699783325e-02 6.384453922510147095e-02 1.064864620566368103e-01 5.493289232254028320e-02 1.909430176019668579e-01 -1.076170802116394043e-01 2.260002121329307556e-02
3.198384940624237061e-01 1.076104212552309036e-02 -4.066298902034759521e-02 2.272205799818038940e-01 -8.844100870192050934e-03 9.072540700435638428e-02 -1.519249975681304932e-01 5.534214153885841370e-02 -1.391754001379013062e-01 7.054143585264682770e-03 -8.049967885017395020e-02 7.280975580215454102e-02 3.235525786876678467e-01 2.796142362058162689e-02 -1.181225255131721497e-01 5.805364251136779785e-02 -2.853063046932220459e-01 -8.078672736883163452e-02 3.453887626528739929e-02 4.503989964723587036e-02 -1.370029896497726440e-01 -4.213974773883819580e-01 3.286766633391380310e-02 9.499020129442214966e-02 2.070481032133102417e-01 -4.471271336078643799e-01 3.991346806287765503e-02 -1.671486198902130127e-01 -3.621586039662361145e-02 9.364870190620422363e-02 -1.892719566822052002e-01 2.000841647386550903e-01
2.651983201503753662e-01 1.762059628963470459e-01 3.384025767445564270e-02 2.050821334123611450e-01 2.401920221745967865e-02 -7.201911509037017822e-02 -2.602284252643585205e-01 -4.907904565334320068e-02 -1.141727492213249207e-01 -4.740602523088455200e-02 7.587804645299911499e-02 8.723457157611846924e-02 2.214251309633255005e-01 1.096575781702995300e-01 1.555927991867065430e-01 4.510823488235473633e-01 1.032220944762229919e-01 1.993875801563262939e-01 -1.311990618705749512e-01 -3.370602130889892578e-01 -6.505751051008701324e-03 -4.153410792350769043e-01 -6.458935886621475220e-02 1.396632939577102661e-01 5.318497493863105774e-02 -4.552016034722328186e-02 -1.479357481002807617e-01 2.208755016326904297e-01 4.537880420684814453e-02 -8.969622431322932243e-04 5.616787821054458618e-02 6.237190216779708862e-02
1.799933910369873047e-01 -2.932930290699005127e-01 1.679026335477828979e-01 1.374641209840774536e-01 1.229021400213241577e-01 -9.907545521855354309e-03 1.713013947010040283e-01 -3.520001173019409180e-01 4.481620155274868011e-03 5.439424142241477966e-02 1.670820713043212891e-01 -1.667694151401519775e-01 1.891686767339706421e-01 -4.366165399551391602e-02 8.818545192480087280e-02 1.680819541215896606e-01 -4.279494583606719971e-01 6.974950432777404785e-02 -2.806397080421447754e-01 1.447132602334022522e-02 -1.436968296766281128e-01 -6.818579882383346558e-02 -1.567010432481765747e-01 -1.970834136009216309e-01 1.478987783193588257e-01 -3.551854938268661499e-02 6.071231141686439514e-02 -6.352177262306213379e-02 1.608799546957015991e-01 -2.380286753177642822e-01 -5.372599884867668152e-02 -2.483218014240264893e-01
1.507607996463775635e-01 -1.395142376422882080e-01 7.978882640600204468e-02 2.426033765077590942e-01 1.417024284601211548e-01 -3.422180414199829102e-01 1.281964778900146484e-01 -2.038834057748317719e-02 -8.406654745340347290e-02 -3.127960860729217529e-02 2.747478187084197998e-01 2.620316743850708008e-01 1.745689958333969116e-01 2.482562884688377380e-02 2.187945693731307983e-02 -2.560432255268096924e-01 -8.671270310878753662e-02 2.722325921058654785e-01 -2.398768812417984009e-02 2.055124193429946899e-01 -2.828139066696166992e-01 -3.206552863121032715e-01 -4.858826100826263428e-02 1.740666627883911133e-01 7.101518660783767700e-02 -1.098956018686294556e-01 1.370441913604736328e-01 1.609004586935043335e-01 1.441764682531356812e-01 -2.291951924562454224e-01 -7.488210499286651611e-02 -9.275063127279281616e-02
2.526666522026062012e-01 1.829486191272735596e-01 -8.803533017635345459e-02 3.883427083492279053e-01 -1.709415912628173828e-01 1.613737195730209351e-01 1.085750609636306763e-01 4.974425956606864929e-02 2.663169801235198975e-01 7.482762634754180908e-02 2.881897389888763428e-01 -1.604044586420059204e-01 1.702320724725723267e-01 5.814336240291595459e-02 3.767500445246696472e-02 1.053815111517906189e-01 -8.905997127294540405e-02 5.088849738240242004e-02 1.254369616508483887e-01 6.298924982547760010e-02 -3.753246068954467773e-01 -1.621265113353729248e-01 1.248068958520889282e-01 -3.941499441862106323e-02 2.426035553216934204e-01 -2.040534839034080505e-02 -2.397028803825378418e-01 4.162567853927612305e-02 -1.387672424316406250e-01 -2.058801651000976562e-01 -2.100810706615447998e-01 -7.526563107967376709e-02
-8.519683964550495148e-03 -2.735021412372589111e-01 1.615637093782424927e-01 2.726645469665527344e-01 -1.525258868932723999e-01 -2.304041832685470581e-01 -7.730416487902402878e-03 -1.368530392646789551e-01 1.991079002618789673e-01 -5.164455622434616089e-02 1.992484480142593384e-01 -1.524343490600585938e-01 3.353540897369384766e-01 3.349358960986137390e-02 4.328845813870429993e-02 1.437158435583114624e-01 -1.505577266216278076e-01 1.957736909389495850e-01 1.318831741809844971e-01 -3.440389931201934814e-01 5.452001094818115234e-02 -7.300219498574733734e-03 -7.997864484786987305e-02 -1.550202220678329468e-01 2.343821078538894653e-01 1.160942837595939636e-01 1.876526512205600739e-02 -1.118028983473777771e-01 -1.857255846261978149e-01 -1.559364199638366699e-01 -3.433313965797424316e-01 4.563760478049516678e-03
-1.526240631937980652e-02 -1.598385423421859741e-01 1.256362348794937134e-01 2.777867913246154785e-01 8.748421072959899902e-02 -1.973536312580108643e-01 3.116386197507381439e-02 -2.668663859367370605e-01 6.430677324533462524e-02 1.040007993578910828e-01 2.791574895381927490e-01 -1.131538115441799164e-02 1.013758704066276550e-01 2.027408033609390259e-01 5.521394312381744385e-03 -1.628853827714920044e-01 -8.356912434101104736e-02 4.828375577926635742e-01 1.213102228939533234e-02 -1.651984900236129761e-01 -9.820065647363662720e-02 -2.171590179204940796e-01 -4.059863835573196411e-02 -2.040418088436126709e-01 1.576807945966720581e-01 -3.938212990760803223e-01 -2.007254958152770996e-02 7.588078081607818604e-02 1.579877920448780060e-02 1.342190653085708618e-01 -1.396336108446121216e-01 -2.973635913804173470e-03
2.423265203833580017e-02 -7.213959097862243652e-02 2.755221128463745117e-01 3.214739263057708740e-01 -2.660423517227172852e-01 -3.302441835403442383e-01 9.045549482107162476e-02 -2.769722044467926025e-02 1.200042665004730225e-01 2.932116203010082245e-02 7.395425438880920410e-02 2.659051306545734406e-02 3.704389929771423340e-01 5.797256156802177429e-02 1.105937641113996506e-02 1.127659622579813004e-02 4.124861583113670349e-02 -2.567496895790100098e-01 -2.841278612613677979e-01 5.224967375397682190e-02 -1.347362548112869263e-01 -3.685281872749328613e-01 3.205249458551406860e-02 -5.111411213874816895e-02 2.388598211109638214e-02 1.741539984941482544e-01 -7.042118906974792480e-02 1.339727938175201416e-01 8.927518129348754883e-02 -7.262398302555084229e-02 -2.460845410823822021e-01 -1.661083549261093140e-01
7.215188443660736084e-02 1.232747267931699753e-02 -3.687861189246177673e-02 2.025303095579147339e-01 1.150788217782974243e-01 -8.075596392154693604e-02 -5.255284160375595093e-02 2.916958928108215332e-01 8.452922105789184570e-02 2.487438917160034180e-01 2.504777312278747559e-01 -1.219175979495048523e-01 2.707902193069458008e-01 3.172199428081512451e-01 -1.498630195856094360e-01 -1.369800232350826263e-02 2.817299589514732361e-02 2.288473844528198242e-01 -1.719209104776382446e-01 -1.576520949602127075e-01 4.137722402811050415e-02 -4.276759624481201172e-01 -5.764937400817871094e-02 -5.872697383165359497e-02 -5.399310588836669922e-02 -1.955450922250747681e-01 1.264887861907482147e-02 6.417294591665267944e-02 9.199026226997375488e-02 -8.552965521812438965e-02 -3.713465929031372070e-01 -5.790109187364578247e-02
3.211597502231597900e-01 7.494800537824630737e-02 2.042108476161956787e-01 4.923634529113769531e-01 -1.018845587968826294e-01 -1.442836821079254150e-01 -2.526860870420932770e-02 -3.159845769405364990e-01 1.905342489480972290e-01 -4.848166555166244507e-02 -1.928474903106689453e-01 -8.918832242488861084e-02 9.223920106887817383e-02 2.033638358116149902e-01 -7.149077951908111572e-02 -7.598543912172317505e-02 -1.720798015594482422e-01 4.827491566538810730e-02 -1.457474529743194580e-01 7.016630470752716064e-02 -2.375430613756179810e-01 -2.468198388814926147e-01 1.155793443322181702e-01 1.807277649641036987e-01 4.945489019155502319e-02 6.643411517143249512e-02 -5.454771965742111206e-02 -2.717839181423187256e-01 4.338577762246131897e-02 -1.144740507006645203e-01 -1.023186817765235901e-01 -1.586807705461978912e-02
5.300463438034057617e-01 1.294926255941390991e-01 -1.320315003395080566e-01 2.789261937141418457e-01 -5.818714201450347900e-02 6.303307414054870605e-02 1.853010952472686768e-01 5.521137639880180359e-02 1.929270289838314056e-02 -3.052386939525604248e-01 9.272483736276626587e-02 -2.877380466088652611e-03 2.901173532009124756e-01 2.440713942050933838e-01 8.712550252676010132e-02 1.696505695581436157e-01 -1.837819069623947144e-01 9.512960165739059448e-02 6.861475110054016113e-02 -1.720188260078430176e-01 -1.802205890417098999e-01 -1.034682020545005798e-01 -7.933738082647323608e-02 2.277804166078567505e-02 -6.862122099846601486e-03 -1.254774779081344604e-01 -1.584166437387466431e-01 3.800835087895393372e-02 -4.786223173141479492e-03 -3.065609335899353027e-01 -1.271515488624572754e-01 -2.054825611412525177e-02
2.076792716979980469e-01 8.627172559499740601e-03 -4.650723421946167946e-04 1.466850489377975464e-01 8.893112838268280029e-02 -4.955383390188217163e-02 1.223006322979927063e-01 4.001635313034057617e-02 8.188780630007386208e-04 2.765254974365234375e-01 4.232042431831359863e-01 -2.212390862405300140e-02 3.577933013439178467e-01 -1.211044341325759888e-01 -9.295504540205001831e-02 1.025355383753776550e-01 -5.837249010801315308e-02 3.416647613048553467e-01 -9.778162837028503418e-02 -2.061113417148590088e-01 2.606887221336364746e-01 -2.347425818443298340e-01 1.663475036621093750e-01 -1.561246346682310104e-02 3.711468353867530823e-02 -1.020311117172241211e-01 -6.451112031936645508e-02 5.948435515165328979e-02 -2.482497133314609528e-03 -2.003858089447021484e-01 -2.021616846323013306e-01 2.584165036678314209e-01
2.891403138637542725e-01 1.009118091315031052e-02 -1.129708737134933472e-01 1.368873566389083862e-01 -3.531830012798309326e-02 -1.577085703611373901e-01 2.721788585186004639e-01 1.981355398893356323e-01 -8.906333148479461670e-02 -8.814834058284759521e-02 4.452467337250709534e-02 1.682553589344024658e-01 1.828354597091674805e-01 2.054985463619232178e-01 1.057344749569892883e-01 1.536533534526824951e-01 -4.813832789659500122e-02 4.554102197289466858e-03 1.368042230606079102e-01 -1.488893479108810425e-01 -7.916588336229324341e-02 -4.094789028167724609e-01 -3.001512028276920319e-02 -8.164841681718826294e-02 5.096839666366577148e-01 -6.897512078285217285e-02 -2.517552375793457031e-01 -8.438775688409805298e-02 -3.617699956521391869e-03 -1.094470266252756119e-02 -1.212634667754173279e-01 1.195443868637084961e-01
2.436061203479766846e-01 1.169275119900703430e-01 2.797506451606750488e-01 1.560529023408889771e-01 -4.046067222952842712e-02 6.901381909847259521e-02 -5.715830251574516296e-02 -1.243506893515586853e-01 -2.340062856674194336e-01 1.750120967626571655e-01 -7.009700685739517212e-02 -6.764075160026550293e-02 1.522298306226730347e-01 -9.428806602954864502e-02 1.605273634195327759e-01 4.767690226435661316e-02 -2.021247893571853638e-01 3.343662619590759277e-01 -9.013967961072921753e-02 -1.516278646886348724e-02 2.052889391779899597e-02 -1.632925122976303101e-01 -3.675089403986930847e-02 -2.178073078393936157e-01 3.136118948459625244e-01 6.510067731142044067e-02 -2.092672325670719147e-02 -4.326347112655639648e-01 1.121378615498542786e-01 -1.915921717882156372e-01 -9.153991192579269409e-02 2.439416348934173584e-01
1.647533178329467773e-01 7.509420067071914673e-02 -7.693339139223098755e-02 9.126903861761093140e-02 -6.923720985651016235e-02 -3.799941856414079666e-03 -4.570454359054565430e-02 1.039945334196090698e-02 3.911449015140533447e-02 -6.929418444633483887e-02 1.281130015850067139e-01 2.890774309635162354e-01 4.769594371318817139e-01 -1.373727470636367798e-01 -4.773453250527381897e-02 -5.975789576768875122e-02 1.905512958765029907e-01 4.035515710711479187e-02 -5.224696174263954163e-02 -9.947696328163146973e-02 -3.722858149558305740e-03 -3.515800237655639648e-01 1.627262085676193237e-01 -1.687190532684326172e-01 1.324799805879592896e-01 1.146556660532951355e-01 -2.255345284938812256e-01 -1.069707050919532776e-01 1.632651090621948242e-01 -3.633244037628173828e-01 -7.128216326236724854e-02 3.186894953250885010e-01
1.314263604581356049e-02 7.995373010635375977e-02 1.414639055728912354e-01 3.730880022048950195e-01 -1.719447672367095947e-01 -1.295253336429595947e-01 -1.088429316878318787e-01 -1.755961775779724121e-01 -8.734662085771560669e-03 -1.407927274703979492e-01 3.622770905494689941e-01 2.264517843723297119e-01 1.301701068878173828e-01 3.272008895874023438e-02 2.411691695451736450e-01 5.039775371551513672e-02 -1.261170357465744019e-01 1.134275421500205994e-01 1.685103476047515869e-01 5.428951978683471680e-02 -9.480482339859008789e-02 -1.581124067306518555e-01 -1.595452874898910522e-01 -1.529153734445571899e-01 1.206560805439949036e-01 1.397368162870407104e-01 -3.532440364360809326e-01 -1.694702208042144775e-01 -2.050862163305282593e-01 -4.647904634475708008e-02 -1.805970221757888794e-01 2.381226569414138794e-01
1.789961010217666626e-01 -1.135968789458274841e-01 -5.681642517447471619e-02 2.964570224285125732e-01 -1.041555553674697876e-01 -2.264971435070037842e-01 -4.954938217997550964e-02 -8.245612680912017822e-02 -1.725163012742996216e-01 -1.521305441856384277e-01 1.395445168018341064e-01 5.328461527824401855e-02 1.118513867259025574e-01 4.158608913421630859e-01 6.467565428465604782e-03 7.324039191007614136e-02 -2.761003077030181885e-01 2.274159193038940430e-01 -9.454506635665893555e-02 -8.049333095550537109e-02 3.050099015235900879e-01 -2.200164794921875000e-01 1.027716919779777527e-01 -3.295756280422210693e-01 -3.375995904207229614e-02 5.118950735777616501e-03 -1.372226923704147339e-01 2.326422929763793945e-01 3.742386773228645325e-02 9.935329109430313110e-02 3.449067473411560059e-02 -1.894623339176177979e-01
1.599274873733520508e-01 -2.624138593673706055e-01 2.057402282953262329e-01 1.602902710437774658e-01 -1.251117438077926636e-01 -2.747035920619964600e-01 -1.094385460019111633e-01 -1.728357225656509399e-01 8.181652054190635681e-03 -2.128728479146957397e-02 1.129481345415115356e-01 -1.125415489077568054e-01 3.508073687553405762e-01 1.776857525110244751e-01 3.954915106296539307e-01 5.406302958726882935e-02 9.437188506126403809e-02 3.266358375549316406e-01 -5.883210152387619019e-02 -8.374128490686416626e-02 -8.563520759344100952e-02 -9.236752241849899292e-02 4.812610149383544922e-02 1.449246257543563843e-01 3.267898559570312500e-01 1.099744066596031189e-01 2.257685810327529907e-01 -2.903476823121309280e-03 1.246653646230697632e-01 4.331146180629730225e-02 -5.538294091820716858e-02 9.514791518449783325e-02
2.207858264446258545e-01 -1.063250452280044556e-01 1.704234182834625244e-01 4.354156255722045898e-01 -1.858704984188079834e-01 1.035064980387687683e-01 1.473310962319374084e-02 -8.319289237260818481e-02 -3.114508688449859619e-01 4.188170284032821655e-02 5.477019026875495911e-02 1.246186718344688416e-02 2.257110178470611572e-02 -1.307537108659744263e-01 6.983741372823715210e-02 -7.174550741910934448e-02 -3.450893983244895935e-02 1.021602973341941833e-01 -7.549031823873519897e-02 -3.865770697593688965e-01 3.208610042929649353e-02 -3.833300471305847168e-01 -1.274211257696151733e-01 -1.377098411321640015e-01 7.313171029090881348e-02 -2.065269947052001953e-01 2.287048613652586937e-03 3.078516125679016113e-01 1.483672559261322021e-01 5.996143072843551636e-02 -1.149177178740501404e-01 -8.856230974197387695e-02
5.974320694804191589e-02 7.341969758272171021e-02 6.834165006875991821e-02 2.653809785842895508e-01 2.736929804086685181e-02 -1.441458314657211304e-01 -1.842928975820541382e-01 -9.077206254005432129e-03 8.651446551084518433e-02 -1.071461513638496399e-01 1.817540228366851807e-01 4.403787851333618164e-02 9.579563140869140625e-02 4.688192605972290039e-01 -2.056596986949443817e-02 2.261472642421722412e-01 -1.738251298666000366e-01 1.134279295802116394e-01 -1.449628770351409912e-01 -1.771399080753326416e-01 2.455380111932754517e-01 -4.426664412021636963e-01 1.290226578712463379e-01 -1.700169406831264496e-02 2.067084759473800659e-01 -1.990868002176284790e-01 9.175475686788558960e-02 2.011449933052062988e-01 4.255437105894088745e-02 5.446523800492286682e-02 -1.445421278476715088e-01 -1.823172532021999359e-02
3.587287664413452148e-01 -1.512019932270050049e-01 -7.152204960584640503e-02 2.235099375247955322e-01 -6.756697595119476318e-02 -1.478276997804641724e-01 -1.044987440109252930e-01 1.392238307744264603e-02 1.935593783855438232e-01 4.066321626305580139e-02 2.301725000143051147e-01 -1.119472831487655640e-01 3.960807994008064270e-02 -4.817939770873636007e-04 2.672737240791320801e-01 -3.364853188395500183e-02 1.625234633684158325e-02 2.763516604900360107e-01 -1.020277142524719238e-01 6.748021394014358521e-02 -4.909408092498779297e-02 -1.856501996517181396e-01 -7.674128562211990356e-02 -1.552375406026840210e-01 -1.564746201038360596e-01 -2.411737740039825439e-01 -1.819652467966079712e-01 -4.054690003395080566e-01 2.754152119159698486e-01 3.712019696831703186e-02 -2.367217242717742920e-01 7.200442999601364136e-02
1.235380545258522034e-01 1.948048546910285950e-02 -4.381576552987098694e-02 3.348085284233093262e-01 2.172461152076721191e-01 1.283885724842548370e-02 1.950040459632873535e-01 -1.243939250707626343e-01 1.155840754508972168e-01 1.134683489799499512e-01 2.180828601121902466e-01 1.827769875526428223e-01 1.128043308854103088e-01 1.077366322278976440e-01 2.175828963518142700e-01 -1.122736372053623199e-02 -4.398707672953605652e-02 1.315183192491531372e-01 3.366057947278022766e-02 1.062183678150177002e-01 -2.544682919979095459e-01 -4.109496176242828369e-01 1.195653229951858521e-01 -2.345060408115386963e-01 -1.482942253351211548e-01 -4.106002449989318848e-01 -9.905636310577392578e-02 6.540577858686447144e-02 -1.117492094635963440e-01 1.303968727588653564e-01 -1.237402483820915222e-01 8.019817620515823364e-02
1.895535588264465332e-01 -5.960365757346153259e-02 9.822589159011840820e-02 2.316372692584991455e-01 -2.981323562562465668e-02 -6.687213480472564697e-02 2.587670460343360901e-02 6.690521538257598877e-02 -8.117827773094177246e-02 1.251444816589355469e-01 2.467030845582485199e-02 -2.031728439033031464e-02 4.864431321620941162e-01 1.183402836322784424e-01 3.831164836883544922e-01 -5.296396836638450623e-02 4.552973061800003052e-02 3.195693790912628174e-01 4.646476358175277710e-02 8.709638565778732300e-02 4.158324375748634338e-02 -1.041240468621253967e-01 -9.349691122770309448e-02 -3.717507049441337585e-02 3.848500847816467285e-01 1.066338121891021729e-01 3.285802304744720459e-01 -1.264523267745971680e-01 1.269747465848922729e-01 7.789691537618637085e-02 -5.539332330226898193e-02 1.337447315454483032e-01
4.104366600513458252e-01 7.671072613447904587e-03 3.562837466597557068e-02 4.029785394668579102e-01 -2.610934674739837646e-01 -1.428962796926498413e-01 1.011680513620376587e-01 -2.123610079288482666e-01 -1.903705149888992310e-01 1.801927983760833740e-01 1.277065575122833252e-01 -3.511376678943634033e-02 -2.815041504800319672e-02 -9.192521125078201294e-02 -3.711845725774765015e-02 5.173480883240699768e-02 1.080630421638488770e-01 2.736473977565765381e-01 -7.240184396505355835e-02 -1.225943192839622498e-01 9.320855140686035156e-02 -3.075966536998748779e-01 3.557693958282470703e-02 -1.649247258901596069e-01 1.043028235435485840e-01 -1.659831404685974121e-01 -2.767502702772617340e-02 1.817664504051208496e-01 3.077319860458374023e-01 8.515994064509868622e-03 1.273412704467773438e-01 5.028289929032325745e-02
3.452516496181488037e-01 3.412044346332550049e-01 8.148960024118423462e-02 1.429938822984695435e-01 -1.459600627422332764e-01 -3.871715068817138672e-02 1.444124579429626465e-01 9.325034916400909424e-02 4.413890838623046875e-02 -3.171565532684326172e-01 7.821000367403030396e-02 -8.857543766498565674e-02 2.543115019798278809e-01 2.181129157543182373e-01 1.812252104282379150e-01 1.666158288717269897e-01 -2.083253711462020874e-01 1.385457366704940796e-01 -1.154904603026807308e-03 -2.435137778520584106e-01 4.093896225094795227e-02 -6.572420895099639893e-02 -1.401427984237670898e-01 -1.223395317792892456e-01 1.168160960078239441e-01 6.157093122601509094e-02 -2.650197446346282959e-01 -3.014488518238067627e-02 1.680822670459747314e-01 -3.218216001987457275e-01 -8.767426013946533203e-02 -7.073149085044860840e-02
4.336867034435272217e-01 5.530605837702751160e-02 6.556353718042373657e-02 2.222224175930023193e-01 2.010001242160797119e-01 -1.104359105229377747e-01 -4.471294954419136047e-02 -3.769275918602943420e-02 -6.521888822317123413e-02 -5.336684361100196838e-02 1.606523990631103516e-01 3.719804063439369202e-02 2.100055068731307983e-01 5.959227681159973145e-02 4.697299096733331680e-03 2.097844332456588745e-01 -3.409590721130371094e-01 1.621324419975280762e-01 1.681567281484603882e-01 -1.942900419235229492e-01 -2.572901844978332520e-01 -5.029470846056938171e-02 -1.793407499790191650e-01 -5.667673423886299133e-02 -1.831151917576789856e-02 -7.538891583681106567e-02 -1.452126353979110718e-01 3.214646279811859131e-01 1.069514527916908264e-01 -3.072332143783569336e-01 -1.248844042420387268e-01 9.294465929269790649e-02
3.272223472595214844e-01 -1.607954949140548706e-01 1.931256353855133057e-01 2.216132432222366333e-01 -3.061924502253532410e-02 -1.732669770717620850e-01 1.090869656763970852e-03 1.872003227472305298e-01 2.905660271644592285e-01 -3.988010883331298828e-01 3.622785210609436035e-01 8.716109395027160645e-02 2.732861638069152832e-01 1.009153425693511963e-01 1.541600078344345093e-01 -6.112293154001235962e-02 -4.560870304703712463e-02 -2.324316278100013733e-02 -4.895420745015144348e-02 2.057784236967563629e-02 -1.023446992039680481e-01 6.986059248447418213e-03 -1.987430900335311890e-01 9.486231207847595215e-02 7.337721437215805054e-02 -2.612802684307098389e-01 -1.309028863906860352e-01 6.451642513275146484e-02 1.493546664714813232e-01 5.812256038188934326e-02 -5.726552009582519531e-02 1.777549535036087036e-01
-1.547525227069854736e-01 -2.324109524488449097e-01 1.923309415578842163e-01 2.292725890874862671e-01 -2.760491073131561279e-01 3.656072169542312622e-02 2.162448316812515259e-02 -1.996484249830245972e-01 -2.644934505224227905e-02 -3.245506063103675842e-02 1.388849467039108276e-01 -9.231084585189819336e-02 3.177622854709625244e-01 7.684503495693206787e-02 8.694487623870372772e-03 1.280931830406188965e-01 -3.740333914756774902e-01 2.304149717092514038e-01 1.253018528223037720e-01 -9.836456924676895142e-02 5.299731343984603882e-02 -1.430034786462783813e-01 -1.323427110910415649e-01 -1.307001262903213501e-01 3.605681359767913818e-01 1.033933162689208984e-01 1.905399262905120850e-01 5.920289456844329834e-02 -9.810411930084228516e-02 -1.553341448307037354e-01 -2.666529715061187744e-01 -9.865125641226768494e-03
-1.161642521619796753e-01 5.400469154119491577e-02 4.383467882871627808e-02 4.889462888240814209e-01 3.086699917912483215e-02 -4.692153260111808777e-02 1.162227690219879150e-01 -8.367428928613662720e-02 -1.199599206447601318e-01 2.897906489670276642e-02 3.853122591972351074e-01 -8.382491022348403931e-02 3.077575266361236572e-01 2.536135911941528320e-01 2.695553749799728394e-02 2.382384091615676880e-01 4.137448593974113464e-02 -7.890633493661880493e-02 4.089769348502159119e-02 -1.016294136643409729e-01 -1.987371593713760376e-01 -2.185841500759124756e-01 -1.260292232036590576e-01 -3.218345344066619873e-02 2.017844021320343018e-01 -1.795062869787216187e-01 1.207302585244178772e-01 -2.380241900682449341e-01 1.850814819335937500e-01 3.788463771343231201e-02 1.231710538268089294e-01 -1.119327098131179810e-01
1.320317238569259644e-01 -8.354669064283370972e-02 1.556612998247146606e-01 3.162136673927307129e-01 -7.171933073550462723e-03 -4.542108178138732910e-01 3.092143535614013672e-01 -1.431335955858230591e-01 1.218651607632637024e-02 -5.788211151957511902e-02 9.225051850080490112e-02 2.060511559247970581e-01 1.073414459824562073e-01 1.311095058917999268e-01 2.461415715515613556e-02 -8.237473666667938232e-03 -5.317559465765953064e-02 2.288952022790908813e-01 -2.229906171560287476e-01 -1.518981158733367920e-01 -3.386606276035308838e-02 -4.074068367481231689e-02 -1.340478938072919846e-02 -1.614596508443355560e-02 2.119809836149215698e-01 -4.243157804012298584e-03 -2.231606990098953247e-01 -2.793388366699218750e-01 -4.464760795235633850e-02 -3.857165202498435974e-02 8.901626616716384888e-02 3.599988520145416260e-01
9.701678901910781860e-02 -1.913710311055183411e-02 -7.717894855886697769e-03 1.522571742534637451e-01 -1.779968291521072388e-02 -1.875360012054443359e-01 -2.112996429204940796e-01 -2.361754626035690308e-01 1.290501952171325684e-01 2.079047411680221558e-01 2.460658848285675049e-01 -1.059159263968467712e-02 3.378374874591827393e-01 1.449679881334304810e-01 4.907961487770080566e-01 -3.479695320129394531e-02 6.567227840423583984e-02 2.080383002758026123e-01 5.617453902959823608e-02 -3.274885192513465881e-02 -6.424899678677320480e-03 -3.210401237010955811e-01 2.369121909141540527e-01 -5.892119836062192917e-03 1.790388673543930054e-01 4.068107903003692627e-02 9.041529893875122070e-02 -3.182777389883995056e-02 1.343910545110702515e-01 -8.400256186723709106e-02 -2.010386586189270020e-01 1.173184439539909363e-01
2.049541473388671875e-01 -3.027675673365592957e-02 1.787177026271820068e-01 3.356658816337585449e-01 2.020303606986999512e-01 -7.124713063240051270e-02 -2.458019405603408813e-01 -2.275622785091400146e-01 -2.282268181443214417e-02 9.383381903171539307e-02 2.295953035354614258e-02 -9.181016683578491211e-02 3.941906988620758057e-01 1.508774515241384506e-02 7.535803318023681641e-02 3.414733801037073135e-03 -1.971376240253448486e-01 -2.655823528766632080e-01 -1.988165895454585552e-04 -3.241611421108245850e-01 -2.241916358470916748e-01 -8.798096328973770142e-02 7.035646587610244751e-02 -3.238204121589660645e-01 2.783422917127609253e-02 8.050224184989929199e-02 7.666278630495071411e-02 1.856265515089035034e-01 -4.060046374797821045e-02 -1.456505618989467621e-02 2.062816023826599121e-01 2.216268703341484070e-02
1.538502275943756104e-01 3.740905597805976868e-02 1.957081854343414307e-01 1.649917215108871460e-01 1.294438391923904419e-01 -3.335532248020172119e-01 2.497953772544860840e-01 3.740009292960166931e-02 7.482460141181945801e-02 1.104967445135116577e-01 -4.076281562447547913e-02 1.737437993288040161e-01 4.420665502548217773e-01 2.925702556967735291e-02 -7.776340097188949585e-02 8.788036555051803589e-02 2.841874025762081146e-02 1.713660955429077148e-01 -1.726956516504287720e-01 -8.064925670623779297e-03 7.080692052841186523e-02 -8.218626677989959717e-02 1.475811898708343506e-01 -3.532670736312866211e-01 1.508175432682037354e-01 4.396064952015876770e-02 -1.411067247390747070e-01 -3.588328836485743523e-03 4.047086834907531738e-01 -2.192958444356918335e-02 -3.292529284954071045e-02 1.718302220106124878e-01
2.218351066112518311e-01 -1.421845853328704834e-01 7.097524404525756836e-02 1.699003726243972778e-01 8.698555827140808105e-02 -4.674449563026428223e-01 1.513248831033706665e-01 -1.612986326217651367e-01 5.252343788743019104e-02 4.995683208107948303e-02 1.019656434655189514e-01 3.067988157272338867e-01 3.749611377716064453e-01 1.646944731473922729e-01 -1.039987988770008087e-02 -8.169262856245040894e-02 8.559559285640716553e-02 2.532106339931488037e-01 -8.082587271928787231e-02 -5.862345173954963684e-02 -1.370442360639572144e-01 7.046905905008316040e-02 4.484617710113525391e-02 -7.050573825836181641e-02 -1.625411584973335266e-02 1.395943462848663330e-01 -1.119160056114196777e-01 -2.660757899284362793e-01 1.356575340032577515e-01 -2.904527783393859863e-01 -5.000798031687736511e-02 1.300869286060333252e-01
1.792412996292114258e-01 -2.022137492895126343e-01 4.591320753097534180e-01 8.566480875015258789e-02 -1.210704073309898376e-01 -1.271877884864807129e-01 -3.847173973917961121e-02 -1.104198172688484192e-01 2.063161134719848633e-01 6.145084276795387268e-03 1.300308257341384888e-01 -4.473441746085882187e-03 3.172424733638763428e-01 2.851159684360027313e-02 -4.624300077557563782e-02 -2.255211472511291504e-01 -7.131319493055343628e-02 -2.712344229221343994e-01 -3.145535588264465332e-01 -1.186880767345428467e-01 -2.303427755832672119e-01 -2.575213313102722168e-01 -6.658039987087249756e-02 -1.356838792562484741e-01 1.852775225415825844e-03 -6.476519256830215454e-02 -2.461117208003997803e-01 4.971027374267578125e-02 -7.414928078651428223e-02 -9.919319301843643188e-02 -1.251839697360992432e-01 -1.348963975906372070e-01
-7.087958604097366333e-02 -3.041464984416961670e-01 -1.037899628281593323e-01 3.522593975067138672e-01 1.827679425477981567e-01 -2.731242179870605469e-01 6.024320423603057861e-02 1.674763560295104980e-01 1.381069701164960861e-02 1.361830085515975952e-01 8.495526015758514404e-02 1.943189501762390137e-01 2.676128149032592773e-01 6.340964138507843018e-02 7.555819302797317505e-02 -1.887458264827728271e-01 3.012479096651077271e-02 2.807229198515415192e-02 -3.339166045188903809e-01 3.334061428904533386e-02 -1.973602324724197388e-01 -1.896749883890151978e-01 5.398730188608169556e-02 2.631935179233551025e-01 3.343427479267120361e-01 -9.124408662319183350e-02 -7.853930443525314331e-02 6.528832018375396729e-02 1.466966979205608368e-02 -2.057029455900192261e-01 1.845662482082843781e-02 1.114304214715957642e-01
1.124246045947074890e-01 -7.718279957771301270e-02 1.500764489173889160e-01 3.636774718761444092e-01 -1.269854605197906494e-01 -1.084041967988014221e-01 -9.380050748586654663e-02 1.072495058178901672e-01 8.568434417247772217e-02 1.239207535982131958e-01 1.122761294245719910e-01 -1.931364834308624268e-01 3.713655471801757812e-01 2.545156143605709076e-02 3.767208755016326904e-01 -3.115558028221130371e-01 6.468544155359268188e-02 2.354305088520050049e-01 -1.142514646053314209e-01 8.419722318649291992e-02 -5.834652576595544815e-03 -2.024134844541549683e-01 -1.412239521741867065e-01 1.854949444532394409e-02 2.035969942808151245e-01 -1.997480355203151703e-02 1.335542052984237671e-01 -1.179414838552474976e-01 -6.723165512084960938e-02 -1.317777037620544434e-01 -6.353312171995639801e-03 3.028509914875030518e-01
1.748276203870773315e-01 -1.817667633295059204e-01 -2.972503006458282471e-01 1.767074763774871826e-01 2.851171884685754776e-03 1.880956292152404785e-01 2.060437202453613281e-01 4.223988577723503113e-02 -7.593099772930145264e-02 -2.694108784198760986e-01 3.206078410148620605e-01 7.656197249889373779e-02 2.700386047363281250e-01 1.832919120788574219e-01 -4.656167328357696533e-02 -8.844701945781707764e-02 -1.041317880153656006e-01 1.867527514696121216e-02 2.196763083338737488e-02 -1.843775361776351929e-01 -1.178052350878715515e-01 -2.871032953262329102e-01 -2.937195897102355957e-01 -1.613289862871170044e-01 2.907120287418365479e-01 -9.802768379449844360e-02 -1.902706325054168701e-01 4.985882341861724854e-02 1.964287161827087402e-01 -2.660192176699638367e-02 -4.376056604087352753e-03 8.533746004104614258e-02
2.156191915273666382e-01 3.339390084147453308e-02 -8.269755542278289795e-02 3.417179286479949951e-01 -1.062418222427368164e-01 -1.772187650203704834e-01 -2.653087675571441650e-01 -7.044202834367752075e-02 -5.524849053472280502e-03 4.101840034127235413e-02 1.653633713722229004e-01 -8.273121714591979980e-02 1.841314136981964111e-01 4.688600301742553711e-01 -1.389999240636825562e-01 1.825151443481445312e-01 -2.435288950800895691e-02 4.224961623549461365e-02 -9.808843582868576050e-02 -1.471975445747375488e-01 2.719432115554809570e-02 -3.613551259040832520e-01 4.359743371605873108e-02 -2.226003408432006836e-01 -1.435437202453613281e-01 1.267300732433795929e-02 1.442310810089111328e-01 -2.587120532989501953e-01 5.620284378528594971e-02 1.112479791045188904e-01 6.556763499975204468e-02 1.539482921361923218e-01
4.817273840308189392e-02 -1.312952786684036255e-01 -8.183578401803970337e-02 2.876178026199340820e-01 1.010030508041381836e-01 1.727628707885742188e-01 7.855550199747085571e-02 -7.483729720115661621e-02 1.683166995644569397e-02 -7.487273961305618286e-02 -2.985042147338390350e-02 -4.041569307446479797e-02 1.278295814990997314e-01 3.175793886184692383e-01 2.229395322501659393e-02 1.289516240358352661e-01 -6.635608524084091187e-02 -9.415643662214279175e-02 -4.172925949096679688e-01 1.511093825101852417e-01 -1.743910908699035645e-01 -3.023196458816528320e-01 -3.814942836761474609e-01 5.210758745670318604e-02 3.942615687847137451e-01 -1.282277405261993408e-01 -4.700022935867309570e-02 1.044673398137092590e-01 -3.987795114517211914e-02 -8.526321500539779663e-02 1.626824960112571716e-02 -1.484363079071044922e-01
1.771641522645950317e-01 -9.890764020383358002e-03 2.149505466222763062e-01 9.487676620483398438e-02 1.674340069293975830e-01 -1.874100714921951294e-01 -1.014981977641582489e-02 3.046125918626785278e-02 1.726125553250312805e-02 1.049543693661689758e-01 2.139968276023864746e-01 -1.026338990777730942e-02 -3.276627883315086365e-02 3.958672285079956055e-01 7.812399417161941528e-02 -7.870848476886749268e-02 -1.545614153146743774e-01 3.867477178573608398e-01 1.785667836666107178e-01 -1.807181388139724731e-01 1.824029907584190369e-02 -3.306792378425598145e-01 5.299662798643112183e-02 -2.378798872232437134e-01 3.008999824523925781e-01 -2.256694287061691284e-01 1.006406396627426147e-01 -1.021330431103706360e-01 2.530586160719394684e-02 3.846101462841033936e-03 -2.219967842102050781e-01 5.268514156341552734e-02
2.731763124465942383e-01 -2.604383416473865509e-02 -4.313618317246437073e-02 2.504535950720310211e-02 2.501731514930725098e-01 -2.311820089817047119e-01 7.776196300983428955e-02 -1.108152493834495544e-01 2.012767791748046875e-01 1.446936726570129395e-01 3.941452205181121826e-01 -1.195037737488746643e-01 1.701810956001281738e-01 9.649614803493022919e-04 8.940163254737854004e-02 1.276013851165771484e-01 7.485724985599517822e-02 1.273387111723423004e-02 -2.725834250450134277e-01 -3.130273520946502686e-02 6.617470085620880127e-02 -2.629161477088928223e-01 -1.120770573616027832e-01 -1.186615079641342163e-01 1.469446420669555664e-01 -3.667775541543960571e-02 -3.242036700248718262e-01 2.527718842029571533e-01 1.345802545547485352e-01 -2.903389632701873779e-01 1.463684439659118652e-01 8.103886246681213379e-02
1.609357148408889771e-01 -3.256978690624237061e-01 2.215883694589138031e-02 3.824678659439086914e-01 1.315092202275991440e-02 -2.464637011289596558e-01 2.051683515310287476e-02 -8.133549243211746216e-02 -1.712867058813571930e-02 1.819200962781906128e-01 9.524670243263244629e-02 1.851256340742111206e-01 2.644527852535247803e-01 -6.025569885969161987e-02 2.479306235909461975e-02 -1.354822069406509399e-01 -6.550431251525878906e-02 1.299714297056198120e-01 6.015217304229736328e-02 3.111727163195610046e-02 -3.366937041282653809e-01 -1.542329341173171997e-01 1.365971714258193970e-01 2.528264224529266357e-01 3.244835734367370605e-01 -1.763502955436706543e-01 -5.974930152297019958e-02 1.669893264770507812e-01 1.259168535470962524e-01 -2.020716667175292969e-01 7.462672889232635498e-02 -9.178452193737030029e-02
-1.345817893743515015e-01 -5.766978859901428223e-02 1.202268898487091064e-01 3.579421937465667725e-01 -1.189159676432609558e-01 -8.190769702196121216e-02 -3.094915673136711121e-02 9.545943140983581543e-02 8.503982424736022949e-02 5.614363402128219604e-02 2.336527258157730103e-01 -3.059413731098175049e-01 4.279043897986412048e-02 2.175854891538619995e-01 -6.849759072065353394e-02 2.968340367078781128e-02 -9.397187829017639160e-02 1.515894830226898193e-01 -1.402376741170883179e-01 -1.053030937910079956e-01 -1.085529774427413940e-01 -5.243911147117614746e-01 -3.980731219053268433e-02 -1.386072784662246704e-01 6.262598186731338501e-02 -2.191546000540256500e-02 4.399828240275382996e-02 1.808204352855682373e-01 2.768195569515228271e-01 -1.452493965625762939e-01 -1.605558246374130249e-01 2.430406510829925537e-01
2.828001976013183594e-01 -1.121548637747764587e-01 -9.148661047220230103e-02 1.246530637145042419e-01 -8.709283545613288879e-03 -7.941821962594985962e-02 2.845619618892669678e-01 8.686651289463043213e-02 4.552495852112770081e-02 -3.199806809425354004e-01 1.916317194700241089e-01 2.354963272809982300e-01 2.559421658515930176e-01 2.095273286104202271e-01 9.411339461803436279e-02 1.016481816768646240e-01 2.236140705645084381e-02 6.466986984014511108e-02 1.716605424880981445e-01 -1.400131881237030029e-01 -2.919236384332180023e-02 -2.840767502784729004e-01 1.365680526942014694e-02 -9.234440512955188751e-03 4.782107770442962646e-01 1.986529305577278137e-02 -9.987071156501770020e-02 -1.946195065975189209e-01 1.647606939077377319e-01 -1.422955393791198730e-01 -5.231203138828277588e-02 -2.747608162462711334e-02
1.306099593639373779e-01 -2.812736630439758301e-01 1.218154467642307281e-02 1.680354028940200806e-01 -2.989529073238372803e-02 2.362265884876251221e-01 -4.288991913199424744e-03 -2.296361923217773438e-01 2.302147261798381805e-02 2.630865015089511871e-02 -8.780298382043838501e-02 -3.914407268166542053e-02 3.491746783256530762e-01 8.842992596328258514e-03 9.499841928482055664e-02 1.284188926219940186e-01 -2.369007766246795654e-01 1.340777873992919922e-01 -3.174526989459991455e-01 -1.567603349685668945e-01 -2.823230028152465820e-01 -3.214010000228881836e-01 -1.845589131116867065e-01 -1.567396335303783417e-02 1.918126493692398071e-01 -1.519248262047767639e-02 5.513359606266021729e-02 -5.362524464726448059e-02 1.326972991228103638e-01 -3.282779455184936523e-01 -4.927714820951223373e-03 -1.513735800981521606e-01
3.262807726860046387e-01 -1.693683713674545288e-01 -1.886195391416549683e-01 2.690590322017669678e-01 -2.291568517684936523e-01 -1.653792560100555420e-01 -2.103656232357025146e-01 -2.414572387933731079e-01 -4.675163328647613525e-02 -1.623269543051719666e-02 2.031061500310897827e-01 -1.398529019206762314e-02 1.241528615355491638e-01 2.494299858808517456e-01 -1.091713309288024902e-01 2.415995150804519653e-01 2.063119225203990936e-02 8.253348991274833679e-03 -2.232106775045394897e-01 -1.453572511672973633e-01 2.550770640373229980e-01 -2.739438414573669434e-01 8.309259265661239624e-02 -2.069693803787231445e-01 -4.591168463230133057e-02 -3.328288346529006958e-02 1.933954805135726929e-01 1.127056330442428589e-01 -1.369832605123519897e-01 1.018407046794891357e-01 -1.980019547045230865e-02 1.962344348430633545e-01
4.029048383235931396e-01 -7.644978165626525879e-02 8.172297477722167969e-02 9.307791292667388916e-02 -2.106985300779342651e-01 -1.176829263567924500e-01 -1.497297883033752441e-01 6.829906255006790161e-02 3.490708023309707642e-02 -2.091962844133377075e-01 3.221673071384429932e-01 4.861039295792579651e-02 4.388879239559173584e-01 1.540877372026443481e-01 -1.028928533196449280e-01 2.991703748703002930e-01 -6.161069124937057495e-02 -5.569526925683021545e-02 -2.835622988641262054e-02 -8.864633738994598389e-02 -1.502954810857772827e-01 3.779397159814834595e-02 5.200047791004180908e-02 8.539269119501113892e-02 1.241965889930725098e-01 -2.721976935863494873e-01 -6.248365715146064758e-02 1.805959939956665039e-01 7.702826708555221558e-02 -3.723767772316932678e-02 -8.087770640850067139e-02 2.721991240978240967e-01
8.857890218496322632e-02 -2.025841623544692993e-01 -1.214093118906021118e-01 2.233016788959503174e-01 -6.557495892047882080e-02 2.178521454334259033e-01 2.143862247467041016e-01 -2.547021955251693726e-02 -1.009045243263244629e-01 -2.418489754199981689e-01 1.935810744762420654e-01 3.896262869238853455e-02 2.871042191982269287e-01 3.224409818649291992e-01 -7.828229665756225586e-02 -8.517871052026748657e-02 -1.145457997918128967e-01 1.017385348677635193e-01 1.418412029743194580e-01 -7.632222771644592285e-02 -9.311285614967346191e-02 -2.892290949821472168e-01 -2.893895208835601807e-01 -8.246958255767822266e-02 1.938501000404357910e-01 -8.428452908992767334e-02 -1.006963327527046204e-01 2.807189226150512695e-01 2.513362765312194824e-01 1.288156211376190186e-01 -2.036889083683490753e-02 1.860255599021911621e-01
4.828588664531707764e-01 9.292148798704147339e-02 1.292411386966705322e-01 1.064201071858406067e-01 1.624905318021774292e-01 -1.607265025377273560e-01 -1.986040920019149780e-01 4.716958105564117432e-02 -3.680000454187393188e-02 3.489642590284347534e-02 -4.888287186622619629e-02 2.824171185493469238e-01 1.543624252080917358e-01 3.326449394226074219e-01 1.343836076557636261e-02 -6.453920900821685791e-02 -2.583539187908172607e-01 3.769233822822570801e-02 -9.143928438425064087e-02 -2.169781327247619629e-01 -1.868817061185836792e-01 -3.379963710904121399e-02 -3.097092807292938232e-01 -2.065503895282745361e-01 1.747615784406661987e-01 -1.274452656507492065e-01 -8.559942245483398438e-02 -1.564237475395202637e-01 -9.839805960655212402e-02 1.482859402894973755e-01 4.746787250041961670e-02 4.439009726047515869e-02
-4.991382360458374023e-02 -1.191978454589843750e-01 -1.051885113120079041e-01 1.743508428335189819e-01 -2.946025729179382324e-01 -5.936169996857643127e-02 2.661918103694915771e-01 -5.602311715483665466e-02 1.032762601971626282e-01 1.441449951380491257e-02 4.142007324844598770e-03 -1.214967295527458191e-01 2.186663150787353516e-01 2.297429740428924561e-01 1.236300021409988403e-01 3.966201469302177429e-02 -1.057239621877670288e-01 1.299719810485839844e-01 1.384748220443725586e-01 1.179261058568954468e-01 -2.289153486490249634e-01 -2.069173902273178101e-01 -1.991239190101623535e-01 -7.548912614583969116e-02 3.074424564838409424e-01 -4.150290191173553467e-01 -1.448958814144134521e-01 -9.995353966951370239e-02 2.529972195625305176e-01 -2.174459844827651978e-01 -1.116235703229904175e-01 1.058122962713241577e-01
1.388919502496719360e-01 -3.383104503154754639e-02 2.153067151084542274e-03 1.950215399265289307e-01 1.904044300317764282e-02 -1.473531574010848999e-01 -1.206219494342803955e-01 -1.298295408487319946e-01 -1.253172308206558228e-01 -1.150407791137695312e-01 4.425995349884033203e-01 5.957507714629173279e-02 4.499948620796203613e-01 6.261188536882400513e-02 -1.097048148512840271e-01 1.028808876872062683e-01 -1.370226889848709106e-01 1.204940974712371826e-01 -2.689498849213123322e-02 1.614458626136183739e-03 -3.107532262802124023e-01 8.543000556528568268e-03 9.801894426345825195e-02 -2.807514071464538574e-01 -8.058393001556396484e-02 1.026005372405052185e-01 -2.482516467571258545e-01 -2.192488610744476318e-01 1.215678974986076355e-01 -7.163205742835998535e-02 2.043233811855316162e-02 2.539518475532531738e-01
3.316768407821655273e-01 1.203761398792266846e-01 -8.960588276386260986e-02 4.240414798259735107e-01 -5.010555684566497803e-02 2.485275417566299438e-01 2.371704578399658203e-01 -2.876432845368981361e-03 1.683899909257888794e-01 -5.171106383204460144e-02 7.311014086008071899e-02 1.008025333285331726e-01 3.507619202136993408e-01 2.763432562351226807e-01 -1.846204102039337158e-01 -1.028074696660041809e-01 -1.417710185050964355e-01 2.114132195711135864e-01 -8.516300469636917114e-02 -3.442892059683799744e-02 -8.343289792537689209e-02 -3.197865933179855347e-02 -5.988335236907005310e-02 -3.262781724333763123e-02 2.241337150335311890e-01 3.205605968832969666e-02 -3.513470888137817383e-01 -3.594746440649032593e-02 3.605137765407562256e-02 -1.016675233840942383e-01 4.615624994039535522e-02 3.003599122166633606e-02
2.103416621685028076e-01 -2.730344831943511963e-01 1.452199220657348633e-01 1.023410186171531677e-01 -1.140570566058158875e-01 2.157730609178543091e-02 -1.169175729155540466e-01 -1.603776812553405762e-01 -3.197887539863586426e-01 -1.206724345684051514e-02 -5.702221766114234924e-03 1.646261662244796753e-01 2.179591655731201172e-01 1.556518375873565674e-01 5.873849615454673767e-02 3.098957240581512451e-01 -8.104036748409271240e-02 -4.939920082688331604e-02 -3.317175805568695068e-01 -1.406195461750030518e-01 -2.273646742105484009e-01 -3.593520522117614746e-01 -8.101697266101837158e-02 -2.148694694042205811e-01 2.690825611352920532e-02 -1.744624376296997070e-01 3.090885654091835022e-02 -2.294065058231353760e-02 -2.311786711215972900e-01 -1.724202632904052734e-01 4.864720627665519714e-02 7.386068999767303467e-02
5.229088477790355682e-03 -6.419239938259124756e-02 3.987568989396095276e-02 4.223774671554565430e-01 1.656698137521743774e-01 -1.181388553231954575e-02 -1.682405173778533936e-01 1.708804368972778320e-01 4.906881973147392273e-02 4.974776506423950195e-02 5.084940046072006226e-02 -2.900927662849426270e-01 1.018213480710983276e-01 3.857315182685852051e-01 -7.390662282705307007e-02 -4.468100890517234802e-02 1.971104554831981659e-02 2.735452950000762939e-01 -1.948412954807281494e-01 -7.703316211700439453e-02 1.434279680252075195e-01 -2.763238847255706787e-01 7.899052463471889496e-03 -1.024249419569969177e-01 2.107267230749130249e-01 2.834117785096168518e-02 -1.184509471058845520e-01 3.104567229747772217e-01 1.751657575368881226e-01 -4.125288873910903931e-02 -2.377884536981582642e-01 3.724718838930130005e-02
1.416021883487701416e-01 -3.084577806293964386e-02 6.963958591222763062e-02 4.526275396347045898e-01 1.119588911533355713e-01 4.437680821865797043e-03 -2.889031171798706055e-01 -1.059312000870704651e-01 -8.953811973333358765e-02 1.007464081048965454e-01 1.169071570038795471e-01 1.507166177034378052e-01 2.726196050643920898e-01 1.248591318726539612e-01 9.186853468418121338e-02 1.788214594125747681e-01 3.079663813114166260e-01 3.064113259315490723e-01 8.733210153877735138e-03 -1.790284067392349243e-01 5.581964552402496338e-02 -2.939796149730682373e-01 -3.290677070617675781e-01 1.027629002928733826e-01 4.225819429848343134e-04 8.224097639322280884e-02 -2.465636702254414558e-03 -1.683759242296218872e-01 -5.910098180174827576e-02 -6.628612522035837173e-03 -5.708461254835128784e-02 7.744070142507553101e-02
1.070471853017807007e-01 3.079436346888542175e-02 2.384143769741058350e-01 3.495765030384063721e-01 7.326688617467880249e-02 -3.541806042194366455e-01 1.739671528339385986e-01 4.098883271217346191e-02 -1.094333454966545105e-01 2.449559867382049561e-01 4.014327132608741522e-04 2.499659359455108643e-01 3.176126182079315186e-01 2.083031684160232544e-01 -1.284616738557815552e-01 2.965420298278331757e-02 1.016223281621932983e-01 -1.311258524656295776e-01 -1.385234743356704712e-01 -9.738180041313171387e-02 -8.829173445701599121e-02 1.307739969342947006e-02 5.389316380023956299e-02 -6.781335920095443726e-02 2.648164629936218262e-01 -7.718050479888916016e-02 -1.590773165225982666e-01 1.253844201564788818e-01 -8.261583000421524048e-02 -1.484204381704330444e-01 1.672137081623077393e-01 3.226305842399597168e-01
1.226506233215332031e-01 -8.871361613273620605e-02 2.090939581394195557e-01 2.227457463741302490e-01 2.158277202397584915e-03 -1.970484852790832520e-01 -1.332381963729858398e-01 -1.570920795202255249e-01 2.334134839475154877e-02 5.065951123833656311e-02 5.847322568297386169e-02 4.073499888181686401e-02 2.834335565567016602e-01 2.387688308954238892e-01 3.372460603713989258e-01 4.037807136774063110e-02 1.654112637042999268e-01 5.676410198211669922e-01 -1.127722039818763733e-01 1.522352360188961029e-02 -2.305805981159210205e-01 -7.961925119161605835e-02 1.163499802350997925e-02 -7.245334982872009277e-02 1.729856580495834351e-01 -1.370964106172323227e-03 1.433732658624649048e-01 8.592469245195388794e-02 3.024228103458881378e-02 -1.982738226652145386e-01 1.223651766777038574e-01 -3.323172032833099365e-02
1.503781825304031372e-01 -1.248418539762496948e-01 4.933194722980260849e-03 2.422463148832321167e-01 1.682342886924743652e-01 -7.476542145013809204e-02 5.936769768595695496e-02 1.272285580635070801e-01 -2.043898552656173706e-01 1.359736323356628418e-01 5.057230964303016663e-02 -2.794256210327148438e-01 1.826568245887756348e-01 1.829353272914886475e-01 -1.360872685909271240e-01 -2.286873944103717804e-02 -3.941042721271514893e-02 3.186997473239898682e-01 -6.576564162969589233e-02 -1.576067805290222168e-01 -5.923760682344436646e-02 -5.011167526245117188e-01 1.000857427716255188e-01 -4.087464138865470886e-02 -1.070876792073249817e-01 6.744088232517242432e-02 -2.021555602550506592e-01 3.139690458774566650e-01 2.130510956048965454e-01 -8.660617470741271973e-02 -2.756233699619770050e-02 -1.224899664521217346e-01
2.370715737342834473e-01 -6.797843147069215775e-03 3.403771519660949707e-01 2.668516337871551514e-01 -1.115659996867179871e-01 -1.598737090826034546e-01 3.841691091656684875e-02 -1.269149128347635269e-02 3.104955852031707764e-01 1.990006715059280396e-01 7.894156873226165771e-02 7.455924898386001587e-02 2.612745761871337891e-01 -6.472001969814300537e-02 2.586053013801574707e-01 -3.366210684180259705e-02 2.133028768002986908e-02 7.656093686819076538e-02 -1.068891286849975586e-01 1.747974306344985962e-01 1.109115332365036011e-01 -1.148526221513748169e-01 -1.187989786267280579e-01 8.299636095762252808e-02 3.700485527515411377e-01 2.521611284464597702e-03 -6.287642568349838257e-02 2.704589664936065674e-01 1.911213845014572144e-01 -5.692087113857269287e-02 -4.283585771918296814e-02 2.798967659473419189e-01
1.175159066915512085e-01 -1.132703796029090881e-01 2.486003935337066650e-01 1.536121964454650879e-01 -1.413245201110839844e-01 6.781741231679916382e-02 -1.290056202560663223e-02 -8.281283825635910034e-02 -1.392498761415481567e-01 -9.411092847585678101e-02 -1.014954373240470886e-01 1.114704553037881851e-02 5.484691262245178223e-01 1.351355910301208496e-01 -2.935309708118438721e-02 1.783924102783203125e-01 5.574360862374305725e-02 5.666676536202430725e-02 -1.648343503475189209e-01 -1.282496005296707153e-01 -2.433904260396957397e-01 -2.453966289758682251e-01 -3.068067431449890137e-01 -1.547477841377258301e-01 -1.040302440524101257e-01 -1.457273811101913452e-01 6.856942921876907349e-02 -3.043332882225513458e-02 5.380985676310956478e-04 -2.318768054246902466e-01 -1.467671543359756470e-01 2.558505535125732422e-01
2.557467520236968994e-01 6.276012957096099854e-02 7.112575322389602661e-02 1.803969442844390869e-01 8.272016793489456177e-02 -2.530183196067810059e-01 -8.095789700746536255e-02 3.337762877345085144e-02 5.473359674215316772e-02 -1.829493343830108643e-01 7.339739799499511719e-02 -2.130033820867538452e-01 9.433148056268692017e-02 2.095833867788314819e-01 7.092637568712234497e-02 -5.733096599578857422e-02 -3.822212517261505127e-01 2.008600234985351562e-01 3.716365247964859009e-02 -2.248310893774032593e-01 2.151574492454528809e-01 -3.650436699390411377e-01 1.985969543457031250e-01 -1.902738809585571289e-01 2.577856183052062988e-01 -7.640144228935241699e-02 2.313068509101867676e-01 8.253137022256851196e-02 -3.407771512866020203e-02 1.360005699098110199e-02 -1.934496313333511353e-01 3.496228531002998352e-02
2.529499530792236328e-01 -1.987607926130294800e-01 2.280861437320709229e-01 2.806882187724113464e-02 -4.187513887882232666e-02 -1.907846182584762573e-01 -1.305609792470932007e-01 -1.885586231946945190e-01 -1.152906566858291626e-02 7.421923801302909851e-03 -1.242926716804504395e-02 8.079540729522705078e-02 2.240758687257766724e-01 2.943405210971832275e-01 3.124869167804718018e-01 4.313972219824790955e-02 3.838730603456497192e-02 5.412257090210914612e-02 -9.010741114616394043e-02 -2.776566743850708008e-01 1.474144905805587769e-01 -2.002722024917602539e-01 2.327489256858825684e-01 8.188138902187347412e-02 3.464232981204986572e-01 2.645447850227355957e-01 1.727881580591201782e-01 -1.681837141513824463e-01 8.210829645395278931e-02 -6.752013415098190308e-02 4.191617667675018311e-02 1.902536302804946899e-01
1.107834950089454651e-01 -3.817431032657623291e-01 -8.086193352937698364e-02 3.158635497093200684e-01 -4.436668381094932556e-02 -1.424083411693572998e-01 -3.974909894168376923e-03 -9.837897866964340210e-02 6.278871744871139526e-02 1.524889469146728516e-01 1.265534162521362305e-01 2.646545171737670898e-01 5.698334798216819763e-02 2.341081500053405762e-01 4.125508293509483337e-02 1.444389224052429199e-01 -8.300846442580223083e-03 8.054398745298385620e-02 -1.505152881145477295e-01 -2.517802417278289795e-01 8.084131032228469849e-02 -4.166568815708160400e-01 1.015390753746032715e-01 -1.942657232284545898e-01 -5.309639871120452881e-02 -2.181670069694519043e-01 7.055721431970596313e-02 2.243164479732513428e-01 1.744459867477416992e-01 -1.933933049440383911e-02 2.280976027250289917e-01 -2.320422604680061340e-02
1.464241147041320801e-01 4.132532700896263123e-02 1.355031430721282959e-01 8.193998783826828003e-02 -2.177724391222000122e-01 1.782094091176986694e-01 3.031062893569469452e-02 -1.491513103246688843e-01 -1.074350625276565552e-01 -4.553419724106788635e-02 -3.993281722068786621e-02 8.890374749898910522e-02 2.550007104873657227e-01 2.318168431520462036e-01 6.214999407529830933e-02 6.640925258398056030e-02 -3.661637306213378906e-01 -1.428225636482238770e-02 -2.535185776650905609e-02 1.200734600424766541e-01 -1.196103468537330627e-01 -2.776480615139007568e-01 1.503217518329620361e-01 -2.616468966007232666e-01 1.143748760223388672e-01 -2.865765988826751709e-01 -1.934971213340759277e-01 -3.900896385312080383e-02 -2.057488560676574707e-01 -4.002735316753387451e-01 -1.748195141553878784e-01 -1.422441750764846802e-02
1.575878113508224487e-01 -1.999178379774093628e-01 -6.066816300153732300e-02 1.521165966987609863e-01 1.959003061056137085e-01 -2.410526573657989502e-01 -2.106912285089492798e-01 -1.621281206607818604e-01 3.567963838577270508e-02 5.240353941917419434e-02 1.219325736165046692e-01 2.154411673545837402e-01 1.795855909585952759e-01 3.481180965900421143e-02 1.536084115505218506e-01 8.516959846019744873e-02 -4.945314675569534302e-02 2.094080299139022827e-01 -3.162653446197509766e-01 -1.044374145567417145e-02 -1.397913545370101929e-01 -1.767004132270812988e-01 -1.106434687972068787e-01 -3.386542499065399170e-01 -4.466057941317558289e-02 -1.907544136047363281e-01 -1.566622257232666016e-01 1.368713080883026123e-01 3.234399110078811646e-02 -3.260385990142822266e-01 4.335670545697212219e-02 3.107988238334655762e-01
2.129053771495819092e-01 -1.666618585586547852e-01 3.466727137565612793e-01 3.905476033687591553e-01 9.024312347173690796e-02 -3.439091742038726807e-01 3.151551187038421631e-01 -8.944423496723175049e-02 5.067259445786476135e-02 2.568073570728302002e-01 -1.809717863798141479e-01 1.176322177052497864e-01 1.922208517789840698e-01 1.278051286935806274e-01 -1.597134396433830261e-02 6.264661252498626709e-02 4.086302593350410461e-02 4.688370972871780396e-02 -2.285542525351047516e-02 -1.769757121801376343e-01 -1.503868401050567627e-01 3.369705751538276672e-03 1.393780410289764404e-01 6.679324805736541748e-02 1.988926827907562256e-01 -3.200928866863250732e-02 -1.311586499214172363e-01 6.508964300155639648e-02 -5.612596869468688965e-02 -2.149479836225509644e-01 4.647301137447357178e-02 2.282897084951400757e-01
2.948944866657257080e-01 -6.673093885183334351e-02 6.405480206012725830e-03 5.342199280858039856e-02 -2.442483007907867432e-01 -9.165310859680175781e-02 2.577659785747528076e-01 1.890397965908050537e-01 7.583895325660705566e-02 -2.515037059783935547e-01 8.174887299537658691e-02 1.736109852790832520e-01 3.877641260623931885e-01 7.094955444335937500e-02 -2.280962280929088593e-02 1.209621205925941467e-01 -1.885777711868286133e-01 2.308380454778671265e-01 1.752446442842483521e-01 -1.756445765495300293e-01 -1.213188469409942627e-01 -2.367814034223556519e-01 6.169059872627258301e-02 4.783856496214866638e-02 4.107558131217956543e-01 3.852888243272900581e-03 -1.895143538713455200e-01 -2.616938576102256775e-02 -2.995273284614086151e-02 7.705628126859664917e-02 -8.101027458906173706e-02 -1.142601221799850464e-01
2.522637248039245605e-01 -6.479345262050628662e-02 -1.476564723998308182e-02 -3.076269105076789856e-02 6.329257041215896606e-02 -2.307651191949844360e-01 5.378170683979988098e-02 -1.644401401281356812e-01 1.844058483839035034e-01 1.047709062695503235e-01 3.058535456657409668e-01 3.907246142625808716e-02 3.169748485088348389e-01 1.021008417010307312e-01 2.582003176212310791e-01 -4.322424903512001038e-02 1.779049187898635864e-01 2.856695353984832764e-01 -2.278410494327545166e-01 -1.552449762821197510e-01 5.611273646354675293e-02 -1.495316177606582642e-01 -1.602236777544021606e-01 -5.902210995554924011e-02 -2.130775153636932373e-02 5.641302093863487244e-02 -5.979903414845466614e-02 -1.440245360136032104e-01 -3.098557591438293457e-01 -5.490434542298316956e-02 -3.133614659309387207e-01 2.349695712327957153e-01
3.181112408638000488e-01 4.234847053885459900e-02 5.212606489658355713e-02 2.729125320911407471e-01 -3.679110109806060791e-02 -1.318981349468231201e-01 1.993666961789131165e-02 -3.742518424987792969e-01 1.817221790552139282e-01 7.554790377616882324e-02 3.016950190067291260e-01 -2.112313508987426758e-01 1.270642876625061035e-02 -1.628721952438354492e-01 6.582911312580108643e-02 6.460142880678176880e-02 -1.209075525403022766e-01 2.399955540895462036e-01 -2.498415112495422363e-01 -6.178914755582809448e-02 -1.148056089878082275e-01 -4.060870707035064697e-01 1.635418236255645752e-01 -5.528094619512557983e-02 -4.607314616441726685e-02 1.339564472436904907e-01 -1.809537708759307861e-01 -3.806607052683830261e-02 -1.872331649065017700e-01 3.140669688582420349e-02 -1.024773344397544861e-01 -6.235101446509361267e-02
3.007543981075286865e-01 2.323905192315578461e-02 -3.985233604907989502e-02 1.354731321334838867e-01 2.167771905660629272e-01 7.626568526029586792e-02 5.681818351149559021e-02 1.018308401107788086e-01 -1.860861927270889282e-01 -3.509688973426818848e-01 2.321883803233504295e-03 -2.227085456252098083e-02 3.479067981243133545e-01 8.512862771749496460e-02 -3.319822996854782104e-02 -1.431230455636978149e-01 -4.668348729610443115e-01 -1.314718276262283325e-02 4.257829859852790833e-02 7.754293084144592285e-02 1.486946940422058105e-01 -3.810421228408813477e-01 2.099220827221870422e-02 -3.475685417652130127e-02 2.569257616996765137e-01 -2.499794587492942810e-02 -1.121982783079147339e-01 1.479734033346176147e-01 -2.080887928605079651e-02 -3.437292948365211487e-02 -6.359393708407878876e-03 1.296815425157546997e-01
6.194513291120529175e-02 -1.094274297356605530e-01 9.931142628192901611e-02 1.192964017391204834e-01 -5.456993728876113892e-02 -4.158914089202880859e-02 8.721423894166946411e-02 -2.548152208328247070e-01 1.698582470417022705e-01 9.079739451408386230e-02 3.858761787414550781e-01 -2.707117609679698944e-02 3.572843968868255615e-01 7.559469342231750488e-02 -7.270230352878570557e-02 -1.487228125333786011e-01 8.359899371862411499e-02 2.441935092210769653e-01 -2.430529892444610596e-01 6.238203495740890503e-02 -3.012868575751781464e-02 -2.014609873294830322e-01 -1.449778079986572266e-01 -4.029674082994461060e-02 5.225059762597084045e-02 1.976405829191207886e-01 -1.957235038280487061e-01 3.907285630702972412e-01 1.658904403448104858e-01 -1.877878904342651367e-01 -1.406923029571771622e-02 2.141890823841094971e-01
1.126753166317939758e-01 -6.096722558140754700e-02 1.655156761407852173e-01 1.176139488816261292e-01 1.687930077314376831e-01 2.988031692802906036e-02 -5.618056282401084900e-03 -7.956963032484054565e-02 2.210656553506851196e-01 -2.231386005878448486e-01 4.889249335974454880e-03 2.512027276679873466e-03 3.276432156562805176e-01 2.305684536695480347e-01 5.156778916716575623e-02 -1.207929030060768127e-01 -1.443161070346832275e-01 4.505434036254882812e-01 -1.921568810939788818e-01 -1.853286921977996826e-01 1.724036186933517456e-01 -2.099705487489700317e-01 2.534234523773193359e-01 -3.324080705642700195e-01 1.943761669099330902e-02 -1.390264481306076050e-01 -1.095081195235252380e-01 -2.178261056542396545e-03 4.037806391716003418e-02 1.641055047512054443e-01 -1.411084681749343872e-01 7.979196310043334961e-02
3.805102109909057617e-01 1.212943568825721741e-01 2.032694220542907715e-02 2.783543467521667480e-01 1.567919701337814331e-01 -1.151776984333992004e-01 1.691785454750061035e-01 -1.545946020632982254e-02 2.601880431175231934e-01 2.716632485389709473e-01 2.290229946374893188e-01 4.077794402837753296e-02 2.193596810102462769e-01 -8.052899688482284546e-02 -8.383845537900924683e-02 1.797687113285064697e-01 -1.566307991743087769e-01 3.185655176639556885e-01 -3.281214833259582520e-01 -6.296558678150177002e-02 -1.425243765115737915e-01 -1.664830595254898071e-01 1.920472234487533569e-01 -5.034993588924407959e-02 1.426563709974288940e-01 -7.823012769222259521e-02 -1.418332476168870926e-02 4.445012658834457397e-03 -1.470574587583541870e-01 1.005575358867645264e-01 -1.208617240190505981e-01 -9.057202190160751343e-02
4.214366432279348373e-03 -1.942406594753265381e-01 3.854467570781707764e-01 3.886705636978149414e-01 6.199837103486061096e-02 -3.317267596721649170e-01 4.332439228892326355e-02 -1.652207076549530029e-01 -8.597928285598754883e-02 1.003810763359069824e-01 -2.991867251694202423e-02 2.019440978765487671e-01 1.191992685198783875e-01 2.489438802003860474e-01 3.080944716930389404e-01 1.875317692756652832e-01 -1.720739603042602539e-01 1.175819262862205505e-01 3.577113524079322815e-02 6.675417721271514893e-02 1.938078925013542175e-02 -1.028796285390853882e-02 -2.465966194868087769e-01 -6.662652641534805298e-02 1.202798448503017426e-02 -9.517388790845870972e-02 -1.466276645660400391e-01 -6.156568229198455811e-02 1.098019033670425415e-01 2.712836116552352905e-02 2.645980333909392357e-03 3.032281696796417236e-01
1.086863577365875244e-01 -8.759109675884246826e-02 1.804158538579940796e-01 3.030421435832977295e-01 -1.635985821485519409e-01 -9.758426807820796967e-03 -4.646767303347587585e-02 3.381190598011016846e-01 5.890389438718557358e-03 2.600408494472503662e-01 1.578068286180496216e-01 5.490392819046974182e-02 1.049033701419830322e-01 3.943865895271301270e-01 2.255801558494567871e-01 -5.726146697998046875e-02 -3.102762103080749512e-01 3.287200629711151123e-01 1.063900738954544067e-01 -1.941994726657867432e-01 -6.784342229366302490e-02 -2.014078050851821899e-01 -6.652037054300308228e-02 -2.107614576816558838e-01 4.756571352481842041e-02 -8.163456618785858154e-02 -6.656645238399505615e-02 5.016540363430976868e-02 1.444438397884368896e-01 6.852088868618011475e-02 -9.935744106769561768e-03 8.716084063053131104e-02
8.394227176904678345e-02 -3.785995068028569221e-03 6.976476311683654785e-02 1.461449861526489258e-01 -6.231571361422538757e-02 -5.260777100920677185e-02 5.092283710837364197e-03 -1.140025705099105835e-01 2.013724297285079956e-01 -2.537321448326110840e-01 7.337582111358642578e-02 8.735408633947372437e-02 1.570315957069396973e-01 8.920825272798538208e-02 1.605573594570159912e-01 1.054822951555252075e-01 -1.719935089349746704e-01 4.870834350585937500e-01 -7.396674901247024536e-02 -2.274367064237594604e-01 -1.051534153521060944e-02 -2.118384242057800293e-01 1.837682574987411499e-01 -4.834403395652770996e-01 1.242075413465499878e-01 -1.536222100257873535e-01 -6.009017303586006165e-02 1.796782463788986206e-01 8.603478223085403442e-02 1.659263670444488525e-01 5.263462197035551071e-03 1.148349642753601074e-01
2.618713974952697754e-01 -9.269548207521438599e-02 1.908424496650695801e-01 2.217751592397689819e-01 4.703001119196414948e-03 -1.207153126597404480e-01 5.118749290704727173e-02 -5.462200939655303955e-02 -2.781994827091693878e-02 6.902720034122467041e-02 2.977793216705322266e-01 -1.245924308896064758e-01 1.650531440973281860e-01 3.084502518177032471e-01 -2.917882241308689117e-02 -8.959826081991195679e-02 -1.660077869892120361e-01 4.058523569256067276e-03 -4.584111571311950684e-01 -8.507268875837326050e-02 -2.572569549083709717e-01 6.138914264738559723e-03 -1.133781448006629944e-01 2.151031345129013062e-01 1.811152249574661255e-01 -6.193741783499717712e-02 3.378526270389556885e-01 -6.210236623883247375e-02 1.551070064306259155e-01 6.747844815254211426e-02 -1.413575559854507446e-01 5.000384896993637085e-02
4.373658895492553711e-01 -5.952926725149154663e-02 -1.116615012288093567e-01 1.004003360867500305e-01 1.273530814796686172e-02 -4.577483609318733215e-02 -9.045710414648056030e-02 -1.089835073798894882e-02 -1.749390959739685059e-01 1.835357211530208588e-02 -6.920158118009567261e-02 2.013640552759170532e-01 4.054504632949829102e-01 1.692839264869689941e-01 -8.437661826610565186e-02 1.482011079788208008e-01 -1.192401498556137085e-01 -3.833818808197975159e-02 5.327779427170753479e-02 6.001227721571922302e-02 -3.430057689547538757e-02 -2.777801752090454102e-01 5.147301778197288513e-02 1.098914593458175659e-01 2.702279090881347656e-01 -4.599620401859283447e-01 3.375775367021560669e-02 -9.890038520097732544e-03 -9.720329940319061279e-02 -1.574923545122146606e-01 -1.790109276771545410e-01 7.961373031139373779e-02
2.083274424076080322e-01 6.730746477842330933e-02 -1.597075909376144409e-02 1.558575630187988281e-01 -6.486646831035614014e-02 -2.434468083083629608e-02 3.064206242561340332e-02 -1.374191939830780029e-01 1.574369072914123535e-01 2.091255336999893188e-01 -1.598281040787696838e-02 5.963024869561195374e-02 2.476238310337066650e-01 -1.344426870346069336e-01 6.677861511707305908e-02 -3.717524707317352295e-01 1.807816699147224426e-02 2.730364203453063965e-01 -1.304220557212829590e-01 -1.703300476074218750e-01 1.607888191938400269e-02 -3.305729031562805176e-01 -9.317910671234130859e-02 -2.584418654441833496e-01 2.149939388036727905e-01 -1.382462531328201294e-01 -1.578773558139801025e-01 2.763503491878509521e-01 2.603212296962738037e-01 -3.796565532684326172e-02 -1.217323765158653259e-01 2.279276996850967407e-01
4.621011018753051758e-02 -4.559176862239837646e-01 2.950923144817352295e-01 2.585600018501281738e-01 -7.306626066565513611e-03 -1.790144294500350952e-02 6.188553571701049805e-02 4.915719106793403625e-02 2.600824832916259766e-01 -1.567763835191726685e-01 -4.024817142635583878e-03 -4.600362479686737061e-02 2.645892798900604248e-01 2.906015217304229736e-01 1.297307312488555908e-01 1.209587082266807556e-01 -1.430902332067489624e-01 3.087956905364990234e-01 1.219943538308143616e-01 -2.701719701290130615e-01 1.180835142731666565e-01 -1.543191522359848022e-01 -9.348094463348388672e-02 -2.010582387447357178e-01 7.044287770986557007e-02 -3.633325546979904175e-02 -5.619024857878684998e-02 -8.424990624189376831e-02 -3.843870013952255249e-02 2.646112814545631409e-02 -3.858602792024612427e-02 -1.958265155553817749e-01
1.356580853462219238e-01 -5.347713455557823181e-02 3.084184229373931885e-01 2.459648698568344116e-01 -2.703097462654113770e-01 -4.010110348463058472e-02 -4.046888649463653564e-02 -4.073337018489837646e-01 -2.083302736282348633e-01 4.213856905698776245e-02 -1.506066415458917618e-02 -1.313515752553939819e-01 4.223139584064483643e-01 2.691615521907806396e-01 -9.501377493143081665e-02 -9.142051637172698975e-02 4.946593940258026123e-02 3.209736943244934082e-01 1.729978621006011963e-01 -2.088508382439613342e-02 3.596879169344902039e-02 -6.186306476593017578e-02 -1.828433871269226074e-01 -4.066703841090202332e-03 2.363353371620178223e-01 -6.926142424345016479e-02 7.293798774480819702e-02 -5.796198546886444092e-02 -8.540243841707706451e-03 1.716425828635692596e-02 -6.667336821556091309e-02 -3.865987434983253479e-02
2.379218041896820068e-01 2.974292635917663574e-02 3.738062828779220581e-02 3.352369368076324463e-01 6.865653395652770996e-02 -1.825371831655502319e-01 5.118627846240997314e-02 -3.847426176071166992e-01 2.040742784738540649e-01 4.752040281891822815e-02 4.604586958885192871e-02 -3.560131788253784180e-02 3.114076256752014160e-01 -7.546610385179519653e-02 2.875063195824623108e-02 -3.874459564685821533e-01 1.611496880650520325e-02 1.704910546541213989e-01 -7.532078027725219727e-02 -1.701243072748184204e-01 -2.373628877103328705e-02 -8.289796113967895508e-02 -1.933697052299976349e-02 3.731560707092285156e-02 1.528027653694152832e-01 -1.717778481543064117e-02 -1.806151568889617920e-01 2.955077029764652252e-02 1.466885060071945190e-01 -3.438091576099395752e-01 9.590175002813339233e-03 2.627673745155334473e-01
3.688432276248931885e-01 -2.246041595935821533e-01 2.666044235229492188e-01 3.206375539302825928e-01 -6.643334776163101196e-02 1.756259202957153320e-01 -9.197046607732772827e-02 -1.200101599097251892e-01 2.833902835845947266e-02 4.101498052477836609e-02 1.672027707099914551e-01 -7.790900766849517822e-02 2.866629064083099365e-01 -7.801201939582824707e-02 -8.490678668022155762e-02 8.060708642005920410e-02 1.275804191827774048e-01 -2.070795446634292603e-01 2.955556288361549377e-02 -3.283892273902893066e-01 -5.757791921496391296e-02 -1.711740791797637939e-01 9.216267615556716919e-02 -2.546134889125823975e-01 1.618284881114959717e-01 -9.191449731588363647e-02 2.307814955711364746e-01 9.259965270757675171e-02 1.129937022924423218e-01 -1.793189942836761475e-01 -1.145527064800262451e-01 1.212273165583610535e-01
7.376563549041748047e-02 -7.885710150003433228e-02 2.370887249708175659e-01 1.971064805984497070e-01 7.544633001089096069e-02 1.882038265466690063e-01 1.462212391197681427e-02 -3.593240976333618164e-01 3.235703334212303162e-02 2.481639198958873749e-02 5.357246100902557373e-02 5.617965757846832275e-02 3.096797168254852295e-01 7.676583528518676758e-02 1.471053510904312134e-01 6.877356767654418945e-02 -3.214100003242492676e-01 1.585623016580939293e-03 -2.187403291463851929e-01 -1.243805438280105591e-01 -1.929907798767089844e-01 -3.024457395076751709e-01 -3.472851216793060303e-01 1.219724584370851517e-02 -5.955700576305389404e-02 -6.731275469064712524e-02 1.522166430950164795e-01 7.104012370109558105e-02 1.288126558065414429e-01 -3.298692107200622559e-01 -2.059836126863956451e-02 -9.359355270862579346e-02
-1.070276647806167603e-01 -8.597934246063232422e-02 1.014947742223739624e-01 1.702927798032760620e-01 -2.974190115928649902e-01 -1.372164934873580933e-01 -6.796512287110090256e-03 -6.898020952939987183e-02 -6.677608191967010498e-02 -3.288082033395767212e-02 1.455806642770767212e-01 7.740061730146408081e-02 4.417086541652679443e-01 7.614938169717788696e-02 -1.664591580629348755e-01 1.038105934858322144e-01 -1.192411556839942932e-01 2.829790413379669189e-01 5.363192781805992126e-02 -2.624135613441467285e-01 3.101957589387893677e-02 -1.556486338376998901e-01 -4.092572722584009171e-03 -4.192754253745079041e-02 1.820097267627716064e-01 -1.105315983295440674e-02 2.473095655441284180e-01 -1.647450476884841919e-01 -6.770243495702743530e-02 -3.585096299648284912e-01 -2.704733908176422119e-01 1.919068992137908936e-01
5.191480517387390137e-01 1.067538484930992126e-01 2.049132715910673141e-03 2.162601053714752197e-01 -2.841708436608314514e-02 7.757759187370538712e-03 6.621377915143966675e-02 -7.549371570348739624e-02 -5.279212445020675659e-02 -1.400355547666549683e-01 3.023687563836574554e-02 7.249223068356513977e-03 4.522204995155334473e-01 3.080629408359527588e-01 -1.058826316148042679e-02 -1.684797182679176331e-02 -1.576459556818008423e-01 9.105779230594635010e-02 3.331227228045463562e-02 -2.643796503543853760e-01 9.901865851134061813e-04 6.540229171514511108e-02 -4.081045463681221008e-02 1.741710752248764038e-01 8.028779923915863037e-02 -2.336655110120773315e-01 -2.731731534004211426e-01 -3.292856970801949501e-03 1.070959586650133133e-02 -2.462310194969177246e-01 2.167483791708946228e-02 -2.958404831588268280e-02
3.541768193244934082e-01 -3.125096857547760010e-02 -6.728456914424896240e-02 1.965265870094299316e-01 -3.743170574307441711e-02 -7.964751124382019043e-02 7.544264942407608032e-02 -2.345094829797744751e-01 2.773765623569488525e-01 2.099170684814453125e-01 -1.427873820066452026e-01 1.850018054246902466e-01 3.043737113475799561e-01 -1.472108215093612671e-01 9.824661910533905029e-02 -2.079038321971893311e-01 7.331568747758865356e-02 1.815100759267807007e-01 -1.730824112892150879e-01 -2.510572373867034912e-01 1.223385892808437347e-02 -2.899461388587951660e-01 -2.679130248725414276e-02 -2.132957875728607178e-01 3.147422149777412415e-02 -2.534434013068675995e-02 -7.119758427143096924e-02 1.298525035381317139e-01 2.610714137554168701e-01 -3.263196349143981934e-02 -1.842203438282012939e-01 1.752994507551193237e-01
3.409373164176940918e-01 -1.050865948200225830e-01 -1.819507926702499390e-01 5.296806246042251587e-02 -4.892344027757644653e-02 5.787203088402748108e-03 7.190351188182830811e-02 7.034303247928619385e-02 6.001794710755348206e-02 -3.197184801101684570e-01 1.879551559686660767e-01 1.229030564427375793e-01 1.604242026805877686e-01 4.173479974269866943e-01 6.391038000583648682e-02 -9.565129876136779785e-02 -6.872631609439849854e-02 2.362006604671478271e-01 -9.501818567514419556e-02 1.786907203495502472e-02 -2.390778809785842896e-01 -1.745192110538482666e-01 -2.499613016843795776e-01 4.706037417054176331e-02 3.273244500160217285e-01 -2.101477235555648804e-01 -1.288641840219497681e-01 1.119827702641487122e-01 1.032897979021072388e-01 5.760439112782478333e-02 -1.703041940927505493e-01 -9.615603834390640259e-02
1.194848716259002686e-01 -3.178239464759826660e-01 1.363429725170135498e-01 2.112025469541549683e-01 3.204097151756286621e-01 -2.470939457416534424e-01 -2.080426216125488281e-01 -1.887910962104797363e-01 -1.021560747176408768e-02 9.098625183105468750e-02 1.867517679929733276e-01 1.169712170958518982e-01 3.324772417545318604e-01 1.034489367157220840e-02 1.940160542726516724e-01 -4.981097951531410217e-02 -1.883519887924194336e-01 -3.194948732852935791e-01 -6.797839701175689697e-02 -5.210653692483901978e-02 8.361705578863620758e-03 -2.707372605800628662e-01 3.351104259490966797e-02 -1.071631163358688354e-01 -2.409701049327850342e-02 -8.194135129451751709e-02 -7.006901502609252930e-02 2.594447433948516846e-01 -1.549902409315109253e-01 -2.061158791184425354e-02 6.780541967600584030e-03 1.904903948307037354e-01
3.706641495227813721e-01 9.789623320102691650e-02 3.902189061045646667e-02 1.083871498703956604e-01 8.596606552600860596e-02 3.587634116411209106e-02 -1.105565652251243591e-01 -1.069475412368774414e-01 -1.132590100169181824e-01 -1.312401145696640015e-01 1.792664080858230591e-01 2.599111758172512054e-02 4.284905493259429932e-01 2.483358383178710938e-01 -5.923179537057876587e-02 1.590452939271926880e-01 -3.509097546339035034e-02 -1.124634593725204468e-02 1.883406043052673340e-01 -3.234134912490844727e-01 -1.096616312861442566e-01 1.308656390756368637e-02 -3.761331364512443542e-02 3.759150207042694092e-02 1.886318773031234741e-01 -2.436988502740859985e-01 -2.432074397802352905e-01 1.052724570035934448e-01 2.091831266880035400e-01 -2.538922429084777832e-01 -1.557677537202835083e-01 1.278166323900222778e-01
8.103658258914947510e-02 5.942409485578536987e-02 1.823584139347076416e-01 3.882265985012054443e-01 -1.719083338975906372e-01 1.491198390722274780e-01 1.180666983127593994e-01 -3.021534085273742676e-01 3.843393921852111816e-02 -4.835508391261100769e-02 -5.272004380822181702e-02 -1.838731169700622559e-01 4.172933995723724365e-01 1.751021295785903931e-01 -1.751438677310943604e-01 -1.072449758648872375e-01 1.052036136388778687e-01 -9.559457749128341675e-02 -1.623325496912002563e-01 2.630038186907768250e-02 1.581588387489318848e-01 -3.450415432453155518e-01 -1.514379531145095825e-01 1.587395817041397095e-01 1.316582858562469482e-01 1.083073765039443970e-01 -3.029463998973369598e-02 1.265594661235809326e-01 1.038564145565032959e-01 -1.187463924288749695e-01 -1.240488365292549133e-01 -1.892153918743133545e-01
3.549566864967346191e-01 2.352361381053924561e-02 -1.495025455951690674e-01 3.158199489116668701e-01 8.152314275503158569e-02 1.879797130823135376e-01 1.991319507360458374e-01 6.454516202211380005e-02 2.739350497722625732e-01 1.286617759615182877e-02 1.497435569763183594e-01 9.891497343778610229e-02 1.983523815870285034e-01 3.224590718746185303e-01 -1.223774999380111694e-01 2.602102234959602356e-02 -3.635477125644683838e-01 2.116228193044662476e-01 -1.736404895782470703e-01 6.592177599668502808e-02 -1.292689740657806396e-01 -7.073550671339035034e-02 -9.071301668882369995e-02 -9.935638867318630219e-03 2.011458575725555420e-01 1.328015141189098358e-02 -2.344384491443634033e-01 1.818688809871673584e-01 3.401248902082443237e-02 3.208678960800170898e-02 -1.578672379255294800e-01 4.353738948702812195e-02
2.686128020286560059e-01 -3.599777445197105408e-02 8.263117820024490356e-02 -9.560608305037021637e-03 5.918208509683609009e-02 1.215983703732490540e-01 -1.692439317703247070e-01 -6.309892237186431885e-02 -3.471985459327697754e-01 -5.664053931832313538e-02 1.023684963583946228e-01 -1.550644040107727051e-01 3.504338562488555908e-01 3.574259579181671143e-01 1.246725842356681824e-01 6.623046100139617920e-02 -7.459595799446105957e-02 1.385112404823303223e-01 -1.471874117851257324e-01 -1.010441482067108154e-01 -1.501005589962005615e-01 -2.533600032329559326e-01 -1.970669329166412354e-01 -1.590450853109359741e-01 7.079984247684478760e-02 -2.733509242534637451e-01 -2.024213038384914398e-02 2.677968144416809082e-01 -1.069643944501876831e-01 -2.506822645664215088e-01 7.661546021699905396e-02 -2.156334556639194489e-02
1.871059238910675049e-01 8.782855421304702759e-02 -8.933125063776969910e-03 7.213892042636871338e-02 4.794455692172050476e-02 -9.946785122156143188e-02 -6.700644642114639282e-02 -1.071074455976486206e-01 -2.269375920295715332e-01 -3.354037106037139893e-01 1.982922554016113281e-01 1.927008479833602905e-01 2.055189907550811768e-01 2.805365324020385742e-01 2.794081568717956543e-01 9.275633096694946289e-02 -3.318417668342590332e-01 -1.457361578941345215e-01 4.933238960802555084e-03 -4.556742310523986816e-02 7.908815518021583557e-03 -3.414363861083984375e-01 -1.723247319459915161e-01 2.429519444704055786e-01 7.698947191238403320e-02 -1.324569582939147949e-01 -1.264690700918436050e-02 1.800395399332046509e-01 7.174862176179885864e-02 -2.032917290925979614e-01 -1.762268692255020142e-01 5.812773108482360840e-02
1.910236030817031860e-01 1.375414133071899414e-01 1.744533628225326538e-01 2.127748876810073853e-01 5.819940939545631409e-02 -2.175209857523441315e-02 -1.957844644784927368e-01 -1.751282215118408203e-01 -3.828941658139228821e-02 1.098697334527969360e-01 -8.962132036685943604e-02 7.253701239824295044e-02 3.827721178531646729e-01 1.628249436616897583e-01 2.701094448566436768e-01 8.512753993272781372e-02 2.742817401885986328e-01 6.315147131681442261e-02 -7.481130212545394897e-02 -2.393444329500198364e-01 2.240303754806518555e-01 -3.947466313838958740e-01 -3.646316751837730408e-02 2.659666538238525391e-01 1.926490217447280884e-01 -5.951545014977455139e-02 -3.349836915731430054e-02 9.751629829406738281e-02 3.080694749951362610e-02 1.206330955028533936e-01 -7.886065542697906494e-02 1.508943140506744385e-01
7.952022552490234375e-02 -3.066846542060375214e-02 1.691702008247375488e-01 3.336974978446960449e-01 -1.168609783053398132e-01 4.784533008933067322e-02 1.905117779970169067e-01 -6.719881296157836914e-02 -1.424616575241088867e-01 -1.441204547882080078e-01 1.435508579015731812e-01 -4.995154961943626404e-02 1.639094203710556030e-01 -1.499603539705276489e-01 1.940071582794189453e-01 8.794173598289489746e-03 7.569065317511558533e-03 9.033121168613433838e-02 -3.229504078626632690e-02 -3.953261971473693848e-01 -2.190328948199748993e-02 -2.236294448375701904e-01 -6.714332848787307739e-02 -2.892441749572753906e-01 2.602268159389495850e-01 -3.474985361099243164e-01 2.246354371309280396e-01 -9.469465166330337524e-02 1.991088688373565674e-02 -1.939802169799804688e-01 -2.285887002944946289e-01 -4.885312914848327637e-02
1.764444112777709961e-01 1.156022921204566956e-01 1.390792056918144226e-02 2.874520719051361084e-01 6.342805922031402588e-02 -4.293742179870605469e-01 2.825438976287841797e-01 5.563769955188035965e-04 -2.322542667388916016e-02 2.770409286022186279e-01 -1.526420861482620239e-01 3.478031605482101440e-02 9.645751863718032837e-02 2.223726660013198853e-01 -1.862217336893081665e-01 1.752482801675796509e-01 -2.518009766936302185e-02 -2.135507948696613312e-02 -1.451188176870346069e-01 -1.413395702838897705e-01 -2.245363891124725342e-01 -9.701242297887802124e-02 -3.265903331339359283e-03 -7.856378704309463501e-02 3.952029347419738770e-01 -9.772808104753494263e-02 -1.973250508308410645e-01 5.615359172224998474e-03 4.092690348625183105e-02 8.516597747802734375e-02 -1.600639522075653076e-01 1.764348745346069336e-01
3.639050126075744629e-01 -2.931099832057952881e-01 1.410510297864675522e-02 2.311920076608657837e-01 4.921177774667739868e-02 5.813328549265861511e-02 1.350693404674530029e-01 8.409669250249862671e-02 -4.527197033166885376e-02 -8.215302228927612305e-02 3.707369044423103333e-02 7.025501877069473267e-02 -5.987381190061569214e-02 1.510111689567565918e-01 -1.048637107014656067e-01 4.848982021212577820e-02 -4.260441362857818604e-01 -3.690878748893737793e-01 -2.318775653839111328e-01 -1.391309350728988647e-01 -1.901364624500274658e-01 -2.724204361438751221e-01 2.874393574893474579e-02 -1.272141486406326294e-01 1.393085569143295288e-01 -1.099430099129676819e-01 -5.849442258477210999e-02 -5.070618353784084320e-03 -2.540986798703670502e-02 -2.672632932662963867e-01 -1.100492179393768311e-01 -6.842287629842758179e-02
2.666631042957305908e-01 -8.292513899505138397e-03 2.561733424663543701e-01 2.841429784893989563e-02 -8.336835354566574097e-02 9.474934637546539307e-02 2.848319895565509796e-02 -7.127462327480316162e-02 -1.946614310145378113e-02 -9.382031112909317017e-02 -1.874544620513916016e-01 4.299339652061462402e-02 4.063271582126617432e-01 1.741851568222045898e-01 -1.075270697474479675e-01 2.299170345067977905e-01 -7.592644542455673218e-02 3.265294134616851807e-01 -3.217506781220436096e-02 -1.351882666349411011e-01 -1.999752819538116455e-01 -2.291499078273773193e-01 -2.528862655162811279e-01 -9.647964499890804291e-03 -1.166072711348533630e-01 -9.522974491119384766e-02 -2.002037502825260162e-02 -1.320937871932983398e-01 2.485036663711071014e-02 -2.175139188766479492e-01 -3.870525062084197998e-01 8.966116607189178467e-02
3.137195706367492676e-01 -1.168735474348068237e-01 3.320600986480712891e-01 2.173632532358169556e-01 8.600625395774841309e-02 4.158695042133331299e-02 -8.879391103982925415e-02 9.794722311198711395e-03 2.079308964312076569e-02 -8.321882039308547974e-02 1.031231060624122620e-01 2.182350307703018188e-01 3.357735872268676758e-01 1.698962040245532990e-02 1.159865409135818481e-01 -5.163439083844423294e-03 -2.225970923900604248e-01 -1.204694584012031555e-01 -3.107275664806365967e-01 -8.173099905252456665e-02 -1.305481791496276855e-01 -1.246270686388015747e-01 2.019941806793212891e-01 -4.098113477230072021e-01 -3.786480054259300232e-02 4.427278414368629456e-02 2.913461327552795410e-01 1.244615539908409119e-01 4.794497508555650711e-03 4.790154099464416504e-02 -7.863613963127136230e-02 -1.698590256273746490e-02
-1.013784334063529968e-01 -8.724503219127655029e-02 1.641249954700469971e-01 2.137985825538635254e-01 -2.224357873201370239e-01 -1.194139197468757629e-01 4.840636160224676132e-03 -1.233923435211181641e-01 -1.415648609399795532e-01 -1.152348369359970093e-01 1.217971071600914001e-01 3.419742360711097717e-02 4.853772819042205811e-01 8.678762614727020264e-02 -1.153107136487960815e-01 3.271842375397682190e-02 -1.423940956592559814e-01 2.581226527690887451e-01 -5.422060564160346985e-02 -2.712613046169281006e-01 1.383176352828741074e-02 -7.815469056367874146e-02 -1.757819205522537231e-01 -5.217998474836349487e-02 2.678611874580383301e-01 -5.686632543802261353e-02 3.209717273712158203e-01 -2.690085470676422119e-01 -6.840902566909790039e-02 -2.181279361248016357e-01 -1.265948414802551270e-01 4.072372987866401672e-02
6.524221599102020264e-02 -1.486051827669143677e-01 3.426590561866760254e-02 3.151335120201110840e-01 2.117432840168476105e-02 -1.266480386257171631e-01 -1.590218096971511841e-01 -2.066551446914672852e-01 1.204662472009658813e-01 -1.854575276374816895e-01 3.479634821414947510e-01 -8.830721490085124969e-03 1.298329234123229980e-01 1.151167303323745728e-01 -8.077988773584365845e-02 -2.506768703460693359e-01 -2.198679745197296143e-02 2.770257592201232910e-01 2.127911746501922607e-01 -3.141163587570190430e-01 5.457579344511032104e-02 -2.283707112073898315e-01 -2.009109705686569214e-01 -3.652994930744171143e-01 2.221362143754959106e-01 -8.503462374210357666e-02 3.835158050060272217e-02 9.258468635380268097e-03 2.204628847539424896e-02 7.891522347927093506e-02 6.321690976619720459e-02 -1.413812860846519470e-02
1.937130242586135864e-01 -1.282639354467391968e-01 1.663101464509963989e-01 5.139423012733459473e-01 1.084507480263710022e-01 1.577888876199722290e-01 2.794648334383964539e-02 6.047811731696128845e-02 1.654483824968338013e-01 1.372758001089096069e-01 -1.217731460928916931e-01 1.474583595991134644e-01 1.189911663532257080e-01 -3.669308498501777649e-02 -3.142025321722030640e-02 1.020190790295600891e-01 8.827162906527519226e-03 -2.377171069383621216e-01 -2.539142072200775146e-01 -1.809344887733459473e-01 -9.724353253841400146e-02 -3.032402694225311279e-01 -4.377464652061462402e-01 -1.521546989679336548e-01 5.642050877213478088e-02 -4.399150144308805466e-03 -7.954415678977966309e-02 -2.094735763967037201e-02 5.661761015653610229e-02 -1.215237453579902649e-01 6.368932873010635376e-02 -3.820665180683135986e-02
2.656586170196533203e-01 -2.552004456520080566e-01 1.693013124167919159e-02 -3.449409455060958862e-02 -1.519582122564315796e-01 -1.192780882120132446e-01 1.861549355089664459e-02 -2.388678789138793945e-01 -7.197774201631546021e-02 2.626871503889560699e-02 1.258415579795837402e-01 -3.667319715023040771e-01 2.872371077537536621e-01 2.873438000679016113e-01 1.375898420810699463e-01 1.142133995890617371e-01 -2.281767427921295166e-01 2.787327021360397339e-02 -2.659103870391845703e-01 -1.215393021702766418e-01 -2.742358446121215820e-01 2.735374495387077332e-02 3.139411099255084991e-03 9.913990646600723267e-02 1.572697311639785767e-01 3.555862978100776672e-02 1.120642051100730896e-01 -4.618990421295166016e-02 1.747221946716308594e-01 -9.383086115121841431e-02 -2.482377886772155762e-01 2.215728759765625000e-01
2.135034352540969849e-01 2.648451030254364014e-01 1.037774980068206787e-01 2.776724100112915039e-01 -1.083084195852279663e-01 1.658929139375686646e-01 2.193099260330200195e-01 -1.529141813516616821e-01 1.217093020677566528e-01 7.744513452053070068e-02 1.183065101504325867e-01 1.595426499843597412e-01 1.930384784936904907e-01 4.862767085433006287e-02 -1.989079080522060394e-02 -2.609927207231521606e-02 -2.104223668575286865e-01 8.248561620712280273e-02 -8.878738433122634888e-02 1.043543517589569092e-01 -3.663657605648040771e-01 -3.966267108917236328e-01 2.406648695468902588e-01 1.316423565149307251e-01 6.661681085824966431e-02 -1.414219439029693604e-01 -2.114155292510986328e-01 -8.265571296215057373e-02 1.039706077426671982e-02 -2.538701891899108887e-01 -8.673513680696487427e-02 -4.024357069283723831e-03
2.890687882900238037e-01 -9.486487507820129395e-02 -3.058318980038166046e-02 2.432193756103515625e-01 2.566419839859008789e-01 -2.596941888332366943e-01 -3.352405503392219543e-02 -6.694106012582778931e-02 -1.480869483202695847e-02 1.713044941425323486e-01 1.458347886800765991e-01 3.808672726154327393e-01 -1.997485198080539703e-02 1.413626819849014282e-01 5.330341681838035583e-02 1.636656224727630615e-01 -2.936189994215965271e-02 -3.611519560217857361e-02 -2.890951335430145264e-01 -8.992110937833786011e-02 -2.307900339365005493e-01 -3.066350221633911133e-01 1.328653097152709961e-01 -1.443094611167907715e-01 -1.642244011163711548e-01 -2.942865788936614990e-01 7.968053221702575684e-02 1.085228249430656433e-01 3.153473883867263794e-02 -8.640616387128829956e-02 -7.878153771162033081e-02 1.912391334772109985e-01
1.268389672040939331e-01 3.323002159595489502e-02 -7.527865469455718994e-02 1.432238817214965820e-01 -1.041767075657844543e-01 1.545074433088302612e-01 1.296407282352447510e-01 3.629704415798187256e-01 -7.345583755522966385e-03 -2.681437507271766663e-02 1.285526603460311890e-01 1.998525559902191162e-01 3.400354981422424316e-01 1.635446548461914062e-01 3.227095305919647217e-02 -1.689601093530654907e-01 -1.544273793697357178e-01 -1.749786883592605591e-01 8.385429531335830688e-02 -3.237596452236175537e-01 -7.533924654126167297e-03 -1.338911205530166626e-01 -2.482617795467376709e-01 -4.628790542483329773e-02 2.813587784767150879e-01 -2.740806341171264648e-01 9.175848960876464844e-02 -3.061591647565364838e-02 8.044697344303131104e-02 -1.541591584682464600e-01 -3.180453181266784668e-01 3.227402642369270325e-02
3.362293168902397156e-02 -6.007643416523933411e-02 2.970381379127502441e-01 2.461715191602706909e-01 5.940254032611846924e-02 -1.250487267971038818e-01 -1.385346502065658569e-01 -2.938498742878437042e-02 1.438463479280471802e-01 1.637345850467681885e-01 1.123457923531532288e-01 -2.331956028938293457e-01 4.471355378627777100e-01 9.375067800283432007e-02 1.606436818838119507e-01 -3.259330987930297852e-01 -3.560654819011688232e-02 8.294260501861572266e-02 7.476361934095621109e-03 1.302425097674131393e-02 -8.792677521705627441e-02 -3.028654754161834717e-01 -1.216525509953498840e-01 7.601570338010787964e-02 3.443502187728881836e-01 1.828508079051971436e-01 4.875661060214042664e-02 -2.030847966670989990e-01 -9.634776413440704346e-02 -1.106914365664124489e-03 -5.759397894144058228e-02 1.237097680568695068e-01
3.107948601245880127e-01 1.954081803560256958e-01 1.866461336612701416e-01 3.131820261478424072e-01 1.121122911572456360e-01 1.092570647597312927e-01 -2.213649824261665344e-02 -2.608354985713958740e-01 1.799409687519073486e-01 9.779435396194458008e-02 3.103865683078765869e-01 2.165683731436729431e-02 1.795579791069030762e-01 1.355016827583312988e-01 4.845027578994631767e-04 2.469849027693271637e-02 -2.163087762892246246e-02 3.610862791538238525e-01 -4.116921126842498779e-02 -1.821685284376144409e-01 -6.145762279629707336e-02 -4.021360725164413452e-02 4.387732595205307007e-02 1.196047663688659668e-01 4.243220761418342590e-02 1.209230646491050720e-01 -1.123731210827827454e-01 -1.125512272119522095e-01 -1.835863292217254639e-01 1.150679886341094971e-01 -2.540051043033599854e-01 3.298028707504272461e-01
1.050871908664703369e-01 -1.229543238878250122e-01 1.611043959856033325e-01 3.422484099864959717e-01 -2.991168759763240814e-02 2.324552647769451141e-02 -3.186580538749694824e-02 -4.050984978675842285e-02 1.488620340824127197e-01 -7.914320379495620728e-02 1.624644696712493896e-01 -1.412650346755981445e-01 4.127823114395141602e-01 1.732666045427322388e-01 2.408455163240432739e-01 1.629297733306884766e-01 -6.998970359563827515e-02 3.917797505855560303e-01 5.015287548303604126e-02 -4.033235907554626465e-01 2.302107810974121094e-01 -1.342983543872833252e-01 2.694451808929443359e-02 -6.211066246032714844e-02 -4.274752363562583923e-02 -2.146348357200622559e-01 2.510523237287998199e-02 -2.657394483685493469e-02 -3.435102850198745728e-02 1.747080497443675995e-02 8.272213488817214966e-02 -1.008445397019386292e-01
1.978691816329956055e-01 8.477790653705596924e-02 -2.585963159799575806e-02 2.626881003379821777e-01 5.122441798448562622e-02 2.439859509468078613e-01 1.578295528888702393e-01 -1.927406340837478638e-01 1.735785305500030518e-01 -1.763931363821029663e-01 5.115370079874992371e-02 3.160147368907928467e-01 2.983009517192840576e-01 2.257284522056579590e-01 -1.095051839947700500e-01 -1.172959655523300171e-01 -3.520986437797546387e-01 3.996664658188819885e-02 -2.170925289392471313e-01 1.044559925794601440e-01 -1.375008374452590942e-01 -2.455698847770690918e-01 8.214166760444641113e-02 -5.523792654275894165e-02 2.251833379268646240e-01 -5.893814936280250549e-02 -2.565292716026306152e-01 1.084123700857162476e-01 -1.193612366914749146e-01 9.420184791088104248e-02 -5.074084177613258362e-02 -1.743796840310096741e-02
3.000609874725341797e-01 1.151879131793975830e-01 -7.776022702455520630e-02 1.148791834712028503e-01 1.114649176597595215e-01 -1.333925575017929077e-01 -4.624688625335693359e-02 -9.340618550777435303e-02 -1.060494873672723770e-02 -2.248761504888534546e-01 1.180925071239471436e-01 1.731650680303573608e-01 3.055735230445861816e-01 2.000688388943672180e-02 1.953217834234237671e-01 1.379693448543548584e-01 -2.925882339477539062e-01 1.734615415334701538e-01 1.558954864740371704e-01 -8.360316604375839233e-02 -3.182635009288787842e-01 -2.697317600250244141e-01 -1.808672994375228882e-01 -4.521042481064796448e-02 -7.214599102735519409e-02 -7.052627205848693848e-02 -5.040626227855682373e-02 2.938575148582458496e-01 -7.490776479244232178e-02 -2.608149945735931396e-01 -2.442278414964675903e-01 5.143800377845764160e-02
8.418538421392440796e-02 -4.236514505464583635e-04 -2.680271565914154053e-01 3.487371206283569336e-01 1.136012896895408630e-01 -3.848221153020858765e-02 -7.936413586139678955e-02 -1.629777550697326660e-01 1.446982473134994507e-01 -6.924057845026254654e-03 1.212643235921859741e-01 4.963396489620208740e-02 3.444870114326477051e-01 1.111932843923568726e-01 -2.265174984931945801e-01 4.994044452905654907e-02 -1.025914847850799561e-01 2.029681950807571411e-01 -6.213279440999031067e-03 1.839312911033630371e-02 8.407693356275558472e-02 -3.525004982948303223e-01 4.875226318836212158e-02 8.252797275781631470e-02 6.775841116905212402e-02 -4.997067525982856750e-02 1.592336893081665039e-01 -2.179616391658782959e-01 2.980584800243377686e-01 -3.027891814708709717e-01 1.976274996995925903e-01 1.925551146268844604e-01
1.748369783163070679e-01 1.415204908698797226e-02 -2.307836711406707764e-01 1.768052875995635986e-01 -3.552856668829917908e-02 -1.912956237792968750e-01 6.306276470422744751e-02 -1.720692515373229980e-01 7.507501542568206787e-02 1.549657285213470459e-01 5.409837514162063599e-02 1.801405102014541626e-01 4.097017347812652588e-01 -1.509411633014678955e-01 1.550957858562469482e-01 -2.776024639606475830e-01 -2.635563015937805176e-01 1.782568842172622681e-01 -3.209214285016059875e-02 -1.045446395874023438e-01 2.379837632179260254e-02 -1.330565959215164185e-01 -1.702854037284851074e-01 -2.044940590858459473e-01 -1.199471764266490936e-03 8.940643817186355591e-02 4.350829496979713440e-02 -4.825924709439277649e-02 2.177103012800216675e-01 -2.565774023532867432e-01 -2.325526773929595947e-01 2.732680141925811768e-01
-1.130923628807067871e-01 -5.024040117859840393e-02 9.530817717313766479e-02 2.061308175325393677e-01 1.246727183461189270e-01 -3.400962650775909424e-01 -1.777135394513607025e-02 -8.666709065437316895e-03 7.635570317506790161e-02 1.854927837848663330e-01 3.704513013362884521e-01 2.809307724237442017e-02 1.753184646368026733e-01 2.099813520908355713e-02 1.494922339916229248e-01 4.786829464137554169e-03 -1.910995393991470337e-01 3.948440849781036377e-01 -5.111980810761451721e-02 -2.324911653995513916e-01 1.002961117774248123e-02 -3.335717618465423584e-01 7.247104495763778687e-02 -1.174805313348770142e-01 2.401099354028701782e-01 1.225704550743103027e-01 -7.514643948525190353e-03 2.347428351640701294e-01 8.675675094127655029e-02 1.414106041193008423e-01 -1.832050681114196777e-01 -3.560512140393257141e-02
3.880125582218170166e-01 -1.932986378669738770e-01 -4.864876344799995422e-02 9.376209229230880737e-03 8.296467363834381104e-03 1.946773380041122437e-01 -6.681472994387149811e-03 1.166958808898925781e-01 1.697692088782787323e-03 -2.027015984058380127e-01 2.822536528110504150e-01 -6.448237597942352295e-02 4.161271080374717712e-02 2.779784500598907471e-01 -8.372823148965835571e-02 4.756575822830200195e-02 -2.443927824497222900e-01 -1.995076388120651245e-01 -1.860964894294738770e-01 1.526428461074829102e-01 -1.798119246959686279e-01 -4.113337397575378418e-01 -1.700065284967422485e-01 -1.821179687976837158e-01 2.204925715923309326e-01 -5.398563295602798462e-02 6.342094391584396362e-02 1.139680892229080200e-01 6.172125414013862610e-02 -2.236236929893493652e-01 3.551617264747619629e-02 -1.110904663801193237e-02
9.208989143371582031e-02 5.551222339272499084e-02 3.474012613296508789e-01 4.343525469303131104e-01 2.171484939754009247e-02 -2.598055899143218994e-01 3.152841925621032715e-01 -7.332282513380050659e-02 1.208244636654853821e-01 6.558050215244293213e-02 -9.406161308288574219e-02 -1.019387915730476379e-01 1.173738017678260803e-01 1.161688342690467834e-01 -1.366397887468338013e-01 -2.299450486898422241e-01 -4.185827448964118958e-02 1.877975165843963623e-01 -3.124984204769134521e-01 1.623859554529190063e-01 1.781737664714455605e-04 -2.561143338680267334e-01 -6.961108744144439697e-02 2.567194215953350067e-02 1.898639500141143799e-01 -2.573333494365215302e-02 1.715991087257862091e-02 1.667884141206741333e-01 1.122153922915458679e-01 -2.416091710329055786e-01 2.054746076464653015e-02 -3.201521560549736023e-02
4.177348613739013672e-01 -3.198333829641342163e-02 -1.483699530363082886e-01 2.048617452383041382e-01 -8.524274826049804688e-02 -2.614205181598663330e-01 1.486639492213726044e-02 -1.002371311187744141e-01 4.916391521692276001e-02 1.760471165180206299e-01 1.603950262069702148e-01 1.071117296814918518e-01 1.681893914937973022e-01 3.636766076087951660e-01 1.139658316969871521e-01 1.429570764303207397e-01 7.646394520998001099e-02 1.585731059312820435e-01 1.458897888660430908e-01 -8.986292779445648193e-02 3.481843471527099609e-01 -2.897969782352447510e-01 9.654195606708526611e-02 -2.754956185817718506e-01 -4.901907965540885925e-02 -1.149028316140174866e-01 9.668789058923721313e-02 -3.517198562622070312e-02 -1.216885000467300415e-01 9.248531609773635864e-02 -9.539824724197387695e-02 2.443342842161655426e-02
1.542654484510421753e-01 9.578824788331985474e-02 2.565116882324218750e-01 1.663978584110736847e-02 -5.529038235545158386e-02 1.227712109684944153e-01 3.629413666203618050e-03 -2.701338566839694977e-02 3.172453865408897400e-02 -2.081038951873779297e-01 -1.454152911901473999e-01 -9.020223468542098999e-02 3.569687902927398682e-01 1.863311678171157837e-01 -1.318912953138351440e-01 2.201178073883056641e-01 -1.704848930239677429e-02 2.289310842752456665e-01 -5.389297008514404297e-02 -1.432756483554840088e-01 -1.665632426738739014e-01 -3.787044286727905273e-01 -2.122440189123153687e-01 2.339667081832885742e-02 6.763583421707153320e-02 -2.047564536333084106e-01 -1.621803268790245056e-02 -1.524619851261377335e-02 -2.546431310474872589e-02 -3.384983539581298828e-01 -3.133456110954284668e-01 1.648999303579330444e-01
9.922589361667633057e-02 -3.921778500080108643e-02 7.294686883687973022e-02 3.378394544124603271e-01 -1.509428024291992188e-01 -2.316192090511322021e-01 -5.433750897645950317e-02 -1.525244563817977905e-01 -1.238586753606796265e-01 -1.274396926164627075e-01 3.161531984806060791e-01 3.207258880138397217e-01 -2.113228850066661835e-02 1.658267080783843994e-01 -4.381267819553613663e-03 1.015377715229988098e-01 -1.046106889843940735e-01 2.394341230392456055e-01 -6.326608359813690186e-02 5.717867612838745117e-02 -1.023843064904212952e-01 -2.704952061176300049e-01 -2.543091475963592529e-01 2.685639075934886932e-02 1.100562140345573425e-01 -1.039913110435009003e-02 -3.305935859680175781e-01 -2.952319979667663574e-01 2.313146144151687622e-01 2.587748877704143524e-02 7.561879605054855347e-02 -2.608151547610759735e-02
2.020500451326370239e-01 -1.185626685619354248e-01 -1.595625430345535278e-01 2.226832211017608643e-01 9.750827401876449585e-02 -2.475537657737731934e-01 -3.079042537137866020e-03 -1.975732296705245972e-01 -4.106242209672927856e-03 4.016976058483123779e-02 2.252279072999954224e-01 1.860202699899673462e-01 4.374253153800964355e-01 -9.216803312301635742e-02 1.429139077663421631e-01 -1.665858924388885498e-01 -6.411049515008926392e-02 2.401168942451477051e-01 -2.304406650364398956e-02 -1.638454049825668335e-01 -9.321847558021545410e-02 1.284390240907669067e-01 -6.845229119062423706e-02 -2.381045967340469360e-01 -2.341648191213607788e-02 1.180102229118347168e-01 1.813133712857961655e-03 -4.182408098131418228e-03 8.941350877285003662e-02 -4.161496758460998535e-01 4.140881448984146118e-02 2.284042686223983765e-01
-1.472866721451282501e-02 2.289353758096694946e-01 -5.487619712948799133e-02 3.752159774303436279e-01 -6.106453388929367065e-02 1.104470621794462204e-02 -1.174777448177337646e-01 1.241934485733509064e-02 1.438833624124526978e-01 1.509833186864852905e-01 4.609719514846801758e-01 4.535275697708129883e-02 1.833911538124084473e-01 2.175197750329971313e-02 5.467833206057548523e-02 1.263957470655441284e-01 -1.823054403066635132e-01 1.739170253276824951e-01 -1.580862700939178467e-01 -2.225425988435745239e-01 -2.279929257929325104e-02 -3.384399414062500000e-01 -1.361878961324691772e-01 -1.429939121007919312e-01 -7.203755527734756470e-02 1.523074954748153687e-01 -2.625486850738525391e-01 3.859296441078186035e-02 -6.508009880781173706e-02 -1.973843760788440704e-02 -1.926062554121017456e-01 -2.050866335630416870e-01
2.977386116981506348e-01 7.343967258930206299e-02 1.064099837094545364e-02 2.205669283866882324e-01 -1.126167480833828449e-03 -9.432464092969894409e-02 -2.153500467538833618e-01 1.640807986259460449e-01 -1.490971148014068604e-01 -3.180553019046783447e-02 1.440612785518169403e-02 1.473471820354461670e-01 1.959777325391769409e-01 1.306029707193374634e-01 -8.957752585411071777e-02 2.062315940856933594e-01 -3.213746547698974609e-01 1.420029401779174805e-01 7.001889497041702271e-02 -6.815302371978759766e-02 -2.663426399230957031e-01 -2.602526247501373291e-01 -3.458511531352996826e-01 -1.204762049019336700e-02 -3.039805777370929718e-02 -1.651090532541275024e-01 -3.460016846656799316e-02 1.268679499626159668e-01 2.310999184846878052e-01 -1.439420878887176514e-01 -2.626517415046691895e-01 2.092999070882797241e-01
2.357268482446670532e-01 -2.365362644195556641e-01 -2.233006805181503296e-01 9.188214689493179321e-02 -7.440069317817687988e-02 1.540464460849761963e-01 2.310491204261779785e-01 -2.942377701401710510e-02 2.785394899547100067e-02 -2.178061604499816895e-01 2.431418597698211670e-01 1.563604474067687988e-01 2.611157000064849854e-01 2.691910862922668457e-01 -6.057479977607727051e-02 7.487636059522628784e-02 -7.165398448705673218e-02 2.621102333068847656e-02 7.247024029493331909e-02 -1.740611195564270020e-01 -6.017074733972549438e-02 -2.771649956703186035e-01 -2.601177692413330078e-01 -3.211103379726409912e-02 4.519320428371429443e-01 -8.639614284038543701e-02 -1.736594587564468384e-01 -9.486918896436691284e-02 1.187775656580924988e-01 -1.511463616043329239e-02 -4.778584989253431559e-04 9.620051831007003784e-02
2.267785072326660156e-01 1.226593032479286194e-01 3.089423477649688721e-01 3.627017736434936523e-01 8.444127440452575684e-02 -1.205815821886062622e-01 -4.281754791736602783e-02 -1.599214076995849609e-01 1.290244311094284058e-01 6.875840574502944946e-02 5.776435509324073792e-02 6.521086394786834717e-02 3.776049315929412842e-01 -1.616747491061687469e-02 1.483543813228607178e-01 1.097551733255386353e-01 9.347074478864669800e-02 1.486176042817533016e-03 -3.191030323505401611e-01 1.592631340026855469e-01 -2.927113473415374756e-01 -1.276473253965377808e-01 1.773314923048019409e-02 1.034311503171920776e-01 9.862545132637023926e-02 9.863511659204959869e-03 -1.127780526876449585e-01 3.117402493953704834e-01 5.670411139726638794e-02 3.659478574991226196e-02 -1.437157541513442993e-01 2.402769774198532104e-01
1.175665576010942459e-02 -1.220702901482582092e-01 3.417317569255828857e-01 2.404562979936599731e-01 -2.331962287425994873e-01 -3.641166165471076965e-02 -5.484813824295997620e-02 -3.769652545452117920e-01 -1.556939631700515747e-01 1.199233159422874451e-02 -7.103651016950607300e-02 -2.276033908128738403e-02 5.032027363777160645e-01 2.966673076152801514e-01 -1.026708409190177917e-01 -7.966902852058410645e-02 8.530555292963981628e-03 1.961972415447235107e-01 2.420128136873245239e-01 -1.092645674943923950e-01 9.858290664851665497e-03 -1.190352216362953186e-01 -2.501051127910614014e-01 6.286153197288513184e-02 8.126158267259597778e-02 3.107305057346820831e-02 -3.782437369227409363e-02 -3.471795842051506042e-02 3.794647008180618286e-02 1.006844863295555115e-01 -5.774008855223655701e-02 -8.074486255645751953e-02
1.845607161521911621e-01 1.758187413215637207e-01 2.580161094665527344e-01 1.462419778108596802e-01 -1.773165166378021240e-02 1.639331579208374023e-01 8.066998422145843506e-02 -2.791825234889984131e-01 -1.643788367509841919e-01 1.034027338027954102e-01 8.527760952711105347e-02 1.591877788305282593e-01 1.535664200782775879e-01 3.499575257301330566e-01 1.789869666099548340e-01 -1.879179030656814575e-01 -3.262749910354614258e-01 1.440352052450180054e-01 9.004847146570682526e-03 8.548557013273239136e-02 -1.512937694787979126e-01 -3.457038700580596924e-01 2.022121287882328033e-02 3.535736352205276489e-02 -7.000155746936798096e-02 -2.718228101730346680e-01 -2.247083932161331177e-01 -2.024516463279724121e-02 3.251210600137710571e-02 5.268450081348419189e-02 -1.509664058685302734e-01 1.293586492538452148e-01
1.928760670125484467e-02 2.058276906609535217e-02 1.846876293420791626e-01 9.830642491579055786e-02 -2.303000688552856445e-01 -1.180030629038810730e-01 -7.611321657896041870e-02 -9.088512510061264038e-02 -1.817476749420166016e-01 -3.079463541507720947e-01 3.504954874515533447e-01 2.214698642492294312e-01 3.391660749912261963e-01 2.492835372686386108e-01 1.675789803266525269e-01 1.075509041547775269e-01 1.885777153074741364e-02 1.648153662681579590e-01 -1.080831810832023621e-01 -3.174921497702598572e-02 -3.160250484943389893e-01 -1.092967540025711060e-01 2.021399885416030884e-01 -1.800562441349029541e-01 1.998664438724517822e-01 1.226003989577293396e-01 -1.127501800656318665e-01 -6.119717657566070557e-02 1.261433120816946030e-02 -4.372544120997190475e-03 -3.221459686756134033e-02 2.446840852499008179e-01
2.653528451919555664e-01 -1.150970682501792908e-01 -3.739815950393676758e-02 3.002234101295471191e-01 4.346001148223876953e-02 -1.674242466688156128e-01 -3.033812940120697021e-01 -7.187317311763763428e-02 -3.298000898212194443e-03 -6.594786047935485840e-02 2.521212399005889893e-01 2.884194254875183105e-01 2.548033930361270905e-02 1.393378078937530518e-01 -1.357455849647521973e-01 8.915686979889869690e-03 1.764010936021804810e-01 3.566366732120513916e-01 -1.240110099315643311e-01 -1.437681615352630615e-01 1.686510629951953888e-02 -2.316025346517562866e-01 -7.499986141920089722e-02 -2.046026848256587982e-02 9.374942630529403687e-02 1.226740255951881409e-01 -7.621970772743225098e-02 -1.453670561313629150e-01 3.261857628822326660e-01 -1.461521238088607788e-01 -2.112779766321182251e-01 -1.746511757373809814e-01
3.584745526313781738e-01 -1.397699266672134399e-01 5.113015696406364441e-02 2.676932513713836670e-01 -4.438846558332443237e-02 2.329647988080978394e-01 1.055515184998512268e-01 -5.156482011079788208e-02 2.225982993841171265e-01 1.591582596302032471e-01 3.046565949916839600e-01 7.222510129213333130e-02 3.759683668613433838e-01 2.833152711391448975e-01 -1.948805302381515503e-01 3.232887014746665955e-02 -2.252275496721267700e-02 2.237359993159770966e-02 -1.434600949287414551e-01 7.824278622865676880e-02 -2.314462959766387939e-01 -7.523580640554428101e-02 7.040013372898101807e-02 1.125589236617088318e-01 1.735009998083114624e-01 7.671224325895309448e-02 4.746859520673751831e-02 -5.347420647740364075e-02 -2.215554565191268921e-01 -4.727584868669509888e-02 -1.863422691822052002e-01 -2.058574110269546509e-01
2.025513201951980591e-01 -1.661100387573242188e-01 1.571994274854660034e-01 3.764024078845977783e-01 7.871922850608825684e-02 -1.322725117206573486e-01 1.029902100563049316e-01 -8.874757587909698486e-02 8.333104848861694336e-02 1.985952556133270264e-01 1.119565293192863464e-01 -1.650316081941127777e-02 2.764884829521179199e-01 1.952535063028335571e-01 -3.783414512872695923e-02 2.821640372276306152e-01 1.368538439273834229e-01 5.463753640651702881e-02 -1.747541362419724464e-03 -3.981482088565826416e-01 9.763006120920181274e-02 -2.737196087837219238e-01 3.018681108951568604e-01 -2.308592200279235840e-01 -5.876277387142181396e-02 -7.955798506736755371e-02 -6.917536258697509766e-02 7.540715485811233521e-02 -1.282612085342407227e-01 -3.017219947651028633e-03 -5.623193085193634033e-02 -1.378978788852691650e-01
-4.314611479640007019e-02 -7.175655663013458252e-02 -6.955464184284210205e-02 3.160286545753479004e-01 7.231231778860092163e-02 -8.732327818870544434e-02 1.008027866482734680e-01 -1.461580842733383179e-01 2.103011608123779297e-01 2.617623507976531982e-01 4.167195782065391541e-02 -1.883393675088882446e-01 1.214795932173728943e-01 4.366300702095031738e-01 1.784739047288894653e-01 -2.907912060618400574e-02 -1.593576222658157349e-01 1.533176749944686890e-01 -4.946865513920783997e-02 -3.134379088878631592e-01 -9.686669707298278809e-02 -3.231320977210998535e-01 3.978061676025390625e-02 1.261113286018371582e-01 7.973090559244155884e-02 -1.625967323780059814e-01 -2.723813652992248535e-01 -9.065356105566024780e-02 -6.896104663610458374e-02 -3.870477527379989624e-02 -5.792137235403060913e-02 -2.239532470703125000e-01
2.651003599166870117e-01 1.489540487527847290e-01 7.916570454835891724e-02 1.412150561809539795e-01 -3.209640085697174072e-02 -1.795859634876251221e-01 9.547051787376403809e-02 1.064813733100891113e-01 1.071521565318107605e-01 4.617487266659736633e-02 3.329200148582458496e-01 1.700859665870666504e-01 1.483370959758758545e-01 -1.463189423084259033e-01 -1.400714367628097534e-01 -5.774728581309318542e-02 8.168238401412963867e-02 1.348596662282943726e-01 -1.727427542209625244e-01 -6.029602512717247009e-02 2.516997158527374268e-01 -3.077796101570129395e-01 -2.217857912182807922e-02 -2.383408546447753906e-01 2.099948972463607788e-01 -3.083203546702861786e-02 -2.859531641006469727e-01 1.970691382884979248e-01 1.570761203765869141e-01 -9.016285836696624756e-02 -2.487490624189376831e-01 2.716588079929351807e-01
1.655162572860717773e-01 -1.162513494491577148e-01 1.254624873399734497e-01 9.782401472330093384e-02 -1.069536730647087097e-01 -1.603614538908004761e-01 -1.704986542463302612e-01 -1.845648288726806641e-01 2.782942354679107666e-01 1.726624206639826298e-03 1.232088580727577209e-01 2.644965946674346924e-01 2.711108624935150146e-01 1.373898833990097046e-01 3.299480974674224854e-01 1.315963119268417358e-01 4.782135784626007080e-02 6.526436656713485718e-02 -5.732920020818710327e-02 -1.980945765972137451e-01 2.578031122684478760e-01 -2.294507622718811035e-01 9.899458289146423340e-02 -4.434894770383834839e-02 2.886478900909423828e-01 1.414761096239089966e-01 8.545944094657897949e-02 1.152572408318519592e-01 3.548818528652191162e-01 5.636902060359716415e-03 -8.732458949089050293e-02 1.219446435570716858e-01
2.711972892284393311e-01 1.524603217840194702e-01 1.280959397554397583e-01 2.407945096492767334e-01 -1.425604820251464844e-01 -2.359647601842880249e-01 -1.786583662033081055e-02 -2.489166408777236938e-01 -1.260914802551269531e-01 1.133747249841690063e-01 7.921297848224639893e-02 -2.640609256923198700e-02 3.235403299331665039e-01 -4.429919272661209106e-02 -9.391997754573822021e-02 1.513632535934448242e-01 -4.957917844876646996e-04 -1.073416024446487427e-01 8.296315371990203857e-02 -2.870869934558868408e-01 1.188506744801998138e-02 -2.298978269100189209e-01 -2.933924198150634766e-01 1.611877381801605225e-01 2.029296010732650757e-01 -1.860134750604629517e-01 -1.230242177844047546e-01 -6.584054231643676758e-02 3.619496151804924011e-02 3.490610122680664062e-01 -1.782966405153274536e-01 1.909490302205085754e-02
2.228199541568756104e-01 3.326039388775825500e-02 2.842031717300415039e-01 2.746491432189941406e-01 -1.593544147908687592e-02 -1.478875130414962769e-01 2.403401285409927368e-01 -1.250890344381332397e-01 -2.593458592891693115e-01 8.187663741409778595e-03 1.328057609498500824e-02 -1.304318942129611969e-02 3.649923205375671387e-01 2.152184695005416870e-01 1.493139471858739853e-02 2.637308537960052490e-01 3.078409470617771149e-02 -2.961813472211360931e-02 -1.616257131099700928e-01 -7.629203051328659058e-02 1.946807838976383209e-02 -1.511035263538360596e-01 -2.615406513214111328e-01 9.293901920318603516e-02 1.381438877433538437e-02 -1.159102916717529297e-01 -9.214415214955806732e-03 -6.702979654073715210e-02 -1.849368363618850708e-01 -1.912465393543243408e-01 -2.937697470188140869e-01 2.668610513210296631e-01
4.791833162307739258e-01 -8.879549801349639893e-02 -1.657923161983489990e-01 1.619760245084762573e-01 7.307653874158859253e-02 -1.124514173716306686e-02 -7.676406204700469971e-02 8.128599263727664948e-03 -2.543224096298217773e-01 -1.653870381414890289e-02 -5.331964045763015747e-02 1.652912497520446777e-01 2.952045202255249023e-01 1.606420874595642090e-01 -1.535588651895523071e-01 6.251017004251480103e-02 -2.372560352087020874e-01 -6.197991967201232910e-02 4.431461170315742493e-02 -2.512923628091812134e-02 -5.720405653119087219e-02 -2.758821249008178711e-01 5.327840894460678101e-02 1.257941871881484985e-01 2.217358052730560303e-01 -4.434975385665893555e-01 8.325456082820892334e-02 -9.773126244544982910e-02 4.588664043694734573e-03 -2.373705618083477020e-02 -1.064454391598701477e-01 1.636005789041519165e-01
1.150974705815315247e-01 -2.224186658859252930e-01 -1.105120852589607239e-01 4.395844340324401855e-01 -1.368051767349243164e-01 8.168014697730541229e-03 -2.815762460231781006e-01 2.096899151802062988e-01 -1.421595215797424316e-01 1.200017631053924561e-01 2.817640453577041626e-02 -3.032766878604888916e-01 2.456583529710769653e-01 1.777317374944686890e-01 9.246364235877990723e-02 1.161834150552749634e-01 -1.330537647008895874e-01 2.060327976942062378e-01 -7.362475246191024780e-02 -3.068527281284332275e-01 -1.958753466606140137e-01 -3.297752439975738525e-01 2.454011514782905579e-02 -7.039643079042434692e-02 -2.551857195794582367e-02 -1.876645983429625630e-04 5.828617885708808899e-02 4.526653513312339783e-02 1.141111254692077637e-01 3.373849764466285706e-02 -7.503562420606613159e-02 1.006795614957809448e-01
1.497022211551666260e-01 1.529941149055957794e-02 1.153400763869285583e-01 4.035159051418304443e-01 -1.627106103114783764e-03 1.955427825450897217e-01 1.095993369817733765e-01 3.153289854526519775e-02 2.710420191287994385e-01 -8.766531199216842651e-02 -5.185327678918838501e-02 2.087789028882980347e-02 3.403623700141906738e-01 1.366077065467834473e-01 -9.484649449586868286e-02 -1.033095270395278931e-01 -3.204086795449256897e-02 2.151303887367248535e-01 -3.075117245316505432e-02 -1.116355657577514648e-01 1.295830905437469482e-01 -5.400622636079788208e-02 -2.311796396970748901e-01 -5.251712799072265625e-01 4.985966533422470093e-02 -1.483290046453475952e-01 1.819660365581512451e-01 8.878530003130435944e-03 -2.014373540878295898e-01 -3.936294466257095337e-02 2.734262123703956604e-02 3.612624481320381165e-02
3.834299743175506592e-03 -3.155612647533416748e-01 7.250546663999557495e-02 1.421833634376525879e-01 -1.345395445823669434e-01 1.825444214046001434e-02 -2.190542034804821014e-02 -6.173873320221900940e-02 5.723832547664642334e-02 1.495129615068435669e-01 9.804736822843551636e-02 6.809855997562408447e-02 4.167452082037925720e-02 4.170349836349487305e-01 7.111704349517822266e-02 -2.293701469898223877e-02 -3.480432331562042236e-01 3.709245324134826660e-01 2.123102843761444092e-01 -3.007488548755645752e-01 -4.024257510900497437e-02 -3.136823773384094238e-01 6.916475296020507812e-02 -1.117374002933502197e-01 9.904763847589492798e-02 -1.186741590499877930e-01 3.701921179890632629e-02 1.013776883482933044e-01 1.349910795688629150e-01 -1.321782637387514114e-02 -2.277675569057464600e-01 1.172222420573234558e-01
-1.904770918190479279e-02 -2.439021021127700806e-01 6.089852005243301392e-02 8.074030280113220215e-02 -3.167035430669784546e-02 -2.671998143196105957e-01 -2.707544341683387756e-02 -2.579165697097778320e-01 -4.487671330571174622e-02 -2.476926892995834351e-01 3.725963085889816284e-02 3.181467764079570770e-03 3.407875001430511475e-01 6.477829068899154663e-02 -4.999667406082153320e-02 -2.232387065887451172e-01 -1.139620840549468994e-01 2.913471460342407227e-01 9.146577864885330200e-02 -2.206664532423019409e-01 7.713898271322250366e-02 -2.452140152454376221e-01 -2.761987149715423584e-01 -2.431346923112869263e-01 2.468530535697937012e-01 -2.255297265946865082e-02 2.563938684761524200e-02 -1.854233592748641968e-01 -8.527035266160964966e-02 -2.694945931434631348e-01 -1.340479701757431030e-01 -4.554863274097442627e-02
1.183353886008262634e-01 -2.455103248357772827e-01 -2.016597092151641846e-01 1.626481115818023682e-01 -1.690747588872909546e-01 1.285265535116195679e-01 2.052245140075683594e-01 -3.876135498285293579e-02 3.583689406514167786e-02 -2.952880561351776123e-01 1.557281911373138428e-01 1.479545384645462036e-01 3.985223174095153809e-01 3.854314982891082764e-01 -3.036618977785110474e-02 -9.466195851564407349e-02 -9.517649561166763306e-02 -7.978300750255584717e-02 1.337928771972656250e-01 -1.378373056650161743e-01 -6.152366474270820618e-02 -2.580840289592742920e-01 -1.363317221403121948e-01 -1.229143217206001282e-01 1.322344541549682617e-01 -8.766686543822288513e-03 -1.466124653816223145e-01 9.267152100801467896e-02 2.652167677879333496e-01 6.253210455179214478e-02 8.833166211843490601e-02 1.785633265972137451e-01
3.014673888683319092e-01 -2.542465329170227051e-01 1.629703193902969360e-01 1.195516660809516907e-01 -1.144742965698242188e-01 -1.100283712148666382e-01 -2.671691775321960449e-01 4.104308411478996277e-02 -2.952456101775169373e-02 -1.064786314964294434e-02 -1.529098898172378540e-01 2.856327295303344727e-01 4.951078072190284729e-02 2.523488104343414307e-01 2.462828010320663452e-01 4.937001317739486694e-02 -9.062273800373077393e-02 7.842957973480224609e-02 -1.890628337860107422e-01 -2.017123103141784668e-01 -1.199743747711181641e-01 -1.280580908060073853e-01 -2.531660199165344238e-01 -1.684326082468032837e-01 4.862830787897109985e-02 1.319688856601715088e-01 -2.254753559827804565e-01 -2.746826410293579102e-01 -3.926191851496696472e-02 8.407363295555114746e-02 -2.353991568088531494e-01 2.145432233810424805e-01
1.113900914788246155e-01 -1.011160165071487427e-01 -1.032285690307617188e-01 2.259203791618347168e-01 -8.677370101213455200e-02 3.139889240264892578e-01 7.401143014430999756e-02 1.996937766671180725e-02 -2.773559093475341797e-02 -2.196288108825683594e-01 2.576466649770736694e-02 2.044042348861694336e-01 3.359775543212890625e-01 1.508268117904663086e-01 1.278591062873601913e-02 -9.817395359277725220e-02 -2.400533556938171387e-01 1.044735088944435120e-01 3.324426338076591492e-02 4.792788252234458923e-02 -4.687883332371711731e-02 -2.789520919322967529e-01 -8.411944657564163208e-02 -7.358255982398986816e-02 4.413025081157684326e-01 4.657721519470214844e-02 -3.119281530380249023e-01 1.347736865282058716e-01 1.809123009443283081e-01 1.353603154420852661e-01 -8.968622237443923950e-02 1.757085472345352173e-01
3.377718105912208557e-02 -2.186120152473449707e-01 -1.904682368040084839e-01 4.807314574718475342e-01 1.281149536371231079e-01 -2.782185077667236328e-01 8.351296186447143555e-02 1.235566809773445129e-01 2.182100564241409302e-01 7.311299443244934082e-02 2.639907598495483398e-01 1.693902611732482910e-01 1.790809333324432373e-01 -1.266664713621139526e-01 8.214268088340759277e-02 1.951755136251449585e-01 -1.901301592588424683e-01 -4.486571997404098511e-02 -1.942249387502670288e-01 9.488226473331451416e-02 -1.769464612007141113e-01 -1.226510554552078247e-01 -2.663791179656982422e-01 -5.985385179519653320e-02 1.111300066113471985e-01 -1.339380145072937012e-01 2.384151332080364227e-02 2.161359339952468872e-01 1.235850974917411804e-01 -1.398175507783889771e-01 -7.136786729097366333e-02 -7.535726763308048248e-03
1.345217972993850708e-01 -1.083438098430633545e-01 3.123760782182216644e-02 3.126161992549896240e-01 2.286352664232254028e-01 -4.931548237800598145e-01 1.053625419735908508e-01 -5.773200839757919312e-02 -3.567235544323921204e-02 2.525401413440704346e-01 5.428845062851905823e-02 3.652521595358848572e-02 1.232700943946838379e-01 1.130947396159172058e-01 -3.685963153839111328e-02 2.236821223050355911e-03 -7.615821063518524170e-02 3.419330418109893799e-01 -2.459608167409896851e-01 -1.934010684490203857e-01 -8.917894959449768066e-02 -1.618872880935668945e-01 1.424336433410644531e-01 -1.119036003947257996e-01 -8.598671108484268188e-02 5.088513717055320740e-02 -2.555790245532989502e-01 3.925647959113121033e-02 6.509225070476531982e-02 -1.246550530195236206e-01 -6.933924555778503418e-02 2.717593610286712646e-01
3.120131790637969971e-01 -8.178077638149261475e-02 -1.508733071386814117e-02 5.823268368840217590e-02 4.672568663954734802e-02 6.921146064996719360e-02 3.216324746608734131e-02 9.420296549797058105e-02 7.528874278068542480e-02 -2.052826136350631714e-01 3.949793428182601929e-02 6.821126677095890045e-03 2.650404274463653564e-01 7.715009152889251709e-02 -1.255827248096466064e-01 1.655246466398239136e-01 -1.548664420843124390e-01 -1.156827211380004883e-01 8.471897989511489868e-02 -2.731807529926300049e-01 -1.515506953001022339e-01 -2.477978765964508057e-01 -2.731452882289886475e-01 1.020139083266258240e-01 1.988030374050140381e-01 -2.873452901840209961e-01 -9.438779205083847046e-02 -3.476737532764673233e-03 1.455160081386566162e-01 -1.974589824676513672e-01 -4.186310768127441406e-01 2.273521274328231812e-01
-5.442784354090690613e-02 -5.826675146818161011e-02 3.462204635143280029e-01 2.649253010749816895e-01 1.057910500094294548e-03 7.622926682233810425e-02 1.569430679082870483e-01 1.369161624461412430e-02 1.229234784841537476e-01 1.678238064050674438e-01 1.801625788211822510e-01 3.016756288707256317e-02 1.617894023656845093e-01 1.941571086645126343e-01 3.601067662239074707e-01 -8.318717591464519501e-03 -1.102672442793846130e-01 4.442523121833801270e-01 -8.812895417213439941e-02 -1.178450137376785278e-01 1.435171067714691162e-01 -1.772920787334442139e-01 2.890401147305965424e-02 -2.018713504076004028e-01 2.726453840732574463e-01 -9.332367032766342163e-02 -1.078492552042007446e-01 1.420912891626358032e-01 -1.472683101892471313e-01 -2.049882151186466217e-02 -2.407759986817836761e-02 -2.008760869503021240e-01
6.011842936277389526e-02 1.851081848144531250e-02 8.189568668603897095e-02 3.098839819431304932e-01 -8.461582660675048828e-02 9.277103841304779053e-02 -4.765088204294443130e-03 -2.651403248310089111e-01 5.855047702789306641e-02 2.030016155913472176e-03 1.239001750946044922e-01 4.850212112069129944e-02 1.890006065368652344e-01 3.411006033420562744e-01 2.605195939540863037e-01 1.641905903816223145e-01 -1.080309972167015076e-02 1.829047501087188721e-01 -9.239100664854049683e-02 -3.094489313662052155e-02 3.898048773407936096e-02 -2.139924839138984680e-02 -3.772365748882293701e-01 -1.268872022628784180e-01 4.351396262645721436e-01 1.821683347225189209e-01 2.936554253101348877e-01 5.324953794479370117e-02 1.016630083322525024e-01 -1.028829738497734070e-01 -2.967348322272300720e-02 4.829601943492889404e-02
6.834904104471206665e-02 -6.775835156440734863e-02 -1.410645842552185059e-01 2.767010033130645752e-01 -5.228656157851219177e-02 1.646730303764343262e-01 -3.374882936477661133e-01 -5.683047696948051453e-02 -2.408245392143726349e-02 5.991492047905921936e-02 1.845927536487579346e-01 8.820029348134994507e-02 1.727001667022705078e-01 -3.415739163756370544e-02 7.324517518281936646e-02 5.444342270493507385e-02 -8.974387496709823608e-02 4.568165540695190430e-01 -2.137210667133331299e-01 -1.576706171035766602e-01 -3.641956448554992676e-01 -3.539127111434936523e-01 1.378085929900407791e-02 -1.380499452352523804e-01 4.688681289553642273e-02 3.677855059504508972e-02 -1.594222337007522583e-01 -9.808559902012348175e-03 2.549558579921722412e-01 -1.889416202902793884e-02 8.801540359854698181e-03 -5.512467399239540100e-02
1.353292614221572876e-01 1.482488587498664856e-02 1.902305632829666138e-01 2.706063091754913330e-01 -1.205542776733636856e-02 -6.872098892927169800e-02 -5.820292234420776367e-02 -2.921575605869293213e-01 1.033380702137947083e-01 2.624166309833526611e-01 2.109505236148834229e-01 1.202745139598846436e-01 2.060621231794357300e-01 1.670939028263092041e-01 3.574129939079284668e-02 -1.273638308048248291e-01 2.080500274896621704e-01 1.565496176481246948e-01 -1.206481531262397766e-01 -1.233666837215423584e-01 4.507786780595779419e-02 -3.791209459304809570e-01 -1.734083741903305054e-01 -2.612093985080718994e-01 -2.267850488424301147e-01 -5.451847240328788757e-02 -5.384023301303386688e-03 2.029180675745010376e-01 1.570148915052413940e-01 -1.158021837472915649e-01 4.356754198670387268e-02 2.735822200775146484e-01
-6.861084699630737305e-02 8.789433166384696960e-03 3.512130379676818848e-01 2.899896204471588135e-01 -5.247192457318305969e-02 -1.046712175011634827e-01 -6.496147066354751587e-02 -1.214363127946853638e-01 -5.214728787541389465e-02 7.830686122179031372e-02 3.721874952316284180e-02 7.175100594758987427e-02 3.877922296524047852e-01 6.916344165802001953e-02 2.680524885654449463e-01 -5.675932392477989197e-02 -3.731090947985649109e-02 1.858357191085815430e-01 1.761394739151000977e-01 1.192672476172447205e-01 -1.014454942196607590e-02 -1.288519054651260376e-01 5.075173452496528625e-02 -1.359679102897644043e-01 4.551566541194915771e-01 -3.753286600112915039e-02 2.060129866003990173e-02 -2.967184782028198242e-01 8.295128121972084045e-03 -2.384270429611206055e-01 -1.433022767305374146e-01 1.266084015369415283e-01
1.186999678611755371e-01 -1.528944522142410278e-01 9.033457934856414795e-02 4.054431915283203125e-01 -3.059639334678649902e-01 -1.501664668321609497e-01 -1.226800605654716492e-01 -2.149309962987899780e-01 1.945048570632934570e-01 3.982743620872497559e-01 2.136269956827163696e-02 -3.556849062442779541e-02 1.752908229827880859e-01 -3.439501300454139709e-02 -7.637680321931838989e-02 1.402695924043655396e-01 1.205915212631225586e-01 8.939599245786666870e-02 -1.374251842498779297e-01 -1.385923326015472412e-01 -3.011078238487243652e-01 -1.312624812126159668e-01 7.114461809396743774e-02 -1.321171224117279053e-01 9.949330240488052368e-03 -1.425029933452606201e-01 -8.652497828006744385e-02 9.445182979106903076e-02 2.442932128906250000e-01 -1.731921881437301636e-01 -1.670815646648406982e-01 1.074251905083656311e-01
1.974697709083557129e-01 -6.078407913446426392e-02 6.475272029638290405e-02 4.328602254390716553e-01 -5.411046743392944336e-02 -6.661696732044219971e-02 1.779216974973678589e-01 -1.161033869720995426e-03 1.978687494993209839e-01 1.235460862517356873e-01 1.201172918081283569e-01 -7.409829646348953247e-02 1.431957483291625977e-01 1.824055016040802002e-01 5.741285160183906555e-02 4.356382414698600769e-02 1.464878618717193604e-01 1.658922731876373291e-01 -2.016312330961227417e-01 -2.845623195171356201e-01 6.141782552003860474e-02 -3.769117891788482666e-01 2.622975707054138184e-01 -1.587623804807662964e-01 -1.027207970619201660e-01 1.470251083374023438e-01 -1.120771095156669617e-01 2.916135787963867188e-01 -4.768452420830726624e-02 5.692377313971519470e-02 -2.053461670875549316e-01 -7.431454956531524658e-02
3.580874502658843994e-01 -2.801420390605926514e-01 2.730391025543212891e-01 1.299579739570617676e-01 1.852195709943771362e-03 -2.325297296047210693e-01 6.279475241899490356e-02 -2.929583489894866943e-01 1.137149259448051453e-01 6.401232630014419556e-02 2.913899123668670654e-01 -1.899247318506240845e-01 8.433761447668075562e-02 1.215188503265380859e-01 -2.548059262335300446e-02 -3.389431163668632507e-02 -1.236847564578056335e-01 -2.083948701620101929e-01 -2.964240014553070068e-01 2.101532518863677979e-01 -1.890677809715270996e-01 -7.488573342561721802e-02 -1.472214311361312866e-01 -6.237951666116714478e-02 8.402666449546813965e-02 3.265780955553054810e-02 5.598394200205802917e-02 -6.791849434375762939e-02 6.376828532665967941e-03 -8.589053153991699219e-02 -3.297967910766601562e-01 8.118930459022521973e-02
7.373267412185668945e-02 2.278600633144378662e-01 -1.795699149370193481e-01 3.424744606018066406e-01 2.100697457790374756e-01 -8.862256258726119995e-02 -1.366871893405914307e-01 8.000039309263229370e-02 -1.295173317193984985e-01 2.715368568897247314e-02 2.267565429210662842e-01 -2.671396359801292419e-02 2.225786745548248291e-01 2.411554008722305298e-01 6.611207034438848495e-03 -9.603661485016345978e-03 -7.864374667406082153e-03 3.282248675823211670e-01 -2.830769419670104980e-01 -1.897590309381484985e-01 1.755627840757369995e-01 -3.109523952007293701e-01 -2.086310088634490967e-01 6.106897443532943726e-02 -6.569334119558334351e-02 3.121964447200298309e-02 6.417805701494216919e-02 -1.911344937980175018e-02 -3.878733888268470764e-02 6.576394196599721909e-03 -3.549896180629730225e-01 5.020833760499954224e-02
4.957500472664833069e-02 4.562431573867797852e-02 -6.403046846389770508e-02 7.205390185117721558e-02 1.139895394444465637e-01 -4.973909258842468262e-02 4.175314307212829590e-02 -5.251177586615085602e-03 7.475334405899047852e-02 2.311153151094913483e-02 3.981499075889587402e-01 -9.895900636911392212e-02 1.738662123680114746e-01 2.411499470472335815e-01 5.784687027335166931e-02 -1.403944939374923706e-01 -2.721149921417236328e-01 3.418509364128112793e-01 -1.177453622221946716e-01 -2.539686262607574463e-01 1.222404837608337402e-01 -3.694235384464263916e-01 1.944449096918106079e-01 -7.221590727567672729e-02 -5.547049269080162048e-02 -1.919543445110321045e-01 -4.182864353060722351e-02 -2.143665216863155365e-02 1.948783248662948608e-01 -8.748056739568710327e-02 -2.850366830825805664e-01 2.243445217609405518e-01
2.071334123611450195e-01 -3.380894660949707031e-01 8.090072125196456909e-02 3.420444428920745850e-01 5.003837123513221741e-02 -1.580165028572082520e-01 1.239268034696578979e-01 9.682563692331314087e-02 2.125197052955627441e-01 2.841996550559997559e-01 2.231236845254898071e-01 1.977951824665069580e-02 9.793051332235336304e-02 -1.230157166719436646e-01 -4.134516790509223938e-02 -6.898409686982631683e-03 -1.808207482099533081e-01 1.738051325082778931e-01 -1.590924859046936035e-01 1.990352123975753784e-01 1.509447395801544189e-02 -3.245545923709869385e-01 -4.395174235105514526e-02 2.743440270423889160e-01 1.414354443550109863e-01 5.035350471735000610e-02 2.393208816647529602e-02 1.771585643291473389e-01 2.878359258174896240e-01 -1.613369397819042206e-02 -1.150570288300514221e-01 5.496356636285781860e-02
2.019009739160537720e-01 -7.606884092092514038e-02 -1.151930615305900574e-01 4.783450067043304443e-02 -1.084387004375457764e-01 7.879062741994857788e-02 1.393273919820785522e-01 6.538472324609756470e-02 1.489576045423746109e-02 -2.855555117130279541e-01 1.843582987785339355e-01 7.097011804580688477e-02 1.748209148645401001e-01 4.833950400352478027e-01 1.488341689109802246e-01 2.204376757144927979e-01 -7.089544087648391724e-02 4.063069447875022888e-02 1.303110718727111816e-01 1.566905155777931213e-02 -1.767436973750591278e-02 -2.750838100910186768e-01 -2.513325810432434082e-01 -8.188217878341674805e-02 3.101832568645477295e-01 -1.969058364629745483e-01 -3.175314366817474365e-01 9.238036721944808960e-02 3.097518719732761383e-02 -9.535383433103561401e-02 -1.256456524133682251e-01 2.296035550534725189e-02
1.902910768985748291e-01 -1.388578414916992188e-01 -3.174274787306785583e-02 1.818298250436782837e-01 -5.891850218176841736e-02 2.445030063390731812e-01 1.983542740345001221e-01 -7.657549530267715454e-02 1.510476171970367432e-01 -1.823241859674453735e-01 1.585826277732849121e-01 2.498317956924438477e-01 2.431223690509796143e-01 2.793173193931579590e-01 -1.895292401313781738e-01 -9.485455602407455444e-02 -2.567006349563598633e-01 1.325440108776092529e-01 9.593185037374496460e-03 -6.023601815104484558e-02 -7.391367107629776001e-02 -8.025369048118591309e-02 1.785764656960964203e-02 -1.242097467184066772e-02 4.459901750087738037e-01 1.606742478907108307e-02 -2.356089800596237183e-01 2.038643360137939453e-01 1.853284090757369995e-01 -8.368965238332748413e-02 -1.125821471214294434e-01 1.627449840307235718e-01
3.848740756511688232e-01 -8.468652144074440002e-03 5.049423500895500183e-02 1.594595164060592651e-01 4.094602167606353760e-02 -1.428320705890655518e-01 -1.067891120910644531e-01 -1.228837203234434128e-02 2.127564847469329834e-01 -1.851354539394378662e-02 -1.346658021211624146e-01 -1.706251353025436401e-01 1.931023299694061279e-01 5.308749675750732422e-01 -1.133188903331756592e-01 -2.180208638310432434e-02 -7.064376026391983032e-03 -4.097726196050643921e-02 -2.057442218065261841e-01 1.368123292922973633e-01 -9.262605011463165283e-02 -3.832045197486877441e-01 9.790777228772640228e-03 -1.708992943167686462e-02 2.524869740009307861e-01 5.071333050727844238e-02 -4.736848175525665283e-02 -1.912639737129211426e-01 -1.325147002935409546e-01 -3.031383268535137177e-02 4.415110498666763306e-02 -1.439976692199707031e-01
1.883250027894973755e-01 1.587109826505184174e-02 -3.741433098912239075e-02 4.082584679126739502e-01 -3.582776784896850586e-01 -1.342583596706390381e-01 1.027935370802879333e-01 -9.572704881429672241e-02 3.466439992189407349e-02 1.979444473981857300e-01 1.245416607707738876e-02 9.831653535366058350e-02 1.654159128665924072e-01 -7.886565290391445160e-03 -1.571857333183288574e-01 2.298468723893165588e-02 7.279268652200698853e-02 1.337110549211502075e-01 -2.721611857414245605e-01 -4.523110687732696533e-01 7.524044811725616455e-02 -1.633288413286209106e-01 7.179106771945953369e-02 -9.168243408203125000e-02 -1.359543055295944214e-01 -1.727420240640640259e-01 -3.810693696141242981e-02 3.603556007146835327e-02 5.318904295563697815e-02 -2.793608307838439941e-01 -1.577426940202713013e-01 1.505439132452011108e-01
7.086791843175888062e-02 -3.305749297142028809e-01 1.256845593452453613e-01 2.053776830434799194e-01 -4.086053743958473206e-02 1.216583997011184692e-01 -5.605911836028099060e-02 -7.189036905765533447e-02 -1.218491345643997192e-01 -6.845921277999877930e-02 -6.533370167016983032e-02 -1.078332215547561646e-01 2.660200297832489014e-01 1.076643615961074829e-01 1.682650297880172729e-01 3.899476677179336548e-02 -1.706856042146682739e-01 3.939566314220428467e-01 -1.568096727132797241e-01 -2.073371410369873047e-01 -1.769651919603347778e-01 -3.315515518188476562e-01 -2.468432486057281494e-01 -1.811347454786300659e-01 -1.188446395099163055e-02 -2.751160860061645508e-01 1.863994449377059937e-02 2.235972881317138672e-01 -6.070789322257041931e-02 -3.042476065456867218e-02 1.518270671367645264e-01 -1.207637116312980652e-01
1.031912565231323242e-01 1.132998894900083542e-02 4.172063991427421570e-02 2.705384790897369385e-01 7.346076518297195435e-02 -2.912321388721466064e-01 -1.166194304823875427e-01 -1.444950103759765625e-01 -6.122009083628654480e-02 6.548382807523012161e-03 -2.514271764084696770e-03 1.545720994472503662e-01 3.722277283668518066e-01 2.150590997189283371e-03 9.130915999412536621e-02 1.059618368744850159e-01 4.973717033863067627e-02 -2.839578874409198761e-02 -3.307037949562072754e-01 -2.353504896163940430e-01 -7.523363083600997925e-02 -4.229395389556884766e-01 -5.603149160742759705e-02 -1.134810522198677063e-01 -4.795613139867782593e-02 1.998430788516998291e-01 1.936371624469757080e-01 2.165027409791946411e-01 5.670062452554702759e-02 7.712116092443466187e-02 2.350088357925415039e-01 2.102355211973190308e-01
4.294104129076004028e-02 5.381347611546516418e-02 -8.168014138936996460e-02 1.865087896585464478e-01 -1.925889849662780762e-01 -1.742368638515472412e-01 8.632448501884937286e-03 -1.745520383119583130e-01 9.808935970067977905e-02 1.427469700574874878e-01 2.575058341026306152e-01 7.203522324562072754e-02 3.064475655555725098e-01 1.599432379007339478e-01 2.863512746989727020e-02 -1.316138207912445068e-01 6.115112081170082092e-02 1.750209778547286987e-01 -9.095743298530578613e-02 7.471778243780136108e-02 1.690666675567626953e-01 -3.363349437713623047e-01 -2.138234823942184448e-01 -2.596649229526519775e-01 7.969982922077178955e-02 9.458114206790924072e-02 -2.662978768348693848e-01 3.874571919441223145e-01 2.287413179874420166e-02 -1.747027337551116943e-01 1.274782419204711914e-01 1.731223911046981812e-01
1.380010843276977539e-01 -1.617824733257293701e-01 2.223504334688186646e-01 2.619088590145111084e-01 -2.100383490324020386e-01 -7.077582925558090210e-02 -1.516683697700500488e-01 3.429187238216400146e-01 4.468889161944389343e-02 -8.922124654054641724e-02 3.663553297519683838e-02 -1.705168746411800385e-02 -5.560603737831115723e-02 2.886609137058258057e-01 1.476877778768539429e-01 1.790270656347274780e-01 -2.197396159172058105e-01 -1.298713237047195435e-01 -1.649878025054931641e-01 -3.773548081517219543e-02 -1.769524663686752319e-01 -3.421652615070343018e-01 -9.813451766967773438e-02 -7.082637399435043335e-02 2.703355550765991211e-01 4.008629545569419861e-02 -2.950550615787506104e-01 -1.114099770784378052e-01 -7.320156693458557129e-02 -1.268544495105743408e-01 -1.818985790014266968e-01 -9.811180830001831055e-02
5.070109292864799500e-02 6.127760559320449829e-02 7.028868049383163452e-02 2.615957558155059814e-01 -1.820042580366134644e-01 8.587263524532318115e-02 8.561760932207107544e-02 -5.244245752692222595e-02 -7.344460487365722656e-02 1.930918246507644653e-01 1.284947097301483154e-01 -6.736172735691070557e-02 3.137482106685638428e-01 2.477094978094100952e-01 2.803433500230312347e-02 -3.954120874404907227e-01 -1.603649407625198364e-01 -1.794374883174896240e-01 -1.669829636812210083e-01 -2.748816832900047302e-02 -1.429241001605987549e-01 -3.772718906402587891e-01 9.584919363260269165e-02 -7.244902849197387695e-02 -1.048674210906028748e-01 -3.352885842323303223e-01 -2.374780774116516113e-01 -5.600151792168617249e-02 -1.553645133972167969e-01 9.993832558393478394e-02 -8.300338871777057648e-03 -9.036831557750701904e-02
1.720508933067321777e-01 1.614557765424251556e-02 2.263984978199005127e-01 2.364685684442520142e-01 -7.604044675827026367e-02 -3.012779355049133301e-01 1.437156796455383301e-01 -2.808428183197975159e-02 3.708104789257049561e-01 1.004968211054801941e-02 6.736309826374053955e-02 -3.985625505447387695e-02 1.022002995014190674e-01 -1.907870322465896606e-01 9.471940994262695312e-02 1.811430417001247406e-02 -1.014027744531631470e-01 1.380861699581146240e-01 -4.517070353031158447e-01 3.779492527246475220e-02 -1.136387363076210022e-01 -3.552936911582946777e-01 -2.779771387577056885e-02 4.421392828226089478e-02 2.689099311828613281e-01 -3.008076921105384827e-02 -5.399232613854110241e-04 1.594365984201431274e-01 4.898840188980102539e-02 -9.885801374912261963e-02 -1.983287036418914795e-01 1.351326704025268555e-01
-3.421186283230781555e-02 -2.262639105319976807e-01 4.589098691940307617e-02 3.047688305377960205e-01 -3.240662161260843277e-03 -4.389496743679046631e-01 2.389828115701675415e-01 -1.067851260304450989e-01 -2.951138187199831009e-03 1.614086776971817017e-01 9.377446770668029785e-02 1.669211685657501221e-01 2.761858403682708740e-01 2.789965830743312836e-02 1.064941212534904480e-01 1.504142582416534424e-01 -2.711181044578552246e-01 1.223809085786342621e-02 -8.618091046810150146e-02 3.804624453186988831e-02 -1.512983292341232300e-01 -2.262737005949020386e-01 1.085272803902626038e-01 5.442585796117782593e-02 1.195298358798027039e-01 2.046305090188980103e-01 -2.223165929317474365e-01 7.030828297138214111e-02 7.499807327985763550e-02 -6.290532182902097702e-03 1.066358201205730438e-02 3.606010675430297852e-01
3.286918103694915771e-01 -5.051656067371368408e-02 1.865793466567993164e-01 3.687378764152526855e-01 2.319828420877456665e-02 -3.916027396917343140e-02 -8.281219005584716797e-02 -1.606636345386505127e-01 -8.753281831741333008e-02 5.619667097926139832e-02 2.107349187135696411e-01 1.536321938037872314e-01 1.136374250054359436e-01 -2.044381201267242432e-02 -5.085387080907821655e-02 8.980896323919296265e-02 1.387768685817718506e-01 -2.766986489295959473e-01 -1.844737827777862549e-01 -2.145871967077255249e-01 -1.152797564864158630e-01 -2.398148477077484131e-01 5.484693869948387146e-02 -3.989722728729248047e-01 1.173182874917984009e-01 1.289398502558469772e-02 9.498567134141921997e-02 1.734487712383270264e-01 -9.534671902656555176e-02 -3.249318003654479980e-01 -5.185613408684730530e-02 -4.228815808892250061e-02
3.925962746143341064e-01 2.874485030770301819e-02 -2.411292493343353271e-01 1.589934378862380981e-01 -1.092801988124847412e-01 1.834513396024703979e-01 5.052766948938369751e-02 1.686120778322219849e-01 -1.794477403163909912e-01 -1.134425029158592224e-01 2.686541080474853516e-01 6.273592263460159302e-02 1.620962470769882202e-01 3.142574429512023926e-01 -6.119693815708160400e-02 1.539549529552459717e-01 -4.013874102383852005e-03 7.815425843000411987e-02 2.239936031401157379e-02 -1.620625853538513184e-01 -3.469997048377990723e-01 -2.846185863018035889e-01 -1.004700213670730591e-01 5.179415270686149597e-02 1.097252815961837769e-01 -2.278622835874557495e-01 -1.593275181949138641e-02 -3.792705014348030090e-02 6.987296044826507568e-02 -2.063323706388473511e-01 -1.943873763084411621e-01 1.157588437199592590e-01
4.359380006790161133e-01 -6.653516739606857300e-02 -2.475572228431701660e-01 1.365301311016082764e-01 -2.328483387827873230e-02 -1.933664083480834961e-02 1.840932667255401611e-01 8.764339983463287354e-02 4.202957451343536377e-02 -3.771111667156219482e-01 2.068799287080764771e-01 2.672009170055389404e-01 2.209831327199935913e-01 4.752492159605026245e-02 8.114510029554367065e-02 -3.260082751512527466e-02 -9.500870853662490845e-02 -1.191500201821327209e-01 -4.353605955839157104e-02 -3.409530818462371826e-01 6.523374468088150024e-02 -1.366236954927444458e-01 -1.582256704568862915e-01 1.033715438097715378e-02 3.822929561138153076e-01 -8.547122776508331299e-02 -3.427710011601448059e-02 -2.185131050646305084e-02 1.539771258831024170e-02 -1.038519516587257385e-01 -6.110600382089614868e-02 8.312937617301940918e-02
1.776872575283050537e-01 -9.047792991623282433e-04 5.740788578987121582e-02 3.395242989063262939e-01 -5.640795454382896423e-02 1.234348118305206299e-02 -1.001926064491271973e-01 1.983879208564758301e-01 2.092136591672897339e-01 -8.791394531726837158e-03 1.677304357290267944e-01 -2.659411728382110596e-01 2.051979452371597290e-01 -5.945555493235588074e-02 -1.827861964702606201e-01 1.810231208801269531e-01 -3.748835623264312744e-02 2.826325297355651855e-01 2.954276278614997864e-02 2.071776688098907471e-01 -4.123020451515913010e-03 -3.473056256771087646e-01 -2.880679257214069366e-02 -1.125096380710601807e-01 2.768917679786682129e-01 -8.361802995204925537e-02 1.522366702556610107e-01 3.701355159282684326e-01 9.612828493118286133e-02 -5.217339098453521729e-02 5.852708593010902405e-02 1.554425805807113647e-01
4.707272350788116455e-01 -2.244633287191390991e-01 1.680639088153839111e-01 1.268389225006103516e-01 -8.443871885538101196e-02 -9.687852114439010620e-02 -1.475165784358978271e-01 6.436070054769515991e-02 4.120825976133346558e-02 -3.627832829952239990e-01 3.335897922515869141e-01 -1.341788750141859055e-02 2.583778500556945801e-01 3.261037170886993408e-01 -9.407170116901397705e-02 1.284247040748596191e-01 -2.162017375230789185e-01 7.908772677183151245e-02 1.689680814743041992e-01 -1.857415772974491119e-02 -1.092891320586204529e-01 -2.168327271938323975e-01 -1.540657728910446167e-01 6.377769261598587036e-02 -6.485659629106521606e-02 -1.464206427335739136e-01 -3.139156103134155273e-02 -2.286293357610702515e-02 2.222172729671001434e-02 1.809281483292579651e-02 -1.237943395972251892e-02 -3.573573753237724304e-02
1.126106306910514832e-01 -1.969106495380401611e-02 -1.763131469488143921e-01 2.534798979759216309e-01 3.088253550231456757e-02 2.055600925814360380e-04 -2.076919376850128174e-02 1.586356908082962036e-01 5.390661954879760742e-02 2.281477861106395721e-02 2.556279301643371582e-01 -6.437257677316665649e-02 6.348724663257598877e-02 4.022617042064666748e-01 1.631925553083419800e-01 1.555654257535934448e-01 -2.098402380943298340e-01 1.008387804031372070e-01 8.893004618585109711e-03 -5.336930230259895325e-02 1.609532386064529419e-01 -5.623044371604919434e-01 9.166733175516128540e-02 -1.279126107692718506e-01 -1.258526742458343506e-01 -1.538595259189605713e-01 1.777249574661254883e-02 6.236049905419349670e-02 2.221895456314086914e-01 -6.330517679452896118e-02 -5.177424103021621704e-02 2.273558825254440308e-01
1.993788778781890869e-01 -9.454816579818725586e-02 1.574894785881042480e-01 3.755449652671813965e-01 -1.427378207445144653e-01 -7.131385803222656250e-02 -6.968767195940017700e-02 -1.023988276720046997e-01 -1.888654381036758423e-01 -6.255961954593658447e-02 -7.916795462369918823e-02 -2.190542407333850861e-02 2.867544889450073242e-01 -1.118275523185729980e-02 1.690956503152847290e-01 -1.282806992530822754e-01 -2.049507107585668564e-03 2.617618739604949951e-01 -3.411089181900024414e-01 -1.427005976438522339e-01 -5.666405428200960159e-03 -3.125968277454376221e-01 -4.945275373756885529e-03 -1.904331296682357788e-01 3.731919452548027039e-02 1.388695836067199707e-01 2.385120540857315063e-01 1.684089303016662598e-01 4.697529133409261703e-03 -4.240670055150985718e-02 2.175751179456710815e-01 2.767122089862823486e-01
4.025089144706726074e-01 6.602114439010620117e-02 -6.686739623546600342e-02 2.468430846929550171e-01 -7.668614387512207031e-02 2.512192912399768829e-02 -5.401710048317909241e-02 -9.374854713678359985e-02 -1.753447055816650391e-01 -1.732786446809768677e-01 1.864626258611679077e-01 -6.989053636789321899e-02 4.060903489589691162e-01 3.066734373569488525e-01 8.788223378360271454e-03 6.957305222749710083e-02 -2.211212180554866791e-02 -3.011650987900793552e-04 5.319703370332717896e-02 -1.792642772197723389e-01 2.645803615450859070e-02 2.556604705750942230e-02 -1.039014235138893127e-01 1.800661981105804443e-01 1.170286983251571655e-01 -2.499155402183532715e-01 -2.582558393478393555e-01 1.484544873237609863e-01 2.220938540995121002e-02 -2.048355042934417725e-01 -2.462417781352996826e-01 1.941770166158676147e-01
3.377635478973388672e-01 -2.732927799224853516e-01 2.595073878765106201e-01 1.915190815925598145e-01 -7.696865499019622803e-02 -5.863138288259506226e-02 -1.560672223567962646e-01 -1.667633205652236938e-01 1.497584432363510132e-01 2.726968526840209961e-01 1.382839381694793701e-01 -1.138080731034278870e-01 1.517622023820877075e-01 1.999339461326599121e-02 -1.142105385661125183e-01 1.194373518228530884e-01 1.950820237398147583e-01 6.448638439178466797e-02 7.139878720045089722e-02 -7.915850728750228882e-02 1.176167353987693787e-01 -2.534398138523101807e-01 1.272079944610595703e-01 -2.731624245643615723e-01 2.472637146711349487e-01 8.178029209375381470e-02 1.066132709383964539e-01 1.582424938678741455e-01 -6.370556354522705078e-02 -3.099754750728607178e-01 -1.869693100452423096e-01 6.548475474119186401e-02
1.627662181854248047e-01 -1.481107026338577271e-01 -8.146737515926361084e-02 2.118211388587951660e-01 -1.377335786819458008e-01 2.848912179470062256e-01 1.294677555561065674e-01 -4.853809252381324768e-03 -2.866728603839874268e-02 -9.179970622062683105e-02 1.704373061656951904e-01 3.009132146835327148e-01 2.486304789781570435e-01 9.680207818746566772e-02 -1.102558076381683350e-01 -8.094668388366699219e-02 -2.940957844257354736e-01 1.591688543558120728e-01 7.363633066415786743e-02 -5.231232941150665283e-02 3.278954699635505676e-02 -3.736262619495391846e-01 -1.504349857568740845e-01 -3.212784603238105774e-02 3.974908590316772461e-01 4.553952813148498535e-02 -2.457011342048645020e-01 1.713320612907409668e-01 1.703360825777053833e-01 -2.904122509062290192e-02 -1.372360717505216599e-02 -1.549522858113050461e-02
3.358170092105865479e-01 -3.399714827537536621e-02 -1.096495315432548523e-01 4.631780683994293213e-01 -2.858668752014636993e-02 -9.493296593427658081e-02 -4.259691014885902405e-02 1.754363775253295898e-01 -2.406526505947113037e-01 8.666405826807022095e-02 6.425916403532028198e-02 5.630529671907424927e-02 -9.505501016974449158e-03 2.317153066396713257e-01 5.400620400905609131e-02 9.448683261871337891e-02 -2.127316594123840332e-01 -2.750591374933719635e-02 -2.288193814456462860e-02 -4.535144567489624023e-02 -1.469148248434066772e-01 -3.554502725601196289e-01 -1.805737465620040894e-01 1.816992163658142090e-01 1.214688792824745178e-01 -4.925354197621345520e-02 -3.106653988361358643e-01 -2.636494040489196777e-01 -1.166880279779434204e-01 8.315312862396240234e-02 -9.184481203556060791e-02 6.655087321996688843e-02
3.830303847789764404e-01 9.778664261102676392e-02 9.338446706533432007e-02 1.409566104412078857e-01 2.319935411214828491e-01 -3.786940872669219971e-02 9.737791121006011963e-02 -3.751144977286458015e-03 -9.246584028005599976e-02 -1.471714228391647339e-01 1.003310605883598328e-01 1.469645053148269653e-01 2.097108364105224609e-01 2.726455926895141602e-01 6.610349565744400024e-02 1.543618291616439819e-01 -2.832370996475219727e-01 1.220763102173805237e-01 2.774240449070930481e-02 -2.693199217319488525e-01 -1.366793662309646606e-01 -5.955492146313190460e-03 -3.084608316421508789e-01 -7.818645238876342773e-02 -5.517822131514549255e-02 -4.596604034304618835e-02 1.038435008376836777e-02 2.571019530296325684e-01 1.692438721656799316e-01 -3.710590004920959473e-01 -1.234260275959968567e-01 2.574970759451389313e-02
3.425934910774230957e-01 -2.663232944905757904e-02 3.824835270643234253e-02 2.886860370635986328e-01 2.518311440944671631e-01 -1.525316238403320312e-01 7.927238941192626953e-02 -2.777356803417205811e-01 2.119267918169498444e-02 2.476536929607391357e-01 2.949289083480834961e-01 -8.529394865036010742e-02 7.317488640546798706e-02 1.206388771533966064e-01 1.518398970365524292e-01 1.312896162271499634e-01 1.532078441232442856e-02 1.956067234277725220e-01 -3.994781896471977234e-02 -2.605982124805450439e-01 2.975094914436340332e-01 -1.493788659572601318e-01 -1.591304987668991089e-01 -2.888662815093994141e-01 6.663371808826923370e-03 -1.699912399053573608e-01 -3.064145334064960480e-02 1.397473067045211792e-01 -7.910116016864776611e-02 1.950689405202865601e-02 1.252874433994293213e-01 1.069176420569419861e-01
5.586604028940200806e-02 -1.535203587263822556e-02 -2.352532371878623962e-02 6.043463349342346191e-01 -2.906196378171443939e-02 -9.140817821025848389e-02 8.336310274899005890e-03 -6.029026117175817490e-03 1.008418388664722443e-02 2.226239889860153198e-01 3.090779483318328857e-01 -6.642086803913116455e-02 1.433759927749633789e-01 1.227237731218338013e-01 1.225640922784805298e-01 3.803033530712127686e-01 -1.070344075560569763e-01 9.923416189849376678e-03 -1.862070262432098389e-01 -2.913039028644561768e-01 1.029060184955596924e-01 -5.018903687596321106e-02 1.476795971393585205e-01 -8.142824470996856689e-02 4.637359455227851868e-02 -1.298651546239852905e-01 -2.198129594326019287e-01 -2.988653257489204407e-02 -1.402031630277633667e-01 9.934691712260246277e-03 -1.040791273117065430e-01 -7.229243218898773193e-02
-4.106285795569419861e-02 -5.899703502655029297e-02 1.258254200220108032e-01 1.241504251956939697e-01 -7.168439030647277832e-02 -1.787058115005493164e-01 -5.309176445007324219e-02 -1.122626736760139465e-01 -2.601377069950103760e-01 -1.672338694334030151e-01 4.214119613170623779e-01 1.623886972665786743e-01 1.449191570281982422e-01 3.187566101551055908e-01 1.480616349726915359e-02 1.790214926004409790e-01 -4.382536560297012329e-02 2.327491641044616699e-01 -1.605659574270248413e-01 2.455225214362144470e-02 -1.926656961441040039e-01 -3.450589478015899658e-01 -7.523374259471893311e-02 2.156426897272467613e-03 2.486942522227764130e-02 1.646176725625991821e-01 -3.287588059902191162e-01 -1.050485894083976746e-01 1.823864430189132690e-01 -1.308674365282058716e-01 4.406878724694252014e-02 1.145588308572769165e-01
2.507415413856506348e-01 -1.249227151274681091e-01 8.200447261333465576e-02 4.110387861728668213e-01 -1.900207251310348511e-02 -1.703374683856964111e-01 1.360845416784286499e-01 -9.643769264221191406e-02 -1.194038540124893188e-01 7.835969328880310059e-02 1.881399154663085938e-01 2.045754343271255493e-02 1.047560200095176697e-01 1.775239109992980957e-01 2.321345061063766479e-01 2.262802096083760262e-03 8.378656208515167236e-02 2.557917237281799316e-01 6.642972677946090698e-02 -9.852157533168792725e-02 3.559849858283996582e-01 -1.808086782693862915e-01 -8.328267373144626617e-03 -3.763751089572906494e-01 -1.133913290686905384e-03 -1.836932599544525146e-01 -1.854430325329303741e-02 2.955112457275390625e-01 6.839676946401596069e-02 1.237009763717651367e-01 -3.427673876285552979e-02 -7.598444074392318726e-02
1.637879312038421631e-01 -1.646840274333953857e-01 2.039416693150997162e-02 1.963806152343750000e-01 8.058875054121017456e-02 -2.425809502601623535e-01 5.744597315788269043e-02 2.919160574674606323e-02 -6.202995777130126953e-02 -2.119204215705394745e-02 2.682054340839385986e-01 -8.551392704248428345e-02 4.547627642750740051e-02 3.216086030006408691e-01 3.799089789390563965e-02 -2.552618384361267090e-01 -7.948493212461471558e-02 -4.698968678712844849e-02 1.474173963069915771e-01 -2.384223788976669312e-02 1.274077408015727997e-02 -4.943856298923492432e-01 2.302433252334594727e-01 -5.964080244302749634e-02 -2.232169546186923981e-02 -2.744050621986389160e-01 1.883408874273300171e-01 -1.643105596303939819e-02 2.501100599765777588e-01 -5.104053393006324768e-02 -2.454397976398468018e-01 1.141018718481063843e-01
3.458942770957946777e-01 4.065067972987890244e-03 5.176933854818344116e-02 2.017291784286499023e-01 -3.917276859283447266e-02 -1.064961589872837067e-02 1.071903482079505920e-01 -2.230714261531829834e-01 5.769007280468940735e-02 3.394728302955627441e-01 -3.925094380974769592e-02 -2.257734909653663635e-02 1.804081946611404419e-01 2.331827133893966675e-01 6.490060687065124512e-02 2.047707885503768921e-01 1.520534902811050415e-01 1.475492566823959351e-01 -1.830314248800277710e-01 -1.860064566135406494e-01 1.613717526197433472e-01 -2.988503575325012207e-01 6.130784377455711365e-02 -2.322251647710800171e-01 -1.520591080188751221e-01 -1.387186646461486816e-01 -1.316646933555603027e-01 1.642257571220397949e-01 1.600222438573837280e-01 -1.030275374650955200e-01 -1.608799584209918976e-02 3.334694206714630127e-01
1.859907060861587524e-01 9.291192889213562012e-02 1.740249842405319214e-01 3.282469511032104492e-01 -1.599318534135818481e-01 3.666843846440315247e-02 1.294145584106445312e-01 1.607256829738616943e-01 -1.813110411167144775e-01 7.224067114293575287e-03 1.949059218168258667e-01 -2.870757877826690674e-02 3.017634153366088867e-01 5.087787285447120667e-02 1.969757378101348877e-01 1.171230524778366089e-01 -1.708679646253585815e-01 -6.050958111882209778e-02 -7.551273703575134277e-02 -3.424438238143920898e-01 -1.090974807739257812e-01 -3.218600153923034668e-02 -1.403780877590179443e-01 6.932578235864639282e-02 1.074426323175430298e-01 -4.387287199497222900e-01 -2.374395579099655151e-01 4.544147104024887085e-02 1.545969396829605103e-01 -2.261069416999816895e-01 -2.363989129662513733e-02 -2.265126910060644150e-03
3.714514076709747314e-01 -2.109124809503555298e-01 2.851825058460235596e-01 5.298981070518493652e-02 -1.625960459932684898e-03 -2.607617676258087158e-01 -4.329467564821243286e-02 -1.460668593645095825e-01 5.772073939442634583e-02 2.630811333656311035e-01 2.327804565429687500e-01 -1.081790179014205933e-01 1.730353981256484985e-01 1.946511864662170410e-01 8.463869988918304443e-02 4.740644618868827820e-02 -3.045291602611541748e-01 -9.724216163158416748e-02 -2.436624765396118164e-01 2.358925342559814453e-01 -1.337720006704330444e-01 4.193050041794776917e-02 -2.407827526330947876e-01 -3.926533088088035583e-02 1.784104257822036743e-01 -3.539931401610374451e-02 -1.017642989754676819e-01 -1.681309938430786133e-01 6.299098581075668335e-02 -8.132328838109970093e-02 -2.186539173126220703e-01 6.260634865611791611e-03
2.709346711635589600e-01 7.173160556703805923e-03 2.095972597599029541e-01 1.703150272369384766e-01 -9.474495053291320801e-02 -1.441693902015686035e-01 1.081481724977493286e-01 1.187635818496346474e-03 1.763039827346801758e-01 2.554368376731872559e-01 2.571344375610351562e-01 1.188400089740753174e-01 2.836470305919647217e-01 -9.349286556243896484e-02 2.394611686468124390e-01 -5.226316675543785095e-02 1.593213230371475220e-01 1.228031516075134277e-01 -2.616645395755767822e-01 3.710873797535896301e-02 7.798167318105697632e-02 -2.178176641464233398e-01 8.066283911466598511e-02 2.052883617579936981e-02 2.006356418132781982e-01 1.538679003715515137e-01 -1.002544071525335312e-02 -1.007592752575874329e-01 2.659256383776664734e-02 -3.221480548381805420e-01 -3.058790788054466248e-02 3.686952590942382812e-01
6.754634901881217957e-03 -6.031116843223571777e-02 -1.261547207832336426e-01 1.798199117183685303e-01 -1.156570687890052795e-01 -8.304163813591003418e-02 2.112126201391220093e-01 3.370859473943710327e-02 9.997741878032684326e-02 1.352508552372455597e-02 3.451275825500488281e-01 2.513125166296958923e-02 3.698796331882476807e-01 1.221777945756912231e-01 1.276190578937530518e-01 -1.374562829732894897e-01 3.661056607961654663e-02 1.410639286041259766e-01 -8.991237729787826538e-02 -5.281351506710052490e-02 1.204783320426940918e-01 -3.482151329517364502e-01 -1.172032579779624939e-01 -1.377406567335128784e-01 -1.158516779541969299e-01 1.981462538242340088e-01 -2.288729548454284668e-01 4.096631705760955811e-01 -6.581089645624160767e-02 -1.870421618223190308e-01 -5.539849027991294861e-02 2.221240103244781494e-01
2.586396336555480957e-01 -1.100248098373413086e-01 -9.679882228374481201e-02 2.511058747768402100e-01 -6.813177466392517090e-02 2.872259914875030518e-01 1.250736415386199951e-01 -4.390438646078109741e-02 6.132591515779495239e-02 -4.700792022049427032e-03 1.458842754364013672e-01 2.886760532855987549e-01 3.453676104545593262e-01 2.086446732282638550e-01 -1.816735714673995972e-01 -1.963663995265960693e-01 -2.559420764446258545e-01 1.308469027280807495e-01 7.980483025312423706e-02 -1.923183165490627289e-02 -9.319630265235900879e-02 -1.902985721826553345e-01 -5.810417979955673218e-02 -4.722088575363159180e-02 3.444057404994964600e-01 -2.927889861166477203e-02 -2.762393653392791748e-01 2.059305757284164429e-01 7.691483199596405029e-02 8.302193880081176758e-02 1.900998502969741821e-02 9.929624199867248535e-02
9.630529582500457764e-02 -3.143890574574470520e-02 -1.630515158176422119e-01 6.198600530624389648e-01 3.044640645384788513e-02 -9.912154078483581543e-02 -1.980199515819549561e-01 1.968890577554702759e-01 -2.528045177459716797e-01 1.618276536464691162e-01 -7.072105072438716888e-03 -2.298281155526638031e-02 2.060476839542388916e-01 1.131295859813690186e-01 -1.793743222951889038e-01 -7.411701977252960205e-02 1.196510642766952515e-01 2.052777111530303955e-01 -5.911833792924880981e-02 -1.112583354115486145e-01 -3.413631767034530640e-02 -3.246563374996185303e-01 -1.164160445332527161e-01 -6.014339998364448547e-02 9.271372854709625244e-02 -5.171779543161392212e-02 1.579070538282394409e-01 -9.772387892007827759e-02 -4.679507389664649963e-02 1.608821153640747070e-01 -1.748402118682861328e-01 7.831736654043197632e-02
1.079175695776939392e-01 -1.691972911357879639e-01 -1.580905914306640625e-01 2.548308372497558594e-01 -2.999454736709594727e-02 1.967403739690780640e-01 -4.226557016372680664e-01 -1.435423493385314941e-01 6.556169688701629639e-02 5.870487168431282043e-02 4.256717562675476074e-01 -7.558825612068176270e-02 1.779651194810867310e-01 1.596370041370391846e-01 2.235551476478576660e-01 1.174937859177589417e-01 9.836051613092422485e-03 2.662557661533355713e-01 -2.134524472057819366e-02 -1.761876232922077179e-02 -2.365698814392089844e-01 -2.231331765651702881e-01 -1.868948787450790405e-01 -1.871605664491653442e-01 3.705491870641708374e-02 -4.945705179125070572e-03 -7.025921344757080078e-02 -1.159663051366806030e-01 9.289430081844329834e-02 -9.795647114515304565e-02 -1.632547974586486816e-01 -5.681399628520011902e-02
1.831574440002441406e-01 -1.699949949979782104e-01 -1.955195069313049316e-01 3.014343380928039551e-01 -3.657667338848114014e-02 -2.325648814439773560e-01 3.169105201959609985e-02 -3.712535798549652100e-01 1.670515835285186768e-01 7.313000410795211792e-02 1.430268585681915283e-01 -3.928721323609352112e-02 2.881825864315032959e-01 -3.855119273066520691e-02 2.902357839047908783e-02 -2.254929989576339722e-01 6.759621948003768921e-02 2.111798077821731567e-01 -9.715203195810317993e-03 -1.265619546175003052e-01 2.030971087515354156e-02 -2.035342007875442505e-01 4.070873185992240906e-02 -9.511325508356094360e-02 3.599951416254043579e-02 5.574708431959152222e-02 9.549083188176155090e-03 -9.413744509220123291e-02 1.031220853328704834e-01 -3.777125179767608643e-01 -1.014700066298246384e-02 3.716800510883331299e-01
-1.236646100878715515e-01 -1.312664151191711426e-01 7.273083925247192383e-02 3.030071854591369629e-01 9.624574333429336548e-02 -1.235545128583908081e-01 6.830324232578277588e-02 -2.881195247173309326e-01 9.806184098124504089e-03 7.821194827556610107e-02 3.308801054954528809e-01 4.397172108292579651e-02 1.661465466022491455e-01 2.545627355575561523e-01 8.439739793539047241e-02 -1.611091047525405884e-01 -2.336563318967819214e-01 2.803762257099151611e-01 -5.045397207140922546e-03 -2.251797020435333252e-01 -1.077560409903526306e-01 -2.406398504972457886e-01 -1.645134016871452332e-02 -2.487084269523620605e-01 2.630562335252761841e-02 -3.170574307441711426e-01 1.098540425300598145e-01 5.178097262978553772e-02 -1.594883203506469727e-01 -5.527041107416152954e-02 -2.015647888183593750e-01 1.199268624186515808e-01
8.126322925090789795e-02 -9.397523850202560425e-02 3.776855021715164185e-02 1.254843473434448242e-01 -5.370276421308517456e-02 -4.254067540168762207e-01 1.564741283655166626e-01 -2.686780095100402832e-01 1.880315840244293213e-01 3.275041701272130013e-03 1.680660694837570190e-01 -2.196627296507358551e-02 2.806902527809143066e-01 1.027318984270095825e-01 -7.349635660648345947e-02 -2.213782966136932373e-01 -2.720198333263397217e-01 2.842500805854797363e-01 -1.403826773166656494e-01 6.149829179048538208e-02 -6.194008141756057739e-02 -2.609731554985046387e-01 1.446083784103393555e-01 1.537457555532455444e-01 1.871137320995330811e-01 1.166890636086463928e-01 -1.929454058408737183e-01 -3.005542606115341187e-02 1.495143026113510132e-01 -1.023027077317237854e-01 1.360656619071960449e-01 2.148266136646270752e-01
-1.476687192916870117e-01 -5.977138504385948181e-02 7.740087062120437622e-02 4.273012280464172363e-01 -1.208394914865493774e-01 -6.063688546419143677e-02 2.995485998690128326e-02 -3.308447822928428650e-02 1.069521605968475342e-01 1.124543175101280212e-01 2.233555614948272705e-01 -1.011288445442914963e-02 2.914978265762329102e-01 8.627077192068099976e-02 4.717186465859413147e-02 1.264860630035400391e-01 7.335093617439270020e-02 -1.281035598367452621e-02 -1.382416393607854843e-02 -1.252683103084564209e-01 -1.871502697467803955e-01 -4.112459123134613037e-01 3.153845667839050293e-02 -4.126495122909545898e-02 2.363978177309036255e-01 -3.893489837646484375e-01 2.041317522525787354e-02 -2.286679297685623169e-01 2.442040741443634033e-01 6.566680967807769775e-02 3.640444017946720123e-03 -1.692455857992172241e-01
[truncated: 3,270,015 more chars]
