# Supplementary material for: The Language of Innovation
Source: PLoS One. 2020 Apr 30;15(4):e0230107. doi: 10.1371/journal.pone.0230107 (PMC7194493; doi:10.1371/journal.pone.0230107)
Supplement: S7 File — (GZ) [file pone.0230107.s007.tar.gz › 1985-1989/V2Run_22_VS_4500_embeddings1985-1989ED32.txt]

-7.916210591793060303e-02 -8.480799943208694458e-02 2.269967496395111084e-01 3.622644245624542236e-01 -1.689402610063552856e-01 4.165021702647209167e-02 -1.447114199399948120e-01 1.721688061952590942e-01 -8.274319767951965332e-02 2.533243000507354736e-01 1.169995889067649841e-01 2.000903785228729248e-01 -1.522497385740280151e-01 -2.569094598293304443e-01 2.733777463436126709e-01 -2.114329934120178223e-01 -8.193569630384445190e-02 3.236171603202819824e-02 1.082610413432121277e-01 -8.576772175729274750e-03 3.158234357833862305e-01 -1.034282743930816650e-01 -3.291895613074302673e-02 -2.093863785266876221e-01 3.348659873008728027e-01 -9.849543869495391846e-02 2.064608931541442871e-01 1.552551835775375366e-01 -7.737368345260620117e-03 3.361174603924155235e-03 -5.021964013576507568e-02 -1.531980931758880615e-01
1.591033190488815308e-01 -8.906322717666625977e-02 -1.313194185495376587e-01 1.198539230972528458e-02 -2.345896512269973755e-01 -2.019946128129959106e-01 -1.406985968351364136e-01 2.128723263740539551e-01 2.433463037014007568e-01 2.754832506179809570e-01 6.547573953866958618e-02 3.666215762495994568e-02 -7.897016406059265137e-02 -5.519682914018630981e-02 1.247766911983489990e-01 1.730439811944961548e-02 1.492022126913070679e-01 2.907633483409881592e-01 -1.472363770008087158e-01 2.075024843215942383e-01 6.744568794965744019e-02 -8.461738377809524536e-02 -6.060749664902687073e-02 1.297410670667886734e-02 2.589555084705352783e-01 -2.187081724405288696e-01 -1.591079384088516235e-01 3.324613869190216064e-01 1.662609875202178955e-01 -2.243940234184265137e-01 1.468231827020645142e-01 -2.918021380901336670e-01
-1.186156123876571655e-01 1.372903883457183838e-01 -1.228232234716415405e-01 2.163177579641342163e-01 -5.644430592656135559e-02 -2.546236664056777954e-02 1.382464170455932617e-01 4.577173665165901184e-02 -2.330779284238815308e-01 5.763396248221397400e-02 2.931911349296569824e-01 -9.814669936895370483e-02 -1.017131060361862183e-01 2.284126728773117065e-01 7.042241096496582031e-02 -2.178111672401428223e-01 8.917883783578872681e-02 2.333157509565353394e-01 -8.741752803325653076e-02 1.319781988859176636e-01 1.006544679403305054e-01 1.591787301003932953e-02 9.489893168210983276e-02 -3.601594567298889160e-01 3.178246617317199707e-01 -1.078584790229797363e-01 1.216440647840499878e-01 3.930027186870574951e-01 6.772705912590026855e-02 -1.654425114393234253e-01 6.813825666904449463e-02 -2.386458069086074829e-01
-9.597765654325485229e-02 -4.638108611106872559e-02 1.097978726029396057e-01 3.814696669578552246e-01 -1.499954909086227417e-01 1.390791833400726318e-01 -1.262047886848449707e-01 2.002436965703964233e-01 2.635119259357452393e-01 2.836668193340301514e-01 9.758132696151733398e-02 -1.470925807952880859e-01 -5.458006262779235840e-02 -1.566741615533828735e-01 2.830163836479187012e-01 -2.585800886154174805e-01 -4.762608092278242111e-03 2.600070238113403320e-01 -9.928400814533233643e-02 -1.265709102153778076e-02 1.444013118743896484e-01 -2.370066381990909576e-02 -1.784792542457580566e-01 2.040380612015724182e-03 2.077094018459320068e-01 -1.766251921653747559e-01 1.691756546497344971e-01 1.499446332454681396e-01 3.009419143199920654e-01 -1.424966007471084595e-01 7.571138441562652588e-02 -6.841575354337692261e-02
-2.317857593297958374e-01 -1.890891194343566895e-01 2.468497306108474731e-02 2.185707390308380127e-01 -1.318805515766143799e-01 -1.671167016029357910e-01 2.220825403928756714e-01 1.488532125949859619e-01 -1.751760542392730713e-01 7.855527102947235107e-02 8.926567435264587402e-02 3.909387066960334778e-02 -2.328470796346664429e-01 -3.297216892242431641e-01 4.044563770294189453e-01 -2.125553786754608154e-02 1.290178894996643066e-01 2.188978195190429688e-01 -9.691790491342544556e-02 1.892948150634765625e-01 3.034586086869239807e-02 -2.452844977378845215e-01 -8.057210594415664673e-03 -7.680786401033401489e-02 -8.546863496303558350e-02 -1.421539932489395142e-01 3.399311378598213196e-02 3.395661413669586182e-01 1.027004942297935486e-01 -1.874222755432128906e-01 -6.411963701248168945e-02 -3.765962645411491394e-02
-4.329513013362884521e-01 -1.612807214260101318e-01 2.702396735548973083e-02 1.922431588172912598e-01 7.076682895421981812e-02 -8.085046708583831787e-02 4.803131520748138428e-02 5.167540907859802246e-02 -1.536357849836349487e-01 3.009807765483856201e-01 3.170524835586547852e-01 -1.566553115844726562e-02 -1.627344489097595215e-01 -2.512468695640563965e-01 1.457811594009399414e-01 -4.887754842638969421e-02 6.185527145862579346e-02 2.778927385807037354e-01 1.619989126920700073e-01 -5.280026234686374664e-03 -1.341753602027893066e-01 -5.673343315720558167e-02 -1.523047089576721191e-01 -1.961208730936050415e-01 5.620281770825386047e-02 -3.218697905540466309e-01 5.241826549172401428e-02 1.232105568051338196e-01 2.821454703807830811e-01 -8.341786265373229980e-02 9.139725007116794586e-03 -5.082182958722114563e-02
-2.114339768886566162e-01 6.108048930764198303e-02 6.063394993543624878e-02 5.441035144031047821e-03 -2.105022519826889038e-01 -2.308466881513595581e-01 2.308271825313568115e-02 1.534178107976913452e-01 -1.526596844196319580e-01 1.044664233922958374e-01 1.095541939139366150e-01 -7.752264291048049927e-02 -5.049176812171936035e-01 -8.694382756948471069e-02 7.362202554941177368e-02 -8.760294318199157715e-02 -1.353870332241058350e-01 2.172132283449172974e-01 -2.566604875028133392e-02 -3.942756727337837219e-02 1.986035611480474472e-03 -7.909800857305526733e-02 5.268876627087593079e-02 -4.719674214720726013e-02 3.581647276878356934e-01 -2.335443198680877686e-01 -9.487359225749969482e-02 2.693710923194885254e-01 2.449362576007843018e-01 -2.223844677209854126e-01 8.998800069093704224e-02 -1.934947669506072998e-01
-2.375542744994163513e-02 1.184787154197692871e-01 -1.508621592074632645e-02 6.517250090837478638e-02 1.715440861880779266e-02 1.785730570554733276e-02 -1.012110430747270584e-02 2.163211256265640259e-01 2.397241443395614624e-01 2.629761993885040283e-01 4.942333325743675232e-02 -1.058359220623970032e-01 -2.464480847120285034e-01 -2.479422688484191895e-01 3.918533623218536377e-01 -2.667710483074188232e-01 6.330913305282592773e-02 -9.549218416213989258e-02 -1.594093292951583862e-01 6.552854180335998535e-02 5.537296086549758911e-02 -8.074820972979068756e-03 -4.673709273338317871e-01 2.494256198406219482e-02 5.206412822008132935e-02 -2.147641032934188843e-01 5.204292386770248413e-02 1.719507277011871338e-01 7.231434434652328491e-02 -2.216533273458480835e-01 1.503651589155197144e-01 -1.520426422357559204e-01
6.294685602188110352e-02 -2.748309075832366943e-01 5.197578296065330505e-02 2.115508019924163818e-01 -1.171619072556495667e-01 -2.125207781791687012e-01 6.536633241921663284e-03 1.070679798722267151e-01 1.248617470264434814e-01 2.189373522996902466e-01 7.720137014985084534e-03 -2.434492707252502441e-01 -7.423552870750427246e-02 1.512267738580703735e-01 5.102425813674926758e-01 -1.178248226642608643e-02 1.343977600336074829e-01 1.527374982833862305e-01 -5.182867497205734253e-02 9.856426715850830078e-02 -1.960659027099609375e-01 -7.218984887003898621e-03 3.173936530947685242e-02 9.933071583509445190e-02 1.938165575265884399e-01 -1.983734965324401855e-01 2.356547862291336060e-01 1.495409458875656128e-01 1.257112920284271240e-01 -1.377074718475341797e-01 4.970438405871391296e-02 -3.093928098678588867e-01
-1.189288645982742310e-01 9.468849748373031616e-02 4.773826897144317627e-01 1.651243865489959717e-01 2.735618352890014648e-01 -1.621588617563247681e-01 -1.634551733732223511e-01 9.541687904857099056e-04 3.534863144159317017e-02 1.877029240131378174e-01 -6.529171951115131378e-03 -3.100580722093582153e-02 -1.331402361392974854e-01 8.243428915739059448e-02 2.104944437742233276e-01 -1.786261796951293945e-01 1.028556600213050842e-01 3.168821036815643311e-01 1.827414631843566895e-01 -1.039911583065986633e-01 4.994281008839607239e-02 -1.105113402009010315e-01 3.208224894478917122e-03 -1.282019466161727905e-01 1.692213118076324463e-01 -7.120250165462493896e-02 -1.490815281867980957e-01 -4.465213045477867126e-02 1.090607270598411560e-01 -3.428582549095153809e-01 -2.331567108631134033e-01 -1.660389006137847900e-01
-2.902216219808906317e-04 -1.293749213218688965e-01 -1.932627111673355103e-01 2.773392014205455780e-02 -8.467891812324523926e-02 -6.100016832351684570e-02 1.363651156425476074e-01 2.645815350115299225e-02 2.583028376102447510e-01 3.804463148117065430e-01 2.101443894207477570e-02 -1.913818717002868652e-01 -5.301611870527267456e-02 -1.145580410957336426e-01 1.914554387331008911e-01 6.698963791131973267e-02 2.741634845733642578e-02 9.043801575899124146e-02 -7.112388312816619873e-02 1.541669517755508423e-01 -3.162933140993118286e-02 -9.989960491657257080e-02 1.419805586338043213e-01 -1.198741868138313293e-01 3.746175169944763184e-01 -1.891612112522125244e-01 2.753654718399047852e-01 1.623825877904891968e-01 3.121865093708038330e-01 -2.607587873935699463e-01 -7.008308917284011841e-02 -2.782135605812072754e-01
-1.855111420154571533e-01 -4.211058467626571655e-02 1.468542367219924927e-01 1.465832889080047607e-01 4.626993834972381592e-02 -1.245840638875961304e-01 1.699736416339874268e-01 3.801304101943969727e-01 8.638036996126174927e-02 1.625797748565673828e-01 -7.091882824897766113e-02 2.294982224702835083e-02 -2.962523996829986572e-01 -3.675812110304832458e-02 1.872704923152923584e-01 1.864565722644329071e-02 1.454868074506521225e-02 3.443600535392761230e-01 -1.499339342117309570e-01 -1.118778437376022339e-01 2.942052185535430908e-01 1.490207910537719727e-01 -1.565264314413070679e-01 -1.430730968713760376e-01 1.548321843147277832e-01 -2.768090367317199707e-01 1.457531899213790894e-01 -6.002109125256538391e-02 1.097063124179840088e-01 -2.808789014816284180e-01 -1.129314601421356201e-01 -1.705036908388137817e-01
7.648899406194686890e-02 2.591456985101103783e-03 1.109898984432220459e-01 7.122222334146499634e-02 -2.985058538615703583e-02 -3.868129104375839233e-02 -1.168191060423851013e-01 5.122515559196472168e-02 -2.338916063308715820e-01 1.238213926553726196e-01 1.914761066436767578e-01 -3.449212908744812012e-01 -1.682554781436920166e-01 1.165340319275856018e-01 2.445876002311706543e-01 -9.564549662172794342e-03 5.793055891990661621e-02 4.084699451923370361e-01 -2.407678961753845215e-01 -8.656836301088333130e-02 -1.030586138367652893e-01 -8.471281081438064575e-02 -6.516299210488796234e-03 -2.682300508022308350e-01 1.188010070472955704e-02 -2.672367095947265625e-01 3.255432471632957458e-02 4.336176812648773193e-02 3.784687221050262451e-01 -7.770769298076629639e-02 2.323344647884368896e-01 -1.655618846416473389e-01
1.642983257770538330e-01 -2.805639505386352539e-01 -1.121164113283157349e-02 2.936499416828155518e-01 -1.475114226341247559e-01 -2.905786633491516113e-01 -1.040086075663566589e-01 1.601189076900482178e-01 -4.613510891795158386e-02 1.584590077400207520e-01 -3.384019806981086731e-02 -1.951949447393417358e-01 -3.398930132389068604e-01 -5.022048205137252808e-02 9.516695886850357056e-02 6.639530509710311890e-02 2.513631246984004974e-02 3.103302121162414551e-01 -2.969778142869472504e-02 1.351751387119293213e-01 3.610438853502273560e-02 -2.332001924514770508e-01 -1.618800759315490723e-01 8.776682429015636444e-03 4.044404327869415283e-01 3.164318948984146118e-02 4.731712688226252794e-04 -2.396012544631958008e-01 -2.612378448247909546e-02 -1.864053457975387573e-01 2.495640143752098083e-02 -1.057865098118782043e-01
-5.109502002596855164e-02 -2.127505689859390259e-01 -1.572170555591583252e-01 6.583114713430404663e-02 -1.159054338932037354e-01 1.621455140411853790e-02 -1.719889789819717407e-02 2.378858178853988647e-01 -7.249366492033004761e-03 1.354596018791198730e-01 9.399215131998062134e-02 -2.680900990962982178e-01 -4.938099905848503113e-02 -4.648901522159576416e-02 4.022072851657867432e-01 -4.630517587065696716e-02 -1.911984011530876160e-02 2.959496378898620605e-01 -1.496038585901260376e-01 1.537295728921890259e-01 -3.384295105934143066e-02 1.487182229757308960e-01 -5.202002450823783875e-02 -1.804951876401901245e-01 2.821808457374572754e-01 -3.397786021232604980e-01 2.634144723415374756e-01 4.371351376175880432e-02 -2.182304114103317261e-01 -1.619101315736770630e-01 1.858603581786155701e-02 -2.275930792093276978e-01
1.126891970634460449e-01 -2.252712696790695190e-01 -1.074059307575225830e-02 3.439685404300689697e-01 -3.272606432437896729e-02 -2.614374160766601562e-01 2.069881744682788849e-02 1.580961793661117554e-01 -1.316070407629013062e-01 2.088974118232727051e-01 -2.281817048788070679e-01 -2.329052537679672241e-01 -1.931991875171661377e-01 2.321224808692932129e-01 2.499011456966400146e-01 -1.668859459459781647e-02 1.425776332616806030e-01 3.200410902500152588e-01 -2.000009119510650635e-01 1.486467383801937103e-02 7.925836741924285889e-02 -9.026277810335159302e-02 -1.108082085847854614e-01 -1.966048777103424072e-01 2.293024063110351562e-01 3.124495223164558411e-02 -2.013161778450012207e-01 1.181386187672615051e-01 2.154277116060256958e-01 -1.058154627680778503e-01 -2.910100668668746948e-02 8.511085808277130127e-02
-1.369473487138748169e-01 1.080313548445701599e-01 2.373721301555633545e-01 2.338825315237045288e-01 -8.518108725547790527e-02 -3.139017224311828613e-01 8.098846673965454102e-02 1.514583230018615723e-01 -1.261758506298065186e-01 3.343479335308074951e-01 2.925434410572052002e-01 -1.484942287206649780e-01 -1.400361210107803345e-01 -4.471115022897720337e-02 1.602468043565750122e-01 -1.924589872360229492e-01 7.301513850688934326e-02 1.262553036212921143e-01 -4.049897566437721252e-02 1.123576015233993530e-01 -1.719300448894500732e-01 4.108078777790069580e-02 -1.993922442197799683e-01 -6.784694641828536987e-02 6.505742669105529785e-02 -5.001995563507080078e-01 1.210154294967651367e-01 1.094002127647399902e-01 -9.640068560838699341e-02 -3.314134851098060608e-02 3.053795080631971359e-03 3.129757940769195557e-02
1.721141859889030457e-02 3.860865235328674316e-01 1.316587328910827637e-01 -8.676085621118545532e-02 -1.480313986539840698e-01 -7.281959056854248047e-02 -2.314976751804351807e-01 -5.657291505485773087e-03 1.121495733968913555e-03 1.657045781612396240e-01 1.959331780672073364e-01 1.907202154397964478e-01 -1.334474533796310425e-01 -2.751981317996978760e-01 2.987027466297149658e-01 -8.153477311134338379e-02 3.193915188312530518e-01 9.803764987736940384e-04 1.335451900959014893e-01 -9.137402474880218506e-02 1.527978666126728058e-02 -3.743483871221542358e-02 -2.150633782148361206e-01 -2.073618918657302856e-01 3.338418006896972656e-01 -1.237824410200119019e-01 2.444137260317802429e-02 1.718557626008987427e-02 2.167601287364959717e-01 -9.440151602029800415e-02 -1.709617227315902710e-01 -1.463982313871383667e-01
3.425367549061775208e-02 -2.520236745476722717e-02 4.580304399132728577e-02 2.653135359287261963e-01 3.221895992755889893e-01 -4.377615824341773987e-02 1.662513613700866699e-02 4.280840605497360229e-02 2.072839885950088501e-01 -4.758249036967754364e-03 1.390463393181562424e-02 -1.291114389896392822e-01 -1.660879254341125488e-01 -1.242463737726211548e-01 3.194067478179931641e-01 -3.743994534015655518e-01 1.898251622915267944e-01 -2.185497991740703583e-02 1.823022775352001190e-02 1.100484803318977356e-01 1.405656933784484863e-01 -1.738488078117370605e-01 -3.323573246598243713e-02 -1.176816672086715698e-01 5.131521448493003845e-02 -3.347079157829284668e-01 -2.356400787830352783e-01 1.348362416028976440e-01 1.358160078525543213e-01 -1.662272028625011444e-02 -3.073743283748626709e-01 -2.394566386938095093e-01
2.041967213153839111e-01 5.199871584773063660e-02 1.784943342208862305e-01 5.030312761664390564e-02 -1.772862821817398071e-01 2.109112963080406189e-02 1.826567351818084717e-01 1.996623426675796509e-01 -1.582932919263839722e-01 3.259787857532501221e-01 8.203309029340744019e-03 1.820918545126914978e-02 -3.590015172958374023e-01 1.264129648916423321e-03 1.261401325464248657e-01 -1.219037398695945740e-01 4.348671436309814453e-01 1.058256700634956360e-01 -1.611480712890625000e-01 -1.587994098663330078e-01 7.759620249271392822e-02 7.362534850835800171e-02 -2.114714123308658600e-02 -1.110101789236068726e-01 2.698841989040374756e-01 2.450901828706264496e-02 1.713044494390487671e-01 1.762764453887939453e-01 -1.865673996508121490e-02 -2.428705394268035889e-01 -1.625667810440063477e-01 -1.714829653501510620e-01
-3.373254090547561646e-02 1.172115281224250793e-02 -2.005026936531066895e-01 -1.302097141742706299e-01 -1.478711068630218506e-01 2.792572416365146637e-02 7.023453712463378906e-02 8.759714663028717041e-02 5.214150249958038330e-02 3.774223625659942627e-01 1.355541497468948364e-01 -8.685143664479255676e-03 -1.437906622886657715e-01 1.642437577247619629e-01 4.366186857223510742e-01 -2.383348047733306885e-01 1.718771308660507202e-01 9.347467124462127686e-02 7.967627793550491333e-02 1.752853691577911377e-01 2.939606457948684692e-02 -7.470206171274185181e-02 -3.478446006774902344e-01 1.209968179464340210e-01 -1.623950153589248657e-02 -2.960409820079803467e-01 1.306493580341339111e-01 2.180818319320678711e-01 2.284809947013854980e-01 -3.394660726189613342e-02 -1.522604823112487793e-01 -3.322484716773033142e-02
-1.161734461784362793e-01 2.797049283981323242e-02 -2.212669514119625092e-02 1.475209444761276245e-01 1.090505495667457581e-01 -2.179463803768157959e-01 2.235046029090881348e-01 3.630769252777099609e-01 -1.008005887269973755e-01 1.187221109867095947e-01 1.501155495643615723e-01 -2.935856580734252930e-01 -5.472543090581893921e-02 -7.509122043848037720e-02 2.781163752079010010e-01 -1.532855182886123657e-01 1.572214663028717041e-01 3.463424444198608398e-01 -1.659213304519653320e-01 -1.772815138101577759e-01 1.087875738739967346e-01 9.037521667778491974e-03 -8.524695411324501038e-03 1.020773947238922119e-01 3.562449943274259567e-03 -3.455422818660736084e-01 1.201945170760154724e-01 1.949107944965362549e-01 1.408581435680389404e-01 1.226546764373779297e-01 4.261432960629463196e-02 -2.127123028039932251e-01
7.294391840696334839e-02 1.890312880277633667e-01 7.283183932304382324e-02 1.527672857046127319e-01 -2.255764752626419067e-01 5.981189012527465820e-02 -2.939678430557250977e-01 2.483120411634445190e-01 -2.599605917930603027e-01 8.514252305030822754e-02 2.316042780876159668e-01 4.063552245497703552e-03 -1.591644994914531708e-02 -8.371739089488983154e-02 3.032203018665313721e-01 4.987379536032676697e-02 1.429792586714029312e-02 5.608383566141128540e-02 -2.851873934268951416e-01 4.881209880113601685e-02 1.009198427200317383e-01 -3.221451491117477417e-02 -1.841005980968475342e-01 6.918338686227798462e-02 2.124786078929901123e-01 -3.241690993309020996e-01 2.120631784200668335e-01 1.759155392646789551e-01 2.613502740859985352e-01 4.520633816719055176e-02 -2.276969850063323975e-01 -1.108084917068481445e-01
-5.603612214326858521e-02 -1.320698559284210205e-01 -7.703720778226852417e-02 -2.417086809873580933e-01 1.636868715286254883e-01 -6.689086556434631348e-03 1.472624689340591431e-01 2.395725846290588379e-01 -6.888999044895172119e-02 3.010579645633697510e-01 5.522600188851356506e-02 -2.001940459012985229e-01 9.751079231500625610e-02 -1.077556684613227844e-01 2.887856364250183105e-01 9.848947077989578247e-02 -1.292043481953442097e-03 -3.424065560102462769e-02 -1.311194300651550293e-01 -1.748455613851547241e-01 -1.655753403902053833e-01 -3.446563184261322021e-01 -5.344408750534057617e-02 1.469214409589767456e-01 3.138840496540069580e-01 -3.252616822719573975e-01 -1.974512338638305664e-01 7.613869011402130127e-02 -1.233255714178085327e-01 -1.532883755862712860e-02 7.809123396873474121e-02 -2.572673857212066650e-01
-8.549563586711883545e-02 4.177637398242950439e-02 2.352653294801712036e-01 1.249499842524528503e-01 1.247179228812456131e-03 -2.388522922992706299e-01 -2.338686026632785797e-03 -9.644497185945510864e-02 9.106841869652271271e-03 4.132585227489471436e-01 3.265349268913269043e-01 -6.779238581657409668e-02 6.141245365142822266e-03 -8.693442493677139282e-02 2.406934797763824463e-01 -3.169337809085845947e-01 -1.606815122067928314e-02 2.541054785251617432e-01 1.872896552085876465e-01 4.555359110236167908e-02 -1.200880035758018494e-01 -1.735558509826660156e-01 -2.597467005252838135e-01 7.493739575147628784e-02 1.064708339981734753e-05 -2.512173354625701904e-01 -1.278679221868515015e-01 2.176834791898727417e-01 1.296521127223968506e-01 1.464857067912817001e-02 -1.952190697193145752e-01 -6.303811818361282349e-02
-1.532527953386306763e-01 -4.404141008853912354e-02 1.736867874860763550e-01 1.065240800380706787e-02 -1.636172682046890259e-01 -1.894979476928710938e-01 8.708868920803070068e-02 4.144876822829246521e-02 -6.040140986442565918e-02 4.904715716838836670e-01 2.510306425392627716e-02 -2.085179388523101807e-01 -2.076506316661834717e-01 6.312620826065540314e-03 1.556763797998428345e-01 -1.917972117662429810e-01 -6.770630180835723877e-02 2.188571393489837646e-01 2.895209789276123047e-01 7.756125181913375854e-02 -1.266295835375785828e-02 -5.242157727479934692e-03 -3.727565109729766846e-01 -2.102554887533187866e-01 6.630196422338485718e-02 -3.296466767787933350e-01 -9.599627554416656494e-02 1.564732939004898071e-01 7.424168288707733154e-02 -3.395913168787956238e-02 -2.682394348084926605e-02 4.993187030777335167e-04
-1.494488120079040527e-01 -2.403501570224761963e-01 5.468226224184036255e-02 8.448190242052078247e-02 -2.692635953426361084e-01 1.810188293457031250e-01 4.760193824768066406e-02 -7.657500356435775757e-02 1.188080534338951111e-01 4.044395685195922852e-01 3.692282438278198242e-01 -1.517464071512222290e-01 1.289828121662139893e-02 -2.193843573331832886e-02 3.612665534019470215e-01 -1.524748951196670532e-01 1.928259432315826416e-01 1.668994426727294922e-01 -8.002188056707382202e-02 6.138613447546958923e-02 1.957762427628040314e-02 -2.022607997059822083e-02 -2.711283974349498749e-02 -7.418966293334960938e-02 1.386897563934326172e-01 -1.355052739381790161e-01 1.245073527097702026e-01 1.725413948297500610e-01 -8.126738667488098145e-02 1.944991350173950195e-01 2.631837427616119385e-01 -1.615744829177856445e-01
2.047475278377532959e-01 1.704012304544448853e-01 8.009739965200424194e-02 1.806221902370452881e-01 5.547752231359481812e-02 -2.214312851428985596e-01 8.324861526489257812e-02 -7.692582905292510986e-02 6.492075324058532715e-02 2.585600614547729492e-01 1.000647768378257751e-01 -8.270935714244842529e-02 -2.621268630027770996e-01 1.056790053844451904e-01 4.649316072463989258e-01 -5.838820710778236389e-02 1.241042762994766235e-01 3.881051391363143921e-02 -1.242731958627700806e-01 -2.845851005986332893e-03 2.890171110630035400e-01 1.840969920158386230e-01 -4.041665792465209961e-02 5.615213513374328613e-02 2.688816785812377930e-01 -1.419378519058227539e-01 8.398707956075668335e-03 1.532671898603439331e-01 2.349931895732879639e-01 -3.100771307945251465e-01 -1.240941435098648071e-01 -1.817236468195915222e-02
-1.412994861602783203e-01 -1.651849895715713501e-01 1.104309968650341034e-02 1.827515512704849243e-01 -1.362488567829132080e-01 -9.385365992784500122e-02 3.498890623450279236e-02 1.017840579152107239e-01 -5.683550238609313965e-02 3.325683474540710449e-01 1.498510688543319702e-01 -2.878603935241699219e-01 5.283709987998008728e-02 -5.856275931000709534e-02 2.704850733280181885e-01 -2.650520801544189453e-01 -1.308439373970031738e-01 1.814725250005722046e-01 5.413014441728591919e-02 -3.130862861871719360e-02 -1.779430210590362549e-01 -1.177814677357673645e-01 -2.801737487316131592e-01 -1.434812098741531372e-01 1.967691183090209961e-01 -3.663180470466613770e-01 -2.226950228214263916e-01 1.700519770383834839e-01 2.140917032957077026e-01 -1.067231297492980957e-01 -5.314982309937477112e-02 3.786976262927055359e-02
-1.897646188735961914e-01 -7.719026505947113037e-02 6.191692873835563660e-02 1.505769789218902588e-01 -5.388125032186508179e-02 -2.475524544715881348e-01 -7.330545783042907715e-02 -1.747516542673110962e-02 7.212004810571670532e-02 3.690823614597320557e-01 -3.065388090908527374e-02 -1.465357393026351929e-01 3.249152004718780518e-02 9.341081231832504272e-02 1.146403700113296509e-01 -2.485913634300231934e-01 7.684161514043807983e-02 3.590997755527496338e-01 -6.144567206501960754e-02 -2.208565324544906616e-01 -1.943844407796859741e-01 -2.638729810714721680e-01 -3.052008450031280518e-01 -5.281023681163787842e-02 4.200053960084915161e-02 -3.787449598312377930e-01 3.128130733966827393e-02 2.560701370239257812e-01 9.790910035371780396e-02 8.538848720490932465e-03 -2.189149893820285797e-02 2.099331468343734741e-02
1.763433665037155151e-01 -3.986411262303590775e-03 2.069492340087890625e-01 1.443350017070770264e-01 -1.444303542375564575e-01 -1.544913947582244873e-01 -9.999438375234603882e-02 -9.013382717967033386e-03 -1.977414637804031372e-01 8.141579478979110718e-02 2.956110239028930664e-01 3.095377795398235321e-02 -2.792059183120727539e-01 2.641068957746028900e-02 1.454130560159683228e-01 -3.094072937965393066e-01 -5.415086820721626282e-02 2.617637217044830322e-01 -1.372012943029403687e-01 -8.894529938697814941e-02 1.235151439905166626e-01 7.120234519243240356e-02 -5.804623011499643326e-03 -3.055720627307891846e-01 2.327071428298950195e-01 -1.036291420459747314e-01 2.282315343618392944e-01 3.497216701507568359e-01 5.700752511620521545e-02 -1.679833978414535522e-01 9.763951599597930908e-02 -1.691241264343261719e-01
4.766242578625679016e-02 1.388519257307052612e-01 9.754067659378051758e-02 1.468489170074462891e-01 1.430578343570232391e-02 -2.130307815968990326e-02 1.890569329261779785e-01 1.301692724227905273e-01 -3.250798210501670837e-02 1.091540828347206116e-01 -1.892110258340835571e-01 7.039664685726165771e-02 -2.260127663612365723e-01 7.423620671033859253e-03 5.630299448966979980e-01 -1.604212075471878052e-02 1.730480603873729706e-02 8.059930056333541870e-02 -3.092254139482975006e-02 -3.635323420166969299e-02 -8.211973309516906738e-02 1.511702872812747955e-02 -7.323178648948669434e-02 -2.106245905160903931e-01 4.689743518829345703e-01 -2.697021365165710449e-01 -9.626980870962142944e-02 -5.450952053070068359e-02 -1.381584554910659790e-01 -1.706234961748123169e-01 -7.172471284866333008e-02 -2.187893092632293701e-01
1.645328104496002197e-01 -2.382394485175609589e-02 1.172229126095771790e-01 1.774219721555709839e-01 1.939056254923343658e-02 -1.652711816132068634e-02 2.229449450969696045e-01 1.949284970760345459e-01 -6.972780078649520874e-02 8.000919967889785767e-02 2.427401244640350342e-01 1.041594520211219788e-02 -3.642302453517913818e-01 1.018460914492607117e-01 1.448446214199066162e-01 -1.158217638731002808e-01 -8.397444337606430054e-02 5.188337340950965881e-02 -2.566317021846771240e-01 1.021854877471923828e-01 2.142793089151382446e-01 -1.883607804775238037e-01 -1.144619062542915344e-01 -1.231600940227508545e-01 6.516037881374359131e-02 -2.084056884050369263e-01 1.071997359395027161e-02 3.655253350734710693e-01 3.664245307445526123e-01 8.354065567255020142e-02 2.423712313175201416e-01 -1.181622073054313660e-01
1.573191583156585693e-01 2.828960716724395752e-01 -2.069798111915588379e-01 3.496233373880386353e-02 4.787888005375862122e-02 1.392165124416351318e-01 1.384657174348831177e-01 1.611917167901992798e-01 1.163129433989524841e-01 1.574305891990661621e-01 -5.793952196836471558e-02 6.345310062170028687e-02 -4.635171219706535339e-02 -9.547088295221328735e-02 4.674574434757232666e-01 9.032613039016723633e-02 -7.844017446041107178e-02 8.567699790000915527e-02 -7.761987298727035522e-02 3.013713285326957703e-02 -1.614992618560791016e-01 -4.201296865940093994e-01 -9.964613616466522217e-02 -2.071949243545532227e-01 -4.201988503336906433e-02 -3.746322691440582275e-01 1.266139149665832520e-01 9.583882987499237061e-02 3.746309131383895874e-02 -4.354941099882125854e-02 2.190996110439300537e-01 -7.861959189176559448e-02
-4.648315906524658203e-02 -8.616745471954345703e-02 2.367132753133773804e-01 1.556417942047119141e-01 -2.273842692375183105e-01 -1.589649468660354614e-01 -4.235692322254180908e-02 1.893280148506164551e-01 -2.037234604358673096e-01 3.807518184185028076e-01 8.266068249940872192e-02 -3.775026276707649231e-02 3.336068615317344666e-02 -1.338967531919479370e-01 8.049266040325164795e-02 -3.594464063644409180e-01 1.694682613015174866e-02 4.090076386928558350e-01 1.056600511074066162e-01 -2.546214126050472260e-02 -1.177175641059875488e-01 -1.395295262336730957e-01 -7.934257388114929199e-02 -1.264675259590148926e-01 1.979960352182388306e-01 -3.490208089351654053e-01 -4.093206301331520081e-02 1.525957882404327393e-01 2.480713091790676117e-02 -1.273408234119415283e-01 -6.645926833152770996e-02 -6.213053315877914429e-02
-3.300979733467102051e-01 4.347712919116020203e-02 2.454528063535690308e-01 3.743150085210800171e-02 -2.754751741886138916e-01 -5.135232582688331604e-02 -2.932958863675594330e-02 5.082796514034271240e-02 -1.041071638464927673e-01 2.433141916990280151e-01 -6.418324261903762817e-02 -2.638000845909118652e-01 -3.330763280391693115e-01 -2.056204378604888916e-01 1.024593487381935120e-01 -1.650780811905860901e-02 8.609674125909805298e-02 1.974575817584991455e-01 -2.106092721223831177e-01 9.218138456344604492e-02 1.569175571203231812e-01 -2.882381677627563477e-01 1.756653189659118652e-02 -5.415865033864974976e-02 1.575565934181213379e-01 -2.349367141723632812e-01 5.653562769293785095e-02 7.915256917476654053e-02 2.231563925743103027e-01 -1.491847783327102661e-01 -2.561019659042358398e-01 2.153334952890872955e-02
1.356752216815948486e-01 -1.841469109058380127e-01 -9.381441026926040649e-02 1.908578872680664062e-01 -1.482415851205587387e-02 -5.342318117618560791e-02 -3.512630239129066467e-02 2.185420840978622437e-01 4.244967363774776459e-03 1.417097151279449463e-01 -6.228480115532875061e-02 -7.403909415006637573e-02 8.861415833234786987e-02 1.997411102056503296e-01 4.732559621334075928e-01 -8.725996315479278564e-02 -2.248642146587371826e-01 1.654689610004425049e-01 -8.602397143840789795e-02 1.219319738447666168e-02 1.592922210693359375e-01 -2.304606288671493530e-01 -1.137285158038139343e-01 3.959647566080093384e-02 2.851352989673614502e-01 1.493453979492187500e-01 2.019765526056289673e-01 3.703489005565643311e-01 -1.203497871756553650e-01 3.522400557994842529e-02 -2.525017559528350830e-01 -4.548626765608787537e-02
-4.610585421323776245e-02 6.691763550043106079e-02 2.226815521717071533e-01 -5.432135611772537231e-02 1.834909319877624512e-01 -2.100072652101516724e-01 -2.397451251745223999e-01 1.637748815119266510e-02 -5.289419367909431458e-02 2.551608979701995850e-01 1.332278400659561157e-01 2.616903744637966156e-02 -6.474448740482330322e-02 7.358159869909286499e-02 2.101476043462753296e-01 -4.765670746564865112e-04 -9.221696108579635620e-02 7.712800055742263794e-02 -6.701210886240005493e-02 3.191154301166534424e-01 -2.859740853309631348e-01 -1.203379184007644653e-01 -1.353717744350433350e-01 -1.230041012167930603e-01 4.088664352893829346e-01 -1.716673523187637329e-01 2.725905179977416992e-01 2.751885652542114258e-01 -1.243561953306198120e-01 -2.138190716505050659e-01 -7.942467182874679565e-02 -2.386744506657123566e-02
-5.013617128133773804e-02 -3.534331545233726501e-02 2.546767890453338623e-01 6.220138818025588989e-02 4.186064377427101135e-02 -2.289807498455047607e-01 1.277123093605041504e-01 2.925653457641601562e-01 -1.683946847915649414e-01 1.718040704727172852e-01 3.389862775802612305e-01 -1.841041147708892822e-01 -1.385044902563095093e-01 -1.888825297355651855e-01 8.207196742296218872e-02 -2.698096632957458496e-01 5.809949710965156555e-02 9.480386972427368164e-02 3.520119562745094299e-02 -2.148662135004997253e-02 1.548332422971725464e-01 -1.907707601785659790e-01 -5.996694415807723999e-02 -1.788460504030808806e-04 5.781420692801475525e-02 -3.536593317985534668e-01 4.659418947994709015e-03 1.213767901062965393e-01 3.526475429534912109e-01 -2.675803601741790771e-01 6.746119260787963867e-02 9.293543547391891479e-02
-1.929295831359922886e-03 2.023748606443405151e-01 2.373837977647781372e-01 2.210651785135269165e-01 6.922370195388793945e-02 -5.839016288518905640e-02 -2.526413798332214355e-01 1.508550345897674561e-01 6.310611963272094727e-02 -2.642542496323585510e-02 -7.608350366353988647e-02 -4.290138781070709229e-01 -2.183879539370536804e-02 -2.223254367709159851e-02 2.019641846418380737e-01 -3.236756473779678345e-02 1.291075199842453003e-01 -7.799571007490158081e-02 -2.681776881217956543e-02 -4.560989886522293091e-02 8.228138834238052368e-02 -1.776552498340606689e-01 -8.325476944446563721e-02 -2.313060462474822998e-01 -1.974178850650787354e-02 -1.475581079721450806e-01 -8.962365984916687012e-02 3.124100863933563232e-01 1.845042407512664795e-01 1.110511496663093567e-01 2.305197715759277344e-01 -4.124037027359008789e-01
-2.197325676679611206e-01 1.803046911954879761e-01 3.160434365272521973e-01 2.775595784187316895e-01 -1.592220067977905273e-01 -2.253888994455337524e-01 -1.243004053831100464e-01 1.164757236838340759e-01 -7.124163955450057983e-02 3.324348032474517822e-01 2.497613877058029175e-01 -4.118603467941284180e-02 -1.545346975326538086e-01 -1.076372489333152771e-01 1.634351760149002075e-01 -7.670837920159101486e-03 -6.109450012445449829e-02 2.117006927728652954e-01 -1.495460718870162964e-01 2.145890295505523682e-01 9.910495579242706299e-02 -9.249188005924224854e-02 -1.177368760108947754e-01 -1.344594210386276245e-01 7.199109345674514771e-02 -2.489093840122222900e-01 1.498989462852478027e-01 1.913498900830745697e-02 2.796897888183593750e-01 -1.708776652812957764e-01 -1.747297942638397217e-01 -1.835219329223036766e-03
-4.320459440350532532e-02 -2.019584625959396362e-01 1.567508876323699951e-01 1.137522906064987183e-01 2.416190505027770996e-01 1.752755790948867798e-02 -3.677986189723014832e-02 -1.888044178485870361e-02 -9.000544995069503784e-02 6.902015209197998047e-02 1.192536947201006114e-04 3.021619021892547607e-01 1.591941863298416138e-01 6.763871014118194580e-02 1.608850806951522827e-01 1.868521124124526978e-01 2.404213398694992065e-01 -3.778841346502304077e-02 8.632253110408782959e-02 -1.346895843744277954e-01 2.570551820099353790e-03 -2.860264778137207031e-01 -7.314625382423400879e-02 -2.694965898990631104e-01 2.486029267311096191e-01 -7.839481532573699951e-02 4.955771937966346741e-02 1.344223469495773315e-01 3.233219385147094727e-01 2.948945621028542519e-03 -2.788144350051879883e-01 -3.862379193305969238e-01
2.126936167478561401e-01 8.272256702184677124e-03 -5.203717574477195740e-02 2.177233397960662842e-01 7.985718548297882080e-02 -4.794708639383316040e-02 -2.048930227756500244e-01 1.122029274702072144e-01 7.055714726448059082e-02 6.931078433990478516e-02 3.419919312000274658e-01 -1.837384328246116638e-02 -5.244665965437889099e-02 -2.000361382961273193e-01 1.794879734516143799e-01 -1.694840639829635620e-01 2.001114338636398315e-01 -1.593983322381973267e-01 2.574491202831268311e-01 -2.139827162027359009e-01 5.903726443648338318e-02 -1.000767275691032410e-01 1.847354322671890259e-01 -1.286170929670333862e-01 2.589126229286193848e-01 -2.445341944694519043e-01 -2.014427632093429565e-01 2.418717890977859497e-01 9.436610341072082520e-02 -2.165932506322860718e-01 1.146683394908905029e-01 -2.719907462596893311e-01
-1.973836310207843781e-02 -7.819828391075134277e-02 -1.159479096531867981e-01 -8.940511383116245270e-03 -6.063244771212339401e-03 -6.164169311523437500e-02 -5.420889356173574924e-04 1.752461791038513184e-01 -8.645159006118774414e-02 1.502219289541244507e-01 2.096982598304748535e-01 -1.451399922370910645e-01 -2.947507500648498535e-01 -2.729426324367523193e-01 1.231859698891639709e-01 -2.356133908033370972e-01 5.996497720479965210e-02 3.754565119743347168e-01 -1.456182003021240234e-01 2.268609702587127686e-01 -1.745547540485858917e-02 -4.294203519821166992e-01 -1.688877791166305542e-01 -1.026968285441398621e-01 1.502592712640762329e-01 -1.774655431509017944e-01 -1.822897344827651978e-01 -1.002999916672706604e-01 9.564654529094696045e-02 -1.739848963916301727e-02 -2.180120944976806641e-01 1.514197885990142822e-01
-3.973856568336486816e-03 -6.194877624511718750e-02 1.611921191215515137e-01 5.098022520542144775e-02 5.285263806581497192e-02 9.018648415803909302e-02 5.610033497214317322e-02 -9.318206459283828735e-02 1.508597433567047119e-01 1.845200955867767334e-01 1.418687701225280762e-01 -2.009094357490539551e-01 -2.222957015037536621e-01 -1.311352401971817017e-01 5.330288410186767578e-01 1.917153447866439819e-01 -6.782508641481399536e-02 3.015089631080627441e-01 -9.638430178165435791e-02 -2.326594889163970947e-01 1.880271732807159424e-01 -1.366524696350097656e-01 1.642289608716964722e-01 -1.560205966234207153e-01 3.289783895015716553e-01 -1.211589500308036804e-01 -4.051566496491432190e-02 7.051527500152587891e-02 -8.430013060569763184e-02 5.603485181927680969e-02 -3.533118963241577148e-02 -1.863832771778106689e-01
1.866616457700729370e-01 7.793165743350982666e-02 2.745935022830963135e-01 8.569072932004928589e-02 1.909572184085845947e-01 7.259894162416458130e-02 -3.580169379711151123e-01 2.252076566219329834e-01 -4.926415532827377319e-02 1.032670959830284119e-01 5.885739251971244812e-02 1.756822466850280762e-01 2.586573362350463867e-03 1.789499074220657349e-02 1.650303900241851807e-01 -4.148097336292266846e-01 1.375868916511535645e-01 -1.718702958896756172e-03 -1.411091685295104980e-01 1.109513863921165466e-01 2.270943298935890198e-02 -1.577174365520477295e-01 5.458822846412658691e-02 -3.144414126873016357e-01 2.907707393169403076e-01 -3.304788470268249512e-02 -1.472245901823043823e-02 1.100329756736755371e-01 1.405027359724044800e-01 -1.134118214249610901e-01 -2.077202349901199341e-01 -2.377974241971969604e-01
3.514993488788604736e-01 -5.721599981188774109e-02 3.506455123424530029e-01 1.940425336360931396e-01 1.636980623006820679e-01 -3.828089311718940735e-02 -8.666888624429702759e-02 -2.692913264036178589e-02 -2.122801244258880615e-01 1.346961855888366699e-01 2.209758311510086060e-01 -3.340815007686614990e-02 -2.361200153827667236e-01 -4.153899103403091431e-02 2.972802519798278809e-01 -5.676911398768424988e-02 3.154187276959419250e-02 1.992989331483840942e-02 -4.813582450151443481e-02 3.015060909092426300e-02 -1.723746061325073242e-01 -8.962176740169525146e-02 1.186555624008178711e-01 -2.031576931476593018e-01 -6.137210130691528320e-02 -2.909376919269561768e-01 -2.754946351051330566e-01 1.424290984869003296e-02 -7.194636762142181396e-02 -1.679733842611312866e-01 -1.115090548992156982e-01 -3.252529203891754150e-01
-2.613312900066375732e-01 1.289687305688858032e-01 3.169092908501625061e-02 1.392198354005813599e-01 -2.851151674985885620e-02 3.328735008835792542e-02 5.579067766666412354e-02 1.250367797911167145e-02 1.108344048261642456e-01 8.730088174343109131e-02 -1.372834295034408569e-01 -1.192134842276573181e-01 -2.136986255645751953e-01 -1.148094087839126587e-01 2.268300950527191162e-01 -1.261867880821228027e-01 2.704007625579833984e-01 2.220680564641952515e-01 -3.069629073143005371e-01 -1.446802318096160889e-01 9.150396287441253662e-02 -1.384287923574447632e-01 -2.888664007186889648e-01 1.273182779550552368e-01 2.609782218933105469e-01 -2.333474904298782349e-01 1.865633726119995117e-01 3.398353755474090576e-01 1.745988130569458008e-01 1.910405233502388000e-02 1.541381031274795532e-01 -1.344145685434341431e-01
-1.146532893180847168e-01 -1.575371176004409790e-01 7.778485864400863647e-02 3.213824331760406494e-02 7.570432499051094055e-03 -5.213926360011100769e-02 -4.192066565155982971e-02 -4.929515346884727478e-02 -1.525645703077316284e-01 5.262158513069152832e-01 1.970142591744661331e-03 -1.759892702102661133e-01 -2.019672095775604248e-01 3.820512071251869202e-02 -9.834199398756027222e-02 -2.117764651775360107e-01 6.543035805225372314e-02 1.548233628273010254e-01 1.709570363163948059e-02 1.410285681486129761e-01 6.731288135051727295e-02 -4.936025291681289673e-02 -1.926714926958084106e-01 -1.054150387644767761e-01 2.566243335604667664e-02 -2.349445372819900513e-01 7.122721523046493530e-02 3.829830288887023926e-01 7.160434126853942871e-02 -3.921451866626739502e-01 -2.227447479963302612e-01 -1.738398894667625427e-02
-9.724416583776473999e-02 -3.590672835707664490e-02 -1.838872134685516357e-01 2.170625627040863037e-01 -9.931821376085281372e-02 -1.699803620576858521e-01 -4.966691136360168457e-02 1.101785302162170410e-01 -2.661699950695037842e-01 4.278361201286315918e-01 1.260726600885391235e-01 1.003137379884719849e-01 -1.595804244279861450e-01 -6.928628683090209961e-02 2.734479904174804688e-01 5.896806716918945312e-02 1.576196551322937012e-01 -1.770837930962443352e-03 -1.117733046412467957e-01 1.704840362071990967e-01 1.724975407123565674e-01 -5.167735740542411804e-03 -1.255044192075729370e-01 -2.092100679874420166e-02 2.089032530784606934e-01 -1.170952320098876953e-01 2.685373127460479736e-01 1.961105614900588989e-01 3.528940975666046143e-01 -5.015082284808158875e-02 -2.398530691862106323e-01 4.143196716904640198e-02
1.630147993564605713e-01 -2.557673491537570953e-02 -9.951491653919219971e-02 1.772894859313964844e-01 2.640313208103179932e-01 -1.560619026422500610e-01 1.517216265201568604e-01 1.542588919401168823e-01 -2.199482321739196777e-01 5.891980603337287903e-02 1.843282282352447510e-01 1.060910522937774658e-02 -1.743632853031158447e-01 -1.542908400297164917e-01 3.169563114643096924e-01 5.031635239720344543e-02 -3.727519512176513672e-02 2.633725404739379883e-01 2.818879112601280212e-02 -6.551083177328109741e-02 -5.574874579906463623e-03 2.537432312965393066e-02 5.352651700377464294e-02 -1.744115054607391357e-01 3.521144688129425049e-01 -2.360183000564575195e-01 2.329150289297103882e-01 -8.170393854379653931e-02 3.076166212558746338e-01 3.789808601140975952e-02 -2.465315312147140503e-01 -2.003951072692871094e-01
-5.945097282528877258e-02 -5.016678944230079651e-02 1.884005963802337646e-02 3.737564384937286377e-02 2.062183469533920288e-01 1.359832584857940674e-01 -3.133071213960647583e-02 2.823669910430908203e-01 -2.412093430757522583e-01 2.309122085571289062e-01 1.578985154628753662e-01 1.065605878829956055e-01 -4.465379118919372559e-01 -2.431591153144836426e-01 2.260725349187850952e-01 4.277623817324638367e-02 1.991198360919952393e-01 1.711499989032745361e-01 -2.600000202655792236e-01 1.621742993593215942e-01 1.652413159608840942e-01 -1.371209770441055298e-01 -5.180101841688156128e-02 5.893247202038764954e-02 7.665275037288665771e-02 -2.086298540234565735e-02 1.479028165340423584e-01 1.076012179255485535e-01 3.543349504470825195e-01 -4.315103590488433838e-02 -9.426858276128768921e-02 -6.759947631508111954e-03
8.300860971212387085e-02 -4.971936810761690140e-03 -2.371942847967147827e-01 1.118512228131294250e-01 1.818251311779022217e-01 5.964099988341331482e-02 -2.392257191240787506e-02 7.167760282754898071e-02 -1.807349920272827148e-02 6.593950092792510986e-02 1.763899028301239014e-01 -2.752531468868255615e-01 -2.720141708850860596e-01 -1.261708587408065796e-01 5.634772777557373047e-01 8.754083514213562012e-02 -9.343677759170532227e-02 1.144033744931221008e-01 9.529805183410644531e-02 2.247458137571811676e-02 -1.928036063909530640e-01 -1.275807172060012817e-01 -3.169295145198702812e-03 3.392795845866203308e-02 2.894661426544189453e-01 -2.073331177234649658e-01 -2.127350866794586182e-01 -1.435181349515914917e-01 3.724369406700134277e-02 -1.073606833815574646e-01 -1.815558969974517822e-02 -2.519151568412780762e-01
-1.038696542382240295e-01 1.946756988763809204e-01 -1.658154278993606567e-01 -7.175537198781967163e-02 9.538703411817550659e-02 -1.527384966611862183e-01 4.168849810957908630e-02 5.884283408522605896e-02 -9.293526411056518555e-02 3.181236386299133301e-01 4.983270540833473206e-02 1.112704947590827942e-01 -2.728966474533081055e-01 -4.661563038825988770e-02 2.950017750263214111e-01 -3.793177902698516846e-01 -1.280155479907989502e-01 -7.038642466068267822e-02 -1.745672337710857391e-02 -6.745775789022445679e-02 2.975753545761108398e-01 -3.620347678661346436e-01 -2.814977169036865234e-01 1.801731064915657043e-02 -6.891100108623504639e-02 -4.751824308186769485e-03 -2.391312122344970703e-01 1.436233967542648315e-01 -5.730484053492546082e-02 -1.427514851093292236e-01 1.193654313683509827e-01 -5.391824990510940552e-02
1.752055883407592773e-01 9.148304909467697144e-02 -1.279147155582904816e-02 5.345919728279113770e-02 1.149575188755989075e-01 1.183837354183197021e-01 1.940497308969497681e-01 -7.432112097740173340e-02 2.033177167177200317e-01 9.724251180887222290e-02 -1.268703639507293701e-01 -2.488614022731781006e-01 -6.338138878345489502e-02 1.153451129794120789e-01 5.496686100959777832e-01 -1.101031824946403503e-01 5.553473532199859619e-02 9.429850429296493530e-02 -2.527107000350952148e-01 -7.935472577810287476e-02 1.464595347642898560e-01 -3.022584617137908936e-01 8.322624862194061279e-02 -1.424415558576583862e-01 3.537784516811370850e-01 -1.683667600154876709e-01 7.465528696775436401e-02 2.480479329824447632e-02 2.539618313312530518e-02 -3.276710212230682373e-02 -1.101237758994102478e-01 -1.771928071975708008e-01
1.998646557331085205e-01 2.396235466003417969e-01 1.767428964376449585e-01 4.247752204537391663e-02 -2.061218619346618652e-01 -2.845168579369783401e-03 -3.110803961753845215e-01 1.766640096902847290e-01 3.444578871130943298e-02 2.064619660377502441e-01 2.111131399869918823e-01 -5.762474238872528076e-02 -5.995016917586326599e-02 -7.142204791307449341e-02 2.067425400018692017e-01 -9.725815057754516602e-02 1.342172026634216309e-01 1.199310272932052612e-01 9.373962879180908203e-02 -2.463925629854202271e-01 2.262190282344818115e-01 -7.979281991720199585e-02 -2.044096291065216064e-01 1.016197800636291504e-01 2.024256587028503418e-01 -1.261522173881530762e-01 3.859463334083557129e-01 -3.476548194885253906e-02 2.516750395298004150e-01 2.865540422499179840e-02 -6.046865135431289673e-02 -2.451529651880264282e-01
-2.188817709684371948e-01 -2.043314427137374878e-01 5.341362953186035156e-02 -5.491089448332786560e-02 -9.932607412338256836e-02 -1.334305107593536377e-01 -6.770020723342895508e-02 1.298033632338047028e-02 2.741323038935661316e-02 2.508907020092010498e-01 1.866739094257354736e-01 -1.315457969903945923e-01 -3.732455372810363770e-01 -2.314775884151458740e-01 3.488724827766418457e-01 -4.102474451065063477e-01 1.992527395486831665e-01 1.879685670137405396e-01 -1.402201950550079346e-01 1.024981141090393066e-01 -1.491708401590585709e-02 -1.383441686630249023e-01 9.767369180917739868e-02 -4.609588533639907837e-02 -1.302773691713809967e-02 -7.656366378068923950e-02 9.006083011627197266e-02 2.379281446337699890e-02 6.379253696650266647e-03 -2.645499072968959808e-02 -3.326647579669952393e-01 -1.046369299292564392e-01
-5.838471278548240662e-02 4.045805707573890686e-02 7.484941929578781128e-02 7.187605649232864380e-02 -3.825048506259918213e-01 -1.492785811424255371e-01 -6.754802912473678589e-02 4.844008982181549072e-01 7.373452186584472656e-02 1.600856631994247437e-01 3.107068836688995361e-01 3.347624465823173523e-02 -2.627540528774261475e-01 -5.358942970633506775e-02 2.207349799573421478e-02 1.253913789987564087e-01 -1.784436032176017761e-02 7.665224373340606689e-02 7.000157237052917480e-02 -7.389503996819257736e-03 3.624279052019119263e-02 -2.088650912046432495e-01 -1.649614572525024414e-01 -4.570863842964172363e-01 9.031921625137329102e-02 -1.616875231266021729e-01 -5.214211344718933105e-02 7.260066270828247070e-02 -1.826152205467224121e-02 -5.582639016211032867e-03 -9.259460121393203735e-02 -1.268210858106613159e-01
1.027584075927734375e-01 -3.878883272409439087e-02 1.542933285236358643e-01 -1.083793491125106812e-02 1.009792238473892212e-01 1.796209514141082764e-01 -4.589587077498435974e-02 2.468085438013076782e-01 1.370773315429687500e-01 1.047269478440284729e-01 1.308407634496688843e-02 -2.685766816139221191e-01 1.430948227643966675e-01 2.035425305366516113e-01 3.286185264587402344e-01 1.411144714802503586e-02 -2.207998782396316528e-01 2.875357568264007568e-01 -1.789496690034866333e-01 3.619871102273464203e-03 2.705285549163818359e-01 -2.600020468235015869e-01 -2.220123410224914551e-01 -1.844441145658493042e-01 3.285345137119293213e-01 -4.145196452736854553e-02 -1.295883581042289734e-02 2.233186066150665283e-01 -1.084070280194282532e-01 -4.372797533869743347e-02 -1.251369565725326538e-01 -9.897603094577789307e-02
-6.545798480510711670e-02 -1.794593036174774170e-01 2.196560204029083252e-01 6.980143487453460693e-02 -3.934190049767494202e-02 -1.574451625347137451e-01 -1.277017444372177124e-01 -2.592767775058746338e-01 5.242994055151939392e-02 6.318978965282440186e-02 5.171872302889823914e-02 6.084926053881645203e-02 -2.951692640781402588e-01 -1.121946051716804504e-02 3.978753983974456787e-01 7.985926419496536255e-02 1.170398145914077759e-01 5.236045271158218384e-02 4.969360306859016418e-02 1.777772605419158936e-01 1.858999137766659260e-03 -5.070864688605070114e-03 -1.707793921232223511e-01 -1.405781954526901245e-01 3.783442080020904541e-01 -9.298780560493469238e-02 1.728156805038452148e-01 3.384939432144165039e-01 -2.810991704463958740e-01 1.428573727607727051e-01 -1.572276055812835693e-01 -1.249641627073287964e-01
3.382435441017150879e-02 -7.135957479476928711e-02 1.460814923048019409e-01 7.466550171375274658e-02 -1.791309267282485962e-01 2.250845730304718018e-01 2.836449630558490753e-02 5.959137901663780212e-02 3.997608646750450134e-02 1.622978746891021729e-01 -1.496384441852569580e-01 -1.407281905412673950e-01 -1.199873015284538269e-01 -3.507978841662406921e-02 5.338678956031799316e-01 2.841614745557308197e-02 -1.582153514027595520e-02 8.622130006551742554e-02 -7.250733673572540283e-02 3.263093158602714539e-02 -1.275677466765046120e-03 -1.397431492805480957e-01 -1.717110127210617065e-01 -2.937061488628387451e-01 3.410789072513580322e-01 -1.069890558719635010e-01 -1.823441386222839355e-01 -3.120165318250656128e-03 -7.330089062452316284e-02 -1.271453350782394409e-01 1.584245711565017700e-01 -3.888383209705352783e-01
-4.236797615885734558e-02 -2.562694847583770752e-01 1.890167221426963806e-02 -1.037060022354125977e-01 -3.144078701734542847e-02 -7.706101983785629272e-02 5.132088810205459595e-02 1.087024286389350891e-01 1.790173724293708801e-02 2.937997281551361084e-01 1.335444450378417969e-01 -2.189099937677383423e-01 -1.698954254388809204e-01 -3.014687299728393555e-01 1.587071120738983154e-01 -3.144386708736419678e-01 -1.167814806103706360e-01 3.506045341491699219e-01 -3.556940332055091858e-02 7.510539144277572632e-02 -1.450108438730239868e-01 -1.860772520303726196e-01 -2.070457786321640015e-01 -2.132652848958969116e-01 -5.114648863673210144e-02 -3.055249750614166260e-01 2.186463326215744019e-01 2.528474032878875732e-01 -1.970222406089305878e-02 -6.058750674128532410e-02 -2.466982044279575348e-02 -6.326261907815933228e-02
-3.207146525382995605e-01 -1.071191057562828064e-01 7.695338129997253418e-02 7.999061793088912964e-02 -1.072489619255065918e-01 1.358729321509599686e-02 2.412085235118865967e-02 2.746805846691131592e-01 7.309530675411224365e-02 9.296443313360214233e-02 3.428142666816711426e-01 1.193428114056587219e-01 -1.195473819971084595e-01 2.931314520537853241e-02 2.711541056632995605e-01 -3.349887430667877197e-01 4.493784904479980469e-02 2.480319291353225708e-01 9.974942356348037720e-02 2.490312047302722931e-02 1.911200210452079773e-02 -2.061809152364730835e-01 -3.066231310367584229e-01 1.478592902421951294e-01 1.847598701715469360e-01 -1.316811889410018921e-01 9.455667436122894287e-02 3.320153951644897461e-01 2.817454189062118530e-02 -1.083016395568847656e-01 1.511471122503280640e-01 -1.006937492638826370e-02
1.457212716341018677e-01 -1.522232145071029663e-01 3.466212004423141479e-02 1.167591437697410583e-01 4.153610393404960632e-02 6.324008852243423462e-02 6.946071237325668335e-02 -5.990428104996681213e-02 2.875954098999500275e-02 3.767836391925811768e-01 8.897274732589721680e-02 -7.022886723279953003e-02 -5.080268904566764832e-02 -1.278438270092010498e-01 5.176889300346374512e-01 2.628523707389831543e-01 -5.525026470422744751e-02 4.002526998519897461e-01 -3.283716738224029541e-03 -1.626688092947006226e-01 2.117430269718170166e-01 -1.208284795284271240e-01 1.124588474631309509e-01 1.389215141534805298e-02 2.002250105142593384e-01 -8.983939141035079956e-02 1.823544204235076904e-01 6.058189319446682930e-04 -1.136527135968208313e-01 9.886837750673294067e-02 -2.596584707498550415e-02 -2.194987982511520386e-01
-2.959858998656272888e-02 -6.052046641707420349e-02 1.165757477283477783e-01 3.232662379741668701e-01 2.617579102516174316e-01 -4.232764840126037598e-01 -7.938283379189670086e-04 8.165808022022247314e-02 1.808865517377853394e-01 6.095257773995399475e-02 -1.512656360864639282e-02 -1.707500033080577850e-02 -4.853193089365959167e-02 -4.959002509713172913e-02 2.660027146339416504e-01 -2.622398734092712402e-01 1.631531119346618652e-01 -6.383579969406127930e-02 8.647199720144271851e-02 1.994117647409439087e-01 6.990143656730651855e-02 -1.379190385341644287e-01 -8.902341872453689575e-02 -1.629974842071533203e-01 1.337019801139831543e-01 -3.632583618164062500e-01 -2.203587293624877930e-01 2.737245522439479828e-02 7.325876504182815552e-02 -1.644054949283599854e-01 -1.357543189078569412e-02 -2.714147865772247314e-01
-2.530304491519927979e-01 -6.623380631208419800e-02 1.439925581216812134e-01 1.919809579849243164e-01 -1.048589795827865601e-01 2.349551580846309662e-02 5.174345150589942932e-02 1.850504130125045776e-01 -2.880147695541381836e-01 8.045509457588195801e-02 1.062065586447715759e-01 -2.558797895908355713e-01 -3.389269411563873291e-01 -3.169206678867340088e-01 4.745227098464965820e-01 -4.078054800629615784e-02 4.140685126185417175e-02 1.238478869199752808e-01 -8.429389446973800659e-02 1.756270080804824829e-01 4.751421511173248291e-02 -6.742788013070821762e-03 -1.527568846940994263e-01 -2.656341157853603363e-02 1.962176337838172913e-02 -1.844213008880615234e-01 -8.168601244688034058e-02 2.125817909836769104e-02 1.937227845191955566e-01 -2.216971963644027710e-01 5.123268067836761475e-02 -7.095306366682052612e-02
-1.078851521015167236e-01 2.335062175989151001e-01 -2.083104848861694336e-01 1.604367420077323914e-02 7.997402921319007874e-03 -9.772787243127822876e-02 -3.889864087104797363e-01 1.095196828246116638e-01 -1.110872402787208557e-01 3.025738000869750977e-01 1.111782342195510864e-01 -1.649864166975021362e-01 5.813319608569145203e-02 1.287231780588626862e-02 -1.531688496470451355e-03 -2.701448202133178711e-01 -5.255632847547531128e-02 2.652316391468048096e-01 1.679486036300659180e-01 2.636992372572422028e-02 3.100410699844360352e-01 -3.527424633502960205e-01 -2.265974730253219604e-01 -1.718125641345977783e-01 -8.325995877385139465e-03 -5.595268681645393372e-02 -2.277459250763058662e-03 -4.765006527304649353e-02 2.197815924882888794e-01 -8.043620735406875610e-02 9.803991764783859253e-02 -1.548385322093963623e-01
-1.880390048027038574e-01 -9.942054748535156250e-02 -1.559089422225952148e-01 2.537173926830291748e-01 -7.362146675586700439e-02 -6.757668405771255493e-02 8.740431070327758789e-02 1.825448707677423954e-04 -1.138642802834510803e-01 1.412837356328964233e-01 2.992725372314453125e-01 -2.745600640773773193e-01 -3.048259019851684570e-01 1.233492791652679443e-02 2.648942172527313232e-01 -1.901669502258300781e-01 4.052623361349105835e-02 9.570279717445373535e-02 3.583777323365211487e-02 3.592695593833923340e-01 8.973813056945800781e-02 -3.072222173213958740e-01 -2.672504782676696777e-01 -4.096816480159759521e-02 2.889974415302276611e-01 1.007081717252731323e-01 -9.914544969797134399e-02 1.344212293624877930e-01 -5.732394754886627197e-02 1.529238466173410416e-02 -1.775886677205562592e-02 9.527829289436340332e-02
-1.589715480804443359e-01 5.571491271257400513e-02 -5.429837480187416077e-02 1.052462235093116760e-01 -8.220226845878642052e-06 -2.394024655222892761e-02 -5.371611192822456360e-02 -6.134664290584623814e-04 -1.395216137170791626e-01 2.878727316856384277e-01 1.244145482778549194e-01 5.666826851665973663e-03 -1.209126636385917664e-01 -2.428509742021560669e-01 2.962806224822998047e-01 -1.029387786984443665e-01 -1.214453205466270447e-01 2.641645371913909912e-01 -2.279839515686035156e-01 -3.300816938281059265e-02 1.689161807298660278e-01 -1.926168352365493774e-01 -1.313855648040771484e-01 8.586407452821731567e-02 3.258932530879974365e-01 -7.206767797470092773e-02 2.565496228635311127e-02 -2.004471793770790100e-02 -3.806794285774230957e-01 1.301775574684143066e-01 3.834174871444702148e-01 -1.229541227221488953e-01
1.364302188158035278e-01 1.573666930198669434e-01 -1.924890428781509399e-01 3.386581838130950928e-01 4.544949531555175781e-02 1.178626567125320435e-01 7.624213397502899170e-02 1.685481071472167969e-01 -7.667627185583114624e-02 5.578200146555900574e-02 4.897229000926017761e-02 -4.594669118523597717e-02 -4.722802340984344482e-02 -6.008503213524818420e-02 4.630267322063446045e-01 8.818638324737548828e-02 1.644253879785537720e-01 2.239159196615219116e-01 1.319451071321964264e-02 -8.668196946382522583e-02 1.177284717559814453e-01 -2.195222824811935425e-01 -1.306347250938415527e-01 2.056563347578048706e-01 2.830937504768371582e-01 -2.812382280826568604e-01 2.184108942747116089e-01 2.666032016277313232e-01 6.044459063559770584e-03 -1.498044878244400024e-01 7.622826099395751953e-02 2.475439198315143585e-02
-2.695673108100891113e-01 -1.502996683120727539e-01 2.549813091754913330e-01 -1.801473796367645264e-01 -9.377501159906387329e-02 -4.102494940161705017e-02 1.625394225120544434e-01 5.593527853488922119e-02 -7.019083201885223389e-02 1.715592592954635620e-01 7.516282796859741211e-02 -3.197963908314704895e-02 -5.096217244863510132e-02 -2.245298027992248535e-01 2.758810520172119141e-01 -2.796936035156250000e-01 1.836696453392505646e-02 2.051815539598464966e-01 3.262566402554512024e-02 2.552761137485504150e-01 4.046059399843215942e-02 -2.410751134157180786e-01 1.350663751363754272e-01 -3.079049848020076752e-02 4.478188976645469666e-02 -4.487584233283996582e-01 2.822813987731933594e-01 -1.046524755656719208e-02 3.801174089312553406e-02 -1.338047813624143600e-02 -1.935211569070816040e-01 -9.487075358629226685e-02
-2.925195395946502686e-01 1.192263662815093994e-01 1.613753587007522583e-01 1.887289136648178101e-01 -9.039150178432464600e-02 -1.318744122982025146e-01 1.225690841674804688e-01 1.307905763387680054e-01 -1.348427087068557739e-01 2.530176639556884766e-01 3.491407334804534912e-01 -3.309634327888488770e-01 -1.439617723226547241e-01 -1.475763916969299316e-01 1.380107849836349487e-01 -7.208278775215148926e-02 5.176134291104972363e-04 2.198126763105392456e-01 -6.568925082683563232e-02 -1.760980486869812012e-01 1.003519296646118164e-01 -2.846345901489257812e-01 -1.168945953249931335e-01 -5.120350047945976257e-02 4.538696631789207458e-02 -1.648093461990356445e-01 -2.068087458610534668e-02 8.913044631481170654e-02 1.973301172256469727e-01 -3.555100560188293457e-01 5.950424447655677795e-02 -5.481198802590370178e-02
-1.197505444288253784e-01 -2.018474638462066650e-01 -9.116759151220321655e-02 7.590284198522567749e-02 -4.963765665888786316e-02 -9.596996754407882690e-02 2.225878834724426270e-01 1.544845756143331528e-03 -7.966487109661102295e-02 1.357310116291046143e-01 -1.467894762754440308e-04 -3.499533981084823608e-02 -6.729786843061447144e-02 -1.381382346153259277e-01 3.586623072624206543e-01 4.212728142738342285e-02 -1.551935076713562012e-01 3.057849407196044922e-01 4.443840682506561279e-02 3.275985270738601685e-02 1.028885245323181152e-01 -8.908972144126892090e-02 -2.842714786529541016e-01 -2.177517265081405640e-01 2.858481407165527344e-01 -3.625201284885406494e-01 7.948148250579833984e-02 2.117038667201995850e-01 2.511962950229644775e-01 2.897544801235198975e-01 -1.021487712860107422e-01 -2.145583555102348328e-02
5.967666208744049072e-02 5.718566477298736572e-02 3.113156855106353760e-01 -1.115408390760421753e-01 1.925831586122512817e-01 9.401027113199234009e-02 -3.923708796501159668e-01 2.300388067960739136e-01 3.110926225781440735e-02 6.064519286155700684e-02 9.339084476232528687e-02 3.291990980505943298e-02 -9.699362516403198242e-02 -1.025810912251472473e-01 2.204457819461822510e-01 -1.792253404855728149e-01 2.267446368932723999e-01 2.035648077726364136e-01 -1.042971387505531311e-01 -9.096223860979080200e-02 5.282220616936683655e-02 -2.580697834491729736e-01 -1.530315279960632324e-01 -1.665908545255661011e-01 3.491491824388504028e-02 -2.256712913513183594e-01 -1.052179411053657532e-01 -1.137091293931007385e-01 1.561687737703323364e-01 -9.333935379981994629e-02 -2.897167801856994629e-01 -3.002696037292480469e-01
-6.086977198719978333e-02 1.635847985744476318e-02 3.591069579124450684e-01 -2.929515577852725983e-02 1.256176084280014038e-01 1.136043071746826172e-01 -2.193506360054016113e-01 3.635089695453643799e-01 -2.123004384338855743e-02 -4.387192800641059875e-02 1.178564429283142090e-01 -6.681013107299804688e-02 4.054930433630943298e-02 -1.031258925795555115e-01 1.772612333297729492e-01 -2.188232541084289551e-01 1.215178519487380981e-01 7.126283645629882812e-02 6.225134059786796570e-02 7.115345448255538940e-02 -3.166282922029495239e-02 -2.242128551006317139e-01 -2.223437577486038208e-01 -3.859430849552154541e-01 3.325358331203460693e-01 -1.297472566366195679e-01 1.257530692964792252e-02 8.074111491441726685e-02 1.635549366474151611e-01 -1.256114989519119263e-02 -3.071452677249908447e-01 -1.057105883955955505e-01
6.932262331247329712e-03 1.938894540071487427e-01 7.737509906291961670e-02 6.420348584651947021e-02 -1.617786735296249390e-01 9.147436358034610748e-03 1.133520752191543579e-01 2.254044823348522186e-02 6.989778578281402588e-02 1.842765957117080688e-01 5.139518529176712036e-02 -2.572179585695266724e-02 -9.277340956032276154e-03 3.079591505229473114e-02 4.517030715942382812e-01 1.271054446697235107e-01 -5.825296789407730103e-02 4.445776343345642090e-02 -1.898374110460281372e-01 2.605888247489929199e-02 1.021488979458808899e-01 -2.740826308727264404e-01 -1.882913559675216675e-01 -2.508973181247711182e-01 3.311443626880645752e-01 -2.322748303413391113e-01 -2.384865134954452515e-01 -1.244179531931877136e-01 -1.361804902553558350e-01 6.399280577898025513e-02 -8.763933181762695312e-02 -3.961488008499145508e-01
7.201929390430450439e-02 -2.184829860925674438e-02 3.934414591640233994e-03 2.521534822881221771e-02 3.631229698657989502e-02 -7.071046531200408936e-02 2.308387868106365204e-02 -1.243693847209215164e-02 -2.452529594302177429e-02 3.854091763496398926e-01 2.671656906604766846e-01 -1.533593833446502686e-01 1.307152956724166870e-01 2.516236603260040283e-01 2.223879396915435791e-01 5.156857520341873169e-02 2.778407037258148193e-01 1.791646182537078857e-01 -2.068440914154052734e-01 2.539678215980529785e-01 -1.844520717859268188e-01 -6.480911374092102051e-02 -1.466183662414550781e-01 4.214813001453876495e-03 3.910574615001678467e-01 -1.600870788097381592e-01 1.382649540901184082e-01 2.439011335372924805e-01 2.100118994712829590e-01 -4.777954146265983582e-02 -3.657449409365653992e-02 -1.700652390718460083e-01
-5.281478166580200195e-03 9.585450403392314911e-03 -4.646213352680206299e-02 3.009989485144615173e-02 -2.341812103986740112e-02 -1.203052848577499390e-01 2.285844832658767700e-01 2.272887080907821655e-01 -1.637919545173645020e-01 2.203613370656967163e-01 -7.810556888580322266e-02 3.053748048841953278e-02 -3.859991729259490967e-01 -2.235855758190155029e-01 1.740238219499588013e-01 3.466299176216125488e-02 1.632271856069564819e-01 2.551496922969818115e-01 -4.255909621715545654e-01 -8.244088292121887207e-02 2.444391846656799316e-01 -1.137673333287239075e-01 4.008489102125167847e-02 6.362701952457427979e-02 1.957290917634963989e-01 -9.834827482700347900e-02 7.006364467088133097e-05 2.099124640226364136e-01 1.484771519899368286e-01 -1.396214514970779419e-01 -8.450107276439666748e-02 -2.573873102664947510e-01
-2.745014429092407227e-01 -1.064278930425643921e-01 1.658840477466583252e-01 2.711243033409118652e-01 -2.721401751041412354e-01 -1.213827654719352722e-01 8.626003563404083252e-02 -1.574042107677087188e-04 -2.452387511730194092e-01 2.092057913541793823e-01 5.083895474672317505e-02 -1.174599081277847290e-01 -1.236584782600402832e-01 1.315460354089736938e-01 2.596764862537384033e-01 -3.885692656040191650e-01 -6.376606971025466919e-02 9.097082167863845825e-02 1.195951029658317566e-01 7.073448505252599716e-04 -8.724866062402725220e-02 -2.631389498710632324e-01 9.627728164196014404e-02 -1.627856492996215820e-01 9.546021372079849243e-02 -2.350377887487411499e-01 1.466165482997894287e-01 -6.414340436458587646e-02 2.067368179559707642e-01 2.424210682511329651e-02 -1.788211613893508911e-01 -2.005438208580017090e-01
-6.966554373502731323e-02 -1.015986725687980652e-01 -1.217288896441459656e-01 1.619051247835159302e-01 -7.267518341541290283e-02 -5.112878978252410889e-02 1.275969296693801880e-01 5.251764878630638123e-02 -1.033889502286911011e-01 2.164559513330459595e-01 7.273160666227340698e-02 1.263639479875564575e-01 2.019639760255813599e-01 -7.107315957546234131e-02 4.560687839984893799e-01 -5.270142853260040283e-02 6.654785573482513428e-02 -9.077024459838867188e-02 -3.899931162595748901e-02 1.567747294902801514e-01 6.421366333961486816e-02 -2.476433366537094116e-01 -2.838867343962192535e-02 -2.880164384841918945e-01 3.847857415676116943e-01 1.078179106116294861e-01 6.112274155020713806e-02 1.671086847782135010e-01 -2.597241103649139404e-01 -1.663143634796142578e-01 3.106982409954071045e-01 -1.023118123412132263e-01
-2.938228845596313477e-02 -1.125008463859558105e-01 2.379230409860610962e-01 1.091226637363433838e-01 9.502402693033218384e-02 4.853804409503936768e-02 1.681230515241622925e-01 7.729474455118179321e-02 1.676571071147918701e-01 1.959518790245056152e-01 5.584707111120223999e-02 -2.487525939941406250e-01 6.450472027063369751e-02 1.509455293416976929e-01 5.472984910011291504e-01 -6.683991849422454834e-02 -1.902208030223846436e-01 2.281593084335327148e-01 -2.799759991466999054e-02 -3.088847920298576355e-02 2.566161453723907471e-01 -1.380019485950469971e-01 -2.631432935595512390e-02 -2.197430282831192017e-02 2.130258679389953613e-01 1.486515905708074570e-02 7.525771111249923706e-02 3.338656127452850342e-01 -2.305935174226760864e-01 -8.649783581495285034e-02 -9.766699373722076416e-02 3.021628409624099731e-02
-1.868792772293090820e-01 -1.462556570768356323e-01 -1.451928615570068359e-01 -1.482266336679458618e-01 -2.339960783720016479e-01 -6.768362969160079956e-02 2.637409269809722900e-01 1.567279100418090820e-01 8.346770703792572021e-02 3.327938914299011230e-01 1.670200377702713013e-01 -2.205148339271545410e-01 -7.533843070268630981e-02 2.854636311531066895e-01 3.523040115833282471e-01 -1.503024548292160034e-01 2.042617499828338623e-01 1.322796344757080078e-01 -2.888706699013710022e-02 1.071214824914932251e-01 9.253631532192230225e-02 -1.227321922779083252e-01 -1.008122488856315613e-01 -1.281085759401321411e-01 1.874630749225616455e-01 -3.205805122852325439e-01 1.510163247585296631e-01 8.119426667690277100e-02 -1.004680842161178589e-01 -5.633781477808952332e-02 6.510018557310104370e-02 -1.118474230170249939e-01
-1.021547242999076843e-01 2.165340632200241089e-01 3.284609317779541016e-01 8.690803498029708862e-02 2.497933357954025269e-01 1.482716351747512817e-01 -2.453719079494476318e-01 2.440204173326492310e-01 6.493979692459106445e-02 2.093851268291473389e-01 1.671955138444900513e-01 8.445977419614791870e-02 -1.428168918937444687e-02 -9.984281659126281738e-02 3.338979184627532959e-02 -4.280398041009902954e-02 2.556483447551727295e-01 2.648378014564514160e-01 3.839895874261856079e-02 6.714963819831609726e-03 2.910539694130420685e-02 -2.554132044315338135e-01 -1.173632917925715446e-03 -3.346033096313476562e-01 1.864547431468963623e-01 -1.841978877782821655e-01 -1.941488385200500488e-01 -2.055976539850234985e-01 6.808992475271224976e-02 -4.608761146664619446e-02 -1.555022597312927246e-01 -1.793833374977111816e-01
-8.988213539123535156e-02 -1.373167783021926880e-01 -1.123927384614944458e-01 -5.177903175354003906e-02 -2.212685048580169678e-01 -8.014374226331710815e-02 -3.538200855255126953e-01 3.659098222851753235e-02 -2.513260841369628906e-01 1.725870966911315918e-01 2.675187587738037109e-01 -1.027051806449890137e-01 -4.097060486674308777e-02 -7.388744503259658813e-02 1.693896055221557617e-01 8.372171781957149506e-03 -2.271810621023178101e-01 2.547443658113479614e-02 7.151064276695251465e-02 -4.752007126808166504e-02 1.562104821205139160e-01 -3.728303015232086182e-01 -5.799573287367820740e-02 -2.061185985803604126e-01 6.384863704442977905e-02 -1.122258380055427551e-01 6.236157938838005066e-02 1.644058525562286377e-01 -1.059302464127540588e-01 -3.005254268646240234e-01 2.923059463500976562e-01 -2.478333711624145508e-01
2.537564933300018311e-01 1.060669720172882080e-01 -1.385982632637023926e-01 1.635555475950241089e-01 -1.319700330495834351e-01 6.503754854202270508e-02 9.819484502077102661e-02 3.714304268360137939e-01 1.061439365148544312e-01 2.600577473640441895e-01 1.877702325582504272e-01 -1.617440730333328247e-01 -1.762359738349914551e-01 7.798516005277633667e-02 1.259783282876014709e-02 -8.450758643448352814e-03 -4.465033113956451416e-02 6.027717888355255127e-02 -1.268012225627899170e-01 8.218328654766082764e-02 1.055549234151840210e-01 -2.535883486270904541e-01 -5.867890268564224243e-02 6.698688864707946777e-02 3.312754631042480469e-01 -2.407424300909042358e-01 1.994248628616333008e-01 3.138674423098564148e-02 -2.370197921991348267e-01 -1.733891516923904419e-01 7.894327491521835327e-02 -3.445190489292144775e-01
-2.561113238334655762e-01 -1.492066588252782822e-02 2.401212900876998901e-01 7.470282912254333496e-02 -1.143388152122497559e-01 9.819282218813896179e-03 -6.528862565755844116e-02 1.633242368698120117e-01 -7.600405067205429077e-02 3.714759349822998047e-01 6.316049396991729736e-02 -8.033180236816406250e-02 -2.337126433849334717e-01 1.228533163666725159e-01 1.412097662687301636e-01 -3.381885886192321777e-01 -1.262576431035995483e-01 3.659076392650604248e-01 -2.552362717688083649e-02 6.338175386190414429e-02 -2.701205015182495117e-01 -2.569038271903991699e-01 8.955643326044082642e-02 -1.510645449161529541e-01 -6.085329223424196243e-03 -2.926637232303619385e-01 -3.958303853869438171e-02 9.697660803794860840e-02 1.069359406828880310e-01 -6.267708726227283478e-03 -1.644254773855209351e-01 -9.552159160375595093e-02
2.451157011091709137e-02 -1.439618691802024841e-02 4.213669002056121826e-01 3.292057514190673828e-01 1.401677280664443970e-01 -4.167418926954269409e-02 -1.602639257907867432e-01 9.621924906969070435e-02 -6.298976950347423553e-03 1.730780452489852905e-01 4.242185503244400024e-03 7.732734084129333496e-02 -2.148311398923397064e-02 -1.039975434541702271e-01 4.979498088359832764e-01 1.830026060342788696e-01 1.610773801803588867e-02 7.002758979797363281e-02 -1.227844581007957458e-01 -1.284491419792175293e-01 -2.064826712012290955e-02 -1.919073760509490967e-01 5.990557838231325150e-03 -2.132424861192703247e-01 -8.664530515670776367e-02 -2.196887433528900146e-01 -1.712792068719863892e-01 -7.826616615056991577e-02 6.842880696058273315e-02 5.556808039546012878e-02 -3.044688999652862549e-01 -1.304563730955123901e-01
-1.583142019808292389e-02 -1.960103809833526611e-01 -6.634119898080825806e-02 -6.659831106662750244e-02 -6.911888718605041504e-02 -8.616726100444793701e-02 -2.943930029869079590e-01 -1.864284574985504150e-01 1.973303779959678650e-02 1.215889528393745422e-01 4.439926519989967346e-02 9.626565873622894287e-02 -1.654169410467147827e-01 -2.577008679509162903e-02 4.012940227985382080e-01 2.127857208251953125e-01 1.167402267456054688e-01 1.848296523094177246e-01 -6.734867393970489502e-02 -1.256984565407037735e-02 1.342800557613372803e-01 -2.963784039020538330e-01 1.953489631414413452e-01 -1.150688380002975464e-01 1.760636568069458008e-01 -2.385403364896774292e-01 -1.420968472957611084e-01 2.289703190326690674e-01 -1.254621744155883789e-01 2.342526614665985107e-01 -1.540100127458572388e-01 -3.057847023010253906e-01
-2.269287705421447754e-01 -1.038435399532318115e-01 -6.686305254697799683e-02 -2.015045434236526489e-01 -1.179495602846145630e-01 -7.607907801866531372e-02 -3.016431815922260284e-02 2.172620147466659546e-01 -2.072188109159469604e-01 2.699533998966217041e-01 -6.143705546855926514e-02 -7.039725035429000854e-02 -2.119896411895751953e-01 -9.335272759199142456e-02 4.243016541004180908e-01 -3.977926969528198242e-01 -1.473712641745805740e-02 1.460910290479660034e-01 -8.218830078840255737e-02 -2.474957332015037537e-02 -7.210683077573776245e-02 -2.228243798017501831e-01 6.875786185264587402e-02 -1.226147338747978210e-01 6.940805166959762573e-02 -1.930806189775466919e-01 2.134899236261844635e-02 -1.085241138935089111e-01 2.751880288124084473e-01 1.240218356251716614e-01 -2.413927465677261353e-01 -3.334505856037139893e-02
-1.363075058907270432e-02 -2.537408843636512756e-02 5.215599387884140015e-02 -1.936943680047988892e-01 -5.593750625848770142e-03 -6.606495380401611328e-02 1.670776307582855225e-01 -5.007513985037803650e-02 -2.182080894708633423e-01 1.217211410403251648e-01 3.529048264026641846e-01 -2.186909914016723633e-01 -8.434594422578811646e-02 -4.418106377124786377e-02 2.505284547805786133e-01 -1.478952020406723022e-01 -2.435566857457160950e-02 2.635673582553863525e-01 8.027428388595581055e-02 1.201820448040962219e-01 4.252087324857711792e-02 -1.429813504219055176e-01 -1.021543368697166443e-01 -3.011171817779541016e-01 2.219432890415191650e-01 -2.028336673974990845e-01 9.372780472040176392e-02 2.368507236242294312e-01 3.870131373405456543e-01 -1.619141399860382080e-01 1.355879455804824829e-01 -1.778813749551773071e-01
-1.744274944067001343e-01 -1.677469462156295776e-01 9.522075206041336060e-02 -6.112503260374069214e-02 -1.334750801324844360e-01 -5.609772726893424988e-02 1.395961269736289978e-02 1.781906746327877045e-02 -8.839344978332519531e-02 2.629117071628570557e-01 2.763482928276062012e-01 -3.178143501281738281e-01 -1.850448735058307648e-02 -1.257506906986236572e-01 3.886852860450744629e-01 -1.267691850662231445e-01 1.953143179416656494e-01 3.312308490276336670e-01 -1.040709298104047775e-02 1.228701323270797729e-01 -3.030477464199066162e-02 -4.504516720771789551e-03 -8.734677731990814209e-02 7.575734052807092667e-03 3.111954331398010254e-01 -3.248791769146919250e-02 2.403198331594467163e-01 6.143825501203536987e-02 -1.588829755783081055e-01 2.308402508497238159e-01 8.062780834734439850e-03 -2.446021586656570435e-01
1.306876391172409058e-01 -6.751719862222671509e-02 4.937582090497016907e-02 2.709650695323944092e-01 7.131032645702362061e-02 6.819303333759307861e-02 -6.285487208515405655e-03 5.661353096365928650e-02 -1.053533982485532761e-02 1.912350505590438843e-01 3.117499127984046936e-02 8.424699306488037109e-02 -3.481226861476898193e-01 -1.950796879827976227e-02 3.569664359092712402e-01 6.918898969888687134e-02 -4.013671725988388062e-02 1.865537762641906738e-01 1.980110704898834229e-01 2.139506861567497253e-02 3.249450922012329102e-01 2.167851775884628296e-01 2.492786943912506104e-02 5.220699124038219452e-03 3.924579620361328125e-01 -3.199297785758972168e-01 -7.013760507106781006e-02 1.507903337478637695e-01 2.490261495113372803e-01 1.463314704596996307e-02 -1.035796925425529480e-01 -6.843391060829162598e-02
-6.084111053496599197e-03 -2.729803323745727539e-02 9.049116075038909912e-02 5.939678475260734558e-02 3.014805167913436890e-02 -5.853605270385742188e-02 8.507672697305679321e-02 1.103267818689346313e-01 -2.947890162467956543e-01 1.387053281068801880e-01 4.834420084953308105e-01 -1.924926489591598511e-01 -2.478150725364685059e-01 4.904471337795257568e-02 1.385271251201629639e-01 -1.798619329929351807e-01 -1.093015372753143311e-01 2.657549083232879639e-01 -1.282610893249511719e-01 -2.257118001580238342e-02 -1.141146272420883179e-01 -4.462527483701705933e-02 -5.198821797966957092e-02 -2.468640059232711792e-01 1.929659247398376465e-01 -3.502588868141174316e-01 -8.944677188992500305e-03 4.713374748826026917e-02 2.131803780794143677e-01 -2.803882360458374023e-01 3.135310020297765732e-03 -8.369890600442886353e-02
3.270859271287918091e-02 -6.612034142017364502e-02 2.689177393913269043e-01 1.271225661039352417e-01 -3.480295836925506592e-02 -4.681168124079704285e-02 -1.265069935470819473e-02 1.169809848070144653e-01 9.604128450155258179e-02 1.171979010105133057e-01 -3.512606397271156311e-02 -1.307670921087265015e-01 -1.229493096470832825e-01 -1.953940093517303467e-01 3.134210407733917236e-01 -1.392464041709899902e-01 1.738647520542144775e-01 2.397162020206451416e-01 3.199264034628868103e-02 2.775415219366550446e-02 -1.852861791849136353e-01 -2.648968398571014404e-01 -4.293996691703796387e-01 3.996621817350387573e-02 2.039702534675598145e-01 -3.010516166687011719e-01 5.347052589058876038e-02 2.209699302911758423e-01 2.587676048278808594e-01 -1.542162597179412842e-01 1.160051524639129639e-01 9.236202389001846313e-02
-2.616309747099876404e-02 -1.289234161376953125e-01 -5.783858895301818848e-02 2.696661651134490967e-01 -2.212345227599143982e-02 -1.920977979898452759e-01 2.278464883565902710e-01 3.097808361053466797e-01 -1.114665418863296509e-01 2.009323388338088989e-01 1.998915225267410278e-01 -2.655707895755767822e-01 -2.061854451894760132e-01 -2.205774784088134766e-01 7.616774737834930420e-02 -3.095367848873138428e-01 1.282711178064346313e-01 1.992050260305404663e-01 -1.775343716144561768e-01 -1.933946162462234497e-01 7.985302060842514038e-02 -1.552236527204513550e-01 -1.282580494880676270e-01 -1.100758239626884460e-01 1.542953867465257645e-02 -1.475618183612823486e-01 1.134131774306297302e-01 2.015467882156372070e-01 1.290135681629180908e-01 -1.141755208373069763e-01 4.750544950366020203e-02 -2.716030478477478027e-01
-2.791487611830234528e-02 -6.078926473855972290e-02 3.115484118461608887e-01 1.475082486867904663e-01 1.104480326175689697e-01 -1.039757877588272095e-01 -1.023485511541366577e-01 -5.700785666704177856e-02 -1.933244317770004272e-01 2.456069923937320709e-02 3.823535442352294922e-01 -6.206037476658821106e-02 -2.051833570003509521e-01 1.997197270393371582e-01 3.581931293010711670e-01 -1.647893898189067841e-02 -3.031176030635833740e-01 1.013782322406768799e-01 -2.091705501079559326e-01 1.908535063266754150e-01 -2.752613276243209839e-02 -1.771068423986434937e-01 -7.894758880138397217e-02 -1.613595783710479736e-01 1.572699844837188721e-01 -3.902086243033409119e-02 5.067273601889610291e-02 3.688733279705047607e-01 1.157605126500129700e-01 -9.624291211366653442e-02 -2.872914448380470276e-02 -7.921123504638671875e-02
8.044239878654479980e-02 -4.169135168194770813e-02 1.469053626060485840e-01 6.454558670520782471e-02 2.161908000707626343e-01 -1.999373435974121094e-01 -1.315087527036666870e-01 -6.566670536994934082e-02 -8.815222233533859253e-02 3.561396151781082153e-02 1.734307706356048584e-01 -9.493698179721832275e-02 -2.877946197986602783e-01 1.946066915988922119e-01 1.930532455444335938e-01 -5.781904608011245728e-02 -2.828380763530731201e-01 1.992688328027725220e-01 -1.622839272022247314e-01 3.340048491954803467e-01 1.371060311794281006e-01 -2.461368292570114136e-01 5.965553224086761475e-02 -1.002511009573936462e-01 1.818129271268844604e-01 -1.462018936872482300e-01 2.892912328243255615e-01 2.256350368261337280e-01 2.518861293792724609e-01 -1.791150718927383423e-01 4.761808738112449646e-02 -1.042297184467315674e-01
-2.130044549703598022e-01 1.203833799809217453e-02 -2.882082574069499969e-02 5.920600146055221558e-02 -5.050389468669891357e-02 5.525677464902400970e-03 -3.043052852153778076e-01 2.618431150913238525e-01 -2.304981648921966553e-01 2.536742091178894043e-01 1.649228781461715698e-01 4.607951268553733826e-03 -1.555665433406829834e-01 6.833302229642868042e-02 2.055057138204574585e-01 -3.310834290459752083e-03 1.973933279514312744e-01 2.061462849378585815e-01 -2.312577664852142334e-01 1.450494527816772461e-01 8.410368114709854126e-02 -1.470938324928283691e-01 -5.454809069633483887e-01 -4.874917864799499512e-02 -3.713249415159225464e-02 -2.491304427385330200e-01 -3.684937581419944763e-02 -2.784672193229198456e-02 6.947240978479385376e-02 -4.547394067049026489e-02 1.158012598752975464e-01 -9.521140716969966888e-03
-5.210110452026128769e-03 -3.578368574380874634e-02 8.437775075435638428e-02 4.760036617517471313e-02 1.523976624011993408e-01 4.739787802100181580e-02 1.167552731931209564e-02 1.856357753276824951e-01 3.003277815878391266e-02 2.401333004236221313e-01 -1.035224124789237976e-01 -3.727195560932159424e-01 2.297820523381233215e-02 -7.458525151014328003e-02 4.347759783267974854e-01 7.050210982561111450e-02 -1.787579953670501709e-01 1.946775764226913452e-01 -1.047883629798889160e-01 -2.609996199607849121e-01 1.641665548086166382e-01 -1.861006617546081543e-01 1.361160129308700562e-01 -1.907780915498733521e-01 2.323799431324005127e-01 -1.006724163889884949e-01 1.911725550889968872e-01 4.776332154870033264e-02 -1.226890832185745239e-01 2.763091027736663818e-01 -1.583164185285568237e-01 -1.898779571056365967e-01
4.186799749732017517e-02 -8.075865358114242554e-02 2.609825879335403442e-02 -1.239099130034446716e-01 1.719458699226379395e-01 1.338362842798233032e-01 -9.814572334289550781e-02 1.458070874214172363e-01 3.101001121103763580e-02 1.958552896976470947e-01 2.261438369750976562e-01 -1.246255785226821899e-01 8.856686204671859741e-02 3.517096862196922302e-02 4.212559461593627930e-01 1.906863041222095490e-02 -1.234408915042877197e-01 4.194676578044891357e-01 -1.968047171831130981e-01 -1.067725270986557007e-01 1.647521108388900757e-01 -1.348801851272583008e-01 1.146456003189086914e-01 -2.130402326583862305e-01 3.700517117977142334e-01 -2.642716467380523682e-02 7.562565803527832031e-02 3.010066151618957520e-01 -5.911301821470260620e-02 8.111474663019180298e-02 -1.104128211736679077e-01 -5.487174540758132935e-02
-7.687973231077194214e-02 -1.810277402400970459e-01 -5.757520347833633423e-02 1.930977702140808105e-01 -3.623884916305541992e-02 -2.733269035816192627e-01 2.085719406604766846e-01 -1.096548661589622498e-01 1.020331680774688721e-01 2.072727084159851074e-01 1.015600338578224182e-01 4.094732180237770081e-02 -8.564348518848419189e-02 -1.440663486719131470e-01 2.375084310770034790e-01 -1.850304752588272095e-01 6.968316435813903809e-02 3.672571778297424316e-01 2.874647453427314758e-02 2.797734923660755157e-02 4.128951951861381531e-02 -5.481996759772300720e-02 -1.720117181539535522e-01 -2.741395533084869385e-01 4.160467386245727539e-01 -2.767533063888549805e-01 1.325201541185379028e-01 1.111711338162422180e-01 6.833486258983612061e-02 1.394871505908668041e-03 -2.191733568906784058e-01 1.481878310441970825e-01
-5.725175887346267700e-02 5.264917016029357910e-02 9.545441716909408569e-02 2.836030125617980957e-01 -7.639786694198846817e-03 2.301986701786518097e-02 2.189321368932723999e-01 2.846155762672424316e-01 -2.507987916469573975e-01 3.811498582363128662e-01 1.826063990592956543e-01 1.085135191679000854e-01 -2.541979253292083740e-01 -9.404464066028594971e-02 1.697832494974136353e-01 5.604594200849533081e-02 7.896103709936141968e-02 2.741860151290893555e-01 -2.457462400197982788e-01 -8.212356269359588623e-02 2.517685592174530029e-01 -4.752156883478164673e-02 -5.934630706906318665e-02 1.062880158424377441e-01 6.807287782430648804e-02 -1.730985492467880249e-01 8.112994581460952759e-02 1.837027221918106079e-01 2.853177785873413086e-01 -7.774230837821960449e-02 -1.103917434811592102e-01 -1.121744066476821899e-01
2.535815723240375519e-02 -2.473259530961513519e-02 8.463172614574432373e-02 -1.209443882107734680e-01 9.926446713507175446e-03 2.561078071594238281e-01 -2.343392670154571533e-01 1.336966156959533691e-01 -9.568266570568084717e-02 1.459577083587646484e-01 1.010951474308967590e-01 -3.712313622236251831e-02 -1.592542529106140137e-01 -1.379816979169845581e-01 1.949481070041656494e-01 1.593182981014251709e-01 -4.992051422595977783e-02 3.093300163745880127e-01 3.765651583671569824e-02 -2.877511978149414062e-01 1.457661688327789307e-01 -1.098542883992195129e-01 -1.423794776201248169e-01 -1.188912317156791687e-01 -7.203482091426849365e-03 -9.506939351558685303e-02 3.282036781311035156e-01 3.255439996719360352e-01 -7.231025490909814835e-03 -1.893399208784103394e-01 -9.703847579658031464e-03 -4.239451289176940918e-01
1.144690290093421936e-01 3.695581108331680298e-02 -2.159781306982040405e-01 2.944428026676177979e-01 3.460202366113662720e-02 7.622405886650085449e-02 -1.699025630950927734e-01 2.700028717517852783e-01 2.008480876684188843e-01 1.734125018119812012e-01 -1.614480838179588318e-02 -9.596888720989227295e-02 -1.898039281368255615e-01 5.836722627282142639e-02 3.311566412448883057e-01 7.489315420389175415e-02 7.462268322706222534e-02 9.296627342700958252e-02 -1.686240583658218384e-01 1.389350742101669312e-01 1.795286238193511963e-01 -1.073842868208885193e-01 -7.763164490461349487e-02 -3.598442971706390381e-01 2.328865826129913330e-01 -1.752317249774932861e-01 -3.666579127311706543e-01 -2.485612034797668457e-02 2.143220789730548859e-02 -1.733737066388130188e-02 -1.410019844770431519e-01 -1.641927957534790039e-01
2.764270305633544922e-01 -1.999247968196868896e-01 1.771423667669296265e-01 -6.017822027206420898e-02 1.384499818086624146e-01 -8.668407797813415527e-02 1.944403201341629028e-01 2.552355527877807617e-01 1.098559200763702393e-01 1.763388067483901978e-01 -5.402798950672149658e-02 7.250822335481643677e-02 4.204509779810905457e-02 1.808405071496963501e-01 4.909258186817169189e-01 -4.757045302540063858e-03 -1.053718328475952148e-01 1.928723305463790894e-01 -7.013740390539169312e-02 8.215980487875640392e-04 1.698710620403289795e-01 -2.480368018150329590e-01 -1.216989830136299133e-01 -1.593799740076065063e-01 1.502722203731536865e-01 5.395587533712387085e-02 1.506723742932081223e-02 3.314729034900665283e-01 -6.150022894144058228e-02 -1.606061756610870361e-01 -2.025011181831359863e-01 4.635934531688690186e-02
-2.613980472087860107e-01 -1.022795494645833969e-02 7.194221764802932739e-02 -1.657204627990722656e-01 2.822403609752655029e-01 -1.302794665098190308e-01 -1.103310659527778625e-01 1.121187135577201843e-01 -2.401559352874755859e-01 2.875369191169738770e-01 1.200452223420143127e-01 -2.369503229856491089e-01 1.522690206766128540e-01 -1.639228910207748413e-01 1.760601550340652466e-01 -2.471351176500320435e-01 -1.018234789371490479e-01 2.237916290760040283e-01 -1.770041584968566895e-01 -1.592491418123245239e-01 2.439452558755874634e-01 -1.361402869224548340e-01 1.054640039801597595e-01 -6.649746000766754150e-02 3.175420463085174561e-01 1.460510343313217163e-01 6.074566766619682312e-02 1.415693312883377075e-01 -3.417824208736419678e-02 4.573603346943855286e-02 -8.161240071058273315e-02 -2.407648563385009766e-01
9.143847227096557617e-02 1.097236126661300659e-01 9.090910851955413818e-02 2.960359454154968262e-01 -1.502754539251327515e-01 -8.289889991283416748e-02 1.243854463100433350e-01 3.435908257961273193e-01 2.230134606361389160e-01 2.285596281290054321e-01 6.397596001625061035e-02 1.266405433416366577e-01 -1.295931637287139893e-01 9.457471966743469238e-02 2.965869605541229248e-01 -1.036991830915212631e-02 2.093878202140331268e-02 3.156606256961822510e-01 2.148085646331310272e-02 -2.475447207689285278e-02 5.294270068407058716e-02 -1.730743199586868286e-01 -1.184876263141632080e-01 -9.734674543142318726e-02 5.390904843807220459e-03 -2.105238437652587891e-01 2.416951805353164673e-01 1.756616830825805664e-01 -3.275440037250518799e-01 -1.182143092155456543e-01 2.565200328826904297e-01 -8.178320527076721191e-02
-3.474578261375427246e-02 -6.928737275302410126e-03 -3.536201640963554382e-02 1.867878437042236328e-01 1.288127601146697998e-01 -1.256502419710159302e-02 2.335734963417053223e-01 -2.403186517767608166e-04 1.327958190813660622e-03 2.241308838129043579e-01 1.074571907520294189e-01 -2.258620858192443848e-01 -1.276344954967498779e-01 -1.422775238752365112e-01 4.070518612861633301e-01 2.049983441829681396e-01 -2.565882168710231781e-02 3.087451159954071045e-01 -2.359716445207595825e-01 -2.871914505958557129e-01 2.303547598421573639e-02 -1.897527575492858887e-01 9.591576457023620605e-02 -1.360561400651931763e-01 2.653650045394897461e-01 -1.931127160787582397e-01 6.816166639328002930e-02 1.608138382434844971e-01 -1.546961516141891479e-01 1.238323822617530823e-01 -7.251197099685668945e-02 -2.304740250110626221e-01
2.039430737495422363e-01 -1.675949990749359131e-02 -1.189244687557220459e-01 1.526381075382232666e-01 1.585136726498603821e-02 -7.527293264865875244e-02 -2.909424304962158203e-01 8.979274332523345947e-02 2.651970982551574707e-01 1.284025460481643677e-01 2.427062541246414185e-01 -2.096198499202728271e-01 -2.624076008796691895e-01 -4.659852385520935059e-02 1.962541043758392334e-01 2.314529381692409515e-02 2.443473935127258301e-01 -5.383776966482400894e-03 -1.706013679504394531e-01 2.293068170547485352e-02 1.644769608974456787e-01 -2.938318848609924316e-01 -2.834075689315795898e-01 -3.250500559806823730e-02 -1.131396964192390442e-01 -2.802743017673492432e-01 2.798689156770706177e-02 2.786707878112792969e-01 1.229490265250205994e-01 -2.103799432516098022e-01 -4.552870616316795349e-02 8.329284936189651489e-02
-3.261852264404296875e-01 -1.667692363262176514e-01 1.324070096015930176e-01 1.738044060766696930e-02 -1.482019424438476562e-01 2.928236499428749084e-03 -3.609471768140792847e-02 8.036307245492935181e-02 -1.694843471050262451e-01 3.844221234321594238e-01 1.303925514221191406e-01 -1.177054643630981445e-01 -2.291503697633743286e-01 -5.772549659013748169e-02 7.843370735645294189e-02 -3.266840875148773193e-01 3.083888441324234009e-02 2.397847771644592285e-01 2.040978372097015381e-01 -1.515254527330398560e-01 5.249404534697532654e-02 -3.000496327877044678e-01 -5.500876158475875854e-02 2.222629934549331665e-01 2.006787508726119995e-01 -7.874324172735214233e-02 1.928725242614746094e-01 1.597295105457305908e-01 2.115213423967361450e-01 -2.095622010529041290e-02 -1.262565702199935913e-01 -5.968900397419929504e-02
1.415586322546005249e-01 -5.074009671807289124e-02 8.643724955618381500e-03 8.731570094823837280e-02 1.149436831474304199e-01 7.337850332260131836e-02 1.105076521635055542e-01 -6.973922997713088989e-02 -1.327319592237472534e-01 3.181224465370178223e-01 3.014167770743370056e-02 -7.318870723247528076e-02 -1.998922973871231079e-01 -1.319996267557144165e-01 4.134413599967956543e-01 1.672896146774291992e-01 2.441897690296173096e-01 1.850042939186096191e-01 2.111472636461257935e-01 2.184193283319473267e-01 3.763103857636451721e-02 -3.603296577930450439e-01 -1.683825403451919556e-01 -1.045728772878646851e-01 -1.011237725615501404e-01 -2.628523111343383789e-01 2.897998690605163574e-02 7.457912713289260864e-02 -2.189042568206787109e-01 -1.711316853761672974e-01 6.872069835662841797e-02 1.682158410549163818e-01
4.840328358113765717e-03 8.351077139377593994e-02 7.265445590019226074e-02 1.544605493545532227e-01 -3.741365298628807068e-02 1.992228925228118896e-01 1.513390839099884033e-01 2.116504311561584473e-02 -9.627695381641387939e-02 1.264860033988952637e-01 2.314620651304721832e-02 -8.966460824012756348e-02 -8.660966157913208008e-02 1.223752349615097046e-01 5.964735150337219238e-01 1.310879141092300415e-01 -3.703958168625831604e-02 1.315872371196746826e-01 5.729989334940910339e-02 -8.245913684368133545e-02 8.632102608680725098e-02 -7.174812257289886475e-02 -2.210464924573898315e-01 -2.528558373451232910e-01 3.028682768344879150e-01 -1.634804606437683105e-01 -1.516228765249252319e-01 -9.930717200040817261e-02 -4.598514363169670105e-02 -2.863622969016432762e-03 -6.983823329210281372e-02 -3.970720767974853516e-01
-5.981540679931640625e-02 1.059633865952491760e-02 1.795837730169296265e-01 -1.599913984537124634e-01 1.614803522825241089e-01 -1.140328124165534973e-01 1.261475235223770142e-01 8.030487596988677979e-02 -2.919261157512664795e-02 1.452553421258926392e-01 1.651549935340881348e-01 -3.502047359943389893e-01 1.139275357127189636e-02 -1.527269780635833740e-01 2.541525959968566895e-01 2.765889093279838562e-02 -2.151791304349899292e-01 1.397766619920730591e-01 -3.295299112796783447e-01 -2.487408369779586792e-02 2.709035873413085938e-01 -2.462955713272094727e-01 -1.158519685268402100e-01 -1.096923351287841797e-01 6.958632916212081909e-02 2.108371816575527191e-02 6.439874321222305298e-02 1.004440486431121826e-01 -1.318291574716567993e-01 -5.222815275192260742e-02 -5.823677405714988708e-02 -4.886328577995300293e-01
1.606662124395370483e-01 -9.855706244707107544e-03 -5.595317110419273376e-02 5.774493217468261719e-01 1.021758690476417542e-01 1.103431284427642822e-01 -3.937306627631187439e-02 1.963949054479598999e-01 7.970367558300495148e-03 4.239808395504951477e-02 2.003563567996025085e-02 3.416142240166664124e-02 1.189114060252904892e-02 -1.421478390693664551e-01 3.268660604953765869e-01 8.455582708120346069e-02 1.905340254306793213e-01 7.311085611581802368e-02 4.492367058992385864e-02 -2.856421843171119690e-02 -4.892268218100070953e-03 -9.218428283929824829e-02 -1.313216388225555420e-01 -7.521288841962814331e-02 2.416192144155502319e-01 -2.291400581598281860e-01 1.425824314355850220e-01 3.511111140251159668e-01 -4.943083226680755615e-02 -3.034656345844268799e-01 1.032092049717903137e-01 -3.766058757901191711e-02
-1.944954544305801392e-01 -3.385077870916575193e-04 4.679383337497711182e-02 1.075030192732810974e-01 -5.466505512595176697e-02 -1.288925856351852417e-01 7.364138960838317871e-02 1.758313924074172974e-01 -1.978411525487899780e-02 3.335757851600646973e-01 7.859533652663230896e-03 -2.533298544585704803e-02 -1.725250035524368286e-01 -1.127662435173988342e-01 1.496026515960693359e-01 -4.492235183715820312e-01 -1.107434257864952087e-01 1.282882243394851685e-01 1.883422434329986572e-01 4.013098776340484619e-02 -1.085812523961067200e-01 -3.034819662570953369e-01 -3.512963280081748962e-02 2.332156337797641754e-02 5.928342416882514954e-02 -3.943874537944793701e-01 2.853713929653167725e-01 -1.496409624814987183e-01 1.420074999332427979e-01 4.837482795119285583e-02 -1.077029556035995483e-01 -2.120993882417678833e-01
-3.449311479926109314e-02 -2.138354480266571045e-01 -7.002912461757659912e-02 1.942220330238342285e-01 1.696069836616516113e-01 -6.903754919767379761e-02 9.784627705812454224e-02 2.176836133003234863e-01 -2.225075364112854004e-01 6.582627445459365845e-02 3.267681896686553955e-01 6.907121092081069946e-02 -2.081881761550903320e-01 -4.285792820155620575e-03 2.205559015274047852e-01 -1.133999451994895935e-01 1.998290568590164185e-01 1.412083953619003296e-01 2.252981066703796387e-02 2.099863290786743164e-01 1.247754227370023727e-02 -3.339131176471710205e-01 -3.304004967212677002e-01 -1.298449486494064331e-01 2.279054969549179077e-01 1.348612010478973389e-01 -1.369501650333404541e-01 1.228285953402519226e-01 6.264282763004302979e-02 -1.981591880321502686e-01 -8.892820030450820923e-02 2.291033565998077393e-01
-4.724762216210365295e-02 1.645897515118122101e-02 4.671649262309074402e-02 2.888420224189758301e-01 6.415260583162307739e-02 -1.334763765335083008e-01 8.951753377914428711e-03 -4.416603595018386841e-02 1.611539423465728760e-01 1.519117653369903564e-01 -1.454349905252456665e-01 -2.340140379965305328e-02 -8.231007307767868042e-02 -2.870230935513973236e-02 1.684992015361785889e-01 -2.483026832342147827e-01 1.078730449080467224e-01 1.091303080320358276e-01 3.113307356834411621e-01 9.527403861284255981e-02 2.918435335159301758e-01 -1.745813637971878052e-01 2.183070629835128784e-01 -2.045001089572906494e-01 -1.144935265183448792e-01 -4.885228276252746582e-01 -3.953145444393157959e-02 6.886927038431167603e-02 8.811751008033752441e-02 -2.022526711225509644e-01 9.926282614469528198e-02 -2.612624466419219971e-01
-6.698652356863021851e-02 5.240683257579803467e-02 2.948151230812072754e-01 1.469007283449172974e-01 7.261333614587783813e-02 3.103843629360198975e-01 -3.110197186470031738e-01 2.470267713069915771e-01 -1.829974055290222168e-01 -6.705385446548461914e-02 -2.881190553307533264e-02 7.292448729276657104e-02 -2.128262631595134735e-02 -8.264099061489105225e-02 1.790680438280105591e-01 -2.236760109663009644e-01 2.071175873279571533e-01 5.193406343460083008e-02 -1.084359642118215561e-02 5.818897858262062073e-02 -1.635606586933135986e-01 -2.168764919042587280e-01 3.461039811372756958e-02 -2.235082238912582397e-01 3.418592810630798340e-01 -1.838035285472869873e-01 -1.318537890911102295e-01 1.584526151418685913e-01 1.026682853698730469e-01 -1.490586847066879272e-01 -6.381715089082717896e-02 -2.955960631370544434e-01
1.937953084707260132e-01 -7.571068406105041504e-02 1.549243181943893433e-01 8.400163054466247559e-02 1.346564590930938721e-01 5.278108268976211548e-02 5.229238793253898621e-02 7.023282349109649658e-02 -1.561551354825496674e-02 2.842828929424285889e-01 -2.604345381259918213e-01 -1.013506054878234863e-01 2.263288944959640503e-02 -1.880197077989578247e-01 6.153230667114257812e-01 8.237581700086593628e-02 2.493262290954589844e-01 -1.816919595003128052e-01 -3.954820334911346436e-02 1.010333374142646790e-02 2.654675543308258057e-01 2.653787098824977875e-02 -9.106460958719253540e-03 -9.784286469221115112e-02 2.133476883172988892e-01 -1.447116732597351074e-01 -1.179711297154426575e-01 -1.314762793481349945e-02 1.290261298418045044e-01 -9.670445322990417480e-02 4.461861401796340942e-02 -1.744224131107330322e-01
7.723747193813323975e-02 -1.557056903839111328e-01 1.265156175941228867e-02 1.669974029064178467e-01 8.863326907157897949e-02 -1.068740114569664001e-01 1.535321474075317383e-01 1.852561980485916138e-01 -2.501283586025238037e-01 2.178345620632171631e-01 2.219388037919998169e-01 -1.272076368331909180e-01 -3.437590003013610840e-01 7.247168570756912231e-02 3.226146697998046875e-01 -2.781248986721038818e-01 -2.365191839635372162e-02 2.980903983116149902e-01 5.297000706195831299e-02 2.293355613946914673e-01 -4.244064539670944214e-02 -2.564803957939147949e-01 -2.749913632869720459e-01 -1.694904267787933350e-02 2.174962610006332397e-01 4.777837172150611877e-02 -9.174243360757827759e-02 2.586965635418891907e-02 5.463116988539695740e-02 2.800332941114902496e-02 -8.238891512155532837e-02 1.634693592786788940e-01
1.834934949874877930e-02 -1.217825189232826233e-01 3.324700593948364258e-01 -2.047562152147293091e-01 6.532823294401168823e-02 1.442287117242813110e-01 2.806215174496173859e-02 2.760848104953765869e-01 -2.341300696134567261e-01 3.623597919940948486e-01 1.637836098670959473e-01 -3.992097824811935425e-02 3.105324506759643555e-02 -4.754404723644256592e-02 3.939731717109680176e-01 -3.417863324284553528e-02 7.498856633901596069e-02 -3.652505576610565186e-03 1.899151057004928589e-01 -8.562929928302764893e-02 -7.563354820013046265e-02 -1.744037270545959473e-01 1.333625465631484985e-01 -5.745279043912887573e-02 -1.749918423593044281e-02 -5.137773230671882629e-02 9.095165878534317017e-02 3.938246965408325195e-01 2.839560853317379951e-03 1.174393743276596069e-01 2.274667024612426758e-01 -1.342590451240539551e-01
-1.390361040830612183e-01 -6.539718806743621826e-02 -2.562342677265405655e-03 1.076639443635940552e-01 9.333928674459457397e-02 1.880098283290863037e-01 -3.212903067469596863e-02 1.852264553308486938e-01 4.413979500532150269e-02 2.525916695594787598e-01 1.212819293141365051e-01 2.301131337881088257e-01 -2.287011146545410156e-01 -1.515272855758666992e-01 3.043658733367919922e-01 -5.793768540024757385e-02 2.666655182838439941e-01 2.416476756334304810e-01 -1.543974131345748901e-01 -2.591445744037628174e-01 -1.080158576369285583e-01 3.699194267392158508e-02 -2.190962284803390503e-01 -9.878980368375778198e-02 2.126367986202239990e-01 -1.417035609483718872e-01 1.354211270809173584e-01 3.021173775196075439e-01 3.003634512424468994e-01 -1.554846018552780151e-01 -1.035903859883546829e-02 -3.819062607362866402e-03
-1.430616993457078934e-02 -4.460110142827033997e-02 -6.418867409229278564e-02 -1.126925274729728699e-02 1.079456531442701817e-03 -3.545203059911727905e-02 3.942128270864486694e-02 -4.540026560425758362e-02 6.842143833637237549e-02 2.316789329051971436e-01 -9.960118681192398071e-02 1.193915456533432007e-01 -1.591431945562362671e-01 -1.548586189746856689e-01 5.425261855125427246e-01 -3.841495886445045471e-02 9.207151830196380615e-02 2.290959954261779785e-01 -3.859413042664527893e-02 2.125099301338195801e-01 1.376670300960540771e-01 1.354883760213851929e-01 8.393701165914535522e-02 -2.054998576641082764e-01 2.725546658039093018e-01 -2.788142859935760498e-01 -1.210358142852783203e-01 -1.010411139577627182e-02 -1.255357563495635986e-01 -2.371539026498794556e-01 -1.494726985692977905e-01 -3.251472115516662598e-01
4.683285579085350037e-02 9.446965157985687256e-02 3.147245943546295166e-01 -5.552939698100090027e-02 2.189221084117889404e-01 1.081588789820671082e-01 -2.510085701942443848e-01 3.199615180492401123e-01 -8.177202194929122925e-02 6.382576376199722290e-02 1.358393430709838867e-01 1.436466425657272339e-01 2.302731387317180634e-02 -2.870581746101379395e-01 1.030578464269638062e-01 -1.164949163794517517e-01 1.641954034566879272e-01 1.574333310127258301e-01 -2.314602397382259369e-02 -6.889986246824264526e-02 1.001561656594276428e-01 -2.425957769155502319e-01 2.954006427899003029e-03 -8.665853738784790039e-02 2.988127768039703369e-01 -3.050098121166229248e-01 -2.123976685106754303e-02 -6.657470017671585083e-02 1.836549788713455200e-01 -1.654350757598876953e-01 -3.309289515018463135e-01 -1.162912175059318542e-01
-2.271413952112197876e-01 1.942852884531021118e-01 -9.091050177812576294e-02 -1.247256919741630554e-01 1.478849351406097412e-01 -2.083552926778793335e-01 -4.471511021256446838e-02 1.521130371838808060e-02 -3.410160541534423828e-01 1.038969084620475769e-01 -3.197039663791656494e-02 4.485372081398963928e-02 -3.431748971343040466e-02 -5.734973773360252380e-02 3.395890891551971436e-01 -2.714732289314270020e-01 -1.215637698769569397e-01 7.152329385280609131e-02 -1.846695244312286377e-01 1.752501875162124634e-01 4.125783741474151611e-01 -3.013810813426971436e-01 -5.495026335120201111e-02 -6.865279283374547958e-04 2.123916894197463989e-01 -1.683625578880310059e-01 -8.112744241952896118e-02 4.545245692133903503e-02 7.037810236215591431e-02 -7.456618361175060272e-03 2.236823588609695435e-01 -9.896531701087951660e-02
1.523948647081851959e-02 -6.799209862947463989e-02 2.259029150009155273e-01 8.852852880954742432e-02 1.771601438522338867e-01 -2.236234396696090698e-01 -2.944006621837615967e-01 -7.976828515529632568e-02 2.830491214990615845e-02 5.506340041756629944e-02 2.949821650981903076e-01 -2.026982046663761139e-02 -3.096740543842315674e-01 2.127283215522766113e-01 8.482258021831512451e-02 -2.015313059091567993e-01 -2.383420467376708984e-01 1.695785671472549438e-01 -1.547916680574417114e-01 1.789541989564895630e-01 1.472362875938415527e-01 -1.011889204382896423e-01 -7.922223955392837524e-02 -1.955501288175582886e-01 1.756854802370071411e-01 -2.326418459415435791e-01 1.091625988483428955e-01 2.962955832481384277e-01 2.531574964523315430e-01 -1.095526479184627533e-02 -9.732728451490402222e-02 -7.258586585521697998e-02
-8.758509159088134766e-02 -2.701658904552459717e-01 2.743932045996189117e-02 2.465420216321945190e-01 5.604713782668113708e-02 -2.140786796808242798e-01 -2.255054749548435211e-02 1.594017632305622101e-02 -1.257175505161285400e-01 1.676125228404998779e-01 1.913070231676101685e-01 -1.484207063913345337e-01 -2.083072662353515625e-01 -2.145454436540603638e-01 2.421453446149826050e-01 -1.022043600678443909e-01 5.719154700636863708e-02 3.240531682968139648e-01 -1.463422831147909164e-02 1.236894577741622925e-01 1.129454597830772400e-01 -3.781720399856567383e-01 -2.378558367490768433e-01 -2.985251694917678833e-02 -2.277819626033306122e-02 -6.643000245094299316e-02 -1.837571151554584503e-02 -1.994455046951770782e-02 3.203825354576110840e-01 -3.287769481539726257e-02 -3.163988590240478516e-01 2.255573309957981110e-02
-3.520846068859100342e-01 -1.603788286447525024e-01 9.784501791000366211e-02 6.155853718519210815e-02 -9.639780223369598389e-02 9.535609185695648193e-02 -2.501020729541778564e-01 4.444261640310287476e-02 -1.236306875944137573e-01 3.925978839397430420e-01 1.393414381891489029e-02 -1.912226676940917969e-01 5.949734523892402649e-02 -9.545975178480148315e-02 2.693483233451843262e-01 -3.429812937974929810e-02 -1.233211066573858261e-02 2.114344686269760132e-01 1.297488361597061157e-01 -5.756687000393867493e-02 1.757291257381439209e-01 -1.416669934988021851e-01 -1.384799927473068237e-01 2.372661046683788300e-02 1.122040227055549622e-01 2.533715963363647461e-01 -1.303595453500747681e-01 3.114281594753265381e-01 -4.582634195685386658e-02 -3.579668700695037842e-02 1.367196440696716309e-01 -3.360778987407684326e-01
-2.983445301651954651e-02 1.329054683446884155e-02 1.533789932727813721e-01 2.912658751010894775e-01 2.538085449486970901e-03 1.839153766632080078e-01 2.277007550001144409e-01 2.391354441642761230e-01 -2.504962682723999023e-01 3.469013571739196777e-01 2.212952524423599243e-01 1.378837376832962036e-01 -1.972506940364837646e-01 2.520639449357986450e-02 3.082807660102844238e-01 1.119713857769966125e-02 -4.641804099082946777e-02 1.894868016242980957e-01 -2.444234192371368408e-01 -7.272907346487045288e-02 1.929673179984092712e-02 -1.551418155431747437e-01 -1.918585002422332764e-01 -9.656286239624023438e-02 7.481662184000015259e-02 4.985438287258148193e-02 1.404225528240203857e-01 7.950285077095031738e-02 3.613073825836181641e-01 -1.072942987084388733e-01 1.096614226698875427e-01 -7.684077601879835129e-03
-2.657316029071807861e-01 -4.003813564777374268e-01 -1.473875641822814941e-01 1.792190596461296082e-02 -2.801594883203506470e-02 -6.557492166757583618e-02 -7.151288911700248718e-03 -9.257280826568603516e-02 -2.124482095241546631e-01 2.354128807783126831e-01 3.309051990509033203e-01 -1.846610307693481445e-01 -9.001846611499786377e-02 -7.781064510345458984e-02 4.116954207420349121e-01 -4.357616603374481201e-02 1.607539355754852295e-01 3.250653147697448730e-01 -2.980384603142738342e-02 2.003143131732940674e-01 9.916575253009796143e-02 -8.231766521930694580e-02 -6.592393666505813599e-02 4.223622754216194153e-02 1.501792669296264648e-01 -6.268604844808578491e-02 -1.831797324120998383e-02 6.411179155111312866e-02 1.373280733823776245e-01 1.159260645508766174e-01 -1.775843948125839233e-01 -1.166341677308082581e-01
5.097329244017601013e-02 1.098792925477027893e-01 -7.086212188005447388e-02 2.064374983310699463e-01 -2.082963734865188599e-01 -7.162944972515106201e-02 -3.183194696903228760e-01 2.120433151721954346e-01 5.918110534548759460e-02 1.822202205657958984e-01 2.490346133708953857e-01 1.924600005149841309e-01 2.453884296119213104e-02 -1.350346207618713379e-01 1.617929190397262573e-01 3.158169984817504883e-02 1.458709239959716797e-01 -1.072455719113349915e-01 1.003270521759986877e-01 -1.390599310398101807e-01 1.557918787002563477e-01 -1.933090835809707642e-01 -5.641188845038414001e-02 -1.822762042284011841e-01 2.985280752182006836e-01 -3.356311023235321045e-01 2.459378838539123535e-01 1.059408560395240784e-01 2.574867308139801025e-01 -9.660928696393966675e-02 -2.069285809993743896e-01 -9.459535777568817139e-02
-2.442821264266967773e-01 3.734954446554183960e-02 1.804479397833347321e-02 1.102237626910209656e-01 1.348805278539657593e-01 -7.884982228279113770e-02 -1.390491873025894165e-01 2.898646593093872070e-01 3.664056304842233658e-03 1.193579062819480896e-01 2.293895930051803589e-01 -8.454482257366180420e-02 -1.594921499490737915e-01 -1.719101667404174805e-01 3.036718964576721191e-01 -3.745436966419219971e-01 1.229521036148071289e-01 2.718492448329925537e-01 4.977102205157279968e-02 -6.004730984568595886e-02 -2.914348542690277100e-01 -2.252220511436462402e-01 -2.716501355171203613e-01 1.027534902095794678e-02 1.730646193027496338e-01 -4.437376186251640320e-02 1.689349263906478882e-01 5.346069112420082092e-02 2.034291625022888184e-01 -1.489472836256027222e-01 -3.580977395176887512e-02 6.590473651885986328e-02
-1.853379234671592712e-02 -1.270260661840438843e-01 -5.203058570623397827e-02 5.686436593532562256e-02 1.294047087430953979e-01 -1.134630069136619568e-01 -1.064780801534652710e-01 -1.141192913055419922e-01 -1.356884688138961792e-01 3.301386535167694092e-01 3.225722610950469971e-01 -9.345184266567230225e-02 1.510317772626876831e-01 1.680427342653274536e-01 3.270727097988128662e-01 -8.358046412467956543e-02 3.151543065905570984e-02 -1.937325894832611084e-01 -2.796200513839721680e-01 4.280273616313934326e-01 2.306901663541793823e-02 -1.528694629669189453e-01 -4.593521356582641602e-02 -8.944491297006607056e-02 1.162378937005996704e-01 -1.571617722511291504e-01 2.103976905345916748e-01 1.419305652379989624e-01 -1.247722376137971878e-02 -1.895545423030853271e-01 -1.214508935809135437e-01 -1.760918200016021729e-01
8.526319265365600586e-02 -3.102744184434413910e-02 1.609286516904830933e-01 9.014118462800979614e-02 1.659724265336990356e-01 -9.683812037110328674e-03 -2.401447296142578125e-01 -9.119026362895965576e-02 -1.611971408128738403e-01 1.763401329517364502e-01 2.931382358074188232e-01 5.342729762196540833e-02 -3.122132122516632080e-01 3.237145766615867615e-02 1.488946527242660522e-01 -8.801966160535812378e-02 -3.168571293354034424e-01 2.292858660221099854e-01 -5.587516725063323975e-02 1.608746349811553955e-01 -2.981381863355636597e-02 -1.022523567080497742e-01 3.404488414525985718e-02 -2.300861924886703491e-01 2.522492408752441406e-01 -2.150540053844451904e-01 8.917134255170822144e-02 3.784265518188476562e-01 2.307525873184204102e-01 -7.884983904659748077e-03 -1.243911162018775940e-01 -1.121470704674720764e-01
6.621929258108139038e-02 3.670499846339225769e-02 -2.474929094314575195e-01 1.583613306283950806e-01 -9.542517364025115967e-02 -2.132143378257751465e-01 -2.077726274728775024e-01 1.460816413164138794e-01 -2.281442284584045410e-01 3.441586196422576904e-01 2.655378580093383789e-01 1.221518497914075851e-02 -1.692442744970321655e-01 -6.785085797309875488e-02 1.635103672742843628e-01 -1.465444713830947876e-01 1.022326871752738953e-01 6.028393283486366272e-03 -1.683738082647323608e-01 1.720218509435653687e-01 2.034471333026885986e-01 -1.141050234436988831e-01 -2.880179882049560547e-01 -1.596906334161758423e-01 1.223153918981552124e-01 -1.768428236246109009e-01 3.664992451667785645e-01 -1.261466741561889648e-01 1.770460605621337891e-02 -1.693477332592010498e-01 2.088676206767559052e-02 9.516049921512603760e-02
1.556070446968078613e-01 1.356407552957534790e-01 2.554004266858100891e-02 1.622410565614700317e-01 -9.407138079404830933e-02 8.714812248945236206e-02 5.425027385354042053e-02 4.566690325736999512e-01 1.559321135282516479e-01 2.041832804679870605e-01 -2.179750008508563042e-03 -2.396574057638645172e-02 -2.891279160976409912e-01 -1.412060670554637909e-02 2.028299421072006226e-01 9.815472178161144257e-03 -7.682338356971740723e-02 2.929407358169555664e-01 7.027113437652587891e-02 -5.181717500090599060e-02 8.317758888006210327e-02 -3.608043193817138672e-01 8.568469434976577759e-02 -1.568804681301116943e-02 1.781527549028396606e-01 -2.649594843387603760e-01 2.109624892473220825e-01 7.963543385267257690e-02 -1.435603648424148560e-01 -8.511164784431457520e-02 2.880452275276184082e-01 -5.680173635482788086e-02
1.941454969346523285e-02 5.378192290663719177e-02 -2.280067205429077148e-01 3.310198485851287842e-01 -1.829250901937484741e-01 -7.974447309970855713e-02 -1.118878871202468872e-01 1.581469625234603882e-01 -9.168375283479690552e-02 1.616599559783935547e-01 3.625839948654174805e-01 7.409960776567459106e-02 -2.949973642826080322e-01 1.048266440629959106e-01 3.310444951057434082e-01 -2.071423223242163658e-03 9.417279809713363647e-02 5.165194347500801086e-02 -4.832678660750389099e-02 -2.081023007631301880e-01 -2.877760529518127441e-01 -2.959965765476226807e-01 -1.895685046911239624e-01 -2.021153420209884644e-01 4.425792768597602844e-02 -1.723538488149642944e-01 1.311962604522705078e-01 -8.219509571790695190e-02 7.499607652425765991e-02 -4.939450696110725403e-02 -1.008840352296829224e-01 -2.110088430345058441e-02
-7.988481968641281128e-02 -1.522748321294784546e-01 4.941812902688980103e-02 9.376221895217895508e-02 6.911528110504150391e-02 7.468076050281524658e-02 -3.937213495373725891e-02 1.403487026691436768e-01 8.398924022912979126e-02 -2.137658372521400452e-02 -4.628113284707069397e-02 -1.563545465469360352e-01 -2.004724591970443726e-01 1.456944644451141357e-01 2.537864744663238525e-01 -4.150396585464477539e-01 2.676753997802734375e-01 1.767615079879760742e-01 -4.543912410736083984e-02 7.344151288270950317e-02 -3.000885806977748871e-02 -2.937054038047790527e-01 -1.246109083294868469e-01 -2.977959215641021729e-01 1.806335709989070892e-02 7.672931998968124390e-02 3.090904951095581055e-01 2.755797207355499268e-01 5.165271461009979248e-02 -3.302549719810485840e-01 6.576748564839363098e-03 -6.490462273359298706e-02
9.196329861879348755e-02 -2.387621104717254639e-01 4.626583680510520935e-02 -6.960025057196617126e-03 -3.008504807949066162e-01 7.057620584964752197e-02 8.653932809829711914e-02 4.505366086959838867e-02 -3.752264752984046936e-02 2.284950017929077148e-01 1.761950701475143433e-01 -2.939607799053192139e-01 -3.193746209144592285e-01 -1.308098882436752319e-01 4.034425318241119385e-01 -4.422542080283164978e-02 7.970171421766281128e-02 2.596560418605804443e-01 2.240290632471442223e-03 -2.453291788697242737e-02 5.001281946897506714e-02 -6.008354574441909790e-02 -2.813955582678318024e-02 -5.380947515368461609e-02 1.758076250553131104e-01 -1.994049251079559326e-01 3.502497375011444092e-01 -2.276154700666666031e-03 -2.024448364973068237e-01 4.949047416448593140e-02 4.854672774672508240e-02 -2.216007560491561890e-01
-1.404659599065780640e-01 2.072770334780216217e-02 1.753439903259277344e-01 7.038524001836776733e-02 -1.041620746254920959e-01 -5.351950228214263916e-02 3.300003707408905029e-02 -1.090109795331954956e-01 -2.515658438205718994e-01 2.472960352897644043e-01 2.174611017107963562e-02 3.275952115654945374e-02 -1.963070333003997803e-01 -7.617889344692230225e-02 2.418425828218460083e-01 -3.815883994102478027e-01 1.740838401019573212e-02 1.739213317632675171e-01 1.075659245252609253e-01 -7.437465339899063110e-02 -3.237314820289611816e-01 -3.959717452526092529e-01 -1.122942343354225159e-01 -6.765055004507303238e-03 1.593040823936462402e-01 -3.301098048686981201e-01 7.028710842132568359e-02 1.849461793899536133e-01 1.435300260782241821e-01 -5.280211195349693298e-02 -1.556609123945236206e-01 3.109198529273271561e-03
1.651302911341190338e-02 3.430582955479621887e-02 -5.413584038615226746e-02 3.784290850162506104e-01 2.201046049594879150e-01 4.580070078372955322e-02 5.766193941235542297e-02 3.229450285434722900e-01 2.617115080356597900e-01 8.843607455492019653e-02 -1.044220849871635437e-01 1.254841387271881104e-01 -1.113253012299537659e-01 -1.017248351126909256e-02 2.188450247049331665e-01 6.415999680757522583e-02 2.698548436164855957e-01 1.344744563102722168e-01 4.881152138113975525e-02 -1.376117169857025146e-01 -1.823214441537857056e-01 -3.103206753730773926e-01 -2.183727174997329712e-01 -3.922692686319351196e-02 1.972190588712692261e-01 -2.327336966991424561e-01 9.853462129831314087e-02 2.090431302785873413e-01 2.599815465509891510e-02 -2.840327918529510498e-01 5.100754275918006897e-02 -7.326579838991165161e-02
-2.841025292873382568e-01 -1.862384676933288574e-01 -9.973033517599105835e-02 1.775598376989364624e-01 -2.336290031671524048e-01 1.036714948713779449e-02 1.039432138204574585e-01 3.726838529109954834e-01 -4.980861023068428040e-02 2.684295177459716797e-01 -6.626915931701660156e-02 1.336066126823425293e-01 -1.667350828647613525e-01 8.319503813982009888e-02 2.008410990238189697e-01 -3.658099472522735596e-01 1.397925317287445068e-01 8.697386831045150757e-02 -2.559814751148223877e-01 -4.957781732082366943e-02 -1.299833357334136963e-01 -1.627574712038040161e-01 -2.627502195537090302e-02 -4.054340347647666931e-02 2.504894733428955078e-01 -8.362017571926116943e-02 -7.235553860664367676e-02 1.448847651481628418e-01 1.067927479743957520e-01 -1.114091575145721436e-01 -1.799297183752059937e-01 -2.002994567155838013e-01
1.260630786418914795e-01 3.615943714976310730e-02 2.712835371494293213e-01 -8.994923532009124756e-02 1.346434503793716431e-01 -7.775668054819107056e-02 -1.833859533071517944e-01 9.043105691671371460e-02 -1.695654243230819702e-01 2.354089617729187012e-01 -8.754354715347290039e-02 3.633902594447135925e-02 -8.238922059535980225e-02 1.440982967615127563e-01 2.923127412796020508e-01 -3.229114115238189697e-01 9.053248167037963867e-02 1.795404255390167236e-01 2.378541529178619385e-01 -1.080161407589912415e-01 1.717187613248825073e-01 8.854266256093978882e-02 -2.222715318202972412e-01 2.478042151778936386e-03 2.866445183753967285e-01 -2.445831447839736938e-01 -3.615060746669769287e-01 3.445297852158546448e-02 1.765326596796512604e-02 -3.000519983470439911e-02 1.250127982348203659e-02 -2.325256317853927612e-01
-9.682421386241912842e-02 -2.049774080514907837e-01 -1.651575118303298950e-01 5.924432724714279175e-02 -6.070099025964736938e-02 4.868191480636596680e-02 1.678855270147323608e-01 2.165448367595672607e-01 1.213377490639686584e-01 4.062490463256835938e-01 2.728940248489379883e-01 -2.068114876747131348e-01 1.661438494920730591e-02 2.067025601863861084e-01 3.920567333698272705e-01 -1.615640223026275635e-01 2.411486357450485229e-01 1.965028345584869385e-01 -7.336116582155227661e-02 4.469488933682441711e-02 -4.833443090319633484e-02 -5.016635358333587646e-02 1.153068095445632935e-01 -1.230353713035583496e-01 1.798492968082427979e-01 -2.214705348014831543e-01 1.791401654481887817e-01 1.852477784268558025e-03 -2.058835625648498535e-01 -6.249799579381942749e-02 9.376277029514312744e-02 -1.042459830641746521e-01
1.721661388874053955e-01 -7.058744132518768311e-02 -1.190187260508537292e-01 9.000320732593536377e-02 8.172937482595443726e-02 -1.294917762279510498e-01 -1.519695669412612915e-01 2.944096326828002930e-01 1.573603153228759766e-01 2.734268084168434143e-03 -9.547419846057891846e-02 -2.232806086540222168e-01 -2.145994156599044800e-01 -1.231513321399688721e-01 4.943011701107025146e-01 -1.095088496804237366e-01 -1.747699826955795288e-01 1.283603310585021973e-01 -1.617449074983596802e-01 -3.687717393040657043e-02 1.038330793380737305e-02 -8.945902436971664429e-02 -2.971002086997032166e-02 -3.082682490348815918e-01 9.710131585597991943e-02 -1.094056218862533569e-01 -1.267279237508773804e-01 -4.060272127389907837e-02 -9.851938486099243164e-02 -1.286765486001968384e-01 -2.372957766056060791e-01 -3.291833102703094482e-01
-2.140522152185440063e-01 9.354721987619996071e-04 1.323492377996444702e-01 -1.759406477212905884e-01 -1.204847916960716248e-01 -3.595304116606712341e-02 2.266673892736434937e-01 2.079906910657882690e-01 -1.752559989690780640e-01 4.848110377788543701e-01 5.434963107109069824e-02 2.498642168939113617e-02 1.390064656734466553e-01 -6.812881678342819214e-03 1.905769854784011841e-01 -3.409549295902252197e-01 1.824549883604049683e-01 3.325615525245666504e-01 -3.720593079924583435e-02 -6.764812767505645752e-02 1.870508342981338501e-01 -1.183851249516010284e-02 -1.719191819429397583e-01 -2.240058779716491699e-01 8.327968418598175049e-02 5.444190651178359985e-02 1.750993281602859497e-01 1.717667728662490845e-01 -7.065002620220184326e-02 8.660450577735900879e-03 -2.511727251112461090e-02 -1.162643730640411377e-01
-9.531242772936820984e-03 -2.560781240463256836e-01 -1.496307551860809326e-01 4.379929974675178528e-03 5.353832244873046875e-02 -2.791225016117095947e-01 1.093090698122978210e-01 3.961405251175165176e-03 -1.015028432011604309e-01 1.064857244491577148e-01 2.238277047872543335e-01 -7.649854570627212524e-02 -2.049570381641387939e-01 -6.320856977254152298e-03 2.391126453876495361e-01 1.019567400217056274e-01 1.185837984085083008e-01 4.838203489780426025e-01 -1.342781074345111847e-02 9.433512389659881592e-02 3.683450818061828613e-02 -2.757721245288848877e-01 -1.074003502726554871e-01 7.821147143840789795e-02 4.119651913642883301e-01 -2.151932194828987122e-02 -1.950586885213851929e-01 2.085372507572174072e-01 5.322090163826942444e-02 2.128654345870018005e-02 -1.518498808145523071e-01 -4.041926190257072449e-02
-9.976664185523986816e-02 -1.410817801952362061e-01 1.266583353281021118e-01 5.129669979214668274e-02 -5.512630566954612732e-02 1.148009896278381348e-01 3.001666963100433350e-01 1.392461806535720825e-01 -5.019347742199897766e-02 2.853169441223144531e-01 -7.877409458160400391e-02 1.295183449983596802e-01 -1.045328453183174133e-01 1.431471556425094604e-01 2.469232529401779175e-01 -7.916390895843505859e-02 7.118687033653259277e-02 1.509519815444946289e-01 -1.369037628173828125e-01 -5.940346047282218933e-02 2.594186365604400635e-01 2.969340048730373383e-02 -2.414531260728836060e-01 1.318458020687103271e-01 1.754427999258041382e-01 -2.706086039543151855e-01 2.681455910205841064e-01 2.258497774600982666e-01 2.764428257942199707e-01 -1.736563593149185181e-01 5.684534460306167603e-02 -2.991376817226409912e-01
7.164721935987472534e-02 1.839932613074779510e-02 6.886655837297439575e-02 1.171708479523658752e-01 2.299405038356781006e-01 -2.166981548070907593e-01 1.300791203975677490e-01 3.203386068344116211e-01 5.669576302170753479e-02 1.365519613027572632e-01 -9.756126999855041504e-02 2.907218225300312042e-02 -1.927301287651062012e-01 -6.802590936422348022e-02 2.763796150684356689e-01 -3.109751641750335693e-01 1.382303684949874878e-01 7.897917926311492920e-02 -1.000109314918518066e-01 1.034337431192398071e-01 1.446873098611831665e-01 -1.427063643932342529e-01 -8.966128528118133545e-02 -2.915370166301727295e-01 4.484219476580619812e-02 -6.404482293874025345e-03 -2.793447673320770264e-01 -4.130712524056434631e-02 1.276229768991470337e-01 -9.028303623199462891e-02 -1.753686368465423584e-01 -4.384489059448242188e-01
-1.505106836557388306e-01 5.851048603653907776e-02 -6.117856130003929138e-02 -2.436894625425338745e-01 -1.807292364537715912e-02 -4.308283701539039612e-02 4.071750212460756302e-03 -5.821750685572624207e-02 -1.421353965997695923e-01 1.714386194944381714e-01 1.984082162380218506e-01 2.718166112899780273e-01 -1.367628574371337891e-01 -2.111013047397136688e-02 3.434116542339324951e-01 -2.453628927469253540e-01 -5.553879961371421814e-02 5.775982886552810669e-02 -1.594321131706237793e-01 3.155591338872909546e-02 3.959482908248901367e-01 -3.789697587490081787e-01 -2.090023458003997803e-01 -2.556327581405639648e-01 3.561754524707794189e-02 -8.267600089311599731e-03 -2.169081866741180420e-01 4.233736172318458557e-02 3.837404027581214905e-02 -1.741279959678649902e-01 1.040392071008682251e-01 -1.001242175698280334e-01
9.324115514755249023e-02 -2.454328089952468872e-01 1.325018703937530518e-01 1.131431907415390015e-01 -6.693970412015914917e-02 -7.400653511285781860e-02 -8.057729899883270264e-02 2.898658160120248795e-03 -3.191784396767616272e-02 6.173129677772521973e-01 3.005135059356689453e-01 5.462303757667541504e-02 -8.645650744438171387e-02 1.081642881035804749e-01 2.084673494100570679e-01 -1.326823830604553223e-01 -5.668218806385993958e-02 -1.735927313566207886e-01 -1.197231635451316833e-01 1.744135469198226929e-01 -3.532050922513008118e-02 -1.961713284254074097e-01 -1.502110958099365234e-01 -7.751702517271041870e-02 7.801264524459838867e-02 4.298846423625946045e-02 -3.312122076749801636e-02 2.183486968278884888e-01 1.996721029281616211e-01 -2.601740956306457520e-01 7.088312506675720215e-02 1.137230321764945984e-01
-3.239129856228828430e-02 -1.648799479007720947e-01 2.192626744508743286e-01 7.875248044729232788e-02 -1.246921047568321228e-01 -1.149122044444084167e-01 -1.790614873170852661e-01 2.094456404447555542e-01 2.613628506660461426e-01 2.065611183643341064e-01 7.591678202152252197e-02 -1.982697695493698120e-01 -1.416515409946441650e-01 -1.192592903971672058e-01 2.856786549091339111e-01 -2.525266110897064209e-01 2.809634199365973473e-03 1.166419982910156250e-01 -9.991399943828582764e-02 -4.784132912755012512e-02 -2.738601565361022949e-01 -1.947490274906158447e-01 -3.696581423282623291e-01 -1.750260293483734131e-01 5.231546238064765930e-03 -1.637065112590789795e-01 6.499552726745605469e-02 1.805550605058670044e-01 7.252972573041915894e-02 -2.978973686695098877e-01 -2.242639102041721344e-02 -1.132739633321762085e-01
-2.462810464203357697e-02 7.336013764142990112e-02 1.152678132057189941e-01 3.582559525966644287e-02 1.250249594449996948e-01 -9.713367372751235962e-02 6.569387018680572510e-02 8.028677105903625488e-02 -2.747927904129028320e-01 1.492388993501663208e-01 3.210387825965881348e-01 -5.866672471165657043e-02 -1.273936480283737183e-01 1.929601728916168213e-01 2.942015789449214935e-02 -8.131910860538482666e-02 -2.098275423049926758e-01 3.237024843692779541e-01 -1.755352318286895752e-01 -2.101287432014942169e-02 3.682062402367591858e-02 -2.156904786825180054e-01 5.186888203024864197e-02 -2.964412569999694824e-01 3.322683572769165039e-01 -3.278088867664337158e-01 -3.206238523125648499e-02 2.488141804933547974e-01 1.502278298139572144e-01 -1.423157155513763428e-01 1.789640784263610840e-01 6.498346477746963501e-02
2.846164107322692871e-01 6.310099363327026367e-02 -9.786607325077056885e-02 1.269478797912597656e-01 2.970806509256362915e-02 2.096913754940032959e-01 6.295929104089736938e-02 1.606861501932144165e-01 1.187213435769081116e-01 2.488516420125961304e-01 6.608458608388900757e-02 -1.168716624379158020e-01 -1.064733415842056274e-01 -2.102708965539932251e-01 4.556554555892944336e-01 1.963813900947570801e-01 -4.995746165513992310e-02 -2.317447215318679810e-02 -2.879039756953716278e-02 -8.558569103479385376e-02 1.756698936223983765e-01 -1.924612671136856079e-01 -1.390352696180343628e-01 -1.018346622586250305e-01 1.301847398281097412e-01 -3.354068994522094727e-01 2.500598728656768799e-01 1.202476862818002701e-02 8.889140188694000244e-02 -5.196786299347877502e-02 2.895461022853851318e-01 -1.534494310617446899e-01
-6.721660494804382324e-02 -1.251868996769189835e-02 2.286388128995895386e-01 2.716168761253356934e-01 -2.178245633840560913e-01 -3.177785873413085938e-01 1.127753034234046936e-02 -1.020073667168617249e-01 -1.676743030548095703e-01 2.352093160152435303e-01 1.644644737243652344e-01 -1.261693835258483887e-01 -1.211594566702842712e-01 -1.469527333974838257e-01 2.862693965435028076e-01 -1.220989897847175598e-01 3.118218667805194855e-02 -1.241517998278141022e-02 -2.180557548999786377e-01 1.313382238149642944e-01 -1.845528744161128998e-02 -1.023732647299766541e-01 -2.073166221380233765e-01 -2.702188789844512939e-01 1.885252147912979126e-01 -1.663764417171478271e-01 4.729352146387100220e-02 1.790087670087814331e-01 3.395960032939910889e-01 -2.928804047405719757e-02 -2.086720317602157593e-01 -2.823062054812908173e-02
-1.101117487996816635e-02 1.572407782077789307e-01 -8.218529820442199707e-02 1.204430833458900452e-01 2.031549513339996338e-01 1.719222068786621094e-01 -1.863385140895843506e-01 -5.999739468097686768e-02 -1.833757758140563965e-01 3.976877629756927490e-01 9.526218473911285400e-02 -1.420589238405227661e-01 -8.772148936986923218e-02 -1.815408617258071899e-01 1.349053382873535156e-01 1.642851233482360840e-01 1.470650881528854370e-01 2.429738044738769531e-01 3.406150043010711670e-01 2.222228646278381348e-01 1.215426921844482422e-01 -3.049786388874053955e-01 -1.123552098870277405e-01 1.087300479412078857e-03 2.296605855226516724e-01 -5.071867257356643677e-02 1.133599355816841125e-01 1.286558061838150024e-01 -1.492633968591690063e-01 -2.040132135152816772e-01 -1.464927941560745239e-01 3.615973517298698425e-02
-1.373942792415618896e-01 5.334825441241264343e-02 -2.792253531515598297e-02 -3.047053515911102295e-02 -8.042511343955993652e-02 -1.688820868730545044e-01 -9.579348564147949219e-02 2.121159732341766357e-01 -8.135348558425903320e-02 3.604976832866668701e-01 3.368563950061798096e-01 -1.508656423538923264e-02 1.363039016723632812e-01 -2.038917392492294312e-01 2.841554284095764160e-01 8.635523915290832520e-02 3.696431815624237061e-01 -1.667603105306625366e-01 -1.641056537628173828e-01 1.537283658981323242e-01 -5.250356718897819519e-02 -2.564734518527984619e-01 1.361789554357528687e-02 -1.718062609434127808e-01 5.022589489817619324e-02 -2.227437347173690796e-01 1.082478761672973633e-01 -1.769729852676391602e-01 3.424204140901565552e-02 -1.225041598081588745e-01 -2.442359775304794312e-01 6.729751825332641602e-02
-3.436402976512908936e-02 1.114851534366607666e-01 2.260735072195529938e-02 6.384900957345962524e-02 -5.249394476413726807e-02 1.409572362899780273e-02 9.812434762716293335e-02 -3.290703520178794861e-02 -5.575811490416526794e-02 -1.083476841449737549e-01 -8.088589459657669067e-02 -2.365823984146118164e-01 -1.646946668624877930e-01 7.053636480122804642e-03 5.843617916107177734e-01 -2.594842575490474701e-03 7.639946043491363525e-02 8.505411446094512939e-02 -2.121269851922988892e-01 1.172487065196037292e-01 2.161466926336288452e-01 -2.190871983766555786e-01 -2.205739170312881470e-01 -2.794515490531921387e-01 3.150612115859985352e-01 -1.204529777169227600e-01 -6.661099940538406372e-02 -6.115820631384849548e-02 -6.845918297767639160e-02 -7.504169642925262451e-02 -2.077199369668960571e-01 -2.311260402202606201e-01
2.245641313493251801e-02 -2.176734618842601776e-02 -4.449166730046272278e-02 1.165405511856079102e-01 -4.602279886603355408e-02 -1.721625626087188721e-01 -1.896937191486358643e-01 7.403883337974548340e-02 -2.362957745790481567e-01 4.247265160083770752e-01 1.994456350803375244e-01 9.501475840806961060e-02 -5.936995521187782288e-02 -4.508826136589050293e-02 1.368509531021118164e-01 -1.443837769329547882e-02 1.457135677337646484e-01 7.574360817670822144e-02 -1.845264732837677002e-01 8.167379349470138550e-02 2.473095804452896118e-01 -1.126892566680908203e-01 -3.778988420963287354e-01 -7.789600640535354614e-02 2.721202671527862549e-01 -2.918350100517272949e-01 2.606383264064788818e-01 4.005731269717216492e-02 1.107379198074340820e-01 -1.148548126220703125e-01 -2.051040530204772949e-02 2.359080314636230469e-01
8.355272561311721802e-02 2.272485755383968353e-02 1.785521395504474640e-02 -9.641052782535552979e-02 -6.259717047214508057e-02 8.554375916719436646e-02 1.483453810214996338e-01 2.553119361400604248e-01 2.390925772488117218e-02 6.718783173710107803e-03 -7.994195818901062012e-02 -1.469200700521469116e-01 9.138225764036178589e-02 1.423565894365310669e-01 3.215042054653167725e-01 1.274757981300354004e-01 -6.014648824930191040e-02 2.127978056669235229e-01 -1.084609553217887878e-01 -1.157242283225059509e-01 2.843844890594482422e-02 -4.609473347663879395e-01 7.757660746574401855e-02 -3.261187076568603516e-01 4.082352817058563232e-01 -1.092927530407905579e-01 -6.978837400674819946e-02 2.851633429527282715e-01 1.278519332408905029e-01 -1.047554910182952881e-01 -6.628069281578063965e-02 -1.068944185972213745e-01
-2.190242856740951538e-01 -1.531157493591308594e-01 3.804078102111816406e-01 -1.329867541790008545e-01 5.059720948338508606e-02 1.936583071947097778e-01 -2.323049455881118774e-01 -7.716330140829086304e-02 1.254671663045883179e-01 4.107716679573059082e-01 1.364407092332839966e-01 -7.239028066396713257e-02 -1.339678317308425903e-01 -1.685851663351058960e-01 2.632895708084106445e-01 -4.257786273956298828e-02 -4.156367480754852295e-02 -3.873197734355926514e-02 2.148113995790481567e-01 -6.881508976221084595e-02 -3.168869018554687500e-02 -2.321397699415683746e-02 1.527436077594757080e-01 1.413575261831283569e-01 1.946224719285964966e-01 -1.171743944287300110e-01 1.894791722297668457e-01 2.083646655082702637e-01 1.774258911609649658e-01 9.710816666483879089e-03 1.786674857139587402e-01 -2.167613804340362549e-01
-2.009630203247070312e-01 -5.561987683176994324e-02 2.132404744625091553e-01 -7.723335921764373779e-02 -2.453859001398086548e-01 1.108836755156517029e-02 2.960900077596306801e-03 3.208914995193481445e-01 -5.348794162273406982e-02 2.734866142272949219e-01 2.650455534458160400e-01 7.403426617383956909e-02 -2.966373413801193237e-02 -2.214502990245819092e-01 5.311733484268188477e-01 -6.761429458856582642e-02 1.470850855112075806e-01 1.942546479403972626e-02 -7.609347254037857056e-02 9.060596674680709839e-02 9.875572472810745239e-02 -2.067139595746994019e-01 -1.703891605138778687e-01 -1.011525318026542664e-01 9.001982212066650391e-02 -9.128437377512454987e-03 6.484883278608322144e-02 1.110816895961761475e-01 2.360402196645736694e-01 -2.502831071615219116e-02 -7.012299448251724243e-02 1.949228197336196899e-01
-3.127087280154228210e-02 1.032928302884101868e-01 1.471745222806930542e-01 3.366468548774719238e-01 3.405068814754486084e-02 -2.196233272552490234e-01 -7.485532760620117188e-02 5.811712704598903656e-03 -1.960976272821426392e-01 2.152667045593261719e-01 2.763993106782436371e-02 -7.194537669420242310e-02 1.121335625648498535e-01 -5.010148510336875916e-03 1.281918138265609741e-01 -1.982154548168182373e-01 1.090354248881340027e-01 3.605293631553649902e-01 -1.469200104475021362e-01 -2.033188492059707642e-01 2.298658639192581177e-01 -5.484430789947509766e-01 -1.492984145879745483e-01 -1.119122803211212158e-01 5.114607140421867371e-02 -1.526203937828540802e-02 -5.796922370791435242e-02 -2.123411372303962708e-02 -1.128987967967987061e-01 -3.892468661069869995e-02 1.496365517377853394e-01 -5.220592767000198364e-02
-1.966243684291839600e-01 -1.150718256831169128e-01 6.940434873104095459e-02 -8.413799852132797241e-02 -1.536887586116790771e-01 -1.694273054599761963e-01 1.273927092552185059e-01 2.401011735200881958e-01 -1.235486268997192383e-01 2.375823259353637695e-01 2.512711882591247559e-01 -2.191185802221298218e-01 -3.345702076330780983e-03 2.260909974575042725e-02 1.698103994131088257e-01 -1.237211674451828003e-01 -1.080104932188987732e-01 3.842478692531585693e-01 1.885327398777008057e-01 1.041828095912933350e-01 2.326837927103042603e-01 -9.468864649534225464e-02 -2.985059618949890137e-01 -6.091807037591934204e-02 1.919571757316589355e-01 -3.272067382931709290e-02 1.885313242673873901e-01 -8.763314690440893173e-05 -8.594861626625061035e-02 -8.546036481857299805e-02 -8.660801500082015991e-02 -3.538127541542053223e-01
-2.878128290176391602e-01 -1.744020879268646240e-01 2.002052962779998779e-01 1.634998433291912079e-02 4.706727713346481323e-02 4.038048535585403442e-02 -5.356587469577789307e-02 3.619928658008575439e-02 -8.592551946640014648e-02 3.484984636306762695e-01 1.917161345481872559e-01 -9.608238190412521362e-02 1.933438703417778015e-02 -2.311612665653228760e-01 2.951479256153106689e-01 6.255280226469039917e-02 6.617620587348937988e-02 8.002367615699768066e-02 3.974424302577972412e-01 -1.119964942336082458e-01 -1.364400144666433334e-03 -1.542056500911712646e-01 2.503730356693267822e-01 1.835214495658874512e-01 1.918932050466537476e-01 -1.226368770003318787e-01 -8.727481216192245483e-02 2.363432645797729492e-01 4.377130046486854553e-02 -1.039093956351280212e-01 1.868882924318313599e-01 -2.330317050218582153e-01
5.800923332571983337e-02 6.885765492916107178e-02 -6.692131608724594116e-02 -9.196697920560836792e-02 -8.685027807950973511e-02 -3.076507337391376495e-02 -1.998204290866851807e-01 1.097283419221639633e-02 -2.012296915054321289e-01 2.478274554014205933e-01 9.113331139087677002e-02 2.422191351652145386e-01 -1.022448912262916565e-01 -2.792302705347537994e-02 2.358333021402359009e-01 -4.908740818500518799e-01 -1.082652341574430466e-02 5.361092835664749146e-02 -2.493126094341278076e-01 9.454012848436832428e-03 4.730785191059112549e-01 -2.106983065605163574e-01 -1.582790166139602661e-01 -1.033045947551727295e-01 3.379391133785247803e-02 -1.144005656242370605e-01 -9.343847632408142090e-02 1.468966156244277954e-01 -2.976433373987674713e-02 -3.057915158569812775e-02 6.576789915561676025e-02 -1.840637475252151489e-01
-1.246375590562820435e-02 -1.196246817708015442e-01 1.709678620100021362e-01 -9.511493146419525146e-03 -9.633801132440567017e-02 -9.946536272764205933e-02 1.164959743618965149e-01 6.408720463514328003e-02 -1.525655090808868408e-01 2.825911343097686768e-01 -7.956918329000473022e-03 -1.439894288778305054e-01 -5.034562945365905762e-01 -8.007780462503433228e-02 2.445341050624847412e-01 -6.394544616341590881e-03 3.360170722007751465e-01 1.779269576072692871e-01 1.116723492741584778e-01 1.521108746528625488e-01 3.390264511108398438e-01 -6.064478307962417603e-02 1.190689280629158020e-01 -1.360842287540435791e-01 7.912749052047729492e-02 2.613243274390697479e-02 1.201784461736679077e-01 1.399307698011398315e-01 3.135598897933959961e-01 5.958185344934463501e-02 3.146526217460632324e-02 1.995237171649932861e-02
-1.449605822563171387e-01 -2.028202414512634277e-01 6.848515570163726807e-02 -3.321057856082916260e-01 1.449730545282363892e-01 1.995269767940044403e-02 6.544920057058334351e-02 2.128558456897735596e-01 6.336668878793716431e-02 4.022466540336608887e-01 2.239894121885299683e-01 -2.420854121446609497e-01 -3.316853567957878113e-02 7.024494558572769165e-02 2.417465150356292725e-01 -1.159277036786079407e-01 1.163001284003257751e-01 1.307694464921951294e-01 -1.021815985441207886e-01 -3.604994416236877441e-01 -4.611628875136375427e-02 -1.081798151135444641e-01 9.340080618858337402e-02 -2.236953228712081909e-01 7.695056498050689697e-02 -1.371351331472396851e-01 1.922543793916702271e-01 -1.265080273151397705e-01 -2.677633659914135933e-03 -8.575019240379333496e-02 1.698690652847290039e-01 -2.045006155967712402e-01
3.436329215764999390e-02 -5.318117886781692505e-02 3.188195526599884033e-01 -9.983000159263610840e-02 1.593279987573623657e-01 1.512940376996994019e-01 -3.718455433845520020e-01 2.776277363300323486e-01 5.347367003560066223e-02 3.480641916394233704e-02 6.645771116018295288e-02 9.408979117870330811e-02 -2.076493203639984131e-01 -1.835054606199264526e-01 2.870036661624908447e-01 -1.957298964262008667e-01 2.503835558891296387e-01 3.821718855760991573e-04 6.906393915414810181e-02 1.602275110781192780e-02 1.203406751155853271e-01 -1.083509474992752075e-01 8.684119582176208496e-02 -2.237073034048080444e-01 2.396692335605621338e-01 -1.605654507875442505e-01 -5.606982111930847168e-02 -8.259541541337966919e-02 1.824118942022323608e-01 -1.713621020317077637e-01 -1.510733515024185181e-01 -2.752558290958404541e-01
-1.608623415231704712e-01 -5.631104111671447754e-02 -3.283744305372238159e-02 -3.328068852424621582e-01 3.016990423202514648e-01 -2.532337792217731476e-02 -1.753005087375640869e-01 3.051248192787170410e-01 -1.179836392402648926e-01 3.692317008972167969e-01 2.058775424957275391e-01 1.449014544486999512e-01 4.305644333362579346e-02 -6.166458502411842346e-02 2.656703293323516846e-01 -2.302072048187255859e-01 2.900582971051335335e-03 5.702933669090270996e-02 1.217769458889961243e-02 -4.536313563585281372e-02 2.129233926534652710e-01 -2.244773656129837036e-01 -1.558005660772323608e-01 -1.458532959222793579e-01 1.619726419448852539e-01 1.270616054534912109e-01 -1.642302423715591431e-01 1.941835284233093262e-01 -1.397091150283813477e-02 -1.094806641340255737e-01 1.318869143724441528e-01 1.318242102861404419e-01
-2.030716538429260254e-01 -1.602098196744918823e-01 1.124700307846069336e-01 -1.790062487125396729e-01 3.940696716308593750e-01 -8.577703684568405151e-02 1.741347610950469971e-01 2.540053799748420715e-02 4.150801897048950195e-02 3.930805027484893799e-01 1.854617595672607422e-01 -8.189282566308975220e-02 -7.112340629100799561e-02 -1.266090571880340576e-01 3.747056126594543457e-01 -5.146924406290054321e-02 1.009270623326301575e-01 1.989091932773590088e-01 -2.761244177818298340e-01 -1.169054359197616577e-01 4.308894649147987366e-02 -1.058343425393104553e-01 6.455621868371963501e-02 -1.164678037166595459e-01 1.243693754076957703e-01 5.698225647211074829e-02 2.497557550668716431e-02 2.057024240493774414e-01 -1.733051687479019165e-01 5.220720916986465454e-02 1.795881986618041992e-01 -1.902340799570083618e-01
7.779487967491149902e-02 -8.689695596694946289e-02 2.277077734470367432e-02 2.149265259504318237e-01 1.445183604955673218e-01 -3.380269184708595276e-02 1.173327863216400146e-01 1.394939273595809937e-01 -2.633279263973236084e-01 1.837703436613082886e-01 -8.498048782348632812e-02 -8.821421116590499878e-02 -1.140669547021389008e-02 1.026500910520553589e-01 2.793756127357482910e-01 -4.903351515531539917e-02 1.529118418693542480e-01 9.978236258029937744e-02 -5.279368162155151367e-02 1.486830413341522217e-01 3.301376700401306152e-01 -3.556707501411437988e-01 -1.779837347567081451e-02 1.850223988294601440e-01 4.379440248012542725e-01 8.764228969812393188e-02 1.365013867616653442e-01 -1.241771429777145386e-01 5.996704474091529846e-02 -1.248390078544616699e-01 2.972689568996429443e-01 -7.641313225030899048e-02
-1.852177828550338745e-01 -6.319405883550643921e-02 -4.369664937257766724e-02 -3.795906901359558105e-02 2.037198990583419800e-01 -1.754170954227447510e-01 3.554864972829818726e-02 1.875499486923217773e-01 -2.613388001918792725e-01 4.895778000354766846e-01 6.592231988906860352e-02 1.782038360834121704e-01 3.410234674811363220e-02 5.602980777621269226e-02 3.149797916412353516e-01 -3.948462661355733871e-03 7.727288454771041870e-02 1.273908168077468872e-01 1.420460548251867294e-02 -1.149472147226333618e-01 1.957248151302337646e-01 -2.393445372581481934e-01 -1.822435855865478516e-01 1.777516864240169525e-02 6.325916945934295654e-02 -1.762508749961853027e-01 1.058103218674659729e-01 -1.243302673101425171e-01 -4.166173934936523438e-01 -3.747659921646118164e-02 1.870497316122055054e-02 -1.551923621445894241e-02
-5.488088354468345642e-03 1.334521621465682983e-01 4.289697706699371338e-01 2.320850193500518799e-01 1.683277785778045654e-01 4.862730205059051514e-02 -9.293553233146667480e-02 1.347726136445999146e-01 -9.257254004478454590e-02 1.278419643640518188e-01 1.422127038240432739e-01 2.452480942010879517e-01 5.971664190292358398e-02 7.760877162218093872e-02 4.442068636417388916e-01 -3.088969290256500244e-01 1.070644333958625793e-01 1.626783758401870728e-01 1.381275355815887451e-01 -8.298293501138687134e-02 1.986226299777626991e-03 -5.257576331496238708e-02 -2.129014134407043457e-01 -1.242646798491477966e-01 2.000703960657119751e-01 -2.186795473098754883e-01 -1.488317549228668213e-01 -8.299431204795837402e-02 7.878687232732772827e-02 -1.127610206604003906e-01 -1.090228706598281860e-01 -6.361027806997299194e-02
1.492483913898468018e-01 1.406246274709701538e-01 1.463275253772735596e-01 -1.948685571551322937e-02 1.718885749578475952e-01 -1.131314784288406372e-01 4.838471859693527222e-02 2.410115450620651245e-01 7.298018783330917358e-02 2.726855278015136719e-01 4.138466715812683105e-01 1.985129415988922119e-01 -1.904328316450119019e-01 -1.201884299516677856e-01 2.486648112535476685e-01 1.179100871086120605e-01 7.147779315710067749e-02 8.709612488746643066e-02 -2.085224241018295288e-01 -2.042917162179946899e-01 3.421380370855331421e-02 -2.860870659351348877e-01 -3.525562956929206848e-02 -2.690433263778686523e-01 -2.405379563570022583e-01 -2.601881623268127441e-01 -7.871261239051818848e-02 7.104826718568801880e-02 -7.774460315704345703e-02 -7.476162165403366089e-02 -9.162934869527816772e-02 7.207284867763519287e-02
-6.913191825151443481e-02 1.543945726007223129e-02 3.067629635334014893e-01 -9.286087006330490112e-02 1.364852190017700195e-01 2.891414985060691833e-02 -1.304448843002319336e-01 3.268431127071380615e-02 -3.075015246868133545e-01 1.076332256197929382e-01 9.835193306207656860e-02 -2.896464467048645020e-01 9.832454472780227661e-02 2.134452462196350098e-01 5.191349387168884277e-01 -1.308513581752777100e-01 2.490307092666625977e-01 8.518887311220169067e-02 5.144759267568588257e-02 1.254016440361738205e-02 -9.121782332658767700e-02 -1.809823960065841675e-01 7.019160687923431396e-02 4.871171712875366211e-02 1.557822823524475098e-01 3.979766741394996643e-02 3.692350164055824280e-02 1.468319594860076904e-01 2.304192166775465012e-03 -2.484456151723861694e-01 2.800496220588684082e-01 -6.132984161376953125e-02
-3.556054318323731422e-03 -2.437050491571426392e-01 3.073359094560146332e-02 1.091926693916320801e-01 9.684961289167404175e-02 -4.562726020812988281e-01 -1.411424577236175537e-01 -9.577806293964385986e-02 7.201158255338668823e-02 1.058422029018402100e-01 3.063664138317108154e-01 -1.583858765661716461e-02 -5.742753669619560242e-02 8.965526521205902100e-02 3.534129261970520020e-01 9.222041815519332886e-02 3.994129970669746399e-02 9.246125072240829468e-02 7.004292309284210205e-02 -1.610083878040313721e-01 1.866335868835449219e-01 -1.521372944116592407e-01 -1.228741183876991272e-02 -1.729637831449508667e-01 2.446510642766952515e-01 2.264602296054363251e-02 1.612838059663772583e-01 3.443041741847991943e-01 -1.251695007085800171e-01 9.317308664321899414e-02 -2.660576067864894867e-02 -2.585094869136810303e-01
7.635279744863510132e-02 5.439757183194160461e-02 -2.209811955690383911e-01 5.268218368291854858e-02 2.845144569873809814e-01 -1.477060019969940186e-01 -1.143013462424278259e-01 4.614744335412979126e-02 3.889263421297073364e-02 2.245574295520782471e-01 3.887519706040620804e-03 -2.487736046314239502e-01 -2.268906384706497192e-01 -1.889328807592391968e-01 3.737883567810058594e-01 1.762950420379638672e-01 -5.881963670253753662e-02 1.490748077630996704e-01 -5.981174111366271973e-02 -2.335034906864166260e-01 1.433429867029190063e-01 -1.004744917154312134e-01 1.507766544818878174e-01 -6.066066026687622070e-02 4.324862658977508545e-01 -6.691464781761169434e-02 4.241931065917015076e-02 6.735324859619140625e-02 -8.784758299589157104e-02 -2.918556034564971924e-01 -2.981417998671531677e-02 -1.316998898983001709e-01
-2.846690118312835693e-01 -5.546013265848159790e-02 9.645088016986846924e-02 -3.919927030801773071e-02 -4.483887180685997009e-02 8.190394937992095947e-02 1.822674125432968140e-01 5.602872744202613831e-02 6.520403176546096802e-02 3.388258814811706543e-01 3.383925259113311768e-01 2.562418952584266663e-02 -7.542048394680023193e-02 4.652908444404602051e-02 2.071672976016998291e-01 -2.178538441658020020e-01 1.238669157028198242e-01 3.279084861278533936e-01 1.675107926130294800e-01 1.382131725549697876e-01 1.434064805507659912e-01 -1.951128244400024414e-01 -1.914336234331130981e-01 -2.053280174732208252e-02 -5.711876973509788513e-02 -1.089355796575546265e-01 1.562602072954177856e-01 9.946938604116439819e-02 -7.650727778673171997e-02 -1.524304002523422241e-01 4.407830163836479187e-02 -4.258069097995758057e-01
-5.260285455733537674e-03 -1.784940063953399658e-01 -1.661728881299495697e-02 2.706857621669769287e-01 -2.363100834190845490e-02 1.082825288176536560e-01 2.036721818149089813e-02 2.681519091129302979e-01 -1.746520549058914185e-01 1.314653456211090088e-01 2.434428967535495758e-02 -1.142027601599693298e-01 -2.107893973588943481e-01 2.146427705883979797e-02 3.365332484245300293e-01 3.087663054466247559e-01 -9.122043102979660034e-02 1.790873110294342041e-01 3.567284643650054932e-01 9.038447588682174683e-02 4.780901595950126648e-02 -3.024384677410125732e-01 -1.476164311170578003e-01 -5.623163282871246338e-02 8.982808142900466919e-02 -1.666439622640609741e-01 1.779062449932098389e-01 -2.425219416618347168e-01 3.330532461404800415e-02 -1.651851683855056763e-01 -1.116924285888671875e-01 -1.826291382312774658e-01
-1.985995769500732422e-01 -2.462151646614074707e-01 -1.371840666979551315e-02 7.705108076333999634e-02 3.114717602729797363e-01 -9.309933334589004517e-02 1.848689466714859009e-01 3.572947680950164795e-01 7.593666017055511475e-02 3.412749990820884705e-02 2.474622726440429688e-01 6.463596224784851074e-02 -9.761855006217956543e-02 1.155789270997047424e-01 3.819307386875152588e-01 -1.444318443536758423e-01 2.876073122024536133e-01 -2.951959148049354553e-02 -1.548665165901184082e-01 -1.910161823034286499e-01 2.898495793342590332e-01 -1.869314163923263550e-01 5.750737339258193970e-02 4.206937178969383240e-02 8.844615519046783447e-02 3.663279116153717041e-02 2.122360840439796448e-02 2.086438387632369995e-01 5.554934591054916382e-02 -4.792020097374916077e-02 3.783490881323814392e-02 -1.904541254043579102e-01
1.678024530410766602e-01 8.081072568893432617e-02 -6.186980381608009338e-02 1.962854862213134766e-01 -9.000101685523986816e-02 2.275622189044952393e-01 -3.980921208858489990e-02 5.979015678167343140e-02 -3.647336363792419434e-02 2.642078995704650879e-01 -1.078367903828620911e-01 -8.239972591400146484e-02 -1.913469284772872925e-01 3.926893323659896851e-02 4.923131763935089111e-01 1.412222976796329021e-03 2.969630062580108643e-02 7.754832506179809570e-02 -5.303630977869033813e-02 -6.486872583627700806e-02 7.142902910709381104e-02 -8.658177405595779419e-02 -1.765652149915695190e-01 -2.274971455335617065e-01 4.380721747875213623e-01 -8.697578310966491699e-02 -2.231210172176361084e-01 -5.111704766750335693e-02 5.661357194185256958e-02 6.210898980498313904e-02 -1.178472340106964111e-01 -3.249053657054901123e-01
-1.566038578748703003e-01 -1.777277737855911255e-01 1.526089608669281006e-01 -9.337043017148971558e-02 2.311749011278152466e-01 -4.939055442810058594e-02 -4.324229434132575989e-02 2.884510159492492676e-01 -6.264217942953109741e-02 4.144344925880432129e-01 2.410835474729537964e-01 -1.529208719730377197e-01 -3.539508581161499023e-02 -2.660783231258392334e-01 -4.755692183971405029e-02 -2.104812413454055786e-01 -1.092260926961898804e-01 1.790293902158737183e-01 3.323704004287719727e-02 -3.402811288833618164e-02 3.310445249080657959e-01 -2.664922177791595459e-01 1.373269769828766584e-04 -2.509274780750274658e-01 -2.394604869186878204e-02 9.761852025985717773e-02 -2.128574103116989136e-01 7.293914258480072021e-02 -1.929033100605010986e-01 -2.355224080383777618e-02 -3.106401674449443817e-02 -7.644985616207122803e-02
-2.824985384941101074e-01 -3.836398944258689880e-02 2.353020608425140381e-01 7.958226650953292847e-02 -1.302698701620101929e-01 2.750813774764537811e-02 1.208186894655227661e-02 -4.226657003164291382e-02 -1.322251856327056885e-01 3.868660628795623779e-01 -2.755780704319477081e-02 7.679445296525955200e-02 -1.847039461135864258e-01 -1.692091524600982666e-01 2.764074802398681641e-01 -4.131709039211273193e-01 -4.843340814113616943e-02 2.216642349958419800e-01 3.308830317109823227e-03 3.788970410823822021e-02 -1.318331211805343628e-01 -2.594532370567321777e-01 -1.238064914941787720e-01 -8.657453209161758423e-02 -2.546308748424053192e-02 -3.071695566177368164e-01 1.077818125486373901e-01 1.177689060568809509e-01 2.613420039415359497e-02 -4.301807656884193420e-02 -2.512308359146118164e-01 -8.434318751096725464e-02
-4.128499031066894531e-01 -2.234287858009338379e-01 -1.886992529034614563e-02 -1.475436519831418991e-02 1.977816969156265259e-01 -2.705312967300415039e-01 -1.609939709305763245e-02 2.862243540585041046e-02 1.374153941869735718e-01 3.419755399227142334e-01 1.560657173395156860e-01 1.032289266586303711e-01 -1.929589658975601196e-01 8.257558196783065796e-02 1.223249658942222595e-01 1.542377173900604248e-01 -1.899520158767700195e-01 -5.275339633226394653e-02 3.035169281065464020e-02 1.074012815952301025e-01 -1.837040781974792480e-01 -2.322950363159179688e-01 -1.142471507191658020e-01 2.324064262211322784e-02 2.810281813144683838e-01 -1.362317651510238647e-01 2.918890118598937988e-02 3.604980409145355225e-01 1.090675145387649536e-01 -1.039537321776151657e-02 -1.097204983234405518e-01 -8.378096669912338257e-02
4.240347072482109070e-02 4.552964866161346436e-02 -2.269688248634338379e-01 -1.134135797619819641e-01 3.574118390679359436e-02 -7.432382553815841675e-02 -4.384174942970275879e-02 1.601091027259826660e-01 1.743527352809906006e-01 2.520947456359863281e-01 -1.869690418243408203e-01 -1.594039201736450195e-01 -1.113929226994514465e-01 -2.475000917911529541e-01 3.235772997140884399e-02 -4.104141891002655029e-01 1.430848985910415649e-01 1.424789130687713623e-01 1.293441746383905411e-02 6.703889369964599609e-02 1.277882903814315796e-01 -1.893011853098869324e-02 -1.770545840263366699e-01 -4.098729789257049561e-01 1.651532202959060669e-01 -1.846003234386444092e-01 2.960226535797119141e-01 5.811838060617446899e-02 -1.059281453490257263e-02 3.218530490994453430e-02 5.554468929767608643e-02 -2.861172854900360107e-01
6.148692965507507324e-02 -5.109035596251487732e-02 1.277765631675720215e-01 -1.762667149305343628e-01 -4.190696403384208679e-02 1.177420467138290405e-01 2.817820012569427490e-02 1.893824189901351929e-01 -2.445407398045063019e-02 2.750452756881713867e-01 -1.284337639808654785e-01 -1.776993572711944580e-01 4.313056915998458862e-02 -6.394819356501102448e-03 3.156352043151855469e-01 -9.004080295562744141e-02 -2.253526151180267334e-01 3.246249556541442871e-01 -1.562388241291046143e-01 7.772169075906276703e-03 3.134416341781616211e-01 -2.484200298786163330e-01 7.831414043903350830e-02 -1.145763993263244629e-01 3.223274350166320801e-01 -2.349842786788940430e-01 2.617761865258216858e-02 1.499604284763336182e-01 -2.959861457347869873e-01 -1.438556313514709473e-01 -9.712821245193481445e-02 -1.007864344865083694e-02
-2.648706138134002686e-01 -1.694124937057495117e-01 2.305213660001754761e-01 -1.168242916464805603e-01 -1.198449656367301941e-01 -2.736486792564392090e-01 2.882919646799564362e-02 2.797307968139648438e-01 6.678954511880874634e-02 2.501242160797119141e-01 1.055058017373085022e-01 -2.077849507331848145e-01 -2.350657582283020020e-01 -1.249523609876632690e-01 3.079675137996673584e-01 1.642212271690368652e-01 2.191025614738464355e-01 2.291628867387771606e-01 -6.412461400032043457e-02 -1.045717000961303711e-01 1.735322028398513794e-01 -2.936062514781951904e-01 7.760562002658843994e-02 -8.530166745185852051e-02 8.450352400541305542e-02 -1.189721841365098953e-02 -3.406820073723793030e-02 -2.138817310333251953e-01 -2.927511371672153473e-02 1.961982697248458862e-01 -1.916879205964505672e-03 -1.152765899896621704e-01
-1.586575210094451904e-01 -2.471494227647781372e-01 -7.561504095792770386e-02 2.140934020280838013e-01 2.776675820350646973e-01 5.878602340817451477e-02 -3.921234980225563049e-02 7.380611449480056763e-02 -2.166869789361953735e-01 2.325942218303680420e-01 2.584975361824035645e-01 5.451686307787895203e-02 2.660390734672546387e-02 3.657928705215454102e-01 4.003584384918212891e-01 -2.531462013721466064e-01 1.262011975049972534e-01 2.516646683216094971e-01 1.433726102113723755e-01 1.059175357222557068e-01 1.087854132056236267e-01 -6.316065788269042969e-02 1.432558149099349976e-01 1.093965768814086914e-02 1.893143206834793091e-01 1.792270503938198090e-02 1.274569034576416016e-01 -2.812825515866279602e-02 -4.704448208212852478e-02 1.022567623294889927e-03 2.017108201980590820e-01 -3.636206686496734619e-02
-1.801927685737609863e-01 1.663836240768432617e-01 2.800953574478626251e-02 1.687382757663726807e-01 -1.349624097347259521e-01 1.198621988296508789e-01 -2.809884212911128998e-02 3.065472543239593506e-01 -2.068612277507781982e-01 9.971757233142852783e-02 -2.609535120427608490e-02 5.786500498652458191e-02 -1.593584567308425903e-01 -2.012807577848434448e-01 1.852456927299499512e-01 3.827409585937857628e-03 3.372637331485748291e-01 1.880939602851867676e-01 -1.273088455200195312e-01 -2.762609533965587616e-02 9.339007735252380371e-02 -1.695242971181869507e-01 -1.860300451517105103e-01 1.332277208566665649e-01 2.760749459266662598e-01 -1.695535629987716675e-01 2.939505875110626221e-01 2.612888813018798828e-01 2.564332485198974609e-01 8.582883328199386597e-02 -7.810410857200622559e-02 -1.773695498704910278e-01
-5.921133980154991150e-02 -8.701881766319274902e-02 3.603587746620178223e-01 1.217526271939277649e-01 2.790206968784332275e-01 -1.306531280279159546e-01 -9.667276591062545776e-02 7.656148821115493774e-02 8.318451046943664551e-02 1.896655559539794922e-01 1.529409363865852356e-02 2.190585136413574219e-01 -5.667599290609359741e-02 -9.165288507938385010e-02 2.937112450599670410e-01 -2.642009258270263672e-01 2.131529152393341064e-01 2.318763881921768188e-01 1.853414475917816162e-01 -7.969855517148971558e-02 -9.431010484695434570e-02 -1.230333670973777771e-01 1.019754037261009216e-01 -2.279848903417587280e-01 2.508063316345214844e-01 -3.673171997070312500e-01 -1.504549533128738403e-01 -1.028829813003540039e-01 7.347791641950607300e-02 -5.530659854412078857e-02 -8.676172047853469849e-02 -4.439512267708778381e-02
-2.207158952951431274e-01 -1.810528934001922607e-01 9.988936781883239746e-02 -1.250224113464355469e-01 -2.215316519141197205e-02 -5.545190349221229553e-02 -2.044287696480751038e-02 1.608706563711166382e-01 -1.143733114004135132e-01 3.640691637992858887e-01 6.029506027698516846e-02 -2.729159891605377197e-01 7.354928553104400635e-02 -1.126399487257003784e-01 -3.526891767978668213e-02 -2.305709272623062134e-01 -5.640763416886329651e-02 1.551503688097000122e-01 -1.848569363355636597e-01 3.587368503212928772e-02 1.942948549985885620e-01 -1.708828955888748169e-01 1.619236171245574951e-01 -1.842046976089477539e-01 3.597594797611236572e-01 1.924504637718200684e-01 -6.608154624700546265e-02 9.604737907648086548e-02 -6.509514898061752319e-02 -3.476091474294662476e-02 -9.436845779418945312e-02 -4.272715151309967041e-01
-3.746673837304115295e-02 -1.798092871904373169e-01 1.264168471097946167e-01 8.357577025890350342e-02 -7.371564954519271851e-02 1.317978352308273315e-01 -9.434562176465988159e-02 2.347787171602249146e-01 1.805532723665237427e-01 1.192592382431030273e-01 2.035519778728485107e-01 -1.061883661895990372e-02 3.652015700936317444e-02 -2.552017383277416229e-02 4.898424744606018066e-01 5.971530452370643616e-02 3.000853769481182098e-02 2.448553591966629028e-01 -5.886900424957275391e-02 1.348607093095779419e-01 -6.792037934064865112e-02 -5.759424343705177307e-02 5.077521502971649170e-02 -2.594543993473052979e-01 8.819390204735100269e-04 -1.897404342889785767e-01 3.022193014621734619e-01 -7.318016141653060913e-02 -2.744469977915287018e-02 -3.594724535942077637e-01 3.466656897217035294e-03 -3.155863583087921143e-01
-1.225625947117805481e-01 6.300053000450134277e-02 -4.185211658477783203e-02 8.912517130374908447e-02 -2.258861660957336426e-01 -7.036083191633224487e-02 -2.522318661212921143e-01 7.202224433422088623e-02 -9.413214772939682007e-02 4.479866623878479004e-01 1.518489718437194824e-01 4.301588237285614014e-02 9.734989702701568604e-02 -8.377651870250701904e-02 8.089655637741088867e-02 -3.001996278762817383e-01 -2.033730410039424896e-02 1.455605030059814453e-01 4.242911003530025482e-03 7.768269162625074387e-03 1.865420341491699219e-01 -4.158587455749511719e-01 -3.556589484214782715e-01 -2.369145601987838745e-01 5.246235057711601257e-02 7.791426964104175568e-03 -2.507012570276856422e-03 5.286468937993049622e-02 1.205884665250778198e-01 6.903407722711563110e-02 1.415281891822814941e-01 -2.047454118728637695e-01
3.570415312424302101e-03 -2.523729503154754639e-01 1.492974609136581421e-01 -2.003891207277774811e-02 1.612893790006637573e-01 1.046544089913368225e-01 7.955498248338699341e-02 6.662067770957946777e-02 4.242124781012535095e-02 4.039583206176757812e-01 6.043089926242828369e-02 -2.237924486398696899e-01 -2.013339698314666748e-01 -2.146863043308258057e-01 -4.084376990795135498e-02 5.610563606023788452e-02 7.655286788940429688e-02 -7.707270979881286621e-02 -3.524528071284294128e-02 -1.698469743132591248e-02 1.218681707978248596e-01 -2.547113597393035889e-01 1.714999377727508545e-01 4.564024880528450012e-02 3.939405679702758789e-01 -6.025427021086215973e-03 1.099193915724754333e-01 1.065755933523178101e-01 4.071540012955665588e-02 -1.388848014175891876e-02 -4.499918594956398010e-02 -4.986112713813781738e-01
1.118980720639228821e-02 8.293077349662780762e-02 -1.754875183105468750e-01 1.390650868415832520e-01 -5.293774604797363281e-02 -1.894783228635787964e-02 -1.877120286226272583e-01 7.936127483844757080e-02 -3.541888203471899033e-03 4.604213833808898926e-01 1.380252540111541748e-01 -2.101807296276092529e-01 1.691985279321670532e-01 -1.103876158595085144e-01 4.063619673252105713e-01 1.403319686651229858e-01 1.278152167797088623e-01 1.714817583560943604e-01 -1.787441223859786987e-01 3.513407409191131592e-01 5.152569711208343506e-02 -9.387966990470886230e-02 1.063584014773368835e-01 -1.424130797386169434e-01 -1.043411269783973694e-01 -1.966168582439422607e-01 1.530907154083251953e-01 1.985825300216674805e-01 -1.332365423440933228e-01 1.901559345424175262e-02 -1.325404271483421326e-03 -1.502528339624404907e-01
-1.739744842052459717e-01 -9.087741374969482422e-02 1.333520375192165375e-02 -1.148845814168453217e-02 2.736824378371238708e-02 2.091576308012008667e-01 4.876040294766426086e-02 1.334822028875350952e-01 -1.584396213293075562e-01 3.008419275283813477e-01 4.203858971595764160e-02 -3.909759223461151123e-01 -9.502348303794860840e-02 -4.828147217631340027e-02 8.693276345729827881e-02 -2.071421593427658081e-01 -6.088486313819885254e-02 5.371387675404548645e-02 -1.102369129657745361e-01 9.177903085947036743e-02 2.197757661342620850e-01 -7.512031495571136475e-02 3.335761651396751404e-02 -1.116124317049980164e-01 3.436821997165679932e-01 3.047901690006256104e-01 -4.707729443907737732e-03 2.428666800260543823e-01 4.677978530526161194e-02 -1.379683613777160645e-01 -6.078834831714630127e-02 -4.180756211280822754e-01
-1.898511797189712524e-01 1.118304878473281860e-01 -1.366011649370193481e-01 -8.619102090597152710e-02 -1.507643908262252808e-01 -2.280423417687416077e-02 -4.516256228089332581e-02 -4.646852985024452209e-02 -2.173511087894439697e-01 2.182779759168624878e-01 2.252962738275527954e-01 2.455411292612552643e-02 -1.740410178899765015e-01 9.271249175071716309e-02 2.691723108291625977e-01 -3.355794847011566162e-01 -1.188323483802378178e-03 -6.701243668794631958e-02 -1.314739435911178589e-01 -4.587678238749504089e-03 4.627098143100738525e-01 -2.664598822593688965e-01 -1.820095777511596680e-01 -2.546272985637187958e-02 2.077851593494415283e-01 6.263897754251956940e-03 -1.625705659389495850e-01 9.777416288852691650e-02 -2.475573914125561714e-03 -2.097402364015579224e-01 9.831535816192626953e-02 -2.327446043491363525e-01
-4.245285689830780029e-02 -1.192554607987403870e-01 1.583339273929595947e-02 6.548631936311721802e-03 -2.362591400742530823e-02 7.956970483064651489e-02 -1.134721115231513977e-01 1.481616795063018799e-01 7.118515670299530029e-02 6.517174839973449707e-02 1.391330361366271973e-01 6.706167757511138916e-02 -1.860179156064987183e-01 2.650928497314453125e-01 2.590441703796386719e-01 -4.309169650077819824e-01 1.848412603139877319e-01 3.433783650398254395e-01 6.920567154884338379e-02 3.895848616957664490e-02 -3.716132044792175293e-02 -2.437685579061508179e-01 -3.503128886222839355e-01 -6.925899535417556763e-02 7.502248510718345642e-03 -1.075269654393196106e-01 1.754605621099472046e-01 2.820956110954284668e-01 -1.156287789344787598e-01 2.520117163658142090e-02 6.070458889007568359e-02 -2.544600665569305420e-01
8.358541876077651978e-02 -2.062798440456390381e-01 3.802578896284103394e-02 1.356355398893356323e-01 -3.056207904592156410e-03 1.880425959825515747e-01 -2.781360149383544922e-01 6.819954514503479004e-02 -5.168568342924118042e-02 4.989420771598815918e-01 1.423485577106475830e-01 -2.351009249687194824e-01 -7.287973165512084961e-02 -1.521093249320983887e-01 8.859655261039733887e-02 8.026402443647384644e-02 2.221640497446060181e-01 8.134191483259201050e-02 -2.072222232818603516e-01 2.109895497560501099e-01 -3.251606225967407227e-02 -1.954192221164703369e-01 -2.424460463225841522e-02 -3.736132979393005371e-01 1.845623180270195007e-02 -2.895851992070674896e-02 1.698592007160186768e-01 1.698626875877380371e-01 2.415052615106105804e-02 -9.670060873031616211e-02 1.890176534652709961e-01 1.262938380241394043e-01
-1.671899110078811646e-02 -1.991822868585586548e-01 5.886318162083625793e-02 1.699550822377204895e-02 2.953459918498992920e-01 1.121343895792961121e-01 1.325110793113708496e-01 1.896623075008392334e-01 7.608155254274606705e-03 2.185204774141311646e-01 -3.275645524263381958e-02 -2.984544932842254639e-01 -9.552790224552154541e-02 -1.212832406163215637e-01 2.585253119468688965e-01 1.426281481981277466e-01 -1.009251847863197327e-01 -1.048369929194450378e-01 -8.748404681682586670e-02 -1.867399811744689941e-01 5.086292326450347900e-02 -3.012352287769317627e-01 5.078503489494323730e-02 5.718243494629859924e-02 2.469529062509536743e-01 -4.241103827953338623e-01 1.415355801582336426e-01 9.900617599487304688e-02 -2.143920511007308960e-01 4.925261065363883972e-02 7.721837610006332397e-02 -2.570318281650543213e-01
1.107985749840736389e-01 2.050580084323883057e-01 3.549470752477645874e-02 3.234097063541412354e-01 7.635586708784103394e-02 -1.402100175619125366e-01 -1.971262097358703613e-01 -5.332713201642036438e-02 -2.471051178872585297e-02 2.254106700420379639e-01 3.253346681594848633e-02 -1.468198839575052261e-02 6.900076568126678467e-02 -1.024905443191528320e-01 1.756620258092880249e-01 -3.135311305522918701e-01 -5.583439394831657410e-02 1.331460624933242798e-01 5.347871780395507812e-02 -6.149061024188995361e-02 2.060378342866897583e-01 -4.668065905570983887e-01 -1.848897486925125122e-01 -2.613883018493652344e-01 3.363945335149765015e-02 1.531392931938171387e-01 1.395944058895111084e-01 2.013910263776779175e-01 -1.805206015706062317e-02 -1.859503425657749176e-02 1.843600571155548096e-01 -2.566469907760620117e-01
2.551665902137756348e-01 1.492552459239959717e-01 1.187335513532161713e-02 1.296596080064773560e-01 1.361773759126663208e-01 5.757771432399749756e-02 6.590776145458221436e-02 4.551922082901000977e-01 8.673167228698730469e-02 1.827883720397949219e-01 1.630703806877136230e-01 2.046257816255092621e-02 -2.501900494098663330e-01 1.115499436855316162e-01 1.921611130237579346e-01 4.686286300420761108e-02 2.045038044452667236e-01 1.450760811567306519e-01 2.047759741544723511e-01 2.233857288956642151e-02 -1.044591609388589859e-02 -2.148123383522033691e-01 4.708298668265342712e-02 -8.478183299303054810e-02 1.437429040670394897e-01 -3.734292685985565186e-01 1.471782624721527100e-01 2.769023925065994263e-02 -7.781300693750381470e-02 -1.398890614509582520e-01 3.166702389717102051e-01 -1.036786958575248718e-01
2.462846040725708008e-01 1.679275631904602051e-01 3.215529918670654297e-01 1.117944642901420593e-01 1.046343073248863220e-01 -1.247727870941162109e-02 -3.683433309197425842e-02 1.552948504686355591e-01 -9.684877097606658936e-02 1.577249765396118164e-01 -4.879169166088104248e-02 2.917531132698059082e-01 -2.265493869781494141e-01 -2.831148914992809296e-02 2.587389945983886719e-01 -4.991828277707099915e-02 5.043574608862400055e-03 1.933380365371704102e-01 6.949358619749546051e-03 -1.671106666326522827e-01 -1.423973869532346725e-02 -3.988700509071350098e-01 1.000386755913496017e-02 -2.789316177368164062e-01 1.251564025878906250e-01 -2.276634424924850464e-01 -1.913118809461593628e-01 -7.655638456344604492e-02 9.897518903017044067e-02 -6.950221210718154907e-02 -2.128034532070159912e-01 -2.071265876293182373e-01
-2.385358959436416626e-01 -9.075013548135757446e-02 -6.083900853991508484e-02 5.967403948307037354e-02 6.795521825551986694e-02 -7.453820109367370605e-02 -3.002098500728607178e-01 4.723753407597541809e-02 -2.170016057789325714e-02 -1.123307645320892334e-01 2.685427963733673096e-01 -3.836897015571594238e-02 -2.386329472064971924e-01 -8.350713551044464111e-02 1.581730842590332031e-01 1.419700831174850464e-01 2.872807383537292480e-01 1.634050458669662476e-01 4.975752905011177063e-03 4.989921301603317261e-02 1.893212795257568359e-01 -3.812793791294097900e-01 1.939898133277893066e-01 -1.704438775777816772e-01 9.552063792943954468e-02 7.412399165332317352e-03 1.077846214175224304e-01 2.645255029201507568e-01 -1.963602900505065918e-01 -1.388598084449768066e-01 -1.425031423568725586e-01 -3.173941373825073242e-01
-2.220612019300460815e-01 -1.110731530934572220e-02 1.344259679317474365e-01 -3.535373508930206299e-02 -2.451300919055938721e-01 1.304731070995330811e-01 3.377697616815567017e-02 1.617939621210098267e-01 -3.908053413033485413e-02 2.981687784194946289e-01 -2.320277690887451172e-02 -2.114596404135227203e-02 -1.504880040884017944e-01 -2.065995633602142334e-01 2.513702213764190674e-01 -4.060445427894592285e-01 -1.321190893650054932e-01 2.051679342985153198e-01 -5.255868658423423767e-03 -1.051162034273147583e-01 -4.063715413212776184e-02 -2.080989927053451538e-01 -1.013635993003845215e-01 3.112530335783958435e-02 -2.104211039841175079e-02 -4.517428278923034668e-01 -1.188430190086364746e-01 -1.324256416410207748e-02 1.519345045089721680e-01 1.153092179447412491e-02 2.190767554566264153e-03 -2.704565227031707764e-01
5.499096587300300598e-02 -3.715967386960983276e-02 -1.501927375793457031e-01 1.428647041320800781e-01 2.050527632236480713e-01 1.147627159953117371e-01 9.542836993932723999e-02 2.519315779209136963e-01 1.511194109916687012e-01 9.581317752599716187e-02 -2.145828008651733398e-01 -1.588422954082489014e-01 1.019410267472267151e-01 4.723811149597167969e-02 1.893425583839416504e-01 -1.107999309897422791e-01 2.396800518035888672e-01 1.268005073070526123e-01 2.329138666391372681e-01 1.492283493280410767e-01 -9.334976971149444580e-02 -1.845226585865020752e-01 -1.764850467443466187e-01 -4.821394979953765869e-01 3.616324961185455322e-01 -7.613553106784820557e-02 4.594545811414718628e-02 1.557262241840362549e-01 7.755914330482482910e-02 2.268848754465579987e-02 1.288536190986633301e-01 -1.353077292442321777e-01
-1.249627545475959778e-01 -1.339046657085418701e-01 4.678794369101524353e-02 1.102928295731544495e-01 -1.324562877416610718e-01 9.660355001688003540e-02 -2.233809977769851685e-01 1.584486067295074463e-01 1.556780934333801270e-01 -1.029577385634183884e-02 1.385450810194015503e-01 -1.245683208107948303e-01 -2.612054049968719482e-01 1.221614927053451538e-01 3.107233345508575439e-01 -4.171078503131866455e-01 4.515739157795906067e-02 3.238791823387145996e-01 1.542893052101135254e-01 4.268236085772514343e-02 7.070324569940567017e-02 -1.003579050302505493e-01 -2.358036935329437256e-01 -2.320550829172134399e-01 2.333849854767322540e-02 -7.410777360200881958e-02 2.131271660327911377e-01 3.212413489818572998e-01 7.454387843608856201e-02 -5.093615874648094177e-02 1.302977465093135834e-02 -1.319873481988906860e-01
1.609319001436233521e-01 5.858286749571561813e-03 -1.844908110797405243e-02 1.423598080873489380e-01 -3.406609594821929932e-02 3.655841574072837830e-02 3.398061171174049377e-02 3.219260871410369873e-01 1.396683156490325928e-01 8.146287500858306885e-02 1.131748501211404800e-02 3.353160619735717773e-02 -2.082658410072326660e-01 1.082871109247207642e-01 5.216525197029113770e-01 1.136373262852430344e-02 5.188630893826484680e-02 1.394205540418624878e-01 -9.715017676353454590e-02 4.940895736217498779e-02 9.996509552001953125e-02 -1.027976348996162415e-01 -1.683958321809768677e-01 -2.480037361383438110e-01 2.878315746784210205e-01 5.291368439793586731e-02 2.867089807987213135e-01 -1.969444155693054199e-01 -9.452117234468460083e-02 -8.740315586328506470e-02 1.146613806486129761e-01 -3.326182663440704346e-01
4.513413459062576294e-02 1.191883087158203125e-01 1.400866061449050903e-01 9.737319499254226685e-02 -1.915650665760040283e-01 -2.632881281897425652e-03 -3.277168571949005127e-01 2.033470273017883301e-01 -4.020389914512634277e-02 1.267164200544357300e-01 1.339182108640670776e-01 2.088897973299026489e-01 5.596835538744926453e-02 -6.605155020952224731e-02 1.496530175209045410e-01 -1.852965503931045532e-01 2.824271023273468018e-01 1.825064718723297119e-01 1.713395565748214722e-01 -2.214053831994533539e-02 1.521769911050796509e-01 -9.966281056404113770e-02 -7.660306245088577271e-02 -1.831278502941131592e-01 4.030685722827911377e-01 -1.764731556177139282e-01 -8.355421572923660278e-02 -6.054839864373207092e-02 1.352523565292358398e-01 -1.815623193979263306e-01 -3.261511325836181641e-01 -2.200632393360137939e-01
5.689316615462303162e-02 -1.516552269458770752e-01 1.438936498016119003e-02 2.970513701438903809e-01 3.037078306078910828e-02 1.145456656813621521e-01 3.949860110878944397e-03 2.131789475679397583e-01 -1.664314121007919312e-01 -4.393778741359710693e-02 1.838382631540298462e-01 -2.367372661828994751e-01 -1.558962017297744751e-01 -2.922703325748443604e-01 4.657620564103126526e-03 -4.773728176951408386e-02 2.500152289867401123e-01 1.813697516918182373e-01 -1.471569687128067017e-01 -9.270041435956954956e-02 1.214125081896781921e-01 -2.362543344497680664e-01 -5.303048342466354370e-02 8.963113278150558472e-02 2.646237015724182129e-01 -2.981198132038116455e-01 1.935066431760787964e-01 -3.273819014430046082e-02 -9.422284783795475960e-04 -4.166610240936279297e-01 -7.268767058849334717e-02 -1.046584546566009521e-01
-8.633075654506683350e-02 8.594469726085662842e-02 8.972561359405517578e-02 1.850648224353790283e-01 -2.458586692810058594e-01 1.544207930564880371e-01 -6.345227360725402832e-02 3.434079587459564209e-01 -1.741032004356384277e-01 1.740186810493469238e-01 4.886547327041625977e-01 1.618081331253051758e-02 -2.524379491806030273e-01 -2.801522612571716309e-01 1.999173760414123535e-01 3.058076277375221252e-02 1.212331950664520264e-01 1.267513483762741089e-01 -1.256015002727508545e-01 -1.308852732181549072e-01 2.144185304641723633e-01 -1.880057603120803833e-01 2.037577331066131592e-01 -6.929600983858108521e-02 1.298012137413024902e-01 -1.195923984050750732e-01 -1.312891393899917603e-01 9.471802413463592529e-02 2.109551988542079926e-02 1.544831506907939911e-02 -2.693675644695758820e-02 6.150068715214729309e-02
-2.222672700881958008e-01 -7.062402367591857910e-02 -1.024562045931816101e-01 -1.940354146063327789e-02 -6.451038271188735962e-02 -5.613795667886734009e-02 -1.984630376100540161e-01 -4.914118722081184387e-02 -1.645461618900299072e-01 1.672773063182830811e-01 4.442410171031951904e-02 -5.991561338305473328e-02 -1.581802070140838623e-01 -2.116387933492660522e-01 3.040631115436553955e-01 -1.929385811090469360e-01 1.217425540089607239e-01 -1.322906762361526489e-01 1.778892576694488525e-01 -1.501501649618148804e-01 5.378432199358940125e-02 -2.176178395748138428e-01 1.956403702497482300e-01 -8.336728811264038086e-02 -1.999536901712417603e-02 -1.537761986255645752e-01 7.698012143373489380e-02 4.850147962570190430e-01 -1.371693909168243408e-01 -2.502618730068206787e-01 -1.926464289426803589e-01 -2.444373220205307007e-01
1.875448375940322876e-01 -6.157464534044265747e-02 8.815005421638488770e-02 -4.009715840220451355e-02 8.801687508821487427e-02 1.070437133312225342e-01 1.038120463490486145e-01 1.472324728965759277e-01 2.622683765366673470e-03 9.145054966211318970e-02 -5.566540732979774475e-02 -9.360314160585403442e-02 6.159214675426483154e-02 6.386728025972843170e-03 4.708079099655151367e-01 1.001919899135828018e-02 -3.095051944255828857e-01 2.827311158180236816e-01 -2.667666673660278320e-01 7.772210985422134399e-02 2.356190830469131470e-01 -3.910129368305206299e-01 7.004606723785400391e-02 4.003841802477836609e-02 2.467251718044281006e-01 -1.409899145364761353e-01 2.886038273572921753e-02 2.497013807296752930e-01 -4.414213355630636215e-03 -6.434111297130584717e-02 -1.952178180217742920e-01 -1.076014060527086258e-02
2.939518988132476807e-01 -6.512167304754257202e-02 -9.091573208570480347e-02 3.547783568501472473e-02 1.135194823145866394e-01 3.244206607341766357e-01 -2.125897072255611420e-02 1.433476656675338745e-01 -1.010634899139404297e-01 1.283918917179107666e-01 7.444401830434799194e-02 3.628174960613250732e-02 3.672950342297554016e-02 -1.864287704229354858e-01 1.804548501968383789e-01 -6.172734871506690979e-02 -9.112495183944702148e-02 2.326785027980804443e-01 2.740512490272521973e-01 2.593241035938262939e-01 1.236304566264152527e-01 -3.568723499774932861e-01 -3.270625695586204529e-02 -1.373726725578308105e-01 6.993401795625686646e-02 -2.842139303684234619e-01 1.123434603214263916e-01 1.896108537912368774e-01 -1.538832634687423706e-01 -3.100562095642089844e-01 -1.240540668368339539e-02 -1.818399429321289062e-01
-9.695559740066528320e-02 2.717125117778778076e-01 2.267973311245441437e-02 8.507388830184936523e-02 -1.161729618906974792e-01 -1.036092042922973633e-01 7.953046262264251709e-02 4.307399690151214600e-01 -2.125587016344070435e-01 3.196435570716857910e-01 1.605778336524963379e-01 -2.097112685441970825e-01 -3.851034641265869141e-01 8.009728044271469116e-03 2.003569304943084717e-01 6.299113482236862183e-02 1.722986996173858643e-01 -5.651481822133064270e-02 -2.437708526849746704e-01 1.120704337954521179e-01 2.394043952226638794e-01 -2.046888619661331177e-01 1.164039224386215210e-01 -1.970844864845275879e-01 -1.809047721326351166e-02 -5.346291139721870422e-02 3.851650655269622803e-02 7.739562541246414185e-02 3.351751714944839478e-02 -9.835852682590484619e-02 -3.298369795083999634e-02 6.569901853799819946e-02
1.298461556434631348e-01 -2.022195458412170410e-01 -7.650616019964218140e-02 -7.813954353332519531e-02 1.536096036434173584e-01 2.206487348303198814e-03 9.765792638063430786e-02 3.139300346374511719e-01 1.400241553783416748e-01 1.865676045417785645e-01 -8.425182104110717773e-02 -1.898304224014282227e-01 -9.000838547945022583e-02 9.932540124282240868e-04 4.666352272033691406e-01 -8.542186021804809570e-02 -2.883258759975433350e-01 2.498017996549606323e-01 1.093007531017065048e-02 -6.050866842269897461e-02 2.292830199003219604e-01 -2.626552283763885498e-01 8.283336460590362549e-02 -2.753235213458538055e-02 1.680736243724822998e-01 6.934151798486709595e-02 -1.140719577670097351e-01 3.418006896972656250e-01 -6.513166427612304688e-02 2.212058380246162415e-02 -1.465399265289306641e-01 -1.756425201892852783e-02
9.717462956905364990e-02 4.849078133702278137e-02 -7.818116247653961182e-02 -1.575292795896530151e-01 2.310385461896657944e-03 -1.730092465877532959e-01 -7.080449163913726807e-02 2.761717438697814941e-01 -1.210045590996742249e-01 1.614307016134262085e-01 3.934999108314514160e-01 -1.033841222524642944e-01 -7.928245514631271362e-02 -1.538471728563308716e-01 -5.996167659759521484e-02 1.579147065058350563e-03 1.570438593626022339e-01 -1.255881488323211670e-01 2.400552853941917419e-02 -1.884270459413528442e-01 1.734538823366165161e-01 -3.954387903213500977e-01 -2.421102544758468866e-04 2.993153175339102745e-04 2.487678676843643188e-01 -1.348239481449127197e-01 -1.495656818151473999e-01 2.810938060283660889e-01 -3.261553347110748291e-01 -2.819389663636684418e-02 4.319581016898155212e-02 -2.298091202974319458e-01
1.018220465630292892e-02 1.186468675732612610e-01 1.698854193091392517e-02 2.903522551059722900e-01 1.691689789295196533e-01 -1.080910116434097290e-01 6.671878695487976074e-02 7.494808733463287354e-02 9.629788249731063843e-02 8.209338784217834473e-02 -1.433692276477813721e-01 -1.403594389557838440e-02 -1.588671505451202393e-01 5.948812142014503479e-02 3.536916077136993408e-01 -3.159761726856231689e-01 4.512837529182434082e-02 1.138148531317710876e-01 1.455539017915725708e-01 2.562938034534454346e-01 2.598310410976409912e-01 -2.043187320232391357e-01 7.723294198513031006e-02 -1.944673061370849609e-01 4.196567088365554810e-02 -3.680188953876495361e-01 -1.765711009502410889e-01 5.360957235097885132e-03 1.044925898313522339e-01 -1.674920618534088135e-01 -1.123349145054817200e-01 -2.923613190650939941e-01
1.451065205037593842e-02 -5.573966354131698608e-02 -7.644462585449218750e-02 7.718376070261001587e-02 -3.337464109063148499e-02 1.308060139417648315e-01 -1.803989410400390625e-01 -5.428685620427131653e-02 -2.040454298257827759e-01 4.344128668308258057e-01 9.554826468229293823e-02 3.606758266687393188e-02 -8.928275853395462036e-02 5.329181253910064697e-02 1.811668574810028076e-01 -4.331668317317962646e-01 -2.003578990697860718e-01 4.782698675990104675e-02 1.498980727046728134e-02 -1.316768974065780640e-01 4.280643165111541748e-01 -3.715106844902038574e-01 -1.270986944437026978e-01 -7.497090846300125122e-02 -6.655898690223693848e-02 -9.135739877820014954e-03 6.174043193459510803e-02 -5.771320429630577564e-04 1.747888773679733276e-01 7.751593738794326782e-02 3.090824000537395477e-02 -1.012513861060142517e-01
-1.265279948711395264e-02 -4.145794548094272614e-03 8.175189048051834106e-02 8.820550143718719482e-02 4.845481365919113159e-02 -1.900208145380020142e-01 1.613433957099914551e-01 -4.926746478304266930e-04 -2.801181375980377197e-01 1.039619818329811096e-01 3.180645704269409180e-01 -8.128033578395843506e-02 -2.248920351266860962e-01 -3.159635886549949646e-02 2.061278522014617920e-01 -1.606608927249908447e-01 -4.157556965947151184e-02 2.599792778491973877e-01 -1.724365651607513428e-01 -9.174523502588272095e-02 -5.805157870054244995e-02 -1.128699034452438354e-01 -6.211452186107635498e-02 -1.543635576963424683e-01 2.732874155044555664e-01 -3.663172423839569092e-01 1.106319501996040344e-01 7.444765418767929077e-02 4.111609458923339844e-01 -1.769979745149612427e-01 1.128642112016677856e-01 -1.136174947023391724e-01
-6.756668537855148315e-02 1.871319413185119629e-01 2.581855356693267822e-01 6.385188549757003784e-02 2.064524218440055847e-02 -1.265236139297485352e-01 -1.717580109834671021e-01 9.202373027801513672e-02 2.670047879219055176e-01 1.930560916662216187e-01 1.143158674240112305e-01 -1.815331727266311646e-01 6.622365862131118774e-02 -6.283646076917648315e-02 3.655032217502593994e-01 -8.416321873664855957e-02 -5.280821770429611206e-02 -8.887560106813907623e-03 1.637722104787826538e-01 -1.895060390233993530e-01 8.301474153995513916e-03 -2.749956548213958740e-01 -3.545926185324788094e-03 7.612974941730499268e-02 1.984775960445404053e-01 -2.529545500874519348e-02 1.302799284458160400e-01 3.344826102256774902e-01 1.535269170999526978e-01 1.169442161917686462e-01 3.709135949611663818e-01 -2.021680325269699097e-01
8.790495991706848145e-02 9.233253449201583862e-02 9.256863594055175781e-02 2.223745435476303101e-01 -1.623118072748184204e-01 1.432878673076629639e-01 1.390230059623718262e-01 -5.860918015241622925e-02 -1.169629171490669250e-01 2.463480234146118164e-01 4.847917240113019943e-03 -1.307483483105897903e-02 -1.521334350109100342e-01 1.030943468213081360e-01 4.978590905666351318e-01 -1.705558598041534424e-01 -1.493520885705947876e-01 -1.459834165871143341e-02 -1.418164372444152832e-01 1.413757074624300003e-02 4.817112535238265991e-02 -7.734514027833938599e-02 -1.078098639845848083e-01 -2.248414754867553711e-01 3.005054593086242676e-01 -2.138901203870773315e-01 -1.180616021156311035e-01 -6.092547252774238586e-02 -1.864744126796722412e-01 2.642183005809783936e-02 -1.559386681765317917e-02 -4.099678099155426025e-01
3.462472185492515564e-02 -1.457968354225158691e-02 -2.838315665721893311e-01 2.380239665508270264e-01 2.011910825967788696e-01 -4.250637814402580261e-02 -1.423158496618270874e-01 6.711151450872421265e-02 1.516720801591873169e-01 1.911086589097976685e-01 9.384414553642272949e-02 -7.883713394403457642e-02 -2.737182006239891052e-02 -1.759463697671890259e-01 3.614956438541412354e-01 1.393016576766967773e-01 -2.232509106397628784e-01 1.230966821312904358e-01 -1.277313828468322754e-01 -2.920591533184051514e-01 2.191017121076583862e-01 -1.414459291845560074e-02 -6.197859346866607666e-02 -1.414823830127716064e-01 3.544853627681732178e-01 -1.623891144990921021e-01 1.345210708677768707e-03 1.745564788579940796e-01 1.009083688259124756e-01 -2.909863591194152832e-01 -8.362043648958206177e-02 -1.223495900630950928e-01
4.011410474777221680e-02 -1.721193641424179077e-01 3.083066083490848541e-02 -5.947923287749290466e-02 -1.128724738955497742e-01 1.459182202816009521e-01 -7.926031947135925293e-02 4.536047950387001038e-02 5.812624841928482056e-02 1.865843981504440308e-01 -1.166048943996429443e-01 -1.406115442514419556e-01 -1.890206784009933472e-01 8.381154621019959450e-04 5.250015258789062500e-01 -9.164530038833618164e-02 -1.171596441417932510e-02 6.812357157468795776e-02 -2.101526111364364624e-01 2.521232962608337402e-01 1.396501660346984863e-01 7.074495404958724976e-02 -1.614029556512832642e-01 -2.013992220163345337e-01 3.629744946956634521e-01 -2.828787267208099365e-01 -1.045532077550888062e-01 -1.199731826782226562e-01 -1.007740851491689682e-02 -1.648844778537750244e-01 5.817563086748123169e-02 -2.432965189218521118e-01
-4.335186481475830078e-01 -2.995270118117332458e-02 5.279674753546714783e-02 -3.696613386273384094e-02 1.824429631233215332e-01 4.312591627240180969e-02 -1.932417303323745728e-01 6.123133003711700439e-02 1.138992458581924438e-01 -2.781802974641323090e-02 2.373280227184295654e-01 -9.129092842340469360e-02 -2.179490327835083008e-01 -1.717066206037998199e-02 1.898094862699508667e-01 1.393223404884338379e-01 1.452867388725280762e-01 1.547140479087829590e-01 2.154718637466430664e-01 -4.840383306145668030e-03 1.276669055223464966e-01 -2.486490607261657715e-01 6.671387702226638794e-02 -2.620970010757446289e-01 5.584789812564849854e-02 -3.838261216878890991e-02 3.118003904819488525e-01 3.347563445568084717e-01 -6.313449144363403320e-02 -1.842300146818161011e-01 -1.400314867496490479e-01 -1.869679391384124756e-01
-1.688795862719416618e-03 2.030549347400665283e-01 2.347896397113800049e-01 -4.534693434834480286e-03 8.074449747800827026e-02 1.222002953290939331e-01 -3.781714737415313721e-01 1.838342845439910889e-01 -1.804038137197494507e-02 7.003036141395568848e-02 2.563349008560180664e-01 1.220876052975654602e-01 -9.502208977937698364e-02 -7.089892029762268066e-02 2.822900712490081787e-01 -1.721993088722229004e-01 1.463992148637771606e-01 2.699544429779052734e-01 1.280534863471984863e-01 1.670402102172374725e-02 2.198297381401062012e-01 -1.155533865094184875e-01 2.618202567100524902e-02 -3.382026553153991699e-01 1.075033172965049744e-01 -1.805781871080398560e-01 -2.643168345093727112e-02 -6.678533554077148438e-02 1.071696206927299500e-01 -4.275244474411010742e-02 -3.670839965343475342e-01 -1.048895046114921570e-01
-4.288372397422790527e-02 -3.508746623992919922e-01 3.551267459988594055e-02 -5.093198642134666443e-02 2.329785674810409546e-01 7.915078848600387573e-02 1.889358013868331909e-01 1.271619200706481934e-01 1.268886327743530273e-01 2.962438762187957764e-01 9.427666664123535156e-02 -9.036372601985931396e-02 -1.745101213455200195e-01 -2.494559735059738159e-01 1.740045249462127686e-01 -5.934100970625877380e-02 -1.946567744016647339e-02 -2.479713857173919678e-01 2.228518389165401459e-02 -1.119712442159652710e-01 -1.530712097883224487e-01 -3.702194392681121826e-01 -1.676832437515258789e-01 -8.877993375062942505e-02 2.979213595390319824e-01 -1.693437248468399048e-01 -3.589453175663948059e-03 1.972539126873016357e-01 -1.367423832416534424e-01 1.474937498569488525e-01 1.243603602051734924e-01 -1.664804965257644653e-01
1.380759328603744507e-01 -2.401801496744155884e-01 7.277680933475494385e-02 -1.088929846882820129e-01 4.385052323341369629e-01 6.557276844978332520e-02 2.061527222394943237e-01 6.422019004821777344e-02 8.465430699288845062e-03 3.221861124038696289e-01 -3.940783068537712097e-02 -1.469546407461166382e-01 -1.171240583062171936e-01 -1.639331430196762085e-01 2.510568797588348389e-01 1.317687034606933594e-01 1.602611504495143890e-02 1.717579551041126251e-02 -6.835859268903732300e-02 -2.873055338859558105e-01 4.380821064114570618e-02 -1.680402010679244995e-01 3.479493036866188049e-02 -1.351922154426574707e-01 1.767261028289794922e-01 -3.692417442798614502e-01 4.106204956769943237e-02 2.011530995368957520e-01 -6.122796330600976944e-03 -7.793311495333909988e-03 1.938775330781936646e-01 -1.733648180961608887e-01
-1.116051450371742249e-01 9.644408524036407471e-02 1.315216422080993652e-01 2.691989839076995850e-01 -7.659658789634704590e-02 5.646974220871925354e-02 1.212712004780769348e-01 7.663837820291519165e-02 -3.516721352934837341e-02 1.549454927444458008e-01 5.076303482055664062e-01 -7.731952518224716187e-02 -4.938159286975860596e-01 -7.407319545745849609e-02 1.014139950275421143e-01 -6.546046584844589233e-02 1.622630059719085693e-01 -2.115923911333084106e-01 -4.010254889726638794e-02 2.869549766182899475e-02 -2.477630041539669037e-02 -1.791425496339797974e-01 -1.607895195484161377e-01 -1.048833057284355164e-01 5.897426232695579529e-02 -2.155120372772216797e-01 -4.849863052368164062e-02 1.121737137436866760e-01 1.510154008865356445e-01 -1.296675205230712891e-01 -2.353824377059936523e-01 -5.516925826668739319e-02
2.426121234893798828e-01 2.769667208194732666e-01 1.154284030199050903e-01 2.088513672351837158e-01 -1.523453090339899063e-02 4.339936003088951111e-02 -1.677367538213729858e-01 1.485081464052200317e-01 2.550466358661651611e-01 2.003312408924102783e-01 -4.586477950215339661e-02 1.391541659832000732e-01 -1.442566066980361938e-01 -7.812371850013732910e-02 3.750231564044952393e-01 -1.265814304351806641e-01 1.024992018938064575e-01 -1.726941019296646118e-01 1.374059617519378662e-01 -1.919024288654327393e-01 9.162983298301696777e-02 -2.253677546977996826e-01 8.563250303268432617e-02 -1.964442580938339233e-01 1.344973966479301453e-02 -3.177992403507232666e-01 7.873917371034622192e-02 1.035025194287300110e-01 -1.540179364383220673e-03 5.819808691740036011e-02 -7.827942073345184326e-02 -3.408807516098022461e-01
6.723667681217193604e-02 8.272101730108261108e-02 1.111513823270797729e-01 1.564829200506210327e-01 -1.232059225440025330e-01 7.199022918939590454e-02 5.457514896988868713e-02 4.415411502122879028e-02 -9.321859478950500488e-02 1.449806243181228638e-01 1.620616763830184937e-01 -1.596737951040267944e-01 6.325693801045417786e-03 -3.676934540271759033e-02 5.993408560752868652e-01 1.334811598062515259e-01 5.149823799729347229e-02 8.842241019010543823e-02 -7.620074599981307983e-02 -1.238786149770021439e-02 3.532680496573448181e-02 -1.225511655211448669e-01 -7.790079712867736816e-02 -4.673160612583160400e-02 3.584630489349365234e-01 -3.974740207195281982e-02 -2.719098925590515137e-01 -9.924827516078948975e-02 -9.070970118045806885e-02 -3.885173425078392029e-02 -6.940489262342453003e-02 -4.441305994987487793e-01
-2.012907713651657104e-01 -1.139038801193237305e-01 3.994752466678619385e-02 3.260828554630279541e-02 2.349431663751602173e-01 -8.220309764146804810e-02 7.642503827810287476e-02 2.732906937599182129e-01 7.581906020641326904e-02 2.946907579898834229e-01 1.892156302928924561e-01 -3.216976225376129150e-01 2.005609869956970215e-02 6.502127647399902344e-02 2.187128067016601562e-01 -5.035007745027542114e-02 -1.205612197518348694e-01 3.052620217204093933e-03 -4.951073974370956421e-02 5.897073075175285339e-02 1.992760449647903442e-01 -2.566865384578704834e-01 9.996700100600719452e-03 -1.597319692373275757e-01 -2.287444472312927246e-01 -1.304439902305603027e-01 -4.451600834727287292e-02 3.628684580326080322e-01 -2.552509605884552002e-01 2.092747688293457031e-01 -1.887161880731582642e-01 -1.234383210539817810e-01
-2.116929143667221069e-01 5.554215610027313232e-02 -1.550023257732391357e-01 8.102089911699295044e-02 -5.756843835115432739e-02 8.442940562963485718e-02 -7.685826718807220459e-02 2.721030414104461670e-01 -3.384963050484657288e-02 4.559098184108734131e-02 1.537817567586898804e-01 1.311820447444915771e-01 -1.566073000431060791e-01 6.063164025545120239e-02 3.537762761116027832e-01 6.896170228719711304e-02 1.682003885507583618e-01 1.759920716285705566e-01 2.117131948471069336e-01 2.657742984592914581e-02 1.116824746131896973e-01 1.099757924675941467e-01 1.486944383941590786e-03 -1.043996214866638184e-01 2.712503075599670410e-01 -3.196474015712738037e-01 3.499410748481750488e-01 -9.511433541774749756e-02 -6.134614348411560059e-02 -1.061499342322349548e-01 1.381887346506118774e-01 -3.837675154209136963e-01
-9.468668699264526367e-02 -2.518622390925884247e-02 1.889259964227676392e-01 2.169952392578125000e-01 -3.030403144657611847e-02 7.150664925575256348e-02 2.652567438781261444e-02 3.904566168785095215e-01 -2.802171707153320312e-01 3.509354889392852783e-01 -8.966187387704849243e-02 -3.283136337995529175e-02 -4.457012414932250977e-01 1.914454996585845947e-02 2.665118575096130371e-01 4.682224616408348083e-02 6.463406234979629517e-02 6.395655870437622070e-02 4.176802467554807663e-03 2.531363666057586670e-01 2.167726457118988037e-01 -1.451132744550704956e-01 9.435037523508071899e-02 -1.628069207072257996e-02 1.526089906692504883e-01 1.949338242411613464e-02 -9.264210239052772522e-03 6.944483518600463867e-02 2.189932465553283691e-01 1.798392832279205322e-01 -3.652386739850044250e-02 7.487484067678451538e-02
7.527119666337966919e-02 -1.132591962814331055e-01 1.791342720389366150e-02 2.757278978824615479e-01 5.389454588294029236e-02 1.041228845715522766e-01 -9.998325258493423462e-02 1.619720757007598877e-01 -1.575650274753570557e-01 3.850883245468139648e-01 2.008261829614639282e-01 1.054120063781738281e-01 6.083691120147705078e-02 -1.406195610761642456e-01 2.527729272842407227e-01 1.710561960935592651e-01 1.809206604957580566e-01 3.118371665477752686e-01 -2.794671356678009033e-01 -6.079298257827758789e-02 -4.624291136860847473e-02 -2.458892576396465302e-02 1.129972264170646667e-01 -1.345441043376922607e-01 8.230821788311004639e-02 -1.837828457355499268e-01 1.615238487720489502e-01 3.339795172214508057e-01 9.688366204500198364e-02 -2.076547443866729736e-01 5.750559270381927490e-03 1.946311891078948975e-01
-1.326567828655242920e-01 9.246592223644256592e-02 4.190281778573989868e-02 -1.425176113843917847e-01 4.665992781519889832e-02 -2.585334777832031250e-01 6.739903986454010010e-02 2.781454287469387054e-02 -1.866777390241622925e-01 2.029272317886352539e-01 3.809813559055328369e-01 5.516697652637958527e-03 5.236985161900520325e-03 -2.667612023651599884e-02 2.203991711139678955e-01 -2.166446000337600708e-01 -2.181437164545059204e-01 1.698793172836303711e-01 2.577666193246841431e-02 2.568534016609191895e-01 -6.714976578950881958e-02 -2.349234819412231445e-01 9.802984446287155151e-02 -1.878797411918640137e-01 2.815820574760437012e-01 -2.234068512916564941e-01 -7.113104313611984253e-02 3.477828800678253174e-01 1.445933878421783447e-01 1.340381503105163574e-01 -1.132423058152198792e-01 7.346845418214797974e-02
6.285180151462554932e-02 6.406299024820327759e-02 -2.207948714494705200e-01 2.407927215099334717e-01 -5.393848568201065063e-02 7.384462654590606689e-02 1.615503281354904175e-01 1.361234635114669800e-01 1.142805367708206177e-01 2.694295048713684082e-01 -1.989973783493041992e-01 -5.297268182039260864e-02 9.489255957305431366e-03 7.464008033275604248e-02 4.239928722381591797e-01 -7.902985066175460815e-02 1.151376515626907349e-01 2.952077984809875488e-01 6.970038264989852905e-02 -1.684846132993698120e-01 4.037296772003173828e-02 -3.463603928685188293e-02 -1.759900599718093872e-01 -1.488903313875198364e-01 2.386140227317810059e-01 -3.188092708587646484e-01 2.251127362251281738e-01 -9.637174010276794434e-02 1.039923448115587234e-02 -5.345754325389862061e-02 -3.774851560592651367e-02 -3.161302208900451660e-01
-5.015353485941886902e-02 2.759994752705097198e-02 3.344587236642837524e-02 2.094420343637466431e-01 6.891231238842010498e-02 1.909727305173873901e-01 -9.669957309961318970e-02 2.941717207431793213e-01 -4.708231985569000244e-02 3.594215810298919678e-01 1.445234566926956177e-01 2.878745645284652710e-02 -3.112528026103973389e-01 3.282587602734565735e-02 3.431277871131896973e-01 2.713511884212493896e-02 2.511216700077056885e-01 2.038670331239700317e-01 -2.572685778141021729e-01 2.718957141041755676e-02 -2.007934451103210449e-01 -5.061420798301696777e-02 4.629883915185928345e-03 2.038537291809916496e-03 -1.360888779163360596e-01 -6.043396145105361938e-02 2.744486369192600250e-02 2.622949779033660889e-01 3.042651414871215820e-01 -1.343072652816772461e-01 -6.267758458852767944e-02 -1.560819149017333984e-01
4.767107311636209488e-03 -1.918817460536956787e-01 1.562440246343612671e-01 -6.652911007404327393e-02 4.187852442264556885e-01 -1.864663809537887573e-01 -7.879650592803955078e-02 1.005322933197021484e-01 -1.023280844092369080e-01 3.244978785514831543e-01 1.850845217704772949e-01 -2.501376867294311523e-01 -1.532215625047683716e-01 1.066023409366607666e-01 2.169764935970306396e-01 4.934762045741081238e-02 -8.860504627227783203e-02 -3.101768493652343750e-01 1.950709521770477295e-02 -1.882915645837783813e-01 1.913877576589584351e-02 -1.905955821275711060e-01 -1.325222104787826538e-01 3.505007922649383545e-02 3.042153418064117432e-01 -2.280749529600143433e-01 1.416403204202651978e-01 -2.840168215334415436e-02 -1.768401861190795898e-01 -1.256827861070632935e-01 -1.595350168645381927e-02 5.261854082345962524e-02
6.060074642300605774e-02 1.499056518077850342e-01 1.829792857170104980e-01 2.502375841140747070e-01 -2.158645838499069214e-01 -1.596054434776306152e-01 -2.551887333393096924e-01 2.548727691173553467e-01 -7.212960720062255859e-02 8.000653982162475586e-02 3.804886341094970703e-01 -1.016422733664512634e-01 -3.354216814041137695e-01 -3.700315952301025391e-02 2.017674893140792847e-01 1.033230125904083252e-01 1.528703421354293823e-01 1.219815611839294434e-01 1.246659755706787109e-01 7.811300456523895264e-02 -1.084317192435264587e-01 -1.949691772460937500e-01 -7.135856896638870239e-02 -3.332213759422302246e-01 -5.232037045061588287e-03 -1.963184326887130737e-01 1.495180279016494751e-01 6.942134816199541092e-03 -1.427548527717590332e-01 3.230616077780723572e-02 -1.877358704805374146e-01 -1.424768101423978806e-02
2.872550860047340393e-02 1.488174498081207275e-01 4.779928829520940781e-03 -5.795871093869209290e-02 4.127165675163269043e-02 -1.548191905021667480e-01 -1.491462141275405884e-01 1.296226680278778076e-01 -1.773256212472915649e-01 2.015765570104122162e-02 2.393963038921356201e-01 -4.712129756808280945e-02 1.667896509170532227e-01 1.648167707026004791e-02 1.960254460573196411e-01 -2.844239473342895508e-01 -9.251807350665330887e-04 -6.611015647649765015e-02 1.080362126231193542e-01 -3.133890926837921143e-01 1.958828121423721313e-01 -3.192265927791595459e-01 2.999377250671386719e-01 1.265723854303359985e-01 3.249972462654113770e-01 -2.119963020086288452e-01 1.329389214515686035e-01 1.052222847938537598e-01 1.048315898515284061e-03 -2.507477998733520508e-01 -4.454706609249114990e-02 -2.558265030384063721e-01
1.041141524910926819e-01 -2.120874077081680298e-01 -1.438698172569274902e-01 3.866560459136962891e-01 3.006008267402648926e-02 9.804909117519855499e-03 9.610475040972232819e-03 2.368640452623367310e-01 -1.519843190908432007e-01 1.032692044973373413e-01 3.667908534407615662e-02 -6.173212081193923950e-02 -1.710316985845565796e-01 -1.596072763204574585e-01 2.542672157287597656e-01 1.855401694774627686e-01 7.124415785074234009e-02 3.490589261054992676e-01 -7.622528821229934692e-02 -2.716933190822601318e-02 -1.953381299972534180e-02 -2.926338613033294678e-01 -3.537477850914001465e-01 -2.682614028453826904e-01 2.249458432197570801e-01 2.625965513288974762e-02 -4.991436749696731567e-02 1.366586089134216309e-01 1.529923677444458008e-01 -6.762117147445678711e-02 -2.856575418263673782e-03 8.384022861719131470e-02
-3.637012839317321777e-02 -3.027237057685852051e-01 -8.612910285592079163e-03 1.245625689625740051e-01 -8.346321433782577515e-02 1.489645093679428101e-01 -9.300816059112548828e-02 5.244665592908859253e-02 1.260400116443634033e-01 9.536598622798919678e-02 2.019977122545242310e-01 1.345818787813186646e-01 -4.391199722886085510e-02 1.582262217998504639e-01 4.984649717807769775e-01 -9.938586503267288208e-02 2.436070740222930908e-01 3.552527129650115967e-01 -2.282303012907505035e-02 -7.977660745382308960e-02 2.421746589243412018e-02 -2.454861402511596680e-01 -9.873952716588973999e-02 -2.187660895287990570e-03 1.068263649940490723e-01 -8.565533906221389771e-02 2.716142237186431885e-01 -6.367487460374832153e-02 -2.088454663753509521e-01 -1.503639519214630127e-01 -9.349837154150009155e-02 -2.170244008302688599e-01
1.546585112810134888e-01 1.079209968447685242e-01 -3.897875547409057617e-02 3.112825453281402588e-01 2.102699875831604004e-01 -1.700489968061447144e-01 -1.009151786565780640e-01 3.071175143122673035e-02 -9.737446159124374390e-02 1.898975521326065063e-01 -1.560442745685577393e-01 -1.430397927761077881e-01 -3.471771478652954102e-01 1.039777174592018127e-01 9.908542037010192871e-02 -9.427285939455032349e-02 -3.321545373182743788e-04 2.866858541965484619e-01 1.436054557561874390e-01 -1.905291154980659485e-02 1.538100838661193848e-01 1.643189489841461182e-01 -2.605445683002471924e-01 3.693533688783645630e-02 2.590295374393463135e-01 -5.015431717038154602e-02 1.043607220053672791e-01 1.723044812679290771e-01 1.354434639215469360e-01 -1.544477045536041260e-01 -3.638460300862789154e-03 -4.072766005992889404e-01
-6.497559137642383575e-03 4.190174490213394165e-02 -3.360708802938461304e-02 3.552362322807312012e-01 3.912481293082237244e-02 -1.219243705272674561e-01 1.820887811481952667e-02 5.547609180212020874e-02 1.228739023208618164e-01 3.048442304134368896e-01 1.594283878803253174e-01 -1.814182996749877930e-01 -1.697950512170791626e-01 6.999976187944412231e-02 2.547826170921325684e-01 9.418316930532455444e-02 1.699647605419158936e-01 5.497828871011734009e-02 -8.338643610477447510e-02 1.699169129133224487e-01 1.834701895713806152e-01 4.484259337186813354e-02 -6.968081742525100708e-02 -1.965234726667404175e-01 8.710222691297531128e-02 -3.402296602725982666e-01 1.307676732540130615e-01 2.197983711957931519e-01 4.421652555465698242e-01 -1.992203891277313232e-01 -7.850626856088638306e-02 -1.414330210536718369e-02
-2.261135578155517578e-01 -2.127061635255813599e-01 -9.778454899787902832e-03 -5.508018285036087036e-02 1.214322745800018311e-01 -3.411433473229408264e-02 1.209888309240341187e-01 9.429819136857986450e-02 -3.524839505553245544e-02 3.936973810195922852e-01 1.723544448614120483e-01 -1.697740405797958374e-01 -1.808011680841445923e-01 9.605073928833007812e-02 9.167031385004520416e-04 -1.857933998107910156e-01 -1.905006319284439087e-01 -3.929436206817626953e-02 8.407758176326751709e-02 1.374557763338088989e-01 1.343851387500762939e-01 -4.536545276641845703e-01 8.427740633487701416e-02 -2.797229886054992676e-01 1.444811224937438965e-01 1.561871618032455444e-01 1.200914755463600159e-01 -9.848476946353912354e-02 -7.541457563638687134e-02 1.116580218076705933e-01 -1.490836888551712036e-01 -2.950878441333770752e-01
1.434202641248703003e-01 1.687877625226974487e-01 2.481663823127746582e-01 9.759657084941864014e-02 -1.648306697607040405e-01 1.719024591147899628e-02 -1.125486344099044800e-01 -1.207242831587791443e-01 1.014374643564224243e-01 1.750607192516326904e-01 -1.067650914192199707e-01 -2.991162836551666260e-01 -2.602087557315826416e-01 4.677788913249969482e-02 1.991155296564102173e-01 -1.587749868631362915e-01 3.188776597380638123e-02 -2.932449989020824432e-02 -1.675941646099090576e-01 -1.799158602952957153e-01 1.677307486534118652e-01 -2.437632679939270020e-01 1.411824226379394531e-01 -2.742563188076019287e-01 2.752041816711425781e-01 -2.851222157478332520e-01 1.456953734159469604e-01 -1.975406110286712646e-01 2.041268534958362579e-02 -1.509509682655334473e-01 -1.538176834583282471e-01 -1.984530389308929443e-01
-1.850584894418716431e-01 -1.178528442978858948e-01 5.282467231154441833e-02 7.187153398990631104e-02 -1.233222261071205139e-01 -3.369777649641036987e-02 -2.253766059875488281e-01 1.408736556768417358e-01 -6.790979951620101929e-02 3.085024952888488770e-01 9.990665316581726074e-02 -3.628140687942504883e-02 -2.483153045177459717e-01 -1.668099164962768555e-01 3.133504688739776611e-01 -4.949155449867248535e-01 1.037049889564514160e-01 2.061015218496322632e-01 -5.906780809164047241e-02 -1.658401340246200562e-01 -1.768013387918472290e-01 -6.077729910612106323e-02 -1.732210256159305573e-02 -6.879062205553054810e-02 1.956348717212677002e-01 -2.871316075325012207e-01 -1.467992514371871948e-01 4.118227865546941757e-03 2.991088293492794037e-02 -5.478027090430259705e-02 -3.923081606626510620e-02 2.032155990600585938e-01
-1.253934204578399658e-01 -2.918497100472450256e-02 2.568002641201019287e-01 -3.187051713466644287e-01 1.656987518072128296e-01 -2.123008966445922852e-01 -1.891051381826400757e-01 2.960634529590606689e-01 -1.484566926956176758e-01 4.170413315296173096e-01 4.655667766928672791e-02 -9.437583386898040771e-02 -3.846970573067665100e-02 1.960294991731643677e-01 7.728786766529083252e-02 -2.093783915042877197e-01 -1.410340070724487305e-01 4.638081789016723633e-02 -6.050562858581542969e-02 1.120876967906951904e-01 2.948721945285797119e-01 -1.277858465909957886e-01 -2.549301385879516602e-01 -3.608477860689163208e-02 2.094978839159011841e-01 4.095286875963211060e-02 1.833148486912250519e-02 2.268571257591247559e-01 -1.763575896620750427e-02 -1.197043880820274353e-01 4.824742302298545837e-02 -3.216281905770301819e-02
-3.549744784832000732e-01 -1.725815087556838989e-01 1.763713806867599487e-01 -2.494341693818569183e-02 -2.073241919279098511e-01 1.890396475791931152e-01 -1.222622096538543701e-01 7.497629523277282715e-02 -2.012787610292434692e-01 3.257697820663452148e-01 -3.677135333418846130e-02 -1.693524718284606934e-01 -1.303217858076095581e-01 2.056986838579177856e-01 2.975288331508636475e-01 -9.371511638164520264e-02 1.110856533050537109e-01 -1.823779195547103882e-02 2.117926031351089478e-01 -1.374577432870864868e-01 -9.625001996755599976e-02 -1.819695383310317993e-01 -1.466085612773895264e-01 6.100257113575935364e-02 2.963444031774997711e-02 -1.183343902230262756e-01 -8.119168877601623535e-02 4.128127992153167725e-01 3.490424156188964844e-02 -1.149095445871353149e-01 3.102733008563518524e-02 -1.692010909318923950e-01
1.414384394884109497e-01 -1.736996322870254517e-01 -3.236500173807144165e-02 1.798147410154342651e-01 -1.503395885229110718e-01 -7.087175734341144562e-03 7.065245509147644043e-02 -3.047282807528972626e-02 -1.691167056560516357e-01 1.677339076995849609e-01 5.007985234260559082e-01 1.532034575939178467e-01 -3.510210812091827393e-01 1.501339524984359741e-01 3.435777127742767334e-01 9.654624387621879578e-03 -7.697817869484424591e-03 1.520426869392395020e-01 1.807260215282440186e-01 -1.256022900342941284e-01 1.535879522562026978e-01 -2.600805163383483887e-01 -1.743011921644210815e-01 5.616877973079681396e-02 -6.523257587105035782e-03 5.956123350188136101e-04 1.687741279602050781e-01 2.590312995016574860e-02 -1.400142759084701538e-01 -1.651381105184555054e-01 6.850939244031906128e-02 -1.257854253053665161e-01
-1.223287135362625122e-01 -2.065141648054122925e-01 -5.942467972636222839e-02 -1.848465055227279663e-01 -1.311710663139820099e-02 2.585102915763854980e-01 -2.564748823642730713e-01 1.920647621154785156e-01 1.157822236418724060e-01 5.746994540095329285e-02 2.562946826219558716e-02 8.230546116828918457e-02 -1.263922601938247681e-01 -3.953088447451591492e-02 3.051089346408843994e-01 2.474884986877441406e-01 1.116687729954719543e-01 2.552578747272491455e-01 2.405134886503219604e-01 -4.383852332830429077e-02 1.012184396386146545e-01 -3.392626047134399414e-01 -1.481430828571319580e-01 -1.390941590070724487e-01 9.700804948806762695e-02 -8.526727557182312012e-02 2.050094604492187500e-01 3.366033732891082764e-01 1.654306352138519287e-01 -6.348510086536407471e-02 -1.282461285591125488e-01 -1.229296997189521790e-01
1.287270337343215942e-01 1.029333099722862244e-01 9.017336368560791016e-02 2.153291702270507812e-01 -1.009319871664047241e-01 -3.580239117145538330e-01 -1.649322956800460815e-01 9.525191783905029297e-02 -5.297546833753585815e-02 9.665441513061523438e-02 2.731881737709045410e-01 -5.913055315613746643e-02 -3.331441581249237061e-01 -1.042663827538490295e-01 1.939429044723510742e-01 -7.138366997241973877e-02 3.520953655242919922e-01 -8.390602469444274902e-02 -2.668091841042041779e-02 5.151594802737236023e-02 1.545391231775283813e-01 -1.925190389156341553e-01 -4.484912753105163574e-02 1.198428273200988770e-01 8.322975784540176392e-02 -3.703889548778533936e-01 2.180216312408447266e-01 1.379453688859939575e-01 1.628240048885345459e-01 -1.224485263228416443e-01 -1.443225294351577759e-01 -6.435074657201766968e-02
-1.069330573081970215e-01 -1.987207122147083282e-02 -1.594945788383483887e-01 1.220568343997001648e-01 -6.833606213331222534e-02 -8.169849961996078491e-02 8.281533420085906982e-02 1.785936802625656128e-01 1.924569904804229736e-01 3.495931327342987061e-01 -1.465841680765151978e-01 -2.586253881454467773e-01 6.238375231623649597e-02 2.336656302213668823e-02 2.417831718921661377e-01 -3.020677268505096436e-01 3.850953653454780579e-02 1.730067282915115356e-01 7.963070273399353027e-02 4.931806772947311401e-02 2.508623600006103516e-01 3.873766586184501648e-02 -7.842894643545150757e-02 -2.968247830867767334e-01 2.952303290367126465e-01 -1.014450639486312866e-01 2.576043307781219482e-01 2.881101518869400024e-02 5.165499821305274963e-02 3.168957531452178955e-01 1.143413633108139038e-01 -1.275981664657592773e-01
-8.061537146568298340e-02 -3.283041119575500488e-01 3.333767177537083626e-03 1.626145094633102417e-01 3.446423262357711792e-02 -2.589016258716583252e-01 1.885337084531784058e-01 1.074245646595954895e-01 -1.071296706795692444e-01 2.274869233369827271e-01 1.484865844249725342e-01 -8.685597032308578491e-02 -6.447852402925491333e-02 3.891572728753089905e-02 1.914151459932327271e-01 -2.231468409299850464e-01 -4.573345556855201721e-02 2.729653418064117432e-01 7.815816998481750488e-02 1.994528621435165405e-01 -7.851728796958923340e-02 -1.305606812238693237e-01 -1.083247587084770203e-01 -1.463582813739776611e-01 3.764064610004425049e-01 -2.500042319297790527e-01 1.167463436722755432e-01 1.567498445510864258e-01 2.491606771945953369e-01 -8.350335806608200073e-02 -2.568265199661254883e-01 5.271594971418380737e-02
6.737191230058670044e-02 -1.977696567773818970e-01 9.930014610290527344e-02 -9.434064477682113647e-02 1.320943981409072876e-01 -1.459902673959732056e-01 -1.770248077809810638e-02 -2.527054548263549805e-01 -3.635665029287338257e-02 1.158021315932273865e-01 6.427343934774398804e-02 -3.063960559666156769e-02 -3.494672849774360657e-02 7.910134643316268921e-02 3.730749189853668213e-01 9.337525069713592529e-02 2.046205997467041016e-01 4.757568612694740295e-02 6.970239337533712387e-03 4.621011205017566681e-03 1.537332087755203247e-01 -2.278320938348770142e-01 2.589801512658596039e-02 -1.758318394422531128e-01 3.559505939483642578e-01 -2.500051856040954590e-01 -9.198582172393798828e-02 3.925248682498931885e-01 7.152475416660308838e-02 3.455530405044555664e-01 -2.544839493930339813e-02 -1.767068803310394287e-01
-2.467347681522369385e-02 9.219957143068313599e-02 1.559993773698806763e-01 9.368195384740829468e-02 1.246242150664329529e-01 2.649731040000915527e-01 -3.705726563930511475e-01 3.851903975009918213e-01 -1.388713270425796509e-01 -3.754468262195587158e-02 1.863963156938552856e-01 7.042356580495834351e-02 -6.461738049983978271e-02 -7.323700189590454102e-02 2.156912088394165039e-01 -1.533887088298797607e-01 2.594941854476928711e-02 1.500217765569686890e-01 9.350589243695139885e-04 -1.413106471300125122e-01 -9.761500358581542969e-02 -2.122649848461151123e-01 -1.932008415460586548e-01 -2.252874672412872314e-01 3.363118469715118408e-01 -5.818623676896095276e-02 -1.160896271467208862e-01 -3.550464287400245667e-02 6.139290705323219299e-02 -1.446959525346755981e-01 -2.202471941709518433e-01 -2.368416488170623779e-01
2.474695071578025818e-02 4.476878046989440918e-02 3.201964795589447021e-01 1.302706748247146606e-01 1.833111047744750977e-01 -9.636680036783218384e-02 -1.763754636049270630e-01 1.469858884811401367e-01 -2.300557447597384453e-03 2.209755405783653259e-02 1.691602170467376709e-01 3.069052100181579590e-01 -8.774245530366897583e-02 -1.679147481918334961e-01 4.169082939624786377e-01 -3.041749000549316406e-01 2.036218494176864624e-01 2.261977493762969971e-01 1.577063053846359253e-01 5.282838270068168640e-02 -4.658797383308410645e-02 -5.021064728498458862e-02 -1.468550711870193481e-01 -2.695540189743041992e-01 1.628697216510772705e-01 -2.028948962688446045e-01 -1.417007148265838623e-01 -3.529448434710502625e-02 1.420437265187501907e-02 -1.723281294107437134e-01 -9.382130205631256104e-02 -9.914892911911010742e-02
-1.116791293025016785e-01 -1.732987165451049805e-01 -7.466541975736618042e-02 1.581516563892364502e-01 5.020426586270332336e-02 -3.471018001437187195e-02 -1.827347576618194580e-01 1.686139218509197235e-02 -2.035113126039505005e-01 5.466639995574951172e-01 2.310360074043273926e-01 1.423609070479869843e-02 -3.267896175384521484e-01 -9.183541685342788696e-02 2.202812582254409790e-01 -6.956384330987930298e-02 -4.190286248922348022e-02 -1.578188501298427582e-02 -4.952454566955566406e-02 1.399538516998291016e-01 5.143367499113082886e-02 -7.279273867607116699e-02 -2.990161478519439697e-01 3.542721644043922424e-02 3.423149883747100830e-02 4.638785496354103088e-02 7.868431508541107178e-02 3.395956456661224365e-01 2.124741822481155396e-01 -1.403668224811553955e-01 7.178427278995513916e-02 9.789904206991195679e-02
-2.125557959079742432e-01 -2.043640315532684326e-01 -1.876613497734069824e-01 1.852358132600784302e-01 1.466158181428909302e-01 1.747731491923332214e-02 2.538782171905040741e-02 -9.645710699260234833e-03 -2.230098545551300049e-01 2.039670199155807495e-01 1.426981538534164429e-01 -4.176981002092361450e-02 -1.942849457263946533e-01 3.548456728458404541e-01 2.660408318042755127e-01 -3.581705689430236816e-01 7.957195490598678589e-02 1.882731616497039795e-01 -7.761299610137939453e-02 1.513319611549377441e-01 1.467684805393218994e-01 -3.499860465526580811e-01 5.094321072101593018e-02 7.227998226881027222e-02 9.413310885429382324e-02 1.923337765038013458e-02 -4.290218278765678406e-02 6.367117166519165039e-02 1.141165010631084442e-02 -1.699087023735046387e-01 2.602974176406860352e-01 -1.019010767340660095e-01
-1.569704413414001465e-01 -2.466921359300613403e-01 8.603253215551376343e-02 5.372994393110275269e-02 6.008037179708480835e-02 1.936633288860321045e-01 -1.715583205223083496e-01 1.726672649383544922e-01 -1.744984388351440430e-01 1.244605034589767456e-01 3.945443779230117798e-02 -2.424774020910263062e-01 -1.611858606338500977e-02 1.593914441764354706e-02 2.057300060987472534e-01 9.810509532690048218e-02 -2.108066901564598083e-02 -2.060486823320388794e-01 -2.089488655328750610e-01 -1.062444318085908890e-02 -1.050485596060752869e-01 -4.824405163526535034e-02 -2.748111486434936523e-01 1.955724321305751801e-02 4.650807976722717285e-01 -3.313385695219039917e-02 -1.500734686851501465e-01 2.321127206087112427e-01 -1.355911344289779663e-01 6.678155809640884399e-02 -1.006735190749168396e-01 -3.773362040519714355e-01
2.332461029291152954e-01 1.272521317005157471e-01 -2.166664972901344299e-02 2.197034955024719238e-01 1.930983737111091614e-02 7.910501956939697266e-02 -5.617411062121391296e-02 9.139025956392288208e-02 -3.960425034165382385e-02 1.150676459074020386e-01 -1.501527279615402222e-01 -5.607245489954948425e-02 -1.251583546400070190e-01 7.302798330783843994e-02 5.343729853630065918e-01 9.124189615249633789e-02 -5.833828449249267578e-02 5.438457801938056946e-02 -1.434477511793375015e-02 -1.239441558718681335e-01 1.457618474960327148e-01 -1.702884286642074585e-01 -8.355584740638732910e-02 -2.419949620962142944e-01 3.429513275623321533e-01 -1.584845781326293945e-01 -2.222662270069122314e-01 6.776974350214004517e-02 1.197516638785600662e-02 -1.926607340574264526e-01 -1.787027865648269653e-01 -3.217273950576782227e-01
-1.326338760554790497e-02 4.161143302917480469e-02 4.276207089424133301e-01 1.839275956153869629e-01 2.359104901552200317e-01 -1.279540956020355225e-01 -1.381430923938751221e-01 2.227401547133922577e-02 3.006293438374996185e-02 1.972287148237228394e-01 -8.580728434026241302e-03 1.750188767910003662e-01 -6.314660608768463135e-02 -1.951343715190887451e-01 2.466125488281250000e-01 -2.649120092391967773e-01 1.795266717672348022e-01 1.879014819860458374e-01 3.284807130694389343e-02 -1.287070512771606445e-01 -7.530973106622695923e-02 -1.848768740892410278e-01 -5.263576284050941467e-02 -1.937319785356521606e-01 2.167528420686721802e-01 -2.887749969959259033e-01 -2.043200433254241943e-01 -8.488658070564270020e-02 1.888051480054855347e-01 -9.301041811704635620e-02 -1.683823168277740479e-01 -1.700522601604461670e-01
-7.226748019456863403e-02 1.780794700607657433e-03 1.274774670600891113e-01 4.182129167020320892e-03 -1.531173735857009888e-01 -3.545264527201652527e-02 -8.114874362945556641e-02 9.389107674360275269e-02 2.018607407808303833e-01 1.570468544960021973e-01 7.380340248346328735e-02 -2.865252457559108734e-02 -3.123631477355957031e-01 -2.107311785221099854e-01 5.660350918769836426e-01 -3.364345729351043701e-01 9.003985673189163208e-02 2.889677882194519043e-01 -7.452800124883651733e-02 5.295525118708610535e-02 1.615692228078842163e-01 -2.122398018836975098e-01 -1.973036378622055054e-01 -6.074271630495786667e-03 -1.221202313899993896e-01 -1.644005440175533295e-02 8.951491117477416992e-02 1.041966155171394348e-01 8.949606865644454956e-02 -1.706278622150421143e-01 7.161325961351394653e-02 6.908456236124038696e-02
-1.640134602785110474e-01 -7.793635129928588867e-02 1.236781179904937744e-01 -1.724093407392501831e-02 -1.751963496208190918e-01 -7.340744882822036743e-02 1.048236247152090073e-02 3.039226531982421875e-01 -3.568506613373756409e-02 2.873366773128509521e-01 -5.080409348011016846e-02 2.787133678793907166e-02 -3.467522859573364258e-01 -5.089843273162841797e-02 2.531463205814361572e-01 -3.515495955944061279e-01 1.564759314060211182e-01 2.518148124217987061e-01 -1.704867929220199585e-02 -1.442365795373916626e-01 -2.606598138809204102e-01 -3.611182272434234619e-01 -1.573329716920852661e-01 -7.869244366884231567e-02 7.372608780860900879e-02 -1.840230524539947510e-01 -9.844192117452621460e-02 7.991425693035125732e-02 6.908463686704635620e-02 -1.423119902610778809e-01 -3.741112351417541504e-02 7.134846597909927368e-02
-2.508112788200378418e-02 -6.693871319293975830e-02 4.136252403259277344e-01 1.554049700498580933e-01 2.295636534690856934e-01 -7.084532827138900757e-02 -1.570764034986495972e-01 -3.823688486590981483e-03 1.119683962315320969e-02 1.221388727426528931e-01 -4.294805694371461868e-03 1.473241448402404785e-01 -1.687466800212860107e-01 -7.460627704858779907e-02 2.886956334114074707e-01 -2.708087861537933350e-01 1.908412575721740723e-01 3.074221611022949219e-01 1.455715000629425049e-01 -1.736476421356201172e-01 1.438938081264495850e-02 -1.426144987344741821e-01 6.022773310542106628e-02 -3.373040556907653809e-01 1.595526039600372314e-01 -3.049562275409698486e-01 -1.440288871526718140e-01 -9.552351385354995728e-02 7.276988029479980469e-02 4.659136757254600525e-02 -8.275057189166545868e-03 -1.169515475630760193e-01
-1.712661534547805786e-01 7.844089530408382416e-03 -7.759017497301101685e-02 -2.960518002510070801e-01 2.160744667053222656e-01 5.633611604571342468e-02 -7.624978572130203247e-02 4.315486643463373184e-03 4.195751994848251343e-02 4.101692140102386475e-02 1.603492349386215210e-01 -3.589471057057380676e-02 -1.507815867662429810e-01 -3.047399520874023438e-01 2.511368393898010254e-01 1.622484922409057617e-01 2.172760516405105591e-01 5.242954194545745850e-02 1.518024504184722900e-02 2.281755441799759865e-03 1.078226119279861450e-01 -4.509309232234954834e-01 -3.652241080999374390e-02 -1.595709025859832764e-01 -4.831182211637496948e-02 -4.754059016704559326e-02 1.199226006865501404e-01 4.703507423400878906e-01 1.043787673115730286e-01 -4.702512174844741821e-02 -2.149100415408611298e-02 -2.001947462558746338e-01
-2.235912904143333435e-02 -2.439419506117701530e-03 -1.003118753433227539e-01 -2.741036117076873779e-01 2.323584407567977905e-01 4.323870316147804260e-02 -2.800680994987487793e-01 1.508513540029525757e-01 -3.574171960353851318e-01 3.191097080707550049e-01 1.130783185362815857e-01 -9.999936074018478394e-02 -1.472177505493164062e-01 -7.336864620447158813e-02 2.785470783710479736e-01 -2.211864292621612549e-01 -1.397884488105773926e-01 -2.878117561340332031e-01 8.198070526123046875e-02 1.091303229331970215e-01 2.145656049251556396e-01 -1.168314740061759949e-01 -6.289429962635040283e-02 -1.548566073179244995e-01 2.594842016696929932e-01 -1.824932917952537537e-02 9.191507101058959961e-02 9.858638793230056763e-02 1.363964974880218506e-01 -1.743241995573043823e-01 1.049201004207134247e-03 8.862493932247161865e-02
-7.631595432758331299e-02 -1.004685759544372559e-01 -1.209202483296394348e-01 -5.215748772025108337e-02 -1.361025720834732056e-01 9.692447632551193237e-02 -1.650886833667755127e-01 -3.983780369162559509e-02 -2.542128860950469971e-01 2.274644076824188232e-01 1.811779439449310303e-01 6.780214607715606689e-02 -8.280016481876373291e-02 9.334260970354080200e-02 2.276223599910736084e-01 3.216005396097898483e-03 1.419058907777070999e-02 1.960114091634750366e-01 1.220704838633537292e-01 -2.618286609649658203e-01 -5.957555025815963745e-02 -2.268990725278854370e-01 -6.102211773395538330e-02 -1.447011344134807587e-02 -4.167314246296882629e-02 -1.081328019499778748e-01 2.296851426362991333e-01 6.009451150894165039e-01 4.284006729722023010e-02 -1.776188164949417114e-01 -7.396169006824493408e-02 -2.039262801408767700e-01
1.483079344034194946e-01 9.941743314266204834e-02 -6.143515557050704956e-02 3.552191853523254395e-01 5.933177843689918518e-02 -4.610700532793998718e-02 -1.833669990301132202e-01 2.211612910032272339e-01 1.941391229629516602e-01 3.783418610692024231e-02 -4.565779119729995728e-02 -1.941382884979248047e-02 3.583182580769062042e-03 5.856994166970252991e-02 4.290298223495483398e-01 -4.031814634799957275e-02 2.017274200916290283e-01 4.256314039230346680e-02 1.677969396114349365e-01 2.615121379494667053e-02 2.055158764123916626e-01 -1.171902716159820557e-01 8.445255458354949951e-02 -6.504468619823455811e-02 1.280322968959808350e-01 -1.723712235689163208e-01 -5.531112197786569595e-03 4.290461838245391846e-01 9.722199290990829468e-02 -2.742964923381805420e-01 -1.456476300954818726e-01 -2.108739465475082397e-01
-7.900711894035339355e-02 -2.200507521629333496e-01 -4.075702652335166931e-02 5.813269689679145813e-02 3.818171564489603043e-03 7.010064274072647095e-02 2.090367227792739868e-01 -1.889962144196033478e-02 8.820700645446777344e-02 4.340987205505371094e-01 -7.032424211502075195e-02 -1.521829813718795776e-01 -4.969729855656623840e-02 -1.190584227442741394e-01 2.493513375520706177e-01 5.741485580801963806e-02 -2.060908377170562744e-01 -1.437824517488479614e-01 -7.109763473272323608e-02 -3.267361819744110107e-01 1.243849284946918488e-02 -1.874334663152694702e-01 -9.856870770454406738e-02 -1.242324486374855042e-01 1.468841731548309326e-01 -4.191416501998901367e-01 2.117188088595867157e-02 2.194583564996719360e-01 -2.598222494125366211e-01 -1.563148945569992065e-02 1.054940931499004364e-02 -1.890671402215957642e-01
3.532323241233825684e-02 1.096133589744567871e-01 1.595636270940303802e-02 1.077116876840591431e-01 1.085295900702476501e-01 1.693595647811889648e-01 -1.093594208359718323e-01 5.712180864065885544e-03 -1.556648910045623779e-01 4.933833181858062744e-01 -1.170514523983001709e-01 -1.162327975034713745e-01 -9.896743111312389374e-03 1.161089017987251282e-01 2.391546666622161865e-01 2.828962206840515137e-01 1.878920346498489380e-01 6.793838739395141602e-02 2.117255181074142456e-01 3.278527855873107910e-01 1.131790578365325928e-01 -2.972708046436309814e-01 -2.275484651327133179e-01 -3.845273703336715698e-02 -2.255338616669178009e-02 -1.465223431587219238e-01 3.589193150401115417e-02 3.137939572334289551e-01 1.231084577739238739e-02 -1.985803805291652679e-02 -8.830153942108154297e-02 -2.699680393561720848e-03
-2.430198937654495239e-01 1.054221764206886292e-01 2.250664085149765015e-01 3.747418224811553955e-01 -2.695668637752532959e-01 -2.226929962635040283e-01 2.112937346100807190e-02 4.973155632615089417e-02 -6.427595019340515137e-02 3.642989099025726318e-01 1.604630947113037109e-01 -6.366387009620666504e-02 -7.315251976251602173e-02 -1.479272842407226562e-01 9.846463799476623535e-02 8.449765853583812714e-03 -1.538635231554508209e-02 3.866844344884157181e-03 -8.769042044878005981e-02 2.333671152591705322e-01 6.069151312112808228e-02 -2.627482712268829346e-01 -1.589149385690689087e-01 -9.557801485061645508e-02 2.844637632369995117e-01 -2.644039392471313477e-01 1.384134143590927124e-01 1.220258921384811401e-01 2.093338370323181152e-01 -2.815423347055912018e-02 -6.659734249114990234e-02 8.049315959215164185e-02
-3.619866073131561279e-02 -2.012731134891510010e-01 -6.054176762700080872e-02 -8.256892859935760498e-02 -1.212209761142730713e-01 -9.974606335163116455e-02 2.296883463859558105e-01 9.530393034219741821e-02 7.952241599559783936e-02 5.489092469215393066e-01 9.093168377876281738e-02 -1.418363153934478760e-01 -1.281146109104156494e-01 2.181627899408340454e-01 3.172850012779235840e-01 -1.714455783367156982e-01 1.199257746338844299e-01 3.733738958835601807e-01 -4.437043517827987671e-02 1.058523282408714294e-01 1.483557671308517456e-01 5.109548568725585938e-02 8.241163939237594604e-02 -4.510689526796340942e-02 1.695172935724258423e-01 -2.734878957271575928e-01 1.324352025985717773e-01 -2.129858173429965973e-02 2.959978580474853516e-02 -3.519267961382865906e-02 5.480102822184562683e-02 -6.384982913732528687e-02
2.273869514465332031e-01 1.243399754166603088e-01 1.626744121313095093e-01 1.082205325365066528e-01 -1.480764150619506836e-02 2.723156288266181946e-02 1.280495971441268921e-01 1.596345454454421997e-01 1.775098145008087158e-01 6.986813247203826904e-02 -9.148098528385162354e-03 -3.159542381763458252e-01 -6.945509463548660278e-02 -2.780413255095481873e-02 4.972272515296936035e-01 -1.131489649415016174e-01 -4.858046397566795349e-02 2.379079163074493408e-02 -1.873612031340599060e-02 -1.241885349154472351e-01 1.612877286970615387e-02 -2.011481821537017822e-01 1.553479284048080444e-01 -2.483908981084823608e-01 3.637166023254394531e-01 -1.169933825731277466e-01 -1.222812235355377197e-01 1.297290623188018799e-01 -2.686906754970550537e-01 -2.826788462698459625e-02 -1.013799607753753662e-01 -2.088054120540618896e-01
2.826682925224304199e-01 1.487985104322433472e-01 -1.439639627933502197e-01 1.473252028226852417e-01 1.040683537721633911e-01 -1.169330719858407974e-02 -3.257308155298233032e-02 8.296696096658706665e-02 1.016267165541648865e-01 2.449369989335536957e-02 8.908767998218536377e-02 -1.594378203153610229e-01 -1.606995463371276855e-01 8.071222342550754547e-03 4.297514855861663818e-01 1.518159359693527222e-01 1.482001971453428268e-02 2.906334400177001953e-01 -2.399424910545349121e-01 -2.165625542402267456e-01 1.933206468820571899e-01 -2.105549126863479614e-01 -3.065069764852523804e-02 -1.729809790849685669e-01 2.546934485435485840e-01 -1.510720700025558472e-01 -3.253933787345886230e-02 7.820238918066024780e-02 -4.936558008193969727e-02 -1.211540699005126953e-01 -1.706487387418746948e-01 -3.404074311256408691e-01
1.423054486513137817e-01 -3.325800597667694092e-01 -1.814459711313247681e-01 1.797125339508056641e-01 1.175257787108421326e-01 -1.350875347852706909e-01 1.047806534916162491e-02 3.841507434844970703e-02 -3.321408033370971680e-01 1.214632689952850342e-01 2.018543481826782227e-01 -1.247671544551849365e-01 -1.946959942579269409e-01 -4.592835903167724609e-02 1.490274816751480103e-01 -1.904287189245223999e-01 1.370354145765304565e-01 1.296087056398391724e-01 -1.411482244729995728e-01 3.473205268383026123e-01 -6.662816554307937622e-02 -3.045642673969268799e-01 -2.339997142553329468e-01 -1.561337113380432129e-01 3.144168257713317871e-01 -2.654133364558219910e-02 -6.257113069295883179e-02 7.006220519542694092e-02 3.160984814167022705e-02 9.447085112333297729e-02 -1.398987174034118652e-01 -7.564810104668140411e-03
9.697551280260086060e-02 -1.978456079959869385e-01 -5.580816790461540222e-02 1.901547759771347046e-01 2.939903922379016876e-02 3.823547437787055969e-02 -3.865396603941917419e-02 1.431131362915039062e-01 9.620786458253860474e-02 9.870848059654235840e-02 1.508822292089462280e-01 -2.308779060840606689e-01 -1.581709831953048706e-01 2.420313805341720581e-01 1.632615178823471069e-01 1.829313337802886963e-01 -3.462050482630729675e-02 3.213213682174682617e-01 2.987957186996936798e-02 2.272826433181762695e-01 1.613596570678055286e-03 -5.201801061630249023e-01 -1.596656292676925659e-01 -6.070482358336448669e-02 7.619246840476989746e-02 -1.805786788463592529e-01 1.870853006839752197e-01 -5.437435582280158997e-03 -8.682388067245483398e-02 -3.152224719524383545e-01 -6.637267023324966431e-02 -8.703688532114028931e-02
4.265790921635925770e-04 -3.023580461740493774e-02 1.487426012754440308e-01 1.869242824614048004e-02 1.157825589179992676e-01 -2.968091703951358795e-02 1.085995659232139587e-01 1.128468755632638931e-02 -2.781525552272796631e-01 1.104868948459625244e-01 4.330310523509979248e-01 -4.204845428466796875e-02 -1.105053424835205078e-01 3.221524879336357117e-02 -7.067940663546323776e-03 2.613494405522942543e-03 -3.781100362539291382e-02 2.999266684055328369e-01 -4.207010194659233093e-02 6.772942375391721725e-03 4.596430063247680664e-02 -3.209446370601654053e-01 -2.586881443858146667e-02 -4.207911193370819092e-01 3.741267025470733643e-01 -6.007898971438407898e-02 1.004685610532760620e-01 3.144641593098640442e-02 3.132997453212738037e-01 -7.544896751642227173e-02 5.200113356113433838e-02 -1.448006778955459595e-01
-3.645253777503967285e-01 -1.020647063851356506e-01 -2.371700406074523926e-01 -1.586280614137649536e-01 1.452313810586929321e-01 3.311167284846305847e-02 -9.702052921056747437e-02 6.132745742797851562e-02 -1.920366138219833374e-01 2.731716632843017578e-01 2.460211366415023804e-01 4.299176856875419617e-02 -1.649052053689956665e-01 -2.237041741609573364e-01 1.027872934937477112e-01 -2.075944244861602783e-01 -5.268058180809020996e-02 2.254302948713302612e-01 -3.224525600671768188e-02 1.040139328688383102e-02 4.098407924175262451e-01 -2.190314084291458130e-01 -1.835650205612182617e-02 -1.532219946384429932e-01 2.827186882495880127e-02 -6.435038149356842041e-02 5.781032890081405640e-02 1.957796066999435425e-01 -1.144227609038352966e-01 -2.054883539676666260e-01 8.826608955860137939e-02 -1.758821606636047363e-01
7.085538655519485474e-02 1.112065464258193970e-01 6.113750487565994263e-02 4.983885586261749268e-02 -2.044842988252639771e-01 -6.452463567256927490e-02 1.106809973716735840e-01 -9.567591547966003418e-02 -4.907694086432456970e-02 4.976201057434082031e-02 -5.346718430519104004e-02 -1.804609745740890503e-01 -7.326292246580123901e-02 7.403810322284698486e-02 5.436388254165649414e-01 -1.200876757502555847e-01 1.362195461988449097e-01 8.298805356025695801e-02 -1.313401609659194946e-01 -1.291153579950332642e-02 7.696078717708587646e-02 -1.501964181661605835e-01 -2.096459269523620605e-01 -2.910235226154327393e-01 3.999117910861968994e-01 -1.894508451223373413e-01 -1.478629112243652344e-01 -5.042639374732971191e-02 -1.595422476530075073e-01 -4.406281188130378723e-02 2.135883085429668427e-02 -3.159432411193847656e-01
-1.853854656219482422e-01 5.037719383835792542e-02 4.169540479779243469e-02 -4.486113786697387695e-02 -1.277043223381042480e-01 -1.230121105909347534e-01 -1.881955415010452271e-01 1.930136978626251221e-01 -1.391019374132156372e-01 1.366348266601562500e-01 -1.302379667758941650e-01 -1.834439672529697418e-02 -5.054059997200965881e-02 -1.814797371625900269e-01 1.797927916049957275e-01 -1.225587427616119385e-01 1.339588761329650879e-01 -2.327434904873371124e-02 1.010874360799789429e-01 -3.335538506507873535e-02 1.066096350550651550e-01 -4.194104969501495361e-01 -2.326818406581878662e-01 -6.714467704296112061e-02 -8.761718869209289551e-02 -7.072078436613082886e-02 1.140544265508651733e-01 4.996605515480041504e-01 -2.138547152280807495e-01 -2.380263507366180420e-01 -2.001720368862152100e-01 -1.534091830253601074e-01
4.126675128936767578e-01 7.695070654153823853e-02 1.551225781440734863e-01 3.921699896454811096e-02 1.838830858469009399e-01 -1.191030144691467285e-01 3.407118469476699829e-02 1.324227750301361084e-01 -2.018372863531112671e-01 3.201216757297515869e-01 -2.824481204152107239e-02 6.304815411567687988e-02 -2.019536308944225311e-02 1.654442250728607178e-01 2.088146060705184937e-01 -1.906073465943336487e-02 2.638656497001647949e-01 -9.906326234340667725e-02 -7.357368618249893188e-02 -6.859046965837478638e-02 6.688916683197021484e-02 -1.770388893783092499e-02 -9.814345836639404297e-02 -2.046272605657577515e-01 1.730654947459697723e-02 -3.791446089744567871e-01 -1.551552712917327881e-01 3.336751833558082581e-02 2.633296884596347809e-02 -1.658390164375305176e-01 -3.001805841922760010e-01 -2.799338996410369873e-01
2.021108567714691162e-01 -1.934486068785190582e-02 4.048913717269897461e-01 2.400390058755874634e-01 2.346943616867065430e-01 1.064907237887382507e-01 -1.186434552073478699e-02 3.191657364368438721e-03 -1.082148589193820953e-02 2.534809410572052002e-01 -3.816146031022071838e-02 6.023060530424118042e-02 -2.837992310523986816e-01 8.620999008417129517e-02 3.307580947875976562e-01 -6.440666317939758301e-02 1.602929532527923584e-01 -1.281715333461761475e-01 6.666173785924911499e-02 4.365800321102142334e-02 -8.704004436731338501e-02 -2.770713865756988525e-01 -1.793049275875091553e-01 -2.517648935317993164e-01 5.860561504960060120e-02 -1.455491036176681519e-01 -1.718985587358474731e-01 -1.609776355326175690e-02 2.119575394317507744e-03 -8.136837929487228394e-02 -2.925895452499389648e-01 -1.570298820734024048e-01
-3.141754269599914551e-01 -1.013112515211105347e-01 1.726116836071014404e-01 8.846420794725418091e-02 3.414897248148918152e-02 -1.430210769176483154e-01 -1.100552380084991455e-01 3.079811930656433105e-01 -1.337638944387435913e-01 3.256231844425201416e-01 1.331744790077209473e-01 1.317696422338485718e-01 2.127934619784355164e-02 -1.603212207555770874e-01 1.142386794090270996e-01 -3.198838233947753906e-01 -6.889027357101440430e-02 -6.004719063639640808e-02 -2.068609595298767090e-01 -2.686569280922412872e-02 -2.588468790054321289e-02 -5.144125595688819885e-02 -2.816006541252136230e-01 -2.108521759510040283e-01 3.114516735076904297e-01 4.968448355793952942e-02 6.629574298858642578e-02 3.441351652145385742e-01 3.251202031970024109e-02 -2.013419568538665771e-02 -2.982413209974765778e-02 1.438204497098922729e-01
3.908689692616462708e-02 1.307758539915084839e-01 1.968278884887695312e-01 1.264197826385498047e-01 -8.441478013992309570e-02 8.169630914926528931e-02 -2.754450142383575439e-01 3.020769953727722168e-01 -1.254337430000305176e-01 1.842714287340641022e-02 1.768393814563751221e-01 -5.760141462087631226e-02 2.145891040563583374e-01 4.668479040265083313e-02 3.480366468429565430e-01 -1.478874683380126953e-01 1.845876127481460571e-02 -2.816167473793029785e-01 1.668050140142440796e-01 1.696726866066455841e-02 2.135559469461441040e-01 -1.177751049399375916e-01 3.355808928608894348e-02 1.312514953315258026e-02 3.561570644378662109e-01 -1.778604984283447266e-01 -1.870155781507492065e-01 2.200541943311691284e-01 1.669622398912906647e-02 -2.009463161230087280e-01 8.710514754056930542e-03 -2.295293658971786499e-01
1.555813252925872803e-01 -1.796866059303283691e-01 2.027414441108703613e-01 2.422643303871154785e-01 1.804086863994598389e-01 -1.304244250059127808e-01 -1.434547454118728638e-01 -8.392515778541564941e-02 1.029546558856964111e-01 4.619926810264587402e-01 2.529713213443756104e-01 5.642614141106605530e-02 -2.245648801326751709e-01 -3.610965562984347343e-03 1.677464842796325684e-01 -1.213912814855575562e-01 -1.227238494902849197e-02 5.904730781912803650e-02 -2.068463712930679321e-01 1.720919758081436157e-01 7.840879261493682861e-02 -3.811826556921005249e-02 -9.192983806133270264e-02 8.985449559986591339e-03 1.427241414785385132e-01 -1.589155495166778564e-01 1.884771436452865601e-01 1.109778359532356262e-01 -2.254480570554733276e-01 -3.801070153713226318e-01 -3.230226412415504456e-02 -3.378438763320446014e-03
1.486529856920242310e-01 9.893109649419784546e-02 -1.970723867416381836e-01 2.519464492797851562e-01 1.054307445883750916e-01 1.390486210584640503e-01 1.953660044819116592e-03 2.588526904582977295e-01 1.093621775507926941e-01 1.850070655345916748e-01 7.390210032463073730e-02 7.813330739736557007e-02 -1.653071790933609009e-01 3.624060750007629395e-02 3.833421468734741211e-01 -1.484001874923706055e-01 1.653796732425689697e-01 1.291284859180450439e-01 -1.225195229053497314e-01 -4.815528914332389832e-02 2.289783209562301636e-01 -3.572196140885353088e-02 4.841152951121330261e-02 -2.457618564367294312e-01 2.055815160274505615e-01 -2.557289898395538330e-01 -3.591178655624389648e-01 -1.124516576528549194e-01 3.767987713217735291e-02 -9.080484509468078613e-02 -2.553606331348419189e-01 -1.049920767545700073e-01
-1.989324390888214111e-01 1.677201502025127411e-02 2.491466701030731201e-01 6.461089849472045898e-02 -1.018273010849952698e-01 -2.115017026662826538e-01 -1.121341884136199951e-01 2.413857728242874146e-01 -2.293231338262557983e-02 2.480034679174423218e-01 -5.897467583417892456e-02 -1.603050716221332550e-02 -2.326298952102661133e-01 -1.927338838577270508e-01 2.737656533718109131e-01 -4.952838122844696045e-01 -3.471387177705764771e-02 1.575458496809005737e-01 -4.018766433000564575e-02 -2.459645271301269531e-02 -2.303520590066909790e-01 -2.983389496803283691e-01 -5.429074913263320923e-02 4.970967769622802734e-02 3.107309713959693909e-02 -1.873374730348587036e-01 -6.910107564181089401e-03 1.574109643697738647e-01 -8.361222594976425171e-02 -1.245659440755844116e-01 -1.518171876668930054e-01 -9.216361492872238159e-02
-4.109903872013092041e-01 -7.437302917242050171e-02 1.140700466930866241e-02 -8.834886550903320312e-02 2.974744513630867004e-02 1.050541996955871582e-01 -3.101609945297241211e-01 3.475405508652329445e-03 -6.761499680578708649e-03 6.285249441862106323e-02 8.133532106876373291e-02 8.527030795812606812e-02 -5.538170039653778076e-02 -7.924128323793411255e-02 2.512921094894409180e-01 2.526611089706420898e-01 1.670245230197906494e-01 7.649272680282592773e-02 1.545419245958328247e-01 2.557411789894104004e-01 2.438099533319473267e-01 -3.370907604694366455e-01 5.513715371489524841e-02 -1.490984708070755005e-01 4.066074267029762268e-02 -2.141905575990676880e-01 3.136144578456878662e-02 2.700723409652709961e-01 -1.193971112370491028e-01 -9.080483764410018921e-02 -1.688701957464218140e-01 -2.478332966566085815e-01
3.087117373943328857e-01 1.421294957399368286e-01 4.104832187294960022e-02 -9.441933780908584595e-02 1.863965839147567749e-01 1.533265262842178345e-01 -7.909925282001495361e-02 -1.039823144674301147e-01 -4.480991512537002563e-02 3.098926544189453125e-01 -1.305381357669830322e-01 -1.489471644163131714e-01 -1.115802899003028870e-01 -2.938620932400226593e-02 2.342824339866638184e-01 -9.112312644720077515e-02 1.928145438432693481e-01 1.749047636985778809e-01 -9.822941571474075317e-02 -2.604443728923797607e-01 2.628654241561889648e-01 -1.002460345625877380e-01 -1.406218018382787704e-02 -2.121062576770782471e-01 1.520887911319732666e-01 -4.091256558895111084e-01 8.924967795610427856e-02 -5.821434780955314636e-02 -8.017573505640029907e-02 -1.613558828830718994e-01 -2.278149873018264771e-01 -1.702524274587631226e-01
-1.036498975008726120e-02 -9.859954565763473511e-02 -1.279423385858535767e-01 -7.341049611568450928e-02 -2.286610305309295654e-01 1.425079703330993652e-01 3.620179295539855957e-01 9.829648584127426147e-02 2.197871915996074677e-02 3.040485382080078125e-01 1.007690727710723877e-01 -4.962732270359992981e-02 -1.890626102685928345e-01 1.758847236633300781e-01 3.831902146339416504e-01 9.527450799942016602e-02 1.161993965506553650e-01 5.169925093650817871e-02 -3.671663999557495117e-02 -2.306240797042846680e-01 9.680125117301940918e-02 -2.068024575710296631e-01 -5.887235328555107117e-02 -2.032970190048217773e-01 1.894170343875885010e-01 -2.865433394908905029e-01 1.656488627195358276e-01 -1.358024179935455322e-01 -2.539221569895744324e-02 -2.769397795200347900e-01 -7.725328207015991211e-02 -1.101849153637886047e-01
1.146495640277862549e-01 5.390123929828405380e-03 4.284004867076873779e-02 -7.719402667135000229e-03 8.008473366498947144e-02 -4.460415840148925781e-01 -1.205632314085960388e-01 -1.346756368875503540e-01 -1.376818567514419556e-01 1.951493322849273682e-01 4.883150756359100342e-02 1.456328481435775757e-02 -2.654814124107360840e-01 1.472704708576202393e-01 2.166824191808700562e-01 1.090231016278266907e-01 -2.584831416606903076e-02 7.778599858283996582e-02 2.645998261868953705e-02 -2.484112977981567383e-01 1.502468287944793701e-01 -1.285607516765594482e-01 9.698124974966049194e-02 -2.357270382344722748e-02 1.696577817201614380e-01 -3.555999398231506348e-01 -7.025545090436935425e-02 4.616536796092987061e-01 -5.961071699857711792e-02 1.482590138912200928e-01 -6.836218386888504028e-02 -1.206512600183486938e-01
-2.930424921214580536e-02 -9.706358611583709717e-02 1.370712220668792725e-01 4.584356397390365601e-02 1.871045242296531796e-05 2.273729294538497925e-01 -4.622269049286842346e-02 -8.903498947620391846e-02 -3.172187507152557373e-01 1.091410145163536072e-01 -2.222832590341567993e-01 -1.094637960195541382e-01 9.713438153266906738e-02 -7.256156206130981445e-02 1.147817075252532959e-01 -2.699663341045379639e-01 3.586126118898391724e-02 1.117774471640586853e-01 1.017800867557525635e-01 4.145457595586776733e-02 1.638846844434738159e-01 -4.724411070346832275e-01 -1.123470216989517212e-01 -5.334965512156486511e-02 3.029106557369232178e-01 -3.344497978687286377e-01 -1.273059397935867310e-01 1.353679597377777100e-01 5.684103071689605713e-02 1.145611107349395752e-01 2.836043536663055420e-01 -7.787595689296722412e-02
4.752482473850250244e-02 2.099787294864654541e-01 -1.235424354672431946e-01 4.513445869088172913e-02 1.077460474334657192e-03 -1.482872813940048218e-01 -1.903168261051177979e-01 2.728024721145629883e-01 1.579674631357192993e-01 2.300219237804412842e-02 -9.514765813946723938e-03 -1.100465771742165089e-03 -1.224497258663177490e-01 -1.786740869283676147e-01 1.733653247356414795e-01 -1.628028303384780884e-01 3.260654211044311523e-01 -9.415692836046218872e-02 1.949312090873718262e-01 -1.410490870475769043e-01 3.124905824661254883e-01 -2.739898562431335449e-01 -1.285125017166137695e-01 -3.098782002925872803e-01 2.155078351497650146e-01 -6.357361376285552979e-02 4.642782360315322876e-02 1.679133810102939606e-02 2.703023552894592285e-01 -8.547713607549667358e-02 -2.818451821804046631e-01 -5.998405441641807556e-02
-6.478042155504226685e-02 1.421257667243480682e-02 8.340068161487579346e-02 1.120464131236076355e-01 5.722415074706077576e-02 -1.304837018251419067e-01 -2.199428081512451172e-01 1.359962951391935349e-02 -3.023777008056640625e-01 4.280846565961837769e-02 3.754456937313079834e-01 1.697895079851150513e-01 -2.409401684999465942e-01 7.028403878211975098e-02 8.158392459154129028e-02 -9.313452988862991333e-02 -8.173079788684844971e-02 2.104683965444564819e-01 -1.819897890090942383e-01 1.722719073295593262e-01 8.176193386316299438e-02 -1.703661382198333740e-01 -1.984670609235763550e-01 -1.620064377784729004e-01 2.473973780870437622e-01 -3.184171617031097412e-01 1.754488945007324219e-01 3.315703272819519043e-01 1.712545603513717651e-01 7.951320707798004150e-02 6.942258775234222412e-02 -8.336880058050155640e-02
-1.705693453550338745e-01 6.547520309686660767e-02 2.636184990406036377e-01 2.193701118230819702e-01 -1.366381794214248657e-01 -2.899673581123352051e-01 1.498143970966339111e-01 1.856255829334259033e-01 -1.461910009384155273e-01 2.112783938646316528e-01 2.618305981159210205e-01 -2.202574312686920166e-01 -9.800505638122558594e-02 -2.930859662592411041e-02 1.479239910840988159e-01 -7.624838501214981079e-02 1.653911545872688293e-02 1.148367300629615784e-01 -1.316410396248102188e-02 -9.218647330999374390e-02 7.877808809280395508e-02 -1.781402677297592163e-01 -1.230541318655014038e-01 -2.562543749809265137e-01 5.607613176107406616e-02 -3.015915155410766602e-01 1.842418871819972992e-02 2.638386487960815430e-01 2.423934191465377808e-01 -3.094273805618286133e-01 -1.964586041867733002e-02 9.105536341667175293e-02
-2.154703885316848755e-01 -1.727927289903163910e-02 -5.452242121100425720e-02 -4.564606398344039917e-02 -2.476806938648223877e-02 -3.624723851680755615e-02 -2.502686381340026855e-01 2.356043010950088501e-01 -7.567677646875381470e-02 8.705920726060867310e-02 1.248145774006843567e-01 -8.861267566680908203e-02 -6.767018139362335205e-02 -3.361521065235137939e-01 1.176828518509864807e-01 -1.237954124808311462e-01 1.194472089409828186e-01 -1.102943206205964088e-03 1.465430110692977905e-01 -1.666942536830902100e-01 6.444130837917327881e-02 -2.570340931415557861e-01 2.135864347219467163e-01 -1.436017304658889771e-01 2.122632861137390137e-01 -1.252379566431045532e-01 2.430694177746772766e-02 4.661845564842224121e-01 -3.135305047035217285e-01 -1.781203448772430420e-01 9.681401401758193970e-02 -1.631154268980026245e-01
-6.986780464649200439e-02 -1.511921584606170654e-01 -2.164663374423980713e-01 1.594778299331665039e-01 -8.362010866403579712e-02 -8.960538357496261597e-02 1.357762812403962016e-04 2.139688432216644287e-01 2.216652035713195801e-01 1.804646998643875122e-01 2.299640476703643799e-01 -1.863018050789833069e-02 -2.720308005809783936e-01 -2.026399038732051849e-02 1.820193678140640259e-01 -3.320366740226745605e-01 3.036306202411651611e-01 1.639973223209381104e-01 -5.569425597786903381e-02 -1.137204244732856750e-01 3.809993714094161987e-02 -2.660593986511230469e-01 -3.815597295761108398e-01 -1.398985385894775391e-01 2.850908786058425903e-02 -1.872690618038177490e-01 1.755595505237579346e-01 1.986062675714492798e-01 4.591009393334388733e-02 -1.311116293072700500e-02 -7.408954203128814697e-02 1.929227844811975956e-03
3.539464995265007019e-02 1.313295215368270874e-01 5.220851302146911621e-02 2.414744114503264427e-03 2.296013012528419495e-02 -2.759163267910480499e-02 -3.989356160163879395e-01 -6.409432739019393921e-02 3.680031374096870422e-02 9.070097655057907104e-02 2.962027490139007568e-01 -1.878438517451286316e-03 2.152337580919265747e-01 -1.155484467744827271e-01 2.339065819978713989e-01 -1.590057015419006348e-01 -1.816213503479957581e-02 -1.355726569890975952e-01 -4.402329027652740479e-02 -1.790412515401840210e-01 1.796024292707443237e-01 -3.175308704376220703e-01 3.175992369651794434e-01 -4.266396537423133850e-02 3.853931725025177002e-01 -3.037882745265960693e-01 -3.262051567435264587e-02 9.139191359281539917e-02 8.038301020860671997e-02 -1.204315051436424255e-01 8.842393010854721069e-02 -9.867841750383377075e-02
1.040660813450813293e-01 2.689357101917266846e-01 -1.226944029331207275e-01 2.474792003631591797e-01 6.934443116188049316e-02 1.095609515905380249e-01 -5.112046003341674805e-02 1.161072328686714172e-01 1.885624676942825317e-01 1.775775551795959473e-01 1.047255471348762512e-01 1.586719043552875519e-02 -1.903742551803588867e-01 3.878925368189811707e-02 4.520591199398040771e-01 -9.311103075742721558e-02 7.171935401856899261e-03 9.967445395886898041e-03 -4.490075632929801941e-02 8.043044060468673706e-02 2.765312790870666504e-01 -1.800266951322555542e-01 -3.867964819073677063e-02 -2.887815833091735840e-01 3.084717094898223877e-01 -7.847593724727630615e-02 -1.941188424825668335e-01 -2.002777308225631714e-01 -3.556970506906509399e-02 4.996043443679809570e-02 -1.359311789274215698e-01 -2.735024690628051758e-01
-8.391976356506347656e-02 -1.177870258688926697e-01 -2.120086252689361572e-01 2.772184610366821289e-01 -6.626655906438827515e-02 -7.209682464599609375e-02 -6.061515957117080688e-02 3.132197856903076172e-01 -2.087379842996597290e-01 2.975895106792449951e-01 1.818148791790008545e-01 1.747505962848663330e-01 -1.531442850828170776e-01 8.182839304208755493e-02 9.947396814823150635e-02 -3.041321635246276855e-01 1.825586259365081787e-01 6.693591922521591187e-02 -1.917941719293594360e-01 3.047667630016803741e-02 1.973471492528915405e-01 -2.813220322132110596e-01 -3.173901736736297607e-01 -9.347223490476608276e-02 4.434374719858169556e-02 -7.674407958984375000e-02 7.685317099094390869e-02 6.936319172382354736e-02 1.255013048648834229e-01 1.621499955654144287e-01 2.295819520950317383e-01 3.523888066411018372e-02
-7.061278820037841797e-02 -4.048293456435203552e-03 -1.747405901551246643e-02 2.541528344154357910e-01 2.634794712066650391e-01 -1.592754572629928589e-01 9.881851822137832642e-02 9.144299477338790894e-02 2.310595810413360596e-01 1.326516121625900269e-01 -2.527377009391784668e-01 -9.562607854604721069e-03 -4.207703843712806702e-02 4.169550538063049316e-02 2.346142977476119995e-01 -2.312361001968383789e-01 6.581940501928329468e-02 2.226882614195346832e-02 2.166431695222854614e-01 9.697391837835311890e-02 2.758470177650451660e-01 -2.364101707935333252e-01 7.762921601533889771e-02 -2.125510275363922119e-01 -3.712167590856552124e-02 -4.397759139537811279e-01 -8.950595557689666748e-02 5.514258146286010742e-02 8.027858287096023560e-02 -1.013832092285156250e-01 -6.457982957363128662e-02 -3.148446083068847656e-01
1.731871068477630615e-01 -2.197639644145965576e-01 1.791772842407226562e-01 -1.061267629265785217e-01 -1.476993411779403687e-02 -3.247205168008804321e-03 8.955329656600952148e-02 1.304251253604888916e-01 -4.877765476703643799e-02 3.967745602130889893e-01 6.076971534639596939e-03 1.454252302646636963e-01 2.249112725257873535e-01 -8.377785980701446533e-02 1.511698663234710693e-01 1.247204467654228210e-01 -2.121319770812988281e-01 1.502586901187896729e-01 -1.097627580165863037e-01 9.777607768774032593e-02 -3.981347754597663879e-02 -4.336847364902496338e-01 -7.295734435319900513e-02 5.669523775577545166e-02 1.287553459405899048e-01 -2.678916454315185547e-01 -8.789990842342376709e-02 2.074052989482879639e-01 5.953650176525115967e-02 -3.280099034309387207e-01 -1.594324111938476562e-01 -1.142190918326377869e-01
-6.656520813703536987e-02 -1.083286926150321960e-01 -2.724475860595703125e-01 3.786392137408256531e-02 1.009270325303077698e-01 3.296089544892311096e-02 7.606934010982513428e-02 1.797275990247726440e-02 -4.344890415668487549e-01 2.520802319049835205e-01 -1.110041812062263489e-01 3.140375390648841858e-02 -4.776755347847938538e-02 2.637533545494079590e-01 3.148680329322814941e-01 -1.081087514758110046e-01 4.144120216369628906e-02 -9.993105195462703705e-03 -1.324484199285507202e-01 1.901118606328964233e-01 2.940634489059448242e-01 -2.230024188756942749e-01 9.688375890254974365e-02 -3.404807448387145996e-01 -9.796410053968429565e-02 -2.064984887838363647e-01 1.215043291449546814e-01 1.423387080430984497e-01 -5.507440865039825439e-02 -1.128414869308471680e-01 7.491324841976165771e-02 -1.296929866075515747e-01
3.788099884986877441e-01 1.019613146781921387e-01 -7.051160931587219238e-02 9.495997428894042969e-02 1.550794690847396851e-01 -1.269525885581970215e-01 -6.828953325748443604e-02 1.703028380870819092e-01 -1.980211287736892700e-01 3.514970242977142334e-01 -5.851706117391586304e-02 -8.815412968397140503e-02 -2.165961265563964844e-01 -2.275723963975906372e-02 1.764068752527236938e-02 7.435658574104309082e-02 1.811099499464035034e-01 1.255230158567428589e-01 2.700849473476409912e-01 2.248387932777404785e-01 1.697839945554733276e-01 -3.380284309387207031e-01 -5.770406872034072876e-02 -1.896233707666397095e-01 1.862859874963760376e-01 -1.036843433976173401e-01 3.459490537643432617e-01 3.621290251612663269e-02 -3.621862456202507019e-02 -8.344779722392559052e-03 2.536511421203613281e-02 9.029411524534225464e-02
-1.465082764625549316e-01 -9.096560627222061157e-02 2.163194566965103149e-01 -3.904701024293899536e-02 -2.578685879707336426e-01 -2.872585952281951904e-01 -7.284974306821823120e-02 9.606925398111343384e-02 2.381974365562200546e-03 1.214417368173599243e-01 -3.083226643502712250e-02 -1.153815537691116333e-01 -1.356618851423263550e-01 1.795206964015960693e-02 3.625859320163726807e-01 -5.086100697517395020e-01 -8.796845376491546631e-02 3.867040202021598816e-02 -5.495605990290641785e-02 -2.515798667445778847e-03 9.396001696586608887e-02 -3.202587068080902100e-01 1.137850806117057800e-01 -2.093921881169080734e-03 2.599997818470001221e-01 -1.841524690389633179e-01 1.915795803070068359e-01 2.288116328418254852e-02 -4.619756340980529785e-02 9.418556839227676392e-02 -1.767578423023223877e-01 -5.387620627880096436e-02
-2.902774140238761902e-02 -5.792295932769775391e-02 4.541188105940818787e-02 -8.228597790002822876e-02 2.276458293199539185e-01 -6.015485897660255432e-02 -1.575394272804260254e-01 -8.715391159057617188e-02 2.502555847167968750e-01 4.171151220798492432e-01 3.277514874935150146e-01 -2.307721227407455444e-02 -5.692377313971519470e-02 1.410998851060867310e-01 1.616616994142532349e-01 -3.459770232439041138e-02 -1.262983679771423340e-01 -4.550471156835556030e-02 -2.976016998291015625e-01 2.494744509458541870e-01 4.690831154584884644e-02 -2.093572467565536499e-01 -2.696902453899383545e-01 -1.738202720880508423e-01 7.898089289665222168e-02 -1.370903998613357544e-01 3.815775737166404724e-02 2.894988954067230225e-01 1.269203871488571167e-01 -2.407030910253524780e-01 4.210585728287696838e-02 1.206362247467041016e-02
-1.704322993755340576e-01 -3.757263123989105225e-01 -1.859899237751960754e-02 1.026160567998886108e-01 3.256124630570411682e-02 1.124164983630180359e-01 2.803982198238372803e-01 2.308846414089202881e-01 -1.369924694299697876e-01 1.665953546762466431e-01 2.235072404146194458e-01 -9.116232395172119141e-02 -4.926509782671928406e-02 -1.187270656228065491e-01 1.671315133571624756e-01 -1.556249111890792847e-01 9.050515294075012207e-02 1.287592500448226929e-01 -1.597369760274887085e-01 -3.580220639705657959e-01 2.011585384607315063e-01 -3.715340048074722290e-02 -1.017918363213539124e-01 -1.390690505504608154e-01 1.929700970649719238e-01 -1.298705637454986572e-01 -1.324412040412425995e-02 2.315818369388580322e-01 1.536689996719360352e-01 2.014243416488170624e-02 -1.247585490345954895e-01 -3.198579549789428711e-01
-2.649590075016021729e-01 -1.701274216175079346e-01 1.011673063039779663e-01 5.766147747635841370e-02 -2.468452304601669312e-01 -8.611823618412017822e-02 1.316840350627899170e-01 1.935079842805862427e-01 4.414506256580352783e-03 1.490787714719772339e-01 1.149644553661346436e-01 1.267141569405794144e-02 -2.870925962924957275e-01 1.076587736606597900e-01 3.663989007472991943e-01 -3.447301685810089111e-01 1.201487854123115540e-01 1.262988597154617310e-01 1.277380064129829407e-02 -1.538545340299606323e-01 -1.923896670341491699e-01 -3.516907393932342529e-01 4.428923875093460083e-02 3.966052085161209106e-02 1.236131861805915833e-01 -2.536512315273284912e-01 6.974414736032485962e-02 -4.105480387806892395e-02 9.418191760778427124e-02 -2.312940657138824463e-01 -1.187840253114700317e-01 -1.833054982125759125e-02
1.285193860530853271e-01 1.556420139968395233e-02 -4.764905199408531189e-02 -1.577720977365970612e-02 -1.133701205253601074e-02 -1.806693077087402344e-01 -8.135222643613815308e-02 4.017510414123535156e-01 -2.524283826351165771e-01 6.547474861145019531e-02 2.274493277072906494e-01 1.391827315092086792e-01 -1.562886685132980347e-01 -3.590842336416244507e-02 4.663013219833374023e-01 1.112504377961158752e-01 -5.185500904917716980e-02 1.389379203319549561e-01 -9.159753471612930298e-02 6.618259847164154053e-02 1.652938723564147949e-01 -1.808763891458511353e-01 -7.386622577905654907e-02 1.018252447247505188e-01 -2.209289930760860443e-02 -9.413672983646392822e-02 3.837566375732421875e-01 -9.580913931131362915e-02 4.801433533430099487e-02 -2.935115396976470947e-01 3.135633841156959534e-02 -1.393774896860122681e-01
-1.820590496063232422e-01 1.925241202116012573e-01 1.624230444431304932e-01 -3.134447382763028145e-03 -2.382389307022094727e-01 -2.102829962968826294e-01 7.779455929994583130e-02 2.590061426162719727e-01 -9.564524888992309570e-02 2.979328036308288574e-01 2.723960876464843750e-01 8.863225579261779785e-03 -2.719669938087463379e-01 -8.119002729654312134e-02 3.537988364696502686e-01 2.395389229059219360e-01 1.782136261463165283e-01 -8.550535887479782104e-02 -7.322546839714050293e-02 -9.149545431137084961e-02 -7.997413724660873413e-02 -3.691761195659637451e-01 -2.437461912631988525e-02 9.505486488342285156e-02 8.699022233486175537e-02 -2.006870359182357788e-01 -1.311165988445281982e-01 -5.992860347032546997e-02 3.704394772648811340e-02 1.142131909728050232e-01 -5.315915122628211975e-02 -5.472602322697639465e-02
1.502244025468826294e-01 -1.351980119943618774e-01 1.757744848728179932e-01 6.765309721231460571e-02 2.368426620960235596e-01 -1.438816338777542114e-01 -8.055035769939422607e-02 -1.322039365768432617e-01 1.048663980327546597e-03 5.157977938652038574e-01 2.501257508993148804e-02 4.555664211511611938e-02 -1.314286440610885620e-01 1.810487061738967896e-01 1.104576662182807922e-01 -3.382516279816627502e-02 -3.125891834497451782e-02 -7.068399339914321899e-02 -2.726139724254608154e-01 2.810493111610412598e-01 -1.290133446455001831e-01 -1.782159209251403809e-01 -6.079355627298355103e-02 1.108097285032272339e-02 2.882695794105529785e-01 -1.364443451166152954e-01 1.113100349903106689e-01 2.343017160892486572e-01 5.037370324134826660e-02 -2.693367898464202881e-01 -1.059379056096076965e-01 -1.547916680574417114e-01
-3.640667498111724854e-01 -1.228550076484680176e-01 9.816958010196685791e-02 -1.005772426724433899e-01 4.062816128134727478e-02 -6.547817587852478027e-02 1.930847913026809692e-01 3.091478347778320312e-01 4.658441990613937378e-03 2.967815995216369629e-01 2.014794014394283295e-02 -2.702315710484981537e-02 5.396679416298866272e-02 7.383484393358230591e-02 2.779634892940521240e-01 -1.583728939294815063e-01 1.206440404057502747e-01 5.334072932600975037e-02 -1.904391050338745117e-01 -6.242990121245384216e-02 3.556639552116394043e-01 -1.557167470455169678e-01 -1.169675681740045547e-02 8.853266015648841858e-03 8.851480484008789062e-02 1.359649151563644409e-01 -1.355277150869369507e-01 2.348223328590393066e-01 2.820749580860137939e-01 -1.076433211565017700e-01 6.085678935050964355e-02 -3.010947108268737793e-01
1.024394258856773376e-01 2.711565047502517700e-02 -2.215428203344345093e-01 4.325067698955535889e-01 6.510423868894577026e-02 -7.553618401288986206e-02 -2.377555705606937408e-02 4.203826934099197388e-02 1.754376888275146484e-01 2.550875246524810791e-01 -8.596631139516830444e-02 8.375392854213714600e-02 -2.020491957664489746e-01 2.938257455825805664e-01 3.300446271896362305e-01 -1.745069324970245361e-01 -1.480001583695411682e-02 1.162236928939819336e-01 -1.533496528863906860e-01 3.920207172632217407e-02 1.124297082424163818e-01 -2.869658172130584717e-01 3.670838475227355957e-02 -1.882622390985488892e-01 2.848404645919799805e-02 -1.166160553693771362e-01 -3.280080258846282959e-01 -6.780012976378202438e-03 -6.043432652950286865e-02 -4.397058486938476562e-02 -8.483615517616271973e-02 -2.411837875843048096e-01
-7.339856028556823730e-02 7.431154698133468628e-02 -2.519088052213191986e-02 1.669190824031829834e-01 -2.299963831901550293e-01 2.604030817747116089e-02 1.715516746044158936e-01 5.738453473895788193e-03 -1.575755178928375244e-01 2.450422495603561401e-01 -1.123411431908607483e-01 -1.578207015991210938e-01 -1.487552672624588013e-01 9.506290405988693237e-02 3.708159625530242920e-01 1.561265997588634491e-02 1.067770496010780334e-01 3.525472059845924377e-02 -2.948595769703388214e-02 2.073888108134269714e-02 -3.685696423053741455e-02 -1.586743742227554321e-01 -1.126972362399101257e-01 -3.997640907764434814e-01 3.302475214004516602e-01 -1.204914152622222900e-01 -3.539517223834991455e-01 3.651551529765129089e-02 -1.137179210782051086e-01 -6.435374170541763306e-02 -5.749989673495292664e-02 -3.204210996627807617e-01
8.720783889293670654e-02 -2.542002499103546143e-02 1.711256988346576691e-02 8.387023699469864368e-04 1.426020413637161255e-01 -1.784533858299255371e-01 2.193168736994266510e-02 -2.651209756731987000e-02 1.026608645915985107e-01 5.943860858678817749e-02 -3.255153819918632507e-02 -1.663711965084075928e-01 -1.919877827167510986e-01 -1.920973956584930420e-01 4.391117393970489502e-01 -8.356463164091110229e-03 -3.204546496272087097e-02 6.346289068460464478e-02 1.898256391286849976e-01 1.240728572010993958e-01 1.901338249444961548e-01 -5.313791632652282715e-01 -1.979089975357055664e-01 9.646373242139816284e-02 1.806290745735168457e-01 -1.041525229811668396e-01 -2.086398154497146606e-01 -1.733748465776443481e-01 1.213137432932853699e-01 -1.871167570352554321e-01 -1.333274692296981812e-01 -1.434891074895858765e-01
7.673010975122451782e-02 6.579941511154174805e-02 3.048125207424163818e-01 -7.957153022289276123e-03 2.171557694673538208e-01 -1.965244263410568237e-01 -2.988056838512420654e-02 -3.352348506450653076e-02 -2.625600397586822510e-01 4.531341791152954102e-02 2.398142963647842407e-01 1.159027516841888428e-01 -2.454925328493118286e-01 2.460389211773872375e-02 2.213343679904937744e-01 -8.206847310066223145e-02 -2.499706298112869263e-01 9.547477215528488159e-02 -1.404979676008224487e-01 2.438894212245941162e-01 7.926060259342193604e-02 -7.414602488279342651e-02 -2.091876696795225143e-03 -1.781436800956726074e-01 2.699026465415954590e-01 -3.077230155467987061e-01 2.170602679252624512e-01 3.468563258647918701e-01 3.851507231593132019e-02 5.246130749583244324e-02 -1.190725788474082947e-01 -5.254721641540527344e-02
7.379237562417984009e-02 -2.451761364936828613e-01 -7.119461079128086567e-04 8.003416657447814941e-02 -6.619689613580703735e-02 4.963364079594612122e-02 -1.655032858252525330e-03 1.995706111192703247e-01 -1.012436598539352417e-01 5.716636031866073608e-02 1.765848249197006226e-01 -2.945298254489898682e-01 -6.869496311992406845e-03 -1.640602946281433105e-02 5.412290245294570923e-02 1.731921285390853882e-01 3.235348165035247803e-01 1.478049010038375854e-01 -1.757357865571975708e-01 4.751062020659446716e-02 6.988172978162765503e-02 -2.329127341508865356e-01 -3.004513308405876160e-02 9.598565846681594849e-02 2.270950525999069214e-01 -3.664024770259857178e-01 -1.082712858915328979e-01 1.297540515661239624e-01 1.591502279043197632e-01 -4.558078646659851074e-01 -8.793953061103820801e-02 -1.804365366697311401e-01
2.067458778619766235e-01 -1.186012625694274902e-01 5.481534823775291443e-02 2.726996541023254395e-01 2.196097373962402344e-02 -2.808427810668945312e-01 -9.671366214752197266e-02 3.333432972431182861e-02 -2.601337432861328125e-01 2.910822927951812744e-01 2.636774443089962006e-02 6.107879336923360825e-03 2.911621630191802979e-01 -1.532881520688533783e-02 2.274632751941680908e-01 8.672928437590599060e-03 1.229949891567230225e-01 3.083980977535247803e-01 -9.238684922456741333e-02 2.328909374773502350e-02 3.909495100378990173e-02 -4.266664385795593262e-01 1.269094794988632202e-01 -2.958305776119232178e-01 -1.564034819602966309e-02 1.022526342421770096e-02 9.791083633899688721e-02 -8.056722581386566162e-02 7.004976272583007812e-02 -7.474874705076217651e-02 1.179394200444221497e-01 -1.967334449291229248e-01
-4.248788207769393921e-02 -1.418010741472244263e-01 7.205417007207870483e-02 1.030091792345046997e-01 -7.050918042659759521e-02 -5.289743095636367798e-02 -1.419131644070148468e-02 6.703837215900421143e-02 -9.397604316473007202e-02 5.955348014831542969e-01 2.640964686870574951e-01 -1.193880066275596619e-01 -1.302046924829483032e-01 6.295809149742126465e-02 1.323762685060501099e-01 -4.173120856285095215e-02 1.176554709672927856e-01 -2.008515149354934692e-01 -1.237544640898704529e-01 2.449705302715301514e-01 5.660917982459068298e-02 -1.182749494910240173e-01 -2.736910581588745117e-01 -6.236433237791061401e-02 1.284311115741729736e-01 2.665898203849792480e-02 4.117538034915924072e-02 2.371083945035934448e-01 1.539866477251052856e-01 -3.639726638793945312e-01 7.147867232561111450e-02 1.502839289605617523e-02
8.502078056335449219e-02 -9.604431688785552979e-02 5.185128003358840942e-02 -2.196458280086517334e-01 6.935048103332519531e-02 2.056979984045028687e-01 6.679467391222715378e-03 6.382225453853607178e-02 -1.416963785886764526e-01 3.592540919780731201e-01 4.819217696785926819e-02 -3.604804724454879761e-02 -8.993972092866897583e-02 -3.236922621726989746e-01 1.120052039623260498e-01 -3.879971057176589966e-02 -2.230834215879440308e-02 -9.600686281919479370e-02 -4.791953414678573608e-02 -1.854364275932312012e-01 -1.511883572675287724e-03 -9.068100899457931519e-02 -3.007555305957794189e-01 1.308980304747819901e-02 4.599927067756652832e-01 -1.022622138261795044e-01 7.332363724708557129e-02 2.168326377868652344e-01 -3.140730317682027817e-03 -7.506353314965963364e-03 1.638828217983245850e-01 -3.938014209270477295e-01
-4.541431739926338196e-02 4.584724083542823792e-02 8.331762999296188354e-02 1.574336886405944824e-01 -3.160188347101211548e-02 5.241447594016790390e-03 -3.007600903511047363e-01 8.761674910783767700e-02 -1.338706463575363159e-01 4.034546613693237305e-01 1.855872422456741333e-01 8.524848520755767822e-02 1.262681186199188232e-01 1.810859441757202148e-01 3.815477341413497925e-02 -1.478144973516464233e-01 -1.687533259391784668e-01 1.537162959575653076e-01 -1.565879210829734802e-02 -6.344767659902572632e-02 4.836615324020385742e-01 -3.723026514053344727e-01 -1.650451123714447021e-01 -2.011736780405044556e-01 3.098249435424804688e-02 2.466874010860919952e-02 -1.102039068937301636e-01 6.256163865327835083e-02 -6.966014951467514038e-02 -1.114390268921852112e-01 1.288149505853652954e-01 -1.496121585369110107e-01
1.589121669530868530e-01 8.280029892921447754e-02 -5.331495404243469238e-02 6.893176585435867310e-02 1.312996000051498413e-01 -5.535683408379554749e-02 -7.855473458766937256e-02 -9.743371605873107910e-02 -3.056032657623291016e-01 3.514879047870635986e-01 2.367964088916778564e-01 1.483729928731918335e-01 1.610813587903976440e-01 -1.726105213165283203e-01 9.832955151796340942e-02 -1.293271314352750778e-03 1.239784657955169678e-01 3.036275804042816162e-01 -6.031773239374160767e-02 1.798404194414615631e-02 1.242909878492355347e-01 -5.149616003036499023e-01 9.790746495127677917e-03 -9.786202013492584229e-02 8.811479061841964722e-02 -1.606254279613494873e-02 -1.335305348038673401e-02 -4.674338735640048981e-03 9.561802446842193604e-02 -2.523169219493865967e-01 1.428249925374984741e-01 -2.462442964315414429e-01
-2.171500027179718018e-01 3.697073087096214294e-02 -2.471779733896255493e-01 -8.295831829309463501e-02 1.903577893972396851e-02 -3.230307623744010925e-02 -5.058145523071289062e-02 1.736226975917816162e-01 1.385558396577835083e-01 2.323809266090393066e-01 1.996710449457168579e-01 -1.110990345478057861e-01 -1.526003777980804443e-01 -1.971863061189651489e-01 1.362689211964607239e-02 -6.801271438598632812e-02 5.645540356636047363e-02 -1.047313585877418518e-01 -3.345568850636482239e-02 -2.832502424716949463e-01 2.473020926117897034e-02 -3.203423321247100830e-01 1.633130908012390137e-01 -1.487716287374496460e-01 2.077181786298751831e-01 -1.467204988002777100e-01 -2.999489009380340576e-01 3.235905468463897705e-01 -2.653325796127319336e-01 2.479333989322185516e-02 -7.695645838975906372e-02 -2.704936265945434570e-01
-2.719383127987384796e-02 -3.165550529956817627e-01 3.061357419937849045e-03 -6.687348335981369019e-02 1.047361642122268677e-01 4.668156057596206665e-02 -4.245487600564956665e-02 -1.096392869949340820e-01 -2.094148099422454834e-01 2.182372361421585083e-01 -8.315530419349670410e-02 4.879924282431602478e-02 2.002882957458496094e-01 1.716768145561218262e-01 4.112839996814727783e-01 -1.892060786485671997e-01 2.187943756580352783e-01 1.337430775165557861e-01 1.611744463443756104e-01 -1.437664031982421875e-01 1.273218095302581787e-01 -2.949811518192291260e-01 1.912713944911956787e-01 3.494109585881233215e-02 -2.001732587814331055e-02 -3.640327751636505127e-01 -7.030639052391052246e-02 1.569415777921676636e-01 2.499494142830371857e-02 -7.287339121103286743e-02 2.604435384273529053e-01 5.084290727972984314e-02
6.032153591513633728e-02 -1.972981691360473633e-01 2.504322230815887451e-01 2.301820069551467896e-01 1.642093807458877563e-01 -8.022994548082351685e-02 -4.066168144345283508e-02 -6.698922067880630493e-02 -9.175386279821395874e-02 4.337430000305175781e-01 1.765912771224975586e-01 1.612770259380340576e-01 -1.918970793485641479e-01 -6.124646961688995361e-02 2.498067617416381836e-01 -4.514001309871673584e-02 1.032393053174018860e-01 -3.329420462250709534e-02 -2.672887742519378662e-01 1.992317736148834229e-01 6.011491641402244568e-02 -7.209829986095428467e-02 -1.625800691545009613e-02 1.614766418933868408e-01 2.695161998271942139e-01 -1.169159486889839172e-01 1.384519636631011963e-01 1.261825412511825562e-01 -8.157856762409210205e-02 -3.663506805896759033e-01 1.362257599830627441e-01 6.745304167270660400e-02
-6.264721043407917023e-03 1.100941970944404602e-01 2.349012047052383423e-01 3.237813711166381836e-01 3.187969326972961426e-01 -8.086320012807846069e-02 1.520862150937318802e-02 2.450339645147323608e-01 6.908503174781799316e-02 1.541093885898590088e-01 -1.253316998481750488e-01 -8.740519173443317413e-03 -2.610199749469757080e-01 -6.103125587105751038e-02 2.914194762706756592e-01 -2.804311513900756836e-01 9.196861088275909424e-02 2.597669661045074463e-01 1.028383225202560425e-01 -1.484117954969406128e-01 3.739687800407409668e-02 -5.687350407242774963e-02 -3.106967918574810028e-02 6.804839242249727249e-03 1.969195306301116943e-01 -2.631721794605255127e-01 -1.521794199943542480e-01 1.222527399659156799e-02 1.239692419767379761e-01 8.064028806984424591e-03 -5.233613029122352600e-02 -3.405181169509887695e-01
2.332789637148380280e-02 -2.001596055924892426e-02 -1.449381709098815918e-01 -3.412387892603874207e-02 -2.689003050327301025e-01 6.116505339741706848e-02 -1.859671324491500854e-01 1.710420697927474976e-01 4.130938649177551270e-02 1.591491699218750000e-01 2.734876871109008789e-01 -3.358630463480949402e-02 -1.597841084003448486e-01 -1.534048765897750854e-01 5.459804534912109375e-01 -2.145176082849502563e-01 1.511424481868743896e-01 2.255724072456359863e-01 -2.238221466541290283e-01 1.321712136268615723e-01 -1.175996214151382446e-01 -2.746959626674652100e-01 9.917090088129043579e-02 -3.444682061672210693e-02 1.613925099372863770e-01 1.226752251386642456e-01 1.346774548292160034e-01 8.318578451871871948e-02 -3.611188381910324097e-02 -1.162247508764266968e-01 3.627474233508110046e-02 -1.302947402000427246e-01
4.329847171902656555e-02 1.093173623085021973e-01 2.136174589395523071e-01 1.271134801208972931e-02 1.145589798688888550e-01 4.347418143879622221e-04 -1.722907274961471558e-01 9.469535946846008301e-02 -5.678617209196090698e-02 1.556972712278366089e-01 -1.438494622707366943e-01 2.074389159679412842e-01 -1.565405726432800293e-01 1.998275369405746460e-01 2.221581488847732544e-01 2.350378930568695068e-01 3.089192211627960205e-01 8.530171215534210205e-02 2.758127450942993164e-02 -1.170242130756378174e-01 1.207685098052024841e-01 -3.679361045360565186e-01 1.261549592018127441e-01 -1.849082410335540771e-01 1.944416314363479614e-01 -1.434511691331863403e-01 -3.578196465969085693e-02 1.280132681131362915e-01 -5.824697390198707581e-02 7.174123078584671021e-02 -6.089755892753601074e-02 -4.720703959465026855e-01
-1.644691526889801025e-01 1.176248937845230103e-01 1.655392795801162720e-01 1.437336355447769165e-01 -1.468439996242523193e-01 -1.711127758026123047e-01 -3.529361262917518616e-02 2.137798964977264404e-01 1.355321109294891357e-01 3.384302556514739990e-01 1.560322940349578857e-01 -4.065696895122528076e-02 -5.919699370861053467e-02 -2.218226045370101929e-01 1.465118378400802612e-01 -2.201444804668426514e-01 8.052505552768707275e-02 2.555040121078491211e-01 8.182195574045181274e-02 1.072681248188018799e-01 -1.701594740152359009e-01 -2.244198769330978394e-01 -2.104124873876571655e-01 -2.899491786956787109e-01 6.596953608095645905e-03 -3.401255011558532715e-01 -8.263197541236877441e-02 2.612670958042144775e-01 1.758521050214767456e-01 -2.155621722340583801e-02 -1.333044283092021942e-02 1.081913933157920837e-01
-1.738712638616561890e-01 -5.362575128674507141e-02 1.746662408113479614e-01 2.445222996175289154e-02 4.158129170536994934e-02 -2.171288430690765381e-01 -4.442498087882995605e-02 9.068136662244796753e-02 -3.131868839263916016e-01 3.414817750453948975e-01 1.146847307682037354e-01 2.825502753257751465e-01 8.074788004159927368e-02 -3.064009733498096466e-02 2.935857176780700684e-01 -1.373243033885955811e-01 -4.236125387251377106e-03 -1.366629451513290405e-01 6.186302378773689270e-02 6.188858672976493835e-02 2.822660505771636963e-01 -2.914449274539947510e-01 -1.694637387990951538e-01 1.573374569416046143e-01 6.462175399065017700e-02 -3.315818607807159424e-01 1.506179124116897583e-01 6.471151858568191528e-02 -2.171551436185836792e-01 1.211837902665138245e-01 9.214243292808532715e-02 -2.750199101865291595e-02
-1.960434615612030029e-01 -1.366222500801086426e-01 1.060324534773826599e-01 1.391550302505493164e-01 1.893628835678100586e-01 1.986215114593505859e-01 -2.091066986322402954e-01 -1.353250145912170410e-01 -2.919217646121978760e-01 1.877089291810989380e-01 8.721610531210899353e-03 -1.254112869501113892e-01 8.678746968507766724e-02 1.102923229336738586e-01 3.852984011173248291e-01 -5.494033917784690857e-02 1.539745628833770752e-01 1.488048285245895386e-01 2.296965569257736206e-01 -5.751585587859153748e-02 1.646087020635604858e-01 -2.581520676612854004e-01 -1.440357565879821777e-01 2.418051846325397491e-02 1.668393015861511230e-01 -2.318534702062606812e-01 -1.453619152307510376e-01 1.145545020699501038e-01 2.926498278975486755e-02 2.038396745920181274e-01 2.961454689502716064e-01 6.765889376401901245e-02
-1.963266134262084961e-01 -2.017784118652343750e-01 -7.026393711566925049e-02 9.145045280456542969e-02 2.482632733881473541e-02 9.822351485490798950e-02 -2.019455470144748688e-02 2.003116458654403687e-01 1.789044290781021118e-01 4.449459724128246307e-03 5.308719724416732788e-02 -4.010391980409622192e-02 -3.017268478870391846e-01 -2.078295312821865082e-02 2.423976361751556396e-01 -3.115814924240112305e-01 -1.256924401968717575e-02 2.123875617980957031e-01 1.172047108411788940e-02 5.954362452030181885e-02 7.045091688632965088e-02 -3.035635352134704590e-01 -2.887441217899322510e-01 -2.431692183017730713e-01 1.377538312226533890e-02 -1.425724104046821594e-02 2.967389225959777832e-01 2.897547185420989990e-01 1.505043506622314453e-01 -2.594411373138427734e-01 3.965379670262336731e-02 -1.427386403083801270e-01
-6.226725503802299500e-02 1.432055532932281494e-01 1.684048920869827271e-01 1.954972445964813232e-01 3.165492415428161621e-01 -1.396637707948684692e-01 7.321275770664215088e-02 2.051221430301666260e-01 2.019196934998035431e-02 1.083953455090522766e-01 -6.404387950897216797e-02 9.567506611347198486e-02 -1.528851836919784546e-01 3.287313878536224365e-02 2.116759121417999268e-01 -2.871518135070800781e-01 1.747687011957168579e-01 8.893586695194244385e-02 2.006676942110061646e-01 3.195275962352752686e-01 1.102713868021965027e-01 -1.470048874616622925e-01 -4.074466601014137268e-02 -1.244424283504486084e-01 1.159183159470558167e-01 -2.978744804859161377e-01 -2.908884286880493164e-01 1.977880597114562988e-01 -7.202500104904174805e-02 -2.177411913871765137e-01 -6.453944742679595947e-02 -2.244078516960144043e-01
1.180318463593721390e-02 -1.034896373748779297e-01 2.187335118651390076e-02 -4.449870437383651733e-02 1.453261077404022217e-01 -2.299958765506744385e-01 -2.053938359022140503e-01 -1.646459251642227173e-01 -6.279983371496200562e-02 -5.059878528118133545e-02 4.998201876878738403e-02 4.617767781019210815e-02 -1.036302447319030762e-01 7.586733996868133545e-02 3.824862837791442871e-01 5.745027586817741394e-02 2.080709487199783325e-01 1.831314861774444580e-01 -1.177900806069374084e-01 -9.022329002618789673e-02 3.610587492585182190e-02 -1.574489772319793701e-01 1.422831322997808456e-02 -2.203773111104965210e-01 2.912783622741699219e-01 -3.306683897972106934e-01 3.015198186039924622e-02 3.943194448947906494e-01 -1.775040030479431152e-01 2.382074743509292603e-01 -8.544440567493438721e-02 -2.152034640312194824e-01
-3.936925902962684631e-02 -6.814964860677719116e-02 -5.613153055310249329e-02 -1.612227410078048706e-01 -1.360017806291580200e-01 -6.361601501703262329e-02 2.707467414438724518e-02 3.112622499465942383e-01 -4.851195961236953735e-02 2.168900370597839355e-01 9.551437199115753174e-02 -2.765366435050964355e-02 -2.273061126470565796e-01 -1.335534602403640747e-01 4.657240509986877441e-01 -3.345594704151153564e-01 1.110821813344955444e-01 7.805324345827102661e-02 -2.878865599632263184e-01 1.126846149563789368e-01 1.253192033618688583e-02 -1.743527352809906006e-01 1.382012106478214264e-02 1.693839728832244873e-01 3.296997845172882080e-01 1.835381612181663513e-02 1.191036403179168701e-01 3.109498508274555206e-02 -1.401601731777191162e-01 2.211228013038635254e-01 -7.163531333208084106e-02 -1.248051822185516357e-01
1.402914673089981079e-01 -1.624827086925506592e-01 -2.815712094306945801e-01 -4.814529418945312500e-02 3.787731379270553589e-02 -7.836613804101943970e-02 -2.003175206482410431e-02 1.129357814788818359e-01 -3.353428095579147339e-02 1.362527534365653992e-02 1.051355153322219849e-01 -1.243063732981681824e-01 -1.274493187665939331e-01 -3.114465177059173584e-01 5.000121593475341797e-01 -8.176159113645553589e-02 -1.014314498752355576e-02 -2.492864243686199188e-02 -1.603830233216285706e-02 2.025590464472770691e-02 1.193255558609962463e-01 -1.051326170563697815e-01 -1.322100013494491577e-01 -1.227765530347824097e-01 4.048567116260528564e-01 -1.060989797115325928e-01 -1.338678002357482910e-01 -1.017813384532928467e-01 -8.707936108112335205e-02 -3.174804747104644775e-01 -2.669031322002410889e-01 -1.073955819010734558e-01
7.713347673416137695e-02 -9.733788669109344482e-02 4.228045046329498291e-01 1.903127580881118774e-01 3.045450150966644287e-01 -1.716759353876113892e-01 -7.540471851825714111e-02 2.109676748514175415e-01 5.622871220111846924e-03 1.201530769467353821e-01 4.213513806462287903e-02 3.302453830838203430e-02 -1.284065991640090942e-01 -1.386381918564438820e-03 3.634087145328521729e-01 -1.565909981727600098e-01 -7.296444475650787354e-02 2.291221916675567627e-01 8.487210422754287720e-02 -1.683072000741958618e-01 8.760953694581985474e-02 -1.030696555972099304e-02 1.251544244587421417e-02 -4.116245359182357788e-02 3.334464430809020996e-01 -2.246806919574737549e-01 -7.805584371089935303e-02 -1.145052611827850342e-01 2.328240424394607544e-01 2.928516641259193420e-02 1.017108634114265442e-01 -2.397972494363784790e-01
3.036288321018218994e-01 -1.071450114250183105e-01 6.794201582670211792e-02 2.300733327865600586e-01 1.922705024480819702e-01 9.143953770399093628e-02 -1.463514417409896851e-01 2.048367261886596680e-01 1.163508594036102295e-01 3.190625905990600586e-01 2.265154570341110229e-01 -1.906791031360626221e-01 -3.595713898539543152e-02 -3.659867867827415466e-02 3.258788883686065674e-01 5.538355559110641479e-02 -8.906815946102142334e-02 -2.175998240709304810e-01 -5.369333922863006592e-02 -1.456670090556144714e-02 1.202701628208160400e-01 -1.091706454753875732e-01 -2.512894384562969208e-02 -1.623433828353881836e-01 5.204378440976142883e-02 -3.936660587787628174e-01 -1.350971311330795288e-01 -1.975663304328918457e-01 -1.337089091539382935e-01 3.910847008228302002e-02 2.176305800676345825e-01 -1.472650617361068726e-01
-2.955254167318344116e-03 1.659410446882247925e-01 1.768808364868164062e-01 1.505270600318908691e-01 2.340404838323593140e-01 -2.750199735164642334e-01 4.789508879184722900e-02 -6.462702993303537369e-03 1.278553903102874756e-01 2.737844586372375488e-01 7.611135393381118774e-02 -1.922580413520336151e-02 -2.947140336036682129e-01 -7.544672489166259766e-02 2.700920999050140381e-01 4.368278756737709045e-02 2.331226468086242676e-01 9.766735881567001343e-02 1.020048111677169800e-01 -5.928147956728935242e-02 2.516660392284393311e-01 8.854430168867111206e-02 -1.554224640130996704e-01 -2.151698470115661621e-01 1.990593373775482178e-01 -8.542556315660476685e-02 -2.071856856346130371e-01 1.251104772090911865e-01 3.857577741146087646e-01 1.147436127066612244e-01 1.115262955427169800e-01 -1.467675119638442993e-01
1.012926772236824036e-01 -7.137655466794967651e-02 4.807493835687637329e-02 1.247687190771102905e-01 7.371663302183151245e-02 3.393137454986572266e-02 -1.051079630851745605e-01 -2.852164953947067261e-02 -1.254895627498626709e-01 3.886430263519287109e-01 2.066050097346305847e-02 -1.481037735939025879e-01 -4.743124172091484070e-02 -5.513295065611600876e-03 9.565907716751098633e-02 2.418883293867111206e-01 2.709895968437194824e-01 3.140839636325836182e-01 2.375424057245254517e-01 2.109450660645961761e-02 7.041000295430421829e-03 -4.327961802482604980e-01 -1.036505028605461121e-01 1.260842978954315186e-01 2.481743395328521729e-01 -3.694491684436798096e-01 -2.491221763193607330e-02 -6.484283506870269775e-02 -1.678131073713302612e-01 -1.219642534852027893e-01 8.231912739574909210e-03 1.600058563053607941e-02
-2.179437130689620972e-02 2.540620565414428711e-01 2.032395005226135254e-01 6.687398999929428101e-02 1.920191347599029541e-01 7.346632331609725952e-02 -4.357790946960449219e-01 2.409754544496536255e-01 8.315275609493255615e-02 3.620161488652229309e-02 -6.587988883256912231e-02 5.205357447266578674e-02 -1.555619090795516968e-01 -1.831894218921661377e-01 1.452379822731018066e-01 -1.876533031463623047e-01 8.592262119054794312e-02 2.122851908206939697e-01 5.077421665191650391e-02 3.545845299959182739e-02 1.698711365461349487e-01 -2.837891280651092529e-01 -5.378577113151550293e-02 -2.442754805088043213e-01 1.654470413923263550e-01 -2.716898918151855469e-01 -1.512823849916458130e-01 -5.175394192337989807e-02 2.381234019994735718e-01 -1.223197355866432190e-01 -2.055918723344802856e-01 -2.632284536957740784e-02
-3.505679965019226074e-02 -5.994025990366935730e-02 1.328568905591964722e-01 1.133958771824836731e-01 2.045725136995315552e-01 4.419423639774322510e-02 5.673654004931449890e-02 5.583829060196876526e-02 1.337439864873886108e-01 2.241842895746231079e-01 4.063278436660766602e-02 -2.426395267248153687e-01 -5.070591811090707779e-03 -1.844615042209625244e-01 3.925652503967285156e-01 1.721813529729843140e-01 -1.326388269662857056e-01 1.842080950736999512e-01 -2.067857980728149414e-01 -2.371193617582321167e-01 9.632511436939239502e-02 -2.446319013833999634e-01 1.356121748685836792e-01 -1.419396549463272095e-01 2.765326499938964844e-01 -1.652671843767166138e-01 2.123633176088333130e-01 2.159936279058456421e-01 -9.236270934343338013e-02 2.588474452495574951e-01 -1.379442494362592697e-02 -1.965230852365493774e-01
-3.704390674829483032e-02 -3.457160294055938721e-02 2.614213526248931885e-02 6.397774815559387207e-02 -5.134051665663719177e-02 -7.472311705350875854e-02 3.583009168505668640e-02 2.081974744796752930e-01 2.279904037714004517e-01 2.132991403341293335e-01 2.548711933195590973e-02 -1.302949190139770508e-01 -1.814572066068649292e-01 2.818197309970855713e-01 1.624681502580642700e-01 -4.356629550457000732e-01 1.289842277765274048e-01 2.175568938255310059e-01 1.875896304845809937e-01 -1.138613522052764893e-01 4.562843590974807739e-02 -3.599593639373779297e-01 -2.752398252487182617e-01 2.828429825603961945e-02 -1.551254466176033020e-02 -4.537037387490272522e-02 2.462374866008758545e-01 1.497080773115158081e-01 2.097632735967636108e-02 -2.240626811981201172e-01 -1.354778259992599487e-01 -1.465692967176437378e-01
2.158660143613815308e-01 -1.653506606817245483e-01 2.958840504288673401e-02 -1.777178198099136353e-01 -3.098653815686702728e-02 1.593966037034988403e-01 8.340322971343994141e-02 9.401326626539230347e-02 1.103660613298416138e-01 4.644829332828521729e-01 2.786457538604736328e-01 -1.352793425321578979e-01 4.200842976570129395e-02 2.550867497920989990e-01 2.312984168529510498e-01 -1.434450000524520874e-01 1.233049407601356506e-01 2.210659533739089966e-01 3.653397411108016968e-02 1.796256154775619507e-01 1.559057533740997314e-01 -6.490735709667205811e-02 3.311464190483093262e-02 -1.923349872231483459e-02 2.015873491764068604e-01 -2.501643300056457520e-01 2.726978659629821777e-01 8.341615647077560425e-02 1.013736054301261902e-01 -2.409732341766357422e-01 3.531802445650100708e-03 -7.811452448368072510e-02
-7.576095871627330780e-03 2.673796415328979492e-01 1.474628746509552002e-01 1.699200831353664398e-02 6.751731783151626587e-02 -1.601212620735168457e-01 7.833971828222274780e-02 -2.092695236206054688e-01 -1.330223232507705688e-01 4.714569747447967529e-01 8.104241639375686646e-02 -1.369472742080688477e-01 4.891812801361083984e-02 -7.651381194591522217e-02 2.482408583164215088e-01 2.708422020077705383e-02 3.898909315466880798e-02 -1.183651946485042572e-02 8.653705008327960968e-03 -1.120342388749122620e-01 2.542427778244018555e-01 -4.455038607120513916e-01 1.238724440336227417e-01 -3.066163957118988037e-01 -1.041156947612762451e-01 -1.713909022510051727e-02 1.716002821922302246e-01 -2.375998161733150482e-02 -7.870367169380187988e-02 -1.366177052259445190e-01 1.916552931070327759e-01 -3.002826310694217682e-02
-4.234137386083602905e-02 -3.300541639328002930e-02 -1.028779335319995880e-02 1.427250355482101440e-01 -1.535258535295724869e-02 -2.335934638977050781e-01 -4.386533796787261963e-02 -1.163706034421920776e-01 -1.954576745629310608e-02 5.207361578941345215e-01 3.713884353637695312e-01 3.125089779496192932e-02 1.562813967466354370e-01 1.190512906759977341e-02 2.506797313690185547e-01 -5.006948858499526978e-02 -8.844813704490661621e-02 -1.671320945024490356e-02 -1.422785818576812744e-01 2.467911243438720703e-01 -1.061463262885808945e-02 -9.543662518262863159e-02 -7.509411871433258057e-02 -6.058678403496742249e-02 2.704037427902221680e-01 -8.403955399990081787e-02 2.996183931827545166e-01 1.766857057809829712e-01 -1.266730725765228271e-01 -1.643160879611968994e-01 2.254684269428253174e-02 -2.313017994165420532e-01
-1.624141633510589600e-01 -2.125590443611145020e-01 2.001062501221895218e-03 1.019689962267875671e-01 -4.088896512985229492e-02 -3.283872036263346672e-03 1.400485285557806492e-03 1.874864548444747925e-01 8.052448183298110962e-02 2.001355588436126709e-01 -1.269852966070175171e-01 -1.161553189158439636e-01 -7.777701597660779953e-03 1.542878448963165283e-01 4.677185416221618652e-02 -5.124517083168029785e-01 1.901377141475677490e-01 2.765285670757293701e-01 6.645181775093078613e-02 -9.884734451770782471e-02 2.381507754325866699e-01 -1.027153357863426208e-01 -1.547110974788665771e-01 -1.688079833984375000e-01 2.913908064365386963e-01 2.334745228290557861e-02 2.774550318717956543e-01 2.195538133382797241e-01 1.503973305225372314e-01 1.299189180135726929e-01 1.262536793947219849e-01 -6.168698519468307495e-02
2.784019522368907928e-02 -2.779180109500885010e-01 1.148879751563072205e-01 -1.280148923397064209e-01 9.579616785049438477e-02 -9.087689220905303955e-02 -2.197987884283065796e-01 3.153748437762260437e-02 -2.385947555303573608e-01 3.492648899555206299e-01 2.417944557964801788e-02 1.465511023998260498e-01 -1.134932264685630798e-01 -5.464780330657958984e-02 2.152961045503616333e-01 -2.004484534263610840e-01 -1.850491315126419067e-01 -8.549204468727111816e-02 1.255677342414855957e-01 -8.042488992214202881e-02 3.452453017234802246e-01 -1.921490877866744995e-01 -5.240337178111076355e-02 -1.181580722332000732e-01 8.573989570140838623e-02 -7.077378220856189728e-03 1.299742311239242554e-01 2.692834734916687012e-01 8.597952313721179962e-03 -3.887284398078918457e-01 1.302915811538696289e-01 1.438919454813003540e-01
1.018226593732833862e-01 -9.221109002828598022e-02 1.568068377673625946e-02 -5.300990305840969086e-03 9.886493533849716187e-02 -2.338846400380134583e-02 3.932621330022811890e-02 7.613269553985446692e-05 1.511213481426239014e-01 7.632452249526977539e-02 1.662256121635437012e-01 -1.890705078840255737e-01 1.195995733141899109e-01 2.350446395576000214e-02 4.287233650684356689e-01 -1.375400647521018982e-02 -2.440829873085021973e-01 2.449668496847152710e-01 -3.150587975978851318e-01 -1.917982995510101318e-01 3.347921371459960938e-01 -2.321630716323852539e-01 9.749382734298706055e-02 -2.378347218036651611e-01 2.726069688796997070e-01 -1.877402216196060181e-01 1.360824108123779297e-01 1.803511828184127808e-01 -8.250422030687332153e-02 -4.902626946568489075e-02 -1.387955993413925171e-01 -3.641257435083389282e-02
-1.810813993215560913e-01 4.680230468511581421e-02 1.216068118810653687e-01 6.412930786609649658e-02 -2.065179944038391113e-01 -3.565653413534164429e-02 -7.428697310388088226e-03 1.858093440532684326e-01 -1.956223845481872559e-01 2.946688532829284668e-01 3.014902397990226746e-02 -4.822659865021705627e-02 -1.081935316324234009e-01 -1.807615160942077637e-02 3.645887672901153564e-01 -3.855172097682952881e-01 -4.131192807108163834e-03 2.686409354209899902e-01 -9.697373025119304657e-03 -3.665238618850708008e-02 -2.780146598815917969e-01 -2.931265830993652344e-01 -5.951315164566040039e-02 -7.342977449297904968e-03 1.934094727039337158e-01 -2.739169299602508545e-01 3.123388625681400299e-02 1.984975300729274750e-02 -2.643477916717529297e-02 -9.997978061437606812e-02 -2.027240246534347534e-01 1.991755068302154541e-01
-2.070163749158382416e-02 -2.468056380748748779e-01 -9.445524215698242188e-02 -1.203132867813110352e-01 3.415044248104095459e-01 -2.027267813682556152e-01 -1.582387834787368774e-01 7.772757858037948608e-02 1.200727969408035278e-01 2.256808429956436157e-01 2.413309812545776367e-01 -1.366474330425262451e-01 -2.338520884513854980e-01 3.015644848346710205e-03 1.360183209180831909e-01 -8.338806219398975372e-03 -2.060531377792358398e-01 -1.853882074356079102e-01 -8.689221739768981934e-02 9.166359156370162964e-02 -3.738979995250701904e-02 -3.230173289775848389e-01 -1.019691303372383118e-01 -2.387483716011047363e-01 3.371573388576507568e-01 1.459904760122299194e-01 1.035686135292053223e-01 2.444616705179214478e-01 9.177756309509277344e-02 -1.586590260267257690e-01 2.807641960680484772e-02 7.177668809890747070e-02
-2.106512933969497681e-01 -2.903089821338653564e-01 2.121247649192810059e-01 -1.211337149143218994e-01 -1.070993691682815552e-01 -1.941328346729278564e-01 8.394771069288253784e-02 5.521280318498611450e-02 -8.505911380052566528e-02 3.461759686470031738e-01 1.158438473939895630e-01 -2.838991284370422363e-01 -1.974952518939971924e-01 -2.410695850849151611e-01 4.510225057601928711e-01 -1.868179589509963989e-01 -1.503584813326597214e-02 8.118683099746704102e-02 -1.095429882407188416e-01 1.399822831153869629e-01 1.971220374107360840e-01 -1.879206299781799316e-01 3.311898559331893921e-02 -7.706647366285324097e-02 -1.093833595514297485e-01 1.288556605577468872e-01 -1.028446853160858154e-02 1.342297531664371490e-02 8.376691490411758423e-02 8.054488152265548706e-02 -5.207894369959831238e-02 -1.766348034143447876e-01
2.452611327171325684e-01 2.137490957975387573e-01 1.679505556821823120e-01 1.848061829805374146e-01 9.656590223312377930e-02 8.054159581661224365e-02 7.829885184764862061e-02 1.374728884547948837e-02 6.758385896682739258e-02 2.059557437896728516e-01 2.212477922439575195e-01 7.068288978189229965e-03 -2.371583282947540283e-01 6.431705504655838013e-02 1.056998595595359802e-01 -4.402419086545705795e-03 7.041498553007841110e-03 7.625725865364074707e-02 -1.875384002923965454e-01 -2.763220667839050293e-01 1.400076448917388916e-01 -2.993234694004058838e-01 6.536339968442916870e-02 -4.100693464279174805e-01 7.663950324058532715e-03 -1.853851377964019775e-01 -2.361069433391094208e-02 5.763965100049972534e-02 -7.332713156938552856e-02 2.259288132190704346e-01 -2.683068215847015381e-01 -2.763634920120239258e-01
-9.431506693363189697e-02 -1.037987023591995239e-01 8.397573232650756836e-02 9.413867443799972534e-02 6.117383018136024475e-02 -1.395979821681976318e-01 7.432822138071060181e-02 -1.395871397107839584e-02 -2.113391011953353882e-01 3.324827849864959717e-01 2.131828665733337402e-01 -2.676951140165328979e-02 8.264667540788650513e-02 -4.247984662652015686e-02 4.081406891345977783e-01 7.458569109439849854e-02 -7.692653685808181763e-02 2.656050622463226318e-01 8.591923862695693970e-02 -3.917268663644790649e-02 2.628561258316040039e-01 -9.084743261337280273e-02 -2.194520086050033569e-01 7.536564022302627563e-02 3.223856389522552490e-01 -2.220948785543441772e-02 8.388020098209381104e-02 -7.146585732698440552e-02 -4.467799365520477295e-01 -6.121895462274551392e-02 7.950710505247116089e-02 -1.024756655097007751e-01
-7.512970361858606339e-03 1.913484483957290649e-01 1.957264095544815063e-01 5.638772994279861450e-02 -2.407987602055072784e-02 -1.454056948423385620e-01 -2.098158597946166992e-01 -1.311112642288208008e-01 -1.202376186847686768e-01 4.763936102390289307e-01 1.602901816368103027e-01 -1.844698637723922729e-01 2.682008445262908936e-01 -1.275633573532104492e-01 3.134869337081909180e-01 -3.427760675549507141e-02 4.311006143689155579e-02 1.668869554996490479e-01 7.955973036587238312e-03 -1.271556913852691650e-01 3.717301487922668457e-01 -2.047640830278396606e-01 1.648807078599929810e-01 -1.918616592884063721e-01 4.724464565515518188e-02 1.580441445112228394e-01 -4.165185615420341492e-02 6.888432800769805908e-02 1.303436905145645142e-01 -5.583583563566207886e-02 4.027725383639335632e-02 -6.821353733539581299e-02
-8.043586462736129761e-02 9.035886079072952271e-02 6.856543570756912231e-02 -3.216950455680489540e-03 2.278546839952468872e-01 -2.776114046573638916e-01 -2.146291360259056091e-02 1.403735131025314331e-01 4.078560695052146912e-02 4.825207218527793884e-02 -2.541213631629943848e-01 -2.139830589294433594e-02 1.829585246741771698e-02 -4.033793136477470398e-02 3.432547748088836670e-01 -1.744660884141921997e-01 3.006212711334228516e-01 1.203646138310432434e-01 8.851792663335800171e-02 2.253106832504272461e-01 2.205320298671722412e-01 -2.900869250297546387e-01 4.730313643813133240e-02 -1.449231356382369995e-01 1.975350268185138702e-02 -2.657616734504699707e-01 -1.459147781133651733e-01 1.481058727949857712e-02 1.613784432411193848e-01 -1.425838023424148560e-01 -1.800794303417205811e-01 -3.484727442264556885e-01
6.721507292240858078e-03 5.768589675426483154e-02 -2.176280319690704346e-02 9.966402314603328705e-03 1.880962699651718140e-01 -2.496253997087478638e-01 -1.737649440765380859e-01 4.662390425801277161e-02 -2.162488996982574463e-01 4.012708961963653564e-01 2.275620549917221069e-01 5.715048313140869141e-02 -7.247363775968551636e-02 -6.364063173532485962e-02 1.007728502154350281e-01 5.086509138345718384e-02 2.340838611125946045e-01 3.680029883980751038e-02 -2.373313307762145996e-01 5.989930033683776855e-02 2.669454216957092285e-01 -1.264349520206451416e-01 -2.430174201726913452e-01 -2.284575812518596649e-02 1.634828895330429077e-01 -3.714962005615234375e-01 2.931210994720458984e-01 -5.214169621467590332e-03 9.626992046833038330e-02 -4.644561931490898132e-02 -3.789870440959930420e-02 2.338420152664184570e-01
-9.457187354564666748e-02 6.426870077848434448e-02 -1.038627251982688904e-01 -8.255266398191452026e-02 -1.641304492950439453e-01 -2.959813773632049561e-01 -3.061439096927642822e-01 2.404053658246994019e-01 -1.913790404796600342e-01 2.075023055076599121e-01 1.873047202825546265e-01 4.902587458491325378e-02 4.903102293610572815e-03 -8.147543668746948242e-02 2.677975296974182129e-01 2.601715503260493279e-03 1.678973436355590820e-01 1.075945049524307251e-01 -2.752356603741645813e-02 -2.545746564865112305e-01 7.687989622354507446e-02 -1.423946917057037354e-01 9.294856339693069458e-03 -1.101757138967514038e-01 2.236629873514175415e-01 -1.024401038885116577e-01 4.301067590713500977e-01 1.732076853513717651e-01 1.899012476205825806e-01 8.278573304414749146e-02 1.002527922391891479e-01 -1.883726418018341064e-01
2.802194654941558838e-01 -6.262878887355327606e-03 2.424326092004776001e-01 1.727752238512039185e-01 2.381495386362075806e-01 -7.753069698810577393e-02 -6.934657692909240723e-02 -6.510362774133682251e-02 -5.591633543372154236e-02 2.755808830261230469e-01 -3.559005632996559143e-02 4.651185125112533569e-02 -3.704438805580139160e-01 -1.903558969497680664e-01 2.821021378040313721e-01 -1.933616548776626587e-01 3.494142293930053711e-01 -7.492046803236007690e-02 3.271454945206642151e-02 -1.239981576800346375e-01 -8.867254108190536499e-02 -1.171094179153442383e-01 -9.504713863134384155e-02 -1.460953652858734131e-01 4.743285104632377625e-02 -1.741269230842590332e-01 -2.633100152015686035e-01 -6.602618098258972168e-02 -1.701599359512329102e-01 -1.345711648464202881e-01 -1.590478718280792236e-01 -1.156601235270500183e-01
-1.576298773288726807e-01 -1.791530996561050415e-01 1.480855941772460938e-01 1.239631921052932739e-01 1.052852720022201538e-01 -2.268366217613220215e-01 -1.220193430781364441e-01 6.559937447309494019e-02 -2.290771454572677612e-01 8.228095620870590210e-02 -2.238191664218902588e-02 6.340370327234268188e-02 1.209194734692573547e-01 -7.422189414501190186e-02 2.292203158140182495e-01 -2.866032719612121582e-01 -3.605992347002029419e-02 -5.782234668731689453e-02 -1.132170632481575012e-01 4.906788095831871033e-02 3.915458619594573975e-01 -2.956913709640502930e-01 -3.643186688423156738e-01 -2.120943665504455566e-01 1.416379958391189575e-01 -1.296503841876983643e-01 1.485752314329147339e-01 9.051639586687088013e-02 -1.790287047624588013e-01 -2.313908040523529053e-01 8.333678543567657471e-02 8.630277216434478760e-02
-2.942667305469512939e-01 -1.535637676715850830e-01 1.371061354875564575e-01 3.545537963509559631e-02 -1.440933197736740112e-01 -2.796395421028137207e-01 -1.425400078296661377e-01 9.428464621305465698e-02 -4.930341988801956177e-02 1.680417656898498535e-01 1.235191375017166138e-01 -3.484097421169281006e-01 -9.693521261215209961e-02 -1.379822343587875366e-01 1.339603662490844727e-01 -2.956339716911315918e-01 -9.360196441411972046e-02 -6.484486907720565796e-02 1.236759051680564880e-01 2.261275351047515869e-01 1.123062595725059509e-01 -3.457865417003631592e-01 -1.937730163335800171e-01 -1.793430745601654053e-01 2.207783982157707214e-02 -3.191760778427124023e-01 -4.379006102681159973e-02 -1.202111467719078064e-01 1.324940472841262817e-01 -1.168299280107021332e-02 -1.380577087402343750e-01 -6.113485246896743774e-02
-5.287828668951988220e-02 2.271614968776702881e-01 4.007011279463768005e-02 1.091177761554718018e-01 -2.236202955245971680e-01 -1.565695852041244507e-01 -2.219015210866928101e-01 2.109302580356597900e-01 -1.653201729059219360e-01 3.193515241146087646e-01 1.119730845093727112e-01 -2.646508812904357910e-02 -2.015921100974082947e-02 3.901148587465286255e-02 2.313425093889236450e-01 7.832808420062065125e-03 1.772350817918777466e-01 -1.155009269714355469e-01 -7.113287597894668579e-02 -2.530938684940338135e-01 -8.742948062717914581e-03 -3.057192564010620117e-01 -3.306690752506256104e-01 -3.249278664588928223e-01 2.107974141836166382e-03 -1.577735841274261475e-01 1.868489831686019897e-01 8.935615420341491699e-02 9.398982673883438110e-02 8.802030235528945923e-02 2.254314124584197998e-01 -9.082341939210891724e-02
3.865645229816436768e-01 4.372900724411010742e-02 1.254174858331680298e-01 -1.545362025499343872e-01 -8.004035800695419312e-02 -3.249261993914842606e-03 -3.250479931011795998e-03 1.174969896674156189e-01 -1.886409372091293335e-01 3.310875892639160156e-01 -7.250277698040008545e-02 1.394853228703141212e-03 7.553121447563171387e-02 1.293865730985999107e-03 1.120481193065643311e-01 -1.861550807952880859e-01 7.606796175241470337e-02 3.088185489177703857e-01 1.804268956184387207e-01 9.251364320516586304e-02 8.824921399354934692e-02 -1.878659278154373169e-01 -9.053707122802734375e-02 -1.575488895177841187e-01 2.666638195514678955e-01 4.192434623837471008e-02 -1.744473278522491455e-01 4.291069507598876953e-01 -7.996031641960144043e-02 -2.626710236072540283e-01 -1.639590412378311157e-02 6.304655969142913818e-02
9.431084245443344116e-02 -1.370991468429565430e-01 1.749011278152465820e-01 1.161805838346481323e-01 -9.814707562327384949e-03 -2.103057801723480225e-01 -5.137949064373970032e-02 1.206976994872093201e-01 1.082118526101112366e-01 2.373519986867904663e-01 -9.837256371974945068e-02 6.494661420583724976e-02 4.377949237823486328e-02 -2.045478373765945435e-01 3.426873981952667236e-01 -2.081269025802612305e-01 -1.161932572722434998e-01 3.337115049362182617e-01 -9.536314755678176880e-02 -1.051734387874603271e-01 -1.596491038799285889e-01 -2.059043347835540771e-01 -3.102225363254547119e-01 -1.232339907437562943e-02 1.657166332006454468e-01 -3.009977340698242188e-01 6.017464771866798401e-02 3.136598467826843262e-01 1.853052675724029541e-01 -1.223162859678268433e-01 3.810112178325653076e-02 1.136518549174070358e-02
-4.125045239925384521e-01 -9.875554591417312622e-03 1.011148467659950256e-01 4.943960905075073242e-02 -1.143316850066184998e-01 -4.088012576103210449e-01 1.390996277332305908e-01 -3.711183741688728333e-02 -1.983552426099777222e-02 1.249120831489562988e-01 1.562252193689346313e-01 -1.851708590984344482e-01 1.591685460880398750e-03 1.116533577442169189e-02 1.849224120378494263e-01 -2.169243842363357544e-01 1.124878749251365662e-01 -2.146283723413944244e-02 7.057456672191619873e-02 1.715088784694671631e-01 9.684094041585922241e-02 -4.674643874168395996e-01 -2.347158640623092651e-01 -6.492932885885238647e-02 6.068378314375877380e-02 -3.169637620449066162e-01 -7.741654664278030396e-02 6.042937561869621277e-02 8.698996901512145996e-02 -4.163869598414748907e-04 -8.050472475588321686e-03 -6.278998404741287231e-02
1.081844344735145569e-01 1.892184466123580933e-01 -1.243603751063346863e-01 6.541994214057922363e-02 2.024900615215301514e-01 -1.780368089675903320e-01 -1.920132189989089966e-01 2.922665774822235107e-01 4.687911644577980042e-02 3.534789383411407471e-01 1.401687711477279663e-01 -1.448033750057220459e-01 1.304951962083578110e-02 7.703599333763122559e-02 4.085620939731597900e-01 1.062919870018959045e-01 3.364278748631477356e-02 -1.718002557754516602e-01 -1.335745155811309814e-01 -3.907882608473300934e-03 7.432781159877777100e-02 -3.125936537981033325e-02 3.180573880672454834e-02 2.211449891328811646e-01 8.492890745401382446e-02 -2.557447254657745361e-01 8.762682229280471802e-02 3.434917330741882324e-01 9.459843486547470093e-02 -2.029575593769550323e-02 -2.556075453758239746e-01 -8.815078437328338623e-02
1.436925381422042847e-01 1.044077333062887192e-02 -5.608916655182838440e-02 1.816463284194469452e-02 1.102255657315254211e-01 1.969430297613143921e-01 -9.283231943845748901e-02 -5.396872386336326599e-02 -8.160182088613510132e-02 2.947448492050170898e-01 -1.703587323427200317e-01 -2.526111304759979248e-01 -2.632334828376770020e-01 2.908529900014400482e-02 2.730220854282379150e-01 -4.454471170902252197e-02 2.172308508306741714e-03 5.258295685052871704e-02 -1.326279640197753906e-01 -1.609005182981491089e-01 1.675889045000076294e-01 -1.721027195453643799e-01 1.664879918098449707e-01 -2.058501094579696655e-01 1.614770591259002686e-01 -3.545973896980285645e-01 -4.553491249680519104e-02 -1.524484902620315552e-01 -9.746503829956054688e-02 -1.408715546131134033e-01 -4.048166871070861816e-01 -1.894049048423767090e-01
-1.166956871747970581e-01 5.180660635232925415e-02 -8.673568069934844971e-02 -1.781231462955474854e-01 1.266419515013694763e-02 -4.879866912961006165e-02 1.167184114456176758e-01 1.421022713184356689e-01 -3.581092357635498047e-01 2.679844498634338379e-01 7.891810685396194458e-02 1.847305595874786377e-01 -2.717333845794200897e-02 -9.641568176448345184e-03 3.270570635795593262e-01 -2.973268926143646240e-01 -5.691713839769363403e-02 7.348027080297470093e-02 -4.612892493605613708e-02 6.271466612815856934e-03 4.689164459705352783e-01 -1.080165430903434753e-01 -2.800908088684082031e-01 -1.198750510811805725e-01 6.956813484430313110e-02 -1.117010340094566345e-01 -2.087923884391784668e-01 1.217318326234817505e-01 5.871919542551040649e-02 -8.016510307788848877e-02 1.153226941823959351e-01 -1.933813840150833130e-01
-1.058934926986694336e-01 -3.546396195888519287e-01 6.331761181354522705e-02 1.365729570388793945e-01 -2.753497846424579620e-02 -4.340283572673797607e-01 2.838412486016750336e-02 1.539876312017440796e-01 -8.981382101774215698e-02 1.218086406588554382e-01 1.234066337347030640e-01 -2.405596338212490082e-02 2.875540778040885925e-02 -6.570990383625030518e-02 1.558034271001815796e-01 -1.080859079957008362e-01 -2.602685987949371338e-01 1.714373379945755005e-01 1.084203738719224930e-02 1.977274715900421143e-01 -3.860001266002655029e-02 -2.938881516456604004e-01 6.319736689329147339e-02 -2.463042438030242920e-01 3.147805929183959961e-01 -2.682954668998718262e-01 -9.273604303598403931e-02 1.853188425302505493e-01 1.843201518058776855e-01 2.270063757896423340e-02 -9.171906858682632446e-02 3.328087180852890015e-02
-8.500994741916656494e-02 -1.299865692853927612e-01 2.781182229518890381e-01 3.108023107051849365e-02 2.002522349357604980e-01 1.727829575538635254e-01 6.919331103563308716e-02 2.256956882774829865e-02 6.707414984703063965e-02 2.267917692661285400e-01 2.090372145175933838e-01 2.184768766164779663e-01 -6.253577023744583130e-02 7.595350593328475952e-02 7.179898768663406372e-02 1.618780046701431274e-01 -4.768396541476249695e-02 2.266082614660263062e-01 -1.774777024984359741e-01 8.230519294738769531e-02 1.404860764741897583e-01 -1.521303206682205200e-01 1.325666308403015137e-01 -2.139900624752044678e-01 3.049114644527435303e-01 -4.028933346271514893e-01 1.105629652738571167e-01 2.788984179496765137e-01 1.551889926195144653e-01 -2.318692356348037720e-01 -9.374658763408660889e-02 6.185995787382125854e-02
-1.386290788650512695e-01 1.412169784307479858e-01 -9.174378961324691772e-02 6.440420448780059814e-02 2.777127027511596680e-01 -8.082157373428344727e-02 -5.751667916774749756e-02 -6.564523279666900635e-02 -3.871443867683410645e-01 2.041215747594833374e-01 1.940921992063522339e-01 2.677351534366607666e-01 -8.190499246120452881e-02 -6.737502664327621460e-02 3.192762732505798340e-01 -1.829725354909896851e-01 1.864511817693710327e-01 8.453965187072753906e-03 -1.357446610927581787e-01 8.062458783388137817e-02 2.707388997077941895e-01 -2.745389044284820557e-01 8.489373326301574707e-02 -3.999002277851104736e-03 2.304457128047943115e-01 7.075566053390502930e-02 -1.667796224355697632e-01 1.512548476457595825e-01 -2.615171251818537712e-03 -4.008177667856216431e-02 2.651778757572174072e-01 -1.142036393284797668e-01
-7.069681584835052490e-02 -1.134300529956817627e-01 9.600418806076049805e-02 1.581045985221862793e-02 1.028245985507965088e-01 1.487611383199691772e-01 2.401455342769622803e-01 3.058137595653533936e-01 -2.170783728361129761e-01 3.062497973442077637e-01 5.426004901528358459e-02 -1.670499593019485474e-01 -2.678773403167724609e-01 -1.123296916484832764e-01 -8.808547258377075195e-02 -1.733340770006179810e-01 6.198730692267417908e-02 4.143903777003288269e-02 -1.899363696575164795e-01 5.053718760609626770e-02 -3.782765567302703857e-02 -1.489746272563934326e-01 1.131317541003227234e-01 6.215506419539451599e-02 3.951372206211090088e-01 -8.173621445894241333e-02 -3.491917252540588379e-02 2.356489747762680054e-01 -1.507995128631591797e-01 1.815833267755806446e-03 -9.470373392105102539e-03 -4.098279476165771484e-01
1.054167002439498901e-01 -2.534734606742858887e-01 1.031318604946136475e-01 6.111161783337593079e-02 6.299910694360733032e-02 -1.834556013345718384e-01 -1.949884146451950073e-01 -1.296837478876113892e-01 -2.863594889640808105e-02 -9.402308613061904907e-03 5.909392610192298889e-03 -2.243105471134185791e-01 5.609538406133651733e-03 2.754853963851928711e-01 3.439084589481353760e-01 1.023726686835289001e-01 1.573612242937088013e-01 1.541018933057785034e-01 -1.609680950641632080e-01 1.907235383987426758e-02 2.719302773475646973e-01 -1.766486465930938721e-01 9.393828362226486206e-02 -2.926665246486663818e-01 2.654760479927062988e-01 -1.673736274242401123e-01 2.730479463934898376e-02 2.610055208206176758e-01 -6.619741022586822510e-02 1.438562870025634766e-01 -9.604827314615249634e-02 -2.929042875766754150e-01
6.060163304209709167e-02 -6.577660888433456421e-02 2.096387892961502075e-01 1.142291575670242310e-01 -6.230368837714195251e-02 1.514784097671508789e-01 -1.641383618116378784e-01 -1.979079544544219971e-01 -1.358133256435394287e-01 1.687443852424621582e-01 3.005903959274291992e-01 3.266368806362152100e-02 -2.463616281747817993e-01 9.875514358282089233e-02 6.554840505123138428e-02 2.056120149791240692e-02 -1.260766685009002686e-01 3.488027453422546387e-01 -4.637696593999862671e-02 1.994586884975433350e-01 2.468343526124954224e-01 -3.056578040122985840e-01 -6.984119117259979248e-02 4.425660520792007446e-02 3.751133680343627930e-01 -1.573535799980163574e-01 1.887965947389602661e-01 1.557849496603012085e-01 2.475523650646209717e-01 2.171416021883487701e-02 2.094785682857036591e-02 1.735077239573001862e-02
2.188783288002014160e-01 1.483808606863021851e-01 -1.769554466009140015e-01 1.732691228389739990e-01 1.759885549545288086e-01 2.225171774625778198e-01 -6.384383887052536011e-02 1.554210633039474487e-01 8.810620009899139404e-02 2.421152889728546143e-01 1.825299412012100220e-01 -7.550224661827087402e-02 -9.481946378946304321e-02 3.806768357753753662e-02 3.133983314037322998e-01 -9.016045928001403809e-02 1.375134885311126709e-01 1.204042807221412659e-01 -1.808132827281951904e-01 -3.714614361524581909e-02 2.649112045764923096e-01 -1.108249872922897339e-01 -7.413739711046218872e-02 -2.131171822547912598e-01 1.768986731767654419e-01 -9.864226728677749634e-02 -4.223576486110687256e-01 -8.000679314136505127e-02 1.107453182339668274e-01 -1.232407465577125549e-01 -2.317043095827102661e-01 -1.732884049415588379e-01
-1.660005897283554077e-01 1.410476863384246826e-02 -1.021353080868721008e-01 -1.939102560281753540e-01 3.288517519831657410e-02 -1.868940144777297974e-01 -5.540002021007239819e-04 2.165386825799942017e-02 -1.812267303466796875e-01 2.882393598556518555e-01 1.511874198913574219e-01 7.891151309013366699e-02 -1.433554589748382568e-01 -1.414923965930938721e-01 2.539768517017364502e-01 -3.378284573554992676e-01 6.356614828109741211e-02 2.993236412294209003e-04 -1.634634286165237427e-01 6.900285184383392334e-02 4.319469928741455078e-01 -1.994518190622329712e-01 -2.208478003740310669e-01 -2.148275524377822876e-01 1.172406077384948730e-01 1.353870630264282227e-01 -1.899366676807403564e-01 7.355637848377227783e-02 -6.893573701381683350e-02 -1.910548955202102661e-01 -1.683868654072284698e-02 -2.271860837936401367e-01
1.372459083795547485e-01 -7.018797565251588821e-03 1.873848438262939453e-01 1.441674828529357910e-01 1.957386881113052368e-01 -2.495093457400798798e-02 -1.740802228450775146e-01 2.727894783020019531e-01 1.268990188837051392e-01 -7.127339020371437073e-03 -1.253633201122283936e-01 4.928982257843017578e-02 -2.167670875787734985e-01 -5.402285605669021606e-02 4.630390703678131104e-01 -9.726568311452865601e-02 1.000654447125270963e-04 1.572421938180923462e-01 1.576808393001556396e-01 6.513200700283050537e-02 7.364040613174438477e-02 -1.621577888727188110e-01 -2.625741362571716309e-01 -2.225588560104370117e-01 1.140616983175277710e-01 -3.899569064378738403e-02 -2.126167416572570801e-01 -5.027036368846893311e-02 1.758899688720703125e-01 7.217903435230255127e-02 -5.864352360367774963e-02 -4.094079434871673584e-01
-1.268120259046554565e-01 -8.760970085859298706e-02 1.045508906245231628e-01 -1.256250292062759399e-01 8.897768706083297729e-02 -6.985631585121154785e-02 1.001854315400123596e-01 -1.092927232384681702e-01 -3.409531712532043457e-01 3.604832589626312256e-01 1.070207878947257996e-01 -1.429022848606109619e-01 -2.099841237068176270e-01 -4.458576068282127380e-02 3.909711539745330811e-01 -3.570504486560821533e-02 -9.046253561973571777e-02 -1.403702348470687866e-01 -8.220826089382171631e-02 -2.697459161281585693e-01 -1.092579811811447144e-01 -8.931966125965118408e-02 6.314088404178619385e-02 2.573586702346801758e-01 2.121073752641677856e-01 -3.211876749992370605e-01 -6.045995652675628662e-02 3.915286809206008911e-02 -1.446581631898880005e-01 -1.102446541190147400e-01 1.497093886137008667e-01 -1.734625995159149170e-01
4.834885150194168091e-02 -1.094695478677749634e-01 -1.942753493785858154e-01 6.727787107229232788e-02 9.913915395736694336e-02 6.606230884790420532e-02 2.957854047417640686e-02 1.983267515897750854e-01 1.543922275304794312e-01 1.490197330713272095e-01 7.126355171203613281e-02 -1.334284842014312744e-01 -2.195898741483688354e-01 2.168392576277256012e-02 3.806082904338836670e-01 -6.204840540885925293e-02 9.072996675968170166e-02 1.360483020544052124e-01 -1.474035382270812988e-01 2.105796523392200470e-02 6.273014843463897705e-02 1.463282573968172073e-02 6.619959324598312378e-02 -3.699284791946411133e-01 3.367564678192138672e-01 -1.330924183130264282e-01 -2.906633615493774414e-01 -5.495930090546607971e-02 1.033842414617538452e-01 -3.195424973964691162e-01 -2.186473757028579712e-01 -2.217266261577606201e-01
-3.229936063289642334e-01 7.207806408405303955e-02 -1.616826802492141724e-01 5.712023749947547913e-02 2.596707344055175781e-01 1.141547560691833496e-01 -1.556173115968704224e-01 -8.736600726842880249e-02 2.607262227684259415e-03 -8.179065585136413574e-02 2.346777021884918213e-01 3.607288002967834473e-02 6.835960596799850464e-02 6.623996049165725708e-02 -1.536763273179531097e-02 1.530708074569702148e-01 2.255615741014480591e-01 2.948421612381935120e-02 -9.259039163589477539e-02 -1.641880422830581665e-01 1.092110276222229004e-01 -5.350044369697570801e-01 2.336118742823600769e-02 -2.178164571523666382e-01 2.599449157714843750e-01 -2.145575135946273804e-01 -3.972775116562843323e-02 2.192239761352539062e-01 4.172025073785334826e-04 -7.654461264610290527e-02 -4.623118042945861816e-02 -2.197773754596710205e-01
8.576575666666030884e-02 1.535768359899520874e-01 2.434991449117660522e-01 1.083853691816329956e-01 1.969781816005706787e-01 1.403511166572570801e-01 -3.848721385002136230e-01 3.193741738796234131e-01 -4.569256678223609924e-02 5.020927265286445618e-02 1.325544565916061401e-01 1.028607115149497986e-01 -5.320882797241210938e-02 -1.158265471458435059e-01 3.462055623531341553e-01 -1.136140301823616028e-01 2.997800707817077637e-01 2.218148410320281982e-01 7.235182076692581177e-02 -1.194682437926530838e-02 -2.365895546972751617e-02 -1.819829940795898438e-01 -9.462027996778488159e-02 -1.636013090610504150e-01 1.576048582792282104e-01 -2.822389602661132812e-01 1.947234012186527252e-02 -5.999611690640449524e-02 3.085069172084331512e-02 -1.498565077781677246e-01 -2.375649809837341309e-01 -7.385464012622833252e-02
1.224439125508069992e-02 -4.707576707005500793e-02 -1.735169589519500732e-01 5.196966603398323059e-02 1.727036386728286743e-01 8.891069144010543823e-02 1.336474269628524780e-01 -1.499925255775451660e-01 1.875774413347244263e-01 2.401751279830932617e-01 1.188417673110961914e-01 -1.375655084848403931e-01 -1.933827102184295654e-01 -8.246937394142150879e-02 5.278956890106201172e-01 1.146085560321807861e-01 -6.800141930580139160e-02 6.934013962745666504e-02 -1.351330578327178955e-01 -2.005706131458282471e-01 3.648651391267776489e-02 4.461445286870002747e-02 -7.837320119142532349e-02 -4.041505753993988037e-01 2.017455548048019409e-01 -2.049908339977264404e-01 1.106717586517333984e-01 1.564234793186187744e-01 -6.623247265815734863e-02 6.558972597122192383e-02 -1.796144098043441772e-01 -1.539387255907058716e-01
3.298004865646362305e-01 1.556010544300079346e-01 2.216302007436752319e-01 2.671656757593154907e-02 1.200639009475708008e-01 1.099281683564186096e-01 1.303098052740097046e-01 -2.310751378536224365e-02 1.411384996026754379e-02 2.208968102931976318e-01 -1.128680482506752014e-01 -1.265116874128580093e-02 -2.664824724197387695e-01 -2.377991676330566406e-01 4.439128935337066650e-01 1.148734018206596375e-01 3.854843601584434509e-02 -5.215379968285560608e-02 -1.239161416888237000e-01 1.707106083631515503e-01 1.003423407673835754e-01 -1.328178048133850098e-01 -2.210523337125778198e-01 -1.336573362350463867e-01 2.205319106578826904e-01 -1.258595287799835205e-01 -7.782207429409027100e-02 1.288184802979230881e-02 7.286185771226882935e-02 -1.184613108634948730e-01 -9.945539385080337524e-02 -3.610970079898834229e-01
-1.107239648699760437e-01 4.676348716020584106e-02 -9.919572621583938599e-02 -3.746000528335571289e-01 6.972251087427139282e-02 4.963932931423187256e-02 1.751010566949844360e-01 1.853173673152923584e-01 1.760084629058837891e-01 4.094735383987426758e-01 7.758975028991699219e-02 1.707899384200572968e-02 -2.432002276182174683e-01 2.637420296669006348e-01 1.013062447309494019e-01 -3.008184721693396568e-03 1.759904623031616211e-01 -7.147680968046188354e-02 -1.916201561689376831e-01 -2.673479169607162476e-02 4.865580052137374878e-02 -2.273824810981750488e-01 -1.153391376137733459e-01 -1.645769178867340088e-01 3.185222744941711426e-01 -1.547827571630477905e-01 9.032735228538513184e-02 1.397628784179687500e-01 -4.037609323859214783e-02 -2.793815135955810547e-01 -1.089206337928771973e-01 8.058772236108779907e-02
-3.294733539223670959e-02 -1.498211622238159180e-01 5.380192399024963379e-02 1.417625248432159424e-01 -2.816824056208133698e-02 -7.822717726230621338e-02 2.937943339347839355e-01 1.155833676457405090e-01 -5.328778922557830811e-02 3.152952492237091064e-01 1.752486675977706909e-01 -2.178341746330261230e-01 -4.471844136714935303e-01 -9.845484793186187744e-02 1.926000416278839111e-02 -1.471621543169021606e-01 -1.994470506906509399e-02 1.871450841426849365e-01 -7.856426388025283813e-02 -5.927942693233489990e-02 3.345938324928283691e-01 -2.938973717391490936e-02 1.222830116748809814e-01 -1.431666016578674316e-01 1.333584934473037720e-01 -5.101614445447921753e-02 -4.697177186608314514e-02 3.364720344543457031e-01 2.713494002819061279e-01 -1.170605793595314026e-01 -1.047084853053092957e-01 -8.544697612524032593e-02
-1.294120959937572479e-02 2.249673306941986084e-01 2.652265131473541260e-01 2.940706312656402588e-01 -3.057450801134109497e-02 2.529755048453807831e-02 -1.166231930255889893e-01 -6.106258928775787354e-02 1.006056666374206543e-01 2.977771162986755371e-01 1.147104650735855103e-01 -3.890350833535194397e-02 3.081201016902923584e-01 1.291312873363494873e-01 1.767712086439132690e-01 -1.155875623226165771e-01 4.043632000684738159e-02 6.189483404159545898e-02 1.410448271781206131e-02 1.178404167294502258e-01 3.514674603939056396e-01 -3.624600470066070557e-01 3.904170915484428406e-02 -2.427702397108078003e-01 -1.755006909370422363e-01 -1.467924714088439941e-01 5.814822763204574585e-02 2.241411060094833374e-01 -1.316733844578266144e-02 -2.818261459469795227e-02 2.019008845090866089e-01 -1.455633938312530518e-01
6.749252974987030029e-02 -1.817850768566131592e-02 3.008552789688110352e-01 3.248616587370634079e-03 5.952467396855354309e-02 1.889828294515609741e-01 6.469310820102691650e-02 -6.209553778171539307e-02 3.892136365175247192e-02 2.358061075210571289e-01 -8.056627586483955383e-03 -1.790486872196197510e-01 -1.346590071916580200e-01 5.619779694825410843e-03 2.566596269607543945e-01 9.210304170846939087e-02 1.510510891675949097e-01 -1.117736697196960449e-01 2.831244170665740967e-01 -2.802106440067291260e-01 1.494375169277191162e-01 -5.930166691541671753e-02 -1.074195280671119690e-02 -1.942420303821563721e-01 1.884504407644271851e-02 -3.311214745044708252e-01 -2.793167531490325928e-01 3.268835544586181641e-01 5.729155614972114563e-02 4.029713571071624756e-02 -5.713502690196037292e-02 -3.388333618640899658e-01
-3.580003604292869568e-02 6.936891376972198486e-02 1.432122439146041870e-01 2.246136516332626343e-01 -2.158671990036964417e-02 -1.154447719454765320e-01 5.311112850904464722e-02 9.792747907340526581e-03 1.526899039745330811e-01 -9.041835437528789043e-04 1.200341954827308655e-01 -9.549297392368316650e-02 4.104369319975376129e-03 1.251930445432662964e-01 3.571472764015197754e-01 6.351270526647567749e-02 -2.595291137695312500e-01 2.224836051464080811e-01 -1.504535973072052002e-01 -7.112172245979309082e-02 3.970429897308349609e-01 -3.027421236038208008e-01 3.858453035354614258e-02 -1.783908158540725708e-01 4.283799827098846436e-01 -7.739548385143280029e-02 7.147245109081268311e-02 -4.303661361336708069e-02 -4.801197350025177002e-02 -2.305796295404434204e-01 -1.759140938520431519e-01 -4.560895264148712158e-02
-1.097740978002548218e-01 -1.849545836448669434e-01 1.038518548011779785e-01 -5.952546745538711548e-02 1.293941736221313477e-01 -1.500230729579925537e-01 1.781075149774551392e-01 2.367869317531585693e-01 -1.368296239525079727e-02 2.599337100982666016e-01 1.145789399743080139e-01 -6.687057763338088989e-02 -3.229494690895080566e-01 -2.041930109262466431e-01 1.703289896249771118e-01 -4.944194480776786804e-02 -2.228244952857494354e-02 -1.797704398632049561e-01 2.761415243148803711e-01 -3.310327827930450439e-01 -6.729996949434280396e-02 -1.752244234085083008e-01 -6.825558096170425415e-02 -5.575586482882499695e-02 3.261697292327880859e-01 -1.833448559045791626e-01 4.570961743593215942e-02 1.358116716146469116e-01 -1.336814910173416138e-01 2.021177858114242554e-01 6.538575887680053711e-02 -2.537467479705810547e-01
4.234598949551582336e-02 3.187010809779167175e-02 2.150761485099792480e-01 1.011838912963867188e-01 -7.163473218679428101e-02 9.360034763813018799e-02 -8.641092479228973389e-02 -1.759386509656906128e-01 -2.986024133861064911e-02 1.475601345300674438e-01 2.531547546386718750e-01 6.580228358507156372e-02 -1.496831923723220825e-01 5.589685961604118347e-02 2.075210958719253540e-01 1.277195811271667480e-01 -2.065879255533218384e-01 3.538041412830352783e-01 -1.011362001299858093e-01 1.995956152677536011e-01 1.543769389390945435e-01 -3.310690522193908691e-01 2.795104123651981354e-02 -1.427860558032989502e-02 4.114384055137634277e-01 -2.445789724588394165e-01 1.907795220613479614e-01 1.791976839303970337e-01 2.149824798107147217e-01 -5.508772097527980804e-03 1.225303113460540771e-01 -3.426751494407653809e-02
-6.644128262996673584e-02 7.540719211101531982e-02 1.294378489255905151e-01 -1.072965711355209351e-01 7.940308004617691040e-02 -1.220240369439125061e-01 2.721633911132812500e-01 4.488566890358924866e-02 -1.737955808639526367e-01 2.488228082656860352e-01 3.494435846805572510e-01 -1.953499615192413330e-01 -1.851279437541961670e-01 -1.539052873849868774e-01 -9.845522232353687286e-03 -5.952389165759086609e-02 -1.700144819915294647e-02 3.073152601718902588e-01 -4.892782773822546005e-03 -3.869440034031867981e-02 -6.983680278062820435e-02 -3.022358119487762451e-01 -1.698827594518661499e-01 -3.637403845787048340e-01 1.434985250234603882e-01 -3.102585375308990479e-01 1.193802878260612488e-01 5.888117104768753052e-02 1.937313973903656006e-01 -1.420763880014419556e-01 5.085381492972373962e-02 -4.292612895369529724e-02
1.067937910556793213e-01 -2.411098033189773560e-01 2.234581112861633301e-01 -2.384797483682632446e-02 -1.035979203879833221e-02 -2.143414504826068878e-02 -1.081158593297004700e-01 2.792008817195892334e-01 1.127648865804076195e-03 2.973313629627227783e-01 -3.813698142766952515e-02 -1.075761094689369202e-01 -2.775976955890655518e-01 1.100582554936408997e-01 1.250288356095552444e-02 6.797577440738677979e-02 1.660739928483963013e-01 1.224941909313201904e-01 2.180535197257995605e-01 2.072443254292011261e-02 1.039460524916648865e-01 -2.279798537492752075e-01 2.775896191596984863e-01 -1.617334485054016113e-01 2.374780774116516113e-01 1.777863502502441406e-02 -3.382845968008041382e-02 1.879499256610870361e-01 -2.199357897043228149e-01 1.151625216007232666e-01 9.257832914590835571e-02 -4.176401793956756592e-01
1.823924295604228973e-02 2.057948522269725800e-02 -2.675997018814086914e-01 1.381250917911529541e-01 8.496590703725814819e-02 -1.282503008842468262e-01 -2.518051564693450928e-01 1.205106303095817566e-01 1.273989975452423096e-01 2.810676991939544678e-01 6.019566580653190613e-02 -1.203151196241378784e-01 -1.930926889181137085e-01 -5.628921836614608765e-02 2.850871086120605469e-01 1.540389209985733032e-01 -2.971543967723846436e-01 -6.805882602930068970e-02 4.227860271930694580e-02 -3.845697268843650818e-02 2.569518089294433594e-01 8.064709603786468506e-02 -4.099413007497787476e-02 -2.244644165039062500e-01 3.407791554927825928e-01 -1.925011128187179565e-01 5.626578256487846375e-02 3.188484609127044678e-01 2.293803691864013672e-01 -1.063239425420761108e-01 -6.674150377511978149e-02 3.148046880960464478e-02
-5.419511720538139343e-02 2.483393400907516479e-01 2.154161930084228516e-01 2.055845856666564941e-01 -1.021176129579544067e-01 -3.890768066048622131e-02 -1.952052861452102661e-01 1.986345052719116211e-01 9.254742413759231567e-02 4.021464847028255463e-03 2.959780693054199219e-01 -6.097050383687019348e-02 1.750492863357067108e-02 2.782694250345230103e-02 3.556885719299316406e-01 1.609443873167037964e-02 2.510489821434020996e-01 6.530931591987609863e-02 9.536640718579292297e-03 -4.284974932670593262e-01 4.122113063931465149e-02 -2.190349102020263672e-01 3.082875860854983330e-03 -3.577842712402343750e-01 6.079245358705520630e-02 -1.875191628932952881e-01 -1.500156074762344360e-01 3.325110301375389099e-02 -1.595674008131027222e-01 -6.932435929775238037e-02 -1.140622515231370926e-02 8.893489092588424683e-02
-1.973048001527786255e-01 -1.131199970841407776e-01 2.806837558746337891e-01 2.298351377248764038e-02 -1.701762527227401733e-01 -8.118212968111038208e-02 6.031777337193489075e-02 5.025992169976234436e-02 -4.082740098237991333e-02 3.551795184612274170e-01 1.615365594625473022e-01 -2.204713523387908936e-01 -1.379790306091308594e-01 -1.642183959484100342e-01 5.273376703262329102e-01 2.575007975101470947e-01 -5.356659367680549622e-02 2.351414039731025696e-02 -1.464940011501312256e-01 -1.860634237527847290e-01 2.357517741620540619e-02 -3.109200000762939453e-01 3.086156770586967468e-02 -5.970292538404464722e-02 6.017947569489479065e-02 7.535336911678314209e-02 5.890115723013877869e-02 -8.521609753370285034e-02 -6.505776196718215942e-02 1.141871511936187744e-01 1.683235466480255127e-01 -8.630405366420745850e-02
5.165568366646766663e-02 -1.476554274559020996e-01 5.818866193294525146e-02 2.810231447219848633e-01 1.812742352485656738e-01 1.620456605451181531e-04 1.739420443773269653e-01 1.786707639694213867e-01 -4.983847215771675110e-02 2.022154927253723145e-01 -1.376995593309402466e-01 -7.265202701091766357e-02 -2.238771617412567139e-01 -1.325850188732147217e-01 2.303072810173034668e-01 -3.827335536479949951e-01 -6.233620923012495041e-03 2.487163543701171875e-01 7.193124853074550629e-03 -9.556083381175994873e-02 1.639643609523773193e-01 6.153019517660140991e-02 8.148991316556930542e-02 -1.072937399148941040e-01 -2.204080810770392418e-04 -1.189971417188644409e-01 -1.901311725378036499e-01 1.139099802821874619e-02 9.738498181104660034e-02 -3.948150575160980225e-01 -9.406160563230514526e-02 -3.445780575275421143e-01
1.602096483111381531e-02 -1.250541303306818008e-02 4.336907342076301575e-02 2.213739156723022461e-01 5.499448254704475403e-02 2.273421920835971832e-02 -1.448483020067214966e-01 9.215673804283142090e-02 -5.386133491992950439e-02 5.208714008331298828e-01 1.621488630771636963e-01 1.534968465566635132e-01 3.446615114808082581e-02 1.501567289233207703e-02 -5.607568658888339996e-03 -2.179240733385086060e-01 -1.740104705095291138e-02 5.907289218157529831e-03 -1.508042663335800171e-01 1.123271957039833069e-01 1.433529704809188843e-01 -1.257140934467315674e-01 2.228495478630065918e-01 2.687838673591613770e-01 3.256956040859222412e-01 -1.824845969676971436e-01 3.900519758462905884e-02 2.007413059473037720e-01 3.326439484953880310e-02 -3.099890947341918945e-01 1.471241414546966553e-01 -2.206519544124603271e-01
2.115457057952880859e-01 -5.586302652955055237e-02 -1.230993866920471191e-01 -6.492676585912704468e-02 -1.536914855241775513e-01 -2.207110077142715454e-02 -4.471354782581329346e-01 1.914819478988647461e-01 -1.356769055128097534e-01 3.656073510646820068e-01 9.951744973659515381e-02 3.303832933306694031e-02 -3.342767059803009033e-02 2.947449870407581329e-02 1.729810833930969238e-01 1.999740116298198700e-02 1.214097663760185242e-01 -2.365998178720474243e-02 -1.758080571889877319e-01 1.408464368432760239e-02 1.541070044040679932e-01 -3.164853453636169434e-01 -2.574250102043151855e-01 6.921406090259552002e-02 1.708027720451354980e-01 -2.846488058567047119e-01 1.582981348037719727e-01 -1.071872189640998840e-01 1.369892060756683350e-01 -1.679795677773654461e-04 -2.594996988773345947e-01 4.944868013262748718e-02
-1.247736886143684387e-01 -2.583330869674682617e-01 -1.338229235261678696e-02 1.492923945188522339e-01 -1.744160652160644531e-01 -1.765611022710800171e-01 1.232217624783515930e-01 1.883517056703567505e-01 -2.055292129516601562e-01 2.259414047002792358e-01 1.756930947303771973e-01 1.075616851449012756e-01 -1.064383089542388916e-01 1.227691471576690674e-01 2.720136642456054688e-01 -7.737705111503601074e-02 -1.934296637773513794e-02 2.462149411439895630e-01 -1.506775617599487305e-01 1.271526366472244263e-01 -9.481195360422134399e-02 -1.451724469661712646e-01 -1.069805622100830078e-01 -6.892200559377670288e-02 3.815552592277526855e-01 -2.376721054315567017e-01 8.786765486001968384e-02 6.130747124552726746e-02 3.235935866832733154e-01 4.503041505813598633e-02 -2.712535262107849121e-01 2.943216450512409210e-02
8.308637142181396484e-02 1.744211465120315552e-01 4.474734961986541748e-01 1.835972517728805542e-01 8.432345837354660034e-02 1.838734000921249390e-01 -2.185707241296768188e-01 2.556122243404388428e-01 8.577153086662292480e-03 6.618288904428482056e-02 1.009100601077079773e-01 1.743490546941757202e-01 -1.216294169425964355e-01 -8.566311444155871868e-04 2.399763613939285278e-01 -1.634453982114791870e-01 1.356275528669357300e-01 1.366686671972274780e-01 3.676560940220952034e-03 -1.747349947690963745e-01 5.947225913405418396e-02 -3.789242208003997803e-01 4.366154223680496216e-02 -1.627246439456939697e-01 1.528372019529342651e-01 -1.238560453057289124e-01 -1.711177974939346313e-01 1.075126975774765015e-01 8.403766155242919922e-02 -7.339137047529220581e-02 -3.080122470855712891e-01 -2.420716919004917145e-02
-1.201356425881385803e-01 7.127411663532257080e-02 7.781846821308135986e-02 2.223305404186248779e-01 -1.470802426338195801e-01 1.488795131444931030e-01 1.280479580163955688e-01 -2.474337257444858551e-02 -5.799083411693572998e-02 2.801002264022827148e-01 -2.665399201214313507e-02 2.901544235646724701e-02 -8.646104484796524048e-02 5.544078722596168518e-02 4.264091849327087402e-01 -7.647230476140975952e-02 -3.375388681888580322e-02 -3.648936003446578979e-02 -3.534939140081405640e-02 -7.978573441505432129e-02 9.328474104404449463e-02 3.106106258928775787e-02 -1.223598271608352661e-01 -2.982983887195587158e-01 4.440741837024688721e-01 -1.751937121152877808e-01 -2.019260823726654053e-01 -5.049500614404678345e-02 -1.810914427042007446e-01 -1.526585780084133148e-02 1.266848109662532806e-02 -3.930500149726867676e-01
-4.317259415984153748e-02 -3.032741546630859375e-01 -1.626314073801040649e-01 2.848763465881347656e-01 3.679283857345581055e-01 1.546176820993423462e-01 -2.445262111723423004e-02 1.678098887205123901e-01 -1.035078540444374084e-01 2.094124406576156616e-01 8.813079446554183960e-02 -1.202113106846809387e-01 -9.850212186574935913e-02 4.090616405010223389e-01 1.392821967601776123e-01 -2.120993882417678833e-01 3.097929060459136963e-02 1.914869993925094604e-01 6.571967154741287231e-02 4.912462458014488220e-02 7.353325188159942627e-02 -3.890566527843475342e-01 -2.137857861816883087e-02 -8.392003923654556274e-02 1.252254098653793335e-01 1.474908925592899323e-02 -2.110467478632926941e-02 -6.328500062227249146e-02 6.404866278171539307e-02 -1.596828401088714600e-01 1.593059897422790527e-01 -9.141481667757034302e-02
2.789865620434284210e-02 -1.484585227444767952e-03 -3.644596785306930542e-02 -9.197158738970756531e-03 1.108038201928138733e-01 4.629229381680488586e-02 1.972312033176422119e-01 -1.049299016594886780e-01 -3.828926980495452881e-01 3.301126360893249512e-01 6.601695204153656960e-04 2.301982045173645020e-01 -3.038257658481597900e-01 -5.546450242400169373e-02 1.602025926113128662e-01 -2.738721966743469238e-01 4.966700077056884766e-02 1.406482011079788208e-01 5.840062350034713745e-02 -4.327651113271713257e-03 4.041689634323120117e-01 -2.926588058471679688e-01 2.585791796445846558e-02 -3.588448092341423035e-02 1.522363722324371338e-01 1.669432409107685089e-02 -1.984733790159225464e-01 1.557490974664688110e-01 8.153437823057174683e-02 -1.298286020755767822e-01 1.478202044963836670e-01 -1.405392736196517944e-01
5.357245355844497681e-02 -1.708324104547500610e-01 3.693477436900138855e-02 9.593534469604492188e-02 -1.166465431451797485e-01 -5.070469528436660767e-02 -7.801889628171920776e-02 1.656787842512130737e-01 -2.931071221828460693e-01 4.760334193706512451e-01 2.991006076335906982e-01 -1.611828356981277466e-01 2.233818359673023224e-02 4.449117183685302734e-02 2.009754069149494171e-02 -2.819480895996093750e-01 9.408564865589141846e-02 1.057774424552917480e-01 4.756081476807594299e-02 -1.345566064119338989e-01 -8.766185492277145386e-02 -2.161957621574401855e-01 -2.253673672676086426e-01 -3.891344740986824036e-02 -2.080902159214019775e-01 -2.300826907157897949e-01 1.848276406526565552e-01 2.638446688652038574e-01 7.930575311183929443e-02 -1.101628541946411133e-01 -1.220348179340362549e-01 -1.298306584358215332e-01
-8.351039141416549683e-03 1.220234204083681107e-02 8.711017668247222900e-02 -3.447697311639785767e-02 2.403444796800613403e-01 1.401329189538955688e-01 -1.784045398235321045e-01 1.402037143707275391e-01 1.668418757617473602e-02 2.120101600885391235e-01 -1.232868731021881104e-01 -5.204619839787483215e-02 -1.583765894174575806e-01 1.456277817487716675e-01 3.924503922462463379e-01 7.165013253688812256e-02 -1.617156714200973511e-02 4.797174781560897827e-02 9.348122775554656982e-02 -1.516916304826736450e-01 -2.773278579115867615e-02 -1.326330006122589111e-01 -1.916407048702239990e-01 -5.885525047779083252e-02 1.060330495238304138e-01 -3.433488607406616211e-01 -4.220301210880279541e-01 1.122382804751396179e-01 1.225238218903541565e-01 1.376975774765014648e-01 -2.283386290073394775e-01 -3.077784478664398193e-01
-1.325514018535614014e-01 -1.515665203332901001e-01 -1.267732083797454834e-01 1.105480939149856567e-01 3.185514360666275024e-02 -9.059470891952514648e-02 -2.398603558540344238e-01 7.040148973464965820e-02 5.485227331519126892e-02 1.224152818322181702e-01 1.480173021554946899e-01 1.428780239075422287e-02 2.365436106920242310e-01 -3.266841173171997070e-02 3.354358077049255371e-01 -1.836700290441513062e-01 3.504426777362823486e-02 9.822859428822994232e-03 1.102903932332992554e-01 -2.684130072593688965e-01 1.750751435756683350e-01 -4.812826216220855713e-01 1.401882618665695190e-02 -3.156997859477996826e-01 1.963764280080795288e-01 2.617344856262207031e-01 2.158330194652080536e-02 1.120541021227836609e-01 1.063078865408897400e-01 6.362267583608627319e-02 1.688202768564224243e-01 -6.673160940408706665e-02
-1.393236368894577026e-01 -1.594710350036621094e-01 1.982727646827697754e-01 -1.062856893986463547e-02 -2.266926765441894531e-01 -9.343779832124710083e-02 -1.480910629034042358e-01 1.920891404151916504e-01 -5.913213267922401428e-02 2.265054136514663696e-01 1.384093761444091797e-01 -1.109353378415107727e-01 -1.781552582979202271e-01 -5.814418196678161621e-02 3.540032804012298584e-01 -2.344490885734558105e-01 1.414965987205505371e-01 -1.087203994393348694e-01 -3.105968236923217773e-01 -1.004033833742141724e-01 -3.948757797479629517e-02 -2.876428365707397461e-01 -7.399357855319976807e-02 -2.094319760799407959e-01 2.283587604761123657e-01 4.610518366098403931e-02 8.574863523244857788e-02 1.071647480130195618e-01 3.040466308593750000e-01 1.743279248476028442e-01 -5.609793961048126221e-02 1.549010574817657471e-01
-1.709908479824662209e-03 1.348747313022613525e-01 4.263484152033925056e-04 5.279727280139923096e-02 -5.742504447698593140e-02 -2.187066338956356049e-02 1.574065163731575012e-02 1.507387310266494751e-02 5.775050446391105652e-02 -5.600575357675552368e-03 4.917866364121437073e-02 -2.760404050350189209e-01 -1.720413118600845337e-01 2.584265470504760742e-01 2.795764207839965820e-01 1.333083659410476685e-01 -2.078068703413009644e-01 3.187797963619232178e-01 -1.462257355451583862e-01 -5.038044974207878113e-02 2.675272524356842041e-01 -4.130586385726928711e-01 6.283868849277496338e-02 -8.742990344762802124e-02 4.514518976211547852e-01 -1.662426888942718506e-01 -1.333982404321432114e-02 -6.396534293889999390e-02 2.795818448066711426e-02 -4.673089087009429932e-02 -1.696040630340576172e-01 -1.025483310222625732e-01
2.558452486991882324e-01 6.477778404951095581e-02 -1.863472759723663330e-01 1.546597629785537720e-01 -7.771520409733057022e-03 1.067788600921630859e-01 1.109396815299987793e-01 2.001873403787612915e-01 -1.458343118429183960e-01 3.280893564224243164e-01 -1.830750852823257446e-01 -2.007969655096530914e-03 -2.115324884653091431e-02 -1.451207250356674194e-01 2.242873460054397583e-01 -3.341366723179817200e-02 1.613308489322662354e-01 3.389291465282440186e-01 2.398487329483032227e-01 2.325025647878646851e-01 -2.294164150953292847e-02 -4.489512443542480469e-01 2.571301069110631943e-03 -1.571660935878753662e-01 1.298554614186286926e-02 -1.561964899301528931e-01 1.173036992549896240e-01 7.305366545915603638e-02 1.719537191092967987e-03 -1.046175062656402588e-01 1.005187109112739563e-01 -1.688379943370819092e-01
-4.280579835176467896e-02 1.847597770392894745e-02 1.459131855517625809e-02 2.941755205392837524e-02 3.306054472923278809e-01 -5.653240159153938293e-02 1.956788897514343262e-01 -2.919829189777374268e-01 -4.137811362743377686e-01 3.203868865966796875e-01 6.643172353506088257e-02 -1.014613732695579529e-02 -1.210985034704208374e-01 1.119648218154907227e-01 1.657576560974121094e-01 2.718435600399971008e-02 1.536152046173810959e-02 1.518825590610504150e-01 -7.595290988683700562e-02 7.912170141935348511e-02 2.526693344116210938e-01 -4.310953915119171143e-01 -1.580364406108856201e-01 4.470728337764739990e-02 8.855848759412765503e-02 2.994888462126255035e-02 -3.172053396701812744e-02 8.576960116624832153e-02 4.838657006621360779e-02 -2.707887291908264160e-01 5.460697226226329803e-03 -1.487313657999038696e-01
-2.482172995805740356e-01 1.761279851198196411e-01 2.143219858407974243e-02 1.597061902284622192e-01 -2.426595240831375122e-01 1.813520677387714386e-02 -2.848742008209228516e-01 1.337962448596954346e-01 -3.608661517500877380e-02 2.795700132846832275e-01 1.841452568769454956e-01 -9.379236400127410889e-02 -1.070013418793678284e-01 9.936671704053878784e-02 2.475070357322692871e-01 6.733544915914535522e-02 1.378808170557022095e-01 2.709519267082214355e-01 5.315135791897773743e-02 -2.541038095951080322e-01 1.248223148286342621e-02 -3.622812405228614807e-02 -1.865419596433639526e-01 -1.839768737554550171e-01 3.094795159995555878e-02 -2.636891901493072510e-01 3.937017917633056641e-01 1.362627744674682617e-01 1.093442086130380630e-02 -6.788896024227142334e-02 7.154378294944763184e-02 -1.732351332902908325e-01
4.958999902009963989e-02 3.845997271127998829e-04 7.314176112413406372e-02 1.736574172973632812e-01 -1.922923624515533447e-01 8.005983382463455200e-02 1.536762565374374390e-01 3.141069412231445312e-02 -3.960716351866722107e-02 1.944028586149215698e-01 -2.559880912303924561e-01 -1.413433402776718140e-01 -1.774365305900573730e-01 1.941055431962013245e-02 4.655924737453460693e-01 6.141651794314384460e-02 -6.166252866387367249e-02 1.102175656706094742e-02 -7.629420608282089233e-02 1.243065893650054932e-01 1.348952800035476685e-01 -1.544897258281707764e-01 -1.367065161466598511e-01 -1.607052385807037354e-01 4.203437268733978271e-01 -2.979912161827087402e-01 5.103411152958869934e-03 -1.262177806347608566e-02 -1.212521493434906006e-01 -7.462969422340393066e-02 -1.476761233061552048e-02 -3.447161912918090820e-01
7.195570319890975952e-02 9.874591976404190063e-02 2.406062185764312744e-01 8.446868509054183960e-02 4.145188927650451660e-01 -1.005471497774124146e-01 4.879310354590415955e-02 4.616327583789825439e-02 1.640856564044952393e-01 9.479010850191116333e-02 -9.313543885946273804e-02 2.014292627573013306e-01 -1.481872051954269409e-01 8.050452172756195068e-02 3.785085678100585938e-01 -3.258274197578430176e-01 3.305380046367645264e-02 2.103140801191329956e-01 4.945964366197586060e-02 5.944077670574188232e-02 8.284354954957962036e-02 -1.742387861013412476e-01 9.854781627655029297e-02 -1.300513148307800293e-01 1.200752928853034973e-01 -3.083581328392028809e-01 -1.215866506099700928e-01 2.550420351326465607e-02 2.098011672496795654e-01 -3.028025105595588684e-02 -3.814606741070747375e-02 -2.899858057498931885e-01
3.080622479319572449e-02 -6.613929569721221924e-02 7.172156870365142822e-02 5.386826768517494202e-02 -2.204998880624771118e-01 -1.495556682348251343e-01 -1.288216263055801392e-01 1.358072459697723389e-01 -1.364466398954391479e-01 3.484219610691070557e-01 3.127872049808502197e-01 -1.937138661742210388e-02 1.178697645664215088e-01 -1.194554641842842102e-01 2.781852483749389648e-01 9.946051239967346191e-02 -2.436459530144929886e-03 -2.228390723466873169e-01 -8.717256039381027222e-02 -1.772831380367279053e-01 2.603399157524108887e-01 -1.609870940446853638e-01 1.219271495938301086e-01 -3.175605535507202148e-01 2.818032205104827881e-01 4.033468291163444519e-02 1.644275337457656860e-01 9.941394627094268799e-02 -8.592059463262557983e-02 -2.337309271097183228e-01 2.168216109275817871e-01 -4.308572411537170410e-02
-2.576817385852336884e-02 -7.829086482524871826e-02 3.225862085819244385e-01 7.324695587158203125e-02 1.583419293165206909e-01 2.267800122499465942e-01 1.255405992269515991e-01 -3.192118555307388306e-02 -5.117211863398551941e-02 2.082709521055221558e-01 3.826216980814933777e-02 2.125445753335952759e-01 3.878597915172576904e-02 1.595888584852218628e-01 5.673300009220838547e-03 9.459235519170761108e-02 2.611914277076721191e-02 1.379403769969940186e-01 -1.796016991138458252e-01 3.802005201578140259e-02 1.517720073461532593e-01 -2.555866241455078125e-01 1.296995431184768677e-01 -1.198430359363555908e-01 3.243077099323272705e-01 -4.883006811141967773e-01 9.590516239404678345e-02 3.141436874866485596e-01 1.601089984178543091e-01 -9.490228444337844849e-02 5.307554081082344055e-02 -4.954819451086223125e-04
1.604215651750564575e-01 2.448622286319732666e-01 1.914450377225875854e-01 1.918285638093948364e-01 6.027993187308311462e-02 1.498586535453796387e-01 6.826213747262954712e-02 3.372223675251007080e-01 6.231452897191047668e-02 2.314123362302780151e-01 3.891056478023529053e-01 -4.650458693504333496e-02 -1.648468673229217529e-01 -1.057291552424430847e-01 3.426061570644378662e-01 3.711139410734176636e-02 3.203769028186798096e-02 1.726470589637756348e-01 -8.487543463706970215e-02 -7.457802444696426392e-02 3.882464021444320679e-02 -1.986228227615356445e-01 6.796787679195404053e-02 -2.982834279537200928e-01 3.767499700188636780e-02 -1.223247870802879333e-01 -1.016205102205276489e-01 6.994783878326416016e-02 -2.327372878789901733e-01 -4.961020871996879578e-02 -1.644876897335052490e-01 1.866596341133117676e-01
3.252933025360107422e-01 -1.816701889038085938e-01 -3.623618930578231812e-02 1.312524378299713135e-01 3.003919720649719238e-01 3.891085088253021240e-02 -1.015809252858161926e-01 1.055766493082046509e-01 7.210889831185340881e-03 3.225052058696746826e-01 1.928988248109817505e-01 -9.480632096529006958e-02 -4.849574342370033264e-02 -1.211867034435272217e-01 1.442693769931793213e-01 8.339568227529525757e-02 2.118519246578216553e-01 2.119824737310409546e-01 2.556179165840148926e-01 1.981345415115356445e-01 2.182137072086334229e-01 -3.810382485389709473e-01 1.060314942151308060e-03 2.480415254831314087e-02 8.138348162174224854e-02 -2.430081665515899658e-01 1.167119592428207397e-01 4.654024913907051086e-02 -5.893262848258018494e-02 4.685809835791587830e-02 -1.517128348350524902e-01 1.907103657722473145e-01
-2.014232277870178223e-01 -5.620575323700904846e-02 -1.129855811595916748e-01 7.921218127012252808e-02 -1.732424460351467133e-02 1.707016527652740479e-01 8.275062590837478638e-02 2.191208451986312866e-01 4.684302024543285370e-03 3.905636966228485107e-01 3.192963302135467529e-01 -5.423428118228912354e-02 5.335514619946479797e-02 -4.105237778276205063e-03 2.123806178569793701e-01 -3.389043360948562622e-02 1.510603427886962891e-01 3.592459857463836670e-01 3.352964222431182861e-01 2.514280378818511963e-01 1.555289924144744873e-01 -1.401442289352416992e-01 -1.934368535876274109e-02 -5.277624353766441345e-03 -7.534674368798732758e-03 -1.438629329204559326e-01 1.247825399041175842e-01 -7.817430049180984497e-02 3.023466281592845917e-02 -1.140426006168127060e-02 9.766269475221633911e-02 -3.486997783184051514e-01
-1.245934367179870605e-01 1.857559531927108765e-01 1.465915441513061523e-01 1.427127569913864136e-01 -3.729859367012977600e-02 9.862333536148071289e-03 -4.383606314659118652e-01 2.994359135627746582e-01 -4.111679270863533020e-03 -7.464656606316566467e-03 3.049232661724090576e-01 -3.927968814969062805e-02 2.290152572095394135e-02 -4.916460067033767700e-02 1.994718760251998901e-01 -1.134871225804090500e-02 1.777837872505187988e-01 -1.744792610406875610e-01 -1.611061245203018188e-01 -2.551022544503211975e-02 2.671339549124240875e-02 -5.666695162653923035e-02 4.555597528815269470e-02 -2.352236211299896240e-01 2.824268341064453125e-01 -5.557572096586227417e-02 6.235567387193441391e-03 2.297868281602859497e-01 5.503353476524353027e-02 -1.700677275657653809e-01 -2.077512443065643311e-01 -3.557510077953338623e-01
-1.418616920709609985e-01 -1.198370754718780518e-01 5.127876996994018555e-02 1.433107256889343262e-01 -3.097316324710845947e-01 -2.190416678786277771e-02 1.178153455257415771e-01 3.127530515193939209e-01 -1.763872653245925903e-01 2.180193513631820679e-01 2.218471169471740723e-01 -1.210719048976898193e-01 -1.341712772846221924e-01 8.716190606355667114e-02 1.693121939897537231e-01 -4.436269029974937439e-02 -2.557987906038761139e-02 -5.675498768687248230e-02 -1.730685830116271973e-01 1.064293757081031799e-01 -1.192827988415956497e-02 -4.458627700805664062e-01 -1.367852836847305298e-01 6.288386136293411255e-02 2.059143334627151489e-01 4.492519050836563110e-02 2.056695073843002319e-01 6.499025970697402954e-02 1.271848529577255249e-01 2.191934436559677124e-01 -1.758162677288055420e-01 -2.874954640865325928e-01
1.695474088191986084e-01 -3.927347809076309204e-02 1.984974741935729980e-01 3.653189837932586670e-01 -2.770705521106719971e-01 -1.270063370466232300e-01 -8.821011334657669067e-02 1.494093090295791626e-01 -8.813490718603134155e-02 -2.503738366067409515e-02 2.319509238004684448e-01 4.619601368904113770e-02 -3.189482390880584717e-01 -5.108143761754035950e-02 1.724467277526855469e-01 -2.266709357500076294e-01 2.032387107610702515e-01 -1.370021402835845947e-01 -1.143389940261840820e-01 4.805231094360351562e-02 1.298513859510421753e-01 -8.307629823684692383e-02 -1.745225191116333008e-01 8.001026511192321777e-02 1.110853925347328186e-01 -2.406352311372756958e-01 1.522512584924697876e-01 1.870278418064117432e-01 1.033848375082015991e-01 -2.249101102352142334e-01 -1.539498865604400635e-01 -2.731390893459320068e-01
-1.974761635065078735e-01 -1.340450197458267212e-01 -2.039525657892227173e-01 9.916093945503234863e-02 -6.674325466156005859e-02 -1.049776226282119751e-01 -4.483881592750549316e-02 1.580659449100494385e-01 -2.884529232978820801e-01 3.359256684780120850e-01 -8.754151314496994019e-02 3.101490139961242676e-01 1.342123746871948242e-01 2.193343192338943481e-01 2.218869924545288086e-01 -1.998027116060256958e-01 4.061995074152946472e-02 1.204844843596220016e-02 -4.225944634526968002e-03 -4.014273732900619507e-02 3.708118796348571777e-01 -2.498716264963150024e-01 -2.796808779239654541e-01 -9.246636182069778442e-02 1.550415909150615335e-04 -1.924199014902114868e-01 1.287972554564476013e-02 2.140440493822097778e-01 3.093037754297256470e-02 8.911240100860595703e-02 -1.626554504036903381e-02 -1.079406365752220154e-01
-3.229010403156280518e-01 -9.853850305080413818e-02 1.200074180960655212e-01 -2.007994353771209717e-01 1.226095929741859436e-01 -8.557986468076705933e-02 -2.500869929790496826e-01 1.588688641786575317e-01 -1.538551300764083862e-01 3.687238097190856934e-01 2.348853051662445068e-01 -1.806331574916839600e-01 -3.365406394004821777e-01 1.527779102325439453e-01 6.195592135190963745e-02 -1.104696989059448242e-01 -2.150714099407196045e-01 -1.171320602297782898e-01 -2.127965353429317474e-02 1.381939202547073364e-01 6.581065803766250610e-02 -2.221368998289108276e-01 -1.539355963468551636e-01 -1.347820013761520386e-01 2.030453979969024658e-01 5.543175339698791504e-02 9.643477201461791992e-02 6.715220212936401367e-02 -3.131315484642982483e-02 -2.945035099983215332e-01 1.307004783302545547e-02 5.931944586336612701e-03
-1.104530692100524902e-01 1.402693539857864380e-01 -1.484419684857130051e-02 4.305272921919822693e-02 1.077998578548431396e-01 4.101893305778503418e-01 3.537771105766296387e-02 9.677269309759140015e-02 7.359627634286880493e-03 2.630882561206817627e-01 -2.362120002508163452e-01 3.678964450955390930e-02 -2.077894359827041626e-01 1.708535999059677124e-01 1.238206773996353149e-01 1.048964411020278931e-01 3.228009343147277832e-01 9.588547050952911377e-03 -2.151029556989669800e-01 -1.265854984521865845e-01 1.300238370895385742e-01 -2.976016998291015625e-01 -1.043552011251449585e-01 -2.888832092285156250e-01 1.647785604000091553e-01 -2.281318604946136475e-01 1.342380791902542114e-02 1.833674311637878418e-01 1.086955592036247253e-01 -2.355625927448272705e-01 4.629808664321899414e-02 3.983455896377563477e-02
1.763347983360290527e-01 9.639011323451995850e-02 7.326619327068328857e-02 -8.384337276220321655e-02 8.752090483903884888e-02 1.706071496009826660e-01 7.513061165809631348e-02 2.245098054409027100e-01 9.498815983533859253e-02 4.117599874734878540e-02 -9.602646343410015106e-03 1.729298569262027740e-02 -6.572704017162322998e-02 1.542172580957412720e-01 4.074559211730957031e-01 -8.893090998753905296e-04 -1.431676894426345825e-01 1.733530908823013306e-01 -1.284197419881820679e-01 6.782382726669311523e-02 3.503652215003967285e-01 -2.370432913303375244e-01 1.851862668991088867e-02 -1.396389603614807129e-01 3.367032110691070557e-01 -8.106359094381332397e-02 7.326158136129379272e-02 4.144296944141387939e-01 1.879488490521907806e-02 -9.632819890975952148e-02 -2.662479877471923828e-01 3.406722098588943481e-02
2.239715605974197388e-01 1.981742531061172485e-01 8.898200467228889465e-03 -4.860657453536987305e-02 2.973859608173370361e-01 2.419425919651985168e-02 -1.628532260656356812e-01 -5.179583653807640076e-02 -1.345478296279907227e-01 2.560141384601593018e-01 -1.821818947792053223e-01 -3.114304542541503906e-01 -2.353329956531524658e-01 -7.137649506330490112e-02 2.293564230203628540e-01 -3.417852148413658142e-02 9.657163918018341064e-02 1.381827145814895630e-01 -5.734705924987792969e-02 -9.964735060930252075e-02 5.054688453674316406e-02 -1.304348111152648926e-01 -1.062695402652025223e-02 -2.476123273372650146e-01 1.050647869706153870e-01 -3.395057916641235352e-01 3.136963024735450745e-02 -1.456037014722824097e-01 -1.139049530029296875e-01 -6.098617613315582275e-02 -3.325719237327575684e-01 -2.517997920513153076e-01
-7.148427516222000122e-02 -3.930363357067108154e-01 -1.010615155100822449e-01 5.342038348317146301e-02 -1.482981294393539429e-01 1.711259931325912476e-01 -6.208337843418121338e-03 1.236368492245674133e-01 8.461962640285491943e-02 3.053894340991973877e-01 6.925966590642929077e-02 -1.007263921201229095e-02 -9.095867723226547241e-02 -1.130663752555847168e-01 4.506908655166625977e-01 -1.410077661275863647e-01 5.740264803171157837e-02 2.207442522048950195e-01 -1.278000622987747192e-01 6.646157801151275635e-02 2.522786892950534821e-02 5.432205647230148315e-02 -1.945425570011138916e-01 2.764498349279165268e-03 2.049128860235214233e-01 -2.615139484405517578e-01 2.064197659492492676e-01 1.963884085416793823e-01 1.462187021970748901e-01 6.887315958738327026e-02 1.079046875238418579e-01 -2.604260146617889404e-01
-1.681014746427536011e-01 -2.736007273197174072e-01 7.441475987434387207e-02 2.316838353872299194e-01 -9.268379956483840942e-02 -3.786797448992729187e-02 -2.229967387393116951e-03 1.357505172491073608e-01 -2.047096788883209229e-01 1.402015239000320435e-01 1.607907563447952271e-01 -2.113842219114303589e-01 -1.099442839622497559e-01 8.011720329523086548e-02 9.374959021806716919e-02 -1.831002831459045410e-01 -1.856460124254226685e-01 -1.474870182573795319e-02 6.647169589996337891e-02 1.243483275175094604e-01 3.762751817703247070e-01 3.985318820923566818e-03 1.169450134038925171e-01 -2.058598399162292480e-01 1.147787570953369141e-01 -4.740951061248779297e-01 -1.655412912368774414e-01 2.415084689855575562e-01 -1.512362957000732422e-01 -2.171543193981051445e-03 -2.110729925334453583e-02 1.306985020637512207e-01
-2.626340687274932861e-01 -7.701198570430278778e-03 1.323972642421722412e-02 9.286873787641525269e-02 1.013317629694938660e-01 -2.330767214298248291e-01 -2.273885766044259071e-03 2.529448866844177246e-01 3.745510429143905640e-02 3.089123070240020752e-01 -7.416892796754837036e-03 -1.726322025060653687e-01 1.375793013721704483e-02 -2.243745326995849609e-01 2.488427907228469849e-01 -2.096493542194366455e-01 -1.148351803421974182e-01 3.815161585807800293e-01 -3.955297544598579407e-02 6.496927142143249512e-02 -9.283602982759475708e-02 -1.381337195634841919e-01 -2.056600004434585571e-01 -2.033500559628009796e-02 2.251521348953247070e-01 -3.660279214382171631e-01 -5.020994693040847778e-02 9.268831461668014526e-02 2.196079343557357788e-01 -1.073492839932441711e-01 5.551939457654953003e-02 1.301441937685012817e-01
-1.092658191919326782e-02 1.105731911957263947e-02 1.656817942857742310e-01 6.588197778910398483e-03 -9.599868953227996826e-02 -2.891795895993709564e-02 6.863827258348464966e-02 -1.285357922315597534e-01 -1.700107902288436890e-01 7.862000167369842529e-02 3.079652786254882812e-01 7.666582614183425903e-02 -2.170359045267105103e-01 1.281199306249618530e-01 4.253332689404487610e-02 -3.989743534475564957e-03 -8.473869413137435913e-02 1.937596499919891357e-01 8.234144002199172974e-02 1.857678755186498165e-03 4.030200466513633728e-02 -3.647586405277252197e-01 1.926938258111476898e-02 -3.338099420070648193e-01 4.954281151294708252e-01 -2.028245329856872559e-01 8.499141037464141846e-02 5.428802967071533203e-02 3.227430284023284912e-01 2.397603541612625122e-02 1.766251176595687866e-01 -9.569813311100006104e-02
-3.582749143242835999e-02 1.052326783537864685e-01 3.676083981990814209e-01 1.736360602080821991e-02 2.826641201972961426e-01 -1.764799654483795166e-01 -7.517506927251815796e-02 2.313800528645515442e-02 1.090331003069877625e-01 1.868778318166732788e-01 -7.574718445539474487e-03 1.735386103391647339e-01 -7.204795628786087036e-02 -1.026589870452880859e-01 3.866862654685974121e-01 -2.250417619943618774e-01 2.637002430856227875e-02 3.421484827995300293e-01 1.543301716446876526e-02 -4.061736539006233215e-02 4.239690676331520081e-02 -3.660561051219701767e-03 -8.735753595829010010e-02 -2.322413586080074310e-02 2.267434746026992798e-01 -2.512122690677642822e-01 -1.787948459386825562e-01 1.553386828163638711e-04 1.571992784738540649e-01 2.937447465956211090e-02 8.389555662870407104e-02 -3.651830554008483887e-01
4.677982926368713379e-01 -7.823382318019866943e-02 1.811667233705520630e-01 8.989931643009185791e-02 3.171513974666595459e-02 -1.738451421260833740e-02 1.603581607341766357e-01 3.049898743629455566e-01 8.509345352649688721e-02 2.186662703752517700e-01 1.127583384513854980e-01 -2.188292890787124634e-01 4.295516759157180786e-02 -5.615771748125553131e-03 2.606960833072662354e-01 6.440407782793045044e-02 -8.584245294332504272e-02 -1.051965504884719849e-01 1.469844020903110504e-02 -2.172607779502868652e-01 5.505350232124328613e-02 -3.428089618682861328e-01 -1.059775277972221375e-01 -1.251188665628433228e-01 1.088737770915031433e-01 -3.481737971305847168e-01 2.027893662452697754e-01 2.530558779835700989e-02 -1.036740280687808990e-02 -8.559455722570419312e-02 1.699420213699340820e-01 3.287069732323288918e-03
-7.022993266582489014e-02 -1.720413193106651306e-02 4.156799614429473877e-01 1.040195524692535400e-01 2.418980598449707031e-01 -8.669320493936538696e-02 -1.023823320865631104e-01 9.235168993473052979e-02 3.119025006890296936e-02 1.072898879647254944e-01 -2.995858713984489441e-02 3.133237361907958984e-01 -1.724877208471298218e-01 4.345416277647018433e-02 3.529610335826873779e-01 -2.466774880886077881e-01 1.641841083765029907e-01 2.414172291755676270e-01 2.439661324024200439e-02 -6.361629813909530640e-02 -6.982213258743286133e-02 -2.488815188407897949e-01 5.908881500363349915e-02 -2.626524567604064941e-01 1.249295026063919067e-01 -2.273398041725158691e-01 -1.309849023818969727e-01 -1.286406964063644409e-01 3.628767281770706177e-02 -1.977003812789916992e-01 -8.171093463897705078e-02 -1.422832757234573364e-01
-1.468468364328145981e-02 -3.246265053749084473e-01 1.838161796331405640e-02 1.794670969247817993e-01 1.568595319986343384e-01 9.517013281583786011e-02 -2.419784367084503174e-01 1.463429480791091919e-01 -3.540641367435455322e-01 9.481089562177658081e-02 2.791593037545681000e-02 -5.685452744364738464e-02 -1.131785735487937927e-01 6.134394928812980652e-02 2.741489410400390625e-01 -2.075227349996566772e-01 1.727454364299774170e-02 1.321556717157363892e-01 3.662849068641662598e-01 -2.678055763244628906e-01 -5.364168807864189148e-02 -2.601826190948486328e-01 -3.792365640401840210e-02 6.602966040372848511e-02 -3.273646533489227295e-02 -8.041085302829742432e-02 -8.002325147390365601e-02 2.956293523311614990e-01 4.883224517107009888e-02 9.050243534147739410e-03 9.417247027158737183e-02 -2.497477382421493530e-01
-1.465324610471725464e-01 1.248270794749259949e-01 -1.528083235025405884e-01 1.447721719741821289e-01 4.869567230343818665e-02 -1.723202615976333618e-01 -4.593884199857711792e-02 -9.052963554859161377e-02 -2.118540257215499878e-01 4.585927724838256836e-01 9.741743654012680054e-02 -1.038315743207931519e-01 3.053695857524871826e-01 -1.833011023700237274e-02 3.045233786106109619e-01 -7.817421108484268188e-02 1.770527660846710205e-01 2.407859563827514648e-01 -1.938504278659820557e-01 -8.337007462978363037e-02 9.091079980134963989e-02 -3.317187428474426270e-01 -1.864884793758392334e-01 -1.570087373256683350e-01 7.512263953685760498e-02 2.225476875901222229e-02 -8.070722967386245728e-02 5.098298657685518265e-03 4.029272124171257019e-02 6.754411756992340088e-02 2.213900238275527954e-01 -1.700263917446136475e-01
1.172020584344863892e-01 9.808208793401718140e-02 5.671054124832153320e-03 2.810436487197875977e-02 8.533704280853271484e-02 -1.841418743133544922e-01 9.788998216390609741e-02 1.812231540679931641e-01 7.011111080646514893e-02 -1.526390761137008667e-01 9.531425684690475464e-02 -1.886169314384460449e-01 -1.602242439985275269e-01 5.451142322272062302e-03 2.839334309101104736e-01 -1.373084634542465210e-02 1.105998083949089050e-01 2.153084725141525269e-01 -2.107348442077636719e-01 -8.153195492923259735e-03 9.839786589145660400e-02 -1.716642379760742188e-01 -7.762644439935684204e-02 -2.130095511674880981e-01 3.494143187999725342e-01 -3.126795589923858643e-01 -1.848860532045364380e-01 -1.261837482452392578e-01 -1.207553297281265259e-01 -2.406921982765197754e-01 -2.467115521430969238e-01 -3.403854668140411377e-01
-1.728426814079284668e-01 -1.190114170312881470e-01 3.475153446197509766e-01 2.195504605770111084e-01 -1.931972056627273560e-01 -3.094711601734161377e-01 8.132358640432357788e-02 8.332075178623199463e-02 -2.947975881397724152e-02 4.041419327259063721e-01 3.403521180152893066e-01 7.830228656530380249e-02 -1.050517410039901733e-01 1.475638747215270996e-01 8.893425576388835907e-03 -6.901529431343078613e-02 -2.943580783903598785e-02 7.489212602376937866e-02 1.162655130028724670e-01 -7.923047244548797607e-02 4.957178980112075806e-02 -1.719902455806732178e-01 -7.434917986392974854e-02 -4.557798802852630615e-02 1.513876616954803467e-01 -3.358978033065795898e-01 6.562383472919464111e-02 2.004890143871307373e-01 7.579311728477478027e-02 4.805836651939898729e-04 -2.391182929277420044e-01 8.620554953813552856e-02
-6.194718182086944580e-02 1.304464638233184814e-01 8.825653791427612305e-02 -1.989110931754112244e-02 1.794926375150680542e-01 -1.984746754169464111e-01 -2.707273364067077637e-01 1.339348107576370239e-01 1.401313114911317825e-02 4.503781497478485107e-01 1.070883572101593018e-01 6.001825258135795593e-02 -2.001893371343612671e-01 1.993966102600097656e-01 9.968650341033935547e-02 1.153135895729064941e-01 -1.693474352359771729e-01 7.119102030992507935e-02 -1.704787835478782654e-02 4.117767512798309326e-01 -2.260352484881877899e-02 -1.821023970842361450e-01 -2.509701997041702271e-02 -4.384276643395423889e-02 3.314497172832489014e-01 -9.109694510698318481e-02 1.935572773218154907e-01 8.576959371566772461e-02 -3.782995045185089111e-02 -4.834774881601333618e-02 -9.520795941352844238e-02 -2.670394778251647949e-01
-2.825220227241516113e-01 -5.050993710756301880e-02 -1.151292994618415833e-01 -6.867056339979171753e-02 -4.912938177585601807e-02 1.526905149221420288e-01 -1.083386763930320740e-01 1.311592161655426025e-01 3.116796538233757019e-02 2.108782231807708740e-01 1.401897072792053223e-01 -1.499285805039107800e-03 1.800869964063167572e-02 6.879611313343048096e-02 4.738530814647674561e-01 2.532542496919631958e-02 -5.617025122046470642e-02 2.741417288780212402e-01 -1.053786929696798325e-02 1.547507941722869873e-01 1.057809144258499146e-01 -1.112372986972332001e-02 -1.043676882982254028e-01 -1.679983586072921753e-01 6.749556213617324829e-02 -2.782895863056182861e-01 2.587721049785614014e-01 -7.022861391305923462e-02 8.498079329729080200e-02 -4.085398837924003601e-02 2.860428690910339355e-01 -3.901996016502380371e-01
-3.073836565017700195e-01 -7.414443045854568481e-02 1.510281581431627274e-03 -1.054448336362838745e-01 6.871106475591659546e-02 -5.761886388063430786e-02 1.802226155996322632e-01 1.587471663951873779e-01 -9.940617531538009644e-02 3.175304234027862549e-01 7.036020606756210327e-02 -2.562341094017028809e-01 1.894169598817825317e-01 2.260621637105941772e-02 1.955764293670654297e-01 -1.358233243227005005e-01 -1.415299028158187866e-01 1.006484776735305786e-01 -2.574295103549957275e-01 2.150243222713470459e-01 4.022998213768005371e-01 -2.796103358268737793e-01 -2.648277878761291504e-01 -2.022074609994888306e-01 1.066344082355499268e-01 -7.516997307538986206e-02 9.367403388023376465e-02 1.266681849956512451e-01 -1.307456847280263901e-02 -7.009200006723403931e-02 8.949413150548934937e-02 -1.114488393068313599e-02
1.502480059862136841e-01 -1.031903773546218872e-01 1.086027249693870544e-01 1.014962568879127502e-01 2.690393030643463135e-01 8.643578621558845043e-04 3.582354635000228882e-02 -8.643628656864166260e-02 1.279738843441009521e-01 3.026499450206756592e-01 3.449173867702484131e-01 -3.659815713763237000e-02 -2.388390712440013885e-02 -2.678938396275043488e-02 7.311798981390893459e-04 -8.527624607086181641e-02 -1.052442863583564758e-01 4.896906763315200806e-02 -1.093996316194534302e-01 3.783087134361267090e-01 -1.718765310943126678e-02 -4.139520823955535889e-01 -1.101011708378791809e-01 -5.757362022995948792e-02 1.733722239732742310e-01 -8.292674273252487183e-02 1.844171434640884399e-02 3.587329983711242676e-01 6.906838715076446533e-02 -1.942825615406036377e-01 -2.167362421751022339e-01 -1.248900890350341797e-01
-2.357530593872070312e-01 2.682844400405883789e-01 -5.300335213541984558e-02 -1.724520027637481689e-01 -9.513046592473983765e-02 9.116496890783309937e-03 2.691274322569370270e-02 2.115963250398635864e-01 -2.084112316370010376e-01 3.994491398334503174e-01 -1.108929235488176346e-02 -1.549380570650100708e-01 -1.060784161090850830e-01 -1.189782517030835152e-03 2.103953212499618530e-01 3.263674303889274597e-02 1.744005233049392700e-01 1.278265863656997681e-01 -1.383542865514755249e-01 -1.708464510738849640e-02 1.386350691318511963e-01 -1.487816721200942993e-01 4.993791133165359497e-02 -9.180534631013870239e-02 1.301414370536804199e-01 2.730749249458312988e-01 -6.312324851751327515e-02 3.442624509334564209e-01 2.102368883788585663e-02 -1.794200986623764038e-01 2.471181191504001617e-02 -3.685606718063354492e-01
-2.446066737174987793e-01 -2.068352885544300079e-02 -2.968445979058742523e-02 -4.267583042383193970e-02 -3.416554033756256104e-01 -8.943311125040054321e-02 -1.409669071435928345e-01 3.733288645744323730e-01 -1.693196892738342285e-01 2.518353760242462158e-01 1.706345975399017334e-01 -1.654280424118041992e-01 -3.618834912776947021e-02 -3.468648297712206841e-03 -1.284211408346891403e-02 -2.647143900394439697e-01 5.804701894521713257e-02 -1.673075556755065918e-02 -4.991444200277328491e-02 -1.269545555114746094e-01 2.413515150547027588e-01 -3.585928380489349365e-01 -1.002951413393020630e-01 -1.497516315430402756e-02 1.266278773546218872e-01 -6.810455769300460815e-02 2.019860744476318359e-01 1.034646481275558472e-01 5.432568117976188660e-02 1.098195463418960571e-01 -1.518471240997314453e-01 -3.214113414287567139e-01
-1.849820278584957123e-02 7.123076170682907104e-02 -2.009896785020828247e-01 4.893770441412925720e-02 3.144560009241104126e-02 -1.006796061992645264e-01 -7.090602815151214600e-02 2.159913629293441772e-01 -1.250303536653518677e-01 4.842599630355834961e-01 1.973996311426162720e-01 1.091480925679206848e-01 5.532484874129295349e-02 3.722468623891472816e-03 1.728718429803848267e-01 4.020973667502403259e-02 -1.204489618539810181e-01 -6.467347592115402222e-02 2.763579785823822021e-01 -2.974168956279754639e-01 9.669172763824462891e-02 7.267194986343383789e-02 1.004594340920448303e-01 -7.742845267057418823e-02 2.939597070217132568e-01 -1.545756310224533081e-01 5.495472624897956848e-02 3.701859116554260254e-01 -1.218756288290023804e-01 -1.734184473752975464e-01 -1.872296631336212158e-01 -9.383837878704071045e-02
-1.253364831209182739e-01 -1.043848395347595215e-01 -6.381018459796905518e-02 1.556191314011812210e-02 6.725711375474929810e-02 -1.766052693128585815e-01 -5.019931588321924210e-03 9.435285627841949463e-02 2.637916803359985352e-01 3.699958324432373047e-01 1.723184585571289062e-01 -9.585741162300109863e-02 -5.178919807076454163e-02 1.559362858533859253e-01 2.599382698535919189e-01 -1.058532446622848511e-01 4.113671779632568359e-01 7.983996719121932983e-02 -9.431474655866622925e-02 -2.690966986119747162e-02 -1.315966527909040451e-02 -9.565866738557815552e-02 -2.592445313930511475e-01 -1.220260486006736755e-01 -5.722041055560112000e-02 -4.035766720771789551e-01 3.315215408802032471e-01 4.951888695359230042e-02 7.264586538076400757e-02 -6.754051893949508667e-02 -8.622887730598449707e-02 -2.972396090626716614e-02
-1.529306322336196899e-01 3.473922982811927795e-02 -8.715262264013290405e-02 2.226488590240478516e-01 -1.281770765781402588e-01 -2.794056236743927002e-01 -1.140199974179267883e-01 1.035912707448005676e-01 -6.260672211647033691e-02 2.067175656557083130e-01 8.359988778829574585e-02 -1.054145321249961853e-01 -3.145124018192291260e-01 -1.577185541391372681e-01 2.204017192125320435e-01 -3.703522384166717529e-01 1.828174293041229248e-01 1.556679755449295044e-01 -1.832972764968872070e-01 5.419567599892616272e-02 -2.878985740244388580e-02 -2.837867736816406250e-01 -3.507024049758911133e-01 -1.468796879053115845e-01 -2.695659175515174866e-02 -1.934307962656021118e-01 1.578190922737121582e-01 3.321886807680130005e-02 1.349511593580245972e-01 -1.342257708311080933e-01 5.450722575187683105e-02 4.747340455651283264e-02
-1.876673549413681030e-01 -1.083347871899604797e-01 -7.978260517120361328e-02 8.461103588342666626e-02 -3.312309831380844116e-02 -2.266249991953372955e-02 -3.007836341857910156e-01 5.431748181581497192e-02 -3.437568545341491699e-01 1.398404985666275024e-01 -1.212089285254478455e-01 -1.010304838418960571e-01 -7.833258062601089478e-02 1.094076260924339294e-01 2.381207793951034546e-01 -3.044733703136444092e-01 6.955737620592117310e-02 5.467240884900093079e-02 3.470937311649322510e-01 -2.359275519847869873e-01 1.592338085174560547e-01 -1.902258545160293579e-01 -2.234972417354583740e-01 -4.006826505064964294e-02 2.875278294086456299e-01 -5.643371120095252991e-02 6.954458355903625488e-02 1.918321549892425537e-01 1.039949059486389160e-01 -5.461349710822105408e-02 2.747778892517089844e-01 -2.234943583607673645e-02
5.619863048195838928e-02 1.454669684171676636e-01 1.781734079122543335e-01 2.389018237590789795e-01 2.035798877477645874e-01 4.596536234021186829e-02 -8.679107576608657837e-02 1.220025345683097839e-01 1.186713948845863342e-01 3.842755034565925598e-02 -2.087148874998092651e-01 -1.835102401673793793e-02 -3.832395672798156738e-01 -7.749018073081970215e-02 4.009479582309722900e-01 -1.345604658126831055e-01 -9.612429887056350708e-02 1.687829792499542236e-01 2.354851178824901581e-02 2.004306763410568237e-01 1.414774805307388306e-01 -1.679578274488449097e-01 -1.256954967975616455e-01 -2.000725716352462769e-01 7.622375339269638062e-02 -1.081693097949028015e-01 -1.435581296682357788e-01 -7.515172660350799561e-02 1.941090822219848633e-01 -6.898985803127288818e-02 -1.299027632921934128e-02 -4.010017216205596924e-01
1.722021214663982391e-02 4.995594546198844910e-02 3.971357643604278564e-01 4.870310053229331970e-02 3.622143566608428955e-01 -4.680461250245571136e-03 -1.614952087402343750e-01 1.231476590037345886e-01 4.151423647999763489e-02 4.176262766122817993e-02 1.259304434061050415e-01 2.170841395854949951e-01 -1.672392040491104126e-01 -1.192262321710586548e-01 2.444427609443664551e-01 -2.754022181034088135e-01 1.207341700792312622e-01 2.768529951572418213e-01 8.029620349407196045e-02 4.503993317484855652e-03 -1.152539774775505066e-01 -1.950568407773971558e-01 -1.139634177088737488e-01 -2.286633402109146118e-01 2.043813616037368774e-01 -3.129740357398986816e-01 -3.431313112378120422e-02 -9.210998564958572388e-02 6.967368721961975098e-02 -5.103668943047523499e-02 -1.074492186307907104e-01 -1.942421346902847290e-01
-3.724227892234921455e-03 2.108653336763381958e-01 8.322488516569137573e-03 1.917328238487243652e-01 1.658829450607299805e-01 2.369059473276138306e-01 -2.452995777130126953e-01 2.564333677291870117e-01 6.409718841314315796e-02 1.657285168766975403e-02 2.149170041084289551e-01 -8.646705746650695801e-02 -1.011001393198966980e-01 2.523409761488437653e-02 1.880214214324951172e-01 -1.149749979376792908e-01 -1.545147448778152466e-01 -3.298137784004211426e-01 5.756882485002279282e-03 -2.965171821415424347e-02 2.410347107797861099e-03 -4.758476018905639648e-01 9.003043174743652344e-02 8.318708837032318115e-02 2.344465553760528564e-01 -8.284431695938110352e-02 -2.094283699989318848e-01 1.512465775012969971e-01 1.708268374204635620e-01 -1.144645363092422485e-01 2.268072403967380524e-02 -2.127258777618408203e-01
-1.090140864253044128e-01 8.276486396789550781e-02 1.272013932466506958e-01 1.893384158611297607e-01 7.012156303972005844e-03 -6.820387672632932663e-03 1.212576851248741150e-01 4.404366314411163330e-01 -3.042170405387878418e-01 3.407041728496551514e-01 2.684355378150939941e-01 -2.940105795860290527e-01 -4.017982631921768188e-02 -3.459646925330162048e-02 2.869641780853271484e-01 -1.500087678432464600e-01 -1.591834612190723419e-02 5.142021551728248596e-02 -1.097092926502227783e-01 1.389529407024383545e-01 1.779909282922744751e-01 1.379751320928335190e-02 4.139676317572593689e-02 9.406232833862304688e-02 2.181730791926383972e-02 2.452686578035354614e-01 -8.091530948877334595e-02 2.070726305246353149e-01 -3.643870353698730469e-02 -1.257499158382415771e-01 3.051902353763580322e-02 -2.021346241235733032e-01
-1.560687739402055740e-02 -2.607680261135101318e-01 4.383084923028945923e-02 3.547428920865058899e-02 3.777714073657989502e-02 -1.711600720882415771e-01 1.408540606498718262e-01 -6.311034411191940308e-02 -6.944846361875534058e-02 1.665322780609130859e-01 1.482599377632141113e-01 -2.374647855758666992e-01 -1.618378758430480957e-01 -6.730150431394577026e-02 2.613728046417236328e-01 2.799081802368164062e-02 1.233943402767181396e-01 2.608017623424530029e-01 -2.885336875915527344e-01 -1.826958209276199341e-01 1.703141489997506142e-03 -6.764612346887588501e-02 -1.330222040414810181e-01 -3.325637876987457275e-01 2.716298699378967285e-01 -3.022531867027282715e-01 1.180680543184280396e-01 8.882439881563186646e-02 7.474686950445175171e-02 3.034638762474060059e-01 -1.192704066634178162e-01 -1.779501736164093018e-01
-1.701302081346511841e-01 -9.847161173820495605e-02 4.302763193845748901e-02 -3.353167772293090820e-01 1.297128349542617798e-01 -1.523261517286300659e-01 1.220237687230110168e-01 9.744964772835373878e-04 -1.345614045858383179e-01 4.723909199237823486e-01 1.928325593471527100e-01 -2.418582886457443237e-01 -6.959731131792068481e-02 -3.361372277140617371e-02 2.980280220508575439e-01 -1.090806052088737488e-01 9.900986403226852417e-02 -5.994995683431625366e-02 -1.020049452781677246e-01 -2.376595288515090942e-01 -2.613011747598648071e-02 -1.013493239879608154e-01 -4.308275878429412842e-02 -2.286970764398574829e-01 1.499822884798049927e-01 -5.772156268358230591e-02 2.323703020811080933e-01 1.367565393447875977e-01 -1.236190572381019592e-01 -1.981312930583953857e-01 1.916560232639312744e-01 -1.154404208064079285e-01
-1.354510039091110229e-01 2.573437616229057312e-02 2.174427509307861328e-01 5.380804091691970825e-02 2.068919688463211060e-01 -1.915663033723831177e-01 -3.458627033978700638e-04 7.624471187591552734e-02 -2.855376601219177246e-01 8.699581027030944824e-02 8.410557359457015991e-02 5.492275580763816833e-02 1.828213483095169067e-01 -1.157749593257904053e-01 2.833317220211029053e-01 -1.876934915781021118e-01 -8.374918997287750244e-02 -4.093857482075691223e-02 -7.705323398113250732e-02 9.933409094810485840e-02 4.242275655269622803e-01 -8.353188633918762207e-02 -4.489722847938537598e-01 -1.135058030486106873e-01 1.747017502784729004e-01 -2.319141179323196411e-01 1.435852199792861938e-01 1.858773529529571533e-01 -1.151147708296775818e-01 1.026436500251293182e-02 5.776924639940261841e-02 4.368770495057106018e-02
1.479623019695281982e-01 2.210185527801513672e-01 2.211208790540695190e-01 2.589062750339508057e-01 -1.041339263319969177e-01 1.309768259525299072e-01 9.418486803770065308e-02 2.722265422344207764e-01 1.108184978365898132e-01 1.634343117475509644e-01 1.300340332090854645e-02 -1.242641583085060120e-01 -1.624847501516342163e-01 1.989210695028305054e-01 3.067287802696228027e-01 1.282076835632324219e-01 1.689582616090774536e-01 -5.224017053842544556e-02 2.325484752655029297e-01 -1.174498349428176880e-01 4.435363411903381348e-02 -1.785351336002349854e-01 8.403818309307098389e-02 -1.826608628034591675e-01 8.035687357187271118e-02 -3.162085115909576416e-01 -6.017774343490600586e-02 2.589839696884155273e-01 7.173392176628112793e-02 -8.662459254264831543e-02 2.969080209732055664e-01 -1.410661190748214722e-01
-1.584737002849578857e-01 1.035042777657508850e-01 1.222971975803375244e-01 1.479081213474273682e-01 4.796284809708595276e-02 2.512560039758682251e-02 5.766849964857101440e-02 2.702284753322601318e-01 1.382414251565933228e-01 1.425251215696334839e-01 1.938170492649078369e-01 7.480433583259582520e-02 -3.718491196632385254e-01 1.727553643286228180e-02 9.795305877923965454e-02 4.005039110779762268e-02 3.078628182411193848e-01 1.928974837064743042e-01 -9.043401479721069336e-02 -2.249419689178466797e-01 -1.989648118615150452e-02 -2.132407426834106445e-01 1.307027041912078857e-01 -2.137400954961776733e-01 -1.227357834577560425e-01 -1.557669937610626221e-01 -1.733640767633914948e-02 3.494816124439239502e-01 -1.301065981388092041e-01 -3.302326425909996033e-02 -3.472938835620880127e-01 -1.261210590600967407e-01
-8.480344898998737335e-03 -6.871429830789566040e-02 3.546337038278579712e-02 -4.014502838253974915e-02 -1.845017373561859131e-01 -1.800960302352905273e-01 -2.460927069187164307e-01 7.335726916790008545e-02 -3.236346244812011719e-01 2.310069501399993896e-01 1.471449583768844604e-01 8.122373372316360474e-02 5.361208459362387657e-04 -9.844586998224258423e-02 3.358207345008850098e-01 -8.714297413825988770e-02 9.392572939395904541e-02 -5.137709528207778931e-02 1.032186970114707947e-01 -2.807686924934387207e-01 1.745991408824920654e-01 -3.131431639194488525e-01 -1.234017387032508850e-01 -1.818067431449890137e-01 1.274736374616622925e-01 -9.452733397483825684e-02 9.753173589706420898e-02 3.330204784870147705e-01 -1.227059066295623779e-01 -9.801399707794189453e-02 3.087399005889892578e-01 -1.221690606325864792e-02
-1.832303553819656372e-01 1.119707673788070679e-01 -1.233781222254037857e-02 1.948309689760208130e-01 1.270983368158340454e-01 -7.115412503480911255e-02 -1.709820926189422607e-01 -1.374047249555587769e-01 -3.285112679004669189e-01 2.480010688304901123e-01 -5.710088089108467102e-02 7.295237388461828232e-03 1.261270493268966675e-01 -8.590343594551086426e-02 3.750215470790863037e-01 -1.779547780752182007e-01 1.368915885686874390e-01 3.124267458915710449e-01 -1.976011991500854492e-01 -2.145239412784576416e-01 2.811182057484984398e-03 -3.490333259105682373e-01 6.427423655986785889e-02 -8.236914128065109253e-02 -4.191342741250991821e-02 8.662289939820766449e-03 1.568712666630744934e-02 2.216350436210632324e-01 -8.394489437341690063e-02 -1.844842284917831421e-01 1.131825223565101624e-01 -1.971182674169540405e-01
-1.792492866516113281e-01 -1.558869183063507080e-01 2.370066344738006592e-01 -4.023287445306777954e-02 1.205098554491996765e-01 4.359494149684906006e-02 2.193016111850738525e-01 1.545557826757431030e-01 -6.516128033399581909e-02 2.462650984525680542e-01 -6.333722267299890518e-03 -2.560374140739440918e-01 -2.334978729486465454e-01 -1.749876439571380615e-01 1.145085543394088745e-01 1.220594625920057297e-02 1.621819846332073212e-02 -1.169878393411636353e-01 5.757708102464675903e-02 5.470877047628164291e-03 4.337803646922111511e-02 -2.274235337972640991e-01 7.288832217454910278e-02 7.429059594869613647e-02 4.783034026622772217e-01 8.603089302778244019e-02 4.842570424079895020e-02 3.024096786975860596e-01 -5.872560665011405945e-02 -5.866392701864242554e-02 -4.442159458994865417e-02 -3.846020102500915527e-01
1.336935460567474365e-01 1.854315400123596191e-01 -1.114570163190364838e-02 2.719925642013549805e-01 4.688283056020736694e-02 5.050014331936836243e-02 5.206103622913360596e-02 7.208988070487976074e-02 2.338114678859710693e-01 1.076620221138000488e-01 1.773280650377273560e-02 -1.035893931984901428e-01 -4.745218530297279358e-02 -1.698625981807708740e-01 3.946972787380218506e-01 -2.086990326642990112e-01 7.296922057867050171e-02 2.859993875026702881e-01 -1.140432804822921753e-01 1.024912595748901367e-01 1.075128763914108276e-01 9.599341079592704773e-03 1.389439254999160767e-01 -1.336860507726669312e-01 3.193291425704956055e-01 -3.804518580436706543e-01 1.874987781047821045e-02 -1.087527647614479065e-01 2.094763144850730896e-02 -1.373409777879714966e-01 -1.783606112003326416e-01 -2.894213795661926270e-01
-8.802983909845352173e-03 -2.776177041232585907e-02 1.578504741191864014e-01 3.050379157066345215e-01 2.431712597608566284e-01 -1.821006983518600464e-01 1.224059090018272400e-01 1.464634239673614502e-01 1.450986862182617188e-01 1.667721420526504517e-01 7.680823653936386108e-02 -1.395135968923568726e-01 -1.860820204019546509e-01 -1.441497206687927246e-01 3.329587280750274658e-01 -3.098874092102050781e-01 -2.524096518754959106e-03 -3.527708724141120911e-02 8.583490550518035889e-02 8.179983496665954590e-02 3.311344981193542480e-02 -4.988283291459083557e-02 -6.425171345472335815e-02 -2.466819733381271362e-01 1.218833029270172119e-02 -2.193708717823028564e-01 -3.513709306716918945e-01 -6.576268374919891357e-02 -3.972006496042013168e-03 -1.777862459421157837e-01 -4.486362263560295105e-02 -3.498029410839080811e-01
3.483396768569946289e-02 -2.148380875587463379e-01 1.508585214614868164e-01 4.209823906421661377e-02 2.445820868015289307e-01 1.473589986562728882e-01 -2.011828273534774780e-01 2.233479917049407959e-01 -2.205921523272991180e-02 7.836047559976577759e-02 2.588553354144096375e-02 1.918328553438186646e-02 -2.736334800720214844e-01 1.144855543971061707e-01 3.426856920123100281e-02 -4.134508371353149414e-01 -2.947940491139888763e-02 1.813331246376037598e-01 2.034634500741958618e-01 6.050960719585418701e-02 -4.932228103280067444e-02 -4.403367042541503906e-01 -2.070938646793365479e-01 -1.314909476786851883e-02 9.831480681896209717e-03 -5.823964625597000122e-02 2.062880694866180420e-01 2.808700501918792725e-01 -8.308663964271545410e-03 1.027594357728958130e-01 1.705468893051147461e-01 -7.482077926397323608e-02
6.139266304671764374e-03 -1.722449064254760742e-01 -2.352302819490432739e-01 2.868693172931671143e-01 1.677216589450836182e-01 4.180797562003135681e-02 -1.367974579334259033e-01 -2.798258140683174133e-02 -9.480693936347961426e-02 2.492912858724594116e-02 -9.342275559902191162e-02 -1.452706903219223022e-01 -2.048095911741256714e-01 -1.047543212771415710e-01 4.784233272075653076e-01 1.377409696578979492e-01 -4.539068043231964111e-02 4.965946450829505920e-02 2.188676744699478149e-01 -3.598139062523841858e-02 1.796293631196022034e-02 -1.178922429680824280e-01 -2.543000280857086182e-01 -1.764765232801437378e-01 2.342086136341094971e-01 -2.597557902336120605e-01 -1.624349802732467651e-01 -7.000334560871124268e-02 1.256036907434463501e-01 -2.190777957439422607e-01 -1.021537557244300842e-01 -2.269178628921508789e-01
-2.721871137619018555e-01 -5.703364312648773193e-02 3.170771896839141846e-02 9.759879112243652344e-02 -1.831317096948623657e-01 -1.009037196636199951e-01 -2.240146882832050323e-02 -6.403643637895584106e-03 2.643192708492279053e-01 7.720412313938140869e-02 9.567556530237197876e-02 3.058136813342571259e-02 -2.700530588626861572e-01 -6.987366825342178345e-02 4.652928113937377930e-01 -2.902556657791137695e-01 2.977764904499053955e-01 1.608282029628753662e-01 2.150730974972248077e-02 1.772047951817512512e-02 -1.113583333790302277e-02 -3.445225059986114502e-01 -1.886312812566757202e-01 3.738508746027946472e-02 2.155153900384902954e-01 2.921716123819351196e-02 8.008714765310287476e-02 9.135411679744720459e-02 1.625813394784927368e-01 -1.519623696804046631e-01 1.365744471549987793e-01 -4.525300487875938416e-02
-1.444327086210250854e-01 -1.474289745092391968e-01 1.537854373455047607e-01 -8.735283464193344116e-02 2.241010665893554688e-01 -5.833477899432182312e-02 1.583265513181686401e-02 1.750236749649047852e-02 7.831913419067859650e-03 3.366966545581817627e-01 4.038640558719635010e-01 -2.196537852287292480e-01 -1.202735230326652527e-01 -4.597178846597671509e-02 2.765230834484100342e-01 -5.131295695900917053e-02 1.736500859260559082e-01 6.280831992626190186e-02 -2.983170151710510254e-01 -5.169542506337165833e-02 1.290993839502334595e-01 -1.204641759395599365e-01 -1.905991584062576294e-01 -1.285031735897064209e-01 1.906362771987915039e-01 5.453944578766822815e-02 7.285023480653762817e-02 1.997538059949874878e-01 -2.936613261699676514e-01 2.248726412653923035e-02 2.503447532653808594e-01 -8.809321373701095581e-02
1.827387213706970215e-01 1.664073579013347626e-02 -1.973652094602584839e-01 7.678073644638061523e-02 1.363432258367538452e-01 7.879614084959030151e-02 3.577701048925518990e-03 1.547981351613998413e-01 1.732623428106307983e-01 1.350547522306442261e-01 1.005861535668373108e-01 -1.060866266489028931e-01 -3.313512802124023438e-01 -3.704776987433433533e-02 4.010079503059387207e-01 -1.140948534011840820e-01 1.335636228322982788e-01 9.714084863662719727e-02 -1.778708845376968384e-01 1.416137069463729858e-01 1.603633314371109009e-01 -1.776550710201263428e-02 -4.952263087034225464e-02 -3.290308713912963867e-01 2.763520181179046631e-01 -1.166222542524337769e-01 -2.167435735464096069e-01 -9.272453188896179199e-02 5.943656712770462036e-02 -2.024313360452651978e-01 -2.838291823863983154e-01 -1.781974881887435913e-01
-2.037237286567687988e-01 -5.468145757913589478e-02 4.594968631863594055e-02 -2.602401562035083771e-02 1.229420229792594910e-01 1.376149505376815796e-01 1.239173412322998047e-01 1.778196692466735840e-01 -1.232414990663528442e-01 4.710570275783538818e-01 1.800934970378875732e-01 3.988761082291603088e-02 -2.703053355216979980e-01 6.973597407341003418e-02 -3.929491341114044189e-02 -2.486842870712280273e-01 -7.799450308084487915e-02 6.626603007316589355e-02 -3.699991619214415550e-03 1.034722197800874710e-02 -6.043003872036933899e-02 -3.221009969711303711e-01 -4.917984828352928162e-02 1.743972152471542358e-01 2.648555636405944824e-01 1.637106686830520630e-01 2.564311958849430084e-02 2.014865726232528687e-01 -1.271576434373855591e-01 -6.550754606723785400e-02 -1.075245961546897888e-01 -3.717674911022186279e-01
2.041795477271080017e-02 -4.180707782506942749e-02 4.499669075012207031e-01 1.477475464344024658e-01 2.950616180896759033e-01 -1.306037008762359619e-01 -2.207183390855789185e-01 2.934784628450870514e-02 4.877972975373268127e-02 1.258732378482818604e-01 7.658383995294570923e-02 2.231792956590652466e-01 -1.301149129867553711e-01 -9.183830022811889648e-02 3.269392549991607666e-01 -1.797357797622680664e-01 1.627056896686553955e-01 1.785746961832046509e-01 1.628698259592056274e-01 -4.810531437397003174e-02 8.197877556085586548e-03 -1.962264180183410645e-01 -2.175042638555169106e-03 -2.440072298049926758e-01 1.967519819736480713e-01 -2.331087291240692139e-01 -2.749243974685668945e-01 -6.870850920677185059e-02 4.465009272098541260e-02 -7.962080836296081543e-02 6.583663169294595718e-03 -1.197179555892944336e-01
-1.510282047092914581e-02 1.484435349702835083e-01 -6.018768530339002609e-03 2.068456858396530151e-01 1.090770885348320007e-01 1.895582079887390137e-01 -1.357411891222000122e-01 1.523040980100631714e-01 2.448659986257553101e-01 1.155472248792648315e-01 -2.102206796407699585e-01 -1.078749895095825195e-01 -2.285668998956680298e-02 -3.751513734459877014e-02 3.184541165828704834e-01 1.064622476696968079e-01 1.365063339471817017e-01 2.979293651878833771e-02 1.756478101015090942e-01 8.245789259672164917e-02 4.097298979759216309e-01 -2.377948909997940063e-01 -6.278235465288162231e-02 -1.637862026691436768e-01 1.277722232043743134e-02 -4.105040132999420166e-01 1.276868432760238647e-01 7.028450071811676025e-02 1.297531723976135254e-01 -2.071340680122375488e-01 9.669281542301177979e-02 -1.739807873964309692e-01
4.286406561732292175e-02 2.053009122610092163e-01 1.203917060047388077e-02 2.116519510746002197e-01 -1.527068912982940674e-01 -1.788351219147443771e-03 1.185829937458038330e-01 -1.004245597869157791e-02 4.529707133769989014e-03 1.896692514419555664e-01 -5.192029103636741638e-02 -1.911328136920928955e-01 -1.589681208133697510e-01 7.631558924913406372e-02 4.810023307800292969e-01 -5.926618352532386780e-02 5.298608168959617615e-02 2.556957490742206573e-02 -1.191190853714942932e-01 -1.547175087034702301e-02 1.826056391000747681e-01 -5.108905211091041565e-02 -3.145278990268707275e-01 -2.958175241947174072e-01 3.625419735908508301e-01 -9.052749723196029663e-02 -2.401113510131835938e-01 5.502083897590637207e-02 -1.405269503593444824e-01 7.226641476154327393e-02 -9.406350553035736084e-02 -2.407958954572677612e-01
-2.645228505134582520e-01 -2.029268443584442139e-01 6.112088635563850403e-02 3.939764946699142456e-02 -4.805621132254600525e-02 -2.899016439914703369e-01 5.213855952024459839e-02 2.364667803049087524e-01 -1.257079541683197021e-01 3.562501072883605957e-01 1.378865391016006470e-01 7.023067772388458252e-02 1.092422679066658020e-01 -8.377463370561599731e-02 3.846182823181152344e-01 -2.358671724796295166e-01 2.487742714583873749e-02 -9.855495393276214600e-02 -2.493903487920761108e-01 -2.225588858127593994e-01 5.411881720647215843e-04 -4.123659804463386536e-02 -2.047788053750991821e-01 -1.071891635656356812e-01 3.609064221382141113e-02 -1.717155426740646362e-01 -7.581333816051483154e-02 1.638959199190139771e-01 3.061672449111938477e-01 5.489596351981163025e-02 -6.521608680486679077e-02 8.835577964782714844e-02
-9.808980673551559448e-02 7.078307121992111206e-02 -3.553446009755134583e-02 2.870137393474578857e-01 -2.514790594577789307e-01 1.363740712404251099e-01 -1.906120628118515015e-01 2.036520987749099731e-01 -2.206776291131973267e-01 1.197108402848243713e-01 1.042981669306755066e-01 -1.989041566848754883e-01 -2.180163562297821045e-01 -7.388103753328323364e-02 2.727371752262115479e-01 1.171389371156692505e-01 2.162235379219055176e-01 7.437150180339813232e-02 -1.102613136172294617e-01 4.534793645143508911e-02 2.483432367444038391e-02 -2.425073236227035522e-01 -2.370199859142303467e-01 9.285423904657363892e-02 9.601430594921112061e-02 5.790186580270528793e-03 2.977679967880249023e-01 2.735727131366729736e-01 1.431740820407867432e-01 1.160966679453849792e-01 -6.772056221961975098e-02 -2.923471331596374512e-01
3.309579491615295410e-01 -1.389935892075300217e-02 2.789791487157344818e-02 1.159616187214851379e-01 -3.346609696745872498e-02 1.937526911497116089e-01 1.445023715496063232e-01 -1.411527395248413086e-02 -1.107904389500617981e-01 3.143729567527770996e-01 -3.001118265092372894e-02 -4.309689626097679138e-02 -7.663529366254806519e-02 -1.588856875896453857e-01 3.111396729946136475e-01 3.509445488452911377e-02 4.238989055156707764e-01 2.275259494781494141e-01 1.562326252460479736e-01 1.444668024778366089e-01 -3.675927594304084778e-02 -3.346103131771087646e-01 -1.763388961553573608e-01 4.472443542908877134e-04 1.828615665435791016e-01 -1.071955859661102295e-01 2.646978497505187988e-01 1.115182265639305115e-01 1.275470945984125137e-02 -4.596658796072006226e-02 9.983238764107227325e-03 -1.494446992874145508e-01
-2.469468116760253906e-01 -2.764388918876647949e-01 2.495545148849487305e-01 3.662044182419776917e-02 -1.939315944910049438e-01 -2.318056970834732056e-01 1.757274121046066284e-01 3.549076020717620850e-01 -4.707258939743041992e-02 2.914883792400360107e-01 3.845037892460823059e-02 1.163203194737434387e-01 -6.231512408703565598e-03 -5.245996266603469849e-02 9.562022984027862549e-02 -3.284658193588256836e-01 -3.183401376008987427e-02 -1.070125108526553959e-05 -1.610881388187408447e-01 -1.474736779928207397e-01 2.523533999919891357e-01 -1.579803526401519775e-01 -1.166229546070098877e-01 -1.002836078405380249e-01 2.064253389835357666e-01 -8.478643000125885010e-02 -6.992298364639282227e-02 2.183695435523986816e-01 2.461176663637161255e-01 5.473147332668304443e-02 -4.277271777391433716e-02 -7.918356568552553654e-04
-8.109968155622482300e-02 -1.998699158430099487e-01 2.403617091476917267e-02 1.163126677274703979e-01 3.596244007349014282e-02 -1.545460820198059082e-01 -2.444776743650436401e-01 4.569345116615295410e-01 5.285861343145370483e-02 1.234478950500488281e-01 2.113330364227294922e-02 -9.677256643772125244e-02 -2.515746653079986572e-01 -2.347281724214553833e-01 2.516146600246429443e-01 -2.822621464729309082e-01 2.935384213924407959e-02 2.865177094936370850e-01 -1.824798732995986938e-01 -1.113287657499313354e-01 -1.281845569610595703e-01 -3.468243181705474854e-01 -2.573283016681671143e-02 -4.652774706482887268e-02 1.103913187980651855e-01 3.948870301246643066e-02 1.064312905073165894e-01 -7.094812113791704178e-03 1.518649011850357056e-01 -8.393049240112304688e-02 -9.791912138462066650e-02 1.529931128025054932e-01
-2.317477762699127197e-01 1.981920097023248672e-03 2.235521376132965088e-01 -8.864085376262664795e-02 -1.742814183235168457e-01 -1.097147390246391296e-01 -3.838180005550384521e-02 2.457815408706665039e-01 3.222162649035453796e-02 4.518570303916931152e-01 -6.813886761665344238e-02 -2.218348234891891479e-01 5.195248126983642578e-02 -1.108871549367904663e-01 1.276087909936904907e-01 -1.930019110441207886e-01 -1.449344009160995483e-01 1.900563016533851624e-02 -2.891466021537780762e-01 3.807679563760757446e-02 4.386247098445892334e-01 -2.124159783124923706e-01 -1.427965462207794189e-01 -7.634564768522977829e-03 8.226929605007171631e-02 1.084934454411268234e-02 3.166405111551284790e-02 2.166141420602798462e-01 -3.307725489139556885e-02 6.261960417032241821e-02 -1.573588550090789795e-01 -8.715721964836120605e-02
1.287248879671096802e-01 1.536812912672758102e-02 1.300568729639053345e-01 3.979734778404235840e-01 8.180399984121322632e-02 3.393732756376266479e-02 9.650369733572006226e-02 3.086112439632415771e-01 -2.921761758625507355e-02 1.874558478593826294e-01 4.755027126520872116e-03 -1.465678662061691284e-01 -3.271297812461853027e-01 4.766406118869781494e-02 2.745974361896514893e-01 1.184055879712104797e-01 1.368883401155471802e-01 2.792162895202636719e-01 -2.480681389570236206e-01 -3.292103856801986694e-02 2.809918522834777832e-01 1.420523785054683685e-02 -6.654249876737594604e-02 -1.273259073495864868e-01 1.303368210792541504e-01 8.242391981184482574e-03 -1.415368765592575073e-01 6.180612370371818542e-02 2.333052270114421844e-02 -2.678184509277343750e-01 -2.062714248895645142e-01 -1.563455164432525635e-01
-4.099176451563835144e-02 1.074564922600984573e-02 -2.630911469459533691e-01 1.700163930654525757e-01 1.754530817270278931e-01 -1.821083873510360718e-01 -6.870219856500625610e-02 1.482618302106857300e-01 -1.126488670706748962e-01 4.465405941009521484e-01 -6.994549185037612915e-02 -3.539628162980079651e-02 1.161451861262321472e-01 3.292240202426910400e-02 2.252758592367172241e-01 1.863253414630889893e-01 -5.172628909349441528e-02 -1.433497015386819839e-02 1.874470412731170654e-01 -2.570388317108154297e-01 5.912959575653076172e-02 -5.688191205263137817e-02 1.025329679250717163e-01 -2.423577606678009033e-01 1.912730038166046143e-01 -1.978325545787811279e-01 -4.356778040528297424e-02 3.377363681793212891e-01 3.590001910924911499e-02 -2.846205234527587891e-01 -1.785707175731658936e-01 7.223945856094360352e-02
3.551177680492401123e-02 -2.248212248086929321e-01 3.723329678177833557e-02 -1.017237454652786255e-01 8.496294170618057251e-02 -2.398878633975982666e-01 -2.223843485116958618e-01 1.452211383730173111e-02 -1.418046802282333374e-01 3.552595674991607666e-01 1.478685066103935242e-02 2.307286262512207031e-01 7.489901781082153320e-02 8.996493369340896606e-02 2.946341335773468018e-01 -1.548733264207839966e-01 2.317135930061340332e-01 9.383394382894039154e-03 -1.156547889113426208e-01 1.014695316553115845e-01 3.191214203834533691e-01 -2.504208683967590332e-01 -2.503871023654937744e-01 -7.090698182582855225e-02 1.159497499465942383e-01 2.389187924563884735e-02 9.689679741859436035e-02 1.479920744895935059e-01 -1.624525189399719238e-01 -2.512057721614837646e-01 2.217106819152832031e-01 6.387878954410552979e-02
-2.472832649946212769e-01 -2.009354978799819946e-01 2.070989310741424561e-01 1.092978492379188538e-01 7.731354981660842896e-02 -1.565012335777282715e-01 -1.341222524642944336e-01 -4.062703251838684082e-02 -2.484101802110671997e-01 6.774698197841644287e-02 -4.616555199027061462e-02 8.326311409473419189e-02 1.419771611690521240e-01 -1.003796905279159546e-01 2.172208577394485474e-01 -9.962422400712966919e-02 -4.508630558848381042e-02 -1.622238941490650177e-02 -1.301934719085693359e-01 -1.041282415390014648e-01 3.869055509567260742e-01 -2.923823297023773193e-01 -4.382631182670593262e-01 -2.097480893135070801e-01 1.062534525990486145e-01 -2.432392835617065430e-01 2.172147631645202637e-01 3.333455324172973633e-02 6.458687037229537964e-02 -1.326271612197160721e-02 -4.758967086672782898e-02 -6.421883404254913330e-02
6.272564828395843506e-02 9.660539217293262482e-04 3.232432305812835693e-01 1.789568066596984863e-01 2.796249687671661377e-01 1.221986673772335052e-02 -2.773284316062927246e-01 2.173943072557449341e-01 4.567526280879974365e-02 2.393767237663269043e-03 2.110000140964984894e-02 1.495365947484970093e-01 -2.908769994974136353e-02 -7.118416577577590942e-02 2.517608106136322021e-01 -2.157861739397048950e-01 6.536459177732467651e-02 3.448289930820465088e-01 1.617717556655406952e-02 -1.050271913409233093e-01 -4.763266444206237793e-02 -2.031295299530029297e-01 -3.247479349374771118e-02 -2.758277654647827148e-01 1.223099753260612488e-01 -3.977783322334289551e-01 -1.967548578977584839e-01 1.601351983845233917e-02 5.507650226354598999e-02 -7.628564536571502686e-02 -2.091985754668712616e-02 -1.992449015378952026e-01
-1.388157904148101807e-01 -1.713187098503112793e-01 1.343630999326705933e-01 -1.574254482984542847e-01 4.933601617813110352e-02 3.848816454410552979e-02 7.291982322931289673e-02 8.066518604755401611e-02 2.431012541055679321e-01 1.944423019886016846e-01 1.513027101755142212e-01 -1.298083811998367310e-01 -2.004863880574703217e-02 1.415701508522033691e-01 1.840851753950119019e-01 -2.182695418596267700e-01 4.826739430427551270e-01 2.350486814975738525e-01 -1.583842784166336060e-01 2.009377181529998779e-01 2.735688090324401855e-01 5.078342929482460022e-02 5.687038879841566086e-03 -9.770925343036651611e-02 1.918113082647323608e-01 -2.405406981706619263e-01 1.450440436601638794e-01 8.548283576965332031e-02 1.686765067279338837e-02 -2.507264316082000732e-01 -1.916739973239600658e-03 -1.653854101896286011e-01
-6.315618008375167847e-02 7.366832345724105835e-02 -1.229060664772987366e-01 -5.346268415451049805e-02 3.323795646429061890e-02 3.969677910208702087e-02 1.170422416180372238e-02 1.491936743259429932e-01 2.460685372352600098e-02 3.549502193927764893e-01 1.673626601696014404e-01 1.063321232795715332e-01 -1.152194291353225708e-02 2.212548395618796349e-03 3.181785345077514648e-01 1.961117237806320190e-01 -1.832165755331516266e-02 3.276673257350921631e-01 -5.446218699216842651e-02 4.344921931624412537e-02 -1.233270242810249329e-01 -6.962763518095016479e-02 -1.588994711637496948e-01 6.317418534308671951e-03 1.050924807786941528e-01 -4.011814892292022705e-01 2.975400388240814209e-01 1.637216843664646149e-02 2.189782261848449707e-01 -1.259198337793350220e-01 1.354935914278030396e-01 -3.754197061061859131e-01
-1.726088821887969971e-01 2.264377474784851074e-02 9.365790337324142456e-02 1.652999967336654663e-01 2.330564260482788086e-01 3.203210607171058655e-02 1.788723766803741455e-01 -1.003941223025321960e-01 -4.155697226524353027e-01 2.905446290969848633e-01 1.820296198129653931e-01 8.537145704030990601e-02 -2.092982828617095947e-01 -2.031957544386386871e-02 1.641487777233123779e-01 -9.770991653203964233e-02 -1.622276157140731812e-01 9.609005600214004517e-02 -7.268340885639190674e-02 9.909621626138687134e-02 2.429834306240081787e-01 -4.551939368247985840e-01 -1.022290438413619995e-01 3.545247390866279602e-02 1.619695276021957397e-01 1.277945637702941895e-01 -7.817971706390380859e-02 2.009589970111846924e-01 8.145993202924728394e-02 -1.381304860115051270e-01 1.120445281267166138e-01 -4.469464719295501709e-02
-1.510604768991470337e-01 1.369096487760543823e-01 2.528671324253082275e-01 3.635756075382232666e-01 -4.569013789296150208e-02 -2.827724218368530273e-01 1.763506680727005005e-01 7.595605403184890747e-02 -1.678063720464706421e-01 2.285664379596710205e-01 2.480719685554504395e-01 -2.533863186836242676e-01 -2.528912425041198730e-01 -7.682232558727264404e-02 1.548869460821151733e-01 4.925451707094907761e-03 7.847106456756591797e-02 7.175592333078384399e-02 -2.341110073029994965e-02 9.045132249593734741e-02 -4.982466623187065125e-02 -1.849458664655685425e-01 -8.112908154726028442e-02 -9.174434095621109009e-02 8.590795099735260010e-02 -3.597080111503601074e-01 1.043827310204505920e-01 7.942061871290206909e-02 2.561160326004028320e-01 -2.034905999898910522e-01 -6.020675972104072571e-02 -8.396720141172409058e-02
-3.031201846897602081e-02 -2.131970599293708801e-03 1.019683014601469040e-02 1.324910074472427368e-01 8.336135745048522949e-02 -2.103695571422576904e-01 -2.371689081192016602e-01 7.114946842193603516e-02 -1.982260942459106445e-01 6.943018734455108643e-02 2.080280482769012451e-01 1.477551311254501343e-01 3.101839721202850342e-01 -4.958363249897956848e-02 2.649492025375366211e-01 -3.547921180725097656e-01 1.259128004312515259e-01 3.116215765476226807e-01 3.692168276757001877e-03 6.061911955475807190e-02 1.146859154105186462e-01 -4.397017061710357666e-01 4.869988188147544861e-02 -2.873439714312553406e-02 1.223346590995788574e-01 -1.068710461258888245e-01 -1.888785809278488159e-01 1.438793540000915527e-01 -1.699154824018478394e-01 -1.054273918271064758e-01 1.258270889520645142e-01 3.623218974098563194e-03
-8.075901865959167480e-02 -7.756433635950088501e-02 1.693925261497497559e-01 1.145907789468765259e-01 3.285197168588638306e-02 2.244870811700820923e-01 4.026531055569648743e-02 1.669996678829193115e-01 -1.713357865810394287e-01 7.103256881237030029e-02 2.376771867275238037e-01 -2.369297146797180176e-01 -3.102438449859619141e-01 -2.772811055183410645e-01 1.190165653824806213e-01 -7.661830633878707886e-02 1.786746829748153687e-01 1.362179368734359741e-01 -1.419798433780670166e-01 -5.253796279430389404e-02 1.557079553604125977e-01 -1.330314427614212036e-01 -1.988056302070617676e-01 9.232826530933380127e-02 1.112939640879631042e-01 -3.007236123085021973e-01 -8.580393344163894653e-02 9.981156885623931885e-02 -4.455207381397485733e-03 -4.533461928367614746e-01 -1.529244929552078247e-01 -1.095025092363357544e-01
[truncated: 3,270,502 more chars]
