# Supplementary material for: The Language of Innovation
Source: PLoS One. 2020 Apr 30;15(4):e0230107. doi: 10.1371/journal.pone.0230107 (PMC7194493; doi:10.1371/journal.pone.0230107)
Supplement: S7 File — (GZ) [file pone.0230107.s007.tar.gz › 1985-1989/V2Run_0_VS_4500_embeddings1985-1989ED32.txt]

-8.081555366516113281e-03 1.825209408998489380e-01 2.276813536882400513e-01 8.697342872619628906e-02 2.896922826766967773e-01 4.822362959384918213e-01 9.934805333614349365e-02 -1.971362829208374023e-01 2.126440405845642090e-01 -1.258074585348367691e-02 1.942536444403231144e-03 -2.402786016464233398e-01 1.276106685400009155e-01 -1.167129911482334137e-02 -6.569702178239822388e-02 1.360212564468383789e-01 1.528980135917663574e-01 -3.412210047245025635e-01 1.862398535013198853e-01 1.487649232149124146e-01 8.035063743591308594e-02 1.672003418207168579e-01 9.982116520404815674e-02 -5.482158437371253967e-02 2.724115736782550812e-03 -1.559275202453136444e-02 -1.046941727399826050e-01 8.915479481220245361e-02 -2.506970167160034180e-01 -2.531581223011016846e-01 5.215532332658767700e-02 8.266513794660568237e-02
6.346159614622592926e-03 2.894603908061981201e-01 -1.928814337588846684e-03 4.965964704751968384e-02 6.768930703401565552e-02 2.018609084188938141e-02 2.124195992946624756e-01 -2.076498270034790039e-01 3.985876441001892090e-01 2.389284819364547729e-01 -2.016306817531585693e-01 4.262953251600265503e-02 -3.443344961851835251e-03 1.344956457614898682e-01 1.940394788980484009e-01 1.474266350269317627e-01 3.692069649696350098e-01 -4.292960837483406067e-02 3.340287208557128906e-01 5.518526956439018250e-02 2.307449132204055786e-01 5.032237991690635681e-02 -8.832377195358276367e-02 -2.075534127652645111e-02 -2.591529786586761475e-01 1.824477612972259521e-01 1.010582819581031799e-01 3.594343364238739014e-02 -1.671234816312789917e-01 -1.057962104678153992e-01 -1.276674270629882812e-01 1.989566907286643982e-02
-1.580113545060157776e-02 2.843558788299560547e-01 -2.474994584918022156e-02 3.434373438358306885e-02 2.872136654332280159e-03 -3.048905730247497559e-02 1.732710599899291992e-01 -9.944972395896911621e-02 2.163170278072357178e-01 2.381705678999423981e-02 -6.102150678634643555e-02 2.459944337606430054e-01 -2.213138788938522339e-01 2.959698140621185303e-01 -3.692187666893005371e-01 -2.005301266908645630e-01 2.976962327957153320e-01 -1.613241247832775116e-02 1.789683997631072998e-01 2.104720771312713623e-01 1.285234838724136353e-01 1.925260722637176514e-01 2.500090003013610840e-01 -1.653739959001541138e-01 -8.725599199533462524e-02 -1.014634966850280762e-01 -1.164463162422180176e-02 2.669442296028137207e-01 1.780841685831546783e-02 -1.659466475248336792e-01 -1.574619710445404053e-01 -3.060952574014663696e-02
-1.874572336673736572e-01 3.536493182182312012e-01 7.925950735807418823e-02 3.942172229290008545e-02 2.151748836040496826e-01 -1.067414581775665283e-01 4.334174841642379761e-02 -2.059270143508911133e-01 2.427061200141906738e-01 2.288430482149124146e-01 -3.130142092704772949e-01 2.222146652638912201e-02 -1.799706220626831055e-01 2.148659825325012207e-01 3.462446108460426331e-02 1.899615973234176636e-01 2.056731879711151123e-01 -2.024445086717605591e-01 2.120721489191055298e-01 -2.090056091547012329e-01 -2.690655924379825592e-02 1.682931780815124512e-01 4.709630738943815231e-03 -4.671160876750946045e-02 1.931248754262924194e-01 4.413984343409538269e-02 -8.601851761341094971e-02 3.125524520874023438e-01 -7.984502613544464111e-02 1.407170593738555908e-01 -1.261627823114395142e-01 1.215238049626350403e-01
-2.357955873012542725e-01 4.091476202011108398e-01 1.635564491152763367e-02 -1.267788112163543701e-01 -2.527897432446479797e-02 -3.008755110204219818e-02 2.634756565093994141e-01 -1.947026252746582031e-01 2.152019888162612915e-01 1.225799024105072021e-01 3.298411145806312561e-02 -5.494501441717147827e-02 8.962112665176391602e-02 -1.125958655029535294e-02 -6.002013757824897766e-02 -2.157370150089263916e-01 1.982380598783493042e-01 -2.132645249366760254e-01 -7.699029892683029175e-02 -2.117056250572204590e-01 3.577837944030761719e-01 2.032371461391448975e-01 2.321542203426361084e-01 -1.158750243484973907e-02 1.847122311592102051e-01 4.858713224530220032e-02 -3.515274450182914734e-02 2.968324422836303711e-01 -5.278708413243293762e-02 -1.732178628444671631e-01 -9.358130395412445068e-02 4.234508797526359558e-02
8.274389430880546570e-03 4.610811471939086914e-01 -1.128912270069122314e-01 8.302394300699234009e-02 1.060640960931777954e-01 7.181003689765930176e-02 1.717250421643257141e-02 -5.204957351088523865e-02 1.612019240856170654e-01 -1.961753964424133301e-01 4.979646950960159302e-02 -1.088514924049377441e-01 -2.008589655160903931e-01 8.451522886753082275e-02 3.574937954545021057e-02 -1.929348260164260864e-01 2.365095168352127075e-01 -2.715936005115509033e-01 9.991648048162460327e-02 -1.302132010459899902e-01 1.118069812655448914e-01 1.947542876005172729e-01 -9.099928289651870728e-02 -7.114687561988830566e-02 3.454358875751495361e-01 1.968811452388763428e-01 3.434567153453826904e-02 3.633969128131866455e-01 -5.235031619668006897e-02 -1.985881477594375610e-01 -1.522431671619415283e-01 8.004697412252426147e-02
-1.434810608625411987e-01 4.103319346904754639e-01 3.215867280960083008e-02 -8.309513330459594727e-02 -2.733537368476390839e-02 2.907600104808807373e-01 -1.142197847366333008e-02 -8.757732808589935303e-02 3.642988204956054688e-01 4.965858533978462219e-02 3.073746562004089355e-01 7.204057276248931885e-02 5.404631048440933228e-02 1.039112880825996399e-01 -1.633702814579010010e-01 -9.658898925408720970e-04 3.863927125930786133e-01 -1.763671934604644775e-01 1.335887610912322998e-01 8.893962949514389038e-02 1.812169700860977173e-01 -4.872547835111618042e-02 1.046369075775146484e-01 -3.916558623313903809e-02 5.539409816265106201e-02 8.592008054256439209e-02 2.037362456321716309e-01 2.700713872909545898e-01 -1.143578216433525085e-01 -1.663676798343658447e-01 -1.189485117793083191e-01 -3.309243917465209961e-02
1.270274221897125244e-01 1.828431636095046997e-01 1.542161852121353149e-01 1.244496461004018784e-02 1.755889058113098145e-01 -5.921451374888420105e-02 1.500853896141052246e-01 -9.285471588373184204e-02 2.752403020858764648e-01 1.254216879606246948e-01 -2.233254164457321167e-01 -1.427181661128997803e-01 -3.846914172172546387e-01 2.247487753629684448e-01 3.842587023973464966e-02 2.121241986751556396e-01 3.244096934795379639e-01 -2.151166349649429321e-01 5.589438602328300476e-02 -3.817535191774368286e-02 2.740537822246551514e-01 2.887593507766723633e-01 4.394216835498809814e-02 4.061048477888107300e-02 2.689546942710876465e-01 6.263916194438934326e-02 -8.723520487546920776e-02 -1.657844893634319305e-02 -2.077792286872863770e-01 -1.272047683596611023e-02 4.181169345974922180e-02 8.314409852027893066e-02
-2.396940998733043671e-02 4.990100264549255371e-01 -7.157937437295913696e-02 4.216402024030685425e-02 -2.241467088460922241e-01 -3.013118356466293335e-02 2.100863456726074219e-01 -3.050727955996990204e-02 3.076002895832061768e-01 3.408249914646148682e-01 -2.111384868621826172e-01 -6.957101076841354370e-02 -1.065331995487213135e-01 1.927780210971832275e-01 3.845011442899703979e-02 5.203232914209365845e-02 1.435935590416193008e-02 -3.413312435150146484e-01 2.121115475893020630e-01 -5.621086806058883667e-02 2.757688462734222412e-01 2.315122634172439575e-02 4.868445545434951782e-02 3.619308397173881531e-02 1.004778742790222168e-01 -1.277426183223724365e-01 -1.171894595026969910e-01 -4.520410299301147461e-02 -9.330108761787414551e-02 1.306581497192382812e-01 -1.082789376378059387e-01 9.786837548017501831e-02
3.417760729789733887e-01 4.958638548851013184e-02 -9.660460054874420166e-02 -2.415146827697753906e-01 2.898711562156677246e-01 1.071873456239700317e-01 3.299457132816314697e-01 -3.086225986480712891e-01 3.609746396541595459e-01 -6.982105225324630737e-02 -1.763964816927909851e-02 7.785107195377349854e-02 8.736726641654968262e-02 1.443509459495544434e-01 7.576750963926315308e-02 2.100368291139602661e-01 8.690740168094635010e-02 -2.305953502655029297e-01 -1.495669633150100708e-01 -3.085153698921203613e-01 1.442006975412368774e-01 -5.969700589776039124e-02 9.709749370813369751e-03 -4.555114731192588806e-02 1.087513938546180725e-01 -1.956368535757064819e-01 -5.300646275281906128e-02 1.204329505562782288e-01 -8.575628697872161865e-02 -1.094876974821090698e-01 -2.690911106765270233e-02 3.577509522438049316e-02
1.090573966503143311e-01 4.588956832885742188e-01 8.587705343961715698e-02 1.024520397186279297e-01 -1.028379797935485840e-02 -1.889459341764450073e-01 -1.061751227825880051e-02 5.246168933808803558e-03 1.589570790529251099e-01 1.501752883195877075e-01 -5.456241965293884277e-02 1.964248567819595337e-01 -1.338821500539779663e-01 3.669865131378173828e-01 1.323772221803665161e-01 -1.037349253892898560e-01 1.550370305776596069e-01 -3.203643262386322021e-01 2.583695650100708008e-01 -1.431899517774581909e-02 1.996442973613739014e-01 3.333002626895904541e-01 -1.466366797685623169e-01 1.101811677217483521e-01 -2.085606157779693604e-01 1.189021244645118713e-01 -3.108617663383483887e-02 -1.070208288729190826e-02 6.846434623003005981e-02 5.741626396775245667e-02 -8.974899351596832275e-02 2.148917317390441895e-02
-2.693137824535369873e-01 4.749350249767303467e-01 1.590217947959899902e-01 4.013504460453987122e-02 4.542253613471984863e-01 1.030851975083351135e-01 2.109860181808471680e-01 -2.140447199344635010e-01 1.006006225943565369e-01 -1.263219118118286133e-02 7.923080027103424072e-02 1.116177663207054138e-01 -1.211111694574356079e-01 2.290754020214080811e-01 5.565379280596971512e-03 1.548462212085723877e-01 1.589701920747756958e-01 -1.552621275186538696e-01 -8.036832511425018311e-02 -1.486278772354125977e-01 1.305994112044572830e-02 3.623312711715698242e-02 2.173727601766586304e-01 -2.680508792400360107e-01 -8.847917430102825165e-03 8.597934991121292114e-02 -4.801822081208229065e-02 -4.358420148491859436e-02 -2.052569761872291565e-03 -3.084095194935798645e-03 -1.839063316583633423e-01 5.948611721396446228e-02
-5.060518532991409302e-02 2.480136901140213013e-01 3.703072965145111084e-01 8.741766214370727539e-02 1.291353106498718262e-01 1.377792805433273315e-01 -8.881368488073348999e-02 -2.704266905784606934e-01 1.709387600421905518e-01 -1.176843326538801193e-02 7.299826294183731079e-02 2.693257033824920654e-01 -1.251913607120513916e-01 2.271473258733749390e-01 -4.784291982650756836e-02 -1.324109435081481934e-01 2.086476534605026245e-01 -1.723726689815521240e-01 2.894276976585388184e-01 2.824823558330535889e-01 1.933114826679229736e-01 -2.655611187219619751e-02 7.844248414039611816e-02 9.574971161782741547e-03 2.989165782928466797e-01 -1.353122293949127197e-02 1.217027306556701660e-01 2.941287457942962646e-01 -8.432793617248535156e-02 -3.039526008069515228e-02 3.031859814655035734e-04 1.201880350708961487e-02
-9.485833579674363136e-04 3.072792887687683105e-01 1.998914219439029694e-02 -6.797767430543899536e-02 -1.093318089842796326e-01 -7.193293422460556030e-02 6.768646836280822754e-02 -2.419370710849761963e-01 4.124268889427185059e-01 -1.555276513099670410e-01 5.720896646380424500e-02 -3.610073123127222061e-03 7.776778936386108398e-02 5.703958496451377869e-02 1.331396102905273438e-01 1.238355338573455811e-01 3.387570083141326904e-01 -1.773996651172637939e-01 3.345553874969482422e-01 1.202720105648040771e-01 7.162934541702270508e-02 5.074579268693923950e-02 1.030874028801918030e-01 -1.714868992567062378e-01 -5.651879124343395233e-03 1.230708807706832886e-01 -3.241908848285675049e-01 1.096649318933486938e-01 -8.493802696466445923e-02 1.326836049556732178e-01 2.450579255819320679e-01 -2.069883495569229126e-01
-3.270299732685089111e-02 4.768118560314178467e-01 6.831572949886322021e-02 1.167509555816650391e-01 5.941901355981826782e-02 -9.215911477804183960e-02 6.678508967161178589e-02 -7.815995812416076660e-02 2.454396635293960571e-01 1.379314810037612915e-01 6.981780380010604858e-02 1.497590988874435425e-01 -7.866448909044265747e-02 2.834484577178955078e-01 2.559205293655395508e-01 5.377214401960372925e-02 7.794857770204544067e-02 -3.333950340747833252e-01 1.724039167165756226e-01 -4.891923442482948303e-02 7.476341724395751953e-02 1.928061991930007935e-02 3.307289779186248779e-01 1.284803152084350586e-01 1.254810485988855362e-03 8.454480767250061035e-02 -2.072883397340774536e-01 1.390044242143630981e-01 -1.998404264450073242e-01 1.055822893977165222e-02 9.705787897109985352e-02 2.628718316555023193e-01
-1.556052863597869873e-01 1.885853409767150879e-01 1.465202718973159790e-01 3.152690455317497253e-02 6.243418902158737183e-02 2.815799713134765625e-01 3.363691568374633789e-01 -2.077582031488418579e-01 3.391021788120269775e-01 -1.311738640069961548e-01 -1.384192109107971191e-01 1.074457019567489624e-01 9.120227396488189697e-02 1.037614494562149048e-01 6.847365200519561768e-02 -7.422008365392684937e-02 3.588883280754089355e-01 -1.439615637063980103e-01 3.553260564804077148e-01 6.480132043361663818e-02 1.617429703474044800e-01 -7.846609503030776978e-02 6.687597185373306274e-02 2.377672865986824036e-02 1.552033722400665283e-01 8.287030458450317383e-02 -2.987288236618041992e-01 3.377291187644004822e-02 1.701280288398265839e-02 6.666734814643859863e-02 -6.991267669945955276e-03 -2.064694315195083618e-01
5.135162174701690674e-02 3.042014837265014648e-01 6.240730360150337219e-02 -1.347536593675613403e-01 1.329765915870666504e-01 2.362589985132217407e-01 -1.803750731050968170e-02 -7.546381652355194092e-02 2.513553202152252197e-01 -2.118816040456295013e-02 2.111582756042480469e-01 1.640976667404174805e-01 -2.758634686470031738e-01 1.374598294496536255e-01 9.750601649284362793e-02 7.065041363239288330e-02 -3.454532846808433533e-02 -1.166788041591644287e-01 2.145814150571823120e-01 -1.676977127790451050e-01 2.106819152832031250e-01 1.643349230289459229e-01 1.106635332107543945e-01 7.259947806596755981e-02 3.433545529842376709e-01 9.360788017511367798e-02 -1.151161193847656250e-01 1.885118335485458374e-01 -2.024315148591995239e-01 -2.820042073726654053e-01 -2.684313058853149414e-01 -1.127947345376014709e-01
9.247316420078277588e-02 7.928591221570968628e-02 1.584179997444152832e-01 -1.509672403335571289e-01 -8.392706513404846191e-02 1.805852353572845459e-01 -1.599262803792953491e-01 -3.040831685066223145e-01 3.884585797786712646e-01 -1.974821835756301880e-01 -4.588213935494422913e-02 1.746050119400024414e-01 1.094457879662513733e-01 4.083340987563133240e-03 -4.583071917295455933e-02 2.132223993539810181e-01 1.557242274284362793e-01 -3.995079100131988525e-01 1.655007451772689819e-01 3.808772936463356018e-02 -2.912385016679763794e-02 1.404846012592315674e-01 -2.308013588190078735e-01 -1.862156391143798828e-01 3.859604476019740105e-04 8.100107312202453613e-02 -3.221189975738525391e-01 7.601042836904525757e-02 -1.445464938879013062e-01 5.520214885473251343e-02 -1.901757717132568359e-01 9.578635916113853455e-03
2.956491410732269287e-01 1.523718982934951782e-01 -1.824293285608291626e-01 -1.048984080553054810e-01 2.617014646530151367e-01 1.991428434848785400e-01 1.890694200992584229e-01 -1.887610554695129395e-01 1.666781753301620483e-01 2.944425046443939209e-01 9.997748583555221558e-02 1.771852076053619385e-01 2.792541086673736572e-01 3.375842869281768799e-01 6.396636366844177246e-02 -3.846656158566474915e-02 2.311000823974609375e-01 -1.794518232345581055e-01 4.255191609263420105e-02 9.278344362974166870e-02 2.882347069680690765e-02 -2.393529750406742096e-03 -8.282110095024108887e-02 -1.535779535770416260e-01 -1.014646664261817932e-01 4.633433185517787933e-03 -1.343455314636230469e-01 3.300992250442504883e-01 -3.236339241266250610e-02 1.593930572271347046e-01 -1.408127099275588989e-01 3.545724228024482727e-02
-1.438260525465011597e-01 3.774325847625732422e-01 2.545998096466064453e-01 -3.798759356141090393e-02 -2.670023217797279358e-02 7.769785821437835693e-02 2.436887845396995544e-02 -7.728930562734603882e-02 3.327944278717041016e-01 1.439336985349655151e-01 1.677389256656169891e-02 1.356356441974639893e-01 -1.133673824369907379e-02 2.080575078725814819e-01 9.206315129995346069e-02 -1.627851836383342743e-02 3.736856281757354736e-01 -2.923938632011413574e-02 -2.647846341133117676e-01 9.561150521039962769e-02 9.447550773620605469e-02 3.683000206947326660e-01 1.931683905422687531e-02 1.092740520834922791e-01 -1.387705653905868530e-01 -7.479882240295410156e-02 -2.074259966611862183e-01 3.799761831760406494e-02 2.523760199546813965e-01 1.263250410556793213e-01 7.444367557764053345e-02 1.543532460927963257e-01
-1.571551561355590820e-01 3.370999395847320557e-01 -3.048143116757273674e-04 1.618645340204238892e-01 -9.037338942289352417e-02 1.429638713598251343e-01 9.717027097940444946e-02 -1.111127063632011414e-01 2.501301765441894531e-01 -1.777021028101444244e-02 -1.742074936628341675e-01 -1.181429699063301086e-01 -9.098254144191741943e-02 2.248033434152603149e-01 -1.196959521621465683e-03 -6.539759691804647446e-03 4.537982121109962463e-02 -1.713357865810394287e-01 1.140002459287643433e-01 2.780588157474994659e-02 3.036456406116485596e-01 2.875275611877441406e-01 -1.590795069932937622e-01 1.158812865614891052e-01 2.049648016691207886e-01 -1.002873703837394714e-01 -3.156285732984542847e-02 1.801178157329559326e-01 -4.607078731060028076e-01 -8.485598862171173096e-02 -2.298475950956344604e-01 -4.944930598139762878e-02
-3.835921883583068848e-01 2.090111374855041504e-01 -6.642939150333404541e-02 -1.219164133071899414e-01 1.833675503730773926e-01 6.044264510273933411e-02 4.806866496801376343e-02 3.623178228735923767e-02 1.756448447704315186e-01 1.244532316923141479e-01 -4.041547700762748718e-02 2.208091616630554199e-01 -1.277088671922683716e-01 3.848980665206909180e-01 1.673899143934249878e-01 6.527563184499740601e-02 2.062559723854064941e-01 -2.636619210243225098e-01 5.319928377866744995e-02 1.061276812106370926e-02 1.551225632429122925e-01 1.227270886301994324e-01 2.286932319402694702e-01 -1.382756233215332031e-01 2.740398347377777100e-01 7.217615842819213867e-02 8.772188425064086914e-02 2.779331207275390625e-01 -2.049642950296401978e-01 -9.986107237637042999e-03 8.088849484920501709e-02 -1.268013715744018555e-01
-1.807280927896499634e-01 4.089518189430236816e-01 -8.348979055881500244e-02 -2.532916963100433350e-01 -2.394426986575126648e-02 2.502045333385467529e-01 1.534149702638387680e-02 -2.291690707206726074e-01 3.758851587772369385e-01 1.097721979022026062e-01 1.473412383347749710e-02 1.182910427451133728e-01 -1.397179067134857178e-01 7.262463122606277466e-02 1.106841266155242920e-01 1.157369557768106461e-02 2.785879746079444885e-02 -2.304398268461227417e-01 -6.122582033276557922e-02 1.925010532140731812e-01 -4.623358324170112610e-02 1.734990626573562622e-01 -2.377931959927082062e-02 -4.402700066566467285e-02 9.042640030384063721e-02 -1.409206688404083252e-01 -7.841008901596069336e-02 -1.115741506218910217e-01 -1.693342030048370361e-01 -8.399026095867156982e-02 -4.042106270790100098e-01 -1.820300072431564331e-01
1.757809966802597046e-01 6.416622549295425415e-02 2.618047893047332764e-01 -1.639679670333862305e-01 -1.072057783603668213e-01 1.474672406911849976e-01 -6.256373599171638489e-03 9.409110993146896362e-02 1.494254469871520996e-01 6.187362223863601685e-02 -1.846221089363098145e-01 1.519191712141036987e-01 3.297455981373786926e-02 3.506352901458740234e-01 2.495379596948623657e-01 2.834426760673522949e-01 -1.786328256130218506e-01 -2.295664250850677490e-01 8.970615267753601074e-02 2.551857829093933105e-01 2.267108708620071411e-01 2.355201914906501770e-02 9.834542870521545410e-02 -6.071380525827407837e-02 -4.698264598846435547e-02 1.077940091490745544e-01 -3.811949193477630615e-01 2.423324882984161377e-01 9.418436884880065918e-02 -1.083201766014099121e-01 7.043213699944317341e-04 -1.261277347803115845e-01
3.704389557242393494e-02 2.980547249317169189e-01 -2.392211407423019409e-01 1.402773335576057434e-02 3.609394431114196777e-01 1.360162794589996338e-01 -4.248952493071556091e-02 -1.011069342494010925e-01 3.179013431072235107e-01 2.081258967518806458e-02 3.837744146585464478e-02 5.247161537408828735e-02 -1.735329031944274902e-01 2.769690752029418945e-01 1.446434408426284790e-01 1.053609624505043030e-01 -4.292576014995574951e-02 1.407223660498857498e-02 2.616629302501678467e-01 -1.035659834742546082e-01 1.956157088279724121e-01 4.505597800016403198e-02 -1.790353655815124512e-01 3.486882662400603294e-03 1.756014972925186157e-01 -2.737299352884292603e-02 1.638354063034057617e-01 3.646542131900787354e-01 5.510964244604110718e-02 -1.499385535717010498e-01 -2.326977252960205078e-01 -1.494350433349609375e-01
5.159501358866691589e-02 3.300629556179046631e-01 -1.899739652872085571e-01 -2.099455446004867554e-01 1.653996296226978302e-02 1.835747510194778442e-01 8.044168353080749512e-02 -2.389336563646793365e-02 1.853731870651245117e-01 -1.723417453467845917e-02 1.136482134461402893e-02 8.793164044618606567e-02 -7.475151121616363525e-02 3.438456356525421143e-01 6.211643666028976440e-02 9.554238617420196533e-02 4.081584513187408447e-02 -7.958653382956981659e-03 2.012414038181304932e-01 -1.069360822439193726e-01 2.749545872211456299e-01 3.951569795608520508e-01 1.598557457327842712e-02 -1.342620328068733215e-02 3.758965730667114258e-01 2.063697949051856995e-02 9.230288863182067871e-02 2.606163024902343750e-01 1.698130182921886444e-02 -1.147921383380889893e-01 -2.590114772319793701e-01 5.764892324805259705e-02
-7.423447817564010620e-02 4.571156203746795654e-01 6.125603243708610535e-02 9.673591703176498413e-02 9.679274633526802063e-03 -4.428531974554061890e-02 1.869768053293228149e-01 5.018293857574462891e-02 8.956685662269592285e-02 1.403400152921676636e-01 -2.873361110687255859e-01 -1.667205393314361572e-01 8.597209304571151733e-02 1.427354812622070312e-01 3.195212781429290771e-01 1.815266162157058716e-02 -1.878588832914829254e-02 -1.618738025426864624e-01 1.569423526525497437e-01 9.291598945856094360e-02 -1.099719554185867310e-01 2.662333846092224121e-01 1.325392127037048340e-01 -1.608348339796066284e-01 1.405332535505294800e-01 9.622136503458023071e-02 -1.396825164556503296e-01 2.779031991958618164e-01 -1.493781805038452148e-01 -2.801896035671234131e-01 -1.592894345521926880e-01 1.626533269882202148e-01
-1.092597320675849915e-01 4.061974585056304932e-01 5.626635253429412842e-02 4.943370074033737183e-02 2.192654013633728027e-01 2.795908451080322266e-01 2.679205536842346191e-01 -1.458827406167984009e-01 2.288128584623336792e-01 9.526894986629486084e-02 1.624249294400215149e-02 3.523195162415504456e-02 -1.315737813711166382e-01 1.552327815443277359e-02 -1.467582732439041138e-01 -2.230172418057918549e-02 1.584738790988922119e-01 -3.374284207820892334e-01 1.827616542577743530e-01 -1.729624867439270020e-01 1.248459145426750183e-01 7.956588268280029297e-02 -3.321172669529914856e-02 3.155868649482727051e-01 -2.268062382936477661e-01 -1.499091237783432007e-01 -7.571285218000411987e-02 7.333154976367950439e-02 -8.958911895751953125e-02 2.629697024822235107e-01 -9.194110333919525146e-02 7.666749879717826843e-03
3.403271734714508057e-02 3.425695896148681641e-01 -1.546390503644943237e-01 -1.423618793487548828e-01 4.311986640095710754e-02 2.339831292629241943e-01 6.710226647555828094e-03 -1.175648123025894165e-01 4.159988164901733398e-01 1.098485738039016724e-01 -9.931627660989761353e-02 1.756046712398529053e-02 -1.134453043341636658e-01 2.416735440492630005e-01 1.877385191619396210e-02 -1.509797722101211548e-01 -4.204948246479034424e-02 -6.510607898235321045e-02 3.108738362789154053e-01 -3.048768639564514160e-01 2.339156717061996460e-01 7.890198379755020142e-02 -4.370301589369773865e-02 -8.749743551015853882e-02 3.150967359542846680e-01 1.302006002515554428e-02 -4.048059508204460144e-02 2.987185120582580566e-01 2.219612523913383484e-02 -5.735448095947504044e-03 -9.876850992441177368e-02 1.019886359572410583e-01
-5.593461170792579651e-02 3.811231851577758789e-01 -9.870613366365432739e-02 6.345679610967636108e-02 1.903618276119232178e-01 1.716747730970382690e-01 5.603146925568580627e-02 -1.131595596671104431e-01 3.329411149024963379e-01 -1.369854956865310669e-01 7.446178793907165527e-02 1.955573260784149170e-02 -1.529678404331207275e-01 2.046747356653213501e-01 3.763741254806518555e-02 1.980489939451217651e-01 -1.345727741718292236e-01 -3.395329043269157410e-02 3.103803694248199463e-01 -2.105879783630371094e-01 4.029276371002197266e-01 2.320245951414108276e-01 -1.464849803596735001e-02 -1.002165228128433228e-01 5.923036485910415649e-02 1.124955415725708008e-01 -1.074197888374328613e-01 1.067435592412948608e-01 5.088364705443382263e-02 -1.561394929885864258e-01 -2.159988433122634888e-01 1.249346286058425903e-01
1.030512303113937378e-01 4.351598620414733887e-01 2.120033800601959229e-01 -1.976097235456109047e-03 1.125739738345146179e-01 1.467718780040740967e-01 -3.803036361932754517e-02 -1.366549283266067505e-01 3.887090384960174561e-01 -1.100050061941146851e-01 9.853039681911468506e-02 -8.439482748508453369e-02 -3.585496842861175537e-01 2.456188946962356567e-01 -1.736575514078140259e-01 -1.157348975539207458e-01 1.636468917131423950e-01 3.302846848964691162e-02 2.123170047998428345e-01 2.081746011972427368e-01 3.492637351155281067e-02 2.436184696853160858e-02 1.961989253759384155e-01 -8.905739337205886841e-02 -5.094907060265541077e-02 -1.916217058897018433e-01 5.069911107420921326e-02 2.296465337276458740e-01 -1.249318048357963562e-01 -1.138158291578292847e-01 -2.269466407597064972e-02 6.505458150058984756e-03
8.988930284976959229e-02 4.443137943744659424e-01 -1.390135884284973145e-01 -2.715873122215270996e-01 2.150749713182449341e-01 6.445771455764770508e-02 4.139024317264556885e-01 -2.858714759349822998e-01 6.963805109262466431e-02 -1.413161158561706543e-01 -1.777028143405914307e-01 7.405519485473632812e-02 -1.141190007328987122e-01 2.437679916620254517e-01 -2.195026166737079620e-02 1.354169398546218872e-01 5.846367776393890381e-02 -3.071051537990570068e-01 1.735321991145610809e-02 -5.642173346132040024e-03 4.080060496926307678e-02 -7.265245169401168823e-02 6.445138156414031982e-02 -1.222276464104652405e-01 -1.079091988503932953e-02 -4.849557951092720032e-02 -2.428860776126384735e-02 1.844693869352340698e-01 -4.330269247293472290e-02 2.759741246700286865e-02 1.844166517257690430e-01 2.167688459157943726e-01
-9.516448527574539185e-02 4.074429869651794434e-01 -1.439391076564788818e-02 2.776606939733028412e-02 1.035214439034461975e-01 7.554119080305099487e-02 -9.311557747423648834e-03 -1.300752758979797363e-01 3.783833086490631104e-01 3.256785124540328979e-02 -2.095981091260910034e-01 2.023372799158096313e-01 -2.186244875192642212e-01 -6.510455906391143799e-02 1.880147308111190796e-02 -1.650297194719314575e-01 2.404250502586364746e-01 -2.745817005634307861e-01 9.320946782827377319e-02 9.739021211862564087e-02 -1.686359569430351257e-02 -7.327545434236526489e-02 2.283433377742767334e-01 -1.631418615579605103e-01 7.493520621210336685e-03 -1.688112765550613403e-01 2.428929805755615234e-01 3.548717498779296875e-01 -2.292573638260364532e-02 1.182833313941955566e-01 -7.875841110944747925e-02 -1.086781769990921021e-01
-5.095739290118217468e-02 1.977004855871200562e-01 2.043022811412811279e-01 -7.393875718116760254e-02 1.624849587678909302e-01 -6.760105490684509277e-02 -9.049486368894577026e-02 -2.643690705299377441e-01 -8.176931738853454590e-02 8.498840034008026123e-02 -1.983364112675189972e-02 -5.727372691035270691e-02 1.129687502980232239e-01 3.899600803852081299e-01 -4.026751592755317688e-02 2.739111483097076416e-01 1.975482851266860962e-01 -2.774817645549774170e-01 2.890724241733551025e-01 1.163229867815971375e-01 2.577539980411529541e-01 -2.142239660024642944e-01 -2.461058050394058228e-01 1.719306111335754395e-01 1.631621867418289185e-01 -3.565209452062845230e-03 -2.554870024323463440e-02 -4.365536570549011230e-02 -1.039526686072349548e-01 -2.584077119827270508e-01 -4.414739087224006653e-02 1.367554515600204468e-01
1.031748764216899872e-02 3.419529199600219727e-01 -1.161442920565605164e-01 1.015882790088653564e-01 -1.130421459674835205e-02 2.356651723384857178e-01 -4.511569067835807800e-02 -2.150654792785644531e-01 2.814566493034362793e-01 9.303373098373413086e-02 1.052222028374671936e-01 8.159014582633972168e-02 1.402119547128677368e-02 8.001694828271865845e-02 9.681428968906402588e-02 2.156095504760742188e-01 8.594848960638046265e-02 -3.463517501950263977e-02 3.535639941692352295e-01 -1.372281163930892944e-01 1.806429326534271240e-01 1.117866188287734985e-01 3.209743276238441467e-02 -1.720960885286331177e-01 2.454840391874313354e-01 -2.052483893930912018e-02 -5.468661710619926453e-02 4.062768816947937012e-01 -2.059761062264442444e-02 -3.079690337181091309e-01 -1.246180087327957153e-01 1.392867863178253174e-01
-2.103897333145141602e-01 3.620656430721282959e-01 5.954968184232711792e-02 -7.685663551092147827e-02 7.354214042425155640e-02 1.375197712332010269e-02 4.021123424172401428e-02 -8.551525324583053589e-02 3.919177949428558350e-01 1.092439740896224976e-01 3.316208720207214355e-01 1.207108199596405029e-01 -6.910503655672073364e-02 -7.838189601898193359e-02 2.803806401789188385e-02 5.771010369062423706e-02 8.806830644607543945e-02 -3.390078246593475342e-01 2.411122061312198639e-02 -1.030709892511367798e-01 8.136183023452758789e-02 1.811002939939498901e-01 -1.045628860592842102e-01 -6.188800930976867676e-02 1.189027260988950729e-02 1.106227040290832520e-01 -1.536728143692016602e-01 4.917838275432586670e-01 1.542471945285797119e-01 -3.461988270282745361e-02 -6.681533902883529663e-02 -1.351700909435749054e-02
-2.369966208934783936e-01 2.601798772811889648e-01 -3.940592519938945770e-03 1.720242202281951904e-01 2.418344467878341675e-01 -5.074787139892578125e-02 2.812985777854919434e-01 -2.793724536895751953e-01 9.197854995727539062e-02 -2.533706426620483398e-01 -2.978575825691223145e-01 9.017699956893920898e-02 -9.757682681083679199e-02 3.463793173432350159e-02 8.766710758209228516e-02 1.275633275508880615e-01 3.434045240283012390e-02 -2.214617133140563965e-01 1.687893569469451904e-01 8.073730021715164185e-02 3.418398499488830566e-01 -2.736084721982479095e-02 1.333250850439071655e-01 2.712073922157287598e-02 7.032226026058197021e-02 -3.370427191257476807e-01 -1.499349325895309448e-01 -4.597023874521255493e-02 1.002895683050155640e-01 -2.078324556350708008e-01 -7.621727138757705688e-02 2.370655722916126251e-02
2.044630795717239380e-01 4.385990649461746216e-02 2.608224563300609589e-02 -1.419026851654052734e-01 5.159090086817741394e-02 2.472782507538795471e-02 -5.802844837307929993e-02 -1.086739227175712585e-01 9.211210161447525024e-02 1.987959742546081543e-01 -1.853637546300888062e-01 2.648549973964691162e-01 -2.691754996776580811e-01 8.505495637655258179e-02 1.659642159938812256e-01 -3.608749946579337120e-03 1.368004381656646729e-01 -1.247741729021072388e-01 4.517846703529357910e-01 -1.269266307353973389e-01 1.983680278062820435e-01 1.777307391166687012e-01 -7.578158378601074219e-02 -4.305671155452728271e-02 -1.993492245674133301e-02 -2.236905544996261597e-01 -1.798941045999526978e-01 1.094583272933959961e-01 -2.330282479524612427e-01 -3.457687199115753174e-01 -2.057630121707916260e-01 -1.150341480970382690e-01
1.781630329787731171e-02 2.759702801704406738e-01 1.253553330898284912e-01 -1.932796388864517212e-01 1.634391695261001587e-01 3.096759021282196045e-01 -6.540331244468688965e-02 -1.364872157573699951e-01 2.527222335338592529e-01 4.155813902616500854e-02 1.923377253115177155e-02 -7.874827831983566284e-02 -6.357868760824203491e-02 7.135254144668579102e-02 -9.624349325895309448e-02 -3.918901830911636353e-02 3.526914119720458984e-02 -2.730363607406616211e-01 1.644510626792907715e-01 -1.726568788290023804e-01 1.390221808105707169e-02 3.697793483734130859e-01 1.109336912631988525e-01 -2.398938387632369995e-01 1.641058623790740967e-01 2.855791449546813965e-01 1.079208701848983765e-01 3.198160231113433838e-01 -1.134686768054962158e-01 -2.042670845985412598e-01 -1.196248382329940796e-01 -4.557416960597038269e-02
6.056487187743186951e-02 1.238375902175903320e-01 -6.304682698100805283e-03 1.055549606680870056e-01 2.886213660240173340e-01 1.305452287197113037e-01 -2.758186161518096924e-01 -1.376732736825942993e-01 5.973297357559204102e-02 4.927277937531471252e-02 -2.946766614913940430e-01 -4.430316388607025146e-02 2.166607975959777832e-02 1.430695801973342896e-01 -1.594902575016021729e-01 3.464417457580566406e-01 9.792192280292510986e-02 -3.903455436229705811e-01 7.606966048479080200e-02 6.287102401256561279e-02 1.858729571104049683e-01 2.117356359958648682e-01 1.278154104948043823e-01 -8.339533209800720215e-02 -1.163612157106399536e-01 2.190961241722106934e-01 1.631543338298797607e-01 1.866875439882278442e-01 -3.777119889855384827e-02 1.747897565364837646e-01 -1.185501441359519958e-01 2.642596662044525146e-01
-1.242384314537048340e-01 2.522802650928497314e-01 1.287444233894348145e-01 -1.327039897441864014e-01 1.123104542493820190e-01 1.934646666049957275e-01 1.629040241241455078e-01 -2.913421392440795898e-01 2.769196927547454834e-01 6.229335069656372070e-02 1.875499188899993896e-01 4.437259957194328308e-02 -2.283087074756622314e-01 -9.005698561668395996e-02 1.020862162113189697e-01 -1.498445682227611542e-02 1.141188517212867737e-01 -2.138391733169555664e-01 1.993154734373092651e-01 6.016210094094276428e-02 4.069899395108222961e-02 2.682313621044158936e-01 -1.135383471846580505e-01 3.843175992369651794e-02 1.392312645912170410e-01 7.606142759323120117e-02 -8.574574440717697144e-02 4.351790249347686768e-01 -8.451719582080841064e-02 -1.620441824197769165e-01 -2.861985564231872559e-01 -9.695322066545486450e-02
3.081554174423217773e-01 1.328787654638290405e-01 -1.579548269510269165e-01 -1.435095667839050293e-01 -1.091393604874610901e-01 7.578269392251968384e-02 -1.157218292355537415e-01 -2.101914733648300171e-01 1.002382338047027588e-01 2.719269394874572754e-01 1.416312456130981445e-01 -6.794701516628265381e-02 6.105542927980422974e-02 3.125650584697723389e-01 8.291196078062057495e-02 8.629925549030303955e-03 1.442189067602157593e-01 -4.079477488994598389e-01 -9.029323607683181763e-02 -8.710296452045440674e-02 1.030338183045387268e-01 4.098094105720520020e-01 -1.266287565231323242e-01 -1.246858090162277222e-01 -7.382619380950927734e-02 -2.695162892341613770e-01 -2.921968512237071991e-02 -1.167654804885387421e-02 1.523036062717437744e-01 -8.322927355766296387e-02 -1.012609899044036865e-01 1.304314583539962769e-01
1.177386194467544556e-01 3.739207684993743896e-01 -8.502843230962753296e-02 -6.234508007764816284e-02 1.702229082584381104e-01 8.454203605651855469e-02 -2.352931052446365356e-01 -1.815160661935806274e-01 2.370312809944152832e-02 9.519430249929428101e-02 5.867416039109230042e-02 5.755158513784408569e-02 -1.836190372705459595e-01 1.689765788614749908e-02 -4.640082642436027527e-02 2.837449610233306885e-01 9.583174437284469604e-02 -3.120562136173248291e-01 -6.769904494285583496e-02 5.902281031012535095e-03 -1.322280764579772949e-01 2.556188106536865234e-01 -1.294064521789550781e-01 -4.495830461382865906e-02 -1.465132981538772583e-01 -4.066275432705879211e-03 -2.399134635925292969e-01 2.964297533035278320e-01 2.998063564300537109e-01 1.072751134634017944e-01 -2.289875596761703491e-01 2.102699279785156250e-01
9.163411706686019897e-02 2.877932488918304443e-01 9.384484589099884033e-02 -2.536726593971252441e-01 1.159170418977737427e-01 -1.462679803371429443e-01 4.637601599097251892e-02 -2.417090833187103271e-01 3.796505033969879150e-01 -6.093518063426017761e-02 1.848964244127273560e-01 -1.008207574486732483e-01 1.159810796380043030e-01 9.031491726636886597e-02 5.166843999177217484e-03 8.192857354879379272e-02 4.595098644495010376e-02 -2.294147908687591553e-01 3.657376468181610107e-01 -2.197592854499816895e-01 4.820435494184494019e-02 2.776875495910644531e-01 1.040261089801788330e-01 -3.851236775517463684e-02 2.732186913490295410e-01 -1.057551242411136627e-02 -5.566207319498062134e-02 2.098520696163177490e-01 7.265531271696090698e-02 -2.555410005152225494e-02 -3.265770897269248962e-02 -2.494710683822631836e-01
-6.520061939954757690e-02 1.882641911506652832e-01 2.361388206481933594e-01 -5.503971502184867859e-02 5.267124995589256287e-02 4.565723240375518799e-02 2.535570263862609863e-01 -1.442312598228454590e-01 -3.202808089554309845e-03 -1.051189079880714417e-01 -2.010631561279296875e-01 -1.747014224529266357e-01 3.018964268267154694e-02 3.288899958133697510e-01 1.008405163884162903e-01 -5.487192422151565552e-02 3.955445438623428345e-02 -5.307030081748962402e-01 2.617706060409545898e-01 8.190815150737762451e-02 2.365149185061454773e-02 1.122359782457351685e-01 2.079134583473205566e-01 -2.032643678830936551e-04 -2.106015980243682861e-01 -1.359889209270477295e-01 -1.368255168199539185e-01 1.683029979467391968e-01 4.331902787089347839e-02 -1.273027807474136353e-01 1.168881207704544067e-01 2.254524677991867065e-01
3.423924446105957031e-01 2.426808327436447144e-01 -2.185194492340087891e-01 -2.310617715120315552e-01 -5.227506533265113831e-02 5.278564691543579102e-01 1.252015382051467896e-01 -1.165110245347023010e-01 1.111478284001350403e-01 1.698987185955047607e-01 -1.808174401521682739e-01 6.971165537834167480e-02 1.198725402355194092e-01 1.018261387944221497e-01 -1.177791953086853027e-01 9.236212819814682007e-02 2.033167183399200439e-01 -2.250734865665435791e-01 -3.498049918562173843e-03 -1.592734605073928833e-01 -1.017983034253120422e-01 1.745010912418365479e-01 -9.477716684341430664e-02 1.260785479098558426e-02 1.676082164049148560e-01 -1.042103990912437439e-01 -2.046791911125183105e-01 1.013819351792335510e-01 -1.121211051940917969e-02 -1.345675736665725708e-01 -3.611669689416885376e-02 9.060318768024444580e-02
4.054574668407440186e-01 2.100429832935333252e-01 -9.027767181396484375e-02 -2.884635925292968750e-01 1.104226335883140564e-02 3.593993932008743286e-02 1.616469919681549072e-01 -2.888306975364685059e-01 1.034288629889488220e-01 -1.169693470001220703e-01 -2.108894437551498413e-01 -1.860375553369522095e-01 -8.335670083761215210e-02 1.605313569307327271e-01 5.414113402366638184e-02 1.496998406946659088e-02 1.467193216085433960e-01 -3.590817749500274658e-01 -2.010508626699447632e-01 -1.096473447978496552e-02 1.902201622724533081e-01 1.493424624204635620e-01 -2.589752152562141418e-02 -1.396943181753158569e-01 2.900209650397300720e-02 9.415840357542037964e-02 -9.361915290355682373e-02 1.743675172328948975e-01 2.567713856697082520e-01 1.307065784931182861e-01 -2.174170017242431641e-01 3.129144012928009033e-02
-8.688056468963623047e-02 3.847554922103881836e-01 1.319543719291687012e-01 -1.735347956418991089e-01 1.015731021761894226e-01 6.819804012775421143e-02 2.489976733922958374e-01 -1.346405893564224243e-01 2.433945685625076294e-01 1.064621955156326294e-01 -1.328149586915969849e-01 -1.525167375802993774e-01 -3.895180523395538330e-01 2.998325228691101074e-01 6.254082918167114258e-02 1.869079768657684326e-01 1.986389011144638062e-01 6.104889512062072754e-02 4.254023358225822449e-02 1.459419727325439453e-01 -2.936273626983165741e-02 1.110842004418373108e-01 2.986543476581573486e-01 -1.141894012689590454e-01 1.445852369070053101e-01 -1.374457497149705887e-02 -1.675921082496643066e-01 6.818357110023498535e-02 -2.057465463876724243e-01 7.088477909564971924e-02 -1.541121751070022583e-01 -5.640314891934394836e-02
3.641733154654502869e-02 3.121898472309112549e-01 5.834030732512474060e-02 7.726988941431045532e-02 1.808625161647796631e-01 5.536428838968276978e-02 1.595791280269622803e-01 2.532781474292278290e-02 3.370560109615325928e-01 6.585658341646194458e-02 -1.733032464981079102e-01 1.258101165294647217e-01 2.533507160842418671e-02 -1.737188994884490967e-01 8.621508628129959106e-02 -3.215710446238517761e-02 9.992483071982860565e-03 -7.005630433559417725e-02 2.504338026046752930e-01 -3.972283005714416504e-02 4.225435554981231689e-01 1.015842482447624207e-01 -1.813205480575561523e-01 2.744917571544647217e-01 1.674147099256515503e-01 -5.670366808772087097e-02 1.405402421951293945e-01 3.286820352077484131e-01 -6.855815649032592773e-02 -2.503604590892791748e-01 -1.537869125604629517e-01 1.020533666014671326e-01
-4.476758837699890137e-02 3.470978736877441406e-01 2.358499467372894287e-01 -2.345637828111648560e-01 4.198365285992622375e-02 1.371372491121292114e-01 2.228839844465255737e-01 -1.927658766508102417e-01 3.325652480125427246e-01 6.706926971673965454e-02 -1.978508383035659790e-01 1.854313910007476807e-01 -6.518884003162384033e-02 -1.549067944288253784e-01 -2.416032552719116211e-02 -2.516523301601409912e-01 1.328767649829387665e-02 -2.074789851903915405e-01 9.479487687349319458e-02 -6.828276813030242920e-02 1.929149031639099121e-01 3.156238198280334473e-01 -3.116278536617755890e-02 7.355372607707977295e-02 4.453788325190544128e-02 -9.998917579650878906e-02 -5.851211771368980408e-02 6.265944242477416992e-02 -1.667383313179016113e-01 2.270729653537273407e-02 -2.858870923519134521e-01 -2.218415886163711548e-01
-2.018670178949832916e-02 2.380174547433853149e-01 7.200671732425689697e-02 -2.929056584835052490e-01 -1.366847753524780273e-02 4.239086061716079712e-02 1.226664185523986816e-01 -3.109340965747833252e-01 2.140903472900390625e-01 1.907675527036190033e-02 2.417134195566177368e-01 1.074033081531524658e-01 -8.596750348806381226e-02 1.658488661050796509e-01 3.804985433816909790e-02 -2.691491879522800446e-02 3.212336897850036621e-01 -4.358909726142883301e-01 1.762701421976089478e-01 2.045636251568794250e-02 6.888713687658309937e-02 8.480694144964218140e-02 2.357647716999053955e-01 7.949389517307281494e-02 -6.456021219491958618e-02 3.900250419974327087e-02 4.016445577144622803e-02 2.089796215295791626e-02 2.999260127544403076e-01 -2.028820104897022247e-03 -2.316684573888778687e-01 1.874304264783859253e-01
-2.542581856250762939e-01 4.571101367473602295e-01 1.339246183633804321e-01 -2.734571397304534912e-01 4.616537988185882568e-01 -1.211324483156204224e-01 1.245354041457176208e-01 -4.863953590393066406e-02 3.691084384918212891e-01 2.306039445102214813e-02 -5.575683340430259705e-02 4.222376272082328796e-02 -6.178474798798561096e-02 4.010606929659843445e-02 8.100273460149765015e-02 -7.625796645879745483e-02 2.239003032445907593e-01 -7.263762503862380981e-02 5.687355995178222656e-03 -7.662205398082733154e-02 -4.873578250408172607e-02 1.146346628665924072e-01 1.797871142625808716e-01 1.001605689525604248e-01 -4.279541596770286560e-02 -6.355870515108108521e-02 -1.288718637079000473e-02 1.839955896139144897e-01 1.179270446300506592e-01 -4.271781072020530701e-02 -1.826228499412536621e-01 -1.428014189004898071e-01
-2.171885035932064056e-02 4.739726185798645020e-01 -3.293937444686889648e-02 -2.691379785537719727e-01 1.531521081924438477e-01 1.676108688116073608e-01 2.140982598066329956e-01 -1.246787533164024353e-01 -7.395819574594497681e-02 -1.625820696353912354e-01 1.781533956527709961e-01 -1.421767324209213257e-01 1.019602343440055847e-01 2.540648877620697021e-01 2.255767025053501129e-02 1.568729281425476074e-01 -7.909237593412399292e-02 -4.539216756820678711e-01 2.183255106210708618e-01 5.198235437273979187e-02 7.955251634120941162e-02 1.575032919645309448e-01 -3.172647580504417419e-02 1.082478538155555725e-01 -8.183077722787857056e-02 2.393950074911117554e-01 -9.420045465230941772e-02 1.099961102008819580e-01 -5.863299220800399780e-02 -3.703020513057708740e-02 9.047914296388626099e-02 2.127461833879351616e-03
1.441821157932281494e-01 1.301538795232772827e-01 -2.710978388786315918e-01 -1.222772747278213501e-01 2.744548022747039795e-01 -3.064410760998725891e-03 -1.820286065340042114e-01 2.156039327383041382e-01 2.941099405288696289e-01 -8.781739324331283569e-02 -3.529658541083335876e-02 3.183250725269317627e-01 -1.258858293294906616e-01 7.589860260486602783e-02 -7.060513645410537720e-02 4.840175062417984009e-02 1.218196228146553040e-01 -3.059706389904022217e-01 1.099311336874961853e-01 1.600207537412643433e-01 3.174744546413421631e-01 1.061081141233444214e-01 -5.733688175678253174e-02 -1.316143274307250977e-01 1.068842634558677673e-01 6.154680158942937851e-03 -2.925163805484771729e-01 1.726659238338470459e-01 3.238983452320098877e-02 -1.338092144578695297e-02 2.617471516132354736e-01 -1.332555115222930908e-01
1.409760583192110062e-02 3.645159900188446045e-01 -1.706136465072631836e-01 -7.438804954290390015e-02 2.049428522586822510e-01 1.527730822563171387e-01 1.905348300933837891e-01 -1.744671612977981567e-01 -1.863561421632766724e-01 -3.603096678853034973e-02 -2.983428239822387695e-01 -1.063493713736534119e-01 -4.422279074788093567e-02 3.350604474544525146e-01 2.248481959104537964e-01 -6.102295219898223877e-02 1.667028516530990601e-01 -3.603518605232238770e-01 3.149000108242034912e-01 1.017065495252609253e-01 1.075452864170074463e-01 -5.927367135882377625e-02 -9.796636551618576050e-02 -3.449909016489982605e-02 -1.278011500835418701e-01 -1.131913736462593079e-01 -7.377161830663681030e-02 1.568769067525863647e-01 6.727282889187335968e-03 2.351306192576885223e-02 1.991775184869766235e-01 5.359018966555595398e-02
-1.455234438180923462e-01 2.932517230510711670e-01 2.215538360178470612e-02 7.384832017123699188e-03 2.057681828737258911e-01 2.103648185729980469e-01 1.463980693370103836e-02 -2.266839742660522461e-01 3.513293266296386719e-01 -7.633413374423980713e-02 1.512728817760944366e-02 1.221170052886009216e-01 8.518225699663162231e-02 3.458598628640174866e-02 -6.199368461966514587e-02 1.336537301540374756e-01 -8.187295496463775635e-02 -2.722934484481811523e-01 2.757587283849716187e-02 1.673449873924255371e-01 2.415007948875427246e-01 1.730507612228393555e-01 -2.433694452047348022e-01 -6.685187667608261108e-02 -3.736690804362297058e-02 -1.029516309499740601e-01 -8.429042249917984009e-02 -1.392749845981597900e-01 -4.224782884120941162e-01 6.966847181320190430e-02 -2.520069777965545654e-01 1.805608868598937988e-01
-1.465426571667194366e-02 1.866789907217025757e-01 1.935707181692123413e-01 3.928523883223533630e-02 -6.890343874692916870e-02 -2.516888976097106934e-01 2.293919771909713745e-01 -1.133538968861103058e-02 1.545253545045852661e-01 -2.364829415455460548e-03 1.220684498548507690e-01 -5.614086240530014038e-02 2.608169429004192352e-02 2.107071131467819214e-01 5.627065151929855347e-02 2.369491159915924072e-01 2.568632662296295166e-01 -3.542015254497528076e-01 3.647924959659576416e-02 -1.680669933557510376e-01 1.875845044851303101e-01 1.909565329551696777e-01 6.165933981537818909e-02 -9.049040079116821289e-02 2.677389681339263916e-01 -8.009934425354003906e-02 -1.823028922080993652e-01 4.491783678531646729e-01 1.079158298671245575e-02 -1.728468984365463257e-01 -3.820689395070075989e-02 -9.771803021430969238e-02
-1.887377351522445679e-01 8.053016662597656250e-02 -3.489549458026885986e-02 -9.838248789310455322e-02 3.832834213972091675e-02 8.429138362407684326e-02 1.973571814596652985e-02 -3.101726174354553223e-01 2.240427881479263306e-01 -1.978805214166641235e-01 -1.253987699747085571e-01 9.206625074148178101e-02 6.174355000257492065e-02 8.265870064496994019e-02 1.228332594037055969e-01 6.783461570739746094e-02 2.592813968658447266e-01 -1.463315188884735107e-01 -2.021372467279434204e-01 2.229075282812118530e-01 1.574304699897766113e-01 2.489775270223617554e-01 -2.252919375896453857e-01 -1.332493685185909271e-02 1.845694482326507568e-01 2.732149362564086914e-01 -1.819716840982437134e-01 3.386572003364562988e-01 -1.938534677028656006e-01 -2.737740874290466309e-01 -7.120223343372344971e-02 8.323015272617340088e-02
1.465063262730836868e-02 4.027886986732482910e-01 -5.672969296574592590e-02 1.154110506176948547e-01 2.075943350791931152e-01 -1.764675788581371307e-02 1.868561953306198120e-01 -3.084148168563842773e-01 8.667902089655399323e-03 6.316023413091897964e-03 -1.628192365169525146e-01 1.115686371922492981e-01 -1.022815480828285217e-01 -6.571266055107116699e-02 3.277126848697662354e-01 -3.178141638636589050e-02 -1.162200421094894409e-01 -2.847072184085845947e-01 1.994872242212295532e-01 1.987067610025405884e-01 2.065892368555068970e-01 -4.481766372919082642e-02 9.282995015382766724e-02 -1.020662784576416016e-01 -1.634428203105926514e-01 -2.272168099880218506e-01 -2.630245685577392578e-01 1.653085947036743164e-01 1.588069349527359009e-01 -1.445018500089645386e-01 1.144521608948707581e-01 1.170126572251319885e-01
2.199422195553779602e-02 3.619046509265899658e-02 -2.189543098211288452e-02 -1.518215332180261612e-02 -2.709456980228424072e-01 8.877341449260711670e-02 1.650737076997756958e-01 -2.379364967346191406e-01 1.540967822074890137e-01 -1.082311719655990601e-01 -2.235732525587081909e-01 -1.443931013345718384e-01 -1.744085550308227539e-01 3.477250933647155762e-01 8.440197259187698364e-02 1.015234366059303284e-01 6.862218677997589111e-02 -2.115228176116943359e-01 1.421779394149780273e-01 -7.998614013195037842e-02 1.555088907480239868e-01 1.243137493729591370e-01 2.027568966150283813e-01 -6.212175637483596802e-02 4.809040203690528870e-02 -2.818658947944641113e-01 -4.489734768867492676e-02 1.749764084815979004e-01 -2.584978938102722168e-01 -4.635402858257293701e-01 -1.056934706866741180e-02 2.048631198704242706e-02
2.310778200626373291e-01 3.865553140640258789e-01 5.157953500747680664e-02 -1.237413287162780762e-01 1.040609180927276611e-01 3.956370428204536438e-02 2.528382837772369385e-01 -1.416213959455490112e-01 7.240328192710876465e-02 -1.809441894292831421e-01 -5.103157460689544678e-02 -2.557191811501979828e-02 -6.865926831960678101e-02 3.840850889682769775e-01 6.822741590440273285e-03 1.078164950013160706e-01 2.245917618274688721e-01 -2.951973676681518555e-01 1.320438086986541748e-01 1.574741899967193604e-01 1.521405130624771118e-01 -6.074316427111625671e-02 3.442978858947753906e-02 1.545564532279968262e-01 1.469013243913650513e-01 -9.008210618048906326e-04 -1.079353541135787964e-01 8.000797033309936523e-02 -3.173907473683357239e-02 -6.391415745019912720e-02 2.696237564086914062e-01 3.585142791271209717e-01
-1.407610177993774414e-01 2.384864836931228638e-01 1.294577121734619141e-01 1.007690131664276123e-01 5.374611169099807739e-02 4.199336096644401550e-02 5.873433500528335571e-02 -1.633421182632446289e-01 3.543674945831298828e-01 -1.627023145556449890e-02 -9.534098953008651733e-02 -2.900620177388191223e-02 8.103571832180023193e-02 2.557599842548370361e-01 1.111190691590309143e-01 -5.308265239000320435e-02 -4.855078458786010742e-02 -1.059846803545951843e-01 2.616053223609924316e-01 -2.226510792970657349e-01 2.032626271247863770e-01 1.651712805032730103e-01 2.266504801809787750e-02 -7.356267422437667847e-02 3.293146789073944092e-01 -1.901357322931289673e-01 3.395147994160652161e-02 3.489707112312316895e-01 -5.658851563930511475e-02 -1.628409326076507568e-01 -2.025176882743835449e-01 3.070955872535705566e-01
-9.272707253694534302e-02 2.861121594905853271e-01 -1.483394857496023178e-02 8.056111633777618408e-02 3.810634315013885498e-01 -3.230064734816551208e-02 2.366198152303695679e-01 -7.337747141718864441e-03 2.727748155593872070e-01 1.344158351421356201e-01 1.988139562308788300e-02 6.174197420477867126e-02 -1.366855800151824951e-01 1.622302681207656860e-01 -1.076927706599235535e-01 2.202941328287124634e-01 1.663425713777542114e-01 6.923027336597442627e-02 -7.554105948656797409e-03 -1.594582945108413696e-01 1.631020307540893555e-01 3.368339538574218750e-01 9.309356659650802612e-02 2.837197855114936829e-02 2.729014754295349121e-01 -5.597628280520439148e-02 -7.414672523736953735e-02 3.187171518802642822e-01 -2.013830840587615967e-01 -1.241803094744682312e-01 -5.583781376481056213e-02 2.178716808557510376e-01
1.383039169013500214e-02 3.234737515449523926e-01 2.059505581855773926e-01 -1.495929509401321411e-01 -2.130231447517871857e-02 3.790716826915740967e-02 1.782764047384262085e-01 -1.515374630689620972e-01 -7.950695604085922241e-02 4.579114541411399841e-02 -2.409495562314987183e-01 -1.011186391115188599e-01 1.464010179042816162e-01 2.399573475122451782e-01 7.307358086109161377e-02 -9.517578035593032837e-02 -2.673725783824920654e-02 -4.622044861316680908e-01 3.372563123703002930e-01 2.244287580251693726e-01 1.169238761067390442e-01 2.928083948791027069e-02 2.234693616628646851e-01 2.448823489248752594e-02 -1.912056803703308105e-01 1.979420706629753113e-02 -2.133433669805526733e-01 -6.773521006107330322e-02 -1.154515296220779419e-01 -2.290008068084716797e-01 -8.403823710978031158e-03 8.492033183574676514e-02
3.473138809204101562e-01 2.372305542230606079e-01 6.710299849510192871e-02 -1.128888279199600220e-01 3.204907774925231934e-01 8.177649229764938354e-02 2.442767284810543060e-02 -3.374994397163391113e-01 1.026378795504570007e-01 1.027961969375610352e-01 2.127313800156116486e-02 1.119377389550209045e-01 3.612774908542633057e-01 2.334766983985900879e-01 -6.477358192205429077e-02 -2.137148566544055939e-02 2.179224640130996704e-01 -2.654560506343841553e-01 1.135688051581382751e-01 -7.915291190147399902e-02 6.460586935281753540e-02 -8.807557076215744019e-02 -1.857828465290367603e-05 -1.074467226862907410e-01 -1.079441681504249573e-01 8.463484235107898712e-03 1.341736614704132080e-01 3.077875077724456787e-01 -1.416281014680862427e-01 1.214413642883300781e-01 -1.626755446195602417e-01 1.088534072041511536e-01
-2.279345095157623291e-01 3.341402411460876465e-01 1.388379484415054321e-01 -6.882483512163162231e-02 1.048781126737594604e-01 3.409526124596595764e-02 1.077854782342910767e-01 -2.562897503376007080e-01 3.446994423866271973e-01 2.005739808082580566e-01 1.323083341121673584e-01 2.393207512795925140e-02 -4.187340289354324341e-02 2.281014472246170044e-01 -6.227381527423858643e-02 -2.082220464944839478e-01 2.444358617067337036e-01 -3.173293471336364746e-01 -3.122744522988796234e-02 -2.897165417671203613e-01 1.416717171669006348e-01 9.393753111362457275e-02 3.842937946319580078e-02 -2.711896039545536041e-02 4.574980214238166809e-02 6.758018583059310913e-02 -7.849785499274730682e-03 2.838477492332458496e-01 -1.837232522666454315e-02 -1.863336414098739624e-01 1.403574794530868530e-01 -1.620522588491439819e-01
-7.487193495035171509e-02 2.492561936378479004e-01 -1.529278308153152466e-01 -1.960712522268295288e-01 2.737053036689758301e-01 1.613270677626132965e-02 -7.381841540336608887e-02 -9.649675339460372925e-02 1.549134701490402222e-01 -1.001427844166755676e-01 -8.988863974809646606e-02 5.051536113023757935e-02 -8.880043029785156250e-02 1.764143407344818115e-01 -3.299547731876373291e-01 2.863309383392333984e-01 2.084183543920516968e-01 1.520169805735349655e-02 2.078265883028507233e-02 -9.379851690027862787e-06 2.547498643398284912e-01 1.662320792675018311e-01 -1.267084926366806030e-01 -2.824984192848205566e-01 2.501979172229766846e-01 -3.383940160274505615e-01 6.579411774873733521e-02 7.181660085916519165e-02 -1.533480733633041382e-01 -1.976639926433563232e-01 1.552898734807968140e-01 1.370549108833074570e-02
1.393233798444271088e-02 2.980653941631317139e-01 -8.749142289161682129e-02 4.228488355875015259e-02 1.389745771884918213e-01 -2.256038486957550049e-01 1.446953564882278442e-01 1.403924264013767242e-02 2.918835580348968506e-01 -1.830555647611618042e-01 1.565749049186706543e-01 5.373854935169219971e-02 1.171257123351097107e-01 7.394830882549285889e-02 -6.160251330584287643e-03 -3.836368024349212646e-02 2.407057285308837891e-01 -3.038018643856048584e-01 2.618496119976043701e-01 3.586355969309806824e-02 2.117604166269302368e-01 5.385719984769821167e-02 1.023819446563720703e-01 -1.258322894573211670e-01 1.750954389572143555e-01 1.536932541057467461e-03 -4.311442002654075623e-02 1.451180428266525269e-01 -1.256935745477676392e-01 -3.263339996337890625e-01 1.120291650295257568e-02 -4.162062406539916992e-01
-2.747382037341594696e-02 3.205513060092926025e-01 1.671279072761535645e-01 -2.629547119140625000e-01 1.333993375301361084e-01 -2.712303400039672852e-02 -4.220476746559143066e-02 1.675963699817657471e-01 1.182616725564002991e-01 -4.151070117950439453e-02 -9.979961812496185303e-02 -6.071981415152549744e-02 -8.479284122586250305e-03 1.337777972221374512e-01 -2.711836062371730804e-02 -8.995104581117630005e-02 -1.077195182442665100e-01 -3.034900426864624023e-01 3.011147081851959229e-01 3.427548706531524658e-01 6.728538125753402710e-02 1.213320270180702209e-01 1.774378567934036255e-01 -9.586267173290252686e-02 8.494330197572708130e-02 -1.817759871482849121e-01 -1.107372865080833435e-01 1.734417080879211426e-01 -2.467797696590423584e-01 -2.403455227613449097e-01 2.769443094730377197e-01 -2.123983800411224365e-01
-1.665736287832260132e-01 2.701484262943267822e-01 1.724304854869842529e-01 -1.949659734964370728e-01 2.348532229661941528e-01 -1.014834418892860413e-01 1.036508977413177490e-01 -3.272486925125122070e-01 -1.073178201913833618e-01 1.122457012534141541e-01 -1.267922073602676392e-01 -2.088835984468460083e-01 -1.611512154340744019e-01 1.902994662523269653e-01 -4.755952209234237671e-02 7.189701497554779053e-02 3.967948853969573975e-01 -3.162708878517150879e-01 2.068186551332473755e-01 1.525650173425674438e-01 1.064667627215385437e-01 1.921786814928054810e-01 9.008858352899551392e-02 1.558763682842254639e-01 -4.980196710675954819e-03 -5.266977846622467041e-02 -1.240174323320388794e-01 -1.200055703520774841e-01 -2.069590091705322266e-01 -8.823364973068237305e-02 -8.594106882810592651e-02 -3.329742467030882835e-03
-2.945049665868282318e-02 2.784272432327270508e-01 2.057623416185379028e-01 6.875924021005630493e-02 -3.655145317316055298e-02 8.307863026857376099e-03 4.558985307812690735e-02 8.548586815595626831e-02 2.211036719381809235e-02 5.520144477486610413e-02 2.200738489627838135e-01 -1.036960408091545105e-01 -9.085068106651306152e-02 2.042081505060195923e-01 8.987011015415191650e-02 3.785951808094978333e-02 3.103023469448089600e-01 -1.894949078559875488e-01 1.241381559520959854e-02 -1.895587295293807983e-01 2.834345102310180664e-01 1.729231774806976318e-01 3.612007200717926025e-02 -1.605592966079711914e-01 3.306967020034790039e-01 -1.756700724363327026e-01 -1.882375031709671021e-01 2.813516855239868164e-01 2.606404721736907959e-01 -2.338499724864959717e-01 -1.398439556360244751e-01 1.974219828844070435e-01
-8.884126693010330200e-02 2.091699987649917603e-01 4.811858758330345154e-02 -5.119976028800010681e-02 3.746100366115570068e-01 9.544055163860321045e-02 -1.795270107686519623e-02 -1.885382533073425293e-01 2.338340580463409424e-01 2.238169312477111816e-01 2.179680615663528442e-01 -2.545038238167762756e-02 -1.139904111623764038e-01 1.804856061935424805e-01 -1.931366026401519775e-01 -1.791444569826126099e-01 4.082951694726943970e-02 -2.570481002330780029e-01 2.348011881113052368e-01 -5.035066977143287659e-02 2.267483919858932495e-01 2.407592535018920898e-01 -3.906225413084030151e-02 -2.399468421936035156e-01 2.482598274946212769e-01 1.226870492100715637e-01 2.827407047152519226e-02 2.170520573854446411e-01 -3.804581239819526672e-02 -1.616987735033035278e-01 -2.081686705350875854e-01 -2.832219190895557404e-02
-6.046745181083679199e-02 3.444805741310119629e-02 1.155283153057098389e-01 -1.640193611383438110e-01 6.832707207649946213e-03 9.303999692201614380e-02 1.513523906469345093e-01 -9.629710763692855835e-02 1.833038330078125000e-01 -1.551074683666229248e-01 6.684800237417221069e-02 -9.583269059658050537e-02 5.749658867716789246e-02 3.728276789188385010e-01 3.031550645828247070e-01 -1.211006492376327515e-01 2.425083220005035400e-01 -2.434662729501724243e-01 3.861608207225799561e-01 -4.579445719718933105e-02 2.061409801244735718e-01 2.675467431545257568e-01 8.196481317281723022e-02 1.938802450895309448e-01 -1.528494618833065033e-02 -2.293360792100429535e-02 6.669513881206512451e-02 3.278084397315979004e-01 -4.500714316964149475e-02 7.504559308290481567e-02 -2.103471606969833374e-01 3.977523371577262878e-02
1.978063732385635376e-01 2.440680116415023804e-01 -1.753774881362915039e-01 -5.601666122674942017e-02 1.812201291322708130e-01 4.081946313381195068e-01 7.412104308605194092e-02 -1.182560622692108154e-01 2.496028691530227661e-01 9.057447314262390137e-02 -1.041865572333335876e-01 1.630301587283611298e-03 2.018302977085113525e-01 2.468983083963394165e-01 3.559602424502372742e-03 2.479122877120971680e-01 4.454920440912246704e-02 -3.197737336158752441e-01 -2.449218928813934326e-02 -2.498299181461334229e-01 -2.068472467362880707e-02 1.127542406320571899e-01 -2.970371842384338379e-01 -1.681286394596099854e-01 3.766688704490661621e-02 4.810443893074989319e-02 -2.313736528158187866e-01 -6.048344075679779053e-03 -1.555554419755935669e-01 -1.505348384380340576e-01 4.712670668959617615e-02 -2.567474730312824249e-02
2.134625315666198730e-01 2.601247429847717285e-01 -1.292012184858322144e-01 -2.172793634235858917e-02 -4.882515594363212585e-02 3.975608050823211670e-01 1.535646468400955200e-01 -3.664839640259742737e-02 2.887808680534362793e-01 -7.374739646911621094e-02 -1.118986681103706360e-01 4.122584685683250427e-02 1.768087893724441528e-01 4.124050587415695190e-02 1.955718547105789185e-02 3.027521371841430664e-01 2.512555420398712158e-01 -4.019802808761596680e-01 -6.571949273347854614e-02 -1.062046289443969727e-01 5.587595328688621521e-02 1.994110941886901855e-01 -1.761137992143630981e-01 -2.561168000102043152e-02 1.461777687072753906e-01 -7.884064689278602600e-03 -1.387219876050949097e-01 5.135131068527698517e-04 1.095947995781898499e-01 -2.466778308153152466e-01 -1.528084576129913330e-01 6.649956852197647095e-02
-1.575879007577896118e-02 3.298716545104980469e-01 -7.341583818197250366e-02 -1.694276630878448486e-01 5.516210943460464478e-02 1.702911965548992157e-02 2.555779218673706055e-01 -1.610797643661499023e-01 3.122439607977867126e-02 -1.518947929143905640e-01 -1.440591812133789062e-01 2.681617736816406250e-01 8.285252004861831665e-02 1.460037976503372192e-01 -4.682980477809906006e-02 9.535687416791915894e-02 1.799103766679763794e-01 -4.256348609924316406e-01 1.138589233160018921e-01 1.125333011150360107e-01 2.823214530944824219e-01 -6.798677146434783936e-02 -7.703495025634765625e-02 5.344977229833602905e-02 2.580180531367659569e-03 -1.424332112073898315e-01 4.325962439179420471e-02 1.457074731588363647e-01 1.478691995143890381e-01 -1.003261357545852661e-01 2.612884640693664551e-01 3.608116507530212402e-01
-1.205862965434789658e-02 3.486045300960540771e-01 4.542083013802766800e-03 1.978191286325454712e-01 -9.657305479049682617e-02 4.506506957113742828e-03 -2.384544163942337036e-02 1.145160123705863953e-01 1.352052539587020874e-01 1.824348717927932739e-01 -2.202997505664825439e-01 2.332894951105117798e-01 -1.424908041954040527e-01 1.318569201976060867e-02 1.814311295747756958e-01 -4.081783071160316467e-02 2.897348999977111816e-01 -3.629453778266906738e-01 1.848147362470626831e-01 -1.516641974449157715e-01 2.342134714126586914e-01 1.872710585594177246e-01 -5.725644156336784363e-02 -6.992127746343612671e-02 -1.710869520902633667e-01 9.214153140783309937e-02 -1.467459052801132202e-01 1.760130673646926880e-01 -2.470843791961669922e-01 -2.901423163712024689e-02 -2.683089673519134521e-01 -1.071517691016197205e-01
-2.314670681953430176e-01 2.851021289825439453e-01 2.201662659645080566e-01 -1.185242086648941040e-01 2.861591279506683350e-01 -3.545139729976654053e-02 1.839458644390106201e-01 -1.624588072299957275e-01 3.699334263801574707e-01 1.514076888561248779e-01 2.414756640791893005e-02 1.236575096845626831e-01 -1.427364051342010498e-01 1.464557945728302002e-01 1.301789283752441406e-01 -3.470800817012786865e-02 1.263074427843093872e-01 -2.486357241868972778e-01 -3.357292339205741882e-02 2.331421673297882080e-01 2.763711512088775635e-01 1.839916408061981201e-01 2.572115659713745117e-01 9.074724465608596802e-02 3.905459865927696228e-02 1.551021188497543335e-01 -3.739270567893981934e-02 4.755966365337371826e-02 2.286174893379211426e-01 1.521720737218856812e-01 -3.156008943915367126e-02 -8.915936574339866638e-03
1.842373907566070557e-01 2.009994834661483765e-01 1.409626752138137817e-01 7.859352231025695801e-02 -1.114484947174787521e-02 1.206061393022537231e-01 1.242467984557151794e-01 -8.001941442489624023e-02 2.491321563720703125e-01 1.431528925895690918e-01 2.254905402660369873e-01 -1.832164824008941650e-01 -5.557752028107643127e-02 3.391657397150993347e-02 6.087611243128776550e-02 6.461032480001449585e-02 5.080787092447280884e-02 -1.682505756616592407e-01 6.888516992330551147e-02 7.716568559408187866e-02 4.026545584201812744e-01 1.701580733060836792e-01 1.469591856002807617e-01 9.646309912204742432e-02 2.906974852085113525e-01 -9.721941500902175903e-02 2.428123913705348969e-02 5.137295126914978027e-01 2.200505286455154419e-01 -1.383326575160026550e-02 -1.066746562719345093e-01 -4.439692199230194092e-02
-9.176409803330898285e-03 3.726835250854492188e-01 7.098679989576339722e-02 -2.244777232408523560e-01 3.434885442256927490e-01 -1.822726987302303314e-02 -2.160662263631820679e-01 -1.778043620288372040e-02 2.323773354291915894e-01 -2.176209539175033569e-01 -2.065971940755844116e-01 -2.639420889317989349e-02 1.626791059970855713e-02 4.400376975536346436e-02 1.656749993562698364e-01 1.816544085741043091e-01 -5.222662910819053650e-02 -1.997063457965850830e-01 2.122383117675781250e-01 8.465947955846786499e-02 -1.874838769435882568e-02 -1.148212477564811707e-01 1.864334046840667725e-01 -1.192751303315162659e-01 1.370243132114410400e-01 3.744900971651077271e-02 -4.102897644042968750e-01 -1.455613970756530762e-01 -4.256466031074523926e-02 -2.065701335668563843e-01 1.460196375846862793e-01 6.376770790666341782e-03
-8.124607848003506660e-04 3.329500257968902588e-01 1.255660653114318848e-01 4.234515130519866943e-02 2.998823225498199463e-01 1.017005071043968201e-01 1.734236329793930054e-01 -2.233033031225204468e-01 5.319620668888092041e-02 -8.021705597639083862e-02 -1.617217808961868286e-01 -2.360745519399642944e-01 -1.774920821189880371e-01 5.393512547016143799e-02 3.355413675308227539e-01 1.340391766279935837e-02 -2.216201275587081909e-01 -1.699945032596588135e-01 3.165513873100280762e-01 1.074398085474967957e-01 1.549204289913177490e-01 1.519601792097091675e-01 2.502050399780273438e-01 2.645972743630409241e-02 -9.397290647029876709e-02 -2.958366572856903076e-01 -1.663061082363128662e-01 2.759001590311527252e-02 -5.509503185749053955e-03 -1.341368257999420166e-01 3.981219604611396790e-02 9.223621338605880737e-02
-1.230487152934074402e-01 5.333806872367858887e-01 2.792487740516662598e-01 1.630187593400478363e-02 1.350125949829816818e-02 -7.820264436304569244e-03 -4.047072306275367737e-02 8.066760003566741943e-02 1.377877891063690186e-01 -5.758889392018318176e-02 -1.905392669141292572e-02 -1.697757840156555176e-01 1.878369748592376709e-01 1.322427093982696533e-01 2.955538332462310791e-01 1.484645158052444458e-02 7.414819207042455673e-03 -2.197909355163574219e-01 1.254666149616241455e-01 1.429755240678787231e-02 1.579571962356567383e-01 8.161649107933044434e-02 -2.347017824649810791e-02 1.669560223817825317e-01 1.628999561071395874e-01 4.819714277982711792e-02 -1.202649176120758057e-01 3.479818999767303467e-01 -2.504522800445556641e-01 1.000266801565885544e-02 -1.566620171070098877e-01 2.139338403940200806e-01
3.219018280506134033e-01 3.291799873113632202e-02 -1.192320734262466431e-01 -1.909962892532348633e-01 1.237735897302627563e-01 2.785242199897766113e-01 -8.287111297249794006e-03 -1.392375975847244263e-01 2.265412211418151855e-01 -1.251954436302185059e-01 -8.596587181091308594e-02 1.808486762456595898e-03 8.351317793130874634e-02 3.972553908824920654e-01 1.897457093000411987e-01 2.677150070667266846e-01 5.009747296571731567e-02 -3.251648843288421631e-01 -2.204596064984798431e-02 -9.257099032402038574e-02 -3.834476321935653687e-02 1.399486809968948364e-01 -2.373971939086914062e-01 -4.840366542339324951e-02 2.439458817243576050e-01 -1.342267543077468872e-01 -2.362913340330123901e-01 1.403407454490661621e-01 -3.281446918845176697e-02 -1.683966368436813354e-01 -4.977728426456451416e-02 5.812026560306549072e-02
-2.039136178791522980e-02 2.480834871530532837e-01 -8.682389743626117706e-03 -1.349630206823348999e-01 3.525159358978271484e-01 -3.149057626724243164e-01 -1.896912753582000732e-01 -2.532787322998046875e-01 2.307133972644805908e-01 -1.718218065798282623e-02 -2.114701867103576660e-01 1.375353038311004639e-01 6.282267719507217407e-02 -1.749652922153472900e-01 -1.993727497756481171e-02 2.290582284331321716e-02 -3.054908476769924164e-02 -1.329786777496337891e-01 -1.010946854948997498e-01 1.391908377408981323e-01 8.105978369712829590e-02 1.355595537461340427e-03 1.597815752029418945e-01 -2.112279981374740601e-01 9.616509824991226196e-02 -3.899936079978942871e-01 -1.391691565513610840e-01 2.991108000278472900e-01 -9.850458800792694092e-02 -1.447816044092178345e-01 -1.332801133394241333e-01 2.006732858717441559e-03
-2.048341333866119385e-01 4.313465654850006104e-01 7.230091840028762817e-02 1.262435019016265869e-01 -1.512424647808074951e-01 2.799776569008827209e-02 9.201326221227645874e-02 -2.727718949317932129e-01 -4.013390466570854187e-02 1.002976447343826294e-01 -8.487196266651153564e-02 1.207055710256099701e-02 -1.699054427444934845e-02 3.678270056843757629e-02 -3.123401897028088570e-03 1.084411665797233582e-01 3.516321778297424316e-01 -2.754744887351989746e-01 -9.397511929273605347e-02 3.190179765224456787e-01 2.765371203422546387e-01 2.721930388361215591e-03 -3.784597292542457581e-02 2.111283838748931885e-01 -9.475232660770416260e-02 9.885068051517009735e-03 -2.668626606464385986e-01 1.746917068958282471e-01 -6.695573031902313232e-02 -1.939635425806045532e-01 5.148253217339515686e-02 1.538580209016799927e-01
1.721422746777534485e-02 4.695582389831542969e-01 4.422024264931678772e-02 1.741371117532253265e-02 1.036300510168075562e-02 2.083539962768554688e-01 -5.688432604074478149e-02 -4.743949696421623230e-02 8.763469755649566650e-02 -3.662479296326637268e-02 1.398132592439651489e-01 1.919526234269142151e-02 2.439825981855392456e-02 9.958984702825546265e-02 9.027916938066482544e-02 1.286586076021194458e-01 2.602718770503997803e-02 -2.688930928707122803e-02 1.594981253147125244e-01 -2.956665456295013428e-01 3.607247471809387207e-01 1.998237371444702148e-01 7.206944376230239868e-02 -9.452288597822189331e-02 5.868352204561233521e-02 -1.577564179897308350e-01 3.033296391367912292e-02 5.438775420188903809e-01 8.698614686727523804e-02 -5.363819375634193420e-02 -1.407772153615951538e-01 -1.002291887998580933e-01
2.610164284706115723e-01 1.788869053125381470e-01 -1.758625060319900513e-01 -2.311236858367919922e-01 1.342672258615493774e-01 1.961144506931304932e-01 -3.890834376215934753e-02 -4.261245131492614746e-01 1.079916507005691528e-01 2.416232228279113770e-02 1.009017676115036011e-01 -8.274731040000915527e-02 -1.269229054450988770e-01 2.993331477046012878e-02 2.592518031597137451e-01 -7.137596607208251953e-02 2.356884814798831940e-02 -4.952562153339385986e-01 -1.815635114908218384e-01 -5.131633579730987549e-02 9.541390836238861084e-02 2.200249582529067993e-02 -1.748292446136474609e-01 -1.089043095707893372e-01 1.147892922163009644e-01 -5.611952021718025208e-02 -2.251818478107452393e-01 7.618114352226257324e-02 1.153093725442886353e-01 -8.693782240152359009e-02 5.479673855006694794e-03 1.737439036369323730e-01
4.557361081242561340e-02 4.427639394998550415e-02 -2.143528759479522705e-01 2.514635771512985229e-02 -9.620565176010131836e-02 -1.361255906522274017e-02 1.103240102529525757e-01 -1.871818006038665771e-01 7.464841008186340332e-02 -1.791706308722496033e-02 -1.715770661830902100e-01 3.453392162919044495e-02 1.582494378089904785e-01 2.670157551765441895e-01 1.115375235676765442e-01 -1.800679713487625122e-01 -6.992734503000974655e-03 -4.855752289295196533e-01 1.676955446600914001e-02 3.029887378215789795e-01 4.371637478470802307e-02 1.715097427368164062e-01 4.524270538240671158e-03 -3.965521603822708130e-02 -2.914215028285980225e-01 -1.443808525800704956e-01 -1.681081354618072510e-01 3.360768556594848633e-01 -1.269633322954177856e-01 -2.688145935535430908e-01 -3.982296958565711975e-02 1.312300860881805420e-01
2.031288109719753265e-02 2.847215235233306885e-01 2.398188114166259766e-01 2.040980011224746704e-02 6.711222976446151733e-02 -4.202281683683395386e-02 2.717652320861816406e-01 2.005860954523086548e-01 2.058071643114089966e-01 1.266257017850875854e-01 1.581026613712310791e-01 -2.063692510128021240e-01 1.381833404302597046e-01 1.283567696809768677e-01 -9.649500995874404907e-02 1.497396975755691528e-01 1.972604990005493164e-01 -1.903508901596069336e-01 1.543142795562744141e-01 2.011902444064617157e-02 3.912981450557708740e-01 1.021853759884834290e-01 -1.463283002376556396e-01 1.420023664832115173e-02 4.401294142007827759e-02 -3.695689514279365540e-02 -4.783432930707931519e-02 4.291632473468780518e-01 2.425561845302581787e-01 -9.047963470220565796e-02 -3.607758879661560059e-02 -6.576646864414215088e-02
3.715331852436065674e-02 2.631722092628479004e-01 1.859697997570037842e-01 6.682839244604110718e-02 1.910905092954635620e-01 1.286237537860870361e-01 1.535205692052841187e-01 1.085632517933845520e-01 2.228302806615829468e-01 3.056346625089645386e-02 1.165115162730216980e-01 1.674760431051254272e-01 -1.030967980623245239e-01 9.378410130739212036e-02 -1.216011270880699158e-01 -1.538496166467666626e-01 1.794226318597793579e-01 -3.242585659027099609e-01 3.736319839954376221e-01 3.756168484687805176e-02 6.870045512914657593e-02 2.001974433660507202e-01 1.771155931055545807e-02 -1.240571066737174988e-01 8.659321814775466919e-02 -1.094744876027107239e-01 2.595492601394653320e-01 3.759874403476715088e-01 -3.773067519068717957e-02 -1.638764142990112305e-01 -1.225970461964607239e-01 2.035397738218307495e-01
4.715369641780853271e-02 3.242505192756652832e-01 1.371744275093078613e-01 1.905651837587356567e-01 -5.878717452287673950e-02 -1.405242681503295898e-01 2.204538322985172272e-02 1.464668214321136475e-01 2.635498642921447754e-01 1.448475662618875504e-02 -7.015917450189590454e-02 -1.136091649532318115e-01 -1.065964549779891968e-01 2.826346755027770996e-01 1.800522804260253906e-01 -3.737716376781463623e-02 -8.469086140394210815e-02 -2.849081456661224365e-01 2.312069684267044067e-01 -3.202702850103378296e-02 4.758529365062713623e-02 1.507822573184967041e-01 3.198487758636474609e-01 -4.084472730755805969e-02 1.446375548839569092e-01 8.106097579002380371e-02 -2.787990272045135498e-01 2.996068298816680908e-01 -9.752070158720016479e-02 -3.061938285827636719e-01 -3.120210207998752594e-02 9.372723102569580078e-02
4.102785140275955200e-02 1.919349879026412964e-01 -8.205251395702362061e-02 -1.532815247774124146e-01 3.736437857151031494e-01 4.798490926623344421e-02 1.963166147470474243e-01 -3.160070180892944336e-01 3.570367097854614258e-01 -7.481665909290313721e-02 -2.734515583142638206e-03 1.451146751642227173e-01 -2.801900804042816162e-01 4.157672822475433350e-02 2.801761031150817871e-02 -6.825831532478332520e-02 1.039339900016784668e-01 -4.833348393440246582e-01 1.602881103754043579e-01 -2.765377750620245934e-03 1.090011522173881531e-01 -2.912092395126819611e-02 1.375545859336853027e-01 1.032437086105346680e-01 2.294150181114673615e-03 -4.715923964977264404e-02 4.972763359546661377e-02 6.166193261742591858e-02 -6.670642644166946411e-02 2.818838357925415039e-01 -7.199234515428543091e-02 3.315469622611999512e-02
1.322771608829498291e-01 2.589101493358612061e-01 1.826215907931327820e-02 -4.856280982494354248e-02 2.380335777997970581e-01 1.779499799013137817e-01 -8.201168477535247803e-02 -5.975881591439247131e-02 3.976888060569763184e-01 1.634864956140518188e-01 5.061011761426925659e-02 1.422203779220581055e-01 -1.403771787881851196e-01 1.486952453851699829e-01 -6.100043654441833496e-02 -1.917618066072463989e-01 1.900379955768585205e-01 -2.269765436649322510e-01 2.604075670242309570e-01 -2.074606530368328094e-02 9.767537936568260193e-03 1.894670128822326660e-01 1.947669535875320435e-01 5.243406072258949280e-02 3.399323821067810059e-01 2.277085743844509125e-02 2.030376642942428589e-01 3.173224329948425293e-01 5.064919963479042053e-02 -9.758185595273971558e-02 -1.328838616609573364e-01 6.231646239757537842e-02
-5.770896002650260925e-02 3.683426082134246826e-01 -4.888169467449188232e-02 -1.630978584289550781e-01 1.911350935697555542e-01 7.813306897878646851e-02 -7.094833999872207642e-02 -4.154693782329559326e-01 2.665116488933563232e-01 5.786795169115066528e-02 -5.017318204045295715e-02 -1.628489345312118530e-01 -1.741989850997924805e-01 3.203895092010498047e-01 2.644626609981060028e-02 9.246186912059783936e-02 9.525154531002044678e-02 8.123355358839035034e-02 1.810846030712127686e-01 -1.795798242092132568e-01 2.825827598571777344e-01 1.840231865644454956e-01 1.715493798255920410e-01 1.533920466899871826e-01 2.372418940067291260e-01 5.815058574080467224e-02 1.138400286436080933e-02 1.745247989892959595e-01 -1.527387350797653198e-01 -4.735043272376060486e-02 -1.935582235455513000e-02 4.971869662404060364e-02
-1.313515603542327881e-01 2.294367402791976929e-01 -2.963702194392681122e-02 4.960010200738906860e-02 2.167629450559616089e-01 -2.113212086260318756e-02 -8.579400181770324707e-02 -3.372949361801147461e-02 3.191525936126708984e-01 2.872898578643798828e-01 -4.099244996905326843e-02 6.342537701129913330e-02 -7.900752127170562744e-02 2.618904411792755127e-01 1.380503326654434204e-01 -7.700846344232559204e-02 2.303075343370437622e-01 -2.876247167587280273e-01 2.307360991835594177e-02 1.126281730830669403e-02 2.343194186687469482e-01 2.426825016736984253e-01 1.359647363424301147e-01 -2.890233099460601807e-01 3.144261837005615234e-01 1.098223254084587097e-01 1.981793791055679321e-01 2.453577816486358643e-01 -8.140765875577926636e-02 -3.796842647716403008e-04 9.861802309751510620e-02 -4.380347952246665955e-02
-8.107903599739074707e-02 3.167260885238647461e-01 2.992491424083709717e-02 -1.540667116641998291e-01 9.669068455696105957e-02 1.005304232239723206e-01 -3.039510361850261688e-02 -2.963931998237967491e-03 4.631501436233520508e-02 -1.580908447504043579e-01 -1.355049759149551392e-01 6.280933320522308350e-02 -3.172419071197509766e-01 -3.730082139372825623e-02 1.284549757838249207e-02 -2.291200309991836548e-02 5.332084894180297852e-01 -6.568720936775207520e-02 2.235139161348342896e-01 -5.362310446798801422e-03 1.423358768224716187e-01 3.063180111348628998e-02 -8.169535547494888306e-03 1.042493954300880432e-01 -1.438740491867065430e-01 -2.637490928173065186e-01 1.478619426488876343e-01 3.158692419528961182e-01 -1.026830300688743591e-01 -2.592552006244659424e-01 -8.492255210876464844e-02 1.682496219873428345e-01
3.428461030125617981e-02 2.669597566127777100e-01 1.142876222729682922e-01 -1.580757945775985718e-01 9.347058832645416260e-02 6.213331595063209534e-02 -1.073434948921203613e-01 -4.049238562583923340e-02 6.853629648685455322e-02 2.498273737728595734e-02 -5.614370480179786682e-02 -3.157344833016395569e-02 -3.629230856895446777e-01 -8.433075621724128723e-03 6.534419208765029907e-02 -3.060426712036132812e-01 4.066981375217437744e-01 -2.189787477254867554e-01 2.497664690017700195e-01 8.130612224340438843e-02 2.815923988819122314e-01 1.340319067239761353e-01 8.581890165805816650e-02 1.479051262140274048e-01 -5.401953309774398804e-02 -3.693101406097412109e-01 1.489680856466293335e-01 1.543549746274948120e-01 -2.088060230016708374e-02 -1.300085783004760742e-01 -9.858705848455429077e-02 5.770490318536758423e-02
3.413817286491394043e-02 4.614333808422088623e-01 4.086908698081970215e-02 -4.620970785617828369e-02 3.107863068580627441e-01 8.977731689810752869e-03 1.500958502292633057e-01 -5.755326151847839355e-02 4.651273787021636963e-01 -1.407387107610702515e-01 -5.181835032999515533e-03 1.858589500188827515e-01 2.997161122038960457e-03 3.743110969662666321e-02 4.621368646621704102e-02 5.741081386804580688e-02 2.202156633138656616e-01 -2.601355081424117088e-03 2.711257897317409515e-02 1.657214164733886719e-01 4.682767391204833984e-02 2.214725166559219360e-01 -1.772966533899307251e-01 -1.455642655491828918e-02 1.687601208686828613e-01 1.148371025919914246e-02 -6.493332237005233765e-02 1.235947906970977783e-01 -3.477139770984649658e-01 -3.341049328446388245e-02 9.337608516216278076e-02 -2.088100910186767578e-01
-7.426483184099197388e-02 1.384748071432113647e-01 1.309842765331268311e-01 -2.278546243906021118e-01 1.539188027381896973e-01 4.624680802226066589e-02 7.615949958562850952e-02 -1.365692168474197388e-01 -2.227760478854179382e-02 -1.121878847479820251e-01 -2.077006548643112183e-01 -9.088907390832901001e-02 -8.073192834854125977e-02 3.465496003627777100e-01 2.326092422008514404e-01 6.013051420450210571e-02 -1.490697860717773438e-01 -3.704038262367248535e-01 3.100194931030273438e-01 1.320793777704238892e-01 2.686890661716461182e-01 -3.337773680686950684e-02 1.601200103759765625e-01 -9.322199225425720215e-02 -2.780438363552093506e-01 1.739015243947505951e-02 -1.541979461908340454e-01 2.955236136913299561e-01 1.981758885085582733e-02 -6.816535443067550659e-02 5.540966615080833435e-02 1.723019778728485107e-01
-1.840555369853973389e-01 2.076989114284515381e-01 -1.631745137274265289e-02 3.544884175062179565e-02 1.983111947774887085e-01 9.463083744049072266e-02 1.204673498868942261e-01 -1.228901371359825134e-01 -4.834052175283432007e-03 -1.250370740890502930e-01 -2.653663158416748047e-01 1.967257857322692871e-01 -2.479019202291965485e-02 -1.912248902954161167e-03 3.121803700923919678e-01 -2.638053335249423981e-02 1.132368817925453186e-01 -4.141077101230621338e-01 2.159810215234756470e-01 8.410067856311798096e-02 2.304080426692962646e-01 1.119754090905189514e-01 2.086919695138931274e-01 6.663978844881057739e-02 -1.916860193014144897e-01 -2.561459541320800781e-01 -1.633094996213912964e-01 1.029779762029647827e-02 6.261853128671646118e-02 -1.866208165884017944e-01 -1.753255277872085571e-01 2.641037702560424805e-01
-5.624035745859146118e-02 2.601965963840484619e-01 2.042054757475852966e-02 -2.794555388391017914e-02 7.450903952121734619e-02 1.031640619039535522e-01 2.168583124876022339e-01 -2.923358604311943054e-02 1.932166814804077148e-01 -3.208114206790924072e-01 1.362888813018798828e-01 -2.038899213075637817e-01 -2.231640368700027466e-01 3.003432750701904297e-01 3.125515282154083252e-01 1.010229364037513733e-01 3.686880171298980713e-01 -1.955693364143371582e-01 3.108257651329040527e-01 -8.412372320890426636e-02 6.154638528823852539e-02 1.599858701229095459e-01 -3.810208290815353394e-02 -3.428644686937332153e-02 8.076530694961547852e-02 -9.750589728355407715e-02 -9.982455521821975708e-02 1.554281711578369141e-01 -9.218338876962661743e-02 5.374222993850708008e-03 -2.164102047681808472e-01 -1.295227184891700745e-02
-2.098503261804580688e-01 4.464209973812103271e-01 2.052467018365859985e-01 -1.764911413192749023e-01 2.581636309623718262e-01 5.765748769044876099e-02 4.093927145004272461e-02 -4.150745645165443420e-02 2.399973869323730469e-01 4.119818285107612610e-02 -6.649757176637649536e-02 -5.391401425004005432e-02 -2.925109565258026123e-01 9.082649648189544678e-02 1.173902377486228943e-01 -6.971471756696701050e-02 2.960142195224761963e-01 -2.459418773651123047e-01 -1.185737624764442444e-01 1.002421975135803223e-01 6.700542569160461426e-02 2.467669993638992310e-01 1.506975144147872925e-01 5.151380226016044617e-02 1.534145474433898926e-01 1.204653531312942505e-01 1.297692060470581055e-01 6.533788144588470459e-02 2.064389586448669434e-01 -3.740040212869644165e-02 -1.585916876792907715e-01 -1.991367191076278687e-01
-2.671646326780319214e-02 3.911134004592895508e-01 1.260268986225128174e-01 6.740923970937728882e-02 2.371365725994110107e-01 -3.336880728602409363e-02 -6.647514645010232925e-03 -2.111226916313171387e-01 1.780346930027008057e-01 1.623181551694869995e-01 3.991045430302619934e-02 -3.077247366309165955e-02 -9.358210116624832153e-02 7.170701026916503906e-02 1.418437212705612183e-01 7.664645463228225708e-02 -1.421095132827758789e-01 -2.691102921962738037e-01 -3.414357826113700867e-02 5.505383014678955078e-01 1.701142191886901855e-01 7.375997304916381836e-02 1.361352801322937012e-01 1.220748294144868851e-02 -7.432906329631805420e-02 -3.679633513092994690e-02 1.275793164968490601e-01 5.887969583272933960e-02 -1.493003219366073608e-01 -1.975480020046234131e-01 2.755149826407432556e-02 2.912330031394958496e-01
1.377947926521301270e-01 4.161162674427032471e-01 2.740054950118064880e-02 1.521789561957120895e-02 3.188728988170623779e-01 2.678582072257995605e-01 2.594714164733886719e-01 -3.232383131980895996e-01 2.990219593048095703e-01 6.164979934692382812e-02 5.348274856805801392e-02 1.182800978422164917e-01 1.134628057479858398e-01 1.004990115761756897e-01 -2.699892036616802216e-02 -6.670350581407546997e-02 1.062584072351455688e-01 -3.372201919555664062e-01 9.821387380361557007e-02 1.986113190650939941e-01 -6.008970737457275391e-02 -2.220088429749011993e-02 -1.027436628937721252e-01 -9.869580715894699097e-02 -2.044586092233657837e-01 5.218050628900527954e-02 2.387845516204833984e-02 -7.861294597387313843e-02 8.993550390005111694e-02 -4.781271144747734070e-02 2.409009635448455811e-01 7.237273454666137695e-02
-2.642280049622058868e-02 3.465120196342468262e-01 -3.627056255936622620e-02 -2.022923156619071960e-02 2.224423736333847046e-01 9.086965769529342651e-02 1.225410476326942444e-01 -2.632785439491271973e-01 9.270532429218292236e-02 -1.479439437389373779e-01 -1.684954017400741577e-01 -2.065269947052001953e-01 -1.171109601855278015e-01 -7.401213794946670532e-02 3.575278520584106445e-01 1.386593431234359741e-01 -1.644767262041568756e-02 -2.053447663784027100e-01 3.057189583778381348e-01 1.303172707557678223e-01 3.744077980518341064e-01 -1.716396212577819824e-01 1.498512029647827148e-01 1.552862226963043213e-01 -5.636813584715127945e-03 -2.090927064418792725e-01 -1.391540169715881348e-01 3.266387851908802986e-03 1.296696960926055908e-01 1.878330484032630920e-02 -1.199867501854896545e-01 -6.230156868696212769e-02
-1.442315578460693359e-01 1.531765609979629517e-01 1.421985626220703125e-01 -2.734085321426391602e-01 1.702864021062850952e-01 9.681453555822372437e-02 -2.521687187254428864e-02 8.641059696674346924e-02 8.760041743516921997e-02 -2.016572803258895874e-01 -2.372299432754516602e-01 -7.042390108108520508e-02 -2.297258824110031128e-01 1.651871018111705780e-02 1.870913207530975342e-01 6.181951612234115601e-02 -3.119937703013420105e-02 -1.684853881597518921e-01 2.155357301235198975e-01 2.151726782321929932e-01 1.882939487695693970e-01 1.609162837266921997e-01 1.871251165866851807e-01 -2.751592099666595459e-01 2.027311772108078003e-01 -1.364460587501525879e-01 -3.920823335647583008e-01 1.149220988154411316e-01 5.961417034268379211e-02 -2.086881399154663086e-01 3.420418826863169670e-03 2.118429541587829590e-01
-2.763639688491821289e-01 3.996264934539794922e-01 -1.800925284624099731e-01 -1.817600876092910767e-01 8.679374307394027710e-02 -3.627815097570419312e-02 2.672007121145725250e-02 -2.759263515472412109e-01 7.089030742645263672e-02 2.253819406032562256e-01 -4.173624143004417419e-02 9.630060195922851562e-02 -5.733228474855422974e-02 3.302901387214660645e-01 -7.304343581199645996e-02 6.008274480700492859e-02 1.462762057781219482e-01 3.120289556682109833e-02 8.972193300724029541e-02 9.642148762941360474e-02 6.290905922651290894e-02 -2.460840344429016113e-02 -6.338143348693847656e-02 1.994058191776275635e-01 -4.141846671700477600e-02 7.388612627983093262e-02 -3.250327110290527344e-01 2.835188806056976318e-01 -2.094792127609252930e-01 -1.729353517293930054e-01 -1.109747290611267090e-01 2.392133921384811401e-01
-1.018925979733467102e-01 2.190234065055847168e-01 1.283212453126907349e-01 -2.397097945213317871e-01 -1.343246828764677048e-02 -3.376207128167152405e-02 1.224613934755325317e-01 -2.156798094511032104e-01 8.422416634857654572e-03 -1.129269301891326904e-01 -2.380151152610778809e-01 -1.038178708404302597e-02 -1.879389882087707520e-01 4.113834798336029053e-01 2.748181521892547607e-01 -1.367535591125488281e-01 4.323674365878105164e-02 -4.784987568855285645e-01 1.220941618084907532e-01 1.978147476911544800e-01 5.582765489816665649e-02 5.123990029096603394e-02 2.318482697010040283e-01 -9.479370713233947754e-02 -1.138194203376770020e-01 -5.109162628650665283e-02 -1.635067909955978394e-01 1.622836291790008545e-01 -4.281568527221679688e-02 -5.650047212839126587e-02 6.132877618074417114e-02 7.580340653657913208e-02
-5.426313355565071106e-02 1.041750833392143250e-01 -9.550439566373825073e-02 -1.180319637060165405e-01 2.726357877254486084e-01 4.761826992034912109e-02 -1.164915561676025391e-01 -2.774377763271331787e-01 4.351747035980224609e-01 3.356986343860626221e-01 -1.557033658027648926e-01 -8.047536015510559082e-02 -1.214169338345527649e-01 6.864380836486816406e-02 3.706052526831626892e-02 -7.502023130655288696e-02 6.270030885934829712e-02 -2.215277552604675293e-01 1.472345441579818726e-01 9.887567907571792603e-02 9.920919686555862427e-02 2.620947957038879395e-01 7.692949473857879639e-02 1.665392369031906128e-01 2.476881816983222961e-02 1.482717841863632202e-01 -2.415996342897415161e-01 -4.442277923226356506e-02 -3.718504309654235840e-01 -1.066434942185878754e-02 -9.871437400579452515e-02 -9.508901834487915039e-02
2.049653604626655579e-02 4.033021330833435059e-01 7.319545000791549683e-02 2.187974154949188232e-01 -3.527825325727462769e-02 7.131340354681015015e-02 1.447240635752677917e-02 6.340404599905014038e-02 5.454190373420715332e-01 -4.476273059844970703e-02 7.953906059265136719e-02 -1.543013155460357666e-01 1.533376052975654602e-02 -8.646940812468528748e-03 -1.497256685979664326e-03 2.046034932136535645e-01 6.452576257288455963e-03 -1.648402214050292969e-01 1.152929663658142090e-01 -2.934424392879009247e-02 2.207197695970535278e-01 2.369927167892456055e-01 1.034540459513664246e-01 -1.991167068481445312e-01 1.947663724422454834e-01 -1.524922996759414673e-01 -1.162609457969665527e-01 2.764366269111633301e-01 9.644225984811782837e-02 -1.457852423191070557e-01 -1.467248946428298950e-01 -3.920557349920272827e-02
2.268705368041992188e-01 1.883092671632766724e-01 1.781362444162368774e-01 -1.299820989370346069e-01 1.747335866093635559e-02 -2.398702800273895264e-01 -1.429965049028396606e-01 -2.450515627861022949e-01 -3.320095315575599670e-02 3.330745175480842590e-02 -6.431283056735992432e-02 3.345824778079986572e-02 1.844743341207504272e-01 2.566728591918945312e-01 -2.592131793498992920e-01 -1.773938653059303761e-03 2.312449961900711060e-01 -2.697124779224395752e-01 2.387422323226928711e-01 -3.580873459577560425e-02 2.605220079421997070e-01 1.817488074302673340e-01 2.149388641119003296e-01 1.435006856918334961e-01 7.942416518926620483e-02 -1.018408779054880142e-02 -3.906907439231872559e-01 -2.148997737094759941e-03 -1.291367709636688232e-01 -3.746743127703666687e-02 -1.253473162651062012e-01 -8.052173256874084473e-02
8.317413926124572754e-02 3.825893402099609375e-01 -9.202206507325172424e-03 -2.057318687438964844e-01 6.556865572929382324e-02 1.844689249992370605e-01 3.231061697006225586e-01 -1.814517974853515625e-01 -3.835660172626376152e-03 -1.872623711824417114e-01 -1.127424910664558411e-01 9.475979022681713104e-03 -3.250391781330108643e-02 3.548966646194458008e-01 3.526693582534790039e-02 8.466072380542755127e-02 2.484967857599258423e-01 -3.142775297164916992e-01 9.690435975790023804e-02 1.913708001375198364e-01 1.980375051498413086e-01 -1.069171801209449768e-01 3.042710199952125549e-02 -5.378831550478935242e-02 2.688731625676155090e-02 -8.246039599180221558e-02 -1.671254634857177734e-02 -1.609008200466632843e-02 -6.694225221872329712e-02 -1.122516542673110962e-01 9.450312703847885132e-02 3.876441717147827148e-01
-1.163519918918609619e-01 1.678189933300018311e-01 3.000369369983673096e-01 -6.108720973134040833e-02 5.249650403857231140e-02 -5.664720386266708374e-02 8.607490453869104385e-04 5.919047817587852478e-02 1.803098917007446289e-01 -4.330446943640708923e-02 -2.835517823696136475e-01 -1.339957490563392639e-02 -7.388630509376525879e-02 1.394077092409133911e-01 1.665246188640594482e-01 -3.250153362751007080e-02 -9.534056484699249268e-02 -3.588190674781799316e-01 1.325690299272537231e-01 1.649225801229476929e-01 3.638645708560943604e-01 2.097076922655105591e-01 8.254877477884292603e-02 -3.597684204578399658e-01 -1.012510508298873901e-01 -2.481632232666015625e-01 -1.126071587204933167e-01 5.285269021987915039e-02 2.990883290767669678e-01 7.323163747787475586e-02 8.000818639993667603e-02 -5.159294232726097107e-02
-8.596185594797134399e-02 1.449640840291976929e-01 2.030044198036193848e-01 -2.219576835632324219e-01 6.047381460666656494e-02 1.386998295783996582e-01 6.714536249637603760e-02 -4.007766246795654297e-01 7.830724865198135376e-02 3.094744980335235596e-01 -2.298705726861953735e-01 3.633857890963554382e-02 -3.487479314208030701e-02 2.808071076869964600e-01 -1.699741035699844360e-01 1.858019679784774780e-01 3.188813924789428711e-01 -1.892521232366561890e-01 1.587668657302856445e-01 8.517640084028244019e-02 1.559952795505523682e-01 1.443287730216979980e-01 1.569025665521621704e-01 1.906164437532424927e-01 -4.061967600136995316e-03 -1.240487694740295410e-01 -1.723485589027404785e-01 -1.900286674499511719e-01 -1.430771648883819580e-01 -2.002140693366527557e-02 -1.064079999923706055e-01 6.363027542829513550e-02
1.306210160255432129e-01 3.932992219924926758e-01 1.291303783655166626e-01 3.424735367298126221e-02 3.296821936964988708e-02 2.752504348754882812e-01 1.281134039163589478e-01 3.884021937847137451e-02 2.096878290176391602e-01 2.050201743841171265e-01 1.083295419812202454e-01 -1.180979162454605103e-01 -1.036216691136360168e-01 1.233762968331575394e-02 1.632503420114517212e-01 1.936493068933486938e-01 1.093330010771751404e-01 -6.824951618909835815e-02 9.153566509485244751e-02 -1.667337566614151001e-01 3.592852056026458740e-01 -1.128553673624992371e-01 -5.395748093724250793e-02 -8.611503988504409790e-02 4.006347060203552246e-01 -1.328250616788864136e-01 -3.312163800001144409e-02 3.565879464149475098e-01 2.280656807124614716e-02 -9.351723641157150269e-02 -9.945825673639774323e-03 9.056944400072097778e-02
-1.149020716547966003e-01 2.609690129756927490e-01 -2.395908683538436890e-01 -1.278059333562850952e-01 3.113425970077514648e-01 -1.199118047952651978e-01 2.746354639530181885e-01 -7.265538722276687622e-02 2.157352417707443237e-01 -6.131120398640632629e-02 3.456209227442741394e-02 2.239051833748817444e-02 1.965429484844207764e-01 -4.596040397882461548e-02 6.073293089866638184e-02 -1.560121625661849976e-01 3.275656402111053467e-01 -1.643628776073455811e-01 3.815961480140686035e-01 8.595363795757293701e-02 1.052583605051040649e-01 6.260980665683746338e-02 -1.085406020283699036e-01 -2.418751567602157593e-01 1.343939155340194702e-01 -3.329264000058174133e-02 -1.023424714803695679e-01 6.019229814410209656e-02 -1.657198928296566010e-02 -2.075957506895065308e-01 -1.269881874322891235e-01 -2.584682404994964600e-01
1.388983428478240967e-01 1.806108504533767700e-01 -1.734767109155654907e-01 -2.192989885807037354e-01 3.124530315399169922e-01 3.071606159210205078e-03 -6.024290341883897781e-03 -3.723939359188079834e-01 2.000830620527267456e-01 1.020117253065109253e-01 -7.358536589890718460e-03 6.382998824119567871e-02 6.050046160817146301e-02 3.527693748474121094e-01 -2.187026441097259521e-01 1.909731328487396240e-01 2.534060478210449219e-01 -5.117359384894371033e-02 4.180970788002014160e-02 -8.043061941862106323e-02 -1.911359094083309174e-02 -7.063339650630950928e-02 6.186831369996070862e-02 9.241728484630584717e-02 -1.226273775100708008e-01 -2.460709363222122192e-01 -4.855518694967031479e-03 2.701217234134674072e-01 -1.475233435630798340e-01 1.176506280899047852e-01 -2.268619984388351440e-01 1.953264176845550537e-01
3.442319631576538086e-01 7.586081326007843018e-02 -1.057664677500724792e-01 -3.124857135117053986e-02 -2.011806517839431763e-02 3.899708688259124756e-01 7.922478765249252319e-02 -1.676072925329208374e-01 1.488690972328186035e-01 7.190032862126827240e-03 -6.610292196273803711e-02 1.322682481259107590e-02 2.081526666879653931e-01 7.659219205379486084e-02 -1.554763615131378174e-01 1.623647063970565796e-01 1.937761753797531128e-01 -3.308211266994476318e-01 1.406105309724807739e-01 -1.040699556469917297e-01 5.799442529678344727e-02 1.515989303588867188e-01 -2.798762023448944092e-01 4.541895911097526550e-02 -6.569430232048034668e-02 8.208304643630981445e-02 -4.081724584102630615e-01 1.908295601606369019e-01 8.022923767566680908e-02 -1.726364195346832275e-01 -1.245792210102081299e-01 9.036170318722724915e-03
2.722843885421752930e-01 2.130890935659408569e-01 -2.302230894565582275e-02 -1.640524864196777344e-01 1.678535491228103638e-01 -4.794183745980262756e-02 2.191966325044631958e-01 8.544766902923583984e-02 1.159013714641332626e-02 -6.408304721117019653e-02 -2.634437084197998047e-01 -7.007707655429840088e-02 -1.646729372441768646e-02 4.067983925342559814e-01 1.046807318925857544e-01 1.309546530246734619e-01 2.494395375251770020e-01 -5.081947445869445801e-01 4.063262417912483215e-02 2.078480124473571777e-01 -1.075348556041717529e-01 -3.226479887962341309e-02 -1.522196233272552490e-01 2.146104276180267334e-01 -8.850378543138504028e-02 -5.816821381449699402e-02 -3.560866042971611023e-02 1.273366659879684448e-01 -5.077332630753517151e-02 5.635517463088035583e-02 7.832797616720199585e-02 8.376467972993850708e-02
6.076803058385848999e-02 2.792639732360839844e-01 -1.522141396999359131e-01 -7.255829870700836182e-02 1.430583000183105469e-01 -6.292431056499481201e-02 1.537389606237411499e-01 -1.063497811555862427e-01 3.566669225692749023e-01 -2.091811001300811768e-01 -3.168359398841857910e-03 -3.837953507900238037e-02 1.443267911672592163e-01 1.572178304195404053e-01 -6.466108607128262520e-04 -5.510848015546798706e-02 3.626085221767425537e-01 4.545150324702262878e-03 4.173879027366638184e-01 -1.237040665000677109e-02 -2.370815724134445190e-02 1.933661550283432007e-01 2.051371783018112183e-01 -1.151927709579467773e-01 2.277357131242752075e-01 -1.407206952571868896e-01 -8.523345738649368286e-02 1.699752956628799438e-01 -3.089207783341407776e-02 -1.633985787630081177e-01 -5.174664407968521118e-02 -2.686074674129486084e-01
-3.625236218795180321e-03 7.949727028608322144e-02 1.545563489198684692e-01 -8.851312100887298584e-02 1.770750582218170166e-01 -1.523847691714763641e-02 -2.103225141763687134e-01 2.512625157833099365e-01 3.662938177585601807e-01 2.001548558473587036e-01 -3.939774334430694580e-01 1.955302059650421143e-02 -4.119433090090751648e-02 1.660088002681732178e-01 7.269500195980072021e-02 2.295811325311660767e-01 -6.907488405704498291e-02 -3.047729730606079102e-01 1.840272694826126099e-01 9.306240826845169067e-02 6.886564940214157104e-02 8.220484107732772827e-02 -2.939110063016414642e-02 4.148554801940917969e-02 7.755327224731445312e-02 -3.212790936231613159e-02 -2.528910897672176361e-02 3.233030140399932861e-01 2.021681815385818481e-01 -3.009699657559394836e-02 -9.418447315692901611e-02 2.979562580585479736e-01
-1.704235374927520752e-01 4.420942068099975586e-01 1.305805891752243042e-01 -8.720926940441131592e-02 1.827574819326400757e-01 2.160314023494720459e-01 2.190896272659301758e-01 -2.297659367322921753e-01 2.054529637098312378e-01 1.959466487169265747e-01 -1.576725579798221588e-02 1.852669566869735718e-02 -4.264659434556961060e-02 1.945606917142868042e-01 1.234921813011169434e-01 1.602127999067306519e-01 3.305721282958984375e-01 5.964113771915435791e-02 -2.491868846118450165e-02 7.758849859237670898e-02 -1.073648482561111450e-01 4.133147597312927246e-01 9.129285067319869995e-02 1.423373073339462280e-02 8.826183527708053589e-02 -2.601121664047241211e-01 1.096597760915756226e-01 5.215337499976158142e-02 7.112198509275913239e-03 -6.954342126846313477e-02 -5.168298631906509399e-02 8.903926238417625427e-03
1.812968701124191284e-01 5.383868217468261719e-01 -2.459308505058288574e-02 -6.901297718286514282e-02 1.440085470676422119e-01 5.032723769545555115e-02 2.153100818395614624e-01 -1.681759506464004517e-01 1.649147868156433105e-01 -2.572488486766815186e-01 -1.012617945671081543e-01 3.109611272811889648e-01 1.141063868999481201e-01 4.122532904148101807e-01 1.560845822095870972e-01 2.343962043523788452e-01 5.134300515055656433e-02 -1.982221901416778564e-01 1.564298868179321289e-01 -7.070357445627450943e-03 -7.186520099639892578e-02 6.236751098185777664e-03 1.408441364765167236e-01 -7.573151588439941406e-02 1.640383386984467506e-03 -7.856830954551696777e-02 3.532573580741882324e-02 -3.427257016301155090e-02 -6.599883083254098892e-03 3.266033902764320374e-02 1.025637798011302948e-02 6.596196442842483521e-02
1.786116659641265869e-01 1.630705744028091431e-01 -6.533914059400558472e-02 -7.451213151216506958e-02 1.610791385173797607e-01 4.208011031150817871e-01 8.204059302806854248e-02 -1.697158366441726685e-01 1.478757411241531372e-01 2.366010472178459167e-02 -1.667686402797698975e-01 -1.254734396934509277e-01 2.101745307445526123e-01 1.329177469015121460e-01 9.126000851392745972e-02 2.508083283901214600e-01 4.824097454547882080e-02 -3.928298950195312500e-01 1.134871914982795715e-01 -1.464160382747650146e-01 -7.183641940355300903e-02 1.814223974943161011e-01 -2.750690579414367676e-01 -2.416098862886428833e-02 2.726643681526184082e-01 -6.336676329374313354e-02 -1.531544476747512817e-01 6.624034047126770020e-02 5.026455037295818329e-03 -2.419596910476684570e-01 -1.019878685474395752e-01 -1.166915744543075562e-01
-8.653812110424041748e-02 2.408715635538101196e-01 -4.100037366151809692e-02 -1.567113697528839111e-01 2.647412121295928955e-01 1.982028931379318237e-01 -2.301478832960128784e-01 8.544824272394180298e-02 -1.735373027622699738e-02 -3.888619318604469299e-02 -1.388947516679763794e-01 1.583737283945083618e-01 1.934978961944580078e-01 -2.716489834710955620e-04 -1.489380598068237305e-01 -2.918332815170288086e-01 2.207678258419036865e-01 -2.521315217018127441e-01 -2.602091431617736816e-02 1.958518475294113159e-01 3.049939274787902832e-01 1.578016132116317749e-01 6.934639811515808105e-02 -1.552639901638031006e-01 -7.334308326244354248e-02 5.215303041040897369e-03 -3.695062994956970215e-01 1.141814440488815308e-01 -2.520562149584293365e-02 -1.933673322200775146e-01 2.350267916917800903e-01 -3.475805371999740601e-02
-2.361920196563005447e-03 1.901905536651611328e-01 -4.102234914898872375e-02 -2.035567313432693481e-01 2.313459366559982300e-01 1.150097995996475220e-01 -1.252106726169586182e-01 -1.716022565960884094e-02 2.959039807319641113e-01 1.070132702589035034e-01 -3.541131969541311264e-03 3.837411478161811829e-02 -2.668149173259735107e-01 5.260407924652099609e-02 6.722041219472885132e-02 -1.704325377941131592e-01 3.130535781383514404e-01 -1.161525622010231018e-01 2.185111194849014282e-01 -1.082035079598426819e-01 1.934569031000137329e-01 1.492623686790466309e-01 2.367245703935623169e-01 5.623994395136833191e-02 -1.527783274650573730e-01 -3.533006310462951660e-01 2.014800459146499634e-01 1.898351162672042847e-01 -1.946026533842086792e-01 -2.348937094211578369e-01 -3.557013347744941711e-02 1.449274420738220215e-01
-1.255405396223068237e-01 2.104181647300720215e-01 2.584118209779262543e-02 -9.200089424848556519e-02 1.809228807687759399e-01 2.708233892917633057e-03 1.016240641474723816e-01 -2.745802104473114014e-01 4.132089018821716309e-01 -1.901881098747253418e-01 8.859102427959442139e-02 -2.209025174379348755e-01 7.739470154047012329e-02 -8.401994593441486359e-03 2.109242044389247894e-02 -7.244214415550231934e-02 2.842882871627807617e-01 -1.765598952770233154e-01 3.358939588069915771e-01 -8.953636884689331055e-02 2.145233303308486938e-01 2.979581058025360107e-01 3.575460985302925110e-02 -1.508389264345169067e-01 7.318305224180221558e-02 9.395254403352737427e-02 -3.770117089152336121e-02 2.133160531520843506e-01 1.421241611242294312e-01 -1.992726176977157593e-01 5.370473116636276245e-02 -1.465994119644165039e-01
-1.805639117956161499e-01 7.856753468513488770e-02 -1.566797196865081787e-01 -6.553032994270324707e-02 3.525246083736419678e-01 -1.034808307886123657e-01 1.641604602336883545e-01 1.011932492256164551e-01 1.177429407835006714e-01 5.436423793435096741e-02 -3.253012597560882568e-01 6.809651385992765427e-03 1.699474751949310303e-01 -5.489756166934967041e-02 -5.544239189475774765e-03 2.031603753566741943e-01 -9.395021200180053711e-02 -1.604151427745819092e-01 1.131210103631019592e-01 3.182159960269927979e-01 3.105310499668121338e-01 2.951174378395080566e-01 1.605901271104812622e-01 -2.223298102617263794e-01 -5.927649512887001038e-02 -2.238771468400955200e-01 -1.768726215232163668e-04 1.767324209213256836e-01 -1.446086168289184570e-01 -1.377165317535400391e-01 -1.062370464205741882e-01 1.446707695722579956e-01
-1.478921771049499512e-01 6.034461259841918945e-01 1.740463227033615112e-01 -6.246461719274520874e-02 2.342384755611419678e-01 6.276001781225204468e-02 8.276577293872833252e-02 -1.277798563241958618e-01 1.533401161432266235e-01 8.752822875976562500e-02 -1.251087039709091187e-01 -5.882873386144638062e-02 -1.054902598261833191e-01 -8.803857117891311646e-02 2.255432866513729095e-02 -1.808924078941345215e-01 2.583269774913787842e-01 -9.849881380796432495e-02 2.033660933375358582e-02 2.550760805606842041e-01 -1.516407728195190430e-01 2.913869917392730713e-01 3.824460878968238831e-02 -2.383627369999885559e-02 2.381128966808319092e-01 6.618923973292112350e-03 5.581877380609512329e-02 1.474993973970413208e-01 2.168954908847808838e-01 -3.800606727600097656e-02 -1.039597541093826294e-01 -5.149395763874053955e-02
-1.278593093156814575e-01 2.380510717630386353e-01 -3.589700162410736084e-02 5.684344843029975891e-02 -4.774048551917076111e-02 -1.987067908048629761e-01 1.778845191001892090e-01 -1.397832855582237244e-02 3.389337658882141113e-01 -1.008743792772293091e-01 -1.388841494917869568e-02 -6.961843371391296387e-02 2.052294462919235229e-01 1.408276408910751343e-01 1.835548430681228638e-01 -2.693530619144439697e-01 1.044477000832557678e-01 -4.124669432640075684e-01 1.599474996328353882e-01 -4.669920355081558228e-02 7.056605070829391479e-02 3.648193478584289551e-01 1.108526512980461121e-01 1.427853759378194809e-02 1.812217533588409424e-01 -1.200437620282173157e-01 -1.357539594173431396e-01 2.797026932239532471e-01 8.057726174592971802e-02 -1.786449402570724487e-01 7.945130020380020142e-02 -5.074163526296615601e-02
-2.234652042388916016e-01 2.216897606849670410e-01 -3.298988193273544312e-02 -6.951411813497543335e-02 3.696586936712265015e-02 1.054226309061050415e-01 -2.082157433032989502e-01 -4.297499358654022217e-01 2.441711127758026123e-01 1.099016740918159485e-01 -1.762157231569290161e-01 1.556918025016784668e-01 1.114252433180809021e-01 1.092739775776863098e-01 -5.025515332818031311e-02 3.582471981644630432e-03 5.116666480898857117e-02 -3.089338243007659912e-01 8.237884193658828735e-02 1.651656627655029297e-01 -1.670000702142715454e-02 2.108300775289535522e-01 -3.265850841999053955e-01 -1.570504754781723022e-01 -1.421836577355861664e-02 -1.050545647740364075e-01 -1.339957118034362793e-01 -2.183619327843189240e-02 -2.007508277893066406e-02 -1.865030080080032349e-01 -3.570027053356170654e-01 1.048756856471300125e-02
-1.285229250788688660e-02 3.082073926925659180e-01 -1.192388758063316345e-01 1.089172661304473877e-01 2.858462035655975342e-01 -7.009208947420120239e-02 1.819752603769302368e-01 -1.156303063035011292e-01 3.535324633121490479e-01 7.722672075033187866e-02 1.544084250926971436e-01 -9.241309762001037598e-02 -8.310212939977645874e-02 1.987715512514114380e-01 -1.296386271715164185e-01 1.117689684033393860e-01 1.989375650882720947e-01 -9.273812919855117798e-02 7.192216068506240845e-02 -3.649973273277282715e-01 1.369756907224655151e-01 4.228438735008239746e-01 -1.407897770404815674e-01 1.098100678063929081e-03 1.881980523467063904e-02 -6.085254624485969543e-02 -1.067002788186073303e-01 2.745405137538909912e-01 -8.809880167245864868e-02 4.116226360201835632e-02 4.777474328875541687e-02 -1.012444216758012772e-02
-2.625448629260063171e-02 2.526794373989105225e-01 2.778413891792297363e-01 -2.321710586547851562e-01 6.757259834557771683e-03 -3.524233028292655945e-02 -1.086423173546791077e-01 -1.484122313559055328e-02 1.758615076541900635e-01 6.399636715650558472e-02 -1.224055141210556030e-01 1.718375980854034424e-01 7.197350263595581055e-02 -2.335301488637924194e-01 2.471848726272583008e-01 4.195565357804298401e-03 1.529256254434585571e-01 -3.865336775779724121e-01 2.165464758872985840e-01 -1.580823808908462524e-01 2.956891059875488281e-01 1.480679064989089966e-01 8.875761181116104126e-02 6.905491650104522705e-02 -1.979161240160465240e-02 -3.174360394477844238e-01 -9.431543201208114624e-02 8.366359770298004150e-02 -2.556992471218109131e-01 -1.797173619270324707e-01 -9.038993716239929199e-02 -3.319827094674110413e-02
8.247820287942886353e-02 1.909049004316329956e-01 -7.964100688695907593e-03 -1.779921799898147583e-01 1.752899438142776489e-01 2.996428906917572021e-01 -2.224807292222976685e-01 -1.049807295203208923e-02 1.638217121362686157e-01 -1.699306219816207886e-01 -1.155732646584510803e-01 6.760995835065841675e-02 -2.830867171287536621e-01 -5.737080797553062439e-02 2.304152026772499084e-02 8.505331352353096008e-03 4.165464937686920166e-01 -2.087706178426742554e-01 3.307037353515625000e-01 3.944421932101249695e-02 1.790662258863449097e-01 1.120181381702423096e-01 1.943728327751159668e-01 1.008815020322799683e-01 -1.790537983179092407e-01 -1.214595660567283630e-01 1.750954985618591309e-01 2.040987014770507812e-01 -1.496073454618453979e-01 -1.090215742588043213e-01 -1.425556987524032593e-01 5.392092838883399963e-02
-4.847354721277952194e-03 3.249539732933044434e-01 1.859158575534820557e-01 -6.211712583899497986e-02 3.222474157810211182e-01 5.174917355179786682e-02 1.064179316163063049e-01 -1.248468384146690369e-01 3.187802135944366455e-01 -1.838018894195556641e-01 -1.635875701904296875e-01 1.721177101135253906e-01 -7.755337655544281006e-02 -5.478156264871358871e-03 -1.196678057312965393e-01 -1.082959473133087158e-01 1.155332252383232117e-01 -4.366917163133621216e-02 2.505287826061248779e-01 -1.169066783040761948e-02 1.946597360074520111e-02 2.895678281784057617e-01 -1.726932972669601440e-01 -1.482615917921066284e-01 2.756745740771293640e-02 -1.214315295219421387e-01 -2.552883923053741455e-01 1.364249642938375473e-02 -3.793035745620727539e-01 -1.970263272523880005e-01 -7.337370514869689941e-02 -1.245611384510993958e-01
-1.445990353822708130e-01 4.678130745887756348e-01 5.082777515053749084e-02 -1.204748749732971191e-01 1.106576398015022278e-01 -9.365057945251464844e-02 -1.230022311210632324e-01 -2.392829656600952148e-01 9.063208475708961487e-03 1.220459938049316406e-01 -4.728775471448898315e-02 4.158220440149307251e-02 -6.389648467302322388e-02 2.009101510047912598e-01 1.126460079103708267e-02 2.372694909572601318e-01 3.956554830074310303e-01 5.535723175853490829e-03 3.028154000639915466e-02 8.477176725864410400e-02 1.327302306890487671e-01 -9.569143503904342651e-02 7.953608408570289612e-03 1.290753930807113647e-01 1.075158361345529556e-02 9.607201814651489258e-02 -4.855827987194061279e-01 1.385957151651382446e-01 -4.135140776634216309e-02 -1.120358034968376160e-01 -8.754357695579528809e-03 2.075346708297729492e-01
-1.801686882972717285e-01 1.956957131624221802e-01 7.610933482646942139e-02 -2.363364696502685547e-01 1.137395352125167847e-01 -8.720837533473968506e-02 -1.397430300712585449e-01 -2.143917381763458252e-01 3.928396478295326233e-02 -6.268989294767379761e-02 3.300413116812705994e-02 -4.945320636034011841e-02 1.012162044644355774e-01 2.159455567598342896e-01 5.208773165941238403e-02 -1.098616719245910645e-01 3.636327087879180908e-01 -1.242567524313926697e-01 -2.288349717855453491e-02 2.737659402191638947e-02 1.943987905979156494e-01 3.244039416313171387e-01 -3.275763690471649170e-01 3.262230753898620605e-02 2.675872743129730225e-01 -4.126870259642601013e-02 -3.076237142086029053e-01 1.051515787839889526e-01 -2.553826868534088135e-01 -1.431653462350368500e-02 -2.358964383602142334e-01 -2.201150730252265930e-02
-2.682912163436412811e-02 5.059778094291687012e-01 -2.208068966865539551e-01 1.440635770559310913e-01 2.285170182585716248e-02 -1.120727807283401489e-01 7.992091029882431030e-02 -2.273029983043670654e-01 2.592948079109191895e-01 1.649757772684097290e-01 -8.770868927240371704e-02 -1.333830878138542175e-02 8.546949177980422974e-02 3.397662043571472168e-01 -1.584576964378356934e-01 -8.433217555284500122e-02 1.122819408774375916e-01 2.074987590312957764e-01 -5.212805420160293579e-02 -1.316248625516891479e-02 1.318596750497817993e-01 2.174781709909439087e-01 4.482527077198028564e-02 -2.333585405722260475e-03 2.773052081465721130e-03 -3.108008205890655518e-01 -6.505162268877029419e-02 2.744447886943817139e-01 -1.010642573237419128e-01 -1.682025790214538574e-01 -4.436857253313064575e-02 5.872429162263870239e-02
-1.983066946268081665e-01 4.078547954559326172e-01 1.456034481525421143e-01 4.200641065835952759e-02 -8.425306528806686401e-02 -1.342385113239288330e-01 1.891824603080749512e-01 -5.719995871186256409e-02 1.429608911275863647e-01 -2.521520480513572693e-02 1.438642889261245728e-01 -4.390230029821395874e-02 7.694253325462341309e-02 3.540171980857849121e-01 -7.322490680962800980e-03 1.186526492238044739e-01 -1.649563014507293701e-02 -1.903805881738662720e-01 2.666948139667510986e-01 1.297671049833297729e-01 1.011826097965240479e-01 5.251023918390274048e-02 2.225299179553985596e-01 -2.037610858678817749e-02 -1.671464741230010986e-01 6.879764795303344727e-02 -3.219037353992462158e-01 2.332499921321868896e-01 -1.060976237058639526e-01 -1.344135254621505737e-01 -1.318374872207641602e-01 3.054327964782714844e-01
-1.654024794697761536e-02 3.498953878879547119e-01 -2.350967936217784882e-02 1.012961193919181824e-01 8.651803433895111084e-02 2.244138717651367188e-01 3.024980053305625916e-02 8.026754483580589294e-03 1.721037477254867554e-01 -2.051849476993083954e-02 -4.133586958050727844e-02 -7.645387947559356689e-02 -1.205616518855094910e-01 1.706391572952270508e-02 -1.089743301272392273e-01 3.329732418060302734e-01 2.196874618530273438e-01 -5.291217565536499023e-02 3.415833711624145508e-01 -9.105951339006423950e-02 3.525723516941070557e-01 3.331398591399192810e-02 3.763497993350028992e-02 -1.024802103638648987e-01 2.066833078861236572e-01 4.273517333786003292e-05 -1.692486368119716644e-02 4.725432097911834717e-01 1.389633417129516602e-01 6.332301348447799683e-02 -1.415683478116989136e-01 -9.725913405418395996e-02
-1.735212504863739014e-01 2.120435833930969238e-01 -4.660376906394958496e-02 -9.430518001317977905e-02 4.051214084029197693e-02 2.292452454566955566e-01 1.274381019175052643e-02 -4.070232510566711426e-01 1.007929518818855286e-01 2.884154915809631348e-01 -1.743921488523483276e-01 -1.815821677446365356e-01 -9.998711943626403809e-02 2.754716277122497559e-01 -4.150645062327384949e-02 2.598859667778015137e-01 3.805535137653350830e-01 -1.231746450066566467e-01 2.184565663337707520e-01 1.148580461740493774e-01 1.769749075174331665e-01 -5.682123079895973206e-02 -2.282882295548915863e-02 7.765916734933853149e-02 2.013729661703109741e-01 -9.104889631271362305e-02 -6.318959593772888184e-02 -8.682623505592346191e-02 -1.386780738830566406e-01 -1.424143612384796143e-01 1.133257597684860229e-01 -8.500788360834121704e-02
-1.424231976270675659e-01 4.129513502120971680e-01 2.572231292724609375e-01 -3.453918546438217163e-02 9.150788933038711548e-02 3.534859418869018555e-02 1.927029639482498169e-01 1.352914515882730484e-02 1.339766234159469604e-01 1.678339242935180664e-01 -9.930489957332611084e-02 6.723181903362274170e-02 2.102596312761306763e-01 9.329776465892791748e-02 1.057722643017768860e-01 2.489902973175048828e-01 2.922832071781158447e-01 4.073101654648780823e-02 -1.375369913876056671e-02 1.067981570959091187e-01 2.894070148468017578e-01 1.767035275697708130e-01 -9.325571358203887939e-02 -3.806034103035926819e-02 3.247432708740234375e-01 -5.570207908749580383e-02 9.711705893278121948e-02 3.717661201953887939e-01 2.634652145206928253e-02 6.133475527167320251e-02 -9.821777045726776123e-02 -1.190698817372322083e-01
3.807994723320007324e-01 1.206236556172370911e-01 3.447944670915603638e-02 -4.394790902733802795e-02 3.218217492103576660e-01 6.460192799568176270e-02 3.010241985321044922e-01 1.825759746134281158e-02 3.271142020821571350e-02 -7.389860600233078003e-02 7.270450145006179810e-02 2.098797857761383057e-01 -5.142338573932647705e-02 1.800669133663177490e-01 -1.011509001255035400e-01 1.011848002672195435e-01 -1.900565996766090393e-02 -5.750997662544250488e-01 -1.054155174642801285e-03 -1.249169334769248962e-01 3.841664269566535950e-02 -1.027487292885780334e-01 -5.111182108521461487e-02 -1.467619538307189941e-01 1.531308591365814209e-01 -1.711830049753189087e-01 1.970465667545795441e-02 2.010942697525024414e-01 1.542963646352291107e-02 -1.074249371886253357e-01 -1.920696943998336792e-01 4.566742107272148132e-02
-3.155309334397315979e-02 5.211313366889953613e-01 2.618933618068695068e-01 5.121637880802154541e-02 -1.234367415308952332e-01 -2.458044327795505524e-02 -9.977095760405063629e-03 3.009887598454952240e-02 -1.307967305183410645e-02 1.182767152786254883e-01 -1.162893418222665787e-02 -6.947190314531326294e-02 1.047333404421806335e-01 2.435980737209320068e-01 2.528334856033325195e-01 -6.305278837680816650e-02 -2.689416520297527313e-02 -3.147632777690887451e-01 -5.913041532039642334e-02 1.006918027997016907e-01 1.435725539922714233e-01 2.196087241172790527e-01 1.295462399721145630e-01 8.844422549009323120e-02 1.876739710569381714e-01 -7.615507394075393677e-02 -2.150452136993408203e-01 2.084317952394485474e-01 -2.599380910396575928e-01 -8.433406054973602295e-02 -4.543971642851829529e-02 2.601984143257141113e-01
2.480624616146087646e-01 3.064030408859252930e-01 1.347183585166931152e-01 -1.358876824378967285e-01 3.423760533332824707e-01 5.902247130870819092e-02 1.968084424734115601e-01 -2.855471670627593994e-01 1.179457604885101318e-01 -1.714937090873718262e-01 7.504327595233917236e-02 2.084155529737472534e-01 7.232805341482162476e-02 3.382582366466522217e-01 2.359583526849746704e-01 7.130017131567001343e-02 -1.342849284410476685e-01 -2.679101228713989258e-01 1.886076480150222778e-01 9.095845371484756470e-02 1.160350516438484192e-01 1.407827138900756836e-01 -9.080184251070022583e-02 1.093355491757392883e-01 -3.235695883631706238e-02 5.770064890384674072e-02 -1.519640833139419556e-01 5.587673932313919067e-02 1.000703051686286926e-01 8.325916528701782227e-02 2.333452701568603516e-01 7.117978483438491821e-02
-2.983666360378265381e-01 4.129944443702697754e-01 1.310025453567504883e-01 -3.559353947639465332e-02 5.677524209022521973e-02 -3.006265684962272644e-02 -1.626389473676681519e-01 1.333517879247665405e-01 8.005902171134948730e-02 -2.439551800489425659e-01 -1.396187841892242432e-01 -1.231442689895629883e-01 -4.262999072670936584e-02 1.332218647003173828e-01 5.862120166420936584e-02 2.532329037785530090e-02 5.054549127817153931e-02 -4.458738863468170166e-02 -8.967577479779720306e-03 4.291022568941116333e-02 4.800236821174621582e-01 3.404995203018188477e-01 2.843342721462249756e-02 -1.396564990282058716e-01 2.060100436210632324e-01 -8.281010389328002930e-02 -1.684279143810272217e-01 2.190493643283843994e-01 1.681241206824779510e-02 -1.651724725961685181e-01 -5.188128724694252014e-02 1.426683217287063599e-01
1.416819263249635696e-02 3.338096141815185547e-01 -1.345529705286026001e-01 -7.586780190467834473e-02 -1.275553554296493530e-01 -5.295560136437416077e-02 2.376037240028381348e-01 -1.817976385354995728e-01 2.622304260730743408e-01 -9.792481362819671631e-02 1.018195878714323044e-02 -2.199168205261230469e-01 1.658078655600547791e-02 3.348020091652870178e-02 2.340693920850753784e-01 -2.843166589736938477e-01 3.087583780288696289e-01 -3.103133738040924072e-01 2.726247310638427734e-01 1.000313088297843933e-02 8.101513981819152832e-02 2.673450112342834473e-01 1.429252624511718750e-01 -1.939325034618377686e-01 -8.002470433712005615e-02 -7.236227393150329590e-02 -1.400927603244781494e-01 5.379105359315872192e-02 5.016754940152168274e-02 -1.178541928529739380e-01 -3.044450469315052032e-02 -1.961386054754257202e-01
-1.986938565969467163e-01 5.156990289688110352e-01 2.193076163530349731e-01 2.934816665947437286e-02 1.340995728969573975e-01 2.033160179853439331e-01 2.462314963340759277e-01 1.080060973763465881e-01 1.421175152063369751e-01 9.971961379051208496e-02 -2.290981113910675049e-01 -2.971099503338336945e-02 -2.570641636848449707e-01 1.214367672801017761e-01 -7.990569621324539185e-02 2.506200671195983887e-01 1.827386617660522461e-01 -1.917252987623214722e-01 2.506397850811481476e-02 -2.113441191613674164e-02 1.240433752536773682e-01 2.999210059642791748e-01 1.020737513899803162e-01 -1.027314364910125732e-01 4.549463093280792236e-02 6.247661262750625610e-02 1.473819762468338013e-01 1.232375130057334900e-01 -5.806371197104454041e-02 -8.876917511224746704e-02 4.513786733150482178e-02 1.635805815458297729e-01
1.951393336057662964e-01 1.741166859865188599e-01 -1.438025832176208496e-01 -1.542379111051559448e-01 3.102314770221710205e-01 2.058778405189514160e-01 1.540105491876602173e-01 -2.033762931823730469e-01 -4.941685497760772705e-02 6.020234525203704834e-02 -2.234706468880176544e-02 -8.138643205165863037e-02 3.529179990291595459e-01 3.765331804752349854e-01 -4.100827127695083618e-02 -9.593307971954345703e-02 4.392676949501037598e-01 -2.895322144031524658e-01 -5.599377676844596863e-02 -4.632260650396347046e-02 -3.105412703007459641e-03 5.180875957012176514e-02 8.248056471347808838e-02 6.182538717985153198e-02 1.172839552164077759e-01 -5.200177058577537537e-02 -6.452243775129318237e-02 1.888112276792526245e-01 1.087335199117660522e-01 2.612646482884883881e-02 -7.283212989568710327e-02 1.534745395183563232e-01
1.185785606503486633e-01 1.765360981225967407e-01 -1.811841428279876709e-01 -1.969014853239059448e-01 3.839843869209289551e-01 6.881003826856613159e-02 6.269828230142593384e-02 1.018076688051223755e-01 1.729174107313156128e-01 8.134615421295166016e-02 -1.397609412670135498e-01 1.358927637338638306e-01 -1.425900161266326904e-01 -1.560348123311996460e-01 -2.019867449998855591e-01 -7.585258781909942627e-02 2.360685616731643677e-01 -2.058036476373672485e-01 8.550037443637847900e-02 3.746424987912178040e-02 3.726688325405120850e-01 6.424763798713684082e-02 1.505726277828216553e-01 -2.054929882287979126e-01 8.305744081735610962e-02 -3.072280669584870338e-03 -3.594039976596832275e-01 3.804834932088851929e-02 -2.055083662271499634e-01 -4.499918222427368164e-02 2.274785190820693970e-01 5.209681391716003418e-02
3.160452097654342651e-02 4.397096633911132812e-01 -9.641574323177337646e-02 -1.147019565105438232e-01 2.339178472757339478e-01 -9.705400466918945312e-02 -2.478543110191822052e-02 2.463009953498840332e-02 2.229741513729095459e-01 2.024587057530879974e-02 -1.635350286960601807e-01 1.249624267220497131e-01 -2.145347297191619873e-01 -1.815067827701568604e-01 2.001382261514663696e-01 5.577776208519935608e-02 1.872278302907943726e-01 -1.417610049247741699e-01 1.272580027580261230e-01 -1.565115898847579956e-01 2.458741813898086548e-01 1.512682884931564331e-01 -8.534757792949676514e-02 2.378468029201030731e-02 8.527104556560516357e-02 -4.013599827885627747e-02 -1.132663413882255554e-01 1.471039373427629471e-02 9.299997240304946899e-02 -4.616916775703430176e-01 -1.864529997110366821e-01 -1.941526830196380615e-01
1.638130098581314087e-01 4.557454586029052734e-01 1.385833770036697388e-01 -6.017133966088294983e-02 1.022290438413619995e-01 -2.405750937759876251e-02 1.112790778279304504e-01 -3.119456470012664795e-01 3.600235283374786377e-01 4.556313157081604004e-02 1.794446259737014771e-02 -1.616192460060119629e-01 -1.491561681032180786e-01 1.764938235282897949e-01 -2.665417268872261047e-02 2.569605410099029541e-01 -1.170751918107271194e-02 1.077025476843118668e-02 1.728459298610687256e-01 -2.278923243284225464e-01 2.430498003959655762e-01 3.258898556232452393e-01 -5.135294049978256226e-02 -6.477580219507217407e-02 1.304328292608261108e-01 -5.665830150246620178e-02 5.000677704811096191e-02 1.628088951110839844e-01 -1.400174945592880249e-01 6.300023943185806274e-02 -4.756687954068183899e-02 1.199978291988372803e-01
2.156707793474197388e-01 2.837306559085845947e-01 2.990629710257053375e-02 1.212951354682445526e-02 3.456432372331619263e-03 3.116570413112640381e-01 -6.487586349248886108e-02 -2.029193006455898285e-02 3.093540370464324951e-01 -4.406400769948959351e-02 -2.038904093205928802e-02 1.970497220754623413e-01 -1.649565398693084717e-01 -5.047768820077180862e-03 -1.703912466764450073e-01 -1.367194354534149170e-01 3.814630508422851562e-01 -2.428002804517745972e-01 3.538175523281097412e-01 6.827848404645919800e-02 5.224000290036201477e-02 7.359281182289123535e-02 1.801857948303222656e-01 -1.276682466268539429e-01 2.222604006528854370e-01 -2.180715799331665039e-01 3.416043519973754883e-02 1.673738211393356323e-01 -1.140096224844455719e-02 -9.727595746517181396e-02 -6.635741889476776123e-02 1.642367690801620483e-01
-1.787108033895492554e-01 4.246373474597930908e-01 1.673188805580139160e-01 -1.583670675754547119e-01 4.385752975940704346e-02 6.562799215316772461e-02 -2.081281878054141998e-02 -1.856615394353866577e-01 -6.921329349279403687e-02 1.800226271152496338e-01 -1.249312385916709900e-01 -9.340343624353408813e-02 -2.709279768168926239e-02 3.796021938323974609e-01 -7.658268511295318604e-02 2.369361072778701782e-01 2.382861822843551636e-01 -3.415143191814422607e-01 1.807692646980285645e-01 2.491689473390579224e-01 1.001134421676397324e-02 -7.442249357700347900e-02 -5.874435883015394211e-03 1.475102305412292480e-01 -9.613504260778427124e-02 2.870285697281360626e-02 -1.123414114117622375e-01 -1.887996494770050049e-02 -1.543901860713958740e-01 -2.693996429443359375e-01 9.772587567567825317e-02 2.358315885066986084e-02
-2.560577541589736938e-02 1.988105624914169312e-01 7.134771347045898438e-02 -1.599092185497283936e-01 1.030797883868217468e-01 1.926309615373611450e-01 -1.471104752272367477e-02 -8.025910705327987671e-02 3.476073443889617920e-01 6.860590726137161255e-02 9.082780778408050537e-02 1.650704294443130493e-01 -2.333008646965026855e-01 6.971440464258193970e-02 3.774647368118166924e-03 -1.486479789018630981e-01 2.633724212646484375e-01 -7.448676228523254395e-02 1.686539649963378906e-01 -1.000674068927764893e-01 1.390777379274368286e-01 3.507997393608093262e-01 -2.507661655545234680e-02 1.305304616689682007e-01 1.160106360912322998e-01 1.253985166549682617e-01 -2.697012424468994141e-01 3.775664269924163818e-01 1.635260134935379028e-02 1.844879239797592163e-02 -3.286744654178619385e-01 -7.600992918014526367e-02
2.572613358497619629e-01 3.299439847469329834e-01 2.047936022281646729e-01 -2.417442500591278076e-01 2.666162699460983276e-02 -3.098714351654052734e-02 -1.159797832369804382e-01 -2.241100966930389404e-01 7.664978504180908203e-02 9.498493373394012451e-02 -3.121752291917800903e-02 2.055916041135787964e-01 1.413980126380920410e-02 -3.228254243731498718e-02 -3.284930810332298279e-02 6.038786377757787704e-03 4.427093267440795898e-02 -1.925056725740432739e-01 6.789447367191314697e-02 1.545973867177963257e-01 4.222747683525085449e-01 2.565638907253742218e-02 2.902755737304687500e-01 -2.823017351329326630e-02 -3.264245018362998962e-02 2.448539286851882935e-01 -2.590752542018890381e-01 -5.270631611347198486e-02 -1.096501201391220093e-01 -1.303523629903793335e-01 -1.780600398778915405e-01 -2.748295962810516357e-01
1.972674764692783356e-02 1.365730315446853638e-01 2.585315406322479248e-01 -2.175306379795074463e-01 4.528632853180170059e-03 7.303442806005477905e-02 1.316926032304763794e-01 -1.166577637195587158e-01 3.999951779842376709e-01 8.854514360427856445e-02 -2.204854637384414673e-01 1.732872128486633301e-01 1.228783279657363892e-02 9.006622433662414551e-02 -2.381927520036697388e-01 1.174127832055091858e-01 1.673532649874687195e-02 -1.532963663339614868e-01 2.222686633467674255e-02 2.085861051455140114e-03 7.955794781446456909e-02 2.841698825359344482e-01 -1.297354847192764282e-01 1.072780694812536240e-03 8.357772976160049438e-02 8.301528543233871460e-02 -1.968460232019424438e-01 -4.235843569040298462e-02 7.928973995149135590e-03 -5.555379390716552734e-01 -9.276582300662994385e-02 -7.299285382032394409e-02
-9.971543913707137108e-04 4.262374341487884521e-01 -2.340877354145050049e-01 -1.237911060452461243e-01 5.639409273862838745e-02 1.569925397634506226e-01 2.024137228727340698e-01 -1.781289428472518921e-01 -4.743070900440216064e-02 -1.806458830833435059e-01 -1.212360430508852005e-02 6.048978865146636963e-02 7.406385987997055054e-02 4.214632809162139893e-01 -3.485222114250063896e-03 -4.635673016309738159e-02 1.767864823341369629e-01 -2.646296322345733643e-01 2.123232036828994751e-01 1.403116993606090546e-02 2.555362582206726074e-01 1.314778774976730347e-01 -5.668005719780921936e-02 1.005247160792350769e-01 -4.219692200422286987e-02 -2.007362991571426392e-01 -1.125145778059959412e-01 7.258529216051101685e-02 1.895217597484588623e-01 -6.528239697217941284e-03 1.863067448139190674e-01 2.248691320419311523e-01
-2.477423520758748055e-03 4.403429329395294189e-01 1.285136491060256958e-01 -7.428870350122451782e-02 2.150456756353378296e-01 2.156447768211364746e-01 1.055244877934455872e-01 -1.211547553539276123e-01 3.620362281799316406e-01 -9.457956999540328979e-02 -8.982984721660614014e-02 2.613364756107330322e-01 -1.445669829845428467e-01 -1.693766266107559204e-01 3.365591540932655334e-02 -1.836626082658767700e-01 1.538109928369522095e-01 -1.646285690367221832e-02 1.773408204317092896e-01 -4.849891643971204758e-03 1.127676442265510559e-01 2.506372332572937012e-01 -1.822826862335205078e-01 5.555893294513225555e-04 -1.048672869801521301e-01 -1.762790828943252563e-01 -1.145574077963829041e-01 5.854383483529090881e-02 -2.975835204124450684e-01 -1.839220672845840454e-01 -4.200128465890884399e-02 -1.331443935632705688e-01
8.120878040790557861e-02 2.749958634376525879e-01 -1.321685761213302612e-01 3.595171868801116943e-02 1.885941773653030396e-01 7.460128515958786011e-02 6.769458204507827759e-02 -1.754557192325592041e-01 -3.087668493390083313e-02 1.083432510495185852e-02 -1.493918895721435547e-01 4.588127508759498596e-02 -1.905402690172195435e-01 1.768032759428024292e-01 3.128861188888549805e-01 1.479282230138778687e-01 2.721057832241058350e-01 -8.868828415870666504e-02 1.786740720272064209e-01 2.444933801889419556e-01 3.239333033561706543e-01 2.918581292033195496e-02 6.904218345880508423e-02 -4.642359912395477295e-02 -2.654822468757629395e-01 -2.142825275659561157e-01 -2.654238641262054443e-01 -2.787443250417709351e-02 2.422340959310531616e-01 -1.408676803112030029e-01 6.186279281973838806e-02 2.310710698366165161e-01
8.688845485448837280e-02 -7.238336652517318726e-02 1.891336888074874878e-01 8.951444178819656372e-02 2.235882580280303955e-01 1.679494380950927734e-01 -2.074028924107551575e-02 1.779191195964813232e-01 3.060920536518096924e-01 1.382526904344558716e-01 -2.879191637039184570e-01 -6.913731247186660767e-02 -4.928948730230331421e-02 2.764366567134857178e-01 -4.708124697208404541e-02 2.369645386934280396e-01 -6.447324156761169434e-02 -1.741762012243270874e-01 2.962633669376373291e-01 1.443644016981124878e-01 -2.117551304399967194e-02 9.613945335149765015e-02 1.940847188234329224e-01 1.003794446587562561e-01 -1.404943037778139114e-02 -1.238594874739646912e-01 -1.378740668296813965e-01 2.373182624578475952e-01 -2.053228020668029785e-01 -1.569539755582809448e-01 -2.736897468566894531e-01 2.496684938669204712e-01
-1.283275336027145386e-01 1.936987787485122681e-01 2.448111176490783691e-01 -2.029040902853012085e-01 4.433778673410415649e-02 1.412926707416772842e-02 3.626138865947723389e-01 -1.875889860093593597e-02 3.298135399818420410e-01 2.293734401464462280e-01 -5.927082523703575134e-02 -2.573915291577577591e-03 2.843701280653476715e-02 1.451868414878845215e-01 -2.171816676855087280e-01 -1.283846944570541382e-01 -3.750027343630790710e-02 -8.040054887533187866e-02 -1.544202305376529694e-02 -6.300794333219528198e-02 3.227373361587524414e-01 3.171026706695556641e-01 -2.544035315513610840e-01 8.523818850517272949e-02 1.350181251764297485e-01 -1.103658005595207214e-01 -2.093598097562789917e-01 2.416583150625228882e-01 1.453013718128204346e-01 -1.303590089082717896e-01 -2.573489956557750702e-02 -1.639001257717609406e-02
5.845898389816284180e-02 3.011256456375122070e-01 1.958117038011550903e-01 -3.097790479660034180e-01 4.104515910148620605e-01 7.932787388563156128e-02 -1.964418739080429077e-01 -1.345077157020568848e-01 4.228261485695838928e-02 3.038097620010375977e-01 -4.255493730306625366e-02 3.291025012731552124e-02 1.024573370814323425e-01 7.727703452110290527e-02 -2.097323685884475708e-01 9.749069809913635254e-03 -1.394043415784835815e-01 -1.258006691932678223e-01 2.486948221921920776e-01 -1.168446689844131470e-01 1.221550628542900085e-01 2.009430825710296631e-01 8.236646652221679688e-02 -9.790973365306854248e-02 2.203886061906814575e-01 -1.939050108194351196e-01 -1.990484893321990967e-01 1.620475500822067261e-01 4.965407401323318481e-02 -4.441928584128618240e-03 2.079073339700698853e-01 -4.928395152091979980e-02
2.612030804157257080e-01 3.492790460586547852e-01 2.799066007137298584e-01 8.563850820064544678e-02 2.081228643655776978e-01 -7.568056881427764893e-02 1.967875808477401733e-01 1.009027510881423950e-01 2.125433087348937988e-01 -8.459222316741943359e-02 -8.938449621200561523e-02 -8.657876402139663696e-03 -1.067067608237266541e-01 1.180693209171295166e-01 2.266023010015487671e-01 -1.296058297157287598e-01 -9.357675909996032715e-02 -5.515968427062034607e-02 1.928871870040893555e-01 7.109084725379943848e-02 1.690304130315780640e-01 1.646347790956497192e-01 6.177505850791931152e-02 -3.036476969718933105e-01 1.407096534967422485e-01 -5.989835131913423538e-03 1.121803373098373413e-01 3.813780248165130615e-01 -2.315552383661270142e-01 -9.598658233880996704e-02 1.543333381414413452e-01 4.479701071977615356e-02
5.367192625999450684e-02 -1.576376706361770630e-02 3.026338666677474976e-02 -7.463411986827850342e-02 1.193184629082679749e-01 1.609100997447967529e-01 8.237046003341674805e-02 4.001708328723907471e-02 2.464436888694763184e-01 5.110507830977439880e-03 -3.329287767410278320e-01 -2.410791367292404175e-01 -5.298265069723129272e-02 1.775596588850021362e-01 8.053365163505077362e-03 2.691832780838012695e-01 -2.341476380825042725e-01 -1.143237426877021790e-01 2.405017763376235962e-01 2.749925255775451660e-01 1.227439641952514648e-01 1.088553816080093384e-01 2.010989785194396973e-01 1.224295124411582947e-01 1.236986741423606873e-01 -2.302350848913192749e-01 -9.323994815349578857e-02 3.646919131278991699e-01 -9.879612177610397339e-02 -8.135496824979782104e-02 -2.689408659934997559e-01 1.512441933155059814e-01
2.637063618749380112e-03 2.347087264060974121e-01 -1.086331978440284729e-01 -6.591247022151947021e-02 3.478897809982299805e-01 1.244488582015037537e-01 -7.573742419481277466e-02 1.016813144087791443e-01 1.824873536825180054e-01 2.187747135758399963e-02 4.657234624028205872e-02 1.631791740655899048e-01 -4.237553104758262634e-02 -1.139406412839889526e-01 -2.347798347473144531e-01 4.212145507335662842e-02 1.202968209981918335e-01 -2.431448847055435181e-01 -1.004397645592689514e-01 -1.094849482178688049e-01 5.256042480468750000e-01 9.418363124132156372e-02 -8.584313094615936279e-02 -1.453379988670349121e-01 -1.719602942466735840e-02 -9.561173617839813232e-02 -3.658533394336700439e-01 1.583376973867416382e-01 -9.379217773675918579e-02 1.017891615629196167e-02 2.342526614665985107e-01 -2.233004197478294373e-02
-9.525837004184722900e-02 1.422676593065261841e-01 1.922840327024459839e-01 1.056380644440650940e-01 1.460256278514862061e-01 -1.062222197651863098e-01 1.736750453710556030e-01 1.140127182006835938e-01 4.464871287345886230e-01 -7.051039487123489380e-02 -8.719787001609802246e-02 3.272501379251480103e-02 -9.550406038761138916e-02 1.310898959636688232e-01 -6.553043425083160400e-02 -2.082888185977935791e-01 3.259891569614410400e-01 -3.966701924800872803e-01 -8.734863251447677612e-02 -8.345892280340194702e-02 1.957551985979080200e-01 -2.020291984081268311e-01 1.369873881340026855e-01 1.142129972577095032e-01 7.468269765377044678e-02 -1.246799379587173462e-01 -2.986567281186580658e-02 3.240519762039184570e-01 -1.472051590681076050e-01 -5.214627832174301147e-02 -2.172999083995819092e-02 -1.369714885950088501e-01
-2.175998687744140625e-02 4.489393234252929688e-01 1.252543628215789795e-01 -1.874956190586090088e-01 6.995501928031444550e-03 1.970892101526260376e-01 4.484363645315170288e-02 2.662253677845001221e-01 1.124746724963188171e-01 3.494234010577201843e-02 -5.177577584981918335e-02 2.039307169616222382e-02 -9.150476194918155670e-03 2.573867440223693848e-01 2.672852873802185059e-01 2.867324650287628174e-02 -2.535154521465301514e-01 -7.427228242158889771e-02 -4.502258822321891785e-02 8.512713760137557983e-02 1.351078897714614868e-01 2.348748743534088135e-01 -4.858557134866714478e-02 9.981272369623184204e-02 -5.276212096214294434e-02 -3.625538945198059082e-01 -1.522817611694335938e-01 2.741650938987731934e-01 -9.333320707082748413e-02 6.869398988783359528e-03 -7.991730421781539917e-02 2.593438029289245605e-01
3.369249701499938965e-01 2.309464067220687866e-01 -2.685625106096267700e-02 -1.812317967414855957e-01 1.342685222625732422e-01 3.480478823184967041e-01 1.300948262214660645e-01 -1.446657180786132812e-01 1.413445919752120972e-01 3.410827368497848511e-02 1.942141354084014893e-02 -1.791571676731109619e-01 1.699367314577102661e-01 1.558350771665573120e-01 -1.048687770962715149e-01 2.054192423820495605e-01 2.259983569383621216e-01 -3.655343651771545410e-01 1.748929382301867008e-03 -1.465646326541900635e-01 -1.230978146195411682e-01 8.259109407663345337e-02 -2.481160312891006470e-01 -1.217338219285011292e-01 3.604098036885261536e-02 -1.140106841921806335e-01 -2.537713646888732910e-01 5.575293675065040588e-02 -1.104506403207778931e-01 -1.403061151504516602e-01 -1.999568343162536621e-01 6.620978564023971558e-02
3.505556657910346985e-02 3.542626202106475830e-01 -1.940040290355682373e-01 -3.163799345493316650e-01 2.188104689121246338e-01 -7.278019934892654419e-02 -7.723833620548248291e-02 1.426333487033843994e-01 1.667181998491287231e-01 -7.714418694376945496e-03 -3.639261424541473389e-01 -1.695521920919418335e-02 -1.918817460536956787e-01 -2.859344519674777985e-02 -9.697517752647399902e-02 -1.038383990526199341e-01 3.243795409798622131e-02 3.380790725350379944e-02 -1.541382521390914917e-01 5.545058846473693848e-02 1.879316717386245728e-01 5.173189193010330200e-02 1.126834377646446228e-01 -2.179786562919616699e-01 4.234127327799797058e-02 -1.536671519279479980e-01 -3.578315377235412598e-01 2.435962408781051636e-01 2.996809408068656921e-02 -2.350505739450454712e-01 -1.484539732336997986e-02 -2.031053602695465088e-01
-9.833718091249465942e-02 2.507270872592926025e-01 2.001486122608184814e-01 -6.739546358585357666e-02 1.050921082496643066e-01 6.853816658258438110e-02 8.535236865282058716e-02 2.773350775241851807e-01 1.450131535530090332e-01 -1.100962907075881958e-01 -3.726395368576049805e-01 -1.954603381454944611e-02 7.937278598546981812e-02 1.368979513645172119e-01 2.761826515197753906e-01 5.526698753237724304e-02 -7.688464131206274033e-03 -3.356533050537109375e-01 2.083960548043251038e-02 1.802858561277389526e-01 2.224850505590438843e-01 1.783693791367113590e-03 3.404352068901062012e-01 -1.316407322883605957e-01 6.922253966331481934e-02 -2.380178123712539673e-01 -6.301842629909515381e-02 1.606490164995193481e-01 -1.524968147277832031e-01 -2.511456012725830078e-01 8.959028869867324829e-03 1.170136127620935440e-02
8.065650239586830139e-03 6.199647188186645508e-01 -5.969793722033500671e-02 -1.760661453008651733e-01 1.350058764219284058e-01 -1.114603653550148010e-01 -1.710952073335647583e-01 4.752253182232379913e-03 1.028236225247383118e-01 -7.179222255945205688e-02 -2.041811496019363403e-01 4.375453293323516846e-02 1.261251866817474365e-01 -2.850830554962158203e-02 2.982050552964210510e-02 -4.169692471623420715e-02 2.813129723072052002e-01 -1.544435173273086548e-01 3.148947358131408691e-01 2.295993119478225708e-01 2.733558416366577148e-02 -9.018947929143905640e-02 1.770850718021392822e-01 -3.553797677159309387e-02 -5.221854662522673607e-04 -3.861650824546813965e-02 -2.093270421028137207e-01 1.095402538776397705e-01 2.267273515462875366e-02 -1.037028878927230835e-01 2.116111814975738525e-01 -1.807379424571990967e-01
4.386270791292190552e-02 4.048178791999816895e-01 8.993771672248840332e-02 -1.995579600334167480e-01 3.860187530517578125e-01 -2.102157175540924072e-01 2.521650865674018860e-02 3.726359456777572632e-02 -5.495400633662939072e-03 -7.614312320947647095e-02 -1.151785999536514282e-01 -1.196907088160514832e-01 2.880651503801345825e-02 -1.704438328742980957e-01 8.116160333156585693e-02 -1.831012964248657227e-01 2.098490111529827118e-02 -1.148147061467170715e-01 1.478184014558792114e-01 2.382839918136596680e-01 -5.504490062594413757e-02 2.245672494173049927e-01 -7.779543101787567139e-02 -1.498619765043258667e-01 -1.530585139989852905e-01 -8.730030804872512817e-02 -2.240068316459655762e-01 3.887507319450378418e-01 5.133119877427816391e-03 -2.412225902080535889e-01 9.035559743642807007e-02 -1.212017536163330078e-01
3.247322738170623779e-01 -1.134789884090423584e-01 -3.137714788317680359e-02 -2.746303081512451172e-01 3.046709001064300537e-01 2.503428459167480469e-01 8.411902189254760742e-02 -3.966997563838958740e-02 2.986353635787963867e-01 1.112176626920700073e-01 -1.604077219963073730e-01 6.982684135437011719e-02 6.102849170565605164e-02 1.585233062505722046e-01 -2.500905655324459076e-02 9.306944161653518677e-02 9.284200519323348999e-02 -5.916957259178161621e-01 -1.268308758735656738e-01 -2.103461325168609619e-01 9.776138514280319214e-02 7.083776593208312988e-02 -5.130930617451667786e-02 -8.242972195148468018e-02 6.716560572385787964e-02 4.049583151936531067e-02 -1.215928792953491211e-01 4.242134094238281250e-02 1.545025408267974854e-02 1.233568508177995682e-02 -5.898286029696464539e-02 3.400253877043724060e-02
3.465541824698448181e-02 1.478102207183837891e-01 3.019325435161590576e-01 -9.455737471580505371e-02 1.470782160758972168e-01 2.129244506359100342e-01 -1.709013581275939941e-01 -1.922592669725418091e-01 1.404483765363693237e-01 -1.913049221038818359e-01 -1.965865492820739746e-01 -1.396634131669998169e-01 -1.728192865848541260e-01 1.688804328441619873e-01 7.160209864377975464e-02 -4.240130260586738586e-02 1.320220679044723511e-01 -3.635783195495605469e-01 -2.768340408802032471e-01 -1.499577164649963379e-01 3.894102200865745544e-02 1.311316490173339844e-01 -1.145364120602607727e-01 2.215790897607803345e-01 2.350071817636489868e-01 6.406236439943313599e-02 -1.895659714937210083e-01 1.511647254228591919e-01 -6.743608415126800537e-02 -2.742034196853637695e-01 1.176362112164497375e-01 1.501887738704681396e-01
7.083221524953842163e-02 2.571377754211425781e-01 -1.127845793962478638e-01 -7.554487884044647217e-02 -1.077997032552957535e-02 -3.580039739608764648e-02 -1.784730106592178345e-01 1.709640026092529297e-01 1.628023535013198853e-01 -3.046128340065479279e-02 -3.062862753868103027e-01 -1.695968955755233765e-01 1.807564049959182739e-01 2.803579568862915039e-01 -1.101330369710922241e-01 1.119241490960121155e-01 6.155950203537940979e-02 -1.169826313853263855e-01 3.163759112358093262e-01 2.864576578140258789e-01 1.241018250584602356e-01 3.258282840251922607e-01 4.335371404886245728e-02 2.806668877601623535e-01 1.439187824726104736e-01 -1.025501266121864319e-01 -9.221255779266357422e-02 1.309571266174316406e-01 2.566097676753997803e-01 -1.667735725641250610e-01 -8.322265744209289551e-02 -5.200514569878578186e-02
-6.869313120841979980e-02 1.474723964929580688e-01 -1.405987441539764404e-01 7.330500334501266479e-02 -3.553679212927818298e-02 1.956574432551860809e-02 -4.346901550889015198e-02 -1.237108856439590454e-01 3.836545944213867188e-01 -1.297676861286163330e-01 -3.086462430655956268e-02 -7.648486644029617310e-02 -2.772976586129516363e-04 2.503098845481872559e-01 -2.849923213943839073e-03 -4.975314438343048096e-02 -4.304717853665351868e-02 -3.917885422706604004e-01 1.312956097535789013e-03 -9.944763965904712677e-03 2.266968041658401489e-01 1.727325022220611572e-01 2.150234282016754150e-01 -8.400675654411315918e-02 -2.614445984363555908e-01 -3.763423562049865723e-01 -1.437325123697519302e-02 6.365542858839035034e-02 -4.856186360120773315e-02 -4.009087681770324707e-01 9.135263413190841675e-02 1.339077055454254150e-01
1.684921421110630035e-02 2.707680463790893555e-01 2.124315872788429260e-02 -3.481634259223937988e-01 1.762909144163131714e-01 1.044012513011693954e-02 1.362203210592269897e-01 -1.127009540796279907e-01 1.062393561005592346e-01 -1.698352769017219543e-02 -2.896939776837825775e-02 1.274346932768821716e-02 -1.675023734569549561e-01 1.259194016456604004e-01 1.583318263292312622e-01 2.206478863954544067e-01 5.083929002285003662e-02 -4.231095910072326660e-01 1.912430375814437866e-01 1.354772746562957764e-01 5.243911966681480408e-02 1.478001922369003296e-01 1.875009983777999878e-01 1.160890385508537292e-01 -3.868909180164337158e-01 -8.760525286197662354e-02 -2.344069480895996094e-01 2.160790003836154938e-02 -8.893680572509765625e-02 1.117826402187347412e-01 1.128628998994827271e-01 -2.374120503664016724e-01
8.301486819982528687e-02 3.967960774898529053e-01 7.769560813903808594e-02 6.977620720863342285e-02 3.969029188156127930e-01 -2.418925911188125610e-01 5.994610488414764404e-02 1.175517663359642029e-01 1.537771373987197876e-01 -8.483685553073883057e-02 1.231939718127250671e-01 -5.445143952965736389e-02 -3.164683282375335693e-02 2.248168289661407471e-01 2.494534403085708618e-01 1.942870579659938812e-02 -1.017187163233757019e-01 -1.225973963737487793e-01 5.375552549958229065e-02 -8.455193601548671722e-03 1.650311350822448730e-01 2.515127360820770264e-01 1.031014621257781982e-01 -1.631595939397811890e-01 2.165756970643997192e-01 -2.252319604158401489e-01 -1.088480371981859207e-02 2.831929624080657959e-01 -2.685264348983764648e-01 -9.859874099493026733e-02 -6.817684322595596313e-02 8.749110996723175049e-02
1.785770654678344727e-01 4.169219732284545898e-01 -8.346761018037796021e-02 -1.822846084833145142e-01 1.080248802900314331e-01 -2.539349496364593506e-01 1.155281141400337219e-01 -2.259029448032379150e-01 1.829345524311065674e-02 1.254597604274749756e-01 1.026126220822334290e-01 -3.028381764888763428e-01 -4.881265759468078613e-02 2.473693490028381348e-01 -1.515136361122131348e-01 -1.684749126434326172e-01 1.521177142858505249e-01 -2.094784379005432129e-01 6.503048539161682129e-02 1.969998627901077271e-01 2.077906876802444458e-01 1.984566450119018555e-01 -4.075961560010910034e-02 -1.439414024353027344e-01 2.561086229979991913e-02 6.860657036304473877e-02 -3.526121675968170166e-01 -1.163019388914108276e-01 -8.594793081283569336e-02 3.778727026656270027e-03 1.129274740815162659e-01 -4.417443647980690002e-02
-1.409140080213546753e-01 2.438062578439712524e-01 1.236700564622879028e-01 -2.027802020311355591e-01 5.845137313008308411e-02 2.560853362083435059e-01 2.053805887699127197e-01 8.676661550998687744e-02 1.574151813983917236e-01 -5.702432990074157715e-02 -3.595788776874542236e-01 -1.762719750404357910e-01 7.052280008792877197e-02 1.195998564362525940e-01 8.950715512037277222e-02 2.651619911193847656e-02 1.711213886737823486e-01 -1.673810333013534546e-01 -2.217591255903244019e-01 3.425772860646247864e-02 2.249124795198440552e-01 2.297430634498596191e-01 2.732474505901336670e-01 -7.210830599069595337e-02 -8.209386467933654785e-02 -1.859794259071350098e-01 1.453561931848526001e-01 3.745378255844116211e-01 -1.158684566617012024e-01 6.415285170078277588e-02 1.332381069660186768e-01 1.675002835690975189e-02
1.489176750183105469e-01 5.082211494445800781e-01 -1.827781833708286285e-02 -3.579684793949127197e-01 2.095404639840126038e-02 2.968534231185913086e-01 2.306913286447525024e-01 -1.656161844730377197e-01 1.134839504957199097e-01 -1.264323890209197998e-01 -1.139425039291381836e-01 1.191977318376302719e-02 3.635360673069953918e-02 1.451932191848754883e-01 3.324114531278610229e-02 -6.569834053516387939e-02 1.969111114740371704e-01 -3.641967773437500000e-01 1.010600179433822632e-01 1.448492854833602905e-01 2.691273763775825500e-02 -5.062862113118171692e-02 -7.019159384071826935e-03 -1.854192651808261871e-02 -1.478004083037376404e-02 -1.287884078919887543e-02 -2.981146425008773804e-02 3.192154690623283386e-02 1.220488101243972778e-01 -4.098070785403251648e-02 2.031978219747543335e-01 2.925637662410736084e-01
-4.924334213137626648e-02 7.300721853971481323e-02 1.420162152498960495e-03 4.045575857162475586e-02 3.791040778160095215e-01 7.656243443489074707e-02 1.879834830760955811e-01 1.157485842704772949e-01 1.350242644548416138e-01 -1.389821767807006836e-01 9.882725030183792114e-02 1.631907820701599121e-01 1.364581286907196045e-01 -1.098241582512855530e-01 1.875034123659133911e-01 -3.414671868085861206e-02 -1.239601820707321167e-01 -3.012661635875701904e-01 -1.722254604101181030e-02 1.405479013919830322e-01 3.072110116481781006e-01 2.941265106201171875e-01 3.205992514267563820e-03 -2.085508704185485840e-01 -7.754211872816085815e-02 -1.028249636292457581e-01 -2.432227730751037598e-01 2.133969366550445557e-01 1.615031957626342773e-01 -3.686888217926025391e-01 2.888542786240577698e-02 1.289832442998886108e-01
-7.476812601089477539e-02 3.300584852695465088e-01 -1.047893334180116653e-02 1.375349611043930054e-01 6.243663281202316284e-02 1.608645468950271606e-01 1.066593155264854431e-01 -3.642932698130607605e-02 2.043171226978302002e-01 6.105273030698299408e-03 2.804133296012878418e-02 -2.483542822301387787e-02 -9.788609296083450317e-02 1.113222092390060425e-01 7.663140445947647095e-02 2.854113578796386719e-01 1.333058029413223267e-01 -7.758715003728866577e-02 6.444253772497177124e-02 -1.399706453084945679e-01 4.313913285732269287e-01 1.285466104745864868e-01 3.129592910408973694e-02 1.372399087995290756e-02 2.506787180900573730e-01 -9.289795905351638794e-02 -7.914484292268753052e-02 5.095379948616027832e-01 2.258281111717224121e-01 5.439477041363716125e-03 -1.695368289947509766e-01 -5.491318181157112122e-02
8.384538814425468445e-03 -5.960430949926376343e-02 -8.356860280036926270e-02 -1.520113646984100342e-01 -1.014820411801338196e-01 1.422662585973739624e-01 -9.817626327276229858e-02 4.353685304522514343e-02 1.645279675722122192e-01 2.532819807529449463e-01 -1.038284599781036377e-01 -1.341857314109802246e-01 -3.374206125736236572e-01 6.032174453139305115e-02 2.086512446403503418e-01 -3.758615627884864807e-02 2.150964885950088501e-01 -1.457665562629699707e-01 3.007538914680480957e-01 1.491172760725021362e-01 1.860411316156387329e-01 1.859386414289474487e-01 1.237092986702919006e-01 1.641340255737304688e-01 5.050031468272209167e-02 -7.245919108390808105e-02 -1.994629353284835815e-01 2.753166258335113525e-01 -1.565921753644943237e-01 -4.088753759860992432e-01 -1.867105513811111450e-01 -1.373712811619043350e-02
-2.179319560527801514e-01 3.023117780685424805e-01 -1.240282431244850159e-01 1.170310601592063904e-01 2.458550333976745605e-01 1.678797602653503418e-01 -7.932576537132263184e-02 7.140962034463882446e-02 1.879693716764450073e-01 4.672281071543693542e-02 -3.257472999393939972e-03 -2.908099293708801270e-01 1.191726475954055786e-01 2.910400927066802979e-01 -1.356573551893234253e-01 -8.291313052177429199e-02 2.046876847743988037e-01 -1.542249023914337158e-01 9.440949559211730957e-02 -1.433364748954772949e-01 2.407823950052261353e-01 4.194045066833496094e-02 -1.314109936356544495e-02 -9.697777032852172852e-02 -2.004871517419815063e-01 -8.103670924901962280e-02 -1.771910935640335083e-01 -3.769179806113243103e-02 -3.020600974559783936e-01 1.356301009654998779e-01 -9.377472102642059326e-02 3.510998487472534180e-01
-4.247719049453735352e-02 3.249358236789703369e-01 1.813815236091613770e-01 8.208556473255157471e-02 1.451021134853363037e-01 9.883724898099899292e-02 -4.966816678643226624e-02 -2.009887546300888062e-01 -3.324150666594505310e-02 -1.053098738193511963e-01 -2.500765323638916016e-01 -3.332464024424552917e-03 -1.212731748819351196e-02 1.751233488321304321e-01 2.333833426237106323e-01 6.012246757745742798e-02 -1.391150206327438354e-01 -2.256920337677001953e-01 3.553717732429504395e-01 5.251714214682579041e-02 3.523757457733154297e-01 -1.368647217750549316e-01 8.010078966617584229e-02 -2.638772130012512207e-02 -6.234145537018775940e-02 -2.071926891803741455e-01 -3.987883925437927246e-01 9.833933413028717041e-02 9.888783097267150879e-02 -1.063431948423385620e-01 5.322495102882385254e-02 1.638820171356201172e-01
-4.036571085453033447e-02 2.292571812868118286e-01 3.096509873867034912e-01 -1.068098247051239014e-01 3.150182589888572693e-02 -9.586104750633239746e-02 2.702167630195617676e-01 5.055841431021690369e-02 3.521328270435333252e-01 -1.187046021223068237e-01 1.113808527588844299e-01 -3.394006788730621338e-01 -7.939297705888748169e-02 2.731242775917053223e-01 -1.124583929777145386e-01 1.293858420103788376e-02 -5.655062943696975708e-02 -2.919943332672119141e-01 -4.744006320834159851e-03 1.192012354731559753e-01 1.321423202753067017e-01 -6.574335508048534393e-03 1.091660112142562866e-01 -7.232229411602020264e-02 2.036426365375518799e-01 -6.429011374711990356e-02 -1.344100087881088257e-01 1.200149357318878174e-01 1.299917697906494141e-01 -3.902816772460937500e-01 9.090016037225723267e-02 2.161692827939987183e-02
5.816630646586418152e-02 3.810322582721710205e-01 -3.219255246222019196e-03 5.632426217198371887e-02 1.986077874898910522e-01 -1.088116690516471863e-01 -2.131685018539428711e-01 9.389617294073104858e-02 1.366016268730163574e-01 5.395156145095825195e-02 -1.195200011134147644e-01 -1.253325641155242920e-01 2.731703519821166992e-01 2.156715691089630127e-01 3.694087639451026917e-02 -2.173251807689666748e-01 6.304987519979476929e-02 -2.529305815696716309e-01 3.571146130561828613e-01 2.743822932243347168e-01 1.315261572599411011e-01 2.314584404230117798e-01 -6.019431748427450657e-04 2.523899823427200317e-02 3.259621858596801758e-01 7.402668148279190063e-02 -1.265956908464431763e-01 4.328927397727966309e-02 2.091793902218341827e-02 -1.746259480714797974e-01 -5.129795521497726440e-03 1.361825913190841675e-01
-1.625400036573410034e-01 2.759049236774444580e-01 1.313505619764328003e-01 -1.417111009359359741e-01 3.286627586930990219e-03 -4.009602963924407959e-02 2.285158485174179077e-01 -1.959029585123062134e-01 5.395261645317077637e-01 -4.499087110161781311e-03 -1.151841878890991211e-01 -1.294859871268272400e-02 -9.646312333643436432e-03 1.651602387428283691e-01 -8.241143077611923218e-02 9.269393980503082275e-02 9.533219784498214722e-02 -1.750266253948211670e-01 -1.357657611370086670e-01 2.112903445959091187e-01 1.612597852945327759e-01 3.542841970920562744e-01 1.046036407351493835e-01 8.285839110612869263e-02 4.571863263845443726e-02 -4.864762350916862488e-02 1.112367492169141769e-02 1.048069372773170471e-01 -4.694725945591926575e-02 3.757725656032562256e-02 -2.978296279907226562e-01 -2.014850080013275146e-01
2.892867922782897949e-01 5.349361896514892578e-02 6.134762242436408997e-02 -2.201382815837860107e-01 1.402159184217453003e-01 2.337538897991180420e-01 5.315903946757316589e-02 -2.273128479719161987e-01 2.425069659948348999e-01 -1.113784387707710266e-01 -5.529902130365371704e-02 1.911979727447032928e-02 1.662479490041732788e-01 1.807644963264465332e-01 1.163748651742935181e-01 6.179358065128326416e-02 2.041206508874893188e-01 -4.385326802730560303e-01 -1.324514895677566528e-01 -2.863952219486236572e-01 2.218831144273281097e-02 -4.668499156832695007e-02 2.266181819140911102e-02 -2.566021382808685303e-01 1.356987655162811279e-01 -1.663897484540939331e-01 -6.253589689731597900e-02 2.661382853984832764e-01 -1.504389643669128418e-01 8.415425568819046021e-02 -1.460333615541458130e-01 7.525511085987091064e-02
-3.245374187827110291e-02 5.157157406210899353e-02 2.092615216970443726e-01 -1.011633053421974182e-01 3.138662576675415039e-01 -9.603364020586013794e-02 6.423076242208480835e-02 9.153781086206436157e-02 2.591274082660675049e-01 -1.160422787070274353e-01 -1.230458766222000122e-01 -1.895679906010627747e-02 -1.034840121865272522e-01 -1.228274498134851456e-02 3.496942222118377686e-01 7.473681867122650146e-02 8.188056200742721558e-02 -2.180975079536437988e-01 1.327572464942932129e-01 1.165103986859321594e-01 2.614339292049407959e-01 1.330516487360000610e-01 2.473806887865066528e-01 -2.219386398792266846e-01 -2.281575277447700500e-02 -3.935754671692848206e-02 -4.569943845272064209e-01 1.753151714801788330e-01 1.214398294687271118e-01 -2.152644470334053040e-02 3.086291952058672905e-03 2.198539525270462036e-01
-2.812125533819198608e-02 5.530311465263366699e-01 -8.707431703805923462e-02 2.055128067731857300e-01 7.446715235710144043e-02 -2.275676131248474121e-01 1.689842492341995239e-01 -1.963252574205398560e-01 1.921726912260055542e-01 2.763963341712951660e-01 4.660082235932350159e-02 1.866661906242370605e-01 3.056560829281806946e-02 2.843504548072814941e-01 4.786285385489463806e-02 -2.065312862396240234e-02 4.095129668712615967e-02 -2.666841149330139160e-01 1.702762953937053680e-02 -5.954127758741378784e-02 6.032974645495414734e-02 7.185755297541618347e-03 -1.117564663290977478e-01 -5.119088292121887207e-02 -8.276464045047760010e-02 1.943197846412658691e-02 -2.457814216613769531e-01 6.220384035259485245e-03 -1.348904073238372803e-01 -2.026785612106323242e-01 6.868354231119155884e-02 2.390990704298019409e-01
-2.269001863896846771e-02 3.295840024948120117e-01 -8.268757909536361694e-02 -2.103347629308700562e-01 2.330703735351562500e-01 4.132575169205665588e-02 -4.945095628499984741e-02 -8.640386164188385010e-02 1.972726583480834961e-01 1.113470923155546188e-02 -1.315098404884338379e-01 1.392769962549209595e-01 -5.950627475976943970e-02 1.141030266880989075e-01 -2.315947413444519043e-01 1.569893360137939453e-01 -1.630245447158813477e-01 -3.916544839739799500e-02 1.716644018888473511e-01 1.503460407257080078e-01 4.633333981037139893e-01 1.700797975063323975e-01 -2.697925567626953125e-01 -2.580559551715850830e-01 1.998125314712524414e-01 -1.150956526398658752e-01 -1.527180708944797516e-02 1.662869453430175781e-01 -2.109416872262954712e-01 -2.535758726298809052e-02 5.935585126280784607e-02 -1.018663421273231506e-01
1.283033192157745361e-01 1.046039387583732605e-01 2.372987419366836548e-01 -1.614678502082824707e-01 2.907755970954895020e-01 2.929024398326873779e-03 -1.588181592524051666e-02 1.200643777847290039e-01 2.081484347581863403e-01 2.892525792121887207e-01 -2.388349026441574097e-01 1.841580420732498169e-01 -6.492907553911209106e-02 2.299973517656326294e-01 3.933643400669097900e-01 -5.039083957672119141e-02 7.962334901094436646e-02 -1.605705022811889648e-01 1.225320771336555481e-01 2.181303948163986206e-01 1.635967493057250977e-01 -1.711599901318550110e-02 1.570759117603302002e-01 -1.145039349794387817e-01 -9.588345885276794434e-02 3.461481258273124695e-02 -1.380059421062469482e-01 1.042210385203361511e-01 3.277705609798431396e-01 -2.469922602176666260e-02 -1.920081377029418945e-01 1.178129836916923523e-01
1.333517953753471375e-02 5.622419118881225586e-01 3.285955265164375305e-02 -1.890313327312469482e-01 8.392648398876190186e-02 2.304422296583652496e-02 4.295897856354713440e-02 -1.379244029521942139e-01 -2.345024375244975090e-03 1.517596393823623657e-01 -2.183292508125305176e-01 2.287859022617340088e-01 1.442393213510513306e-01 1.037720814347267151e-01 8.280633389949798584e-02 7.595434784889221191e-02 -8.741655200719833374e-02 -2.148871868848800659e-01 1.989908814430236816e-01 6.994479149580001831e-02 1.680082976818084717e-01 -2.265980094671249390e-02 1.374179124832153320e-01 9.085050970315933228e-02 -9.282112866640090942e-02 1.992724277079105377e-02 1.235246807336807251e-01 -5.755295604467391968e-02 -2.503468394279479980e-01 -2.926189005374908447e-01 -3.292998075485229492e-01 1.126799881458282471e-01
-1.301285028457641602e-01 1.166399493813514709e-01 1.505763232707977295e-01 -4.888426885008811951e-02 3.218876123428344727e-01 -1.073830127716064453e-01 1.505409926176071167e-01 1.972875744104385376e-01 1.323037594556808472e-01 -1.602336205542087555e-02 -2.735271155834197998e-01 1.179205551743507385e-01 -1.480250358581542969e-01 4.213269054889678955e-02 1.228114739060401917e-01 8.239763975143432617e-02 1.775998622179031372e-01 -2.162799686193466187e-01 1.701186746358871460e-01 2.002675384283065796e-01 3.778127729892730713e-01 1.866055577993392944e-01 2.429809123277664185e-01 -6.579574197530746460e-02 3.706663846969604492e-02 -5.650618299841880798e-02 -2.854585051536560059e-01 1.149772405624389648e-01 1.863382905721664429e-01 1.770248413085937500e-01 -1.513942629098892212e-01 1.976784169673919678e-01
-6.873958744108676910e-03 3.212347254157066345e-02 2.185340411961078644e-02 -6.598791480064392090e-02 3.473292887210845947e-01 -1.554436236619949341e-02 1.903943717479705811e-02 5.973449721932411194e-02 2.058494538068771362e-01 -4.446452949196100235e-03 -9.827989339828491211e-02 2.497208714485168457e-01 -7.998019456863403320e-02 -1.248236224055290222e-01 -2.465612292289733887e-01 7.044436782598495483e-02 2.450350522994995117e-01 -2.946204245090484619e-01 2.533689700067043304e-02 8.469684422016143799e-02 3.620361387729644775e-01 6.329465657472610474e-02 2.918569184839725494e-02 -2.296663969755172729e-01 1.869455724954605103e-01 4.939506202936172485e-02 -3.016794919967651367e-01 2.824164927005767822e-01 -1.715990900993347168e-01 -1.398086398839950562e-01 2.555014789104461670e-01 -3.697966784238815308e-02
-4.526706039905548096e-02 3.154166042804718018e-01 -1.436117887496948242e-01 2.426848411560058594e-01 2.192803919315338135e-01 -3.931250795722007751e-02 8.046735823154449463e-02 -1.997866109013557434e-02 3.464500010013580322e-01 1.769820153713226318e-01 -1.482428759336471558e-01 -9.148771315813064575e-02 1.487974356859922409e-02 2.289980351924896240e-01 -2.798799891024827957e-03 1.373357325792312622e-01 8.190805464982986450e-02 1.628130823373794556e-01 6.778035312891006470e-02 2.116156369447708130e-01 3.624075055122375488e-01 7.587898522615432739e-02 -3.561798483133316040e-02 -6.548134982585906982e-02 2.198268175125122070e-01 -8.694364875555038452e-02 -2.333847433328628540e-01 1.956304758787155151e-01 -2.527165412902832031e-01 -1.381269842386245728e-01 -1.159640550613403320e-01 1.973630785942077637e-01
8.562546223402023315e-02 4.897809028625488281e-01 8.429742604494094849e-02 -2.835082076489925385e-02 3.488770127296447754e-01 3.655688837170600891e-02 -3.479490801692008972e-02 5.087851360440254211e-02 2.226268798112869263e-01 2.267397791147232056e-01 -2.299624681472778320e-01 -3.527208417654037476e-02 -5.070861801505088806e-02 -8.324766159057617188e-02 1.345824748277664185e-01 7.967954128980636597e-02 5.917602032423019409e-02 3.403365612030029297e-02 -1.073975041508674622e-01 -3.642072156071662903e-02 2.722684741020202637e-01 9.483054280281066895e-02 1.796530485153198242e-01 1.199552714824676514e-01 -1.735320091247558594e-01 1.669774055480957031e-01 -1.380642503499984741e-01 -6.102044507861137390e-02 -2.128009796142578125e-01 -3.662368655204772949e-01 -1.430846154689788818e-01 3.136264905333518982e-02
9.725851565599441528e-02 1.956601291894912720e-01 2.155861556529998779e-01 -1.627823263406753540e-01 -2.706694044172763824e-02 1.375706400722265244e-02 -3.792268037796020508e-02 7.881049066781997681e-02 1.306403428316116333e-01 1.234380975365638733e-01 -1.732904016971588135e-01 1.240684390068054199e-01 6.674487143754959106e-02 4.403534829616546631e-01 1.325132995843887329e-01 9.956927597522735596e-02 -5.721569806337356567e-02 -3.751288354396820068e-01 4.030733369290828705e-03 2.220165580511093140e-01 2.007666677236557007e-01 -1.519678384065628052e-01 2.234002798795700073e-01 1.022629737854003906e-01 -1.929755657911300659e-01 9.038390591740608215e-03 -1.324993669986724854e-01 3.038712739944458008e-01 2.864995002746582031e-01 -1.277257055044174194e-01 -6.653889268636703491e-02 -6.078159902244806290e-03
1.972141265869140625e-01 1.002120152115821838e-01 7.290346920490264893e-02 -2.460409104824066162e-01 4.757279157638549805e-01 2.301031164824962616e-02 -6.460049748420715332e-02 -1.196819692850112915e-01 1.715096086263656616e-01 1.133012101054191589e-01 -1.341131329536437988e-01 4.282582551240921021e-02 1.824504882097244263e-01 1.738316565752029419e-01 -2.872494459152221680e-01 3.702864050865173340e-01 6.194208562374114990e-02 3.444558382034301758e-02 1.545639634132385254e-01 1.096635535359382629e-01 3.061465024948120117e-01 1.520657986402511597e-01 6.454599648714065552e-02 -1.342078894376754761e-01 -8.252356946468353271e-02 -1.582380235195159912e-01 -9.751204401254653931e-02 8.042825013399124146e-02 -1.790729761123657227e-01 -6.549617648124694824e-02 1.745887547731399536e-01 -5.896789021790027618e-03
-2.470880895853042603e-01 4.077462255954742432e-01 -1.784960925579071045e-01 -1.152343451976776123e-01 1.171962693333625793e-01 -4.734224081039428711e-02 -1.991702020168304443e-01 -1.449835002422332764e-01 -4.756744951009750366e-02 1.916275620460510254e-01 3.238927572965621948e-02 -5.718060955405235291e-02 -8.326034247875213623e-02 2.789639234542846680e-01 -4.451369121670722961e-02 2.448523491621017456e-01 3.471156954765319824e-01 -2.047299742698669434e-01 1.955916173756122589e-03 8.415625989437103271e-02 3.114355802536010742e-01 -3.991473466157913208e-02 -1.557575315237045288e-01 1.413477361202239990e-01 -8.768801391124725342e-02 7.825729250907897949e-02 -2.157645523548126221e-01 1.015358343720436096e-01 -3.807997331023216248e-02 -2.071322798728942871e-01 -3.146016597747802734e-02 1.804438531398773193e-01
3.436369001865386963e-01 4.053267091512680054e-02 -9.599635004997253418e-02 -2.565625607967376709e-01 2.299888730049133301e-01 2.980707287788391113e-01 1.098277196288108826e-01 -2.578447759151458740e-01 1.004908382892608643e-01 -9.376078844070434570e-02 -1.341399103403091431e-01 -1.324344277381896973e-01 -3.521990403532981873e-02 2.368494570255279541e-01 2.009112238883972168e-01 4.665755480527877808e-02 1.754418164491653442e-01 -4.094122946262359619e-01 -1.107511669397354126e-01 -4.745673760771751404e-02 1.888189464807510376e-01 1.736439019441604614e-01 -2.489168643951416016e-01 -1.003611534833908081e-01 1.220991164445877075e-01 -9.665168076753616333e-02 -1.728053987026214600e-01 -2.677122130990028381e-02 -1.238674670457839966e-01 7.425124943256378174e-02 4.844076186418533325e-02 4.310259222984313965e-02
4.077574908733367920e-01 1.079477965831756592e-01 -9.714571386575698853e-02 -1.098791360855102539e-01 -7.457330822944641113e-02 -2.235985696315765381e-01 1.066111307591199875e-02 -2.459812909364700317e-01 3.134733438491821289e-01 -1.051498576998710632e-01 -1.311655342578887939e-01 5.656857788562774658e-02 1.422878652811050415e-01 2.524578571319580078e-01 1.969721466302871704e-01 2.059203013777732849e-02 -8.618018031120300293e-02 -1.127481684088706970e-01 -1.383990328758955002e-02 3.173361420631408691e-01 1.925838887691497803e-01 9.413158893585205078e-02 2.671745978295803070e-02 -1.665517538785934448e-01 8.495020866394042969e-02 -2.240251302719116211e-01 8.041119575500488281e-02 1.985452622175216675e-01 -1.172600761055946350e-01 -3.423909842967987061e-01 -3.142932429909706116e-02 2.772044017910957336e-02
6.271594204008579254e-03 4.759966135025024414e-01 -8.449166268110275269e-02 3.858277201652526855e-02 -3.558286698535084724e-03 2.113478630781173706e-01 8.734993636608123779e-03 -8.541151881217956543e-02 2.151145786046981812e-01 8.310180902481079102e-02 1.151183471083641052e-01 -1.886397302150726318e-01 7.954052090644836426e-02 7.191880792379379272e-02 2.618444859981536865e-01 1.927653402090072632e-01 1.879145205020904541e-01 -2.089699357748031616e-01 -4.294334724545478821e-02 -7.420718669891357422e-02 2.000889778137207031e-01 1.858004033565521240e-01 1.190288458019495010e-02 6.499037146568298340e-02 4.135309755802154541e-01 9.690862149000167847e-03 4.460692405700683594e-03 3.233916163444519043e-01 1.513259708881378174e-01 1.858383603394031525e-02 -4.704252630472183228e-02 1.644848138093948364e-01
-4.806077852845191956e-02 4.703432619571685791e-01 -1.393223255872726440e-01 1.444713026285171509e-01 1.158703640103340149e-01 1.190837547183036804e-01 -1.594259589910507202e-01 -2.028975039720535278e-01 -7.034184038639068604e-02 -8.177032321691513062e-02 -1.684790253639221191e-01 -2.538300156593322754e-01 1.116410419344902039e-01 4.043739438056945801e-01 -1.253789067268371582e-01 -7.346299290657043457e-02 2.022053301334381104e-01 -2.611757814884185791e-01 -1.174147203564643860e-01 -6.734263896942138672e-02 2.999460697174072266e-01 -1.372889615595340729e-02 7.638741284608840942e-02 -1.354197859764099121e-01 -7.591670751571655273e-02 6.453166157007217407e-02 -3.014956414699554443e-02 -1.330271214246749878e-01 -3.632650524377822876e-02 1.840218715369701385e-02 -2.537902891635894775e-01 6.398723274469375610e-02
-6.991192698478698730e-02 4.660261571407318115e-01 2.078957110643386841e-02 1.797869205474853516e-01 1.634431034326553345e-01 -1.036930084228515625e-01 8.112967014312744141e-03 -1.630424857139587402e-01 3.068535625934600830e-01 2.033383399248123169e-01 -4.919363930821418762e-02 -2.935757040977478027e-01 -7.117448002099990845e-02 2.163079977035522461e-01 -1.069697812199592590e-01 2.925986982882022858e-02 1.372345983982086182e-01 1.345176994800567627e-01 6.896350532770156860e-02 5.731502920389175415e-02 2.672659754753112793e-01 1.374671310186386108e-01 4.713004082441329956e-02 4.269803687930107117e-02 2.099493592977523804e-01 -1.434444636106491089e-01 -8.384403586387634277e-02 2.014245390892028809e-01 -1.360202580690383911e-01 -2.215060144662857056e-01 -2.215580493211746216e-01 1.566614508628845215e-01
-7.238747179508209229e-02 4.618473351001739502e-01 -4.588951915502548218e-02 -3.276884183287620544e-02 1.686372011899948120e-01 -1.251835674047470093e-01 2.377285510301589966e-01 -1.298360824584960938e-01 1.059285327792167664e-01 1.420993059873580933e-01 3.885008022189140320e-02 -1.316953450441360474e-01 -1.647848822176456451e-02 3.768670558929443359e-01 6.571704149246215820e-02 1.038282550871372223e-02 2.393331229686737061e-01 -2.556101977825164795e-01 6.611367221921682358e-03 2.573513388633728027e-01 2.853554859757423401e-02 -7.756777107715606689e-02 -1.179275959730148315e-01 4.972890391945838928e-02 -9.911221265792846680e-02 -2.373689264059066772e-01 -1.256962269544601440e-01 9.346373379230499268e-02 -1.481906622648239136e-01 -1.975183561444282532e-02 2.830748856067657471e-01 2.419036030769348145e-01
1.017159447073936462e-01 6.220539659261703491e-02 -1.011268347501754761e-01 -5.887936055660247803e-02 1.801554560661315918e-01 2.413815855979919434e-01 1.847569942474365234e-01 -2.217662036418914795e-01 2.614791691303253174e-01 -4.851333796977996826e-02 -1.554161310195922852e-01 1.687240004539489746e-01 2.062549889087677002e-01 1.324278265237808228e-01 -1.883447021245956421e-01 5.951442196965217590e-02 4.383608326315879822e-02 -4.782067537307739258e-01 7.902119308710098267e-02 3.520896425470709801e-03 2.413039281964302063e-02 3.731092810630798340e-01 -1.564146280288696289e-01 -1.680832356214523315e-01 1.231155171990394592e-01 3.562371432781219482e-02 -9.571103751659393311e-02 -8.577964454889297485e-02 -6.043824180960655212e-02 -1.596924662590026855e-01 -2.689475119113922119e-01 1.086784154176712036e-01
-2.212841361761093140e-01 3.685196936130523682e-01 2.041172832250595093e-01 -1.208955422043800354e-01 -1.241455692797899246e-02 -9.873944520950317383e-02 1.087102573364973068e-02 -4.438734948635101318e-01 1.263861358165740967e-01 2.031812071800231934e-01 -1.995605975389480591e-01 1.258115191012620926e-02 7.060808688402175903e-02 1.571946293115615845e-01 -1.466320008039474487e-01 -5.236126855015754700e-02 -4.888270795345306396e-02 -3.393371403217315674e-01 4.845423996448516846e-02 2.993426844477653503e-02 6.192784011363983154e-02 1.039287298917770386e-01 3.016369640827178955e-01 -3.169318139553070068e-01 1.114432960748672485e-01 1.247024834156036377e-01 -9.253768622875213623e-02 8.023284375667572021e-02 -3.924933075904846191e-02 -1.086800768971443176e-01 -3.404798358678817749e-02 -1.280333101749420166e-01
-2.089659422636032104e-01 1.114248707890510559e-01 2.536091208457946777e-01 -1.807121038436889648e-01 1.680976599454879761e-01 1.502402275800704956e-01 -8.296743035316467285e-02 -2.526317536830902100e-01 4.422774314880371094e-01 3.145846351981163025e-02 -1.239471435546875000e-01 -2.714095711708068848e-01 1.955837570130825043e-02 9.181942790746688843e-02 1.688649654388427734e-01 -6.683499366044998169e-02 -2.632842585444450378e-02 -1.512654423713684082e-01 -1.420663297176361084e-01 1.141396071761846542e-02 9.678316116333007812e-02 -5.934628192335367203e-03 1.536792423576116562e-02 3.136328756809234619e-01 1.143993586301803589e-01 1.503622829914093018e-01 -2.190125882625579834e-01 3.880453705787658691e-01 7.826762273907661438e-03 7.138920575380325317e-02 -7.822526246309280396e-02 2.402497828006744385e-02
1.334859579801559448e-01 2.246385216712951660e-01 -5.488212779164314270e-02 -2.420264035463333130e-01 1.244251877069473267e-01 -2.134953141212463379e-01 -1.731070727109909058e-01 -1.380737572908401489e-01 1.627181470394134521e-01 3.534018248319625854e-02 -8.773810416460037231e-02 1.289061605930328369e-01 2.086394876241683960e-01 3.945886157453060150e-03 -2.748414129018783569e-02 1.708371192216873169e-01 -1.733067445456981659e-02 -2.195807397365570068e-01 1.121550332754850388e-03 2.668142020702362061e-01 1.569312512874603271e-01 3.095607161521911621e-01 1.873660981655120850e-01 8.520634472370147705e-02 -5.495568737387657166e-03 -5.853841453790664673e-02 6.984529644250869751e-02 3.635524511337280273e-01 1.908268481492996216e-01 -8.569134771823883057e-02 -3.950019180774688721e-01 1.081280037760734558e-01
3.382453694939613342e-02 2.793732583522796631e-01 4.765378311276435852e-02 6.583958864212036133e-02 3.448455035686492920e-01 1.771008409559726715e-02 1.035223156213760376e-01 -2.947750687599182129e-01 -1.339550465345382690e-01 -1.666487604379653931e-01 -1.218103468418121338e-01 -1.606035605072975159e-02 -1.284757852554321289e-01 1.336891651153564453e-01 3.542704880237579346e-01 -7.608539611101150513e-02 1.275628358125686646e-01 -3.321156799793243408e-01 2.969928085803985596e-01 1.411259919404983521e-01 1.736599653959274292e-01 -1.628837287425994873e-01 1.956244260072708130e-01 4.066628217697143555e-02 -6.539420783519744873e-02 -2.051689475774765015e-01 -1.656150668859481812e-01 2.356455661356449127e-02 1.267980486154556274e-01 -2.173853218555450439e-01 -3.911424055695533752e-02 -1.866260543465614319e-02
1.610567271709442139e-01 2.727997899055480957e-01 -4.000489786267280579e-02 4.658407717943191528e-02 1.454325318336486816e-01 -1.528061479330062866e-01 -4.225448518991470337e-02 -3.310811221599578857e-01 -3.924451011698693037e-04 1.062057763338088989e-01 -1.252972632646560669e-01 2.040114253759384155e-01 1.375540196895599365e-01 3.114657700061798096e-01 7.137250900268554688e-02 6.804641336202621460e-02 1.258496791124343872e-01 -1.754732877016067505e-01 2.009739400818943977e-03 2.441247403621673584e-01 3.698870241641998291e-01 -2.775173485279083252e-01 6.106665730476379395e-02 -6.368806213140487671e-02 6.398734636604785919e-03 -7.658616453409194946e-02 -2.702168822288513184e-01 -8.242785185575485229e-02 -2.067836076021194458e-01 -1.968739032745361328e-01 -2.863761037588119507e-02 -2.231807112693786621e-01
-2.656690180301666260e-01 2.655275464057922363e-01 3.911697566509246826e-01 2.985675074160099030e-02 2.720313966274261475e-01 -1.630758121609687805e-02 7.533860951662063599e-02 -1.127498000860214233e-01 3.006151020526885986e-01 6.325016170740127563e-02 -1.473497301340103149e-01 -6.071225926280021667e-02 1.617598533630371094e-01 -8.329834789037704468e-02 -5.540193617343902588e-02 -1.607568711042404175e-01 2.088176012039184570e-01 -3.637906610965728760e-01 -2.102643400430679321e-01 -1.200270280241966248e-02 9.783626347780227661e-02 1.563329435884952545e-02 -1.286605596542358398e-01 2.040291391313076019e-02 2.230596356093883514e-02 -1.019260194152593613e-02 -2.943121828138828278e-02 3.129724264144897461e-01 1.296416074037551880e-01 -1.109485626220703125e-01 -2.165870666503906250e-01 -8.963184803724288940e-02
-6.465657055377960205e-02 2.904235422611236572e-01 1.084292605519294739e-01 9.314833581447601318e-02 3.773041963577270508e-01 -2.483743615448474884e-02 2.206853479146957397e-01 -1.620425283908843994e-01 5.107621476054191589e-02 -1.857041865587234497e-01 -1.819743216037750244e-01 -1.641781330108642578e-01 1.634330861270427704e-02 1.309798359870910645e-01 2.550058960914611816e-01 9.432898461818695068e-02 4.693353176116943359e-02 -2.253433912992477417e-01 2.453767061233520508e-01 1.756537705659866333e-01 4.172928929328918457e-01 -1.794954016804695129e-02 8.340677618980407715e-02 1.489062905311584473e-01 -7.658325135707855225e-02 -9.126935154199600220e-02 -4.263653606176376343e-02 -7.338548079133033752e-03 2.972540557384490967e-01 -1.427357196807861328e-01 -5.057540163397789001e-02 9.799217432737350464e-02
3.780828788876533508e-02 1.283272504806518555e-01 1.315424442291259766e-01 -3.541060164570808411e-02 2.444160133600234985e-01 -1.912879943847656250e-02 -3.117091655731201172e-01 -6.212824955582618713e-02 2.477690726518630981e-01 -6.916850805282592773e-02 7.541841268539428711e-02 3.195248842239379883e-01 6.434247642755508423e-02 1.354986876249313354e-01 2.456829547882080078e-01 1.468641161918640137e-01 9.513237327337265015e-02 -2.066812366247177124e-01 -1.037905216217041016e-01 1.861365735530853271e-01 -4.231046140193939209e-02 3.933165594935417175e-02 8.352364599704742432e-02 -7.986471056938171387e-02 -1.923594325780868530e-01 -2.902432978153228760e-01 -1.735134273767471313e-01 2.984817624092102051e-01 2.753830850124359131e-01 -1.904560625553131104e-01 -2.270275205373764038e-01 7.784692943096160889e-02
1.419847160577774048e-01 2.301192581653594971e-01 -1.805904656648635864e-01 -3.269663453102111816e-01 4.165978133678436279e-01 1.743188314139842987e-02 1.598836779594421387e-01 -2.431645840406417847e-01 1.451425850391387939e-01 9.385754168033599854e-02 -6.985838408581912518e-04 1.037830486893653870e-01 2.478024065494537354e-01 2.320497334003448486e-01 -1.566368788480758667e-01 1.410248279571533203e-01 2.712010145187377930e-01 -2.186310440301895142e-01 1.903775893151760101e-02 -7.089120894670486450e-02 3.009036555886268616e-02 -6.728085875511169434e-02 1.727195084095001221e-02 6.607069075107574463e-02 -9.000942856073379517e-02 -8.610220253467559814e-02 -1.449102014303207397e-01 2.026849091053009033e-01 6.437177211046218872e-02 1.839338988065719604e-01 -1.884042173624038696e-01 2.014757394790649414e-01
-7.463490217924118042e-02 1.683181375265121460e-01 -2.016845792531967163e-01 -3.348334729671478271e-01 2.278674691915512085e-01 3.166684508323669434e-02 -1.252690851688385010e-01 -1.881678216159343719e-02 3.398098349571228027e-01 -3.542047739028930664e-02 -1.317944079637527466e-01 1.870300918817520142e-01 -2.000523032620549202e-03 -2.892099693417549133e-02 -1.864798665046691895e-01 9.062726050615310669e-03 -1.435690280050039291e-02 -8.333960920572280884e-02 4.423394426703453064e-02 1.988328993320465088e-02 4.788466393947601318e-01 1.861795037984848022e-01 -2.405935339629650116e-02 -1.066018268465995789e-01 8.863553404808044434e-02 -3.633905202150344849e-02 -1.008532047271728516e-01 3.680259287357330322e-01 -1.228408291935920715e-01 -9.125595539808273315e-02 2.742860615253448486e-01 -2.680163457989692688e-02
6.119248270988464355e-02 3.401122987270355225e-01 2.016374170780181885e-01 -2.382054738700389862e-02 2.067290395498275757e-01 2.927610874176025391e-01 -3.468408063054084778e-02 7.630123756825923920e-03 2.292010784149169922e-01 3.243399783968925476e-02 7.131331413984298706e-02 1.247802227735519409e-01 -1.501543819904327393e-01 1.064945831894874573e-01 -5.228189751505851746e-02 -1.853746622800827026e-01 2.431112974882125854e-01 -2.945044636726379395e-01 3.455535769462585449e-01 6.174971163272857666e-02 -6.827805936336517334e-02 2.380470186471939087e-01 1.538310050964355469e-01 1.136813871562480927e-02 1.642609983682632446e-01 9.523706138134002686e-02 9.993784874677658081e-02 3.767985999584197998e-01 2.961355261504650116e-02 -1.285717263817787170e-02 -1.230938062071800232e-01 7.767143845558166504e-02
-6.771203130483627319e-02 2.641451954841613770e-01 -6.168204825371503830e-03 5.912911891937255859e-02 2.022849470376968384e-01 1.842376291751861572e-01 -3.479238152503967285e-01 -3.000201471149921417e-02 8.710886538028717041e-02 7.163833081722259521e-02 -4.025283455848693848e-01 -1.554788462817668915e-02 -1.384763419628143311e-01 3.315947055816650391e-01 -1.997934728860855103e-01 2.601573169231414795e-01 -1.027746796607971191e-01 -2.054337114095687866e-01 1.983071863651275635e-01 1.212852224707603455e-01 4.476794041693210602e-03 2.016372382640838623e-01 -2.424907684326171875e-02 -1.066445857286453247e-01 -3.660007193684577942e-02 -1.159415096044540405e-01 1.917377710342407227e-01 1.625258028507232666e-01 5.304321646690368652e-02 -1.314307004213333130e-01 -1.399953216314315796e-01 1.910156905651092529e-01
1.239358410239219666e-01 3.915192484855651855e-01 5.522306263446807861e-02 -1.368890851736068726e-01 1.608467549085617065e-01 2.359836995601654053e-01 3.053937554359436035e-01 -2.104853987693786621e-01 8.673883974552154541e-02 -2.333321124315261841e-01 -1.228232681751251221e-01 1.086592152714729309e-01 -4.387069866061210632e-02 1.912840455770492554e-01 -1.117220893502235413e-01 4.667842388153076172e-02 5.489530041813850403e-02 -2.574073374271392822e-01 7.252541184425354004e-02 1.822054088115692139e-01 2.752207517623901367e-01 -2.230769246816635132e-01 1.329210959374904633e-02 -3.208918124437332153e-02 1.405768543481826782e-01 -5.236687138676643372e-02 -4.218482226133346558e-02 5.595087632536888123e-02 1.524208579212427139e-02 -1.177864670753479004e-01 2.331259250640869141e-01 3.436353206634521484e-01
-1.840036921203136444e-02 1.225715428590774536e-01 1.339117139577865601e-01 -1.046803817152976990e-01 4.187993407249450684e-01 8.273592591285705566e-02 1.597146391868591309e-01 -1.852240711450576782e-01 9.405335783958435059e-02 -4.339685291051864624e-02 5.666956305503845215e-02 8.152568340301513672e-02 -2.061862200498580933e-01 1.981091350317001343e-01 1.374894287437200546e-02 1.918570250272750854e-01 1.758167706429958344e-02 -4.587119221687316895e-01 2.560057938098907471e-01 1.557824462652206421e-01 -1.464076526463031769e-02 1.685398519039154053e-01 1.345828771591186523e-01 2.215021997690200806e-01 -2.783865034580230713e-01 -3.490207949653267860e-03 -1.959056109189987183e-01 -6.717640440911054611e-03 -1.435123085975646973e-01 -6.723427027463912964e-02 1.301430016756057739e-01 -1.415255963802337646e-01
2.852538526058197021e-01 4.679275751113891602e-01 -1.397729218006134033e-01 -2.076352834701538086e-01 1.642418354749679565e-01 7.802657783031463623e-02 1.595069169998168945e-01 4.886234551668167114e-02 1.434322595596313477e-01 -2.455674111843109131e-02 -1.312016397714614868e-01 1.803483068943023682e-01 3.573910892009735107e-02 4.141556322574615479e-01 2.003460675477981567e-01 1.359141021966934204e-01 9.462840110063552856e-02 -3.095884323120117188e-01 2.280923277139663696e-01 -2.712497860193252563e-02 6.954609602689743042e-02 3.995779901742935181e-02 2.710805274546146393e-02 -2.098799310624599457e-02 -6.453029811382293701e-02 1.682764142751693726e-01 2.413737354800105095e-03 -3.716535493731498718e-02 -4.798906669020652771e-02 -2.460910007357597351e-03 1.599168777465820312e-01 2.165231257677078247e-01
2.529790997505187988e-01 4.222342744469642639e-02 -2.699707075953483582e-02 -1.244255229830741882e-01 4.792170599102973938e-02 -2.330326288938522339e-01 3.098406828939914703e-03 -1.472970098257064819e-01 2.988601624965667725e-01 -7.270153611898422241e-02 9.603556990623474121e-02 4.202971979975700378e-02 2.564506977796554565e-02 3.546784222126007080e-01 2.448544949293136597e-01 2.609927654266357422e-01 6.614622473716735840e-02 -5.452175065875053406e-02 1.055190041661262512e-01 3.628671467304229736e-01 2.136965245008468628e-01 1.695141643285751343e-01 1.260352432727813721e-01 -9.226524084806442261e-02 4.342824220657348633e-02 -2.751146070659160614e-02 3.461701795458793640e-02 8.111454546451568604e-02 -4.802238196134567261e-02 -4.306300580501556396e-01 -1.038946360349655151e-01 1.471969634294509888e-01
1.915892809629440308e-01 1.939726173877716064e-01 -1.521100401878356934e-01 -2.818733751773834229e-01 2.080371081829071045e-01 3.603708446025848389e-01 1.136450096964836121e-01 -1.605785787105560303e-01 2.718783020973205566e-01 -3.712221980094909668e-02 -8.423783630132675171e-02 -5.558439716696739197e-02 2.449935302138328552e-02 1.288150250911712646e-01 1.842484027147293091e-01 2.187806218862533569e-01 4.707437381148338318e-02 -3.189172148704528809e-01 -3.709837037604302168e-04 -5.217861384153366089e-02 -1.116298362612724304e-01 1.348852068185806274e-01 -2.091716229915618896e-01 -1.288969516754150391e-01 2.025289833545684814e-01 -5.867208167910575867e-02 -3.047403097152709961e-01 -1.025102883577346802e-01 2.088672854006290436e-02 -2.660151124000549316e-01 -9.100476652383804321e-02 4.190791770815849304e-02
-1.654783636331558228e-02 3.705089986324310303e-01 4.197084158658981323e-02 -2.771718204021453857e-01 1.284551918506622314e-01 1.084775254130363464e-01 -6.274865474551916122e-03 2.547036409378051758e-01 8.478002250194549561e-02 1.752627044916152954e-01 -4.481138661503791809e-02 8.836817741394042969e-02 -1.829207502305507660e-02 3.372955620288848877e-01 7.517135143280029297e-02 2.172508984804153442e-01 -3.105323016643524170e-02 -1.569907963275909424e-01 -1.421302184462547302e-02 1.606523245573043823e-01 8.603284507989883423e-02 -1.081772223114967346e-01 2.915543615818023682e-01 -1.782538890838623047e-01 -1.928653120994567871e-01 7.347804028540849686e-03 -1.108524799346923828e-01 2.586543858051300049e-01 2.266221642494201660e-01 -2.003150582313537598e-01 -2.539583146572113037e-01 -1.268263310194015503e-01
2.988523803651332855e-02 1.671517640352249146e-01 1.420990675687789917e-01 -1.300981044769287109e-01 8.223338425159454346e-02 1.967410445213317871e-01 6.676486134529113770e-02 9.646263718605041504e-02 2.990650236606597900e-01 2.143140584230422974e-01 -1.835293173789978027e-01 1.613909751176834106e-01 -6.476557254791259766e-02 4.610822796821594238e-01 1.440808624029159546e-01 6.744618713855743408e-02 -7.209347933530807495e-02 -2.981595098972320557e-01 -1.812462578527629375e-03 2.290702611207962036e-01 8.822946995496749878e-02 -1.919616013765335083e-01 2.628178596496582031e-01 1.556969732046127319e-01 -1.459043025970458984e-01 -1.600549668073654175e-01 -1.278699934482574463e-01 1.149696931242942810e-01 9.095858782529830933e-02 -2.195835560560226440e-01 1.384569406509399414e-01 3.099481016397476196e-02
-1.384270489215850830e-01 -3.628301993012428284e-02 3.499602377414703369e-01 -5.791494250297546387e-02 1.530155092477798462e-01 5.084231123328208923e-02 -8.682722598314285278e-02 -3.846530616283416748e-01 4.244716167449951172e-01 4.992389306426048279e-02 -1.133600063621997833e-02 -2.550086472183465958e-03 -7.551077008247375488e-02 -2.608721842989325523e-04 2.966794371604919434e-02 -2.095990031957626343e-01 1.599502563476562500e-01 -1.179232299327850342e-01 6.114158406853675842e-02 1.152907982468605042e-01 1.984625905752182007e-01 -9.274461120367050171e-02 -5.574944987893104553e-02 9.328251704573631287e-03 5.876973271369934082e-02 1.796302199363708496e-01 -2.022957801818847656e-01 4.116387069225311279e-01 -7.304921001195907593e-02 -1.797480136156082153e-01 -1.560596823692321777e-01 1.519433856010437012e-01
9.057591110467910767e-02 1.754696369171142578e-01 -1.865055263042449951e-01 -4.301351308822631836e-02 2.812360227108001709e-01 1.557762175798416138e-01 -7.333200424909591675e-02 -3.414456248283386230e-01 2.261093258857727051e-01 -6.910530477762222290e-02 -1.230498775839805603e-01 -1.555721908807754517e-01 2.496861852705478668e-02 4.138543903827667236e-01 -7.098242640495300293e-02 1.808203607797622681e-01 9.061985462903976440e-02 -2.888327240943908691e-01 1.124914959073066711e-01 1.987994611263275146e-01 -1.773095428943634033e-01 -7.409445196390151978e-02 -1.088124290108680725e-01 -2.637272477149963379e-01 -8.975122123956680298e-02 4.883992671966552734e-02 -1.248302683234214783e-01 6.245400011539459229e-02 -1.319998223334550858e-02 -5.053107067942619324e-02 -1.286851465702056885e-01 2.877968847751617432e-01
7.161078602075576782e-02 4.282655417919158936e-01 6.239093840122222900e-02 -1.880883425474166870e-01 3.653160110116004944e-02 1.348634660243988037e-01 2.081991583108901978e-01 -1.279119849205017090e-01 3.361434862017631531e-02 -3.032712042331695557e-01 -1.266486346721649170e-01 3.204258158802986145e-02 1.915820240974426270e-01 1.184796020388603210e-01 1.519421767443418503e-02 1.395379304885864258e-01 1.676709204912185669e-01 -4.414862692356109619e-01 3.219935670495033264e-02 1.146609336137771606e-01 3.607060015201568604e-01 -8.916475623846054077e-02 6.440907716751098633e-02 4.818994179368019104e-02 -4.686664417386054993e-02 -4.372632503509521484e-02 5.802569538354873657e-02 6.454108655452728271e-02 1.027910113334655762e-01 -7.530456781387329102e-02 1.607480943202972412e-01 2.772932648658752441e-01
1.184829510748386383e-02 8.035729080438613892e-02 1.371437218040227890e-02 2.498522028326988220e-02 2.006105631589889526e-01 2.744576148688793182e-02 1.357043236494064331e-01 -9.202539920806884766e-02 -3.318677842617034912e-02 -6.635618954896926880e-02 -2.575951628386974335e-02 -1.179457828402519226e-02 -1.973086595535278320e-01 -4.904152825474739075e-02 1.294347494840621948e-01 1.445776969194412231e-01 -1.954852789640426636e-01 -3.314654231071472168e-01 1.722214668989181519e-01 1.660527139902114868e-01 2.500802576541900635e-01 2.426276355981826782e-01 1.614392399787902832e-01 -9.481071680784225464e-02 9.336379915475845337e-02 8.223535120487213135e-02 -1.738863140344619751e-01 3.363130688667297363e-01 2.163822203874588013e-01 -4.936815798282623291e-01 7.312088459730148315e-02 1.513920575380325317e-01
-8.908797055482864380e-03 3.630914688110351562e-01 -2.446979656815528870e-02 3.197174146771430969e-02 6.479883193969726562e-02 -1.984662115573883057e-01 1.180213168263435364e-01 -4.083029925823211670e-02 1.674515008926391602e-01 1.568109989166259766e-01 -4.084964096546173096e-02 1.826331764459609985e-01 -2.271482348442077637e-01 3.484522700309753418e-01 -2.708011865615844727e-01 4.535555839538574219e-02 4.167076200246810913e-02 -2.979551851749420166e-01 9.416738897562026978e-02 2.677702605724334717e-01 7.195211946964263916e-02 3.789187967777252197e-02 -7.723392546176910400e-02 -1.916096806526184082e-01 -2.242736145853996277e-02 1.501610130071640015e-01 -1.348080933094024658e-01 1.457343250513076782e-01 -3.179492056369781494e-01 -1.069102957844734192e-01 6.706439703702926636e-02 2.671420872211456299e-01
-7.525741308927536011e-02 1.825109720230102539e-01 1.664129644632339478e-02 -1.357967555522918701e-01 3.703291714191436768e-01 1.943380832672119141e-01 2.312527298927307129e-01 -7.556603103876113892e-02 5.088089108467102051e-01 1.747569143772125244e-01 -1.201850101351737976e-01 2.932406403124332428e-02 -1.528149237856268883e-03 -4.847594350576400757e-02 3.209551051259040833e-02 -6.039355322718620300e-02 3.022750914096832275e-01 -1.031494364142417908e-01 -6.722342967987060547e-02 3.414087370038032532e-02 -7.059123367071151733e-02 -1.424516588449478149e-01 2.965993881225585938e-01 1.061961203813552856e-01 1.422425955533981323e-01 2.699616923928260803e-02 -1.750291287899017334e-01 2.588726282119750977e-01 -5.314218997955322266e-02 -1.839861124753952026e-01 4.914307221770286560e-02 -8.079402148723602295e-02
4.819704964756965637e-02 4.087522029876708984e-01 3.649516701698303223e-01 6.708908826112747192e-02 3.373417258262634277e-01 1.263401061296463013e-01 2.692337520420551300e-02 -1.816566884517669678e-01 2.176555991172790527e-01 2.391063719987869263e-01 -1.256844252347946167e-01 6.657697726041078568e-03 -5.073989159427583218e-04 7.634677737951278687e-02 1.265460550785064697e-01 -1.751340627670288086e-01 6.253897398710250854e-02 -1.967950016260147095e-01 -3.805571794509887695e-02 1.427924782037734985e-01 2.961399964988231659e-02 1.042795181274414062e-01 1.986764818429946899e-01 3.179882168769836426e-01 7.560223340988159180e-02 8.019248396158218384e-02 -2.567579410970211029e-02 -1.509992033243179321e-01 -1.521438956260681152e-01 -2.002522498369216919e-01 -1.876626461744308472e-01 -7.504068315029144287e-02
2.446930706501007080e-01 1.188866868615150452e-01 8.328963071107864380e-02 -1.025802269577980042e-01 4.629863426089286804e-02 1.458553690463304520e-02 -2.041490823030471802e-01 9.823149442672729492e-02 3.150710761547088623e-01 -7.015605270862579346e-02 2.897817455232143402e-02 1.793046146631240845e-01 -1.813892871141433716e-01 2.686295211315155029e-01 -1.587674394249916077e-02 -2.222346216440200806e-01 3.960886001586914062e-01 -1.031418889760971069e-01 2.611799240112304688e-01 -1.664169281721115112e-01 1.173260509967803955e-01 1.090603843331336975e-01 3.521799668669700623e-02 -1.470299959182739258e-01 -2.969865314662456512e-02 -8.768113702535629272e-02 -9.800572693347930908e-02 3.006318509578704834e-01 4.049522429704666138e-02 -1.405305564403533936e-01 -2.518584430217742920e-01 2.400734871625900269e-01
-7.027433067560195923e-02 4.409295022487640381e-01 3.122381679713726044e-02 -2.866551466286182404e-02 3.814654052257537842e-02 -4.712333157658576965e-02 1.710923612117767334e-01 -2.029754966497421265e-01 -5.687407776713371277e-02 -1.110847517848014832e-01 -2.442602813243865967e-02 9.293021261692047119e-02 -1.260266751050949097e-01 4.325442910194396973e-01 1.569373346865177155e-02 2.355646109208464622e-03 2.850751578807830811e-01 -3.485462665557861328e-01 5.698046460747718811e-02 1.355994641780853271e-01 1.867807358503341675e-01 -1.880117505788803101e-01 -4.422301426529884338e-02 -1.715961098670959473e-01 1.856231689453125000e-02 -5.392280593514442444e-02 -1.963961869478225708e-01 -3.740466758608818054e-02 -2.962464988231658936e-01 5.091810226440429688e-02 -8.793954551219940186e-02 1.712573319673538208e-01
-3.142428770661354065e-02 4.195768237113952637e-01 2.501748800277709961e-01 1.338911987841129303e-02 2.974168658256530762e-01 7.448332011699676514e-02 7.559701055288314819e-02 -1.842715293169021606e-01 2.197113931179046631e-01 2.680150568485260010e-01 -2.702452838420867920e-01 3.595335409045219421e-02 -1.993084251880645752e-01 2.103825658559799194e-01 -1.323098037391901016e-02 -2.402112632989883423e-02 2.950495183467864990e-01 3.085437975823879242e-02 -1.355396807193756104e-01 1.013397946953773499e-01 -1.698028147220611572e-01 2.910646200180053711e-01 1.069710925221443176e-01 1.086877211928367615e-01 1.469816267490386963e-01 1.740925610065460205e-01 -1.625379770994186401e-01 9.539439529180526733e-02 3.629719465970993042e-02 -7.355040404945611954e-03 -6.479341536760330200e-02 -3.006511181592941284e-02
1.562400013208389282e-01 2.214523404836654663e-01 1.824239492416381836e-01 -1.177267581224441528e-01 1.236889585852622986e-01 1.370531022548675537e-01 -1.483512222766876221e-01 3.002257943153381348e-01 1.722009293735027313e-02 7.156336307525634766e-02 -1.786668002605438232e-01 -1.453471779823303223e-01 -2.568658888339996338e-01 3.594425618648529053e-01 1.061848849058151245e-01 8.446974307298660278e-02 5.262022837996482849e-02 -2.369055300951004028e-01 -6.231598183512687683e-02 8.656702935695648193e-02 2.461530119180679321e-01 -1.448111049830913544e-02 -4.319044947624206543e-02 1.404559612274169922e-01 -2.838338017463684082e-01 -1.772226691246032715e-01 -8.015985041856765747e-02 2.930905818939208984e-01 -4.905333742499351501e-02 -1.246794164180755615e-01 -9.436689317226409912e-02 -2.780480086803436279e-01
-1.236256137490272522e-01 -1.901803165674209595e-02 -6.791333854198455811e-02 -1.158716082572937012e-01 1.192532703280448914e-01 6.077493727207183838e-02 3.730388591066002846e-03 -3.956363499164581299e-01 2.087879329919815063e-01 -1.306744515895843506e-01 -4.946366325020790100e-02 1.700817197561264038e-01 6.856437772512435913e-02 7.468228787183761597e-02 3.426110371947288513e-02 4.929503425955772400e-02 1.795158237218856812e-01 -1.375755965709686279e-01 -2.254914790391921997e-01 1.207872256636619568e-01 3.074139952659606934e-01 9.542854875326156616e-02 -1.485517024993896484e-01 1.751096397638320923e-01 2.211569547653198242e-01 1.040143594145774841e-01 -2.691817879676818848e-01 2.392819374799728394e-01 -2.575057744979858398e-01 -2.862772941589355469e-01 -2.736494541168212891e-01 2.031769230961799622e-02
1.673218309879302979e-01 4.597299396991729736e-01 -1.049561798572540283e-01 1.878598183393478394e-01 3.416678309440612793e-01 -1.739532890496775508e-04 -3.795602023601531982e-01 -1.372893303632736206e-01 -2.030765451490879059e-02 -1.479645520448684692e-01 -1.844854950904846191e-01 1.067450270056724548e-01 1.312174499034881592e-01 1.408026367425918579e-01 -4.984219372272491455e-02 1.854793131351470947e-01 4.844227805733680725e-03 -6.348725408315658569e-02 -1.368803828954696655e-01 1.614065617322921753e-01 -4.946725815534591675e-02 2.875874936580657959e-01 5.348582193255424500e-02 -5.361210554838180542e-02 -2.070796489715576172e-01 -8.989349007606506348e-04 -1.413044333457946777e-01 2.559509575366973877e-01 1.027247905731201172e-01 -1.128295138478279114e-01 -4.041140526533126831e-02 -4.525016061961650848e-03
-1.992125213146209717e-01 2.076301425695419312e-01 -1.012999042868614197e-01 -2.356030046939849854e-01 1.288460940122604370e-01 -4.612687975168228149e-02 2.890887856483459473e-01 -4.185743331909179688e-01 1.712537109851837158e-01 -1.567003130912780762e-01 -5.761801078915596008e-02 -1.262441277503967285e-01 7.305295020341873169e-02 6.102592125535011292e-02 8.283647149801254272e-02 -1.636071950197219849e-01 3.181523978710174561e-01 -2.105397284030914307e-01 2.765292823314666748e-01 2.183924168348312378e-01 2.786725461483001709e-01 -8.300754241645336151e-03 1.322452723979949951e-02 -1.167558319866657257e-02 1.150572448968887329e-01 5.332525819540023804e-02 -2.118803262710571289e-01 2.868047356605529785e-02 -1.072718650102615356e-01 7.976768165826797485e-02 -1.579716354608535767e-01 -7.566142082214355469e-02
1.688371226191520691e-02 4.868551790714263916e-01 -3.538159281015396118e-02 6.039093062281608582e-02 1.722979708574712276e-03 -1.337732821702957153e-01 1.312892735004425049e-01 -1.977493464946746826e-01 6.167861633002758026e-03 2.264446467161178589e-01 9.178230911493301392e-02 -4.056150093674659729e-03 8.429411053657531738e-02 3.216009736061096191e-01 3.803257644176483154e-02 3.396274149417877197e-02 -1.211475655436515808e-01 -2.750198729336261749e-02 1.167645379900932312e-01 9.196784347295761108e-02 6.421350687742233276e-02 1.770557463169097900e-01 3.578848019242286682e-02 -2.315629124641418457e-01 4.044359549880027771e-02 -2.041697204113006592e-01 -2.728178799152374268e-01 1.351978331804275513e-01 -4.221215844154357910e-01 -2.509283423423767090e-01 2.265333570539951324e-02 7.117982208728790283e-02
-1.067540049552917480e-01 2.646275162696838379e-01 1.364444755017757416e-02 -1.865099966526031494e-01 1.409987807273864746e-01 2.395117431879043579e-01 1.726709902286529541e-01 -1.421619951725006104e-01 1.826071441173553467e-01 -9.354710578918457031e-02 2.580912224948406219e-02 1.600125581026077271e-01 -1.056398004293441772e-01 -4.678573459386825562e-02 -1.042377799749374390e-01 2.767479419708251953e-01 3.344239294528961182e-01 -2.519101798534393311e-01 3.298855200409889221e-02 1.532811224460601807e-01 2.066572904586791992e-01 1.604847460985183716e-01 3.264494836330413818e-01 5.323968827724456787e-02 -1.252784281969070435e-01 -1.481227129697799683e-01 6.419536471366882324e-02 -1.422940343618392944e-01 -1.722890138626098633e-01 2.348719835281372070e-01 -1.723512113094329834e-01 1.812646985054016113e-01
-9.363578259944915771e-02 2.721619009971618652e-01 4.157759249210357666e-03 1.240950897336006165e-01 9.586741775274276733e-02 2.024526596069335938e-01 1.139838844537734985e-01 -3.980895578861236572e-01 1.994545310735702515e-01 7.725442200899124146e-02 -1.470616906881332397e-01 1.560911238193511963e-01 -3.493689298629760742e-01 1.417486369609832764e-01 1.426722016185522079e-02 -1.686815619468688965e-01 1.052760332822799683e-01 -3.000281751155853271e-01 2.628657519817352295e-01 9.189783781766891479e-02 1.001378670334815979e-01 2.565835118293762207e-01 -4.863355308771133423e-02 1.556720286607742310e-01 -3.995504975318908691e-02 1.355753242969512939e-01 -7.599157094955444336e-02 2.422477751970291138e-01 -1.112999096512794495e-01 1.910909079015254974e-02 -1.264169216156005859e-01 -1.525535285472869873e-01
1.913500875234603882e-01 2.011500298976898193e-01 1.144502237439155579e-01 -1.587484627962112427e-01 1.072242632508277893e-01 -9.837038069963455200e-02 7.185248192399740219e-03 4.493542760610580444e-02 3.295841813087463379e-01 5.514315143227577209e-02 2.293321676552295685e-02 -3.303391113877296448e-02 -9.879945218563079834e-02 2.091211825609207153e-02 1.012039110064506531e-01 -2.176759839057922363e-01 -3.511505946516990662e-02 -9.671966731548309326e-02 -2.533308696001768112e-03 4.792326688766479492e-02 3.901854753494262695e-01 -9.834560006856918335e-02 2.777187228202819824e-01 -4.331322014331817627e-01 4.077648743987083435e-02 -2.681492865085601807e-01 -2.319814413785934448e-01 3.106061518192291260e-01 3.927233815193176270e-02 -6.910960189998149872e-03 -8.376821130514144897e-02 9.092802554368972778e-02
-1.780525036156177521e-02 2.206148356199264526e-01 -9.497198625467717648e-04 7.321099191904067993e-02 1.422120332717895508e-01 2.015533000230789185e-01 -3.000117838382720947e-02 -2.362018078565597534e-01 -1.718635670840740204e-02 3.845625743269920349e-02 -1.174043640494346619e-01 -9.486912935972213745e-02 -2.929106727242469788e-02 1.713630110025405884e-01 6.963124871253967285e-02 -1.959131285548210144e-02 8.268160372972488403e-02 -3.017077744007110596e-01 1.260746121406555176e-01 -1.296942867338657379e-02 3.568758070468902588e-01 -8.887089043855667114e-02 -2.591722309589385986e-01 -1.016487032175064087e-01 -1.378145068883895874e-01 -1.757142692804336548e-01 -2.112748324871063232e-01 3.279624581336975098e-01 4.517897218465805054e-02 3.105935752391815186e-01 1.520204395055770874e-01 3.431119024753570557e-01
-2.470757067203521729e-02 3.505645394325256348e-01 1.837938278913497925e-02 4.668825305998325348e-03 3.123064339160919189e-02 1.951730698347091675e-01 3.389704525470733643e-01 -1.329777836799621582e-01 1.703968048095703125e-01 -4.897455498576164246e-02 8.960948139429092407e-02 -1.883054375648498535e-01 3.980205580592155457e-02 2.155855745077133179e-01 -2.357853651046752930e-01 2.768694758415222168e-01 7.281862199306488037e-02 -5.681787803769111633e-02 1.755163073539733887e-01 -2.520634829998016357e-01 1.066450253129005432e-01 7.280009984970092773e-02 -5.129790306091308594e-02 -8.166551589965820312e-02 1.184954643249511719e-01 -1.370802372694015503e-01 -3.552541136741638184e-02 5.096399784088134766e-01 2.412959374487400055e-02 -1.545061469078063965e-01 -2.100194618105888367e-02 -4.096626490354537964e-02
-5.412212107330560684e-03 2.241817116737365723e-01 -1.419030725955963135e-01 -2.877940833568572998e-01 1.336293667554855347e-01 1.001919358968734741e-01 -9.573673456907272339e-02 1.686339974403381348e-01 1.362323760986328125e-01 6.194683257490396500e-03 -2.820889055728912354e-01 -1.274483054876327515e-01 -2.271927148103713989e-01 -4.432145878672599792e-02 2.102864235639572144e-01 -1.937914453446865082e-02 1.268516480922698975e-02 6.481534335762262344e-03 5.647813528776168823e-02 1.148645803332328796e-01 4.462387263774871826e-01 6.339558959007263184e-02 -1.551411766558885574e-02 -1.507211923599243164e-01 -8.027912676334381104e-02 -3.194180727005004883e-01 -1.286168247461318970e-01 2.172987163066864014e-01 -2.531968057155609131e-01 -2.868935465812683105e-01 -3.077680990099906921e-02 -7.982318848371505737e-02
-1.700265705585479736e-01 1.400255560874938965e-01 -1.504416316747665405e-01 6.090806424617767334e-02 1.376729011535644531e-01 -1.916012726724147797e-02 1.114488542079925537e-01 -1.966248452663421631e-02 3.830699920654296875e-01 7.386668026447296143e-02 -2.329165190458297729e-01 5.397158861160278320e-02 1.144656762480735779e-01 4.069288447499275208e-02 -3.799032419919967651e-02 4.066296219825744629e-01 8.387633715756237507e-04 -1.437831949442625046e-02 -2.309364266693592072e-02 3.595685958862304688e-01 1.904066056013107300e-01 1.502817273139953613e-01 -3.170647472143173218e-02 -1.104647517204284668e-01 1.058049276471138000e-01 -4.460477828979492188e-02 1.203864230774343014e-03 4.684939980506896973e-01 7.917657494544982910e-02 -1.605487763881683350e-01 -1.799143850803375244e-01 5.420454591512680054e-02
-1.662751585245132446e-01 1.940430253744125366e-01 8.910272270441055298e-02 -5.900914222002029419e-02 4.086017012596130371e-01 -6.821160670369863510e-03 -1.840681582689285278e-01 -1.709711849689483643e-01 1.798096895217895508e-01 -5.566968023777008057e-02 3.761403858661651611e-01 -8.795500546693801880e-02 5.627877265214920044e-02 4.680543020367622375e-02 1.268929392099380493e-01 -2.602755464613437653e-02 1.235737502574920654e-01 -6.697484105825424194e-02 1.337468028068542480e-01 7.052624225616455078e-02 8.480421453714370728e-02 2.667019665241241455e-01 1.920304745435714722e-01 7.442087680101394653e-02 4.674818366765975952e-02 -1.279207617044448853e-01 -3.213268518447875977e-01 2.038946375250816345e-02 -3.335609734058380127e-01 -1.833470612764358521e-01 3.342297300696372986e-02 2.341215014457702637e-01
2.923008203506469727e-01 9.834153205156326294e-02 2.550090551376342773e-01 1.739209592342376709e-01 1.190651133656501770e-01 -1.625946611166000366e-01 4.279040172696113586e-02 -2.811469435691833496e-01 2.546449899673461914e-01 2.972601652145385742e-01 3.929281607270240784e-02 -1.517128199338912964e-01 -3.125320002436637878e-02 1.127544417977333069e-01 1.985868811607360840e-01 8.306103944778442383e-02 5.143004283308982849e-02 -1.647431403398513794e-01 4.448276944458484650e-03 3.351368904113769531e-01 1.622511148452758789e-01 1.308642774820327759e-01 1.695936918258666992e-01 -3.637553378939628601e-02 -2.853448502719402313e-03 -1.806919462978839874e-02 -4.732270166277885437e-02 8.655916154384613037e-02 -2.899933457374572754e-01 -2.839704155921936035e-01 4.467829596251249313e-03 2.446401268243789673e-01
-1.327464580535888672e-01 1.710750162601470947e-01 4.457580298185348511e-02 -3.036549389362335205e-01 1.558593362569808960e-01 1.259310394525527954e-01 -4.820436239242553711e-02 -4.351365864276885986e-01 3.588210940361022949e-01 9.332190454006195068e-02 -1.536180078983306885e-01 -1.020213887095451355e-01 -1.989790052175521851e-01 -4.181306436657905579e-02 -7.339098304510116577e-02 -7.938973605632781982e-02 9.066449105739593506e-02 -1.285056024789810181e-01 -3.821104764938354492e-02 1.531768310815095901e-02 2.928615175187587738e-02 1.655138731002807617e-01 -5.028842762112617493e-02 -1.354291141033172607e-01 -5.884502828121185303e-02 6.490220129489898682e-02 -2.960285916924476624e-02 1.576905697584152222e-01 -4.308750331401824951e-01 -2.443724274635314941e-01 -2.042240500450134277e-01 -8.095955848693847656e-02
-2.282536774873733521e-01 3.759574592113494873e-01 -2.026024460792541504e-01 6.462045013904571533e-02 1.281970292329788208e-01 2.221273183822631836e-01 5.618071556091308594e-02 6.419829279184341431e-02 1.272188276052474976e-01 -1.767914891242980957e-01 -8.784994482994079590e-02 -3.664343953132629395e-01 1.173340454697608948e-01 3.318774104118347168e-01 1.663665771484375000e-01 -1.197032444179058075e-02 4.151082038879394531e-02 -9.666024148464202881e-02 1.318157911300659180e-01 -4.969746246933937073e-02 1.903375834226608276e-01 -5.767548084259033203e-02 2.054574936628341675e-01 -6.273483484983444214e-02 -2.297121100127696991e-02 -7.871393114328384399e-02 -2.728757262229919434e-01 4.952994361519813538e-02 -3.192019462585449219e-01 -2.258326299488544464e-02 -1.541003733873367310e-01 1.439364552497863770e-01
-2.149182744324207306e-02 2.624445855617523193e-01 -6.227526813745498657e-03 -1.440605819225311279e-01 2.281201444566249847e-02 1.328908503055572510e-01 7.836264371871948242e-02 2.884754724800586700e-02 3.629469573497772217e-01 -1.346091777086257935e-01 1.753498911857604980e-01 -9.646026790142059326e-02 -1.123757436871528625e-01 2.196349054574966431e-01 2.748095095157623291e-01 -9.777288138866424561e-02 3.677315115928649902e-01 -1.546717286109924316e-01 2.882000207901000977e-01 -1.885074824094772339e-01 1.256684809923171997e-01 3.211525678634643555e-01 2.860185503959655762e-02 6.804879009723663330e-02 1.090635508298873901e-01 -8.336302638053894043e-02 -5.961722880601882935e-02 2.756718099117279053e-01 -2.489198744297027588e-02 -4.941583424806594849e-02 -1.806349009275436401e-01 1.125052422285079956e-01
1.267989128828048706e-01 -1.022238656878471375e-02 -1.546097695827484131e-01 1.408537179231643677e-01 3.493579477071762085e-02 1.062912866473197937e-01 1.158368512988090515e-01 -8.951819688081741333e-02 2.629185020923614502e-01 1.101828888058662415e-01 -3.107727468013763428e-01 -3.370640054345130920e-02 -3.283222764730453491e-02 3.816768825054168701e-01 3.769905120134353638e-02 -1.595212668180465698e-01 5.364915356040000916e-02 -2.907552719116210938e-01 -9.235450066626071930e-03 -1.034158021211624146e-01 1.603651791810989380e-01 1.198209822177886963e-01 1.940225064754486084e-01 -1.094004511833190918e-01 -3.334316909313201904e-01 -2.491605728864669800e-01 2.956854412332177162e-03 2.137003391981124878e-01 -1.212049573659896851e-01 -3.562789559364318848e-01 -4.459888860583305359e-02 5.554218217730522156e-02
6.524699926376342773e-02 8.898663520812988281e-02 -6.575193256139755249e-02 -1.817703433334827423e-02 5.159505084156990051e-02 3.482371270656585693e-01 7.886005565524101257e-03 -9.182545542716979980e-02 2.092582881450653076e-01 -5.867945030331611633e-02 -1.939832419157028198e-01 7.566422969102859497e-02 8.566447533667087555e-03 2.549854218959808350e-01 -1.209506168961524963e-01 1.966442912817001343e-01 1.601276993751525879e-01 -4.066127836704254150e-01 -2.707800595089793205e-03 -2.839469015598297119e-01 9.654492884874343872e-02 7.395584136247634888e-02 -3.448994457721710205e-01 -2.940323948860168457e-02 1.062087193131446838e-01 -9.706618636846542358e-02 -3.023872673511505127e-01 -6.528671085834503174e-02 1.379433423280715942e-01 -2.311905026435852051e-01 -1.031011417508125305e-01 1.898448765277862549e-01
2.353413850069046021e-01 6.093791127204895020e-02 -1.081001386046409607e-01 -3.248873054981231689e-01 2.097155004739761353e-01 1.894666999578475952e-01 1.611035019159317017e-01 -2.245197147130966187e-01 2.539882957935333252e-01 8.998084068298339844e-02 -4.641997814178466797e-02 7.060542702674865723e-02 1.645706892013549805e-01 4.949456825852394104e-02 2.252371795475482941e-02 2.928074821829795837e-02 2.277171760797500610e-01 -4.974921345710754395e-01 -1.177653074264526367e-01 -1.436184048652648926e-01 -1.635296940803527832e-01 4.601616039872169495e-02 -2.247579209506511688e-02 -1.992423981428146362e-01 1.713999956846237183e-01 1.656229607760906219e-02 -2.970967292785644531e-01 1.384696364402770996e-01 -5.667798686772584915e-03 -9.017793834209442139e-02 -8.944634348154067993e-02 2.468969859182834625e-02
-2.320334911346435547e-01 3.300869464874267578e-01 -8.138332515954971313e-02 1.752345822751522064e-02 3.326713740825653076e-01 -7.822400331497192383e-02 7.244604080915451050e-02 -1.053271000273525715e-03 3.849916756153106689e-01 4.267526045441627502e-02 -1.778949201107025146e-01 1.940148025751113892e-01 -1.319335550069808960e-01 -1.831450462341308594e-01 4.144231975078582764e-02 -4.235146567225456238e-02 1.260803192853927612e-01 -1.434154957532882690e-01 2.767404019832611084e-01 1.229372527450323105e-02 1.657178103923797607e-01 2.257518470287322998e-01 -6.531979888677597046e-02 2.146725356578826904e-01 1.570020765066146851e-01 -1.611211150884628296e-01 -1.270876377820968628e-01 1.752420812845230103e-01 2.080573886632919312e-02 -2.504859268665313721e-01 -1.566593199968338013e-01 -8.531893044710159302e-02
-1.044536158442497253e-01 3.631721436977386475e-01 -1.051130518317222595e-01 1.494631022214889526e-01 4.018558263778686523e-01 9.373486973345279694e-03 -1.893299669027328491e-01 1.687527000904083252e-01 1.735382676124572754e-01 8.791572600603103638e-02 -3.240054473280906677e-02 -1.106737088412046432e-02 2.053439766168594360e-01 1.264707744121551514e-01 6.496641039848327637e-02 -1.201271861791610718e-01 1.744821518659591675e-01 -1.074064970016479492e-01 3.852741420269012451e-01 2.023267894983291626e-01 2.186347097158432007e-01 1.675573587417602539e-01 1.909676045179367065e-01 1.517322193831205368e-02 2.318761199712753296e-01 -3.639979660511016846e-02 -2.124114632606506348e-01 1.409550607204437256e-01 -4.699384421110153198e-02 -2.517729438841342926e-02 1.016909331083297729e-01 -6.992499530315399170e-02
-9.858914650976657867e-03 1.526011675596237183e-01 -6.710648536682128906e-02 -1.525721698999404907e-01 -2.078872621059417725e-01 2.422420233488082886e-01 2.448140084743499756e-01 1.963155269622802734e-01 1.523672938346862793e-01 1.139575964771211147e-03 -2.593355476856231689e-01 3.840951994061470032e-02 5.869357660412788391e-02 1.864159256219863892e-01 -7.107707113027572632e-02 2.392036020755767822e-01 1.274759066291153431e-03 -1.996910423040390015e-01 1.236178874969482422e-01 3.606818616390228271e-02 4.146759212017059326e-01 7.848340272903442383e-02 1.185934990644454956e-01 -1.544148325920104980e-01 -3.072602152824401855e-01 -1.007156148552894592e-01 -1.309861242771148682e-01 9.111985564231872559e-02 2.190713286399841309e-01 -6.491519510746002197e-02 -2.963436543941497803e-01 1.163005009293556213e-01
2.694180607795715332e-01 3.763260543346405029e-01 -3.356898948550224304e-02 -4.447875171899795532e-02 1.902412623167037964e-01 1.981070637702941895e-01 2.751081883907318115e-01 -2.745505571365356445e-01 7.858938723802566528e-02 -9.059330075979232788e-02 -1.113043278455734253e-01 -3.490525763481855392e-03 -7.095739990472793579e-02 2.359658181667327881e-01 7.737858593463897705e-02 2.042198479175567627e-01 8.905348926782608032e-02 -4.303688406944274902e-01 -7.395354332402348518e-04 2.528383135795593262e-01 1.617389023303985596e-01 7.707256078720092773e-02 -3.260596096515655518e-02 3.542434424161911011e-02 -7.827625423669815063e-02 -6.596949696540832520e-02 -8.781490474939346313e-02 -9.391813725233078003e-02 1.745044738054275513e-01 5.492066219449043274e-02 1.824894398450851440e-01 1.889955997467041016e-01
3.812879621982574463e-01 1.180481538176536560e-01 1.728953607380390167e-02 -2.204405218362808228e-01 1.654945462942123413e-01 2.764312326908111572e-01 1.420592367649078369e-01 -2.595696151256561279e-01 2.766217291355133057e-01 3.295823233202099800e-03 4.748024977743625641e-03 -2.123917685821652412e-03 1.481720060110092163e-01 2.030973583459854126e-01 1.186409890651702881e-01 7.674361765384674072e-02 6.726215034723281860e-02 -3.545047938823699951e-01 -2.066928446292877197e-01 -2.428401410579681396e-01 -4.543854668736457825e-02 9.982726722955703735e-02 -2.444096282124519348e-02 -1.071861833333969116e-01 1.289439350366592407e-01 -1.493117362260818481e-01 -1.814312636852264404e-01 2.738023102283477783e-01 -5.168647039681673050e-03 2.836457453668117523e-02 -1.151801198720932007e-01 1.542546898126602173e-01
6.971979141235351562e-02 3.377571702003479004e-01 8.986289799213409424e-02 8.780698990449309349e-04 1.104933470487594604e-01 -1.716596037149429321e-01 3.258776664733886719e-01 -2.530377805233001709e-01 3.169211745262145996e-01 2.379182279109954834e-01 -1.599986404180526733e-01 -1.477657109498977661e-01 1.437925174832344055e-02 1.776966303586959839e-01 5.555090680718421936e-02 1.138760745525360107e-01 1.308515518903732300e-01 -3.952180594205856323e-02 3.332621976733207703e-02 -2.695357203483581543e-01 8.829125016927719116e-02 2.079158872365951538e-01 9.656010568141937256e-02 5.148778110742568970e-02 3.391359448432922363e-01 -3.061278164386749268e-02 -2.858746945858001709e-01 1.601394116878509521e-01 -7.395235449075698853e-02 -1.534362435340881348e-01 -2.582061849534511566e-02 1.808771491050720215e-02
1.597006767988204956e-01 4.087693989276885986e-01 1.504257321357727051e-01 1.281693577766418457e-01 6.029318645596504211e-02 1.560105830430984497e-01 1.207188963890075684e-01 -8.692478388547897339e-02 3.193150162696838379e-01 -9.959667176008224487e-02 7.571972161531448364e-02 -6.388302892446517944e-02 3.766822814941406250e-02 9.741370379924774170e-02 -1.911370754241943359e-01 3.864938020706176758e-01 1.287027597427368164e-01 2.878569625318050385e-02 6.832166761159896851e-02 -3.030178844928741455e-01 2.780044972896575928e-01 1.668588519096374512e-01 1.703868210315704346e-01 -5.408235825598239899e-03 2.093344926834106445e-02 1.128295734524726868e-01 -1.208405569195747375e-01 3.426537215709686279e-01 -2.023770287632942200e-02 -7.047870755195617676e-02 -2.470486611127853394e-02 -2.212081290781497955e-02
2.367046624422073364e-01 -4.509495571255683899e-02 -2.848901040852069855e-02 -1.936774849891662598e-01 2.550374269485473633e-01 2.611451745033264160e-01 2.005733549594879150e-01 -2.807573676109313965e-01 2.434690594673156738e-01 2.828557975590229034e-02 -5.560262128710746765e-02 -3.433768078684806824e-02 6.919593364000320435e-02 1.626549512147903442e-01 5.596601217985153198e-02 -6.211541220545768738e-02 1.438832432031631470e-01 -3.853544592857360840e-01 -1.099896132946014404e-01 -1.654495000839233398e-01 6.724425405263900757e-02 4.865773767232894897e-02 -6.241976283490657806e-03 -2.855744361877441406e-01 1.571550071239471436e-01 -3.270885944366455078e-01 -1.168301925063133240e-01 2.281310707330703735e-01 -1.438361406326293945e-01 1.155989691615104675e-01 -9.628608077764511108e-02 1.043212786316871643e-01
2.691670656204223633e-01 3.031118214130401611e-02 4.399952664971351624e-02 -2.297767549753189087e-01 1.519112735986709595e-01 -8.814387023448944092e-03 -1.733801141381263733e-02 -1.346948295831680298e-01 3.618654608726501465e-01 2.933439612388610840e-01 -4.392327368259429932e-02 1.257777363061904907e-01 1.031839847564697266e-01 2.693109512329101562e-01 1.940699219703674316e-01 -8.584967255592346191e-02 -1.219817548990249634e-01 -4.192280769348144531e-02 1.556982249021530151e-01 3.512376248836517334e-01 7.646832615137100220e-02 3.238065242767333984e-01 1.498339325189590454e-01 4.929191619157791138e-02 -4.639885947108268738e-02 -4.449255298823118210e-03 1.896896213293075562e-02 1.145169213414192200e-01 4.441409837454557419e-03 -3.289353549480438232e-01 -9.373509138822555542e-02 1.867295354604721069e-01
-9.305664151906967163e-02 1.374996006488800049e-01 -2.112484127283096313e-01 -9.327419847249984741e-02 1.452066898345947266e-01 2.022954821586608887e-01 -2.533909678459167480e-01 1.207086667418479919e-01 9.445678442716598511e-02 1.693762093782424927e-01 -3.370138704776763916e-01 2.754549980163574219e-01 -5.759392306208610535e-02 2.005541510879993439e-02 -4.034060612320899963e-02 -3.729761019349098206e-02 1.461168378591537476e-01 -3.731760382652282715e-02 3.024049289524555206e-02 6.593267619609832764e-02 2.762829959392547607e-01 -1.737253814935684204e-01 -2.234768271446228027e-01 -1.147300079464912415e-01 -9.227621555328369141e-02 -1.559155583381652832e-01 -3.465984761714935303e-01 4.011167287826538086e-01 -1.626436039805412292e-02 -1.322047114372253418e-01 -7.374075800180435181e-02 -9.933968633413314819e-02
2.488601580262184143e-02 3.624113500118255615e-01 -1.200154423713684082e-01 2.253292128443717957e-02 9.889688342809677124e-02 -2.290457189083099365e-01 -6.499650329351425171e-02 -2.130841612815856934e-01 4.632485806941986084e-01 4.754303954541683197e-03 -1.827839389443397522e-02 1.809682846069335938e-01 -1.349373757839202881e-01 -4.611530900001525879e-02 7.927839457988739014e-02 2.443890571594238281e-01 -5.680933594703674316e-02 -1.220362856984138489e-01 1.058009639382362366e-01 3.418892025947570801e-01 1.585794985294342041e-01 2.421354949474334717e-01 5.073709785938262939e-02 1.105365715920925140e-02 8.236423879861831665e-02 -1.637344509363174438e-01 9.547735005617141724e-02 1.458023190498352051e-01 2.635665982961654663e-02 -1.586519926786422729e-01 -1.245749443769454956e-01 2.630160152912139893e-01
9.304831922054290771e-02 2.298165261745452881e-01 -5.365785956382751465e-02 5.739495530724525452e-02 3.306593000888824463e-01 1.720462292432785034e-01 1.156325191259384155e-01 -3.685812950134277344e-01 1.950030475854873657e-01 1.160569190979003906e-01 -6.482189148664474487e-02 -1.094214618206024170e-01 -8.596692234277725220e-02 1.403107494115829468e-01 -1.072362884879112244e-01 2.604494988918304443e-01 2.376314252614974976e-01 -2.059888094663619995e-01 2.738728187978267670e-02 2.386914342641830444e-01 3.146106749773025513e-02 2.231560647487640381e-01 7.903048396110534668e-02 1.356710195541381836e-01 -3.268692493438720703e-01 -1.664889305830001831e-01 -1.100863590836524963e-01 -1.331533640623092651e-01 -2.193297445774078369e-02 1.112518087029457092e-02 -2.147044390439987183e-01 1.641186177730560303e-01
1.653894037008285522e-02 3.386205732822418213e-01 1.910009831190109253e-01 -2.529357671737670898e-01 -2.165392227470874786e-02 1.521196663379669189e-01 5.085137858986854553e-02 1.667241752147674561e-01 6.629026681184768677e-02 1.508986018598079681e-02 3.546645632013678551e-03 1.085806414484977722e-01 -5.653425306081771851e-02 2.673133611679077148e-01 1.124887242913246155e-01 2.136753201484680176e-01 -4.485192894935607910e-02 -3.434464037418365479e-01 2.889015153050422668e-02 2.895797789096832275e-01 -1.012285239994525909e-02 1.120436936616897583e-01 8.688405156135559082e-02 4.210826382040977478e-02 -2.127890288829803467e-01 3.077555447816848755e-02 -1.252424418926239014e-01 2.475453764200210571e-01 3.176936805248260498e-01 -3.172625303268432617e-01 8.301459997892379761e-02 1.513986736536026001e-01
2.777206301689147949e-01 2.766785025596618652e-01 1.514147967100143433e-01 -1.367972940206527710e-01 1.499600112438201904e-01 -3.330557644367218018e-01 -1.103744059801101685e-01 -1.348518133163452148e-01 1.763671189546585083e-01 2.229636907577514648e-01 -6.568290293216705322e-02 1.291019767522811890e-01 -1.864591687917709351e-01 -3.140478581190109253e-02 -1.638734638690948486e-01 1.992592364549636841e-01 2.753911912441253662e-01 -1.654524952173233032e-01 1.189903076738119125e-02 1.027347296476364136e-01 4.442135095596313477e-01 2.581801824271678925e-02 1.129741594195365906e-01 8.267691731452941895e-02 -7.811681833118200302e-03 3.029256872832775116e-02 -1.945741325616836548e-01 -9.227498620748519897e-02 4.200120270252227783e-02 -9.733319282531738281e-02 -2.094535678625106812e-01 -5.314275622367858887e-02
-4.995067790150642395e-02 3.089785873889923096e-01 7.458899915218353271e-02 -1.187275722622871399e-01 3.884759172797203064e-02 2.863330245018005371e-01 2.253913134336471558e-02 -2.561935484409332275e-01 4.037268161773681641e-01 3.443753719329833984e-02 1.008581742644309998e-01 -6.474846508353948593e-03 -3.162310719490051270e-01 -7.062141597270965576e-02 9.987697750329971313e-02 -1.272197905927896500e-02 2.597661614418029785e-01 -1.548857241868972778e-01 3.609510511159896851e-02 -1.031336858868598938e-01 1.128789111971855164e-01 1.779626756906509399e-01 -9.950541704893112183e-02 -7.430256158113479614e-02 1.189713180065155029e-01 9.076674282550811768e-02 -1.859500557184219360e-01 2.443189024925231934e-01 -7.936479151248931885e-02 -7.311107218265533447e-02 -3.589122891426086426e-01 -1.511634737253189087e-01
-1.943154819309711456e-02 5.683549642562866211e-01 1.611856967210769653e-01 1.697219312191009521e-01 -8.294004946947097778e-02 8.860652148723602295e-02 1.019802615046501160e-01 2.343693375587463379e-01 6.437806785106658936e-02 -7.835392653942108154e-02 9.188686497509479523e-03 -3.681743051856756210e-03 4.849522374570369720e-03 2.727434337139129639e-01 2.038630843162536621e-01 -6.923368573188781738e-02 1.601490229368209839e-01 -3.365191817283630371e-01 1.127757355570793152e-01 2.147534117102622986e-02 1.329461187124252319e-01 8.787990361452102661e-02 -1.933632232248783112e-02 9.709443151950836182e-02 1.671339869499206543e-01 -4.149193689227104187e-02 -2.271189838647842407e-01 2.196573615074157715e-01 -1.671254336833953857e-01 -6.146320700645446777e-02 -2.417266368865966797e-01 6.084827706217765808e-02
2.125167995691299438e-01 2.786577045917510986e-01 -1.412933506071567535e-02 1.150132417678833008e-01 2.912063896656036377e-01 1.270729750394821167e-01 1.598185300827026367e-01 -2.266179323196411133e-01 1.546924412250518799e-01 -1.552736312150955200e-01 -3.263558745384216309e-01 -1.232729628682136536e-01 2.068293280899524689e-02 2.394275963306427002e-01 1.643874943256378174e-01 1.651716530323028564e-01 -2.123195827007293701e-01 -4.019637107849121094e-01 1.329644918441772461e-01 1.602793633937835693e-01 1.072817593812942505e-01 -6.107714399695396423e-02 -8.469035848975181580e-03 -5.364341288805007935e-02 -9.953416883945465088e-02 -9.826635569334030151e-02 1.853869855403900146e-02 1.120622083544731140e-01 -2.881562104448676109e-03 9.963304549455642700e-02 1.728386431932449341e-01 2.522387504577636719e-01
-1.207354739308357239e-01 2.331190705299377441e-01 -1.167744100093841553e-01 -1.464436948299407959e-01 1.443064510822296143e-01 1.745223850011825562e-01 2.580041885375976562e-01 -2.973291575908660889e-01 1.007179468870162964e-01 -1.548384577035903931e-01 -1.637680232524871826e-01 -1.359065528959035873e-02 -2.474548481404781342e-02 2.177468389272689819e-01 1.320282071828842163e-01 4.030790925025939941e-02 2.088726460933685303e-01 -3.814932703971862793e-01 2.308410555124282837e-01 3.350347876548767090e-01 3.453438403084874153e-03 1.705954670906066895e-01 5.747168883681297302e-02 1.017505526542663574e-01 -1.883343607187271118e-01 -2.140985243022441864e-02 -2.570670843124389648e-01 -5.332940816879272461e-02 -6.506162136793136597e-02 9.174168854951858521e-02 1.045096740126609802e-01 1.887804716825485229e-01
1.489065121859312057e-02 2.061036527156829834e-01 4.569198191165924072e-02 -1.905840188264846802e-01 7.450740039348602295e-02 1.123745087534189224e-02 1.159129664301872253e-01 -4.677694663405418396e-02 4.030758738517761230e-01 -1.702400892972946167e-01 1.589985489845275879e-01 9.667380154132843018e-02 2.578424215316772461e-01 -2.075675874948501587e-02 1.055411174893379211e-01 -1.631120145320892334e-01 3.265338242053985596e-01 -2.551528215408325195e-01 4.171613156795501709e-01 -1.466104537248611450e-01 1.816790848970413208e-01 9.429663419723510742e-02 9.880881756544113159e-02 -1.129799410700798035e-01 8.531397581100463867e-02 -1.953808367252349854e-01 -1.974273622035980225e-01 -9.158926550298929214e-04 -2.173065394163131714e-02 -1.821371614933013916e-01 -5.144294351339340210e-02 -1.202358379960060120e-01
5.952136963605880737e-02 3.964342772960662842e-01 -1.301877498626708984e-01 3.968414664268493652e-02 -3.058112412691116333e-02 -9.999463707208633423e-02 1.726568676531314850e-02 -3.586373925209045410e-01 4.799889028072357178e-02 1.235937848687171936e-01 1.390511691570281982e-01 8.003692142665386200e-03 -1.232343818992376328e-02 1.762024462223052979e-01 1.958894282579421997e-01 -3.930618986487388611e-02 1.423189789056777954e-01 -5.692268908023834229e-02 2.635716795921325684e-01 2.740555703639984131e-01 3.737222850322723389e-01 2.179159820079803467e-01 5.056164041161537170e-02 1.100813671946525574e-01 -5.882063880562782288e-03 4.925804212689399719e-02 -3.017945587635040283e-01 9.834851324558258057e-02 -1.881824284791946411e-01 -4.425571486353874207e-02 1.153223067522048950e-01 -2.214488089084625244e-01
1.163261309266090393e-01 3.044682443141937256e-01 8.774921298027038574e-03 -3.725850209593772888e-02 7.801507413387298584e-02 3.574966788291931152e-01 8.024998009204864502e-02 -1.670582406222820282e-02 1.747078299522399902e-01 1.132364943623542786e-01 5.140444636344909668e-02 3.266670703887939453e-01 -7.774116843938827515e-02 -4.996777325868606567e-02 -1.479686144739389420e-02 -3.749401271343231201e-01 2.621265351772308350e-01 -2.450827211141586304e-01 2.226864546537399292e-01 1.166088730096817017e-01 1.302936673164367676e-01 1.392887681722640991e-01 1.922558695077896118e-01 1.520996354520320892e-02 1.116702780127525330e-01 -1.139082163572311401e-01 5.829754844307899475e-02 2.295215427875518799e-01 8.850880712270736694e-02 -1.977867931127548218e-01 -6.303417682647705078e-02 2.273082882165908813e-01
-1.382880359888076782e-01 3.344671726226806641e-01 -1.309682130813598633e-01 -4.627478122711181641e-02 2.539150416851043701e-01 -2.112412750720977783e-01 6.432006601244211197e-03 2.200835347175598145e-01 1.894209086894989014e-01 -1.130255088210105896e-01 4.811969585716724396e-03 1.410958170890808105e-01 -1.030033007264137268e-01 -8.781526237726211548e-02 -6.535176187753677368e-02 -8.235373347997665405e-02 1.169029176235198975e-01 -3.501276969909667969e-01 6.709349155426025391e-02 -1.861716504208743572e-03 1.672086864709854126e-01 4.821644350886344910e-02 8.593157678842544556e-02 -2.628672420978546143e-01 8.062349259853363037e-02 -6.983496248722076416e-02 -2.511335015296936035e-01 3.358993232250213623e-01 -1.446587890386581421e-01 -2.774825096130371094e-01 7.965636998414993286e-02 2.347566485404968262e-01
1.068884059786796570e-01 3.893148005008697510e-01 -1.989354342222213745e-01 -1.753123104572296143e-01 2.254734784364700317e-01 5.555266886949539185e-02 2.972941100597381592e-01 -2.134974002838134766e-01 2.473011054098606110e-02 -1.136558428406715393e-01 -4.051969945430755615e-02 9.507323801517486572e-02 -4.242500290274620056e-02 2.522832751274108887e-01 6.138610839843750000e-02 -1.235587056726217270e-02 1.189219504594802856e-01 -2.476833909749984741e-01 1.686944365501403809e-01 2.436751313507556915e-02 4.100900888442993164e-01 4.090154170989990234e-02 1.337722539901733398e-01 -7.727257907390594482e-02 1.890393719077110291e-02 -1.613750755786895752e-01 -1.125136017799377441e-02 -5.586545169353485107e-02 1.929182186722755432e-02 -5.778355058282613754e-03 1.618555486202239990e-01 3.615640401840209961e-01
1.419234573841094971e-01 1.576332300901412964e-01 -1.537907421588897705e-01 -2.024482786655426025e-01 2.113568335771560669e-01 -1.051539778709411621e-01 -1.565639823675155640e-01 1.046662405133247375e-01 4.597840905189514160e-01 2.160913199186325073e-01 3.412693366408348083e-02 1.705896556377410889e-01 -3.247908316552639008e-03 7.924439758062362671e-02 -1.579717695713043213e-01 7.268884032964706421e-02 -1.191229745745658875e-02 -2.842290699481964111e-01 -1.806525141000747681e-01 2.324829846620559692e-01 1.449295133352279663e-01 3.830116689205169678e-01 2.294069975614547729e-01 3.129734098911285400e-02 1.836133748292922974e-01 2.073962707072496414e-03 -6.342542171478271484e-02 -7.709494326263666153e-03 1.084943208843469620e-02 -9.310138970613479614e-02 -1.934739500284194946e-01 3.668293356895446777e-02
4.662235081195831299e-01 2.120821624994277954e-01 -3.115656040608882904e-02 -4.898349288851022720e-03 -2.133741788566112518e-02 1.625807583332061768e-01 1.847677379846572876e-01 -2.088606506586074829e-01 9.785915911197662354e-02 -4.023407772183418274e-02 -8.046725392341613770e-02 -1.843822896480560303e-01 -1.601381227374076843e-02 3.308185040950775146e-01 -1.051026675850152969e-02 3.341614082455635071e-02 1.369135677814483643e-01 -2.877511084079742432e-01 4.688833281397819519e-02 1.487623304128646851e-01 1.024843305349349976e-01 4.143220186233520508e-02 -1.923636943101882935e-01 2.221435457468032837e-01 1.268377602100372314e-01 -7.671525329351425171e-02 -7.544025033712387085e-02 3.020908236503601074e-01 2.456321418285369873e-01 2.173213213682174683e-01 -1.353761851787567139e-01 1.271602045744657516e-02
4.091502428054809570e-01 1.752286702394485474e-01 -2.403598129749298096e-01 -2.140047848224639893e-01 1.661739796400070190e-01 1.170316413044929504e-01 2.540585398674011230e-01 -1.275741755962371826e-01 1.536387801170349121e-01 4.987416788935661316e-02 -1.647846996784210205e-01 -3.245061039924621582e-01 -5.367785692214965820e-03 2.257371693849563599e-01 1.535945534706115723e-01 -9.495656192302703857e-02 1.475156545639038086e-01 -3.288611769676208496e-01 -2.195691019296646118e-01 1.040917262434959412e-01 6.069314479827880859e-02 -4.254912957549095154e-02 -2.228469848632812500e-01 -2.816798724234104156e-02 1.630026288330554962e-02 1.855236850678920746e-02 -1.851978451013565063e-01 1.700501143932342529e-01 1.060348600149154663e-01 -3.913430497050285339e-02 -1.000708639621734619e-01 5.025568231940269470e-02
-2.282496392726898193e-01 2.656318843364715576e-01 -1.526073962450027466e-01 -1.568721681833267212e-01 4.833757877349853516e-03 2.806677818298339844e-01 1.272563189268112183e-01 9.865116328001022339e-02 2.129041105508804321e-01 -1.525713503360748291e-02 -2.062335610389709473e-01 -2.560240924358367920e-01 -1.125452853739261627e-02 -2.136353701353073120e-01 -3.868807479739189148e-02 5.569312255829572678e-03 1.463091224431991577e-01 -8.815125375986099243e-02 1.125370189547538757e-01 3.386310487985610962e-02 3.808351457118988037e-01 3.102090954780578613e-01 -1.397881507873535156e-01 5.412513762712478638e-02 2.173716761171817780e-02 5.023642629384994507e-02 -2.815860807895660400e-01 2.169542759656906128e-01 -5.247208848595619202e-02 -1.982772648334503174e-01 -1.964543759822845459e-01 -8.391865342855453491e-02
1.882859617471694946e-01 3.184078037738800049e-01 -2.569255046546459198e-02 1.418612152338027954e-01 1.860395669937133789e-01 2.486837357282638550e-01 -1.452208459377288818e-01 -2.299526929855346680e-01 3.721342608332633972e-02 2.048166655004024506e-02 -6.157941743731498718e-02 -1.286444962024688721e-01 -1.733552850782871246e-02 3.449762240052223206e-02 -1.242206990718841553e-01 2.255085706710815430e-01 -3.393660590518265963e-04 -3.801696300506591797e-01 4.763456061482429504e-02 1.265588551759719849e-01 -8.606894314289093018e-02 -1.388758607208728790e-02 -1.851716041564941406e-01 -1.660712212324142456e-01 -3.507035225629806519e-02 2.801635302603244781e-02 -1.956930309534072876e-01 1.857051253318786621e-01 3.297197222709655762e-01 -1.688914299011230469e-01 -3.661497533321380615e-01 -6.042462959885597229e-02
-7.727070897817611694e-02 3.070643246173858643e-01 1.303047388792037964e-01 -1.569444127380847931e-02 2.951411902904510498e-01 1.525003015995025635e-01 -7.885669916868209839e-02 -9.672099724411964417e-03 2.804637700319290161e-02 1.547281146049499512e-01 -2.206603288650512695e-01 2.567071318626403809e-01 9.982494264841079712e-02 5.797310918569564819e-02 2.367329597473144531e-01 -1.637214608490467072e-02 2.157862335443496704e-01 -1.889691948890686035e-01 1.763459593057632446e-01 -1.683101952075958252e-01 1.485377848148345947e-01 2.262683212757110596e-01 -2.891794592142105103e-02 2.442560046911239624e-01 1.796341501176357269e-02 -3.293623626232147217e-01 1.596451550722122192e-02 4.724584147334098816e-02 -1.804084479808807373e-01 -2.747631967067718506e-01 -9.108177572488784790e-02 -2.319497317075729370e-01
1.129339262843132019e-01 4.205231666564941406e-01 9.587465971708297729e-02 -1.957796066999435425e-01 3.160730898380279541e-01 2.187153846025466919e-01 1.746410727500915527e-01 -2.851137816905975342e-01 1.656607985496520996e-01 -5.421796441078186035e-02 -8.771613240242004395e-02 8.084347099065780640e-02 1.726075708866119385e-01 2.309841513633728027e-01 1.498749703168869019e-01 -8.401587605476379395e-02 2.588237822055816650e-01 -3.033476173877716064e-01 7.703754305839538574e-02 1.185725107789039612e-01 -1.567625403404235840e-01 5.677931755781173706e-02 -1.101685762405395508e-01 -2.256889790296554565e-01 -1.369907706975936890e-01 -9.635851532220840454e-02 -1.785316853784024715e-04 -8.613349497318267822e-02 1.207120716571807861e-01 1.592749655246734619e-01 2.599633485078811646e-02 1.070513576269149780e-02
-7.932373136281967163e-02 3.138083517551422119e-01 1.390513181686401367e-01 9.999267756938934326e-02 1.623972207307815552e-01 2.464103102684020996e-01 1.486689783632755280e-02 -9.333633631467819214e-02 1.873277574777603149e-01 2.566203288733959198e-02 3.789488598704338074e-02 -1.249826326966285706e-01 2.061744034290313721e-01 -1.176530029624700546e-02 6.049436517059803009e-03 3.579982817173004150e-01 1.855600178241729736e-01 -9.321785718202590942e-02 1.333893686532974243e-01 -3.420477211475372314e-01 2.801415622234344482e-01 3.829765692353248596e-02 9.256121516227722168e-02 -1.293356064707040787e-02 2.549538612365722656e-01 -9.507866948843002319e-02 -1.099910736083984375e-01 3.963446021080017090e-01 8.624189347028732300e-02 -4.864230006933212280e-02 -1.377838551998138428e-01 -8.725330233573913574e-02
4.740121662616729736e-01 -1.118846759200096130e-01 9.685590863227844238e-02 -1.955712884664535522e-01 7.085842639207839966e-02 -1.754039376974105835e-01 -5.938415601849555969e-02 -1.297840476036071777e-01 1.761223375797271729e-01 2.060703933238983154e-02 1.663389801979064941e-02 1.230521649122238159e-01 8.177759498357772827e-02 1.692392677068710327e-01 9.609579294919967651e-02 1.154427900910377502e-01 1.513037830591201782e-01 -1.645592451095581055e-01 1.133155524730682373e-01 2.992221117019653320e-01 2.682754099369049072e-01 3.054487705230712891e-01 1.016337983310222626e-02 5.935746803879737854e-02 1.822920516133308411e-02 -1.172192469239234924e-01 8.740021288394927979e-02 2.404562532901763916e-01 -1.439025253057479858e-01 -2.769165635108947754e-01 6.553010642528533936e-02 2.275837957859039307e-01
1.262109577655792236e-01 1.137702241539955139e-01 2.224014606326818466e-03 -1.896852999925613403e-01 7.855542004108428955e-02 2.308627814054489136e-01 -2.838297514244914055e-03 -1.840687990188598633e-01 7.183819264173507690e-02 1.201374828815460205e-01 -1.551414728164672852e-01 -1.656617969274520874e-01 -2.597172856330871582e-01 3.013633787631988525e-01 3.929561469703912735e-03 -4.540914203971624374e-03 -1.678206771612167358e-02 -3.407902121543884277e-01 1.985215842723846436e-01 1.577806621789932251e-01 3.287638425827026367e-01 3.874883987009525299e-04 -1.399679481983184814e-01 3.300101682543754578e-02 -1.509073674678802490e-01 4.588378127664327621e-03 -2.453822344541549683e-01 2.766472697257995605e-01 -5.925050377845764160e-02 3.186093866825103760e-01 1.609356850385665894e-01 1.114188134670257568e-01
-1.507251858711242676e-01 5.906661748886108398e-01 2.211694270372390747e-01 -3.070347607135772705e-01 3.899063915014266968e-02 -1.927788741886615753e-02 7.439213246107101440e-02 -9.599747508764266968e-02 -6.568180769681930542e-02 9.249317646026611328e-02 1.510034650564193726e-01 1.266986131668090820e-01 9.227938018739223480e-03 1.602421700954437256e-01 2.581142485141754150e-01 7.249351590871810913e-02 2.043468132615089417e-02 -1.462804675102233887e-01 -1.174369174987077713e-02 1.139335110783576965e-01 1.415819674730300903e-01 1.774866729974746704e-01 -1.313071399927139282e-01 -2.034110426902770996e-01 -6.924500316381454468e-02 -6.854466348886489868e-02 -1.548329740762710571e-01 8.107636868953704834e-02 -1.321608275175094604e-01 -1.633764617145061493e-02 7.603497710078954697e-03 3.409880697727203369e-01
-9.009485691785812378e-02 1.376994699239730835e-01 -1.297318041324615479e-01 6.537492573261260986e-02 2.809376642107963562e-02 8.952954411506652832e-02 -2.158605903387069702e-01 -3.364282548427581787e-01 2.448353618383407593e-01 -1.644893586635589600e-01 6.303253769874572754e-02 -6.267201155424118042e-02 -1.895250678062438965e-01 5.400370433926582336e-02 -3.217321261763572693e-02 -1.934080570936203003e-01 1.629100367426872253e-02 -4.732678234577178955e-01 -9.292656183242797852e-02 3.632785752415657043e-02 7.207951694726943970e-02 -3.053000941872596741e-02 1.139686480164527893e-01 -4.614046588540077209e-02 -2.534579634666442871e-01 -2.903728187084197998e-01 -1.222686991095542908e-01 2.835176289081573486e-01 -4.560456797480583191e-02 -3.236325979232788086e-01 -6.544020026922225952e-02 2.481023408472537994e-02
1.676287502050399780e-01 3.587290048599243164e-01 -1.573384255170822144e-01 -1.951281875371932983e-01 1.549839973449707031e-01 3.711560368537902832e-02 -1.689910143613815308e-01 -2.566676437854766846e-01 2.164933681488037109e-01 1.246108859777450562e-01 -3.244078159332275391e-01 -1.644804775714874268e-01 3.068923205137252808e-02 7.887168973684310913e-02 -1.181026846170425415e-01 -1.522045284509658813e-01 -2.405097521841526031e-02 -2.231440693140029907e-01 6.795530766248703003e-02 1.368292868137359619e-01 -7.042752206325531006e-02 -7.523686438798904419e-02 1.387466937303543091e-01 -2.336352318525314331e-01 3.590937852859497070e-01 -8.880412578582763672e-02 -1.193815097212791443e-01 -5.419792607426643372e-02 6.247509643435478210e-02 -2.317044734954833984e-01 2.235511988401412964e-01 -4.270281270146369934e-02
1.071420963853597641e-02 1.271849572658538818e-01 -8.310984075069427490e-02 -1.175598353147506714e-01 3.568628132343292236e-01 1.907085180282592773e-01 -7.728642970323562622e-02 -2.882079482078552246e-01 2.179980278015136719e-01 -1.228961944580078125e-01 -1.669563651084899902e-01 7.235921919345855713e-02 1.648155599832534790e-01 -3.205952933058142662e-03 -5.607824772596359253e-02 1.305381655693054199e-01 1.977799534797668457e-01 -3.412934541702270508e-01 2.038991264998912811e-02 1.983055919408798218e-01 -1.050091981887817383e-01 3.772693276405334473e-01 -5.486851930618286133e-02 -2.788997292518615723e-01 -7.854723185300827026e-02 2.893755733966827393e-01 -1.414100378751754761e-01 -1.314193569123744965e-02 -1.104716509580612183e-01 2.339107915759086609e-02 -1.184369698166847229e-01 2.789325080811977386e-02
6.999126821756362915e-02 2.568988204002380371e-01 1.136422827839851379e-01 -6.253789365291595459e-02 7.689021527767181396e-02 1.303437799215316772e-01 -4.467454180121421814e-02 1.391839887946844101e-02 3.928754031658172607e-01 -9.526117146015167236e-02 -9.878855198621749878e-03 9.264453500509262085e-02 -2.465673834085464478e-01 -3.876744583249092102e-02 -7.156945019960403442e-02 -1.358935981988906860e-01 4.099137485027313232e-01 -1.235840767621994019e-01 2.252277284860610962e-01 1.821472197771072388e-01 1.725896894931793213e-01 2.128656655550003052e-01 1.443805824965238571e-02 4.877502843737602234e-02 -4.522707685828208923e-02 -3.599462211132049561e-01 8.389851450920104980e-02 1.715238839387893677e-01 -1.235598605126142502e-02 -1.633260399103164673e-01 -2.775765359401702881e-01 1.111607626080513000e-01
-9.056916087865829468e-02 1.986430287361145020e-01 -1.981678977608680725e-02 -9.415601193904876709e-02 2.220875024795532227e-01 3.283500969409942627e-01 -1.407192349433898926e-01 -1.858370751142501831e-01 2.728464603424072266e-01 1.043549478054046631e-01 2.136941254138946533e-01 3.857059776782989502e-02 -2.304464727640151978e-01 8.780177682638168335e-02 -1.645312607288360596e-01 -9.508362412452697754e-02 2.928519435226917267e-02 -1.556651443243026733e-01 2.430203258991241455e-01 5.446130037307739258e-02 1.458220183849334717e-01 3.651742935180664062e-01 8.790157735347747803e-03 -6.367223709821701050e-02 1.222115233540534973e-01 2.130109369754791260e-01 -1.144222617149353027e-01 3.022964596748352051e-01 -5.078562349081039429e-02 -1.902996599674224854e-01 -2.171145677566528320e-01 -7.492157816886901855e-02
6.817720085382461548e-02 1.604218333959579468e-01 3.724349662661552429e-02 -1.028826609253883362e-01 1.881577074527740479e-01 -9.260229766368865967e-03 -1.261231452226638794e-01 -1.212572585791349411e-02 1.282725483179092407e-01 1.078267842531204224e-01 -1.304472386837005615e-01 3.706073760986328125e-02 2.088009715080261230e-01 8.536260575056076050e-03 -4.560546949505805969e-02 1.078337952494621277e-01 5.636788532137870789e-02 -2.539016604423522949e-01 -1.264192163944244385e-01 3.723480999469757080e-01 -1.122078299522399902e-02 3.121263086795806885e-01 2.199138402938842773e-01 7.580497860908508301e-02 6.624443829059600830e-02 -2.075746357440948486e-01 -1.578205823898315430e-01 6.784822791814804077e-02 2.303453087806701660e-01 -2.959938943386077881e-01 -4.019921422004699707e-01 2.215214669704437256e-01
-9.775755554437637329e-02 2.818900644779205322e-01 1.180524528026580811e-01 2.958024740219116211e-01 1.000939384102821350e-01 -1.433359272778034210e-02 1.869669370353221893e-02 -3.100838363170623779e-01 3.507664799690246582e-01 -7.926524616777896881e-03 -5.852732434868812561e-02 -6.665934622287750244e-02 -9.186744689941406250e-02 2.631019949913024902e-01 2.905658259987831116e-02 1.101155951619148254e-01 4.552131518721580505e-02 -2.502731978893280029e-02 -2.566415816545486450e-02 -5.532287061214447021e-02 3.349262177944183350e-01 1.936034858226776123e-01 -6.103384122252464294e-02 -2.616548836231231689e-01 1.509768217802047729e-01 -1.006632819771766663e-01 -2.850813865661621094e-01 1.627258211374282837e-01 -2.990673482418060303e-01 4.388259723782539368e-03 -1.476438045501708984e-01 -3.190143406391143799e-02
2.275503575801849365e-01 2.877422869205474854e-01 1.068857032805681229e-02 2.312603145837783813e-01 3.200608193874359131e-01 1.523752957582473755e-01 -3.893941938877105713e-01 -3.119690716266632080e-01 -9.339792281389236450e-02 -8.265458792448043823e-02 -1.960283815860748291e-01 5.560899153351783752e-02 7.054905593395233154e-02 8.284486830234527588e-02 1.455023512244224548e-02 2.203153520822525024e-01 1.292619705200195312e-01 -7.928852573968470097e-04 4.121258854866027832e-02 7.524996250867843628e-02 -1.800672896206378937e-02 2.773713171482086182e-01 1.723959483206272125e-02 -1.150029972195625305e-01 -1.229508444666862488e-01 -1.096671372652053833e-01 -2.746981978416442871e-01 2.607099115848541260e-01 2.398731000721454620e-02 -1.392601579427719116e-01 -1.033633872866630554e-01 5.896721780300140381e-02
1.066584289073944092e-01 3.339996933937072754e-01 -1.890956461429595947e-01 -9.813539683818817139e-02 2.935516238212585449e-01 3.620447814464569092e-01 1.735086441040039062e-01 -2.258178293704986572e-01 2.279383987188339233e-01 -5.737644433975219727e-02 -1.015152931213378906e-01 8.740851655602455139e-03 6.897067278623580933e-02 1.621489673852920532e-01 -1.732234470546245575e-02 4.335738718509674072e-02 2.661843299865722656e-01 -4.004003107547760010e-01 1.819021850824356079e-01 2.162798345088958740e-01 -6.221268326044082642e-02 1.964608021080493927e-02 -8.219309151172637939e-02 -4.134311527013778687e-02 -7.936399430036544800e-02 -2.956502139568328857e-03 9.106241911649703979e-02 3.938489593565464020e-03 -3.752600029110908508e-02 1.282065808773040771e-01 1.985415518283843994e-01 1.970616430044174194e-01
-8.219784498214721680e-02 4.609492719173431396e-01 1.009033471345901489e-01 6.016070395708084106e-02 3.191713094711303711e-01 4.469102248549461365e-02 5.529908463358879089e-02 -1.165901347994804382e-01 3.453273475170135498e-01 -6.937482208013534546e-02 -1.270661205053329468e-01 5.809355527162551880e-02 7.605931907892227173e-02 -2.845025621354579926e-02 -1.184212192893028259e-01 -1.909110993146896362e-01 1.130967736244201660e-01 3.688256070017814636e-02 -1.371151953935623169e-02 1.419299049302935600e-03 2.772868573665618896e-01 3.910554647445678711e-01 -1.349876523017883301e-01 -2.189575433731079102e-01 1.292074471712112427e-01 2.118821069598197937e-02 -3.120934665203094482e-01 2.964804507791996002e-02 -4.864396899938583374e-02 -2.052153646945953369e-02 8.915744721889495850e-02 -9.654591232538223267e-02
1.991473734378814697e-01 8.836629986763000488e-02 -1.891289465129375458e-02 -2.459883540868759155e-01 3.114134371280670166e-01 2.470651641488075256e-02 8.777838200330734253e-02 -3.026099205017089844e-01 1.418754309415817261e-01 1.727026849985122681e-01 6.493435055017471313e-02 6.049223989248275757e-02 3.404768407344818115e-01 3.225271105766296387e-01 -1.462927162647247314e-01 1.958480328321456909e-01 3.667246401309967041e-01 -1.387931853532791138e-01 4.910578206181526184e-02 7.050133496522903442e-02 8.087084442377090454e-02 -7.543628662824630737e-02 6.253055483102798462e-02 -2.889407565817236900e-03 -1.317929774522781372e-01 -1.555257588624954224e-01 -4.280653968453407288e-02 2.307294458150863647e-01 -6.749214231967926025e-02 1.148900613188743591e-01 -1.928061395883560181e-01 1.685935556888580322e-01
2.724419236183166504e-01 3.976348638534545898e-01 -7.153900712728500366e-02 1.241218745708465576e-01 3.126404881477355957e-01 8.552001416683197021e-02 -2.043334767222404480e-02 -6.309720128774642944e-02 1.010071579366922379e-02 -1.017851904034614563e-01 6.675472110509872437e-02 1.127343848347663879e-01 -2.278147935867309570e-01 1.978531181812286377e-01 1.349457949399948120e-01 -1.030668094754219055e-01 -2.021222934126853943e-02 -1.397727727890014648e-01 5.213984102010726929e-02 -5.649556405842304230e-04 2.413692772388458252e-01 -6.460163742303848267e-02 -7.543396204710006714e-04 1.010920628905296326e-01 1.704427972435951233e-02 -3.254770338535308838e-01 -2.009413540363311768e-01 -1.685719639062881470e-01 4.408140375744551420e-04 -4.218524694442749023e-01 -8.509435690939426422e-03 -2.044674158096313477e-01
8.708386868238449097e-02 3.398538529872894287e-01 -1.559119820594787598e-01 -1.668223552405834198e-02 3.155164718627929688e-01 -7.448844611644744873e-02 -1.602531075477600098e-01 1.768901944160461426e-01 -6.975456327199935913e-02 3.258353099226951599e-02 -2.449499517679214478e-01 -8.296956121921539307e-02 1.402277350425720215e-01 -1.049059927463531494e-01 4.927156865596771240e-02 -2.431344091892242432e-01 4.229372367262840271e-02 -4.225183427333831787e-01 2.353963702917098999e-01 -1.115476638078689575e-01 2.466195225715637207e-01 1.462612897157669067e-01 -5.943250656127929688e-02 -1.106125488877296448e-01 -1.017767935991287231e-01 2.302526496350765228e-02 -2.638155817985534668e-01 1.873851716518402100e-01 -1.552127003669738770e-01 1.771634668111801147e-01 -2.586303045973181725e-03 -8.946983516216278076e-02
2.773085534572601318e-01 3.749399483203887939e-01 -5.430273711681365967e-02 -9.610886871814727783e-02 2.337558567523956299e-01 -2.055888921022415161e-01 2.367014065384864807e-02 -1.078608855605125427e-01 2.303909957408905029e-01 7.210818678140640259e-02 3.879848122596740723e-02 -4.629894345998764038e-02 -4.490958154201507568e-02 -2.415740396827459335e-03 -1.972983777523040771e-01 -1.426348835229873657e-01 1.034974753856658936e-01 -3.559347242116928101e-02 1.363944560289382935e-01 1.639596968889236450e-01 3.522230088710784912e-01 -1.130438446998596191e-01 -1.165159940719604492e-01 2.287344634532928467e-01 -3.018244802951812744e-01 5.102495476603507996e-02 -3.403497934341430664e-01 8.564843982458114624e-02 -1.614124327898025513e-01 -1.397993266582489014e-01 -1.186463236808776855e-01 -3.547798097133636475e-02
8.989547938108444214e-02 2.014096826314926147e-01 1.949746608734130859e-01 9.942961484193801880e-02 1.374520361423492432e-01 2.331639379262924194e-01 5.193518847227096558e-02 9.210896492004394531e-02 6.512496620416641235e-02 4.007529467344284058e-02 2.553133070468902588e-01 -2.168912738561630249e-01 2.224116325378417969e-01 -8.717223070561885834e-03 2.120900005102157593e-01 2.853643596172332764e-01 2.715876698493957520e-02 -3.346453011035919189e-01 1.796731501817703247e-01 -2.935023419559001923e-02 2.896878123283386230e-01 1.462363898754119873e-01 1.130891740322113037e-01 -1.297021210193634033e-01 2.992042303085327148e-01 4.719456192106008530e-03 -1.671343445777893066e-01 2.891022861003875732e-01 -1.594825647771358490e-02 -8.632209151983261108e-02 -1.250425875186920166e-01 -1.406910568475723267e-01
6.417025811970233917e-03 2.372983992099761963e-01 -4.122837632894515991e-02 -1.648382544517517090e-01 1.502272579818964005e-02 -2.331506833434104919e-02 -6.313213706016540527e-02 6.467621773481369019e-02 3.769999742507934570e-01 1.530161052942276001e-01 -2.541739642620086670e-01 9.539891034364700317e-02 -1.911705434322357178e-01 -3.536820784211158752e-02 2.471098899841308594e-01 1.955994516611099243e-01 2.931542992591857910e-01 -2.226562649011611938e-01 1.932278871536254883e-01 -1.221983879804611206e-01 1.268524676561355591e-01 1.945232413709163666e-02 1.097456067800521851e-01 1.468119621276855469e-01 9.058684110641479492e-02 -3.227149248123168945e-01 8.195172995328903198e-03 5.362743511795997620e-03 -7.370824366807937622e-02 -3.896188437938690186e-01 -1.273251231759786606e-02 -1.475601196289062500e-01
-2.304869592189788818e-01 2.266902029514312744e-01 1.908799111843109131e-01 4.417460039258003235e-02 1.254966855049133301e-01 2.656447589397430420e-01 1.838482469320297241e-01 6.763190031051635742e-02 1.579471975564956665e-01 1.682829409837722778e-01 -6.937979906797409058e-02 -5.145958438515663147e-02 -2.131820172071456909e-01 3.215373456478118896e-01 1.464274823665618896e-01 6.807049270719289780e-03 1.300693154335021973e-01 -2.585837841033935547e-01 -2.992594987154006958e-02 8.641154319047927856e-02 3.078981339931488037e-01 2.192975580692291260e-01 2.752355039119720459e-01 -3.532056212425231934e-01 7.682300359010696411e-02 -9.791465103626251221e-02 2.376875281333923340e-02 1.195806562900543213e-01 -1.073090508580207825e-01 -5.530340713448822498e-04 1.536731421947479248e-01 1.815297454595565796e-02
6.748213618993759155e-02 5.161387324333190918e-01 1.895914375782012939e-01 1.665235608816146851e-01 -1.163539215922355652e-01 6.253521144390106201e-02 8.254563063383102417e-02 -6.733054667711257935e-02 2.895085811614990234e-01 4.694161564111709595e-02 1.113450899720191956e-01 -1.447649002075195312e-01 5.144353490322828293e-03 1.021008118987083435e-01 1.122254803776741028e-01 1.626840978860855103e-01 -1.023546140640974045e-02 -2.291996926069259644e-01 -4.967660456895828247e-02 -2.054166793823242188e-01 3.621991872787475586e-01 1.784159541130065918e-01 -4.083339869976043701e-02 4.476072266697883606e-02 2.424501478672027588e-01 -5.235810950398445129e-02 -2.053115963935852051e-01 2.661285996437072754e-01 3.182304278016090393e-02 -4.922127351164817810e-02 5.520815029740333557e-03 -1.604117155075073242e-01
-2.707389295101165771e-01 3.505833148956298828e-01 7.252267003059387207e-02 -7.181046158075332642e-02 3.512975573539733887e-01 -1.730596572160720825e-01 1.534942686557769775e-01 -2.048191241919994354e-02 2.517504990100860596e-01 1.794410124421119690e-02 -1.854441687464714050e-02 1.152634024620056152e-01 -3.883837722241878510e-03 2.247734516859054565e-01 -2.954004704952239990e-01 -5.208529066294431686e-03 3.337437808513641357e-01 -1.806064546108245850e-01 6.055058911442756653e-02 9.176164120435714722e-02 4.081292077898979187e-02 -7.234602700918912888e-03 -1.235839352011680603e-01 1.616471558809280396e-01 1.991375163197517395e-02 -1.422046869993209839e-01 -4.085448384284973145e-02 -4.064183216542005539e-03 -1.597789227962493896e-01 -3.114560246467590332e-01 2.021485418081283569e-01 1.263555884361267090e-01
-6.887035816907882690e-02 2.476075589656829834e-01 2.675563395023345947e-01 -2.605709135532379150e-01 1.492941230535507202e-01 8.960840106010437012e-02 1.534933894872665405e-01 -1.551295369863510132e-01 3.806907534599304199e-01 5.022642388939857483e-02 -1.884736306965351105e-02 -2.269253432750701904e-01 -3.193287923932075500e-02 1.123105436563491821e-01 -1.604693233966827393e-01 -2.432049065828323364e-01 2.559969574213027954e-02 -1.437528282403945923e-01 -1.974177062511444092e-01 5.085701495409011841e-02 1.656789481639862061e-01 9.379857033491134644e-02 -2.954075038433074951e-01 -6.026757508516311646e-02 1.814989000558853149e-01 3.422186896204948425e-02 -7.518909126520156860e-02 1.189699023962020874e-01 1.764312200248241425e-02 -3.719856441020965576e-01 -8.479389548301696777e-02 1.699070185422897339e-01
3.405989706516265869e-02 2.145839780569076538e-01 1.135534420609474182e-01 -8.332358300685882568e-02 2.220023572444915771e-01 9.924661368131637573e-02 -4.310769215226173401e-02 -2.083570696413516998e-02 -1.808126643300056458e-02 3.079483509063720703e-01 -1.770264804363250732e-01 1.623008698225021362e-01 -7.418724894523620605e-02 -1.280840635299682617e-01 2.319784462451934814e-01 -7.802046835422515869e-02 3.032412528991699219e-01 -2.562270164489746094e-01 2.232961803674697876e-01 -1.142298877239227295e-01 3.503021001815795898e-01 1.733289449475705624e-03 -1.405620872974395752e-01 5.449876189231872559e-02 -3.277854621410369873e-02 -2.590247988700866699e-01 3.896132856607437134e-02 6.255383789539337158e-02 -1.286079585552215576e-01 -3.233825862407684326e-01 -1.760310381650924683e-01 -2.126440703868865967e-01
-2.692490220069885254e-01 2.748205065727233887e-01 1.677767485380172729e-01 -4.150212928652763367e-02 3.494594395160675049e-01 -1.910961233079433441e-02 1.307446658611297607e-01 1.555373370647430420e-01 1.959881633520126343e-01 -4.483687132596969604e-02 -2.080649733543395996e-01 -1.810677945613861084e-01 -5.285847187042236328e-02 2.313880249857902527e-02 1.331644654273986816e-01 1.043490171432495117e-01 2.100277841091156006e-01 -1.247865408658981323e-01 -8.064556866884231567e-02 1.476089805364608765e-01 3.775592744350433350e-01 2.738252878189086914e-01 1.645147800445556641e-01 -1.884572803974151611e-01 -5.966629832983016968e-04 -1.440778672695159912e-01 -1.476375758647918701e-02 2.650474905967712402e-01 -7.985719293355941772e-02 8.899383991956710815e-02 1.858627945184707642e-01 -4.156855866312980652e-02
2.273916453123092651e-01 3.248930573463439941e-01 2.022243477404117584e-02 3.768580779433250427e-02 4.316353797912597656e-01 2.424450218677520752e-01 1.079977750778198242e-01 -1.589065492153167725e-01 3.461396098136901855e-01 -1.004835311323404312e-02 1.110331639647483826e-01 -7.782715559005737305e-02 1.775015294551849365e-01 5.140708386898040771e-02 -1.475352793931961060e-01 -5.089885741472244263e-02 2.080704569816589355e-01 -2.308845669031143188e-01 1.427877992391586304e-01 3.326725959777832031e-02 2.059248387813568115e-01 -8.475467562675476074e-03 7.271341048181056976e-03 6.714645028114318848e-02 -2.609209120273590088e-01 -6.018481403589248657e-02 8.501610159873962402e-02 3.314651548862457275e-02 1.402243971824645996e-01 1.540366560220718384e-01 1.470422297716140747e-01 2.278695106506347656e-01
8.944439888000488281e-02 5.164955854415893555e-01 -2.737278118729591370e-02 -3.100472986698150635e-01 1.163691356778144836e-01 1.033822745084762573e-01 1.975162029266357422e-01 -4.721701517701148987e-02 2.147966325283050537e-01 -2.026072442531585693e-01 -8.133247494697570801e-02 1.047359257936477661e-01 -9.466788917779922485e-02 1.711304336786270142e-01 -1.072641760110855103e-01 -2.507681027054786682e-02 1.289067268371582031e-01 -2.873988747596740723e-01 5.562782660126686096e-02 -1.356391459703445435e-01 1.658893823623657227e-01 -7.843983918428421021e-02 2.935625799000263214e-02 -1.461215913295745850e-01 -5.735946074128150940e-02 -1.268705874681472778e-01 -1.009080633521080017e-01 3.819568455219268799e-02 1.024426147341728210e-01 -3.640323877334594727e-02 2.059931457042694092e-01 3.819087743759155273e-01
2.298420369625091553e-01 4.257049262523651123e-01 -1.717114001512527466e-01 -3.230193555355072021e-01 2.749685049057006836e-01 -7.695967704057693481e-02 8.130152523517608643e-02 -4.516359418630599976e-02 -6.764441728591918945e-02 -9.765009582042694092e-02 1.860527694225311279e-01 -6.179320812225341797e-02 2.673059999942779541e-01 2.436773478984832764e-02 9.281823039054870605e-02 4.241386055946350098e-02 2.867042720317840576e-01 -2.955579757690429688e-01 -5.887761339545249939e-02 2.088441252708435059e-01 1.770894229412078857e-01 2.396993190050125122e-01 -2.991333603858947754e-02 5.739848315715789795e-02 -4.981336742639541626e-02 3.544413298368453979e-02 1.443207962438464165e-03 1.518082320690155029e-01 -8.394993096590042114e-02 9.659703820943832397e-02 1.735864132642745972e-01 -1.549102067947387695e-01
2.055040374398231506e-02 1.955836415290832520e-01 8.260446041822433472e-02 -4.619748145341873169e-02 8.451454341411590576e-02 2.890219688415527344e-01 -6.368626654148101807e-02 -6.736860144883394241e-03 1.553898751735687256e-01 -1.418062001466751099e-01 6.120122969150543213e-03 5.602638423442840576e-02 -2.134356498718261719e-01 3.910406958311796188e-03 -4.315717518329620361e-02 -5.028324574232101440e-02 2.718746960163116455e-01 -1.668747812509536743e-01 2.045879513025283813e-01 -1.425765454769134521e-01 2.283005118370056152e-01 2.858696319162845612e-02 1.103184819221496582e-01 1.700923889875411987e-01 -7.904712110757827759e-02 -4.758220911026000977e-01 1.036215499043464661e-01 2.888824641704559326e-01 -1.439885199069976807e-01 -1.785406172275543213e-01 -2.716165184974670410e-01 2.213119119405746460e-01
-5.061750859022140503e-02 2.948651313781738281e-01 2.463256716728210449e-01 1.140133440494537354e-01 5.054501071572303772e-02 -5.796521529555320740e-02 -5.066975206136703491e-02 -4.039647579193115234e-01 2.586896121501922607e-01 1.801391243934631348e-01 -1.773770898580551147e-01 1.320033669471740723e-01 1.049928590655326843e-01 1.070548072457313538e-01 -7.717951387166976929e-02 -3.677286207675933838e-02 1.400320678949356079e-01 -3.232477903366088867e-01 9.633073583245277405e-03 -5.429147183895111084e-02 1.374049931764602661e-01 2.083325386047363281e-01 3.347081243991851807e-01 -1.049323976039886475e-01 -2.446108609437942505e-01 1.844477504491806030e-01 -1.730874180793762207e-02 1.065462455153465271e-01 -1.798323094844818115e-01 -8.699674904346466064e-02 7.014932483434677124e-02 -1.558799445629119873e-01
1.131904944777488708e-01 3.820331692695617676e-01 1.922737509012222290e-01 -1.983045935630798340e-01 2.549531459808349609e-01 3.711685910820960999e-02 -1.871051043272018433e-01 -1.581830680370330811e-01 -1.258555501699447632e-01 2.566875815391540527e-01 -2.477966994047164917e-01 3.164086118340492249e-02 1.209877803921699524e-01 -8.703809976577758789e-02 -1.329657584428787231e-01 1.971991807222366333e-01 -7.268972694873809814e-02 -9.328468888998031616e-02 6.330915540456771851e-02 1.527376323938369751e-01 3.878151476383209229e-01 4.036211222410202026e-02 1.270076036453247070e-01 1.463137567043304443e-01 1.773930042982101440e-01 -1.809353083372116089e-01 -1.726797968149185181e-01 2.198189795017242432e-01 -1.465240269899368286e-01 3.551449999213218689e-02 1.159077435731887817e-01 -7.887551933526992798e-02
-9.831304848194122314e-02 4.107768237590789795e-01 9.894356131553649902e-02 -6.510586291551589966e-02 1.765641570091247559e-01 -5.282700061798095703e-02 -7.565518468618392944e-02 5.189193412661552429e-02 3.866707384586334229e-01 1.670534163713455200e-01 -1.239979937672615051e-01 1.443424522876739502e-01 -9.292772412300109863e-02 -2.009006887674331665e-01 1.895708143711090088e-01 -6.661424878984689713e-03 2.796191573143005371e-01 -5.110964924097061157e-02 1.022161394357681274e-01 -8.840100467205047607e-02 2.180418521165847778e-01 6.688263267278671265e-02 -5.693012475967407227e-02 1.157939806580543518e-01 9.333342313766479492e-03 -6.856718659400939941e-02 -2.918935716152191162e-01 1.260147392749786377e-01 -1.356651308014988899e-03 -3.651502728462219238e-01 -2.420931756496429443e-01 -3.216359019279479980e-02
6.984400004148483276e-02 2.057387977838516235e-01 6.366296857595443726e-02 -2.246953099966049194e-01 2.012434154748916626e-01 1.991837471723556519e-02 1.360309720039367676e-01 1.962714791297912598e-01 3.588673844933509827e-02 2.199613302946090698e-01 -4.184025824069976807e-01 2.294177412986755371e-01 -1.142301931977272034e-01 1.440003514289855957e-01 9.586671739816665649e-02 1.009107679128646851e-01 -7.146271318197250366e-02 -1.975513845682144165e-01 -3.711971640586853027e-02 1.860532760620117188e-01 3.918489441275596619e-02 1.369494199752807617e-01 1.621879339218139648e-01 -1.306211650371551514e-01 -1.976130455732345581e-01 1.804918050765991211e-01 -1.909538805484771729e-01 4.153963327407836914e-01 6.624357402324676514e-02 -4.123653098940849304e-02 -1.883288919925689697e-01 -6.181345880031585693e-02
-2.051721364259719849e-01 2.286369651556015015e-01 -1.812040358781814575e-01 -4.900600612163543701e-01 4.107327163219451904e-01 -1.227649766951799393e-02 -1.577500402927398682e-01 -7.442852109670639038e-02 1.254368722438812256e-01 -8.802018314599990845e-02 -1.084976419806480408e-01 1.614497900009155273e-01 -7.827549427747726440e-02 8.667141944169998169e-02 -6.742250919342041016e-02 5.374806746840476990e-02 -7.591306418180465698e-02 -2.124247103929519653e-01 4.560505598783493042e-02 -6.947453320026397705e-02 2.933637797832489014e-01 1.611389666795730591e-01 2.897368371486663818e-02 -1.387665718793869019e-01 2.327431887388229370e-01 -2.377782166004180908e-01 -1.470440328121185303e-01 4.578176885843276978e-02 -4.005832597613334656e-02 -8.152947574853897095e-02 7.863888144493103027e-02 -1.103938221931457520e-01
2.062107026576995850e-01 5.245304703712463379e-01 2.007072418928146362e-01 -2.398639619350433350e-01 2.190232723951339722e-01 -3.934610635042190552e-02 -2.313376031816005707e-02 1.707097701728343964e-02 8.619575202465057373e-02 1.468628495931625366e-01 -1.489662081003189087e-01 -4.608650878071784973e-02 1.359846442937850952e-02 -7.077684998512268066e-02 -2.005548477172851562e-01 -6.732358131557703018e-03 -6.764462590217590332e-02 -1.409625858068466187e-01 4.705703258514404297e-02 -2.101010829210281372e-02 3.605498671531677246e-01 1.732647567987442017e-01 1.919366568326950073e-01 1.106855496764183044e-01 4.801294952630996704e-02 -3.317106664180755615e-01 -1.731828413903713226e-02 1.897606812417507172e-02 1.137553304433822632e-01 -4.068979993462562561e-02 2.082674950361251831e-01 -1.680096387863159180e-01
6.275092810392379761e-02 1.296328157186508179e-01 1.300579160451889038e-01 -3.156509250402450562e-02 3.281570672988891602e-01 1.432856768369674683e-01 -9.947270900011062622e-02 -2.551127374172210693e-01 -2.138839190592989326e-04 6.942783296108245850e-02 -9.011515229940414429e-02 2.026723772287368774e-01 -2.738094516098499298e-02 9.584768861532211304e-02 6.909626722335815430e-02 -1.258791331201791763e-02 -2.057463824748992920e-01 -1.683221608400344849e-01 -1.875180751085281372e-01 1.713338792324066162e-01 -1.566652059555053711e-01 2.236622869968414307e-01 3.219802379608154297e-01 -1.308350563049316406e-01 -6.532362848520278931e-02 -2.773352712392807007e-02 -2.405529618263244629e-01 2.932309508323669434e-01 2.135704904794692993e-01 -2.970391809940338135e-01 -2.755630612373352051e-01 7.651236373931169510e-03
1.052547395229339600e-01 3.115240335464477539e-01 -1.185375675559043884e-01 -5.121764913201332092e-02 1.902465969324111938e-01 -1.672090739011764526e-01 -1.064851135015487671e-01 -1.923178434371948242e-01 1.340223699808120728e-01 1.433354020118713379e-01 -3.372217416763305664e-01 -6.096244789659976959e-03 2.690593898296356201e-01 5.165315791964530945e-02 -1.598523110151290894e-01 -1.478865891695022583e-01 -1.531997621059417725e-01 -2.055669575929641724e-01 2.162073254585266113e-01 1.566022783517837524e-01 -2.559367716312408447e-01 1.518904119729995728e-01 3.173695504665374756e-02 -1.374840289354324341e-01 1.025057863444089890e-02 -1.024455875158309937e-01 -2.139414846897125244e-01 3.565259575843811035e-01 -4.147996753454208374e-02 -1.371531337499618530e-01 1.879708766937255859e-01 5.610185861587524414e-02
-1.022639945149421692e-01 3.775390684604644775e-01 5.835432931780815125e-02 -9.778005629777908325e-02 3.547324836254119873e-01 1.928659677505493164e-01 -2.528029680252075195e-02 1.053794249892234802e-01 1.100722178816795349e-01 2.161390632390975952e-01 -1.979402154684066772e-01 2.416160851716995239e-01 8.084163069725036621e-02 -2.165838330984115601e-02 1.685652136802673340e-01 -4.792786762118339539e-02 2.905606627464294434e-01 -1.182317957282066345e-01 2.487463951110839844e-01 1.901765540242195129e-02 3.856109455227851868e-02 1.650645136833190918e-01 -6.241350620985031128e-02 2.872391343116760254e-01 8.129736781120300293e-02 -2.389615327119827271e-01 2.784561179578304291e-02 2.994516864418983459e-02 -3.889739885926246643e-02 -3.436796665191650391e-01 -6.588781252503395081e-03 -6.576998531818389893e-02
2.191889882087707520e-01 1.254729628562927246e-01 -1.358636617660522461e-01 -1.815057992935180664e-01 3.286362290382385254e-01 2.267984747886657715e-01 2.184751927852630615e-01 -9.896306693553924561e-02 3.955229744315147400e-02 7.600954174995422363e-02 9.417702257633209229e-02 7.353504747152328491e-02 6.239211931824684143e-02 4.402629435062408447e-01 6.544964015483856201e-02 1.106222718954086304e-01 2.162388116121292114e-01 -3.864214420318603516e-01 -8.643944561481475830e-02 -2.096073329448699951e-01 1.147914975881576538e-01 8.758366107940673828e-02 2.033922523260116577e-01 -1.263923645019531250e-01 6.399385631084442139e-02 3.921296820044517517e-02 -9.275797009468078613e-02 1.623506993055343628e-01 -1.405717432498931885e-01 9.183888882398605347e-02 -1.934314817190170288e-01 9.841636754572391510e-03
-6.851395219564437866e-02 3.805280625820159912e-01 9.909933060407638550e-02 -3.881133347749710083e-02 1.352426707744598389e-01 -2.789820730686187744e-01 2.602238357067108154e-01 4.499885439872741699e-02 4.327801614999771118e-02 3.494719564914703369e-01 -4.426695778965950012e-02 -5.323130264878273010e-02 2.023060917854309082e-01 3.509609103202819824e-01 -3.777530789375305176e-02 8.963314443826675415e-02 2.131054103374481201e-01 -8.496455848217010498e-02 6.835588067770004272e-02 -1.849657297134399414e-01 1.641720235347747803e-01 2.257246077060699463e-01 8.754843473434448242e-02 2.349349483847618103e-02 -4.615192115306854248e-02 -7.461669296026229858e-02 -3.167185187339782715e-01 1.035936549305915833e-01 -8.751291036605834961e-02 -2.386302500963211060e-01 -9.981643408536911011e-02 3.241061698645353317e-03
3.224589228630065918e-01 4.279255867004394531e-02 -3.064247369766235352e-01 -1.617088168859481812e-01 -1.551581472158432007e-01 4.299918073229491711e-04 -5.657715350389480591e-02 -2.668613791465759277e-01 3.506444022059440613e-02 1.708824187517166138e-01 -9.208898246288299561e-02 7.359059900045394897e-02 -8.389955013990402222e-02 1.692912280559539795e-01 1.309035569429397583e-01 2.029015719890594482e-01 7.240663468837738037e-02 -4.369566440582275391e-01 -6.502037495374679565e-02 1.799809187650680542e-01 1.608659178018569946e-01 1.632129251956939697e-01 2.846788614988327026e-03 -1.393042653799057007e-01 -1.773905456066131592e-01 -1.182233449071645737e-02 -1.523450464010238647e-01 2.658079564571380615e-01 -6.483128666877746582e-02 -1.176798194646835327e-01 -1.733115315437316895e-01 2.429813593626022339e-01
7.587977498769760132e-02 2.171671092510223389e-01 -1.521184146404266357e-01 -3.612985461950302124e-02 1.458743065595626831e-01 1.482384800910949707e-01 -5.624204501509666443e-02 -2.542485296726226807e-01 2.684426903724670410e-01 7.405928336083889008e-03 1.061622425913810730e-01 -4.619708657264709473e-02 -1.525406241416931152e-01 1.181910559535026550e-01 -6.438572704792022705e-02 9.598077088594436646e-02 9.309098869562149048e-02 -2.874065190553665161e-03 2.793101370334625244e-01 -3.105485141277313232e-01 2.165499329566955566e-01 3.687216341495513916e-01 -1.351539641618728638e-01 1.471900101751089096e-02 1.201867610216140747e-01 1.470734030008316040e-01 -1.289300918579101562e-01 4.338663816452026367e-01 -9.083923697471618652e-02 -1.415510475635528564e-01 -1.467690765857696533e-01 1.515851635485887527e-02
2.795094996690750122e-02 6.092135235667228699e-02 -4.494777694344520569e-02 -2.852426469326019287e-01 3.320429623126983643e-01 1.441592723131179810e-01 8.266404271125793457e-02 1.244689077138900757e-01 7.129588723182678223e-02 -1.582073122262954712e-01 -2.465660125017166138e-01 1.228946167975664139e-02 8.800745010375976562e-02 -5.312925577163696289e-02 1.860122978687286377e-01 -1.246643438935279846e-01 8.847220242023468018e-02 -1.463249623775482178e-01 6.283312290906906128e-02 3.805817961692810059e-01 1.946185380220413208e-01 1.501081585884094238e-01 -2.678355574607849121e-01 -3.257692605257034302e-02 2.856234312057495117e-01 -2.326121777296066284e-01 -2.518573701381683350e-01 2.087383419275283813e-01 -1.902029663324356079e-01 -8.547481894493103027e-02 -3.987143561244010925e-02 -8.941187709569931030e-02
8.525731414556503296e-02 2.753360271453857422e-01 -1.589782088994979858e-01 -1.579930186271667480e-01 1.052894964814186096e-01 -7.846149057149887085e-02 -1.502231657505035400e-01 -1.943814158439636230e-01 1.058689206838607788e-01 -1.158317923545837402e-01 -4.068350493907928467e-01 -1.194068193435668945e-01 1.767638474702835083e-01 1.370970755815505981e-01 -2.389926016330718994e-01 -2.051546424627304077e-02 2.087386325001716614e-02 -3.058979213237762451e-01 1.935655325651168823e-01 1.688576936721801758e-01 7.257833331823348999e-02 2.040464133024215698e-01 1.788267493247985840e-01 -1.105789244174957275e-01 2.589715123176574707e-01 1.202107146382331848e-01 -2.958909608423709869e-02 1.910326033830642700e-01 2.563969194889068604e-01 -1.374204754829406738e-01 1.354850679636001587e-01 -6.441932171583175659e-02
-1.413324773311614990e-01 4.340431988239288330e-01 -1.771221682429313660e-02 1.786805242300033569e-01 1.972818672657012939e-01 -1.445398777723312378e-01 5.360076203942298889e-02 -3.135044872760772705e-01 3.056368827819824219e-01 2.532612979412078857e-01 1.037651002407073975e-01 -2.277001887559890747e-01 -4.653575364500284195e-03 2.528194189071655273e-01 -4.801033437252044678e-02 -3.436560183763504028e-02 9.742166101932525635e-02 2.876333333551883698e-02 4.848851263523101807e-02 6.835825741291046143e-02 1.312736421823501587e-01 2.655009031295776367e-01 1.026739017106592655e-03 -5.917261168360710144e-02 9.279203414916992188e-02 -2.912533283233642578e-01 -3.564162924885749817e-02 2.443254441022872925e-01 -7.730165123939514160e-02 -6.296363472938537598e-02 -6.128301471471786499e-02 1.848198026418685913e-01
3.198215067386627197e-01 1.544480174779891968e-01 -2.499567531049251556e-02 -2.276099324226379395e-01 2.369495779275894165e-01 1.436728835105895996e-01 1.178613752126693726e-01 -3.004380464553833008e-01 -5.756604485213756561e-03 1.257892698049545288e-01 5.600666627287864685e-02 1.611565053462982178e-01 1.413682699203491211e-01 2.588183879852294922e-01 -1.062291413545608521e-01 3.190514072775840759e-02 3.641872704029083252e-01 -2.408719062805175781e-01 -9.436087310314178467e-02 -9.065886586904525757e-02 3.505194559693336487e-02 6.643395870923995972e-02 1.934832930564880371e-01 2.082986533641815186e-01 -9.866692125797271729e-02 -6.159335747361183167e-02 -1.290483176708221436e-01 2.850260436534881592e-01 5.628163367509841919e-02 -4.589571431279182434e-02 -1.416888535022735596e-01 2.554134726524353027e-01
-1.452457532286643982e-02 6.396588683128356934e-02 -2.230008989572525024e-01 6.999178230762481689e-02 4.993538185954093933e-02 -2.078950963914394379e-02 -5.654711741954088211e-03 -2.551942169666290283e-01 9.059952199459075928e-02 -1.215029880404472351e-02 -1.357456445693969727e-01 -4.103842377662658691e-02 8.935803174972534180e-02 2.177548408508300781e-01 2.327166497707366943e-01 -3.372946754097938538e-02 4.917727410793304443e-02 -3.661728501319885254e-01 2.618090016767382622e-03 -5.182383954524993896e-02 1.622879505157470703e-01 1.916313171386718750e-01 1.300312131643295288e-01 -1.618589311838150024e-01 -4.157630503177642822e-01 -3.346745967864990234e-01 -9.438101947307586670e-02 3.220551013946533203e-01 -2.301906049251556396e-01 -1.498870253562927246e-01 3.606634587049484253e-02 1.192308887839317322e-01
-1.985199451446533203e-01 2.224655151367187500e-01 1.967632919549942017e-01 2.317333221435546875e-02 8.923985064029693604e-02 -1.354217231273651123e-01 3.722414970397949219e-01 1.424299627542495728e-01 1.226410362869501114e-02 1.279460787773132324e-01 -3.113425523042678833e-02 -1.038482114672660828e-01 2.087658792734146118e-01 2.291491031646728516e-01 2.134149894118309021e-02 1.368901580572128296e-01 1.854213327169418335e-01 -1.126284748315811157e-01 6.042218767106533051e-03 2.381264269351959229e-01 3.524132966995239258e-01 9.302331507205963135e-02 1.190744712948799133e-01 -1.439967006444931030e-01 3.354447707533836365e-02 -1.241978853940963745e-01 -2.741602063179016113e-01 3.031608462333679199e-01 -2.230349555611610413e-02 -1.773048341274261475e-01 -9.129986912012100220e-02 -2.183394730091094971e-01
-1.014846488833427429e-01 2.515888214111328125e-01 4.323421418666839600e-02 -2.405004799365997314e-01 3.049888908863067627e-01 6.345659494400024414e-02 2.222999036312103271e-01 -1.347770094871520996e-01 1.188381090760231018e-01 -1.490501910448074341e-01 1.878707855939865112e-01 -1.963007599115371704e-01 2.758310735225677490e-01 2.818458080291748047e-01 1.189779564738273621e-01 1.108168140053749084e-01 3.073174739256501198e-03 -4.132691025733947754e-01 9.976819157600402832e-02 5.538481101393699646e-02 1.794928014278411865e-01 4.268324747681617737e-02 3.334286063909530640e-02 -2.411821298301219940e-02 -2.157052159309387207e-01 -8.184120804071426392e-02 -9.749190509319305420e-02 -7.624198216944932938e-03 -1.302455961704254150e-01 2.602638863027095795e-02 2.616633176803588867e-01 -2.036908566951751709e-01
1.443542242050170898e-01 1.546305865049362183e-01 -1.986664384603500366e-01 -1.597210764884948730e-02 2.726284861564636230e-01 2.664434313774108887e-01 1.378211528062820435e-01 -1.818038225173950195e-01 7.805015891790390015e-02 1.989693939685821533e-02 9.601958096027374268e-02 1.856639683246612549e-01 -4.804394766688346863e-02 9.713783860206604004e-02 1.594470292329788208e-01 1.583301126956939697e-01 1.541778147220611572e-01 -5.257468819618225098e-01 -1.934283040463924408e-02 -2.078865915536880493e-01 1.935899555683135986e-01 5.571019276976585388e-02 1.220966950058937073e-01 -1.727270036935806274e-01 8.691824227571487427e-02 -2.369170188903808594e-01 -1.118615269660949707e-01 1.706583052873611450e-01 -1.204504072666168213e-01 2.060234695672988892e-01 -7.804019004106521606e-02 9.103495627641677856e-02
1.741204112768173218e-01 4.737069308757781982e-01 7.176733016967773438e-02 -1.117232739925384521e-01 4.819744732230901718e-03 1.928442418575286865e-01 -2.506203353404998779e-01 -1.521988958120346069e-01 2.853845655918121338e-01 1.907658763229846954e-02 -7.798398286104202271e-02 9.444410353899002075e-02 9.594562463462352753e-03 3.339053392410278320e-01 -9.592875093221664429e-02 2.336033731698989868e-01 -3.280762955546379089e-02 -2.600426673889160156e-01 -3.172215446829795837e-02 -4.649194888770580292e-03 -4.218574985861778259e-02 -3.405071794986724854e-01 1.212390363216400146e-01 -4.737772420048713684e-02 -1.409548968076705933e-01 1.419784575700759888e-01 -1.100958585739135742e-01 1.241180971264839172e-01 9.974983334541320801e-02 -1.843528002500534058e-01 1.247960850596427917e-01 -2.897178195416927338e-02
-1.054664142429828644e-02 9.414424747228622437e-02 1.089097000658512115e-02 -1.208316609263420105e-01 2.760484516620635986e-01 1.790801137685775757e-01 3.203611373901367188e-01 -7.682050019502639771e-02 1.492879241704940796e-01 -6.876962631940841675e-02 1.303688902407884598e-02 7.851714640855789185e-02 -2.397230565547943115e-01 1.368348859250545502e-02 2.280583232641220093e-02 1.610229462385177612e-01 3.339732587337493896e-01 -4.105856418609619141e-01 -6.637676805257797241e-02 -3.158766031265258789e-02 1.735979616641998291e-01 -6.101763993501663208e-02 -3.072616830468177795e-02 1.353669166564941406e-01 -1.450233459472656250e-01 -1.098555251955986023e-01 6.195849552750587463e-02 3.197102844715118408e-01 7.210301607847213745e-02 2.714928388595581055e-01 -2.611074447631835938e-01 -1.309956610202789307e-01
3.274872004985809326e-01 3.175306618213653564e-01 1.720971912145614624e-01 -2.936317026615142822e-02 -1.302081509493291378e-03 -1.589670181274414062e-01 2.543539702892303467e-01 -2.168681323528289795e-01 -2.920347452163696289e-02 6.505890935659408569e-02 -2.172400057315826416e-01 5.906021967530250549e-02 6.258776877075433731e-03 -4.536807537078857422e-02 -1.825835555791854858e-01 1.564372628927230835e-01 1.050201356410980225e-01 -2.337869852781295776e-01 -2.123473584651947021e-02 1.006265208125114441e-01 4.406251013278961182e-01 1.210945546627044678e-01 1.068824976682662964e-01 -8.004610240459442139e-02 4.344090446829795837e-02 1.893860250711441040e-01 -2.967956960201263428e-01 4.989526048302650452e-02 -1.243646666407585144e-01 -1.349834501743316650e-01 2.535156439989805222e-03 -2.093812227249145508e-01
1.716542541980743408e-01 1.525363139808177948e-02 -5.025126039981842041e-02 -1.375857144594192505e-01 2.158726900815963745e-01 3.905664682388305664e-01 6.347843259572982788e-02 -2.759207189083099365e-01 2.727611660957336426e-01 1.335996836423873901e-01 -5.608528107404708862e-02 3.553216531872749329e-02 2.587564289569854736e-01 2.415197938680648804e-01 1.377094238996505737e-01 3.266501724720001221e-01 1.911351233720779419e-01 -2.046829909086227417e-01 1.617949753999710083e-01 -5.837506428360939026e-02 3.927303478121757507e-02 1.758403182029724121e-01 -2.990416586399078369e-01 -1.693736314773559570e-01 1.148453056812286377e-01 -4.196604713797569275e-02 -1.825745850801467896e-01 2.604906447231769562e-02 7.803921401500701904e-02 -4.012187942862510681e-02 -2.469411864876747131e-02 7.794146984815597534e-02
-5.829331651329994202e-02 1.370574384927749634e-01 2.766888141632080078e-01 -1.521101593971252441e-01 5.476450547575950623e-03 3.295673429965972900e-02 3.469711914658546448e-02 -1.640394777059555054e-01 -1.225778833031654358e-02 -3.718275111168622971e-03 -1.997002363204956055e-01 -2.923526242375373840e-02 -5.348124355077743530e-02 3.435234427452087402e-01 1.472568809986114502e-01 9.455814957618713379e-02 -1.278273016214370728e-01 -3.935859203338623047e-01 2.804967463016510010e-01 6.218108162283897400e-02 1.678067743778228760e-01 4.824620112776756287e-02 3.798400461673736572e-01 -5.705878138542175293e-02 -2.439448386430740356e-01 -1.300764381885528564e-01 -2.136133015155792236e-01 1.619428545236587524e-01 1.213101223111152649e-01 -2.051752805709838867e-01 -3.803917765617370605e-02 1.346846222877502441e-01
-8.389347046613693237e-02 3.946371376514434814e-01 -7.789593189954757690e-02 1.866348683834075928e-01 2.954327166080474854e-01 -1.485119163990020752e-01 -6.553493440151214600e-02 -1.249373033642768860e-01 3.488991856575012207e-01 3.950997069478034973e-02 1.422894746065139771e-01 -8.152565360069274902e-02 -1.600883342325687408e-02 3.331523537635803223e-01 7.064947485923767090e-02 8.767352998256683350e-02 -3.276845067739486694e-02 9.267475455999374390e-02 -5.401191115379333496e-02 -6.353145092725753784e-02 3.732662200927734375e-01 1.316918134689331055e-01 -1.278820186853408813e-01 5.267466604709625244e-02 -8.166465908288955688e-02 -2.106797546148300171e-01 -1.408046334981918335e-01 2.593189477920532227e-01 -1.480526626110076904e-01 2.433249354362487793e-02 -1.915453076362609863e-01 5.683467909693717957e-02
7.578107714653015137e-02 4.722879528999328613e-01 1.640135943889617920e-01 1.369214951992034912e-01 3.840868175029754639e-02 7.139886915683746338e-02 -7.221955806016921997e-02 1.514852792024612427e-01 4.604240506887435913e-02 3.308136761188507080e-01 -3.381444886326789856e-02 5.859653651714324951e-02 -6.563517451286315918e-02 2.093117982149124146e-01 3.439038097858428955e-01 -1.156087964773178101e-01 2.089395374059677124e-01 -1.762818694114685059e-01 5.454162135720252991e-02 6.953188031911849976e-02 1.810071766376495361e-01 7.054249197244644165e-02 -3.109016641974449158e-02 1.626575589179992676e-01 9.373426437377929688e-03 -1.022037304937839508e-02 -2.829625010490417480e-01 1.239025127142667770e-02 -2.452044934034347534e-01 -1.659837812185287476e-01 -1.214868575334548950e-01 2.537219524383544922e-01
-9.296354651451110840e-02 1.518928855657577515e-01 2.352821826934814453e-01 -4.913804829120635986e-01 1.773390471935272217e-01 -2.247207984328269958e-02 -2.528612315654754639e-01 6.104898825287818909e-02 3.226162865757942200e-02 9.096861630678176880e-02 -2.868654131889343262e-01 -1.082161217927932739e-01 1.740001440048217773e-01 1.439189761877059937e-01 -1.940500438213348389e-01 2.267622649669647217e-01 1.737323105335235596e-01 -1.389960199594497681e-01 1.159232854843139648e-01 2.898788312450051308e-03 1.729863137006759644e-01 2.700908482074737549e-01 -5.210086330771446228e-02 3.663554042577743530e-02 -1.858913600444793701e-01 -5.246269702911376953e-02 -2.729068100452423096e-01 4.148905351758003235e-02 2.751332335174083710e-02 -6.437155604362487793e-02 1.215133965015411377e-01 1.594274044036865234e-01
3.486113250255584717e-02 2.551642656326293945e-01 2.741889655590057373e-01 -2.310729473829269409e-01 2.821132075041532516e-03 -1.759323291480541229e-03 -1.033491268754005432e-01 -9.116166271269321442e-03 7.153626531362533569e-02 1.911785006523132324e-01 -2.172803431749343872e-01 2.390909194946289062e-01 -3.706448897719383240e-02 -6.170247495174407959e-02 2.802757620811462402e-01 2.810437791049480438e-02 9.651948511600494385e-02 -2.212981581687927246e-01 2.810641527175903320e-01 6.226183846592903137e-02 1.790477186441421509e-01 1.343841552734375000e-01 1.239647194743156433e-01 1.378989033401012421e-02 2.649145126342773438e-01 -1.953924894332885742e-01 -2.022887580096721649e-02 8.307994902133941650e-02 -1.839487105607986450e-01 -4.374572932720184326e-01 -1.119609177112579346e-01 -5.925905331969261169e-02
-2.484252303838729858e-01 3.178299367427825928e-01 -1.563470214605331421e-01 4.807901382446289062e-02 1.542531102895736694e-01 7.071841508150100708e-02 -1.053125858306884766e-01 7.830695807933807373e-02 2.890132367610931396e-01 -1.978079229593276978e-02 -1.757383495569229126e-01 -3.269352018833160400e-01 1.455626934766769409e-01 3.311200141906738281e-01 -1.526751741766929626e-02 1.150203794240951538e-01 1.607623100280761719e-01 1.201448887586593628e-01 -2.053543180227279663e-02 -1.181113719940185547e-02 3.486181497573852539e-01 3.075256049633026123e-01 1.374199241399765015e-01 -1.088440269231796265e-01 4.929455742239952087e-02 -1.538033504039049149e-02 -2.036871463060379028e-01 2.511785924434661865e-02 -3.655286133289337158e-02 -3.662648424506187439e-02 -1.885501593351364136e-01 1.667927503585815430e-01
-3.732888400554656982e-02 1.017714515328407288e-01 -2.534207105636596680e-01 -9.575644135475158691e-02 2.875213027000427246e-01 8.063510060310363770e-02 -2.674574255943298340e-01 -3.863323217956349254e-05 3.834301829338073730e-01 -7.200861722230911255e-02 -2.693570852279663086e-01 2.741161035373806953e-03 -3.748920932412147522e-02 -1.404415369033813477e-01 1.151328999549150467e-02 8.553030341863632202e-02 2.296380996704101562e-01 -1.517766388133168221e-03 7.013621926307678223e-02 7.650762051343917847e-02 1.611078977584838867e-01 -4.157381132245063782e-02 6.215303018689155579e-02 1.063471660017967224e-01 -7.838003337383270264e-02 -2.598925530910491943e-01 -3.882165551185607910e-01 2.773865163326263428e-01 -6.163649633526802063e-02 -2.241341471672058105e-01 1.149478256702423096e-01 -1.607962399721145630e-01
4.187435284256935120e-02 2.378846704959869385e-01 1.206986978650093079e-01 -2.763607539236545563e-02 1.222568228840827942e-01 8.769561350345611572e-02 1.403789818286895752e-01 -2.636489570140838623e-01 2.196810208261013031e-02 -1.695838756859302521e-02 -1.709994822740554810e-01 5.077537149190902710e-02 -6.007904186844825745e-02 1.129135787487030029e-01 3.869613707065582275e-01 6.245882716029882431e-03 -4.809014964848756790e-03 -3.917757272720336914e-01 4.212482869625091553e-01 9.715382475405931473e-04 4.182383418083190918e-02 -4.217474255710840225e-03 2.674563229084014893e-01 -7.167821377515792847e-02 -1.181640848517417908e-01 -2.777329087257385254e-01 -2.242413759231567383e-01 1.407034993171691895e-01 1.188453882932662964e-01 -1.042672321200370789e-01 1.271134018898010254e-01 6.333442777395248413e-02
1.099737510085105896e-01 3.576128780841827393e-01 -2.066749893128871918e-02 1.970543861389160156e-01 4.688737913966178894e-02 1.709820628166198730e-01 1.848980635404586792e-01 -1.212055310606956482e-01 2.382809072732925415e-01 6.302021443843841553e-02 2.220128849148750305e-02 -1.898059099912643433e-01 5.059426650404930115e-02 1.559035852551460266e-03 -6.923057138919830322e-02 2.743146419525146484e-01 4.912880435585975647e-02 -7.912820577621459961e-02 2.542155981063842773e-01 -2.608917057514190674e-01 2.537136077880859375e-01 9.773055464029312134e-02 1.151930466294288635e-01 -1.559213399887084961e-01 8.755026757717132568e-02 -4.316999763250350952e-02 -1.439481824636459351e-01 4.438486993312835693e-01 8.541831374168395996e-02 6.137388409115374088e-04 -2.147650271654129028e-01 -1.644319891929626465e-01
-3.304597362875938416e-02 1.977283656597137451e-01 1.579243876039981842e-02 -1.838085055351257324e-01 -3.792000561952590942e-02 -1.487618591636419296e-02 -1.428079903125762939e-01 3.988298401236534119e-02 4.483539611101150513e-02 2.302425950765609741e-01 -9.006670862436294556e-02 7.274331152439117432e-02 -2.489568740129470825e-01 1.995279267430305481e-02 2.114774286746978760e-01 3.602129966020584106e-02 3.528028130531311035e-01 -1.193443760275840759e-01 8.569182828068733215e-03 7.387430965900421143e-02 1.174172386527061462e-01 -1.019355207681655884e-01 6.761303544044494629e-02 1.360148284584283829e-02 1.176634151488542557e-02 -3.332265317440032959e-01 -3.549636006355285645e-01 2.211401760578155518e-01 -8.049807697534561157e-02 -4.501463472843170166e-01 -1.489631086587905884e-01 -1.864107549190521240e-01
-2.127306908369064331e-01 2.139879316091537476e-01 1.623968034982681274e-01 -1.981337368488311768e-01 2.827196847647428513e-03 -8.580178022384643555e-02 2.449124604463577271e-01 9.104330837726593018e-02 2.426319569349288940e-01 8.499249070882797241e-02 2.494010701775550842e-02 -2.323425412178039551e-01 6.061527505517005920e-02 1.563223637640476227e-02 7.244281470775604248e-02 -5.202415958046913147e-02 2.104284428060054779e-02 -3.902964591979980469e-01 5.197808891534805298e-02 -9.811352193355560303e-02 2.942289412021636963e-01 1.896436065435409546e-01 2.089762985706329346e-01 -2.187008410692214966e-01 2.181921601295471191e-01 -5.807484686374664307e-02 -1.966911554336547852e-01 2.599843442440032959e-01 7.362140715122222900e-02 -2.429176717996597290e-01 3.866118937730789185e-02 1.810795515775680542e-01
4.273554310202598572e-02 -9.430950880050659180e-02 1.684863418340682983e-01 -2.983115017414093018e-01 2.019189298152923584e-01 1.817285269498825073e-01 -1.172172650694847107e-01 -3.235537111759185791e-01 3.364359587430953979e-02 -9.537099301815032959e-02 -2.280112057924270630e-01 7.151253521442413330e-02 -1.484487503767013550e-01 3.919827044010162354e-01 1.889599263668060303e-01 -1.565524339675903320e-01 2.517884224653244019e-02 -3.644375205039978027e-01 -3.812077641487121582e-02 -5.127054080367088318e-02 2.424438297748565674e-01 1.923444718122482300e-01 -1.838364005088806152e-01 3.669220581650733948e-02 -1.310543119907379150e-01 -6.400485336780548096e-02 1.277440972626209259e-02 9.428400546312332153e-02 2.583299204707145691e-02 -1.213795244693756104e-01 -7.706724852323532104e-02 2.373473048210144043e-01
5.699639394879341125e-02 3.838083148002624512e-01 2.799423635005950928e-01 -2.400065809488296509e-01 1.852024048566818237e-01 -4.867269098758697510e-02 4.794114828109741211e-02 1.058269590139389038e-01 -1.799994520843029022e-02 -2.686406075954437256e-01 -1.174302548170089722e-01 7.654978334903717041e-02 -1.218016166239976883e-02 -6.106974091380834579e-03 3.889319673180580139e-02 -1.302157938480377197e-01 -1.120842993259429932e-01 -2.269147336483001709e-01 2.469687908887863159e-01 2.966858148574829102e-01 1.561590731143951416e-01 1.392183303833007812e-01 7.966217398643493652e-02 4.901571571826934814e-02 1.285718195140361786e-02 -5.186478421092033386e-02 -2.549416124820709229e-01 4.092366993427276611e-01 -9.419693052768707275e-02 -1.467284262180328369e-01 1.232048347592353821e-01 -7.756984978914260864e-02
2.694449201226234436e-02 6.245935335755348206e-02 2.323973774909973145e-01 -1.985981911420822144e-01 2.784171402454376221e-01 -4.825982451438903809e-02 -1.083556190133094788e-01 -1.510995626449584961e-01 -2.887708880007266998e-02 -4.104963690042495728e-02 -2.927509248256683350e-01 -1.282779127359390259e-01 2.625459246337413788e-02 1.281715333461761475e-01 -1.405572146177291870e-01 2.902850508689880371e-01 -8.073944598436355591e-03 -1.268270146101713181e-02 2.077328413724899292e-01 1.896356418728828430e-02 2.535343170166015625e-01 3.382439613342285156e-01 -1.297112256288528442e-01 -3.493476659059524536e-02 9.725033491849899292e-02 -3.997750282287597656e-01 -2.721976339817047119e-01 8.300259709358215332e-02 1.508538275957107544e-01 -8.031249791383743286e-02 1.015071198344230652e-01 1.773350983858108521e-01
1.654727607965469360e-01 -1.767164468765258789e-02 -6.344830989837646484e-02 -2.044726908206939697e-01 3.526381254196166992e-01 2.663746848702430725e-02 1.187113597989082336e-01 -3.568054437637329102e-01 -9.651522338390350342e-02 -1.197489816695451736e-02 -1.176633909344673157e-01 1.368088573217391968e-01 2.896730005741119385e-01 2.874156534671783447e-01 -2.009575814008712769e-01 2.999795041978359222e-02 4.127846956253051758e-01 -2.472173720598220825e-01 7.350674271583557129e-02 -2.986265346407890320e-02 1.240343749523162842e-01 -8.219215087592601776e-03 -1.000470146536827087e-01 -3.921764716506004333e-02 9.120645374059677124e-02 -1.685555428266525269e-01 -1.238030344247817993e-01 2.392998188734054565e-01 6.368751078844070435e-02 1.813805103302001953e-02 -1.728460788726806641e-01 -4.242498427629470825e-02
1.312865912914276123e-01 3.951061666011810303e-01 1.475727260112762451e-01 -2.596371993422508240e-02 2.063546031713485718e-01 2.463094592094421387e-01 1.155302599072456360e-01 6.284226477146148682e-02 2.732263207435607910e-01 -1.046552732586860657e-01 -1.249091178178787231e-01 2.393659651279449463e-01 -6.472302973270416260e-02 -9.993638843297958374e-02 5.242422968149185181e-02 -1.939510256052017212e-01 7.645253092050552368e-02 -1.625393778085708618e-01 4.136391729116439819e-02 5.494156107306480408e-02 -2.059218287467956543e-02 3.179035484790802002e-01 -2.504549026489257812e-01 1.126684695482254028e-01 -4.424136877059936523e-02 -2.719052731990814209e-01 -1.121394634246826172e-01 9.257771074771881104e-02 -3.121187984943389893e-01 -1.905934661626815796e-01 -3.951745107769966125e-02 -1.561006754636764526e-01
-6.306061521172523499e-03 4.292108714580535889e-01 1.732428818941116333e-01 1.636225432157516479e-01 1.053370907902717590e-01 -2.715955721214413643e-03 2.053811028599739075e-02 -9.622774273157119751e-02 3.038803637027740479e-01 -1.747802495956420898e-01 -1.442155241966247559e-02 -4.635914415121078491e-02 -3.099320270121097565e-02 -3.010382689535617828e-02 -2.491081655025482178e-01 2.179415374994277954e-01 -5.321714654564857483e-02 -2.032840102910995483e-01 -2.231788188219070435e-01 1.975922137498855591e-01 3.034565597772598267e-02 3.082556724548339844e-01 -4.134014993906021118e-02 -1.972735673189163208e-01 -1.394551992416381836e-01 -2.409140318632125854e-01 -6.448645889759063721e-02 3.995198756456375122e-02 -2.405237555503845215e-01 -2.943344712257385254e-01 -4.629505425691604614e-02 -4.531313106417655945e-02
3.486684262752532959e-01 1.486026197671890259e-01 -9.121961146593093872e-02 -1.862933337688446045e-01 9.231676906347274780e-02 1.947978734970092773e-01 3.780068159103393555e-01 -2.471822053194046021e-01 2.445879429578781128e-01 6.935116648674011230e-02 -8.910311758518218994e-02 -1.185720264911651611e-01 -2.705464512109756470e-02 1.870377510786056519e-01 4.641093313694000244e-02 -6.854310631752014160e-02 1.032236814498901367e-01 -2.227063030004501343e-01 -2.223121523857116699e-01 2.116346359252929688e-01 2.444952875375747681e-01 -1.300037503242492676e-01 -2.438219338655471802e-01 -5.237099900841712952e-02 7.418610900640487671e-02 6.532517727464437485e-03 -6.976044178009033203e-02 2.766924798488616943e-01 2.141175717115402222e-01 2.216888219118118286e-02 -7.342741638422012329e-02 4.036111384630203247e-02
1.141024529933929443e-01 3.490545153617858887e-01 -1.672660708427429199e-01 -8.850755542516708374e-02 1.929790228605270386e-01 1.371090114116668701e-01 -1.613418310880661011e-01 -1.258514355868101120e-02 1.869418472051620483e-01 -1.545101851224899292e-01 -2.901667058467864990e-01 -5.649733915925025940e-02 9.123253636062145233e-03 -2.634802758693695068e-01 1.274710893630981445e-01 -1.485269218683242798e-01 2.726950645446777344e-01 -8.996356278657913208e-02 -5.146941170096397400e-02 3.788264989852905273e-01 2.851213216781616211e-01 5.789881199598312378e-02 -1.245935037732124329e-01 -1.833065450191497803e-01 1.750406026840209961e-01 -2.293496429920196533e-01 -1.996587514877319336e-01 3.771579265594482422e-02 -3.221759945154190063e-02 -5.539019405841827393e-02 4.094542190432548523e-02 1.955129578709602356e-02
2.063653320074081421e-01 1.651166081428527832e-01 5.878291651606559753e-02 -8.525009453296661377e-02 2.418920211493968964e-02 2.485484778881072998e-01 2.722087129950523376e-02 -1.813281327486038208e-01 4.098663926124572754e-01 -1.790683530271053314e-02 1.552639305591583252e-01 -2.042513191699981689e-01 3.428453952074050903e-02 1.122515201568603516e-01 9.893238544464111328e-02 9.671801328659057617e-02 2.491531670093536377e-01 3.214268386363983154e-02 3.106630034744739532e-02 1.794392466545104980e-01 2.894903421401977539e-01 1.031431630253791809e-01 -5.009039863944053650e-02 -2.717725634574890137e-01 3.325341045856475830e-01 1.680747419595718384e-01 -8.121474832296371460e-02 2.250910401344299316e-01 1.810225397348403931e-01 -2.458413839340209961e-01 5.895790527574717999e-04 2.497358946129679680e-03
1.323890537023544312e-01 1.989911198616027832e-01 1.865712404251098633e-01 -1.124628856778144836e-01 2.826822698116302490e-01 -1.800798475742340088e-01 -1.272807717323303223e-01 -2.473430335521697998e-01 5.348861813545227051e-01 -8.578417822718620300e-03 -1.287492811679840088e-01 1.645268499851226807e-01 -1.065066605806350708e-01 1.173346191644668579e-01 -1.985232383012771606e-01 1.385716199874877930e-01 -1.630412936210632324e-01 -1.251865029335021973e-01 -1.161887049674987793e-01 -3.942210599780082703e-02 9.852214902639389038e-02 2.742224931716918945e-01 -8.695214986801147461e-02 -2.448828220367431641e-01 8.955473080277442932e-03 -4.182306677103042603e-02 -1.872790157794952393e-01 -4.356677830219268799e-02 5.025142431259155273e-02 -1.910940557718276978e-01 -3.595949336886405945e-02 -5.725441500544548035e-02
8.260909467935562134e-02 3.136321008205413818e-01 -1.134387105703353882e-01 2.257241401821374893e-03 3.358201980590820312e-01 -7.845859229564666748e-02 5.074435472488403320e-02 -1.546584516763687134e-01 1.534466296434402466e-01 1.365716457366943359e-01 -1.681717634201049805e-01 -2.175246328115463257e-01 6.955651938915252686e-02 2.646233700215816498e-02 8.491297066211700439e-02 -1.247790008783340454e-01 4.222666844725608826e-02 2.547448128461837769e-02 2.510910332202911377e-01 2.300055921077728271e-01 3.674082458019256592e-01 -7.274177670478820801e-02 -1.459461897611618042e-01 2.150803655385971069e-01 -2.243771106004714966e-01 -3.450985252857208252e-01 -1.702384054660797119e-01 2.311165072023868561e-02 7.665577530860900879e-02 -1.357585936784744263e-02 -1.644659787416458130e-01 -1.792011409997940063e-01
-1.196557935327291489e-02 2.893220782279968262e-01 -1.327952742576599121e-01 -9.632834792137145996e-02 2.056534439325332642e-01 -4.829800454899668694e-04 8.855119347572326660e-02 -3.327190577983856201e-01 3.383879661560058594e-01 -6.337708979845046997e-02 -8.149489760398864746e-02 9.883303940296173096e-02 -2.559784054756164551e-01 3.116148114204406738e-01 5.408738926053047180e-02 1.713527739048004150e-01 1.689148694276809692e-01 3.577582538127899170e-02 2.950977981090545654e-01 -2.170087546110153198e-01 2.328917086124420166e-01 -3.141200542449951172e-02 9.676572680473327637e-02 -1.805847743526101112e-03 3.269746303558349609e-01 -9.482635557651519775e-02 -6.935824453830718994e-02 6.363844126462936401e-02 -6.086717918515205383e-02 -1.020876690745353699e-01 -9.151192754507064819e-02 1.506810784339904785e-01
2.510392367839813232e-01 2.726521492004394531e-01 2.466228418052196503e-02 -1.861615926027297974e-01 2.624087035655975342e-01 2.671391963958740234e-01 -1.289690434932708740e-01 4.735068231821060181e-02 3.570224642753601074e-01 4.245634004473686218e-02 2.781135141849517822e-01 -1.274494528770446777e-01 4.611496627330780029e-02 1.457073539495468140e-02 8.579944819211959839e-02 1.230299845337867737e-02 1.534215956926345825e-01 5.954516679048538208e-02 4.133044555783271790e-02 1.955017447471618652e-02 2.334752380847930908e-01 2.076054066419601440e-01 -9.168670326471328735e-02 -1.351317465305328369e-01 2.001672089099884033e-01 2.762088477611541748e-01 -1.578356474637985229e-01 3.164229691028594971e-01 1.503367424011230469e-01 -1.329067647457122803e-01 -2.100910060107707977e-02 -4.096034914255142212e-03
1.701771840453147888e-02 3.148595988750457764e-01 6.999417394399642944e-02 7.940782234072685242e-03 1.848972737789154053e-01 4.701919481158256531e-02 -5.260742083191871643e-02 -3.047735691070556641e-01 7.571735233068466187e-02 1.206399723887443542e-01 2.976045385003089905e-02 -2.465752698481082916e-02 -2.364701926708221436e-01 1.475366055965423584e-01 5.922317877411842346e-02 8.874155580997467041e-02 -1.534602940082550049e-01 -3.022159337997436523e-01 2.685789167881011963e-01 5.964689422398805618e-03 -2.014409899711608887e-01 2.139348238706588745e-01 -8.448444306850433350e-02 2.780615389347076416e-01 -8.654324710369110107e-02 -2.115485221147537231e-01 -1.070353388786315918e-01 2.133452892303466797e-01 7.506365329027175903e-02 -2.246594727039337158e-01 -2.932677567005157471e-01 -2.086295485496520996e-01
8.152247220277786255e-02 1.149499937891960144e-01 7.808880507946014404e-02 -2.808744311332702637e-01 2.622486650943756104e-01 1.989498287439346313e-01 9.346337616443634033e-02 -1.760495007038116455e-01 -5.257382988929748535e-02 3.788190335035324097e-02 -1.465430259704589844e-01 -1.611170470714569092e-01 -9.683161973953247070e-02 2.286595851182937622e-01 3.414839506149291992e-02 -1.062593460083007812e-01 -5.307270213961601257e-03 -4.392290413379669189e-01 7.617380470037460327e-02 1.673345416784286499e-01 3.171739578247070312e-01 -2.480408363044261932e-02 -2.347912937402725220e-01 7.019579410552978516e-02 -2.042225003242492676e-01 -1.317255347967147827e-01 -6.584485620260238647e-02 2.376585602760314941e-01 1.811926253139972687e-02 2.901413738727569580e-01 1.582305580377578735e-01 6.222119554877281189e-02
4.734918102622032166e-02 2.861239910125732422e-01 -4.060043022036552429e-02 -7.256387919187545776e-02 1.737987995147705078e-01 1.123659163713455200e-01 -1.161843314766883850e-01 1.739746630191802979e-01 1.514635980129241943e-01 -1.743205487728118896e-01 -1.204967796802520752e-01 1.129783615469932556e-01 -1.035703942179679871e-01 -8.169005811214447021e-02 -1.159878000617027283e-01 8.814093889668583870e-04 2.432293295860290527e-01 -2.584303915500640869e-01 -1.355054378509521484e-01 3.544655069708824158e-02 3.782718479633331299e-01 9.606626629829406738e-02 9.911686927080154419e-02 -1.747782677412033081e-01 2.198288887739181519e-01 3.464778885245323181e-02 -3.411360979080200195e-01 1.943698525428771973e-01 -1.698476225137710571e-01 -1.710190325975418091e-01 3.062189519405364990e-01 1.308181136846542358e-01
1.018778979778289795e-01 1.083399429917335510e-01 -1.291781812906265259e-01 -2.139271050691604614e-01 4.494015127420425415e-02 1.382246315479278564e-01 -8.888195455074310303e-02 1.430693827569484711e-02 2.928765118122100830e-01 -1.173137724399566650e-01 5.197863653302192688e-02 -9.040642529726028442e-02 -3.167807310819625854e-02 2.577416300773620605e-01 3.176573514938354492e-01 -5.232835188508033752e-02 4.432765245437622070e-01 -2.100961282849311829e-02 4.001768529415130615e-01 3.686757385730743408e-02 2.070307135581970215e-01 5.359294638037681580e-02 6.118253245949745178e-02 -1.219725608825683594e-01 1.324772536754608154e-01 -9.818022698163986206e-02 -7.585079222917556763e-02 2.723004817962646484e-01 2.963625453412532806e-02 2.277185954153537750e-02 -2.705973386764526367e-01 -1.439533382654190063e-02
1.506005227565765381e-01 2.492709904909133911e-01 1.574039012193679810e-01 1.137725785374641418e-01 -7.540272176265716553e-02 3.298919200897216797e-01 -1.812060773372650146e-01 -2.484975457191467285e-01 4.684506356716156006e-02 -1.649257391691207886e-01 -4.916907101869583130e-02 4.259172677993774414e-01 -8.987391740083694458e-02 1.288604438304901123e-01 1.837527602910995483e-01 -4.946774989366531372e-02 2.019789367914199829e-01 -2.701707780361175537e-01 1.198002249002456665e-01 6.242345273494720459e-02 1.813389062881469727e-01 1.843952387571334839e-01 1.141618192195892334e-01 9.064719080924987793e-02 -2.651555463671684265e-02 -2.701847851276397705e-01 2.829530648887157440e-02 1.082437485456466675e-01 1.109138410538434982e-02 -1.853735595941543579e-01 1.046531740576028824e-02 -2.307855188846588135e-01
7.436086982488632202e-02 2.443931251764297485e-01 2.477452158927917480e-02 1.047326624393463135e-01 2.317019999027252197e-01 1.456174552440643311e-01 -2.318004369735717773e-01 2.134609967470169067e-01 1.494759470224380493e-01 -8.965977467596530914e-03 4.368134308606386185e-03 -6.510525709018111229e-04 1.354047507047653198e-01 -7.178208976984024048e-02 -1.416514217853546143e-01 7.291068136692047119e-02 3.218305110931396484e-01 -2.734775245189666748e-01 2.309572100639343262e-01 1.966092437505722046e-01 1.718827337026596069e-01 1.355245411396026611e-01 1.111042574048042297e-01 -7.350747287273406982e-02 9.016218036413192749e-02 -1.974826455116271973e-01 -4.372197687625885010e-01 -4.511803761124610901e-02 4.298252239823341370e-02 -2.018001675605773926e-01 2.422361373901367188e-01 8.218977600336074829e-03
-8.238076418638229370e-02 1.165752187371253967e-01 1.812070906162261963e-01 -2.318652160465717316e-02 2.073169201612472534e-01 6.253577023744583130e-02 -7.894676855357829481e-06 2.500941157341003418e-01 1.303281784057617188e-01 1.668991744518280029e-01 -2.594098150730133057e-01 6.933664530515670776e-02 -8.744306117296218872e-02 2.433802485466003418e-01 7.936485111713409424e-02 -7.907933741807937622e-02 2.451135516166687012e-01 -1.657260954380035400e-01 1.077669933438301086e-01 3.021959364414215088e-01 2.793204784393310547e-01 -8.680632710456848145e-02 3.350032866001129150e-01 -1.177877113223075867e-01 3.420882299542427063e-02 1.582351885735988617e-02 -1.130827367305755615e-01 3.327884674072265625e-01 1.482372879981994629e-01 9.879135340452194214e-02 -2.849737405776977539e-01 1.997546479105949402e-02
1.882064789533615112e-01 1.082261651754379272e-01 -2.729851901531219482e-01 1.187309175729751587e-01 -5.635164305567741394e-02 2.597406134009361267e-02 1.631757430732250214e-02 -1.834040433168411255e-01 2.776671350002288818e-01 -5.634674336761236191e-03 -1.074099391698837280e-01 -1.375284790992736816e-01 2.141589112579822540e-02 2.261600494384765625e-01 1.639634519815444946e-01 -4.166574403643608093e-02 2.020089887082576752e-02 -3.478913307189941406e-01 7.954058051109313965e-02 3.620377555489540100e-02 2.417178303003311157e-01 1.147470399737358093e-01 3.550266921520233154e-01 8.341792970895767212e-02 -2.606355845928192139e-01 -3.653342425823211670e-01 -1.300020217895507812e-01 1.614669859409332275e-01 9.396896930411458015e-04 -1.197298988699913025e-01 1.727772206068038940e-01 1.282740086317062378e-01
2.266361564397811890e-01 3.503312766551971436e-01 5.103871598839759827e-02 1.349405646324157715e-01 2.500190958380699158e-02 1.690767258405685425e-01 1.615334153175354004e-01 -2.038706690073013306e-01 2.050961405038833618e-01 -1.181543543934822083e-01 1.620867103338241577e-01 1.799546629190444946e-01 -2.345170527696609497e-01 -2.101789116859436035e-01 -2.521566487848758698e-02 -1.930090934038162231e-01 2.454640716314315796e-01 -1.858171522617340088e-01 2.261839509010314941e-01 7.145505398511886597e-02 2.899782061576843262e-01 1.333857625722885132e-01 1.905776709318161011e-01 1.827177219092845917e-02 -1.822943091392517090e-01 -1.280647814273834229e-01 -7.420562207698822021e-02 1.737551540136337280e-01 1.922442927025258541e-03 -2.592240273952484131e-01 7.135665416717529297e-02 9.632829576730728149e-02
2.854749746620655060e-02 4.342393279075622559e-01 -2.623577043414115906e-02 -1.760866343975067139e-01 3.509905934333801270e-01 3.003768324851989746e-01 5.084454640746116638e-02 -2.459501922130584717e-01 1.607006490230560303e-01 -1.169851124286651611e-01 -5.162226781249046326e-02 -2.628588862717151642e-02 -3.876724746078252792e-03 1.279392093420028687e-01 5.181673914194107056e-02 -1.322920620441436768e-01 2.236669212579727173e-01 -4.070443511009216309e-01 3.689427301287651062e-02 1.487116664648056030e-01 -8.231963217258453369e-02 -9.625282883644104004e-02 -2.160754203796386719e-01 -1.834997236728668213e-01 -1.103691011667251587e-01 -5.215539038181304932e-02 2.732742205262184143e-02 -5.349119007587432861e-02 1.599813550710678101e-01 1.627686172723770142e-01 9.844017773866653442e-02 -8.435316383838653564e-02
-9.884910658001899719e-03 2.515348792076110840e-01 -1.960138380527496338e-01 -1.189309358596801758e-01 2.366225868463516235e-01 2.144556492567062378e-02 2.938993833959102631e-02 2.343984395265579224e-01 1.682420819997787476e-01 -3.119591437280178070e-02 -1.141691878437995911e-01 1.080036312341690063e-01 -1.003173962235450745e-01 -8.169245719909667969e-02 -1.601146310567855835e-01 2.301405370235443115e-02 1.708776652812957764e-01 -2.713416814804077148e-01 7.319910079240798950e-02 1.685768216848373413e-01 2.853097319602966309e-01 9.205181151628494263e-02 1.221242845058441162e-01 -3.803206384181976318e-01 -5.000090599060058594e-02 -3.090773522853851318e-02 -2.670626938343048096e-01 2.952094078063964844e-01 -1.607503294944763184e-01 -1.797809302806854248e-01 2.528595030307769775e-01 6.976629793643951416e-02
3.797289431095123291e-01 1.460042595863342285e-01 -1.929835230112075806e-01 -1.886191219091415405e-01 2.233493626117706299e-01 1.542896181344985962e-01 1.701472997665405273e-01 -1.459047496318817139e-01 1.130839884281158447e-01 -8.192568272352218628e-02 1.306320130825042725e-01 1.845756322145462036e-01 1.005571410059928894e-01 2.459368556737899780e-01 -9.014475345611572266e-02 7.474604249000549316e-02 2.433651983737945557e-01 -4.167467057704925537e-01 7.852945127524435520e-04 -1.306576468050479889e-02 1.573710590600967407e-01 5.887312069535255432e-02 -1.871721297502517700e-01 1.436732262372970581e-01 1.130165457725524902e-01 6.073597446084022522e-02 -2.700766921043395996e-01 1.417303234338760376e-01 -1.018775179982185364e-01 2.111364156007766724e-01 -3.686134144663810730e-02 2.857776591554284096e-03
1.288913935422897339e-01 1.252480298280715942e-01 2.787087559700012207e-01 -1.025034040212631226e-01 7.129912823438644409e-02 1.259784102439880371e-01 1.892323642969131470e-01 2.044650465250015259e-01 9.740187972784042358e-02 2.428677380084991455e-01 -1.381275206804275513e-01 1.024257242679595947e-01 2.318018674850463867e-01 1.811295747756958008e-01 -1.255509555339813232e-01 -6.570050865411758423e-02 -4.067078232765197754e-02 -6.596624106168746948e-02 7.408208400011062622e-02 3.461356759071350098e-01 -9.033641777932643890e-03 4.360168799757957458e-02 -6.950017809867858887e-02 9.935023263096809387e-03 -1.632080525159835815e-01 -1.091338917613029480e-01 -3.265533447265625000e-01 4.908995926380157471e-01 -4.316774755716323853e-02 -1.472153365612030029e-01 -5.521622486412525177e-03 1.683311164379119873e-01
3.449574857950210571e-02 4.359160661697387695e-01 2.994476072490215302e-02 -1.936223506927490234e-01 3.657531142234802246e-01 2.254079878330230713e-01 2.105347067117691040e-01 -1.813277006149291992e-01 2.836125493049621582e-01 -1.871579326689243317e-03 1.842373609542846680e-02 8.143834769725799561e-02 1.307574957609176636e-01 3.343274295330047607e-01 2.399109452962875366e-01 -4.275922104716300964e-02 1.420960128307342529e-01 -1.749291419982910156e-01 1.950561702251434326e-01 -1.762605831027030945e-02 -7.606406509876251221e-02 -6.998931616544723511e-02 -8.062589168548583984e-02 -5.826913937926292419e-02 -2.133787870407104492e-01 4.665832221508026123e-02 -1.586267501115798950e-01 -4.187081754207611084e-02 2.334288507699966431e-02 8.750700205564498901e-02 1.390454918146133423e-01 1.451020985841751099e-01
2.560054659843444824e-01 2.137221992015838623e-01 -2.084313482046127319e-01 3.195345401763916016e-02 6.201763823628425598e-02 3.718040138483047485e-02 -1.506567001342773438e-01 -2.375432401895523071e-01 5.148687586188316345e-02 1.570807024836540222e-02 -2.571549452841281891e-02 9.612973779439926147e-02 1.195012778043746948e-01 1.818670034408569336e-01 1.402374505996704102e-01 -6.751091778278350830e-02 2.717055678367614746e-01 -1.257388740777969360e-01 -1.578774675726890564e-02 3.374639451503753662e-01 -2.836693450808525085e-02 4.386223852634429932e-01 2.048131264746189117e-02 -1.798982620239257812e-01 -7.580124586820602417e-02 -9.994344413280487061e-02 1.162300072610378265e-02 3.673178330063819885e-02 1.705886870622634888e-01 -4.282140731811523438e-01 9.539167582988739014e-02 8.400908112525939941e-02
1.822441816329956055e-01 1.261287778615951538e-01 -4.085265100002288818e-02 -2.172153145074844360e-01 2.481303066015243530e-01 3.437184393405914307e-01 1.387016661465167999e-02 -1.454687863588333130e-01 2.377461493015289307e-01 4.736825078725814819e-02 -1.840514391660690308e-01 1.589493900537490845e-01 1.663421392440795898e-01 1.807152330875396729e-01 1.702467501163482666e-01 2.652762234210968018e-01 7.652339339256286621e-02 -3.566366136074066162e-01 -3.874275460839271545e-02 -1.149005815386772156e-01 -1.265402734279632568e-01 1.376486569643020630e-01 -2.832738161087036133e-01 -9.403357654809951782e-02 5.636196210980415344e-02 1.551007628440856934e-01 -2.331582307815551758e-01 6.606014817953109741e-02 4.046281054615974426e-02 -2.443815171718597412e-01 -5.657801404595375061e-02 3.252494707703590393e-02
-3.107751905918121338e-02 2.206939011812210083e-01 1.360111236572265625e-01 -2.509902715682983398e-01 2.996863611042499542e-02 2.689296603202819824e-01 8.731734007596969604e-02 -6.753466278314590454e-02 1.063971519470214844e-01 -2.005605101585388184e-01 -2.454238533973693848e-01 1.090674325823783875e-01 -9.228854626417160034e-02 3.387118279933929443e-01 1.458971053361892700e-01 -1.197781264781951904e-01 -6.584673374891281128e-02 -4.560046792030334473e-01 1.038640066981315613e-01 -3.838194906711578369e-02 1.007726192474365234e-01 2.457146197557449341e-01 7.774426788091659546e-02 -7.533680647611618042e-02 -3.098030984401702881e-01 -1.094787493348121643e-01 -4.117423295974731445e-02 -2.238025143742561340e-02 -2.044704407453536987e-01 3.326984867453575134e-02 3.597991541028022766e-02 1.993006169795989990e-01
2.086597979068756104e-01 3.016019761562347412e-01 -2.576574683189392090e-02 -3.250724971294403076e-01 1.181603446602821350e-01 1.930710822343826294e-01 3.311833143234252930e-01 -1.893524080514907837e-01 9.042705595493316650e-02 -5.254737567156553268e-03 -1.588771045207977295e-01 1.831988804042339325e-03 2.179478108882904053e-02 3.760024011135101318e-01 1.976182162761688232e-01 1.780786812305450439e-01 6.335547566413879395e-02 -1.803148835897445679e-01 -5.055417492985725403e-02 2.034983336925506592e-01 3.137603700160980225e-01 7.666733115911483765e-02 -1.717721819877624512e-01 2.332435995340347290e-01 -3.946128115057945251e-02 5.729897320270538330e-02 -1.471080933697521687e-03 -5.834435671567916870e-02 2.034435421228408813e-02 9.651283733546733856e-03 1.228448525071144104e-01 1.541035026311874390e-01
-8.829382807016372681e-02 3.764573633670806885e-01 1.763185709714889526e-01 -2.078985050320625305e-02 4.851987957954406738e-02 1.221120730042457581e-01 -1.343015674501657486e-02 -5.460289865732192993e-02 -1.161485463380813599e-01 4.818323254585266113e-02 -9.718415886163711548e-02 1.849115043878555298e-01 -4.946490377187728882e-02 -3.849740326404571533e-02 4.527944922447204590e-01 1.359683275222778320e-01 1.502066254615783691e-01 -7.600138336420059204e-02 -2.099250406026840210e-01 8.814323693513870239e-02 2.872684001922607422e-01 1.225898042321205139e-01 -2.992957234382629395e-01 -9.987200051546096802e-02 -1.704598069190979004e-01 -1.373499333858489990e-01 -1.846369653940200806e-01 2.957903146743774414e-01 -2.067750841379165649e-01 -1.340674161911010742e-01 -5.017499625682830811e-02 -4.020612314343452454e-02
-1.467260271310806274e-01 2.338620126247406006e-01 1.328329145908355713e-01 9.612587094306945801e-02 1.643171310424804688e-01 2.092274464666843414e-02 -4.371620249003171921e-03 -4.249853082001209259e-03 3.637084066867828369e-01 1.776004955172538757e-02 -7.690908014774322510e-02 -5.939604714512825012e-02 -1.046796292066574097e-01 1.060624867677688599e-01 9.213282167911529541e-02 -2.350607216358184814e-01 3.213898539543151855e-01 -3.857046663761138916e-01 1.110779568552970886e-01 1.241699457168579102e-01 3.401386737823486328e-01 -2.430555038154125214e-02 1.975286602973937988e-01 -8.073113858699798584e-02 -2.928365580737590790e-02 1.978130042552947998e-01 2.183362245559692383e-01 2.279132902622222900e-01 1.182682588696479797e-01 6.160285323858261108e-03 -7.983820512890815735e-03 -2.147116065025329590e-01
1.254195272922515869e-01 5.586676299571990967e-02 1.899568438529968262e-01 -3.903805613517761230e-01 3.408135771751403809e-01 3.526417165994644165e-02 -2.221439778804779053e-01 -1.790152639150619507e-01 9.777927398681640625e-02 7.174228876829147339e-02 -1.611750274896621704e-01 7.511954009532928467e-02 9.585400111973285675e-04 9.251512587070465088e-02 -3.976252675056457520e-01 3.444487750530242920e-01 -1.417114981450140476e-03 -6.598768383264541626e-02 2.899113893508911133e-01 7.550846785306930542e-02 1.464169025421142578e-01 7.724658399820327759e-02 -4.121392499655485153e-03 -2.761463634669780731e-02 -2.783106639981269836e-02 9.504600428044795990e-03 -9.837049245834350586e-02 1.929304748773574829e-01 -1.123737618327140808e-01 3.695706650614738464e-02 -3.317251056432723999e-02 2.776481807231903076e-01
9.780833870172500610e-02 -5.622790381312370300e-02 -6.416308879852294922e-02 -3.007387742400169373e-02 1.806653439998626709e-01 2.111976146697998047e-01 2.389901280403137207e-01 -1.878019571304321289e-01 1.168091148138046265e-01 -3.658580780029296875e-02 -1.210995167493820190e-01 -2.044866532087326050e-01 -2.729212343692779541e-01 2.545890212059020996e-01 -1.850880123674869537e-02 3.318535089492797852e-01 -1.311855483800172806e-02 -3.038910329341888428e-01 -2.555130049586296082e-02 2.402933686971664429e-01 1.116275563836097717e-01 1.226120069622993469e-01 -6.941235065460205078e-02 -7.984156906604766846e-02 -2.002764642238616943e-01 3.020544350147247314e-02 -3.923662006855010986e-02 3.066624701023101807e-01 1.084724888205528259e-01 -1.307821720838546753e-01 -6.882140785455703735e-02 3.627298176288604736e-01
1.184307858347892761e-01 3.570800125598907471e-01 7.345269434154033661e-03 1.643339544534683228e-02 5.160890892148017883e-02 6.245398148894309998e-02 1.851194351911544800e-01 -3.168178498744964600e-01 -8.828337490558624268e-02 -4.518236219882965088e-02 -1.879926472902297974e-01 7.347706239670515060e-03 -1.827994585037231445e-01 9.795922785997390747e-02 2.025754451751708984e-01 3.010734915733337402e-02 2.412724941968917847e-01 -3.707766532897949219e-01 3.233104944229125977e-01 -4.253240302205085754e-02 1.259497255086898804e-01 1.515692621469497681e-01 1.477970033884048462e-01 -7.824829965829849243e-02 -3.718336671590805054e-02 -2.593437433242797852e-01 -1.796800941228866577e-01 1.126398295164108276e-01 1.943112760782241821e-01 -7.886936888098716736e-03 2.110457569360733032e-01 1.481498330831527710e-01
1.647668182849884033e-01 2.569351494312286377e-01 1.851539462804794312e-01 -5.859818682074546814e-02 1.212394014000892639e-01 3.002669513225555420e-01 8.991195261478424072e-02 1.566251367330551147e-01 2.777914702892303467e-01 8.018127828836441040e-02 -2.587408013641834259e-02 -1.212613284587860107e-01 1.128951758146286011e-01 1.847935467958450317e-01 1.418645530939102173e-01 7.311062514781951904e-02 -1.463914811611175537e-01 -1.859141746535897255e-03 -5.150293558835983276e-02 2.282708883285522461e-01 9.371797740459442139e-02 -1.056744828820228577e-01 1.759405583143234253e-01 -6.689835339784622192e-02 -2.111155986785888672e-01 -5.674218758940696716e-02 -6.232568249106407166e-02 5.043655037879943848e-01 1.198008656501770020e-01 -2.093277126550674438e-01 -2.514285147190093994e-01 3.591862693428993225e-02
2.490054070949554443e-01 3.006580471992492676e-01 7.562207430601119995e-02 6.985006481409072876e-02 5.852942541241645813e-02 4.802269116044044495e-02 6.325758248567581177e-02 -1.092023178935050964e-01 1.205574125051498413e-01 -1.055492684245109558e-01 1.176459416747093201e-01 2.366366386413574219e-01 -3.819504082202911377e-01 -7.036143541336059570e-02 -9.669204242527484894e-03 -1.224762424826622009e-01 2.775306999683380127e-01 -3.017900288105010986e-01 2.694379091262817383e-01 -7.443328201770782471e-02 2.266873121261596680e-01 1.225850209593772888e-01 1.486910134553909302e-01 7.314433902502059937e-02 -1.202143207192420959e-01 -2.224677950143814087e-01 7.602495700120925903e-02 2.059172987937927246e-01 6.171593815088272095e-02 -2.764572799205780029e-01 1.351384222507476807e-01 5.626561865210533142e-02
9.989982098340988159e-02 2.223137915134429932e-01 -2.237331867218017578e-02 -5.431571602821350098e-02 2.009086310863494873e-01 3.642397522926330566e-01 3.159745410084724426e-02 5.427613481879234314e-02 1.401738822460174561e-01 8.534099161624908447e-02 6.089399009943008423e-02 -3.308501793071627617e-03 -2.069852948188781738e-01 1.293377578258514404e-01 -6.840331107378005981e-02 -2.297214716672897339e-01 1.477381438016891479e-01 -2.014258950948715210e-01 3.406849801540374756e-01 8.994822949171066284e-02 2.495970204472541809e-02 2.907438576221466064e-01 -3.804172202944755554e-02 -1.927331984043121338e-01 3.467285931110382080e-01 1.076396834105253220e-02 1.112830415368080139e-01 3.624208569526672363e-01 -9.559705108404159546e-02 -3.142794221639633179e-02 -5.845432355999946594e-02 1.567694395780563354e-01
1.208857968449592590e-01 4.855786263942718506e-02 -1.904858350753784180e-01 -1.454946547746658325e-01 1.508265733718872070e-01 -1.870222538709640503e-01 4.158929362893104553e-02 7.887987047433853149e-02 2.772939205169677734e-01 1.786877810955047607e-01 -1.924042403697967529e-01 -1.152825579047203064e-01 -7.557707279920578003e-02 1.261805295944213867e-01 2.456677705049514771e-01 6.867224350571632385e-03 6.831944733858108521e-02 -3.023904263973236084e-01 1.890653520822525024e-01 2.952341437339782715e-01 -1.424213871359825134e-02 -2.422199957072734833e-02 -7.444559037685394287e-02 -2.395322918891906738e-01 -2.342343479394912720e-01 -8.714287728071212769e-02 -5.845341086387634277e-02 3.091203868389129639e-01 6.945771723985671997e-02 -8.784689754247665405e-02 -1.609457731246948242e-01 3.689621090888977051e-01
9.530553966760635376e-02 1.384694129228591919e-01 -6.598110496997833252e-02 -4.176106303930282593e-02 4.473952651023864746e-01 -2.528173476457595825e-02 1.368142813444137573e-01 -2.497962564229965210e-01 8.589280396699905396e-02 2.071130275726318359e-02 3.675359115004539490e-02 1.349757611751556396e-01 -4.255228340625762939e-01 2.095992118120193481e-02 6.617803871631622314e-02 5.434999987483024597e-02 -1.176719646900892258e-02 -3.992127776145935059e-01 1.791240870952606201e-01 8.990383893251419067e-02 -2.560840360820293427e-02 2.638968229293823242e-01 5.508860200643539429e-02 1.103765144944190979e-01 -3.088231086730957031e-01 -7.684008777141571045e-02 -6.210012361407279968e-03 5.887823551893234253e-02 -1.289525032043457031e-01 -1.789954900741577148e-01 8.893111348152160645e-02 -1.447710543870925903e-01
6.863172352313995361e-02 2.073050662875175476e-02 -6.684050709009170532e-02 3.439667820930480957e-02 2.695131599903106689e-01 7.866395264863967896e-02 -1.758553832769393921e-01 -3.945342004299163818e-01 1.778102368116378784e-01 -1.972969919443130493e-01 -2.993498444557189941e-01 -2.422849275171756744e-02 9.648930281400680542e-02 9.417136013507843018e-02 -2.883169800043106079e-02 8.885655552148818970e-02 1.098265349864959717e-01 -2.639987766742706299e-01 -5.215830355882644653e-02 4.262407496571540833e-02 8.304876089096069336e-02 3.294587433338165283e-01 -2.072442770004272461e-01 1.442375779151916504e-01 1.622487157583236694e-01 5.110743641853332520e-02 -3.225837349891662598e-01 8.075391501188278198e-02 5.826373398303985596e-02 9.742317721247673035e-03 -4.502144828438758850e-02 3.544470667839050293e-01
-1.050469577312469482e-01 1.829895675182342529e-01 1.871029138565063477e-01 -2.981085479259490967e-01 1.064387857913970947e-01 -8.833904564380645752e-02 1.484436392784118652e-01 1.440333873033523560e-01 3.716331720352172852e-01 -5.718796979635953903e-03 -1.718138605356216431e-01 -3.102614283561706543e-01 -7.056418061256408691e-02 2.871781587600708008e-01 -1.644209474325180054e-01 5.410498753190040588e-02 -1.309627741575241089e-01 -1.848267316818237305e-01 9.198716282844543457e-02 1.046891659498214722e-01 1.537758670747280121e-02 1.802628636360168457e-01 5.795427039265632629e-02 9.845446050167083740e-02 -2.220336161553859711e-02 -7.580995094031095505e-03 -2.661508321762084961e-01 2.540294080972671509e-02 1.192451268434524536e-01 -3.426052927970886230e-01 1.955345869064331055e-01 1.731215566396713257e-01
-4.499036446213722229e-02 2.463712990283966064e-01 1.281836722046136856e-02 -8.233381807804107666e-02 2.351571470499038696e-01 -5.197691917419433594e-02 2.746469676494598389e-01 -3.778288662433624268e-01 -2.603427320718765259e-02 1.465068161487579346e-01 3.610452264547348022e-02 1.890770643949508667e-01 1.029209643602371216e-01 2.614676058292388916e-01 2.160780280828475952e-01 -1.188101805746555328e-02 3.115527629852294922e-01 -3.367367088794708252e-01 -1.526800692081451416e-01 -8.137706667184829712e-02 1.822609901428222656e-01 -4.135178402066230774e-02 5.559706315398216248e-02 -1.532844603061676025e-01 7.941094040870666504e-02 -1.116146054118871689e-02 1.389881670475006104e-01 2.806856036186218262e-01 2.316823601722717285e-01 5.936025455594062805e-02 1.850503683090209961e-02 7.198154926300048828e-02
1.132947802543640137e-01 2.461038976907730103e-01 1.875489503145217896e-01 1.754624098539352417e-01 2.887659072875976562e-01 6.452430039644241333e-02 -2.799134850502014160e-01 6.342659145593643188e-02 1.429388672113418579e-01 1.031984686851501465e-01 -2.647674381732940674e-01 2.034044712781906128e-01 1.615545451641082764e-01 6.062878295779228210e-02 6.044178828597068787e-02 1.002431437373161316e-01 3.573686778545379639e-01 -1.682875305414199829e-01 3.086199164390563965e-01 -1.353844418190419674e-03 1.190380081534385681e-01 2.502336204051971436e-01 -1.847389042377471924e-01 1.846621930599212646e-01 -6.204254552721977234e-02 -9.140250086784362793e-02 3.098976612091064453e-02 1.503506153821945190e-01 7.683713734149932861e-02 -2.287144809961318970e-01 -2.863988094031810760e-02 -1.165205538272857666e-01
1.729078404605388641e-02 4.581972658634185791e-01 -8.239015191793441772e-02 -1.866363435983657837e-01 1.058463752269744873e-01 2.388286590576171875e-01 5.666445568203926086e-02 -1.063253581523895264e-01 3.701005280017852783e-01 2.148312516510486603e-02 -1.850756555795669556e-01 2.328247725963592529e-01 8.375616371631622314e-02 9.839990735054016113e-02 -5.538643524050712585e-02 -6.157474964857101440e-02 -1.111487485468387604e-02 -1.431215368211269379e-02 -6.040922552347183228e-02 8.625128120183944702e-02 6.971272081136703491e-02 1.122397631406784058e-01 -2.771653532981872559e-01 -1.627817936241626740e-02 -1.238221451640129089e-01 -8.471377938985824585e-02 -5.338920652866363525e-02 -1.167670562863349915e-01 -3.604195415973663330e-01 -3.563672006130218506e-01 -1.014754921197891235e-01 -6.142337247729301453e-02
-1.262734383344650269e-01 3.070887327194213867e-01 2.060628384351730347e-01 -1.803054362535476685e-01 3.913102298974990845e-02 1.331225186586380005e-01 5.895138904452323914e-02 -3.739075362682342529e-02 2.552592754364013672e-01 -3.308196365833282471e-02 1.623021066188812256e-01 -5.677801091223955154e-03 8.708328008651733398e-02 1.408629268407821655e-01 2.827980518341064453e-01 -1.830496788024902344e-01 3.580182790756225586e-01 -1.424218993633985519e-02 3.206510543823242188e-01 -7.189779728651046753e-02 1.383822262287139893e-01 3.177118599414825439e-01 2.061252295970916748e-02 1.613141037523746490e-02 5.656472221016883850e-02 -9.108584374189376831e-02 -9.240051358938217163e-02 3.146940469741821289e-01 -1.512153819203376770e-02 5.294807255268096924e-03 -2.547084987163543701e-01 -1.256115436553955078e-01
3.468627929687500000e-01 6.508909910917282104e-02 -2.286956645548343658e-02 -6.993192434310913086e-02 1.188343688845634460e-01 4.012779891490936279e-01 -1.707175374031066895e-02 -3.966361284255981445e-01 1.858363598585128784e-01 1.175421639345586300e-03 -2.186776101589202881e-01 -1.205075904726982117e-01 3.950917720794677734e-02 7.104918360710144043e-02 1.174487620592117310e-01 2.421988248825073242e-01 1.101163700222969055e-01 -3.021830916404724121e-01 -1.705655902624130249e-01 -1.740510165691375732e-01 -1.780598238110542297e-02 1.613551080226898193e-01 -1.233102679252624512e-01 1.822901889681816101e-02 1.710605770349502563e-01 6.259725987911224365e-02 -2.459654957056045532e-01 9.000802040100097656e-02 1.266058236360549927e-01 -1.885635107755661011e-01 2.893397025763988495e-02 4.916257783770561218e-02
1.800948232412338257e-01 4.285041987895965576e-01 5.789799988269805908e-02 -3.084586858749389648e-01 1.595697700977325439e-01 1.715635210275650024e-01 2.726918160915374756e-01 -9.712278842926025391e-02 -8.938822150230407715e-02 -8.690376579761505127e-02 -1.851028650999069214e-01 1.883703619241714478e-01 -9.416840970516204834e-02 1.340200155973434448e-01 -4.643152654170989990e-02 6.892789900302886963e-02 1.447160989046096802e-01 -3.476996123790740967e-01 3.064598515629768372e-02 5.674076452851295471e-02 2.546688318252563477e-01 -7.447884976863861084e-02 7.891627401113510132e-02 -8.218470960855484009e-02 1.378882527351379395e-01 -5.913644656538963318e-02 3.408982604742050171e-02 8.379566669464111328e-02 5.705374106764793396e-02 -3.503345698118209839e-02 2.718470096588134766e-01 2.987917661666870117e-01
9.529356658458709717e-02 3.383101820945739746e-01 -2.270684540271759033e-01 1.665977686643600464e-01 2.398164421319961548e-01 1.059182956814765930e-01 -5.595998466014862061e-02 -1.319148987531661987e-01 1.292959004640579224e-01 9.648020565509796143e-02 -1.341803818941116333e-01 -7.957329601049423218e-02 2.504716813564300537e-01 2.153584063053131104e-01 1.914773136377334595e-02 -2.418378293514251709e-01 1.512451004236936569e-02 -1.656513065099716187e-01 2.865085601806640625e-01 3.247730433940887451e-01 2.832064032554626465e-01 2.231096923351287842e-01 2.940749563276767731e-02 -4.669608548283576965e-02 3.067250847816467285e-01 -5.386964976787567139e-02 1.623872108757495880e-02 -2.583811245858669281e-02 -1.789544820785522461e-01 -7.732157409191131592e-02 5.014184862375259399e-02 -5.351035669445991516e-02
1.350190192461013794e-01 3.807110786437988281e-01 -8.786960691213607788e-02 -5.252539366483688354e-02 2.326354980468750000e-01 1.898117810487747192e-01 -1.201244145631790161e-01 1.418985128402709961e-01 7.345625013113021851e-02 4.574688896536827087e-02 1.375002562999725342e-01 1.682980656623840332e-01 -1.462673097848892212e-01 -1.150636449456214905e-01 -2.422628849744796753e-01 -5.082692578434944153e-02 2.226997464895248413e-01 -2.229853570461273193e-01 9.858866035938262939e-02 9.397354722023010254e-02 1.702804714441299438e-01 1.770383715629577637e-01 9.882267564535140991e-02 3.742577135562896729e-02 1.166486889123916626e-01 -4.577774927020072937e-02 -3.637947142124176025e-01 1.535604447126388550e-01 -6.812994182109832764e-02 -2.396825253963470459e-01 3.575884401798248291e-01 -6.839402951300144196e-03
2.449060417711734772e-02 2.997926473617553711e-01 -1.527151167392730713e-01 9.651997685432434082e-02 2.194186449050903320e-01 -3.266962710767984390e-03 -1.572069376707077026e-01 -9.400471462868154049e-04 4.150403141975402832e-01 1.061100512742996216e-02 2.894710935652256012e-02 8.994207717478275299e-03 -8.208412677049636841e-02 -3.645100817084312439e-02 6.419994751922786236e-04 1.377973333001136780e-02 -2.164069116115570068e-01 -1.796917170286178589e-01 1.191335096955299377e-01 -6.057268753647804260e-02 3.533361852169036865e-01 3.042876124382019043e-01 -3.273773193359375000e-02 -8.727636933326721191e-02 2.556687593460083008e-01 -6.993057578802108765e-02 7.246465981006622314e-02 1.738229990005493164e-01 -1.570037305355072021e-01 -3.139056563377380371e-01 -2.589227855205535889e-01 -5.839677527546882629e-02
2.469614744186401367e-01 2.800388447940349579e-02 -2.066797912120819092e-01 -2.041061669588088989e-01 1.361638158559799194e-01 2.584007680416107178e-01 2.871903181076049805e-01 2.076480723917484283e-02 -8.330741524696350098e-02 -1.406367272138595581e-01 -1.579518802464008331e-02 2.946074493229389191e-02 -1.388107538223266602e-01 4.270170629024505615e-01 -4.868170991539955139e-02 2.286708950996398926e-01 -2.692510746419429779e-02 -3.549373745918273926e-01 1.038486361503601074e-01 1.168473586440086365e-01 2.551319301128387451e-01 9.025719761848449707e-02 -1.540137082338333130e-01 3.838616237044334412e-02 -3.259249404072761536e-02 1.474036425352096558e-01 -7.633844763040542603e-02 1.534176468849182129e-01 2.927385084331035614e-02 -1.575640887022018433e-01 -2.229365557432174683e-01 1.562242358922958374e-01
1.727177947759628296e-01 7.077103108167648315e-02 1.070445775985717773e-02 -7.790695130825042725e-02 4.204179942607879639e-01 1.244319900870323181e-01 -2.619051337242126465e-01 -1.106495931744575500e-01 1.495606303215026855e-01 -2.847980521619319916e-02 -7.123403251171112061e-02 6.600873917341232300e-02 1.416173726320266724e-01 2.782041132450103760e-01 -9.836737811565399170e-02 -1.010171920061111450e-01 -1.364765465259552002e-01 5.873199179768562317e-02 1.555128991603851318e-01 1.845130175352096558e-01 1.556253880262374878e-01 2.640081346035003662e-01 -5.848557129502296448e-02 -1.822489947080612183e-01 1.250833123922348022e-01 -4.391971230506896973e-01 -2.371836900711059570e-01 2.889129566028714180e-03 6.775353848934173584e-02 -1.428120285272598267e-01 4.593899101018905640e-02 1.822060495615005493e-01
-2.516931854188442230e-02 1.393883079290390015e-01 4.320697486400604248e-02 -2.901832163333892822e-01 2.773224413394927979e-01 -2.884485572576522827e-02 3.896578252315521240e-01 6.864180415868759155e-02 2.607924938201904297e-01 4.793966561555862427e-02 1.476711779832839966e-01 -8.920204639434814453e-02 -6.505381315946578979e-02 3.133492916822433472e-02 -5.375421047210693359e-02 1.314994543790817261e-01 1.046509966254234314e-01 -4.963373020291328430e-02 2.551359683275222778e-02 -1.148591488599777222e-01 2.123817354440689087e-01 3.480593860149383545e-01 -2.021852284669876099e-01 -1.364634037017822266e-01 -4.548557475209236145e-02 2.714919112622737885e-02 -2.430970072746276855e-01 3.192690312862396240e-01 -1.038250923156738281e-01 -1.538872420787811279e-01 -1.566334217786788940e-01 -2.413877248764038086e-01
9.399253875017166138e-02 2.414125055074691772e-01 -7.736270874738693237e-02 -4.552738741040229797e-02 3.920773789286613464e-02 7.977301627397537231e-02 1.334919631481170654e-01 -2.943497300148010254e-01 -1.082240119576454163e-01 -1.603145748376846313e-01 -1.056666374206542969e-01 2.807067334651947021e-02 -1.552153378725051880e-01 1.614789813756942749e-01 2.553274035453796387e-01 2.231081202626228333e-02 4.028576016426086426e-01 -3.401091098785400391e-01 2.445468157529830933e-01 6.517014652490615845e-02 2.495848834514617920e-01 1.232445314526557922e-01 8.420663326978683472e-02 1.129904985427856445e-01 -4.998767003417015076e-02 -2.322376072406768799e-01 -1.080024838447570801e-01 2.010848969221115112e-01 1.096064746379852295e-01 5.955809727311134338e-02 2.697971165180206299e-01 1.048762425780296326e-01
1.104374974966049194e-01 4.001447260379791260e-01 -1.816585659980773926e-02 -9.691075980663299561e-02 2.463278323411941528e-01 -1.636939942836761475e-01 -1.796973496675491333e-01 -2.534277141094207764e-01 -2.145864814519882202e-01 1.009201705455780029e-01 -1.548644453287124634e-01 -5.320283398032188416e-02 3.655092418193817139e-02 2.956298887729644775e-01 -1.425996422767639160e-01 -1.053349897265434265e-01 2.596682906150817871e-01 -1.777069568634033203e-01 1.055513098835945129e-01 1.175800189375877380e-01 3.992636501789093018e-01 -9.858079254627227783e-02 -1.395690888166427612e-01 2.763949334621429443e-02 -3.487888351082801819e-02 5.063018947839736938e-02 -9.543563425540924072e-02 4.505364969372749329e-02 -2.865830659866333008e-01 -8.046992868185043335e-02 -6.682332605123519897e-02 -9.712047129869461060e-02
2.105220407247543335e-01 3.701960444450378418e-01 1.443959474563598633e-01 -4.685100167989730835e-02 1.915653645992279053e-01 3.168616816401481628e-02 1.817728020250797272e-02 2.824975848197937012e-01 4.062540829181671143e-02 9.100110083818435669e-02 5.849853530526161194e-02 9.836345911026000977e-02 4.365024343132972717e-02 -1.297965496778488159e-01 -1.579607278108596802e-01 -8.411064743995666504e-02 2.083810120820999146e-01 -1.757016330957412720e-01 2.815714180469512939e-01 1.397493034601211548e-01 3.672855496406555176e-01 1.964269727468490601e-01 1.448974162340164185e-01 1.095246002078056335e-01 -1.961073372513055801e-03 -1.928884387016296387e-01 -3.264015018939971924e-01 6.978407502174377441e-02 1.568710058927536011e-01 -1.264390945434570312e-01 1.770218163728713989e-01 6.178176030516624451e-02
8.274842984974384308e-03 2.236218452453613281e-01 1.241774782538414001e-01 1.104544475674629211e-01 1.117354184389114380e-01 -1.322081536054611206e-01 1.682123355567455292e-02 -1.270138025283813477e-01 3.792705535888671875e-01 5.111198406666517258e-03 4.120549932122230530e-02 2.473185509443283081e-01 -4.460571706295013428e-02 2.601377665996551514e-01 -1.579251885414123535e-01 2.197061851620674133e-02 -1.561844442039728165e-02 -2.879343926906585693e-01 -8.711180835962295532e-02 2.176305651664733887e-01 3.250916898250579834e-01 2.496286779642105103e-01 -1.112474948167800903e-01 -2.836079150438308716e-02 1.037051677703857422e-01 -8.117409050464630127e-02 -6.870452314615249634e-02 -1.706508547067642212e-02 -2.846929728984832764e-01 -8.537859469652175903e-02 -1.984487622976303101e-01 3.236448764801025391e-01
1.280243247747421265e-01 4.934439659118652344e-01 -7.044505327939987183e-02 -6.001305952668190002e-02 8.297394961118698120e-02 -3.106573969125747681e-02 1.960906833410263062e-01 -1.550275981426239014e-01 5.770021304488182068e-02 -1.136517003178596497e-01 -1.309836506843566895e-01 -4.987810552120208740e-02 -8.429371565580368042e-02 3.496115207672119141e-01 8.857709914445877075e-02 7.596860080957412720e-02 1.735751628875732422e-01 -3.316500186920166016e-01 1.704784482717514038e-01 6.445913016796112061e-02 2.847639918327331543e-01 -7.091043889522552490e-02 4.332501813769340515e-02 4.504802823066711426e-02 9.292571246623992920e-02 8.286324446089565754e-04 -6.300135701894760132e-02 9.716681391000747681e-02 8.695223182439804077e-02 -2.857036702334880829e-02 3.752679228782653809e-01 2.185633778572082520e-01
1.971771568059921265e-01 7.200248539447784424e-02 -2.145097553730010986e-01 -2.245530337095260620e-01 2.447313070297241211e-01 2.217600643634796143e-01 1.109197512269020081e-01 -1.954293847084045410e-01 1.131872758269309998e-01 5.123068019747734070e-02 8.027008920907974243e-02 1.254750788211822510e-01 2.276258617639541626e-01 2.192961722612380981e-01 4.535735026001930237e-02 1.198743209242820740e-01 3.578440546989440918e-01 -4.634734392166137695e-01 -3.705769777297973633e-02 -1.128706615418195724e-02 1.347892731428146362e-01 -1.031755730509757996e-01 6.494583934545516968e-02 5.542196705937385559e-02 1.504342351108789444e-02 -1.035945937037467957e-01 -5.745314434170722961e-02 2.780725061893463135e-01 -1.212915405631065369e-01 1.161077842116355896e-01 -2.120305895805358887e-01 2.793889679014682770e-02
-1.998504996299743652e-02 3.252393007278442383e-01 1.477847993373870850e-01 -1.569668650627136230e-01 2.402218580245971680e-01 -5.257939919829368591e-02 -1.299103349447250366e-01 -6.135853379964828491e-02 2.392021715641021729e-01 -6.190575659275054932e-02 -3.614802360534667969e-01 8.756213635206222534e-02 1.524665672332048416e-02 -1.067636460065841675e-01 -1.584436371922492981e-02 1.330277025699615479e-01 -2.508243322372436523e-01 -3.257974088191986084e-01 3.472916036844253540e-02 2.340925484895706177e-02 -4.816425219178199768e-02 2.535604834556579590e-01 -1.624335050582885742e-01 8.246538788080215454e-02 -1.785748898983001709e-01 -3.181124627590179443e-01 -3.128892481327056885e-01 1.698034405708312988e-01 3.487792983651161194e-02 -3.425685688853263855e-02 -4.969376325607299805e-02 4.448769241571426392e-02
1.325747519731521606e-01 2.401551455259323120e-01 1.207860857248306274e-01 1.530427783727645874e-01 -5.312654003500938416e-02 3.580692410469055176e-01 -1.783584803342819214e-01 -2.033078670501708984e-01 3.064572252333164215e-02 -1.943306773900985718e-01 -1.231448724865913391e-01 2.681003510951995850e-01 -9.865320473909378052e-02 1.391463279724121094e-01 1.037045717239379883e-01 1.384805329144001007e-02 3.627640604972839355e-01 -2.726225852966308594e-01 1.868989318609237671e-02 1.269976049661636353e-01 2.994240522384643555e-01 1.692421287298202515e-01 1.198878139257431030e-01 4.111008718609809875e-02 7.310767192393541336e-03 -1.004985794425010681e-01 1.002035737037658691e-01 5.006202682852745056e-02 8.550143986940383911e-02 -2.912088632583618164e-01 1.362482607364654541e-01 -1.631973534822463989e-01
-2.501346915960311890e-02 1.612116768956184387e-02 8.898671716451644897e-02 -7.507819682359695435e-04 3.062036335468292236e-01 -8.800870738923549652e-03 -3.901306539773941040e-02 -2.561914622783660889e-01 3.248755633831024170e-01 -1.437147259712219238e-01 -2.978813350200653076e-01 -6.941452622413635254e-02 3.292566910386085510e-02 1.784109473228454590e-01 2.520860433578491211e-01 -6.333249807357788086e-02 1.842784583568572998e-01 -3.035852611064910889e-01 -1.317469924688339233e-01 -3.767664358019828796e-02 2.812173962593078613e-01 2.625476568937301636e-02 -1.076850667595863342e-01 2.266921997070312500e-01 4.383308812975883484e-02 1.259765028953552246e-01 -4.147900342941284180e-01 -2.689920738339424133e-02 6.201377883553504944e-02 -7.495786249637603760e-02 6.411813944578170776e-02 1.348326355218887329e-01
4.468157291412353516e-01 3.499251604080200195e-01 1.557987183332443237e-01 -1.658251881599426270e-01 1.390013610944151878e-03 1.268938463181257248e-02 1.311494708061218262e-01 -9.681789577007293701e-02 4.567298665642738342e-02 -2.333321981132030487e-02 -1.244932860136032104e-01 1.270311474800109863e-01 6.209776923060417175e-02 -8.318854123353958130e-02 -1.226586252450942993e-01 8.029627054929733276e-02 1.455760300159454346e-01 -4.545664042234420776e-02 1.418120712041854858e-01 8.357787132263183594e-02 3.564695119857788086e-01 9.358399361371994019e-02 1.906594634056091309e-01 2.392988801002502441e-01 -2.525735497474670410e-01 1.253710538148880005e-01 -2.588831186294555664e-01 2.125676423311233521e-01 -2.068536579608917236e-01 4.433749616146087646e-02 -1.034555137157440186e-01 -7.676425576210021973e-02
1.941725909709930420e-01 4.508519470691680908e-01 4.424853716045618057e-03 6.862668693065643311e-02 3.046351969242095947e-01 -2.718794345855712891e-01 1.199944019317626953e-01 1.190862730145454407e-01 2.739958837628364563e-02 -1.499909013509750366e-01 4.861431196331977844e-02 -4.876904934644699097e-02 -5.500473827123641968e-02 2.663662433624267578e-01 -1.002747099846601486e-02 -1.715656518936157227e-01 8.604830503463745117e-02 -2.160826325416564941e-01 8.122561126947402954e-02 9.625756740570068359e-02 2.555560469627380371e-01 2.813760004937648773e-02 1.317230463027954102e-01 -5.745669454336166382e-02 1.244199424982070923e-01 1.748862303793430328e-02 -8.214136958122253418e-02 1.927255392074584961e-01 -4.120329022407531738e-01 -2.358211763203144073e-02 -9.604016691446304321e-02 1.776454299688339233e-01
1.430828422307968140e-01 2.150023728609085083e-01 -1.363856196403503418e-01 -5.090073868632316589e-02 -8.639723807573318481e-02 3.460626304149627686e-01 -2.450500801205635071e-02 -2.604998350143432617e-01 1.896248757839202881e-01 2.509764768183231354e-02 -2.796914279460906982e-01 -1.381751298904418945e-01 -3.547952324151992798e-02 8.171666995622217655e-04 -1.822279691696166992e-01 1.023978069424629211e-01 1.490704268217086792e-01 -2.984173297882080078e-01 4.633677378296852112e-02 9.038925915956497192e-02 -1.789403893053531647e-02 2.808716893196105957e-01 -1.884757727384567261e-01 -3.311445564031600952e-02 -1.833491213619709015e-02 4.944511130452156067e-02 -3.060069084167480469e-01 -1.026747655123472214e-02 -3.868310898542404175e-02 -1.853142678737640381e-01 -3.968248367309570312e-01 1.015405133366584778e-01
-6.234382838010787964e-02 1.951421499252319336e-01 2.054600268602371216e-01 -2.399996221065521240e-01 -2.104507759213447571e-02 -3.242130205035209656e-02 2.055953294038772583e-01 6.043179705739021301e-02 4.005095064640045166e-01 1.188249886035919189e-01 1.054154187440872192e-01 -1.858995556831359863e-01 -7.503627985715866089e-02 1.170488372445106506e-01 -3.819040954113006592e-03 -1.150247603654861450e-01 1.345313787460327148e-01 -1.028419733047485352e-01 -5.933467671275138855e-02 1.846442222595214844e-01 3.738124370574951172e-01 1.545558124780654907e-01 -1.741846464574337006e-02 -3.108737766742706299e-01 1.915885321795940399e-02 -1.888410300016403198e-01 -9.716513007879257202e-02 2.346047013998031616e-01 -4.706468060612678528e-02 7.347272336483001709e-02 -3.411870896816253662e-01 -8.148963004350662231e-02
-1.968342810869216919e-01 2.044696360826492310e-01 1.350967288017272949e-01 -2.185451537370681763e-01 -3.346115350723266602e-02 8.099448680877685547e-02 3.668596968054771423e-02 -4.519003331661224365e-01 4.275532960891723633e-01 2.016889005899429321e-01 -6.800916790962219238e-02 -3.185583278536796570e-02 -1.180652901530265808e-01 -1.164924651384353638e-01 -9.058786928653717041e-02 8.109261095523834229e-02 2.274937033653259277e-01 -2.113028764724731445e-01 -9.109426289796829224e-02 -3.092015534639358521e-02 2.443135157227516174e-02 1.973524242639541626e-01 8.099152147769927979e-02 -1.543992459774017334e-01 3.123239986598491669e-02 -3.327481821179389954e-02 -4.240328818559646606e-02 1.582790762186050415e-01 -1.902915984392166138e-01 -1.033533960580825806e-01 -2.469489723443984985e-01 2.374318540096282959e-01
5.255651473999023438e-02 2.539763152599334717e-01 -6.170950829982757568e-02 -5.269350856542587280e-02 4.516404867172241211e-01 1.867094635963439941e-01 -1.193289831280708313e-01 1.221531182527542114e-01 1.448640674352645874e-01 -3.906058371067047119e-01 -2.059530168771743774e-01 -7.644657045602798462e-02 -6.918572634458541870e-02 -3.355324268341064453e-02 -7.474409788846969604e-02 5.036338791251182556e-02 4.077062755823135376e-02 -1.606670022010803223e-01 3.876989334821701050e-02 7.182705402374267578e-02 2.984905540943145752e-01 2.851403355598449707e-01 -1.062577143311500549e-01 -9.793642163276672363e-02 2.482200264930725098e-01 4.673895239830017090e-02 -2.104339301586151123e-01 1.298326998949050903e-01 -2.144119590520858765e-01 1.071613878011703491e-01 -1.238880679011344910e-02 -1.196888238191604614e-01
-1.375731453299522400e-02 3.526980578899383545e-01 -2.011688351631164551e-01 -6.824187189340591431e-02 9.826732426881790161e-02 5.338846147060394287e-02 -1.170081868767738342e-01 2.066030651330947876e-01 8.214592933654785156e-02 1.549364477396011353e-01 -2.411476224660873413e-01 -4.145529121160507202e-02 -2.163079231977462769e-01 -7.842134684324264526e-02 2.101581543684005737e-01 5.432065948843955994e-02 3.301662504673004150e-01 3.282746672630310059e-02 -2.973003871738910675e-02 3.201532817911356688e-04 3.109068572521209717e-01 -1.991569064557552338e-02 -5.663243681192398071e-02 -1.935491561889648438e-01 -5.869230628013610840e-02 -1.901373267173767090e-01 -1.261700242757797241e-01 3.256204426288604736e-01 -2.139257937669754028e-01 -3.381439447402954102e-01 -1.915712654590606689e-02 -3.112251404672861099e-03
-2.948233857750892639e-02 4.791261255741119385e-01 1.761104017496109009e-01 -1.530312895774841309e-01 1.124480366706848145e-01 2.709739506244659424e-01 -2.113372385501861572e-01 -4.127530753612518311e-01 4.156978428363800049e-02 2.131241410970687866e-01 -1.608378440141677856e-01 5.885957740247249603e-03 -2.745185047388076782e-02 1.736897975206375122e-01 2.460778802633285522e-01 7.385410368442535400e-03 8.936988562345504761e-02 -3.611058369278907776e-02 -2.016462087631225586e-01 2.037401199340820312e-01 2.556031346321105957e-01 -1.067056655883789062e-01 -1.185508146882057190e-01 -1.425558328628540039e-01 -9.078123420476913452e-02 -9.392154961824417114e-02 8.326166868209838867e-02 5.402164906263351440e-02 -8.475436270236968994e-02 3.920814767479896545e-02 -2.039623819291591644e-02 -1.041346564888954163e-01
9.097707271575927734e-02 2.597563862800598145e-01 1.078918576240539551e-01 4.052851349115371704e-02 3.419127464294433594e-01 1.831468492746353149e-01 1.713031530380249023e-01 -4.375064373016357422e-01 1.004499569535255432e-01 -3.494762629270553589e-02 -2.566813826560974121e-01 1.014876663684844971e-01 -2.590733468532562256e-01 4.836641624569892883e-02 3.109526634216308594e-01 6.032872945070266724e-02 7.287442684173583984e-02 -8.234944194555282593e-02 2.770475745201110840e-01 2.116180360317230225e-01 1.215563341975212097e-01 -2.251468040049076080e-02 1.381564289331436157e-01 7.114668935537338257e-02 -3.698451071977615356e-02 -1.912057399749755859e-01 -1.961399018764495850e-01 -3.019627765752375126e-04 1.241530850529670715e-01 -9.168498218059539795e-02 -1.457020733505487442e-02 9.478696435689926147e-02
1.526931673288345337e-01 1.493121385574340820e-01 -6.502284109592437744e-02 -2.485696226358413696e-01 2.452051937580108643e-01 1.749436557292938232e-01 9.233418852090835571e-02 -1.834911257028579712e-01 -5.954383686184883118e-02 1.653091632761061192e-03 -8.380226045846939087e-02 -1.316165030002593994e-01 -1.935005336999893188e-01 3.210828304290771484e-01 5.416293628513813019e-03 -9.874750673770904541e-02 -7.787674665451049805e-02 -3.406324684619903564e-01 1.985743939876556396e-01 1.422030925750732422e-01 2.237533926963806152e-01 3.758600447326898575e-03 -2.920142114162445068e-01 6.996800005435943604e-02 -1.600368320941925049e-01 -1.623089239001274109e-02 -1.234501525759696960e-01 3.314672112464904785e-01 7.285871356725692749e-02 3.130741119384765625e-01 1.470480673015117645e-02 2.678730711340904236e-02
-5.385907739400863647e-02 3.718854784965515137e-01 1.417013108730316162e-01 1.982072293758392334e-01 2.401263266801834106e-02 7.668839395046234131e-02 3.583832681179046631e-01 -3.371287509799003601e-02 2.251808643341064453e-01 2.654530405998229980e-01 -2.632892429828643799e-01 -1.050512120127677917e-01 4.607706516981124878e-02 2.496790438890457153e-01 9.172142297029495239e-02 1.244590282440185547e-01 1.096109747886657715e-01 -1.320456564426422119e-01 2.936883866786956787e-01 7.290005683898925781e-02 1.290357559919357300e-01 2.635997235774993896e-01 1.174168735742568970e-01 5.597079172730445862e-02 1.664960831403732300e-01 -1.092450972646474838e-02 -9.874744713306427002e-02 1.373377591371536255e-01 -1.990863084793090820e-01 -7.639048993587493896e-02 -7.357262820005416870e-02 2.051795125007629395e-01
1.722111254930496216e-01 9.610556066036224365e-02 -5.525626987218856812e-02 2.716033160686492920e-02 3.119569718837738037e-01 1.479915976524353027e-01 -7.468648999929428101e-02 -1.687748357653617859e-03 1.419962495565414429e-01 -3.370265662670135498e-02 1.707366481423377991e-02 -1.339081227779388428e-01 -2.300252765417098999e-02 3.275644779205322266e-01 2.601840496063232422e-01 -1.135476008057594299e-01 3.153128027915954590e-01 2.926286682486534119e-02 9.169982513412833214e-04 -1.612341850996017456e-01 2.993444502353668213e-01 2.503474652767181396e-01 1.183617860078811646e-01 -1.631044447422027588e-01 -1.131858304142951965e-01 5.125394836068153381e-02 -1.459741443395614624e-01 1.496490687131881714e-01 3.219614923000335693e-01 -5.445863306522369385e-02 -2.629621624946594238e-01 -2.247081995010375977e-01
-7.792884111404418945e-02 3.140586316585540771e-01 1.545374747365713120e-02 -2.002972364425659180e-01 2.756709754467010498e-01 1.219682693481445312e-01 7.976827025413513184e-02 -1.771630793809890747e-01 1.707059592008590698e-01 1.034393832087516785e-01 3.151331841945648193e-02 -1.900313198566436768e-01 -1.459263414144515991e-01 1.516068875789642334e-01 1.503285467624664307e-01 6.008743494749069214e-02 1.698552519083023071e-01 -2.645612135529518127e-02 4.379599392414093018e-01 -2.405210584402084351e-01 2.654598653316497803e-01 7.666276395320892334e-02 -1.834129355847835541e-02 -1.090688481926918030e-01 2.986860573291778564e-01 9.429337084293365479e-02 -5.429852753877639771e-02 2.228041291236877441e-01 -1.323351114988327026e-01 8.697913959622383118e-03 -1.839465647935867310e-01 9.473489969968795776e-02
2.287410199642181396e-01 2.801177799701690674e-01 4.141199216246604919e-02 6.917534768581390381e-02 -2.893879264593124390e-02 2.905283570289611816e-01 -1.152365505695343018e-01 1.238510012626647949e-01 1.655517518520355225e-01 -4.346032068133354187e-02 1.218770220875740051e-01 1.722901463508605957e-01 -1.956848353147506714e-01 2.263188920915126801e-02 -4.604254383593797684e-03 -2.968357801437377930e-01 3.543869853019714355e-01 -3.876514434814453125e-01 1.617876291275024414e-01 9.029650688171386719e-02 2.357429265975952148e-01 1.331012547016143799e-01 1.040247678756713867e-01 -1.347739156335592270e-02 3.577748546376824379e-03 2.080499753355979919e-02 2.538702078163623810e-02 2.338277697563171387e-01 1.899391412734985352e-01 -1.525848060846328735e-01 -5.655016377568244934e-02 1.877994835376739502e-01
2.406660765409469604e-01 2.066800743341445923e-01 -8.677507936954498291e-02 -1.142278388142585754e-01 2.471147626638412476e-01 3.041780292987823486e-01 2.365150451660156250e-01 -2.426880896091461182e-01 1.261578798294067383e-01 -9.593163849785923958e-04 1.066551730036735535e-01 1.657537072896957397e-01 7.528412342071533203e-02 1.818373203277587891e-01 -5.880613252520561218e-02 -6.944056600332260132e-03 4.715228453278541565e-02 -4.412019848823547363e-01 1.216026023030281067e-02 -2.508123815059661865e-01 9.410557150840759277e-02 -5.148199200630187988e-02 2.486012130975723267e-01 -9.341261535882949829e-02 1.280234903097152710e-01 -1.447420716285705566e-01 -2.827537655830383301e-01 1.132112964987754822e-01 -4.363780096173286438e-02 3.891139104962348938e-02 -1.901894360780715942e-01 -4.103568196296691895e-02
-1.087343320250511169e-01 4.018952846527099609e-01 3.659201413393020630e-02 -1.698394119739532471e-01 -8.432062342762947083e-03 1.425353717058897018e-02 -1.620472371578216553e-01 -2.691256999969482422e-01 -8.880846947431564331e-02 2.534837126731872559e-01 -5.297033116221427917e-02 -9.468774497509002686e-02 -1.184300705790519714e-01 3.405479192733764648e-01 1.161685585975646973e-01 1.980333030223846436e-01 9.893549978733062744e-02 -1.361712068319320679e-01 1.429491937160491943e-01 2.808608412742614746e-01 7.183796912431716919e-02 -2.613032162189483643e-01 -2.715217322111129761e-02 -7.995332591235637665e-03 -3.819221630692481995e-02 -1.878829598426818848e-01 -1.396887898445129395e-01 1.799661219120025635e-01 6.860078126192092896e-02 -3.606031835079193115e-01 4.079547896981239319e-02 -6.271510571241378784e-02
3.221320509910583496e-01 2.012791665038093925e-04 -1.129611209034919739e-01 -2.510927617549896240e-01 1.781790852546691895e-01 2.354526519775390625e-01 1.305166184902191162e-01 -3.250059187412261963e-01 1.818705201148986816e-01 2.426116913557052612e-02 -1.762553304433822632e-02 -8.243808150291442871e-02 1.115345880389213562e-01 3.360962867736816406e-02 1.066456362605094910e-01 1.048924773931503296e-01 1.774526387453079224e-01 -4.348360300064086914e-01 -1.153421401977539062e-01 -1.833276152610778809e-01 1.198432222008705139e-02 5.860608816146850586e-02 4.457726608961820602e-03 -2.524179220199584961e-01 1.802889816462993622e-02 -1.252268552780151367e-01 -1.658925712108612061e-01 3.686629533767700195e-01 -9.066235274076461792e-02 1.400261558592319489e-02 -8.527038246393203735e-02 6.271011382341384888e-02
7.211625576019287109e-02 1.481679826974868774e-01 -1.276664137840270996e-01 1.406257413327693939e-02 1.637158729135990143e-02 -4.031298309564590454e-02 8.048154413700103760e-02 -1.300531029701232910e-01 2.053133547306060791e-01 2.414548844099044800e-01 -3.278851509094238281e-01 -4.684986080974340439e-03 1.892592757940292358e-01 -1.600968837738037109e-01 -1.976439505815505981e-01 6.692853290587663651e-03 6.077293772250413895e-03 -2.590450048446655273e-01 1.841900944709777832e-01 3.320672512054443359e-01 1.475147157907485962e-01 1.587536633014678955e-01 -6.540477275848388672e-02 -2.222343385219573975e-01 8.351152390241622925e-02 -8.845154941082000732e-02 4.937297478318214417e-02 5.230367779731750488e-01 6.609661132097244263e-02 7.112482190132141113e-02 -4.446945339441299438e-02 9.137162566184997559e-02
4.043050482869148254e-02 3.199450969696044922e-01 1.611829251050949097e-01 -2.096156775951385498e-01 1.529961973428726196e-01 1.647174917161464691e-02 -1.126599833369255066e-01 3.713198751211166382e-02 2.103095501661300659e-01 1.851806342601776123e-01 -2.895012795925140381e-01 1.155121475458145142e-01 1.148145496845245361e-01 1.115577444434165955e-01 -1.982056945562362671e-01 6.152481958270072937e-02 -1.523818969726562500e-01 -2.536096237599849701e-02 1.998516619205474854e-01 1.171057373285293579e-01 3.581523895263671875e-01 3.488955795764923096e-01 2.855201624333858490e-02 -5.571001768112182617e-02 2.314797602593898773e-02 -2.040543109178543091e-01 -2.352349311113357544e-01 5.243098735809326172e-02 -1.268441081047058105e-01 -7.746345549821853638e-02 2.944779396057128906e-01 5.876658484339714050e-02
6.573681533336639404e-02 2.068848758935928345e-01 -2.852868735790252686e-01 -1.455298960208892822e-01 1.020469740033149719e-01 4.830636456608772278e-02 3.072324693202972412e-01 -4.191366732120513916e-01 1.435738801956176758e-01 3.231028094887733459e-02 -1.075866743922233582e-01 4.948463290929794312e-02 1.769190132617950439e-01 4.292134642601013184e-01 5.325501412153244019e-02 2.291082032024860382e-02 2.129352390766143799e-01 -2.024179250001907349e-01 1.967857480049133301e-01 1.142756827175617218e-02 1.384751051664352417e-01 1.091447100043296814e-01 9.786237776279449463e-02 -1.608691066503524780e-01 -9.436322748661041260e-02 -9.478841722011566162e-02 -1.532592475414276123e-01 3.527352213859558105e-02 1.416213959455490112e-01 1.355725526809692383e-01 1.651671081781387329e-01 1.134759709239006042e-01
-9.228310734033584595e-02 1.729747094213962555e-02 1.319897454231977463e-02 -7.191637158393859863e-02 1.771430373191833496e-01 2.182192504405975342e-01 -1.515354365110397339e-01 -4.520244523882865906e-02 4.054326117038726807e-01 -2.672208286821842194e-02 2.889095842838287354e-01 -4.582813754677772522e-02 -1.002353355288505554e-01 -5.340636707842350006e-03 2.464745789766311646e-01 8.917200029827654362e-04 1.485022306442260742e-01 -1.943930983543395996e-01 1.741374284029006958e-01 -1.692062169313430786e-01 2.844509184360504150e-01 3.091038763523101807e-01 -1.769194006919860840e-01 -2.790913544595241547e-02 -1.151076890528202057e-02 5.221644416451454163e-03 -1.439187973737716675e-01 2.048208415508270264e-01 -2.552847843617200851e-03 -2.814892232418060303e-01 -2.788207232952117920e-01 1.149232462048530579e-01
2.799147665500640869e-01 1.218330934643745422e-01 1.621725410223007202e-01 -1.708281338214874268e-01 -3.045543469488620758e-02 5.705852434039115906e-02 -1.770535707473754883e-01 3.076749853789806366e-02 4.749902710318565369e-02 2.302463054656982422e-01 -1.673594266176223755e-01 -3.755816817283630371e-02 -2.034806013107299805e-01 7.391502708196640015e-02 1.917257606983184814e-01 1.447187550365924835e-02 2.551566362380981445e-01 -2.893622815608978271e-01 3.788772225379943848e-01 5.106723401695489883e-03 2.298292368650436401e-01 4.176641628146171570e-02 -1.940527260303497314e-01 -9.031912684440612793e-02 -8.396173268556594849e-02 -1.666752249002456665e-01 8.437310904264450073e-02 1.502290368080139160e-01 -2.260139137506484985e-01 -3.685671985149383545e-01 -4.104748368263244629e-02 -2.007264830172061920e-02
1.122836098074913025e-01 4.244502782821655273e-01 1.432595252990722656e-01 3.268414139747619629e-01 6.236194819211959839e-02 -1.998038440942764282e-01 4.817096516489982605e-02 3.154651448130607605e-02 1.486917734146118164e-01 6.713379919528961182e-02 -1.982990838587284088e-02 2.465626597404479980e-01 1.035901010036468506e-01 1.771234720945358276e-01 4.421222209930419922e-02 8.377812802791595459e-02 1.167161986231803894e-01 -3.994753956794738770e-01 1.653295159339904785e-01 1.522562950849533081e-01 1.243121325969696045e-01 3.899675235152244568e-02 -7.836831361055374146e-02 -1.372960954904556274e-01 1.067480519413948059e-01 8.364439010620117188e-02 -4.814633727073669434e-02 2.519094944000244141e-01 -2.872139513492584229e-01 -1.033775880932807922e-01 8.072354644536972046e-02 2.105511426925659180e-01
-5.619407165795564651e-04 3.885162770748138428e-01 9.211648255586624146e-02 1.711188815534114838e-02 1.542391926050186157e-01 1.702396944165229797e-02 9.568081796169281006e-02 1.944345682859420776e-01 1.516338139772415161e-01 -2.304720729589462280e-01 -7.601902633905410767e-02 1.462138630449771881e-02 -8.739533275365829468e-02 2.082928270101547241e-02 2.372182458639144897e-01 -1.423269063234329224e-01 5.624633282423019409e-02 -1.017218530178070068e-01 6.186578050255775452e-02 1.961714923381805420e-01 3.397124707698822021e-01 2.095916718244552612e-01 -8.793889731168746948e-02 -2.915547490119934082e-01 2.948843874037265778e-02 -1.327683031558990479e-01 -3.955435156822204590e-01 7.724701613187789917e-02 3.273500129580497742e-02 -2.944402694702148438e-01 1.570347249507904053e-01 -3.599793091416358948e-02
2.796529233455657959e-01 2.126098871231079102e-01 5.930793657898902893e-02 8.012945204973220825e-02 -1.421253755688667297e-02 1.604500114917755127e-01 -9.614029526710510254e-02 7.001622021198272705e-02 2.290401160717010498e-01 4.582718759775161743e-02 1.446602400392293930e-03 7.519730180501937866e-02 3.319617360830307007e-02 2.406706474721431732e-02 1.395213007926940918e-01 -5.703098326921463013e-02 3.609592020511627197e-01 -1.106728538870811462e-01 2.050751000642776489e-01 1.522708237171173096e-01 3.748638033866882324e-01 -1.177776721306145191e-03 9.602401405572891235e-02 2.499662488698959351e-01 -4.854810610413551331e-02 -2.542299926280975342e-01 -1.474201977252960205e-01 -6.443466991186141968e-02 -1.425572186708450317e-01 -2.812979221343994141e-01 -3.215242922306060791e-01 -1.619628220796585083e-01
-3.437052369117736816e-01 2.176178246736526489e-01 1.276757121086120605e-01 2.735625579953193665e-02 3.143653571605682373e-01 -2.187639772891998291e-01 -2.900559082627296448e-02 5.782046541571617126e-02 1.820393204689025879e-01 -4.893036186695098877e-02 -1.441788375377655029e-01 8.271588943898677826e-03 -8.239925652742385864e-02 1.181975081562995911e-01 -3.290114179253578186e-02 6.187158450484275818e-02 1.248638927936553955e-01 -2.122031748294830322e-01 1.085944920778274536e-01 4.701248109340667725e-01 1.504183560609817505e-01 3.569599688053131104e-01 8.485366706736385822e-04 -1.719268858432769775e-01 -1.163476631045341492e-01 -6.799504160881042480e-02 -1.580946147441864014e-01 1.061012968420982361e-01 2.230386286973953247e-01 -8.066536486148834229e-02 1.845083758234977722e-02 2.215171046555042267e-02
-1.108664274215698242e-01 1.158015206456184387e-01 8.418329805135726929e-02 -7.609660923480987549e-02 8.888289332389831543e-02 -5.916775204241275787e-03 -1.581461913883686066e-02 9.050105512142181396e-02 4.200365841388702393e-01 -1.154277846217155457e-01 8.827217668294906616e-02 -2.773462831974029541e-01 -1.382817327976226807e-01 1.814087778329849243e-01 -4.945002123713493347e-02 1.818406432867050171e-01 4.201108217239379883e-02 -1.922901719808578491e-01 -8.651926368474960327e-02 1.791832149028778076e-01 2.983105778694152832e-01 3.246094882488250732e-01 -1.019133403897285461e-01 -3.743270635604858398e-01 5.051177367568016052e-02 -1.322282552719116211e-01 -1.302397996187210083e-01 2.099037766456604004e-01 -1.240228861570358276e-01 -1.722793132066726685e-01 -1.775659471750259399e-01 -4.675693437457084656e-02
8.730975911021232605e-03 2.326396554708480835e-01 2.233218997716903687e-01 2.136785350739955902e-02 2.951567471027374268e-01 1.282781548798084259e-02 -1.239166632294654846e-01 -1.510576605796813965e-01 1.845865845680236816e-01 -9.818597137928009033e-02 -3.304995596408843994e-02 -1.791549846529960632e-02 -1.875931471586227417e-01 -1.322949379682540894e-01 -2.111143767833709717e-01 1.900255531072616577e-01 -1.144995819777250290e-02 -3.177203238010406494e-01 -9.494665265083312988e-02 6.885806471109390259e-02 1.015278771519660950e-01 1.672793328762054443e-01 1.595104783773422241e-01 2.495523095130920410e-01 -3.885276019573211670e-01 -7.329985499382019043e-02 -2.306175976991653442e-01 3.171432316303253174e-01 5.487434566020965576e-02 -7.944642752408981323e-02 -1.754606515169143677e-01 2.180594019591808319e-02
-5.300043895840644836e-02 3.708535432815551758e-01 1.185373067855834961e-01 1.305082738399505615e-01 4.666559025645256042e-02 6.853403896093368530e-02 -5.170049518346786499e-02 -1.932230219244956970e-02 1.713907718658447266e-01 5.749793723225593567e-02 -3.395917266607284546e-02 1.025876775383949280e-01 -1.196383014321327209e-01 3.499035239219665527e-01 1.844603419303894043e-01 6.219959631562232971e-02 -4.698347300291061401e-03 -1.822893917560577393e-01 2.733811922371387482e-02 -1.809141933917999268e-01 2.435709536075592041e-01 3.556097149848937988e-01 2.705681137740612030e-02 -1.427365690469741821e-01 7.832622528076171875e-02 -9.006807208061218262e-02 -3.109750747680664062e-01 -5.154762044548988342e-02 -3.894178569316864014e-01 -5.902059376239776611e-02 -2.240928262472152710e-01 -8.413515239953994751e-02
5.419954657554626465e-02 3.424997925758361816e-01 3.023459017276763916e-01 1.343136876821517944e-01 2.506703138351440430e-01 -3.176889196038246155e-02 6.700543314218521118e-02 -2.639957964420318604e-01 4.431727230548858643e-01 -4.217040259391069412e-03 6.129316240549087524e-02 2.940727397799491882e-02 -1.042560264468193054e-01 1.405418813228607178e-01 -8.797562867403030396e-02 -2.933794166892766953e-03 1.815978586673736572e-01 -1.148518733680248260e-02 1.186029985547065735e-01 -2.063726633787155151e-01 2.381630390882492065e-01 8.370728045701980591e-02 -1.883055269718170166e-01 -1.707713454961776733e-01 3.168387711048126221e-01 -5.206597596406936646e-02 -1.877539604902267456e-01 1.334848403930664062e-01 -3.218982741236686707e-02 -1.762241683900356293e-02 -1.549203414469957352e-02 -1.303577423095703125e-01
1.004639416933059692e-01 1.070817112922668457e-01 -3.728669881820678711e-01 1.029461026191711426e-01 3.595589101314544678e-01 -8.219607919454574585e-02 -4.943120852112770081e-02 -8.651119470596313477e-02 4.330096542835235596e-01 -3.404171206057071686e-03 -4.046378731727600098e-01 -8.419686555862426758e-02 5.277145281434059143e-02 -1.344493869692087173e-02 -9.039583802223205566e-02 1.226959824562072754e-01 -1.402448117733001709e-01 -1.977127045392990112e-01 4.927723482251167297e-02 1.815099418163299561e-01 1.137909591197967529e-01 1.441500037908554077e-01 6.846018601208925247e-03 -6.901546567678451538e-02 1.440768688917160034e-01 -1.423333734273910522e-01 -7.210713624954223633e-02 2.485289424657821655e-01 -1.272463798522949219e-02 -1.319839358329772949e-01 1.477301120758056641e-01 -1.351495087146759033e-01
1.709436178207397461e-01 1.588661223649978638e-01 -8.201559633016586304e-02 -1.878778934478759766e-01 2.771135866641998291e-01 1.916794925928115845e-01 2.219521254301071167e-01 -2.831582129001617432e-01 1.820185780525207520e-01 1.158826798200607300e-01 3.821794316172599792e-02 2.847849428653717041e-01 2.198615223169326782e-01 2.526770532131195068e-01 -4.531105607748031616e-02 8.991755545139312744e-02 1.481864154338836670e-01 -3.978931903839111328e-01 -4.897543787956237793e-02 5.647489428520202637e-02 9.482928365468978882e-02 -1.738239377737045288e-01 -2.430275268852710724e-02 1.459292471408843994e-01 -3.278921544551849365e-02 1.262220293283462524e-01 -2.295330464839935303e-01 1.949744075536727905e-01 -1.603049635887145996e-01 1.111109927296638489e-01 5.830004438757896423e-02 1.139556765556335449e-01
1.524153947830200195e-01 1.275581680238246918e-02 -1.381779313087463379e-01 -2.723213434219360352e-01 2.128075063228607178e-01 2.689462304115295410e-01 1.726842820644378662e-01 -1.935086250305175781e-01 2.435031384229660034e-01 7.157273590564727783e-02 -2.181539237499237061e-01 3.442627564072608948e-02 1.840490102767944336e-01 1.627852171659469604e-01 1.011410914361476898e-02 1.218036413192749023e-01 1.927862018346786499e-01 -3.873367607593536377e-01 -1.652486771345138550e-01 -2.457088977098464966e-01 -3.798097837716341019e-03 6.481797993183135986e-02 -1.078793406486511230e-01 -2.303111404180526733e-01 1.845177859067916870e-01 -1.783174723386764526e-01 -2.696298360824584961e-01 1.203103512525558472e-01 -3.953100647777318954e-03 -7.845897227525711060e-03 -1.136831119656562805e-01 1.314790546894073486e-02
3.444591462612152100e-01 3.272981047630310059e-01 -8.130095899105072021e-02 1.813230961561203003e-01 3.190334141254425049e-02 2.301431298255920410e-01 -2.578491568565368652e-01 -2.817415259778499603e-02 -3.256988525390625000e-02 6.566389650106430054e-02 -1.346362978219985962e-01 4.539756992016918957e-05 -1.145575661212205887e-03 2.427629679441452026e-01 -1.903013139963150024e-01 3.742480576038360596e-01 2.490356117486953735e-01 -1.848878562450408936e-01 1.924020424485206604e-02 5.714446678757667542e-02 7.294015586376190186e-02 3.081793524324893951e-02 -9.576915949583053589e-02 -7.348322868347167969e-02 -5.760711804032325745e-02 -1.722262650728225708e-01 -9.909436851739883423e-02 2.224679887294769287e-01 2.521567642688751221e-01 -9.247299283742904663e-02 -2.578983008861541748e-01 -5.607131496071815491e-02
-4.310761690139770508e-01 2.100100666284561157e-01 -3.327572718262672424e-02 -3.825263679027557373e-02 2.638323307037353516e-01 -6.001506373286247253e-02 1.049572154879570007e-01 1.614355891942977905e-01 4.006139561533927917e-02 5.573975667357444763e-02 -3.141171038150787354e-01 -1.648243963718414307e-01 -1.364372372627258301e-01 8.728308975696563721e-02 1.469477452337741852e-02 -1.798261553049087524e-01 2.322721481323242188e-01 -2.567752897739410400e-01 2.771490812301635742e-02 2.749375104904174805e-01 2.175565212965011597e-01 2.081015855073928833e-01 2.316756732761859894e-02 -3.122853673994541168e-02 1.609643250703811646e-01 8.886943757534027100e-02 -2.079807817935943604e-01 2.663637101650238037e-01 1.529383212327957153e-01 -3.964399546384811401e-02 -5.498928204178810120e-02 -5.904405936598777771e-02
-1.896357238292694092e-01 7.466701418161392212e-02 1.880732476711273193e-01 -9.767469018697738647e-02 -2.187375128269195557e-01 2.601188421249389648e-01 -6.385994702577590942e-02 -5.470081046223640442e-02 1.935685276985168457e-01 -1.934419423341751099e-01 -6.750350445508956909e-02 -9.717509895563125610e-02 -1.575523428618907928e-02 3.387779593467712402e-01 3.537128269672393799e-01 -8.408442139625549316e-02 1.001191958785057068e-01 -4.893026351928710938e-01 1.884611397981643677e-01 6.960830837488174438e-02 1.519213914871215820e-01 2.281075865030288696e-01 1.219432577490806580e-01 -1.281420141458511353e-01 4.503903165459632874e-02 -1.535875201225280762e-01 -6.784457247704267502e-03 1.372883319854736328e-01 -8.571816980838775635e-02 3.642203658819198608e-02 -5.491010099649429321e-02 -4.974662140011787415e-02
-1.752938330173492432e-02 3.954060673713684082e-01 2.897964417934417725e-01 -2.001346796751022339e-01 -8.548139780759811401e-02 7.055126875638961792e-02 -4.323687404394149780e-02 3.331523239612579346e-01 1.782106161117553711e-01 -4.206201061606407166e-02 -1.470737308263778687e-01 -2.655721083283424377e-02 1.368331760168075562e-01 -2.230514958500862122e-02 1.488413959741592407e-01 2.022617906332015991e-01 -5.132828280329704285e-02 -2.453359663486480713e-01 5.743267387151718140e-02 3.505330532789230347e-02 3.602870181202888489e-02 8.596114814281463623e-02 5.138987675309181213e-02 -7.456001639366149902e-02 -7.027713209390640259e-02 -3.201828300952911377e-01 -2.705085873603820801e-01 3.380074203014373779e-01 -9.708931297063827515e-02 -1.029105708003044128e-01 3.123978897929191589e-02 2.364443838596343994e-01
1.121058240532875061e-01 2.103119492530822754e-01 6.779993325471878052e-02 -1.197278052568435669e-01 2.366970926523208618e-01 2.225261479616165161e-01 -1.179544255137443542e-01 5.522707477211952209e-02 1.028375700116157532e-01 -2.558065354824066162e-01 -2.784701064229011536e-02 9.373637288808822632e-02 7.774845510721206665e-02 -1.458950787782669067e-01 2.314079105854034424e-01 -8.128236234188079834e-02 2.125855535268783569e-01 -1.023180410265922546e-01 -1.462774872779846191e-01 2.082786560058593750e-01 4.218328595161437988e-01 -3.429039940237998962e-02 -1.040599346160888672e-01 -1.390976607799530029e-01 1.555948406457901001e-01 -3.028717450797557831e-02 -4.337029457092285156e-01 1.627297252416610718e-01 2.888891100883483887e-02 -1.877631694078445435e-01 3.893936425447463989e-02 -1.471571922302246094e-01
-9.700898081064224243e-02 1.426837742328643799e-01 -1.464364677667617798e-01 -1.877696253359317780e-03 8.473493158817291260e-02 1.444931328296661377e-01 -9.212177991867065430e-02 -2.811220884323120117e-01 -1.766291260719299316e-02 1.415174156427383423e-01 4.715656489133834839e-02 -9.018024802207946777e-02 -1.827698945999145508e-01 3.715016543865203857e-01 -2.098508551716804504e-02 3.915493190288543701e-01 2.915422022342681885e-01 -5.186531692743301392e-02 5.797421932220458984e-02 4.007940292358398438e-01 3.754811733961105347e-02 1.162686496973037720e-01 -6.915640085935592651e-02 1.418871432542800903e-01 -3.518473356962203979e-02 1.628961227834224701e-02 -2.040770947933197021e-01 2.774787545204162598e-01 -3.095699660480022430e-02 -1.160191074013710022e-01 9.903158061206340790e-03 2.261762768030166626e-01
-5.004381760954856873e-03 2.105472385883331299e-01 2.293797284364700317e-01 -2.311609685420989990e-01 3.108506500720977783e-01 1.354528218507766724e-01 2.048772275447845459e-01 -3.352879881858825684e-01 1.519532501697540283e-01 9.916408360004425049e-02 -1.534149199724197388e-01 -1.829325109720230103e-01 -1.217654198408126831e-01 2.251300662755966187e-01 5.444541573524475098e-02 -1.390165686607360840e-01 -2.010053396224975586e-02 -9.715662896633148193e-02 -3.395627140998840332e-01 1.093348488211631775e-01 1.246112585067749023e-02 1.819796562194824219e-01 -1.637701177969574928e-03 1.441587805747985840e-01 -4.261578619480133057e-02 2.209955900907516479e-01 -8.669744431972503662e-02 2.157885432243347168e-01 -7.340790331363677979e-02 -1.744143068790435791e-01 -1.853653937578201294e-01 1.908919215202331543e-01
7.904324680566787720e-03 2.481892108917236328e-01 -6.183309480547904968e-02 -1.426403759978711605e-03 3.745026886463165283e-01 -5.987589806318283081e-02 -2.470793128013610840e-01 -3.037756308913230896e-02 4.466447532176971436e-01 -1.058948785066604614e-01 -1.054687947034835815e-01 -5.195243284106254578e-02 8.785940706729888916e-02 -4.787134006619453430e-02 -6.208102777600288391e-02 1.283280402421951294e-01 -1.694993972778320312e-01 -3.153195977210998535e-01 -1.826260387897491455e-01 1.579024195671081543e-01 3.735651820898056030e-02 4.952020943164825439e-02 7.697233557701110840e-02 -1.454689800739288330e-01 1.305116433650255203e-02 -4.204939007759094238e-01 -2.331383973360061646e-01 7.629414647817611694e-02 -8.934597671031951904e-02 -1.003110408782958984e-01 1.115086302161216736e-02 -3.376518562436103821e-02
1.370633095502853394e-01 2.879730761051177979e-01 -5.420873314142227173e-02 -2.635843157768249512e-01 2.458494752645492554e-01 5.335244908928871155e-02 -2.070918679237365723e-01 -1.002579629421234131e-01 1.322842687368392944e-01 3.075699806213378906e-01 -2.077732980251312256e-01 -1.199181154370307922e-01 2.347348183393478394e-01 -1.246406063437461853e-01 6.044188886880874634e-02 2.519571185111999512e-01 -5.824216827750205994e-02 3.053629212081432343e-02 2.677873373031616211e-01 1.605477035045623779e-01 3.091212213039398193e-01 1.534326225519180298e-01 2.650362253189086914e-02 -1.679069101810455322e-01 -3.028800338506698608e-02 -1.106910333037376404e-01 -2.137306630611419678e-01 6.512204557657241821e-02 5.693775415420532227e-02 -1.542640775442123413e-01 2.250161021947860718e-01 1.079665049910545349e-01
3.194550424814224243e-02 4.810965433716773987e-02 7.742559164762496948e-02 -6.988550722599029541e-02 2.819379270076751709e-01 -8.111815899610519409e-03 1.078605726361274719e-01 1.670768558979034424e-01 2.191549986600875854e-01 1.179109588265419006e-01 -3.718479275703430176e-01 -2.578485757112503052e-02 -1.573173254728317261e-01 2.572865486145019531e-01 1.521776467561721802e-01 2.110290527343750000e-01 7.343694567680358887e-02 -7.880473136901855469e-02 7.380237430334091187e-02 2.918062508106231689e-01 2.896241247653961182e-01 -9.109361469745635986e-02 2.881820499897003174e-01 -1.842694431543350220e-01 -6.181414704769849777e-03 -3.650657832622528076e-03 -5.708461254835128784e-02 2.394426912069320679e-01 2.143932729959487915e-01 -7.366484403610229492e-02 -2.755176126956939697e-01 8.859908580780029297e-02
7.233516126871109009e-02 2.865004241466522217e-01 -1.963961124420166016e-01 2.529360540211200714e-02 2.489088475704193115e-01 1.636787652969360352e-01 2.571286559104919434e-01 -3.765384554862976074e-01 8.571795374155044556e-02 1.178999766707420349e-01 -1.000698208808898926e-01 1.044126674532890320e-01 5.858323723077774048e-02 3.303658664226531982e-01 2.273219972848892212e-01 5.802356451749801636e-02 1.294124722480773926e-01 -3.217810392379760742e-01 2.147479206323623657e-01 1.542616076767444611e-02 1.267386078834533691e-01 8.196292072534561157e-02 7.258608192205429077e-02 -1.017703860998153687e-01 -4.232802614569664001e-02 4.932589828968048096e-02 3.470978932455182076e-03 3.583197295665740967e-02 -1.716254651546478271e-01 2.709254324436187744e-01 2.526414580643177032e-02 2.301845103502273560e-01
3.059851527214050293e-01 3.242830038070678711e-01 -1.155834197998046875e-01 -2.544279396533966064e-01 3.023156225681304932e-01 1.221604198217391968e-01 7.967823743820190430e-02 -2.607702314853668213e-01 -6.315000355243682861e-02 2.492133900523185730e-02 1.278832554817199707e-01 6.845406442880630493e-02 2.849831283092498779e-01 3.581739962100982666e-01 7.909786701202392578e-02 -1.127856671810150146e-01 1.736632734537124634e-01 -2.965716719627380371e-01 -9.043122828006744385e-02 8.313123136758804321e-02 8.558762073516845703e-02 4.761195555329322815e-02 1.239355579018592834e-01 -2.393370866775512695e-02 5.042691156268119812e-02 -4.293860867619514465e-02 2.522101998329162598e-02 2.924544811248779297e-01 9.175455570220947266e-02 1.308434307575225830e-01 -1.129364520311355591e-01 2.737904898822307587e-02
7.026612013578414917e-02 1.979048848152160645e-01 -1.032286435365676880e-01 3.744758069515228271e-01 1.903125494718551636e-01 1.608402840793132782e-02 5.424530804157257080e-02 -1.225135177373886108e-01 4.659447371959686279e-01 2.587786614894866943e-01 -8.788990974426269531e-02 -4.885100759565830231e-03 1.572400331497192383e-01 8.774017915129661560e-03 -6.847092509269714355e-02 6.712985038757324219e-02 8.726689219474792480e-02 2.126880921423435211e-02 3.917300701141357422e-02 1.684821695089340210e-01 2.208188474178314209e-01 3.163830190896987915e-02 -2.252802252769470215e-01 -1.302332729101181030e-01 8.827964216470718384e-02 -2.383144348859786987e-01 -2.368811815977096558e-01 2.565311491489410400e-01 1.766175627708435059e-01 -1.061446368694305420e-01 1.449818611145019531e-01 1.389686316251754761e-01
5.968828871846199036e-02 2.539190948009490967e-01 -7.762706279754638672e-02 -2.695044577121734619e-01 1.141886785626411438e-02 7.582354545593261719e-02 1.196631789207458496e-01 -1.512382775545120239e-01 3.028730489313602448e-02 -2.658439874649047852e-01 3.156242370605468750e-01 -7.284110039472579956e-02 5.420133937150239944e-03 4.322140216827392578e-01 -1.263409256935119629e-01 1.944503486156463623e-01 2.774642109870910645e-01 -4.325000345706939697e-01 1.580985188484191895e-01 1.581591665744781494e-01 1.255362182855606079e-01 1.064342707395553589e-01 -2.411618269979953766e-02 1.247067376971244812e-01 -2.309168194187805057e-04 -3.171011805534362793e-02 -9.844211488962173462e-02 4.948893561959266663e-02 -5.856141448020935059e-02 -1.187485735863447189e-02 1.153324618935585022e-01 -7.625764608383178711e-02
-1.603711582720279694e-02 3.635492920875549316e-01 8.867791853845119476e-03 9.898044914007186890e-02 1.883170157670974731e-01 -2.386620044708251953e-01 1.111779585480690002e-01 -7.396955788135528564e-02 3.136846125125885010e-01 1.971933394670486450e-01 -5.545219779014587402e-02 -1.185752898454666138e-01 4.560022428631782532e-02 3.201332390308380127e-01 -7.432247698307037354e-02 9.288806468248367310e-02 2.389958947896957397e-01 -1.009887680411338806e-01 -7.951211184263229370e-03 -3.004331290721893311e-01 2.913440167903900146e-01 1.655897647142410278e-01 -1.692903786897659302e-02 2.072097361087799072e-02 2.942605316638946533e-01 -1.018138080835342407e-01 -2.361897081136703491e-01 1.543066352605819702e-01 -1.290743350982666016e-01 -3.433883190155029297e-02 4.804557189345359802e-02 -8.337716013193130493e-02
-2.139409780502319336e-01 3.128499984741210938e-01 1.960653066635131836e-01 -1.028822502121329308e-03 1.766260713338851929e-01 1.441656649112701416e-01 4.514219239354133606e-03 3.193736076354980469e-01 3.886832296848297119e-02 -7.959131896495819092e-02 -2.024359703063964844e-01 -2.355508692562580109e-02 1.244842410087585449e-01 2.217720746994018555e-01 2.779587507247924805e-01 7.927412167191505432e-03 4.054537042975425720e-02 -2.643716633319854736e-01 -5.456759128719568253e-03 3.632103279232978821e-02 1.323581486940383911e-01 1.509749144315719604e-01 1.681167483329772949e-01 -5.678305774927139282e-02 -3.342264890670776367e-02 -3.320966660976409912e-01 -1.584579050540924072e-01 1.417161226272583008e-01 -3.281527757644653320e-02 -3.932157456874847412e-01 -1.243355870246887207e-01 -9.487395174801349640e-03
-3.403703495860099792e-02 5.032950043678283691e-01 2.970270812511444092e-02 -1.518730223178863525e-01 2.969589233398437500e-01 2.438913881778717041e-01 2.148082107305526733e-01 -2.384367734193801880e-01 2.169948965311050415e-01 -2.938442304730415344e-02 -1.952356472611427307e-02 1.970704495906829834e-01 1.715646386146545410e-01 1.947883069515228271e-01 1.389184743165969849e-01 -1.197055056691169739e-01 5.886262282729148865e-02 -3.416407108306884766e-01 1.882151961326599121e-01 1.114540100097656250e-01 -5.330571532249450684e-02 2.696058899164199829e-02 -1.193540319800376892e-01 -1.286532282829284668e-01 -1.628018915653228760e-01 -4.171774163842201233e-02 -1.505024824291467667e-02 3.804808482527732849e-02 -4.076997935771942139e-02 1.781220883131027222e-01 1.266700476408004761e-01 3.167590126395225525e-02
1.718213409185409546e-02 1.907707750797271729e-01 1.128136888146400452e-01 4.145112261176109314e-02 3.648815453052520752e-01 3.251018375158309937e-02 1.829581558704376221e-01 1.875173449516296387e-01 1.141629517078399658e-01 1.762751936912536621e-01 -4.006287455558776855e-02 -9.643380343914031982e-02 -3.459505364298820496e-02 -5.400936678051948547e-02 1.831366308033466339e-02 -7.178403437137603760e-02 2.816365957260131836e-01 1.112736463546752930e-01 7.047162950038909912e-02 3.859453201293945312e-01 2.549703419208526611e-01 1.256296783685684204e-01 2.218661457300186157e-01 -3.008045852184295654e-01 -1.913917250931262970e-02 -1.629009097814559937e-01 -2.747280597686767578e-01 1.252979338169097900e-01 1.422126963734626770e-02 -6.499619781970977783e-02 -2.755323648452758789e-01 1.299109160900115967e-01
3.275698125362396240e-01 -4.882095847278833389e-03 -1.556687653064727783e-01 -2.109074741601943970e-01 1.519938111305236816e-01 2.553519606590270996e-01 8.844257891178131104e-02 -3.247300982475280762e-01 2.937600612640380859e-01 -6.859172135591506958e-02 3.714453428983688354e-02 -6.147466972470283508e-02 7.428796589374542236e-02 1.213807538151741028e-01 -2.810749970376491547e-02 -1.206723786890506744e-02 2.482432723045349121e-01 -4.230032563209533691e-01 -1.466867327690124512e-01 -1.748300045728683472e-01 1.239176169037818909e-01 4.203977063298225403e-02 -2.107762359082698822e-02 -2.816885411739349365e-01 1.367682218551635742e-01 -1.511481851339340210e-01 -8.746286481618881226e-02 1.943169832229614258e-01 -8.561421185731887817e-02 3.328583389520645142e-02 -1.365023851394653320e-01 3.807121142745018005e-02
1.102767791599035263e-02 2.573268711566925049e-01 -3.358925133943557739e-02 -2.404301427304744720e-03 1.974132210016250610e-01 9.661915898323059082e-02 4.405029863119125366e-02 -4.284465014934539795e-01 6.780151277780532837e-02 1.849529594182968140e-01 -2.805660963058471680e-01 -1.825352758169174194e-01 -8.542019128799438477e-02 2.378922700881958008e-01 -2.203246653079986572e-01 3.646426200866699219e-01 1.331587582826614380e-01 -2.368515729904174805e-01 1.354685239493846893e-02 2.618322372436523438e-01 1.141072213649749756e-01 -6.423947960138320923e-02 4.479190800338983536e-03 -6.830678880214691162e-02 -1.596467792987823486e-01 2.815074101090431213e-02 -1.255718618631362915e-01 1.128581464290618896e-01 -2.399469614028930664e-01 1.310047805309295654e-01 1.353350933641195297e-02 9.147752821445465088e-02
1.569994091987609863e-01 4.407112598419189453e-01 -1.903402432799339294e-02 -2.431631535291671753e-01 1.140009015798568726e-01 1.772025823593139648e-01 3.859081268310546875e-01 -1.637313663959503174e-01 1.710130721330642700e-01 -1.306444257497787476e-01 -1.380523145198822021e-01 8.240637928247451782e-02 -6.009966880083084106e-02 1.327679604291915894e-01 3.223181888461112976e-02 4.395171627402305603e-02 1.539236158132553101e-01 -2.039946615695953369e-01 1.757689863443374634e-01 6.495582312345504761e-02 2.764918506145477295e-01 3.410004079341888428e-02 -3.432244062423706055e-02 -1.126999258995056152e-01 -2.154754288494586945e-02 -3.108057938516139984e-02 -6.521610915660858154e-02 -1.035759672522544861e-01 2.584138512611389160e-01 -8.018191903829574585e-02 9.342034906148910522e-02 3.389330506324768066e-01
-8.497903496026992798e-02 2.934777736663818359e-01 1.115201339125633240e-01 -1.738899797201156616e-01 2.744381725788116455e-01 3.277175724506378174e-01 5.566451326012611389e-02 2.077732533216476440e-01 8.469465374946594238e-02 -3.272970393300056458e-02 4.976904019713401794e-03 -1.973528116941452026e-01 -1.586748808622360229e-01 6.686977297067642212e-02 2.444893307983875275e-02 -3.092151309829205275e-04 2.893498167395591736e-02 -1.635596454143524170e-01 6.614659726619720459e-02 9.733653813600540161e-02 3.457103371620178223e-01 2.490224242210388184e-01 -1.988161355257034302e-01 -1.013801340013742447e-02 1.075098812580108643e-01 3.072745501995086670e-01 -9.179319441318511963e-02 2.150391340255737305e-01 -9.071270376443862915e-02 -6.618634797632694244e-03 -1.458712667226791382e-01 -3.236276805400848389e-01
-1.774539202451705933e-01 1.916498690843582153e-01 1.180953234434127808e-01 -2.049028277397155762e-01 -9.216774255037307739e-03 -6.706058233976364136e-02 7.843817025423049927e-02 -1.022094767540693283e-02 4.859307408332824707e-01 3.441234827041625977e-01 4.257381707429885864e-02 1.218059882521629333e-01 2.526296488940715790e-02 2.817766964435577393e-01 -1.647495478391647339e-01 7.633827626705169678e-02 1.107545718550682068e-01 -2.224910855293273926e-01 -1.142210047692060471e-02 2.802338600158691406e-01 1.052638068795204163e-01 2.011700123548507690e-01 -3.042391873896121979e-02 9.512115269899368286e-02 8.142173290252685547e-02 -7.131043821573257446e-02 -1.049159616231918335e-01 1.509849578142166138e-01 -2.136407196521759033e-01 8.522135019302368164e-02 -2.731695175170898438e-01 -7.619494944810867310e-02
1.495122164487838745e-01 5.101047158241271973e-01 2.607825100421905518e-01 -1.573642641305923462e-01 7.668013125658035278e-02 -1.853044778108596802e-01 -2.029957436025142670e-02 -2.602210938930511475e-01 -3.154969513416290283e-01 7.999105751514434814e-02 -1.620647162199020386e-01 -1.006205230951309204e-01 4.857911542057991028e-02 1.213747337460517883e-01 -7.875942438840866089e-02 1.499069202691316605e-02 2.733353972434997559e-01 -1.656447201967239380e-01 1.347027868032455444e-01 -3.713619336485862732e-02 2.345762997865676880e-01 7.818290591239929199e-02 4.355612024664878845e-02 3.023345023393630981e-02 -1.173540949821472168e-01 2.291424386203289032e-02 -1.748757809400558472e-01 7.608520239591598511e-02 -2.633601427078247070e-01 -7.118595391511917114e-02 -1.973512023687362671e-01 -2.850628830492496490e-02
-2.451407760381698608e-01 2.068162858486175537e-01 8.228315971791744232e-03 -1.695876419544219971e-01 8.208405226469039917e-02 2.489264756441116333e-01 1.195640042424201965e-01 1.116194799542427063e-01 2.120685875415802002e-01 -3.665960207581520081e-02 4.150792583823204041e-02 -1.868684440851211548e-01 -1.745882183313369751e-01 1.361655890941619873e-01 1.221437379717826843e-01 7.313576340675354004e-02 1.881611347198486328e-01 -9.637977927923202515e-02 5.115107446908950806e-02 8.832088112831115723e-02 3.750061988830566406e-01 3.747664690017700195e-01 -8.707626163959503174e-02 -1.598612964153289795e-01 1.001906469464302063e-01 1.954367198050022125e-02 3.629481419920921326e-03 3.713765740394592285e-01 3.268756717443466187e-02 -7.063028961420059204e-02 8.873304724693298340e-02 -2.983057200908660889e-01
6.172677502036094666e-02 1.549659222364425659e-01 1.684423089027404785e-01 1.759469658136367798e-01 2.186842560768127441e-01 2.981605194509029388e-02 1.924958378076553345e-01 -1.134514734148979187e-01 3.313819468021392822e-01 9.750440716743469238e-02 3.354820981621742249e-02 -2.260044068098068237e-01 1.881112009286880493e-01 1.253894716501235962e-01 -3.014709949493408203e-01 6.772045791149139404e-02 2.752313911914825439e-01 -1.193619668483734131e-01 2.018358111381530762e-01 -2.891225814819335938e-01 1.228611469268798828e-01 2.822467386722564697e-01 4.012715816497802734e-02 -1.071980688720941544e-03 -1.069721882231533527e-03 1.546916514635086060e-01 -2.079321295022964478e-01 3.243047893047332764e-01 -8.765759319067001343e-02 -1.779126375913619995e-02 2.582994848489761353e-02 -6.631546467542648315e-02
-2.290945202112197876e-01 1.748561114072799683e-01 1.615179628133773804e-01 -1.236895844340324402e-01 1.979812234640121460e-01 6.043833494186401367e-02 2.532648742198944092e-01 -1.113053038716316223e-02 1.783328205347061157e-01 -1.844304203987121582e-01 -1.246502399444580078e-01 -6.131356209516525269e-02 -2.424623370170593262e-01 -6.419881433248519897e-02 8.510219305753707886e-02 5.770705267786979675e-02 4.413644224405288696e-02 -1.199347451329231262e-01 -3.199033439159393311e-02 1.480671912431716919e-01 4.475253224372863770e-01 3.883641958236694336e-01 4.741417709738016129e-03 -2.537442445755004883e-01 -8.615943789482116699e-02 -7.228809595108032227e-02 -3.352391123771667480e-01 9.860534220933914185e-02 4.350363090634346008e-02 -1.352259218692779541e-01 -1.224554609507322311e-03 -1.047377474606037140e-02
-3.468210995197296143e-01 3.628888726234436035e-01 6.758024543523788452e-02 -1.051489189267158508e-01 3.510265350341796875e-01 6.329866498708724976e-02 2.317491769790649414e-01 -2.705255150794982910e-01 2.513227462768554688e-01 5.900099407881498337e-03 -2.155717164278030396e-01 -3.924385085701942444e-02 1.350913643836975098e-01 1.798316389322280884e-01 7.501207292079925537e-02 -1.057608574628829956e-01 2.498991042375564575e-01 -3.296626508235931396e-01 7.062193751335144043e-02 1.332167088985443115e-01 8.944188058376312256e-02 -1.814975403249263763e-02 -3.275364870205521584e-04 2.402733266353607178e-02 -9.699938446283340454e-02 7.008972018957138062e-02 -8.668139576911926270e-02 -3.706379979848861694e-02 2.215905338525772095e-01 1.492356806993484497e-01 4.621342197060585022e-02 1.374603342264890671e-02
-2.493544667959213257e-02 1.169541999697685242e-01 -4.641474038362503052e-02 -7.556021958589553833e-02 3.214263021945953369e-01 1.194213703274726868e-01 -9.178173542022705078e-02 -1.938002705574035645e-01 1.606052070856094360e-01 4.984772205352783203e-02 -1.236335560679435730e-01 -3.699980303645133972e-02 -1.876805126667022705e-01 2.185631543397903442e-02 -2.523276805877685547e-01 1.329219788312911987e-01 -1.208588778972625732e-01 -3.819499313831329346e-01 7.525359280407428741e-03 8.209974318742752075e-02 2.612182199954986572e-01 6.119798123836517334e-02 4.106381163001060486e-02 3.490919470787048340e-01 -3.817562162876129150e-01 -1.579636149108409882e-02 -2.294262498617172241e-01 5.762171372771263123e-02 7.326003164052963257e-02 -1.655517965555191040e-01 -1.842696964740753174e-01 -1.442584097385406494e-01
-5.173917859792709351e-02 3.076646625995635986e-01 -1.337138116359710693e-01 -1.772773563861846924e-01 4.620752334594726562e-01 -8.605825901031494141e-02 -7.349769026041030884e-02 1.177836805582046509e-01 1.649391502141952515e-01 4.283159971237182617e-02 -1.770735830068588257e-01 1.079799681901931763e-01 1.461500972509384155e-01 -2.678474783897399902e-01 7.511949539184570312e-02 -3.587888553738594055e-02 7.100892812013626099e-02 -1.867727041244506836e-01 7.509309798479080200e-02 3.927236050367355347e-02 1.049427017569541931e-01 5.970593169331550598e-02 -1.310743987560272217e-01 1.137257143855094910e-01 -1.051027700304985046e-01 -3.403908610343933105e-01 -2.037913501262664795e-01 1.906187832355499268e-01 -3.294352591037750244e-01 -1.700117141008377075e-01 7.135939598083496094e-02 -4.444932565093040466e-02
1.698532104492187500e-01 2.143656313419342041e-01 -3.714854642748832703e-02 -8.807148039340972900e-02 2.605040669441223145e-01 1.672950536012649536e-01 9.553187340497970581e-02 -5.173679441213607788e-02 2.421976476907730103e-01 -1.740352809429168701e-01 -8.713427186012268066e-02 1.184495631605386734e-02 7.006362080574035645e-02 -6.915779411792755127e-02 1.573696173727512360e-02 -2.492377907037734985e-01 1.531270146369934082e-01 2.714380621910095215e-02 -1.929855197668075562e-01 3.020426034927368164e-01 4.462611377239227295e-01 -1.323421150445938110e-01 -1.675412952899932861e-01 -2.061601132154464722e-01 1.831294894218444824e-01 -8.891435712575912476e-02 -1.325113177299499512e-01 1.353453695774078369e-01 -1.596034318208694458e-01 -2.978912591934204102e-01 8.418104797601699829e-02 -3.400237858295440674e-02
2.044449001550674438e-01 4.773867130279541016e-02 -1.406719833612442017e-01 -2.234903126955032349e-01 1.615837365388870239e-01 3.611730039119720459e-01 2.004200816154479980e-01 -2.144963443279266357e-01 2.112876176834106445e-01 -2.033165423199534416e-03 3.607790684327483177e-03 1.571701467037200928e-02 1.276878863573074341e-01 1.433151811361312866e-01 6.907626241445541382e-02 3.415374830365180969e-02 1.972299665212631226e-01 -3.786529302597045898e-01 -4.506286606192588806e-02 -3.076489269733428955e-01 -5.667258054018020630e-02 1.793190985918045044e-01 -6.286331266164779663e-02 -2.554220855236053467e-01 8.091994374990463257e-02 -1.529559046030044556e-01 -2.426501959562301636e-01 1.965633779764175415e-01 -9.399580955505371094e-02 -1.606744714081287384e-02 -9.565589576959609985e-02 1.629350185394287109e-01
-2.633604919537901878e-03 3.936751484870910645e-01 1.439507305622100830e-01 2.194973230361938477e-01 1.524569392204284668e-01 1.291181296110153198e-01 7.335885614156723022e-02 1.857539564371109009e-01 2.088796496391296387e-01 6.209436804056167603e-03 -4.273033514618873596e-02 -4.924289509654045105e-02 2.682675234973430634e-02 3.853619098663330078e-01 1.706536263227462769e-01 1.937663257122039795e-01 3.067226707935333252e-02 -1.699957847595214844e-01 -8.781744539737701416e-02 -7.023264467716217041e-02 2.112365067005157471e-01 2.285798937082290649e-01 2.184698432683944702e-01 6.989987939596176147e-02 -2.486617118120193481e-01 7.214292883872985840e-02 -4.764703288674354553e-02 1.827873438596725464e-01 -3.171425461769104004e-01 3.019750677049160004e-02 -1.864517033100128174e-01 3.945829346776008606e-02
4.091164097189903259e-02 3.985876739025115967e-01 1.429477035999298096e-01 2.647409737110137939e-01 7.918558269739151001e-02 -1.813330352306365967e-01 1.832337230443954468e-01 -3.654305636882781982e-02 1.224242001771926880e-01 1.527515053749084473e-01 7.458382844924926758e-02 3.143092691898345947e-01 -1.594520658254623413e-01 2.241352647542953491e-01 -9.736371040344238281e-02 1.353475172072649002e-02 2.782341539859771729e-01 -3.857510387897491455e-01 7.956372946500778198e-02 1.318188607692718506e-01 2.462159693241119385e-01 4.672407731413841248e-02 -1.840276271104812622e-01 -3.058495558798313141e-02 -6.932157278060913086e-02 1.124409027397632599e-02 -5.572071671485900879e-02 -1.379591040313243866e-02 -1.761025786399841309e-01 -1.903228014707565308e-01 -9.009151905775070190e-02 1.255469918251037598e-01
8.940561860799789429e-02 4.163168072700500488e-01 1.078748703002929688e-02 -4.380270093679428101e-02 3.179921507835388184e-01 1.752592623233795166e-01 -9.880658239126205444e-02 3.273894488811492920e-01 1.033537238836288452e-01 4.925087466835975647e-02 8.599817752838134766e-02 -7.598723471164703369e-02 1.985139027237892151e-02 -1.110728830099105835e-01 -1.381516605615615845e-01 -6.341491639614105225e-02 2.669335305690765381e-01 -8.710041642189025879e-02 2.388887405395507812e-01 2.896651625633239746e-01 3.067895770072937012e-01 1.958784461021423340e-01 1.293063610792160034e-01 -2.832088153809309006e-03 -2.595659904181957245e-02 -7.867524772882461548e-02 -1.631098389625549316e-01 -1.788361184298992157e-02 -1.332639995962381363e-02 -3.087722957134246826e-01 8.612140268087387085e-02 -1.177259255200624466e-03
-5.997870489954948425e-02 3.235260844230651855e-01 1.400409489870071411e-01 -1.925004571676254272e-01 2.520243823528289795e-01 9.057658165693283081e-02 -1.206762865185737610e-01 -2.297832965850830078e-01 1.661013662815093994e-01 2.034791857004165649e-01 1.927132755517959595e-01 9.863496571779251099e-02 -2.857874333858489990e-01 8.235455304384231567e-02 -1.190355569124221802e-01 -4.416420683264732361e-02 1.185651868581771851e-01 -7.676481455564498901e-02 1.730059832334518433e-01 6.197708845138549805e-02 4.759052395820617676e-02 1.848885864019393921e-01 -5.934843420982360840e-02 -1.228239089250564575e-01 1.008815765380859375e-01 2.380703687667846680e-01 1.437541097402572632e-02 4.587871730327606201e-01 -6.500517576932907104e-02 -2.050673216581344604e-01 -1.876670271158218384e-01 -8.786990493535995483e-02
1.968229115009307861e-01 4.555313289165496826e-01 -1.066720262169837952e-01 -1.808283179998397827e-01 2.138518840074539185e-01 1.619061976671218872e-01 -2.827466726303100586e-01 -1.886818110942840576e-01 2.749739913269877434e-03 6.766314804553985596e-02 -5.715221539139747620e-02 5.843614041805267334e-02 2.366017550230026245e-01 -1.146258190274238586e-01 -1.120143458247184753e-01 1.036288440227508545e-01 -1.308460831642150879e-01 -1.513329446315765381e-01 5.812177807092666626e-02 1.621630042791366577e-01 2.321214228868484497e-01 2.732121348381042480e-01 4.609299823641777039e-02 1.856467872858047485e-02 1.483445167541503906e-01 -2.365706562995910645e-01 -2.548048794269561768e-01 4.939322173595428467e-02 2.610812149941921234e-02 -3.616681694984436035e-02 1.866922080516815186e-01 -1.887759119272232056e-01
-2.914250791072845459e-01 1.221986114978790283e-01 2.581952512264251709e-01 -1.555554121732711792e-01 2.108551859855651855e-01 -1.840629242360591888e-02 -7.973861694335937500e-02 -3.443238735198974609e-01 2.029722929000854492e-01 2.619241774082183838e-01 1.560088526457548141e-02 5.663412064313888550e-02 6.216660141944885254e-02 3.137035965919494629e-01 -1.375088244676589966e-01 -9.727373719215393066e-02 9.067507833242416382e-02 -2.911880910396575928e-01 -3.112217644229531288e-03 -1.331454515457153320e-01 1.622786670923233032e-01 1.680875420570373535e-01 3.293716907501220703e-01 -1.176670268177986145e-01 -1.774324849247932434e-02 1.478164941072463989e-01 -5.964878946542739868e-02 1.363045573234558105e-01 -1.292646825313568115e-01 -2.139585316181182861e-01 -2.882345393300056458e-02 -1.932874880731105804e-02
-1.242058053612709045e-01 2.683242261409759521e-01 2.299114763736724854e-01 -1.831341236829757690e-01 2.646314203739166260e-01 1.588948518037796021e-01 1.551521569490432739e-01 3.161226809024810791e-01 1.590427011251449585e-02 -1.101725623011589050e-01 -2.482201009988784790e-01 1.712647080421447754e-02 2.420792728662490845e-01 8.516287803649902344e-02 1.668469905853271484e-01 -6.879262626171112061e-02 3.611977770924568176e-02 -2.164119184017181396e-01 -5.693421512842178345e-02 4.317271709442138672e-02 1.871485859155654907e-01 -1.193531379103660583e-01 1.252765208482742310e-01 -1.770718209445476532e-02 -7.580593973398208618e-02 -1.272883713245391846e-01 -2.158063203096389771e-01 2.006202936172485352e-01 -8.293118327856063843e-02 -3.868472874164581299e-01 -2.243885397911071777e-01 1.347761717624962330e-03
[truncated: 3,264,303 more chars]
