# Supplementary material for: The Language of Innovation
Source: PLoS One. 2020 Apr 30;15(4):e0230107. doi: 10.1371/journal.pone.0230107 (PMC7194493; doi:10.1371/journal.pone.0230107)
Supplement: S7 File — (GZ) [file pone.0230107.s007.tar.gz › 1985-1989/V2Run_1_VS_4500_embeddings1985-1989ED32.txt]

-2.849156735464930534e-03 -1.868634521961212158e-01 -1.458852887153625488e-01 -1.944078207015991211e-01 8.135078102350234985e-02 2.017561495304107666e-01 2.455396950244903564e-01 -5.435420200228691101e-02 2.257466614246368408e-01 -6.201245263218879700e-02 -8.852850645780563354e-02 -3.010206222534179688e-01 8.626870810985565186e-02 1.143404170870780945e-01 -3.445520401000976562e-01 -1.502795070409774780e-01 1.746064573526382446e-01 3.724991902709007263e-02 1.641583070158958435e-02 -1.729377359151840210e-01 9.826032072305679321e-02 7.765853404998779297e-02 1.883702874183654785e-01 -3.840885162353515625e-01 -1.772116869688034058e-01 -1.157602742314338684e-01 1.904321163892745972e-01 1.066811531782150269e-01 -1.031129853799939156e-03 -1.245147436857223511e-01 -3.256263136863708496e-01 7.498826086521148682e-02
7.790154218673706055e-02 8.875936269760131836e-02 1.262768357992172241e-01 2.230432331562042236e-01 7.243844121694564819e-02 2.453154921531677246e-01 2.854882180690765381e-01 -5.332102067768573761e-03 8.659055829048156738e-02 1.569203585386276245e-01 -4.451180249452590942e-02 -2.678436338901519775e-01 -6.123972311615943909e-02 7.980439066886901855e-02 -7.985604926943778992e-03 -2.414312586188316345e-02 -3.629816472530364990e-01 -3.313921391963958740e-02 9.326694905757904053e-02 -1.800154149532318115e-01 -3.654611110687255859e-01 1.477262824773788452e-01 2.788119316101074219e-01 -8.976344019174575806e-02 -1.116276457905769348e-01 2.863946259021759033e-01 1.188622266054153442e-01 2.942047417163848877e-01 7.916897535324096680e-02 -8.362613618373870850e-02 -9.980954229831695557e-02 -1.525257825851440430e-01
4.036774039268493652e-01 -8.965241163969039917e-02 9.937956929206848145e-02 1.953933089971542358e-01 8.889549970626831055e-02 -6.891862303018569946e-02 2.557534873485565186e-01 -2.048930674791336060e-01 2.612111866474151611e-01 -9.530238062143325806e-02 -2.724511623382568359e-01 -1.408178359270095825e-01 -2.008069008588790894e-01 5.662691593170166016e-02 -1.442367732524871826e-01 1.769258826971054077e-01 -6.549818813800811768e-02 1.989706158638000488e-01 1.378563493490219116e-01 2.562869712710380554e-02 -3.726043999195098877e-01 1.898316442966461182e-01 2.571040093898773193e-01 -1.475302577018737793e-01 -1.245890016434714198e-04 2.387147769331932068e-02 -1.345534920692443848e-01 1.154474318027496338e-01 4.156390577554702759e-02 -2.590946108102798462e-02 -9.748711436986923218e-02 -1.539974808692932129e-01
2.312540709972381592e-01 7.369145285338163376e-03 -1.299649178981781006e-01 -1.031364351511001587e-01 1.738698780536651611e-01 1.342204809188842773e-01 2.486652731895446777e-01 2.869420349597930908e-01 -1.257897615432739258e-01 3.223785161972045898e-01 2.365970239043235779e-02 -1.829658299684524536e-01 -1.316652297973632812e-01 5.759487673640251160e-02 -9.378755837678909302e-02 1.497483998537063599e-01 -8.126912266016006470e-02 1.374446451663970947e-01 -1.899717748165130615e-01 -1.604067534208297729e-01 -2.579310536384582520e-01 2.016045898199081421e-02 1.702846214175224304e-02 -3.012398779392242432e-01 -2.696746587753295898e-01 2.712366580963134766e-01 3.980784490704536438e-02 2.524746954441070557e-01 1.415476500988006592e-01 5.480318889021873474e-02 -1.680922657251358032e-01 -1.125201284885406494e-01
3.382531702518463135e-01 -1.993562430143356323e-01 1.031593903899192810e-01 1.196025311946868896e-01 5.911718308925628662e-02 -7.294103503227233887e-02 2.402142882347106934e-01 -1.304177492856979370e-01 -1.686752401292324066e-02 2.437691092491149902e-01 3.459198400378227234e-02 -1.686775237321853638e-01 1.124866157770156860e-01 2.657059431076049805e-01 -2.087341994047164917e-01 2.532247267663478851e-02 -5.925610661506652832e-02 3.101578950881958008e-01 -4.926035553216934204e-02 -5.412117391824722290e-02 -1.129793673753738403e-01 2.112362533807754517e-01 1.392270177602767944e-01 -3.416114449501037598e-01 9.019886702299118042e-02 1.360422223806381226e-01 -5.599478632211685181e-02 -1.276874989271163940e-01 -4.911410063505172729e-02 2.146980762481689453e-01 -3.056408464908599854e-01 -1.844141334295272827e-01
2.605274915695190430e-01 4.112294316291809082e-02 1.062966510653495789e-01 -3.181497752666473389e-02 4.187288880348205566e-02 -1.422623246908187866e-01 3.540765941143035889e-01 3.673712164163589478e-02 -8.176232874393463135e-02 1.439059972763061523e-01 -1.273523271083831787e-01 -2.970639429986476898e-02 -1.019717566668987274e-02 2.907824218273162842e-01 -2.034776806831359863e-01 -8.614964038133621216e-02 9.842286258935928345e-02 4.787175655364990234e-01 -1.712091565132141113e-01 -1.375987231731414795e-01 -3.035108447074890137e-01 -1.419405080378055573e-02 1.627656966447830200e-01 -2.671113610267639160e-01 -3.056627511978149414e-02 6.902839243412017822e-02 -1.334081590175628662e-02 1.278703808784484863e-01 2.622402906417846680e-01 -1.085940524935722351e-01 1.727219857275485992e-02 -1.052577570080757141e-01
4.028722941875457764e-01 6.071720644831657410e-02 -2.416439652442932129e-01 1.889379918575286865e-01 4.775571078062057495e-02 -1.455817669630050659e-01 3.908624053001403809e-01 6.007578223943710327e-03 9.471331536769866943e-02 6.362530402839183807e-03 4.229013994336128235e-02 -2.354393601417541504e-01 1.279820352792739868e-01 2.995317578315734863e-01 -2.469674199819564819e-01 -9.452344477176666260e-02 2.328017726540565491e-02 1.271717995405197144e-01 -2.216339409351348877e-01 -2.642988972365856171e-02 -2.576436102390289307e-01 1.874716877937316895e-01 2.184316813945770264e-01 -1.706509105861186981e-02 7.583826780319213867e-03 -1.276970207691192627e-01 1.086327061057090759e-01 2.592184841632843018e-01 8.320759981870651245e-02 1.409932225942611694e-02 -4.704002290964126587e-02 -2.485270239412784576e-02
2.363916188478469849e-01 -1.017731651663780212e-01 1.533121913671493530e-01 -9.575165063142776489e-02 2.290325760841369629e-01 2.345116883516311646e-01 2.447025477886199951e-01 8.198466151952743530e-02 -1.951832440681755543e-03 3.204290568828582764e-01 4.532522335648536682e-02 -2.953094542026519775e-01 -1.605688780546188354e-02 -1.345926336944103241e-02 -3.221148252487182617e-01 -1.934105157852172852e-01 3.300530835986137390e-02 7.498827576637268066e-02 -3.181303739547729492e-01 -3.451271727681159973e-02 -7.726442068815231323e-02 1.020752340555191040e-01 3.393558785319328308e-02 -8.090632408857345581e-02 -1.956842541694641113e-01 2.041835486888885498e-01 5.806416645646095276e-02 1.599156707525253296e-01 1.156520769000053406e-01 -3.858065232634544373e-02 -2.810577452182769775e-01 -2.398089915513992310e-01
2.733863890171051025e-01 -1.566130518913269043e-01 -1.742538362741470337e-01 -1.266620308160781860e-01 -9.179427474737167358e-02 2.767755687236785889e-01 3.055484592914581299e-01 1.596466153860092163e-01 3.055528365075588226e-02 3.009591102600097656e-01 -6.430256366729736328e-02 -4.181275069713592529e-01 2.547691389918327332e-02 1.192948669195175171e-01 9.986417368054389954e-03 1.487443894147872925e-01 -6.237123906612396240e-02 -6.095990911126136780e-02 -3.589253500103950500e-02 2.729023993015289307e-02 -5.150343105196952820e-02 2.163391187787055969e-02 2.648819088935852051e-01 -8.737020194530487061e-03 3.640015050768852234e-02 3.296821713447570801e-01 7.593228667974472046e-02 2.777141928672790527e-01 -1.094781085848808289e-01 -4.778849892318248749e-03 -2.088851183652877808e-01 1.063963100314140320e-01
1.750159263610839844e-02 1.256715320050716400e-02 1.886779367923736572e-01 -2.136697322130203247e-01 2.210615128278732300e-01 1.001113932579755783e-02 1.614211350679397583e-01 -2.327112108469009399e-02 1.435131132602691650e-01 4.636804014444351196e-02 -9.571329504251480103e-02 7.365433126688003540e-02 1.292637884616851807e-01 2.454139664769172668e-02 1.014574244618415833e-01 1.973745971918106079e-01 -2.134329229593276978e-01 1.655202060937881470e-01 -1.734578758478164673e-01 -5.788169801235198975e-02 -2.206158190965652466e-01 -3.273022547364234924e-02 7.071591913700103760e-02 -2.743919193744659424e-01 -1.273032575845718384e-01 -1.808280050754547119e-01 1.206445917487144470e-01 1.826586723327636719e-01 2.025793865323066711e-02 -2.896204292774200439e-01 -5.653008818626403809e-01 -4.145746678113937378e-02
3.399204015731811523e-01 8.043733984231948853e-02 -6.129035027697682381e-04 -9.807874262332916260e-02 -1.521969586610794067e-01 2.462256997823715210e-01 4.078247845172882080e-01 -6.252796947956085205e-02 1.447359472513198853e-02 1.819165796041488647e-01 -1.810295134782791138e-01 -3.382398486137390137e-01 9.861220419406890869e-02 2.603020370006561279e-01 1.366487294435501099e-01 1.954117603600025177e-02 -3.805475309491157532e-02 9.638714790344238281e-02 -5.568494554609060287e-03 -1.562764048576354980e-01 -1.655574142932891846e-01 -7.970564067363739014e-02 3.449488580226898193e-01 5.156545713543891907e-02 3.886425495147705078e-02 2.466803193092346191e-01 4.602816328406333923e-02 3.977789077907800674e-03 2.453220635652542114e-01 -1.337136179208755493e-01 -2.771243266761302948e-02 -5.827316641807556152e-02
1.857522279024124146e-01 -9.312264621257781982e-02 1.400313340127468109e-02 5.738966166973114014e-02 9.904362261295318604e-02 1.213502883911132812e-01 3.447265028953552246e-01 1.714524924755096436e-01 8.690582960844039917e-02 5.242710188031196594e-02 -8.067935705184936523e-02 -1.304447799921035767e-01 -2.991494834423065186e-01 8.925823867321014404e-02 -2.812860012054443359e-01 2.131066173315048218e-01 1.634292118251323700e-02 -1.003065630793571472e-01 -4.861431196331977844e-02 -2.164394110441207886e-01 4.486131295561790466e-02 1.342714577913284302e-01 2.008772045373916626e-01 -3.195158839225769043e-01 -9.005078673362731934e-02 8.242685347795486450e-02 2.827815115451812744e-01 2.254424840211868286e-01 2.260096818208694458e-01 2.517155706882476807e-01 -2.054899483919143677e-01 1.911443658173084259e-02
2.923574447631835938e-01 -7.215579506009817123e-03 1.159513965249061584e-01 -2.873025536537170410e-01 1.672893166542053223e-01 -1.604357808828353882e-01 3.246013224124908447e-01 1.567144989967346191e-01 4.020297527313232422e-02 -6.116906553506851196e-02 4.053826630115509033e-02 -2.928208112716674805e-01 -5.057655647397041321e-02 1.807209700345993042e-01 -1.673282980918884277e-01 1.388236582279205322e-01 -1.190921068191528320e-01 1.084920987486839294e-01 -2.120455913245677948e-02 -2.716958150267601013e-02 -2.917928397655487061e-01 3.001345321536064148e-02 2.182417660951614380e-01 -1.171384006738662720e-01 -1.981904655694961548e-01 5.704050138592720032e-02 -2.184899151325225830e-01 3.302518129348754883e-01 4.064646735787391663e-02 7.599067687988281250e-02 -1.797250658273696899e-01 2.144797742366790771e-01
1.135903522372245789e-01 -9.346716105937957764e-02 -3.807064518332481384e-02 2.594278454780578613e-01 -5.845690146088600159e-02 2.489204555749893188e-01 5.911551713943481445e-01 2.617888450622558594e-01 -5.636775866150856018e-02 -1.652793437242507935e-01 -9.995025396347045898e-02 -5.669001489877700806e-02 1.885460317134857178e-01 3.239783048629760742e-01 -3.912440442945808172e-04 5.847225710749626160e-02 2.249025180935859680e-02 1.513080000877380371e-01 6.225408986210823059e-02 9.167787432670593262e-02 1.412471830844879150e-01 -5.179832503199577332e-02 8.562117815017700195e-02 -1.062831729650497437e-01 -8.327293395996093750e-02 2.288896888494491577e-01 6.481110304594039917e-02 7.650425285100936890e-02 2.104392200708389282e-01 -8.797078579664230347e-02 -2.000944465398788452e-01 1.492051407694816589e-02
4.192897677421569824e-01 -1.166515797376632690e-01 9.274651296436786652e-03 2.892693132162094116e-02 -4.091878887265920639e-03 1.743128895759582520e-01 2.519605159759521484e-01 9.139886498451232910e-02 -4.916005581617355347e-02 1.445933878421783447e-01 -2.276526391506195068e-01 -4.779583811759948730e-01 8.094234019517898560e-02 -4.942595493048429489e-03 -1.339105963706970215e-01 -3.037993311882019043e-01 -9.909509867429733276e-02 8.493322134017944336e-02 -8.733774535357952118e-03 1.594950407743453979e-01 4.594491422176361084e-02 -8.555968105792999268e-02 1.629736572504043579e-01 -5.149064585566520691e-02 -9.434907883405685425e-02 2.653061449527740479e-01 -2.134061604738235474e-02 1.588998883962631226e-01 1.736257970333099365e-01 -1.296733133494853973e-02 -2.491149604320526123e-01 9.204632788896560669e-02
-2.743499912321567535e-02 -1.486280709505081177e-01 3.960404545068740845e-02 1.174448132514953613e-01 -1.977423727512359619e-01 1.030200645327568054e-01 4.812377989292144775e-01 5.467467010021209717e-02 2.398834526538848877e-01 8.957654982805252075e-02 -1.472382396459579468e-01 -2.108596116304397583e-01 3.320069983601570129e-02 2.592360675334930420e-01 6.332418322563171387e-02 1.504664570093154907e-01 1.137404963374137878e-01 1.537697911262512207e-01 1.407302021980285645e-01 -7.073897402733564377e-03 -1.000120863318443298e-01 -4.919910337775945663e-03 -4.968141764402389526e-02 -1.466546654701232910e-01 2.380784042179584503e-02 2.102338671684265137e-01 -4.620689526200294495e-02 3.407650589942932129e-01 1.530295461416244507e-01 3.986528888344764709e-02 -3.975179195404052734e-01 -1.197831258177757263e-01
-5.827523418702185154e-04 -1.094685792922973633e-01 1.294799242168664932e-02 -5.000843852758407593e-02 1.054519042372703552e-01 -3.118029534816741943e-01 2.221247255802154541e-01 1.245303303003311157e-01 -1.184827554970979691e-02 1.509916186332702637e-01 -9.882202744483947754e-02 -2.855326533317565918e-01 8.166746795177459717e-02 1.983632333576679230e-02 -5.144730210304260254e-01 -1.771139912307262421e-02 -1.120340749621391296e-01 3.221977055072784424e-01 -2.423686832189559937e-01 -6.175161525607109070e-02 -2.849411778151988983e-02 1.445494778454303741e-02 2.927691340446472168e-01 -2.857709527015686035e-01 -1.079610884189605713e-01 1.571505218744277954e-01 7.700674980878829956e-02 1.358500421047210693e-01 1.219915524125099182e-01 -3.704329207539558411e-02 -1.071731653064489365e-02 3.797629103064537048e-02
4.055358469486236572e-02 -2.959832176566123962e-02 6.602435559034347534e-02 4.793472215533256531e-02 -2.486430667340755463e-02 3.041924834251403809e-01 2.332696020603179932e-01 9.827747941017150879e-02 1.467266976833343506e-01 1.882668286561965942e-01 1.839151233434677124e-02 -1.384318470954895020e-01 5.305911228060722351e-02 2.520730486139655113e-03 -8.719935268163681030e-02 1.179748028516769409e-01 -4.221745580434799194e-02 2.865179181098937988e-01 2.874271757900714874e-02 -1.535517275333404541e-01 -7.625155150890350342e-02 2.097295075654983521e-01 4.010379910469055176e-01 -1.871021687984466553e-01 1.762792617082595825e-01 -2.493269592523574829e-01 -2.619202136993408203e-01 -9.069880098104476929e-02 7.325309514999389648e-02 -3.227186799049377441e-01 -2.663414776325225830e-01 -1.683540195226669312e-01
2.955530285835266113e-01 -2.556216418743133545e-01 -1.788248121738433838e-01 -6.637926399707794189e-02 2.939353883266448975e-02 1.036712080240249634e-01 2.885274291038513184e-01 1.363646537065505981e-01 -1.589387208223342896e-01 1.537618134170770645e-02 -1.686278581619262695e-01 1.171718984842300415e-01 -2.219919413328170776e-01 2.012087218463420868e-02 2.764176391065120697e-02 5.213946849107742310e-02 3.226161748170852661e-02 6.590349972248077393e-02 -2.745142579078674316e-01 -1.208523660898208618e-01 -1.008099019527435303e-01 -4.813746362924575806e-02 1.607020944356918335e-01 2.001237496733665466e-02 -2.579584158957004547e-02 -1.187481135129928589e-01 1.390186548233032227e-01 1.169742196798324585e-01 1.645059287548065186e-01 -2.858166694641113281e-01 -4.930562674999237061e-01 2.072424739599227905e-01
3.150331974029541016e-01 -7.795741409063339233e-02 -2.032388001680374146e-02 3.053165078163146973e-01 1.179897636175155640e-01 3.911166191101074219e-01 1.852014362812042236e-01 -1.913743764162063599e-01 1.036672219634056091e-01 7.791993021965026855e-02 -1.116169095039367676e-01 -1.016152724623680115e-01 2.126529067754745483e-01 1.529059112071990967e-01 -1.702324748039245605e-01 9.368257224559783936e-02 1.015108004212379456e-01 6.487218290567398071e-02 -2.022750228643417358e-01 -3.529072040691971779e-03 7.340260595083236694e-02 1.969254314899444580e-01 2.236122637987136841e-01 -6.178466975688934326e-02 -1.749809980392456055e-01 -6.108915433287620544e-02 -1.734797507524490356e-01 2.244077473878860474e-01 3.043078184127807617e-01 7.652604579925537109e-02 -1.655085235834121704e-01 -1.522630006074905396e-01
2.196162045001983643e-01 -1.752719581127166748e-01 -3.996731713414192200e-02 1.530162245035171509e-01 -5.225910339504480362e-03 9.976033121347427368e-02 9.502653032541275024e-02 9.671312570571899414e-02 2.783125638961791992e-01 3.932840824127197266e-01 -2.595287933945655823e-02 -3.978044390678405762e-01 -1.722420901060104370e-01 1.429916620254516602e-01 -2.455651164054870605e-01 9.368009120225906372e-02 3.098472021520137787e-02 2.452586889266967773e-01 -1.590206027030944824e-01 6.471402198076248169e-02 -1.731643825769424438e-01 -1.110222712159156799e-01 2.866809368133544922e-01 -1.411433070898056030e-01 -1.303426027297973633e-01 1.428716927766799927e-01 -4.987329244613647461e-03 -1.211161389946937561e-01 3.998835757374763489e-02 -3.394293412566184998e-02 -9.362129122018814087e-02 -2.425110787153244019e-01
4.708994030952453613e-01 -4.252849146723747253e-02 1.251834072172641754e-02 -7.498393952846527100e-02 9.031037241220474243e-02 1.412141509354114532e-02 1.339247524738311768e-01 -3.793314844369888306e-02 -6.108946353197097778e-02 3.295543789863586426e-01 -2.532690763473510742e-02 -1.147417575120925903e-01 -1.336572468280792236e-01 1.390061527490615845e-01 -1.576218456029891968e-01 1.574639976024627686e-01 -2.032299041748046875e-01 1.354409307241439819e-01 -2.193028777837753296e-01 2.091107964515686035e-01 -1.224989593029022217e-01 2.114894539117813110e-01 9.257525205612182617e-02 -1.771131455898284912e-01 2.142897108569741249e-03 7.308205962181091309e-02 9.127083420753479004e-02 2.802560925483703613e-01 2.348484396934509277e-01 1.346308737993240356e-01 -2.365613877773284912e-01 2.395059019327163696e-01
-8.866728097200393677e-02 2.149323225021362305e-01 -1.808218657970428467e-01 1.065942496061325073e-01 1.834180057048797607e-01 3.837262839078903198e-02 2.167471200227737427e-01 2.344117909669876099e-01 6.952688843011856079e-02 3.608191758394241333e-02 8.105304092168807983e-03 -2.398699522018432617e-01 9.657771140336990356e-02 -1.113362535834312439e-01 -3.313418328762054443e-01 2.607846558094024658e-01 -3.773333504796028137e-02 2.741325199604034424e-01 -4.054258018732070923e-02 -1.508190878666937351e-03 -2.545714974403381348e-01 1.328774094581604004e-01 3.135569095611572266e-01 -2.729349732398986816e-01 -3.486994653940200806e-02 4.304303601384162903e-02 -1.177655458450317383e-01 -1.519279778003692627e-01 2.695727646350860596e-01 9.495331346988677979e-02 -2.000898271799087524e-01 -7.967774569988250732e-02
2.973794341087341309e-01 -1.131856888532638550e-01 -3.027752935886383057e-01 -9.911582618951797485e-02 -1.601367741823196411e-01 8.091550320386886597e-02 1.952583044767379761e-01 1.278377790004014969e-02 -1.071878820657730103e-01 2.366921305656433105e-01 1.608279645442962646e-01 8.598510175943374634e-02 3.262579441070556641e-01 -4.834593459963798523e-02 -2.343528568744659424e-01 -1.029671728610992432e-01 -2.463524937629699707e-01 -3.000965155661106110e-02 1.240561529994010925e-01 -5.722844600677490234e-02 9.483117610216140747e-03 2.841113209724426270e-01 1.753869652748107910e-01 1.387951672077178955e-01 -2.247209250926971436e-01 6.846793740987777710e-02 1.663848012685775757e-01 1.184082254767417908e-01 1.730606555938720703e-01 3.028414212167263031e-02 -3.244627714157104492e-01 8.704527467489242554e-02
1.234035119414329529e-01 -2.455117106437683105e-01 3.651950880885124207e-02 9.533435106277465820e-02 -1.712070107460021973e-01 -1.417307704687118530e-01 8.410445600748062134e-02 2.136387676000595093e-01 -1.751743853092193604e-01 2.146611362695693970e-01 -9.475632011890411377e-02 -3.177650272846221924e-02 -5.379497632384300232e-02 1.838053613901138306e-01 -4.207175672054290771e-01 3.777015209197998047e-02 -9.437313675880432129e-02 2.433133870363235474e-01 -2.846287488937377930e-01 -9.508937597274780273e-02 -1.806984245777130127e-01 -1.340559870004653931e-01 2.125345766544342041e-01 -5.587603524327278137e-02 4.887178167700767517e-02 1.464546620845794678e-01 7.843642681837081909e-02 2.947488725185394287e-01 1.523692011833190918e-01 -3.188853859901428223e-01 -9.622772783041000366e-02 -4.457416385412216187e-02
1.577115356922149658e-01 -3.536898493766784668e-01 3.360792528837919235e-03 6.010794267058372498e-02 1.101948246359825134e-01 -1.832168996334075928e-01 6.351707130670547485e-02 7.601124048233032227e-02 3.488568589091300964e-02 2.852257192134857178e-01 -2.811089344322681427e-02 -1.304056644439697266e-01 8.291407674551010132e-02 1.173882260918617249e-01 -1.297229677438735962e-01 -1.083061620593070984e-01 -2.207698673009872437e-02 3.179005086421966553e-01 -2.909249365329742432e-01 5.089155584573745728e-02 -2.251253426074981689e-01 4.725206643342971802e-03 3.437826335430145264e-01 -2.835919559001922607e-01 1.326824277639389038e-01 1.634635031223297119e-01 3.210874646902084351e-02 3.134341537952423096e-01 1.170257925987243652e-01 -1.874060779809951782e-01 -6.336407363414764404e-02 8.237225562334060669e-02
4.080301821231842041e-01 1.708948910236358643e-01 -1.766314059495925903e-01 1.049234494566917419e-01 -7.514669001102447510e-02 3.515387699007987976e-02 -5.423982068896293640e-02 -5.726166069507598877e-03 -8.362452685832977295e-02 4.138451814651489258e-01 -1.721784472465515137e-01 -2.488424181938171387e-01 6.921730935573577881e-02 1.054539456963539124e-01 -2.811403274536132812e-01 -6.302853673696517944e-02 3.993297368288040161e-02 2.474014312028884888e-01 2.742418050765991211e-01 -4.388254880905151367e-02 -6.260774284601211548e-02 -8.999656140804290771e-02 2.022305130958557129e-01 -9.079153835773468018e-02 -2.325956895947456360e-02 3.340490162372589111e-01 1.044677868485450745e-01 7.780351489782333374e-02 1.505428999662399292e-01 -2.238338813185691833e-02 -1.732488572597503662e-01 -1.079297065734863281e-02
1.384956687688827515e-01 -8.022586256265640259e-02 -2.555273473262786865e-01 2.080026268959045410e-01 -1.201301719993352890e-02 1.057335641235113144e-02 3.907655179500579834e-01 8.617589622735977173e-02 1.092512160539627075e-01 1.253952831029891968e-01 4.309928044676780701e-02 -3.668846189975738525e-01 -6.384672969579696655e-02 1.323139220476150513e-01 -8.054926991462707520e-02 2.570215165615081787e-01 1.419519484043121338e-01 -2.840772569179534912e-01 -3.524207696318626404e-02 -2.281692177057266235e-01 -1.527202725410461426e-01 8.829881995916366577e-02 1.486897617578506470e-01 -1.558441072702407837e-01 -1.839225739240646362e-01 1.486753225326538086e-01 1.146387681365013123e-01 -2.834825962781906128e-02 2.702977657318115234e-01 -1.447415500879287720e-01 -2.247899174690246582e-01 -3.318856656551361084e-02
2.317948043346405029e-01 -2.982578575611114502e-01 1.006349250674247742e-01 2.424620091915130615e-01 -8.247975260019302368e-02 -9.690625965595245361e-02 2.996605932712554932e-01 2.433948665857315063e-01 1.391449421644210815e-01 1.545825749635696411e-01 -5.973873659968376160e-02 -3.481011465191841125e-02 9.195353835821151733e-02 -1.832768879830837250e-02 -2.258695662021636963e-01 -1.215374469757080078e-01 -2.012332528829574585e-01 2.776262760162353516e-01 -2.344082295894622803e-01 -1.621419191360473633e-02 -3.002463281154632568e-01 -1.580537110567092896e-01 7.889766246080398560e-02 -3.081645071506500244e-01 -5.451627075672149658e-02 1.284126639366149902e-01 6.102890893816947937e-02 2.036297321319580078e-01 1.507667154073715210e-01 -1.180976703763008118e-01 -1.387892570346593857e-02 -9.963854402303695679e-02
9.276578575372695923e-02 -2.310577183961868286e-01 7.888101041316986084e-02 1.436557471752166748e-01 2.430240660905838013e-01 8.793405443429946899e-02 3.482406735420227051e-01 2.716956138610839844e-01 -4.294831678271293640e-02 2.424377501010894775e-01 -3.469169512391090393e-02 1.482236664742231369e-02 5.596795678138732910e-02 1.805555969476699829e-01 -4.203917682170867920e-01 -1.290586441755294800e-01 -2.835043705999851227e-02 1.409690529108047485e-01 -1.640277653932571411e-01 -8.395896293222904205e-03 -1.907437145709991455e-01 -1.392471790313720703e-01 2.606611847877502441e-01 -1.462526023387908936e-01 -7.312417775392532349e-02 1.524229943752288818e-01 5.489285290241241455e-02 1.672990024089813232e-01 2.982819452881813049e-02 -2.989693582057952881e-01 9.843386709690093994e-02 7.615973055362701416e-02
2.165718376636505127e-01 -1.421234905719757080e-01 -9.188867360353469849e-02 1.122993603348731995e-01 9.809196926653385162e-03 -7.431431114673614502e-02 4.247157871723175049e-01 -1.547439303249120712e-02 1.242335662245750427e-01 -1.369677390903234482e-02 -1.808367371559143066e-01 -1.137080043554306030e-01 -2.891648411750793457e-01 2.199323773384094238e-01 -4.336463212966918945e-01 1.100904420018196106e-01 3.366336598992347717e-02 1.328129917383193970e-01 7.890128344297409058e-02 1.106788516044616699e-01 -2.595520615577697754e-01 4.375845938920974731e-02 2.810741961002349854e-01 -1.158840507268905640e-01 -3.300406038761138916e-01 -5.174655467271804810e-02 -3.632791712880134583e-02 1.051879748702049255e-01 -1.105177681893110275e-02 -5.285428464412689209e-02 -3.731884062290191650e-02 7.024000585079193115e-02
2.730913162231445312e-01 8.249285817146301270e-02 8.517366833984851837e-03 1.376334875822067261e-01 -1.874444074928760529e-02 1.689572483301162720e-01 1.829842031002044678e-01 3.218101263046264648e-01 1.758427917957305908e-01 1.417337208986282349e-01 2.661983668804168701e-02 -2.803640067577362061e-01 1.912147998809814453e-01 -7.563524693250656128e-02 7.325854897499084473e-02 8.604787290096282959e-03 1.413966435939073563e-02 6.550981849431991577e-02 6.317310035228729248e-02 -1.399432271718978882e-01 -6.058466061949729919e-02 1.111869737505912781e-01 2.790594007819890976e-03 -2.492560595273971558e-01 -2.876923084259033203e-01 -5.025910958647727966e-02 1.765371859073638916e-01 -5.976802855730056763e-02 2.669990658760070801e-01 -1.627173423767089844e-01 -3.809772133827209473e-01 2.939998805522918701e-01
2.347569465637207031e-01 -1.337909232825040817e-02 -3.009808063507080078e-01 5.564523488283157349e-02 2.060012817382812500e-01 -1.046140044927597046e-01 3.499056994915008545e-01 -2.963858097791671753e-02 7.972408086061477661e-02 6.787328422069549561e-02 -8.414164930582046509e-02 -2.275767177343368530e-01 -1.124940812587738037e-01 2.056187987327575684e-01 -2.704806327819824219e-01 2.079502493143081665e-01 -9.637313336133956909e-02 -3.253401815891265869e-02 2.541014924645423889e-03 4.499095305800437927e-02 -3.516621589660644531e-01 5.154344812035560608e-02 7.738306373357772827e-02 -1.541879922151565552e-01 2.682496905326843262e-01 8.627936244010925293e-03 -5.901124328374862671e-02 2.021892517805099487e-01 1.913316100835800171e-01 -1.824282854795455933e-02 -2.948094308376312256e-01 1.563660055398941040e-01
7.227748632431030273e-02 -1.290669739246368408e-01 3.026614189147949219e-01 -1.821282356977462769e-01 -1.341316699981689453e-01 2.187568098306655884e-01 -9.503533365204930305e-04 3.766441941261291504e-01 -5.741963535547256470e-02 1.750083118677139282e-01 -2.337645143270492554e-01 -4.387249648571014404e-01 5.458522588014602661e-02 2.983975410461425781e-02 -6.542149931192398071e-02 5.849429965019226074e-02 -9.288119524717330933e-02 -2.511172322556376457e-03 1.685237511992454529e-02 -1.334506273269653320e-01 -3.623389005661010742e-01 2.115953713655471802e-01 -9.925284981727600098e-02 -1.630260981619358063e-02 -2.515328526496887207e-01 -1.372844446450471878e-02 5.903408676385879517e-02 1.728151179850101471e-02 1.633235514163970947e-01 -1.121287122368812561e-01 -1.269132643938064575e-01 -1.323358416557312012e-01
3.629318177700042725e-01 -2.037431299686431885e-01 2.443890273571014404e-02 8.096599578857421875e-02 7.792180031538009644e-02 -2.779870033264160156e-01 1.749096214771270752e-01 2.005860656499862671e-01 -1.302862912416458130e-02 1.988189369440078735e-01 -1.276452988386154175e-01 -8.128282427787780762e-02 1.896661370992660522e-01 5.118586122989654541e-02 -4.615274667739868164e-01 -7.304564863443374634e-02 3.178386390209197998e-02 2.348632067441940308e-01 -1.593274176120758057e-01 -1.778350025415420532e-01 -2.711598575115203857e-01 9.390717372298240662e-03 2.167572826147079468e-01 -8.633139729499816895e-02 7.158862799406051636e-02 1.820167154073715210e-01 1.311361938714981079e-01 1.329524666070938110e-01 -7.169932872056961060e-02 -1.109026148915290833e-01 4.813410341739654541e-02 -1.085593849420547485e-01
1.612133681774139404e-01 -7.787910848855972290e-02 -8.853757381439208984e-02 -2.789948880672454834e-02 7.109374552965164185e-02 2.678298205137252808e-02 1.985853761434555054e-01 1.250122487545013428e-01 -6.494216155260801315e-03 7.650826871395111084e-02 3.398252651095390320e-02 3.829069435596466064e-02 3.760224878787994385e-01 3.743522465229034424e-01 -3.756344318389892578e-01 1.460672914981842041e-01 -2.965836822986602783e-01 -8.830654434859752655e-03 -1.980198919773101807e-01 -1.509700566530227661e-01 -1.823379844427108765e-01 1.867886446416378021e-02 2.161627113819122314e-01 -3.329344093799591064e-01 -7.466426491737365723e-02 -3.228193894028663635e-02 -1.961781270802021027e-02 1.964404284954071045e-01 1.644243113696575165e-02 1.419339627027511597e-01 -8.603292703628540039e-02 -1.771624684333801270e-01
2.317223548889160156e-01 -1.250387728214263916e-01 1.555908769369125366e-01 -1.913390681147575378e-02 5.895978584885597229e-02 9.047805331647396088e-03 9.301678836345672607e-02 7.830540835857391357e-02 1.925782710313796997e-01 1.457253545522689819e-01 -6.141658872365951538e-02 -1.790710836648941040e-01 1.380403637886047363e-01 -2.055312097072601318e-01 -8.325755596160888672e-02 2.206015437841415405e-01 2.148091346025466919e-01 1.861193031072616577e-01 9.997966885566711426e-02 -2.169948220252990723e-01 -2.736226320266723633e-01 -5.211494863033294678e-02 -7.502849400043487549e-02 -1.136415749788284302e-01 -2.458624355494976044e-02 4.741419851779937744e-01 -2.152174012735486031e-03 -4.341388866305351257e-02 3.711954057216644287e-01 -2.514069899916648865e-02 -2.768160104751586914e-01 1.878755539655685425e-02
4.400175437331199646e-02 1.375488191843032837e-01 -4.559184610843658447e-02 -1.783630996942520142e-01 1.362096518278121948e-01 1.247667372226715088e-01 1.984874457120895386e-01 -5.882379785180091858e-02 1.713207960128784180e-01 1.460648775100708008e-01 7.832350209355354309e-03 -1.735777407884597778e-01 2.942412495613098145e-01 9.356781840324401855e-03 -2.945227324962615967e-01 2.346307039260864258e-01 -3.064078688621520996e-01 1.507807821035385132e-01 -1.180850863456726074e-01 3.629957139492034912e-02 -4.691998362541198730e-01 -1.500517278909683228e-01 -2.847520820796489716e-02 -5.621323734521865845e-02 -9.268868714570999146e-03 1.629850715398788452e-01 2.026490122079849243e-01 -1.542870849370956421e-01 8.837094902992248535e-02 -2.382121086120605469e-01 -8.191663771867752075e-03 1.558134704828262329e-01
3.152405619621276855e-01 -2.700273692607879639e-01 4.044020920991897583e-02 2.141500264406204224e-02 9.994182735681533813e-02 -1.762377917766571045e-01 4.442805349826812744e-01 2.140578478574752808e-01 -1.169740855693817139e-01 -4.167044907808303833e-02 -1.260444074869155884e-01 2.301219478249549866e-02 -4.180693998932838440e-02 1.948964744806289673e-01 -3.354532718658447266e-01 7.642792910337448120e-02 -2.149708271026611328e-01 2.456622123718261719e-01 -1.791406124830245972e-01 -7.501549273729324341e-02 -5.396932363510131836e-02 1.835416853427886963e-01 1.256979852914810181e-01 -1.412312686443328857e-01 -6.424074061214923859e-03 9.931424632668495178e-03 2.100782096385955811e-01 1.419198065996170044e-01 2.580565512180328369e-01 1.565727405250072479e-02 1.921712420880794525e-02 -5.632521957159042358e-02
-6.596224755048751831e-02 -3.582783341407775879e-01 -2.082449644804000854e-01 -2.756375670433044434e-01 -1.671056076884269714e-02 1.801344007253646851e-01 3.097353279590606689e-01 9.992776811122894287e-02 3.045052662491798401e-02 2.054684907197952271e-01 -6.663134694099426270e-02 -2.643445730209350586e-01 -1.136050969362258911e-01 -1.138366386294364929e-01 2.213086932897567749e-02 -1.296601593494415283e-01 7.302787154912948608e-02 4.249963536858558655e-02 2.776428759098052979e-01 9.652440436184406281e-03 -2.841075956821441650e-01 1.872454434633255005e-01 2.343286424875259399e-01 1.192276775836944580e-01 7.214231044054031372e-02 3.134858980774879456e-02 1.206708606332540512e-02 9.670949727296829224e-02 -1.067440733313560486e-01 -2.394170612096786499e-01 -3.031497895717620850e-01 -5.607409402728080750e-02
6.469308584928512573e-02 -8.554023504257202148e-02 -7.194238901138305664e-02 -1.440431773662567139e-01 -1.062253490090370178e-01 -1.342880725860595703e-01 3.122095167636871338e-01 8.490594476461410522e-02 -4.062692821025848389e-02 1.405441313982009888e-01 -5.203547701239585876e-02 -2.037339955568313599e-01 1.527672708034515381e-01 2.429437488317489624e-01 -4.001799523830413818e-01 3.409214913845062256e-01 -1.671930849552154541e-01 2.285638451576232910e-01 -9.468029439449310303e-02 -2.231421023607254028e-01 -1.248466894030570984e-01 1.674594730138778687e-01 2.444929480552673340e-01 -1.713399142026901245e-01 -1.216046959161758423e-01 1.248614415526390076e-01 -1.846479475498199463e-01 1.675365716218948364e-01 1.403848826885223389e-01 -1.093486174941062927e-01 7.775259763002395630e-02 -4.749752581119537354e-02
-1.033465713262557983e-01 1.868652105331420898e-01 7.156107574701309204e-02 2.185695469379425049e-01 -5.034617707133293152e-02 1.835617721080780029e-01 1.100113242864608765e-01 -5.657461006194353104e-03 -2.962162252515554428e-03 2.516400516033172607e-01 -4.555397927761077881e-01 4.123175144195556641e-02 -6.504987366497516632e-03 -1.428155135363340378e-02 -2.316636592149734497e-01 5.953720584511756897e-02 2.502676285803318024e-02 3.607460260391235352e-01 3.616331517696380615e-02 -8.803313225507736206e-02 -1.902823746204376221e-01 3.002620488405227661e-02 1.109812855720520020e-01 -1.213805377483367920e-01 -4.118736833333969116e-02 -9.775088727474212646e-02 2.026457935571670532e-01 -3.503517061471939087e-02 -1.215220987796783447e-01 -1.946070194244384766e-01 -4.154587686061859131e-01 2.009115219116210938e-01
3.934878855943679810e-02 -4.540617465972900391e-01 -2.068627439439296722e-02 -4.091280698776245117e-02 7.683916389942169189e-02 7.900699973106384277e-02 1.776904314756393433e-01 2.298328839242458344e-02 -1.231502369046211243e-01 1.089174970984458923e-01 -2.563317716121673584e-01 1.056160428561270237e-03 1.031247153878211975e-01 7.019083946943283081e-02 2.074890956282615662e-02 -1.046188548207283020e-01 7.125917077064514160e-02 5.657095462083816528e-03 -8.544371277093887329e-02 -7.003006339073181152e-02 -2.752343416213989258e-01 3.511396348476409912e-01 4.162551462650299072e-01 -1.240673735737800598e-01 1.423951387405395508e-01 -1.108628362417221069e-01 1.627679169178009033e-01 -1.869339197874069214e-01 1.896291375160217285e-01 -2.317377775907516479e-01 -1.753662079572677612e-01 -8.250902593135833740e-02
9.118681401014328003e-02 -3.066079691052436829e-03 2.114304713904857635e-02 4.333096742630004883e-02 1.895748078823089600e-02 -1.696702539920806885e-01 1.100487932562828064e-01 2.955462634563446045e-01 1.130319386720657349e-01 -1.324592158198356628e-02 -1.871452629566192627e-01 3.591440245509147644e-02 2.130442708730697632e-01 4.506814181804656982e-01 -2.718479037284851074e-01 1.281981915235519409e-01 -5.993083864450454712e-02 1.981110274791717529e-01 -8.138561248779296875e-02 5.725587531924247742e-02 -8.391363918781280518e-02 1.266932934522628784e-01 1.573473364114761353e-01 -3.504130840301513672e-01 -3.116827085614204407e-02 3.112765550613403320e-01 2.620004117488861084e-01 1.714783608913421631e-01 -1.008134335279464722e-01 -5.807561334222555161e-03 -2.059017419815063477e-01 -2.747409790754318237e-02
2.724449336528778076e-01 -1.920204758644104004e-01 8.338228613138198853e-02 -1.051488071680068970e-01 -2.591066360473632812e-01 8.706547319889068604e-02 1.657756119966506958e-01 -5.433285608887672424e-02 6.873042881488800049e-02 8.185018599033355713e-02 -2.973279058933258057e-01 -2.030349820852279663e-01 1.873435080051422119e-01 -4.724176973104476929e-02 -1.424282342195510864e-01 1.633829921483993530e-01 1.030031889677047729e-01 2.319605834782123566e-02 2.079493254423141479e-01 -5.184586346149444580e-02 -2.018653154373168945e-01 2.429097443819046021e-01 1.572129130363464355e-01 -2.256095111370086670e-01 -5.715947598218917847e-02 6.358227878808975220e-02 1.828733533620834351e-01 8.890095166862010956e-03 1.798020899295806885e-01 1.142549812793731689e-01 -2.665772140026092529e-01 3.881445229053497314e-01
3.001487627625465393e-02 3.868976607918739319e-02 -3.774874657392501831e-02 4.443161189556121826e-02 6.978595256805419922e-02 1.646787673234939575e-01 3.826540410518646240e-01 2.959348857402801514e-01 1.010146215558052063e-01 -1.119085252285003662e-01 -1.677553504705429077e-01 8.128419518470764160e-02 1.469150334596633911e-01 1.143075004220008850e-01 -2.005340903997421265e-01 -2.174150384962558746e-02 -8.853200823068618774e-02 1.439740210771560669e-01 4.674006626009941101e-02 -2.029192745685577393e-01 -1.300808936357498169e-01 2.064196616411209106e-01 1.132733970880508423e-01 -1.955357789993286133e-01 1.931833922863006592e-01 -3.120562136173248291e-01 6.268982589244842529e-02 2.324947565793991089e-01 -2.120899409055709839e-01 -1.924917250871658325e-01 -3.703667521476745605e-01 3.141852095723152161e-02
1.851526945829391479e-01 2.418024390935897827e-01 9.140627086162567139e-02 -4.697114694863557816e-03 4.497817903757095337e-02 1.703581809997558594e-01 1.796946078538894653e-01 1.030439138412475586e-01 -9.242070466279983521e-02 -4.679761454463005066e-02 -1.829610466957092285e-01 -9.090719372034072876e-02 3.728917986154556274e-02 1.530160754919052124e-01 1.423037052154541016e-01 -6.263384222984313965e-02 1.466150768101215363e-02 3.427619636058807373e-01 1.197137087583541870e-01 -1.708563119173049927e-01 -3.021247684955596924e-01 1.183784827589988708e-01 -8.840726315975189209e-02 -1.162594407796859741e-01 -3.831180930137634277e-02 -3.190127611160278320e-01 3.231475651264190674e-01 1.812751442193984985e-01 2.078605145215988159e-01 -1.228666976094245911e-01 -3.671735525131225586e-01 -4.451994970440864563e-02
9.386310726404190063e-02 9.703225642442703247e-02 -1.181937456130981445e-01 -6.062224507331848145e-02 1.369570046663284302e-01 2.344573587179183960e-01 1.146209836006164551e-01 -1.891342997550964355e-01 -1.229079440236091614e-02 2.375127524137496948e-01 -1.850824803113937378e-01 -3.663335144519805908e-01 -1.928140223026275635e-01 4.590488225221633911e-02 -3.596968650817871094e-01 2.835067547857761383e-02 -1.555075198411941528e-01 1.358897686004638672e-01 -1.133914440870285034e-01 -1.662517338991165161e-01 2.442802488803863525e-02 2.609188556671142578e-01 3.748456761240959167e-02 -2.510143220424652100e-01 -2.562042772769927979e-01 2.259026318788528442e-01 -1.877763308584690094e-02 2.671982944011688232e-01 1.555918063968420029e-02 3.920233994722366333e-02 -1.812831461429595947e-01 8.778315037488937378e-02
-1.981868594884872437e-02 -2.787788510322570801e-01 3.632745891809463501e-02 -1.678456515073776245e-01 2.381128668785095215e-01 -7.203509658575057983e-02 1.542542278766632080e-01 -2.968546934425830841e-02 2.539524435997009277e-01 3.938641026616096497e-02 -2.013577148318290710e-02 -3.047578781843185425e-02 -7.981258444488048553e-03 2.312755584716796875e-01 -3.384180665016174316e-01 7.612776011228561401e-02 -1.417041420936584473e-01 1.880849450826644897e-01 -5.140260979533195496e-02 -1.954985111951828003e-01 -1.720174700021743774e-01 -2.535452842712402344e-01 1.548707038164138794e-01 -1.547597944736480713e-01 1.500796079635620117e-01 4.357981979846954346e-01 7.827126234769821167e-02 1.773558109998703003e-01 1.294437050819396973e-01 -1.220040321350097656e-01 -1.149563714861869812e-01 -1.776906996965408325e-01
-6.920345872640609741e-02 -8.161281794309616089e-02 -1.931886225938796997e-01 5.312248319387435913e-02 -1.334720551967620850e-01 -8.551005274057388306e-02 1.036921665072441101e-01 -5.310226604342460632e-02 2.532480061054229736e-01 1.380657404661178589e-01 4.143697023391723633e-02 -3.328713178634643555e-01 1.713591367006301880e-01 1.811792552471160889e-01 -3.879892528057098389e-01 1.735300123691558838e-01 -1.322359442710876465e-01 2.044921070337295532e-01 -1.412566155195236206e-01 1.723226010799407959e-01 -1.021974384784698486e-01 1.667510122060775757e-01 2.550572156906127930e-01 -3.615051135420799255e-02 -1.291353553533554077e-01 1.466745138168334961e-01 -1.210459172725677490e-01 5.426524206995964050e-02 3.639849424362182617e-01 -5.537109449505805969e-03 -2.133041024208068848e-01 -1.542364209890365601e-01
3.337946534156799316e-01 1.276076138019561768e-01 1.214441433548927307e-01 -6.665792316198348999e-02 -9.832311421632766724e-02 -5.190151557326316833e-02 1.543747335672378540e-01 9.316954016685485840e-02 1.971351057291030884e-01 -3.061285614967346191e-01 -1.915914267301559448e-01 -1.362417340278625488e-01 -2.480086125433444977e-02 7.463123649358749390e-02 -3.348347172141075134e-02 -2.697260864078998566e-02 -1.526723499409854412e-03 -8.869224786758422852e-02 -2.072917819023132324e-01 -4.042364284396171570e-02 -3.587551712989807129e-01 3.869266435503959656e-02 1.133183836936950684e-01 -4.188489019870758057e-01 -5.275088921189308167e-02 3.322451189160346985e-02 1.064316779375076294e-01 2.022164463996887207e-01 3.783860206604003906e-01 -1.423029154539108276e-01 -1.391814053058624268e-01 4.998836293816566467e-02
1.570470482110977173e-01 1.559321284294128418e-01 -1.155132651329040527e-01 -1.870291680097579956e-01 1.065533012151718140e-01 -1.138303577899932861e-01 -3.691920638084411621e-02 -1.922534406185150146e-02 1.659098267555236816e-01 -1.536949258297681808e-02 9.875807166099548340e-02 -1.695594638586044312e-01 1.597390025854110718e-01 3.189975321292877197e-01 -3.115484714508056641e-01 1.647274941205978394e-01 -1.366544812917709351e-01 1.089432835578918457e-02 -3.075394593179225922e-02 -7.460125535726547241e-02 -2.645145654678344727e-01 2.518551945686340332e-01 2.300703898072242737e-02 -3.316887021064758301e-01 -1.459365244954824448e-02 2.143912315368652344e-01 7.506606169044971466e-03 2.088255137205123901e-01 3.154792785644531250e-01 6.533319503068923950e-02 -2.721298038959503174e-01 -1.482367068529129028e-01
2.486979365348815918e-01 6.661329884082078934e-03 3.393007516860961914e-01 1.475000232458114624e-01 -1.482958197593688965e-01 -2.533312328159809113e-02 2.187658250331878662e-01 1.686388701200485229e-01 -1.507242918014526367e-01 8.205477148294448853e-02 -1.886283308267593384e-01 -1.884679496288299561e-01 3.996017202734947205e-02 1.995046138763427734e-01 -3.941833972930908203e-02 -4.262426123023033142e-02 -8.737651258707046509e-02 8.672615140676498413e-02 1.147247254848480225e-01 -1.441310625523328781e-03 -6.735067814588546753e-02 3.485307097434997559e-01 1.884156763553619385e-01 -1.872757375240325928e-01 -2.607173919677734375e-01 -3.460959345102310181e-02 1.898449510335922241e-01 -1.579624116420745850e-01 1.603659689426422119e-01 -2.016234546899795532e-01 -3.091922700405120850e-01 1.998388171195983887e-01
2.027033567428588867e-01 -2.476695775985717773e-01 2.107211016118526459e-02 3.207506835460662842e-01 3.819048404693603516e-02 -1.239267215132713318e-01 -5.097737535834312439e-02 8.544361591339111328e-02 7.525788247585296631e-02 2.511021196842193604e-01 1.752069145441055298e-01 -1.188924685120582581e-01 -4.212995525449514389e-03 2.719742357730865479e-01 -1.396138966083526611e-01 7.121769338846206665e-02 2.529207766056060791e-01 2.033661454916000366e-01 2.172999680042266846e-01 8.561406284570693970e-03 -3.161248564720153809e-01 1.585537195205688477e-01 1.037798449397087097e-01 -1.098846259992569685e-04 -1.410384923219680786e-01 -2.049827724695205688e-01 1.817865222692489624e-01 5.356113612651824951e-02 1.625355482101440430e-01 -2.121040374040603638e-01 -2.497693449258804321e-01 -1.880173981189727783e-01
2.791258692741394043e-01 -1.433330774307250977e-01 -9.281968814320862293e-04 1.545761674642562866e-01 -1.079846546053886414e-01 1.745828837156295776e-01 1.235014498233795166e-01 1.762153059244155884e-01 1.861628741025924683e-01 1.365616768598556519e-01 -1.997781544923782349e-01 -4.029265642166137695e-01 2.014876753091812134e-01 1.703440211713314056e-02 -3.222855553030967712e-02 5.354525148868560791e-02 1.591068953275680542e-01 8.402027934789657593e-02 -1.399169303476810455e-02 -2.713419795036315918e-01 -1.384108513593673706e-01 3.585771322250366211e-01 1.116541475057601929e-01 -5.215876176953315735e-02 -4.929120093584060669e-02 2.064274065196514130e-02 1.116149723529815674e-01 -6.491458043456077576e-03 1.091604959219694138e-02 7.334256917238235474e-02 -2.893537878990173340e-01 3.393328487873077393e-01
-3.233926370739936829e-02 -9.520430117845535278e-02 -1.595213711261749268e-01 -1.449047178030014038e-01 5.035760253667831421e-02 2.623923420906066895e-01 1.317210644483566284e-01 2.836695611476898193e-01 -7.518038153648376465e-02 -9.058811701834201813e-03 1.097798198461532593e-01 -2.979194521903991699e-01 -1.129822283983230591e-01 5.382983013987541199e-02 -8.916673809289932251e-02 1.793836504220962524e-01 -3.377472609281539917e-02 3.247914612293243408e-01 1.036894991993904114e-01 1.395643651485443115e-01 -2.394130527973175049e-01 1.482473164796829224e-01 4.541603028774261475e-01 -3.208885490894317627e-01 -1.170430332422256470e-01 -1.308052092790603638e-01 -3.865478932857513428e-02 -7.330409437417984009e-02 1.967711895704269409e-01 -7.454700022935867310e-02 1.247640978544950485e-02 6.642574816942214966e-02
3.449523150920867920e-01 -1.560630053281784058e-01 -1.321843713521957397e-01 1.126003786921501160e-01 8.907234668731689453e-02 3.289978578686714172e-02 6.213946640491485596e-02 1.058927923440933228e-01 -7.202009204775094986e-03 2.946144342422485352e-01 -2.229368388652801514e-01 2.182902535423636436e-03 2.050645649433135986e-01 3.124467432498931885e-01 -1.690369099378585815e-01 -3.096053143963217735e-03 1.855972036719322205e-02 3.549549877643585205e-01 -1.526046693325042725e-01 7.098834961652755737e-02 -1.437122821807861328e-01 -1.132383197546005249e-01 -8.672451972961425781e-02 -2.601676285266876221e-01 -2.697440385818481445e-01 9.183206409215927124e-02 2.107321321964263916e-01 8.496849238872528076e-02 6.658900529146194458e-03 2.280604839324951172e-01 -1.448637843132019043e-01 -1.684744358062744141e-01
2.254305034875869751e-01 -7.701604068279266357e-02 1.950565576553344727e-01 -1.849527657032012939e-02 2.966564595699310303e-01 -1.742418296635150909e-02 1.299695223569869995e-01 2.008329778909683228e-01 1.001641973853111267e-01 1.670118719339370728e-01 -2.307373732328414917e-01 -1.046451106667518616e-01 1.320147216320037842e-01 1.534790694713592529e-01 -1.257577538490295410e-02 4.311913847923278809e-01 -3.005118370056152344e-01 2.944618463516235352e-01 8.364749699831008911e-02 8.563087135553359985e-02 -5.728681758046150208e-02 1.618970632553100586e-01 2.504709959030151367e-01 -1.006290763616561890e-01 -2.014785539358854294e-03 -2.116722166538238525e-01 -4.904706403613090515e-02 6.476034969091415405e-02 2.396579235792160034e-01 -9.725870937108993530e-02 -1.628803275525569916e-02 -1.336918771266937256e-01
2.963300943374633789e-01 -2.140194624662399292e-01 1.911922246217727661e-01 1.512706652283668518e-02 8.681466430425643921e-02 8.479633927345275879e-02 1.891774088144302368e-01 4.359471425414085388e-02 1.458691656589508057e-01 1.199733614921569824e-01 -1.058328971266746521e-01 -8.825005590915679932e-02 1.351521313190460205e-01 -2.496884912252426147e-01 -2.293657809495925903e-01 2.112911194562911987e-01 2.826686389744281769e-02 9.788810461759567261e-02 8.547572046518325806e-02 -2.749152183532714844e-01 -1.983719915151596069e-01 6.201945990324020386e-02 8.017724752426147461e-02 1.410738825798034668e-01 -1.020836308598518372e-01 2.534182667732238770e-01 -6.607644259929656982e-02 1.390627175569534302e-01 2.026704102754592896e-01 5.029309168457984924e-02 -3.092003166675567627e-01 3.798846602439880371e-01
2.288464158773422241e-01 2.069762349128723145e-01 -1.394919455051422119e-01 -2.317276298999786377e-01 -9.832337498664855957e-02 1.322824358940124512e-01 1.917118877172470093e-01 -9.401228278875350952e-02 9.078636020421981812e-02 2.566121518611907959e-01 -2.001305073499679565e-01 -7.604179531335830688e-02 2.221077382564544678e-01 -2.114092558622360229e-01 -1.213328763842582703e-01 1.232527270913124084e-01 1.883251965045928955e-01 1.992925256490707397e-01 1.161357294768095016e-02 3.522906601428985596e-01 -1.003452986478805542e-01 -3.461909294128417969e-02 1.394336521625518799e-01 -2.036233991384506226e-01 -1.726916432380676270e-01 2.579990923404693604e-01 2.526439428329467773e-01 -3.179408609867095947e-02 1.143541410565376282e-01 -1.451482176780700684e-01 -1.928757280111312866e-01 -1.041167974472045898e-01
1.085735484957695007e-01 1.539499685168266296e-02 1.035450473427772522e-01 7.898768037557601929e-02 -1.657497733831405640e-01 1.499205976724624634e-01 1.207185611128807068e-01 2.477001994848251343e-01 1.294238269329071045e-01 9.680676460266113281e-02 -1.483782827854156494e-01 -3.214488625526428223e-01 1.259607672691345215e-01 -4.953804612159729004e-02 3.250059112906455994e-02 -1.001223102211952209e-01 -8.585270494222640991e-02 2.564145326614379883e-01 1.704435348510742188e-01 -1.482481658458709717e-01 4.618405178189277649e-02 8.630945533514022827e-02 1.027540713548660278e-01 -2.058929949998855591e-01 -3.389687240123748779e-01 4.015219584107398987e-02 1.537318080663681030e-01 1.781285703182220459e-01 1.108113676309585571e-01 -1.541162934154272079e-02 -4.228309094905853271e-01 3.382456302642822266e-01
2.979792952537536621e-01 -2.826053202152252197e-01 -5.844488367438316345e-02 -9.145946055650711060e-02 -1.714203357696533203e-01 -9.903921931982040405e-02 2.164712846279144287e-01 2.356564104557037354e-01 2.156258523464202881e-01 3.686808943748474121e-01 -7.956225425004959106e-02 -6.077433004975318909e-02 8.608698099851608276e-02 1.345467716455459595e-01 -3.074705600738525391e-01 -6.164503842592239380e-02 3.920943662524223328e-02 2.887772619724273682e-01 -2.079549990594387054e-02 2.645134180784225464e-02 -2.163802683353424072e-01 -8.761616051197052002e-02 2.584848105907440186e-01 -1.286026239395141602e-01 -3.077802993357181549e-02 2.850032746791839600e-01 -5.930642038583755493e-02 2.112405300140380859e-01 -6.729690730571746826e-02 5.351964011788368225e-02 -2.762528602033853531e-03 -7.212825585156679153e-03
2.388487011194229126e-01 -1.536322981119155884e-01 2.488123439252376556e-02 1.073692888021469116e-01 3.229331374168395996e-01 1.303284019231796265e-01 2.399476915597915649e-01 1.280862540006637573e-01 -8.966891467571258545e-02 1.772032678127288818e-01 -1.600719392299652100e-01 -1.414376050233840942e-01 -1.821029335260391235e-01 1.353654414415359497e-01 -2.944531738758087158e-01 -5.593011900782585144e-02 7.603792101144790649e-02 4.151842296123504639e-01 3.929587081074714661e-02 4.651937633752822876e-02 -9.928666055202484131e-02 4.960265755653381348e-02 1.268186420202255249e-01 -1.011435315012931824e-01 -1.545224338769912720e-01 3.110139071941375732e-01 -1.822534203529357910e-02 2.794958055019378662e-01 6.214623525738716125e-02 1.237032562494277954e-01 -1.190670952200889587e-01 -1.807377636432647705e-01
2.341260313987731934e-01 -1.472548097372055054e-01 -7.555144280195236206e-02 -9.336676448583602905e-02 -2.750968635082244873e-01 6.938286870718002319e-02 4.260175302624702454e-02 1.869836002588272095e-01 -9.940359741449356079e-02 -2.129801176488399506e-02 -2.112162262201309204e-01 -1.630612760782241821e-01 1.312025487422943115e-01 1.060613766312599182e-01 -1.467809826135635376e-01 1.306598186492919922e-01 -6.853496655821800232e-03 1.179009675979614258e-02 2.457048743963241577e-01 -5.867437273263931274e-02 -2.181809693574905396e-01 2.073104530572891235e-01 2.409784793853759766e-01 -1.493092924356460571e-01 -2.389854192733764648e-01 3.245339691638946533e-01 1.538042426109313965e-01 -1.784704858437180519e-03 2.056993544101715088e-01 1.766151487827301025e-01 -1.874957978725433350e-01 3.368837833404541016e-01
1.992600262165069580e-01 -2.706576883792877197e-01 -7.902728021144866943e-02 -5.494201183319091797e-02 2.520110309123992920e-01 1.206866726279258728e-01 3.491585552692413330e-01 2.530489265918731689e-01 1.082834005355834961e-01 1.653328984975814819e-01 -1.692088693380355835e-01 -5.145666655153036118e-03 -2.060009390115737915e-01 -2.345892228186130524e-02 1.994285136461257935e-01 1.028063148260116577e-01 -6.701692193746566772e-02 1.197678744792938232e-01 -2.105600982904434204e-01 -1.367504894733428955e-01 -1.727440208196640015e-01 -7.667370885610580444e-02 -2.157800644636154175e-02 -3.695155680179595947e-02 -1.711794435977935791e-01 -1.534484978765249252e-02 3.138628005981445312e-01 1.118936687707901001e-01 4.080204293131828308e-02 -1.189409643411636353e-01 -4.201086759567260742e-01 -2.040673978626728058e-02
3.326790332794189453e-01 -5.358801037073135376e-02 6.399513781070709229e-02 -4.344840347766876221e-02 -2.688498608767986298e-02 -5.479484796524047852e-02 2.880639135837554932e-01 2.083391845226287842e-01 7.439950853586196899e-02 1.260298639535903931e-01 -2.273776680231094360e-01 -1.465640664100646973e-01 1.280659586191177368e-01 3.646635115146636963e-01 -3.438518345355987549e-01 1.409604772925376892e-02 1.164644770324230194e-02 1.499144583940505981e-01 -2.939501404762268066e-01 2.102744206786155701e-02 -8.288670331239700317e-02 2.435904592275619507e-01 6.663775444030761719e-02 -1.637612432241439819e-01 -4.307888448238372803e-03 -1.734120026230812073e-02 2.178057655692100525e-02 7.179249823093414307e-02 8.513271808624267578e-02 2.326972037553787231e-01 -3.050876855850219727e-01 -1.435246765613555908e-01
3.275005519390106201e-02 -1.870467513799667358e-01 5.231909081339836121e-02 9.564245492219924927e-02 3.043023049831390381e-01 -7.140374928712844849e-02 1.463858336210250854e-01 2.077802121639251709e-01 1.130061373114585876e-01 -8.026428520679473877e-02 1.677970588207244873e-01 -2.267373204231262207e-01 -1.427779793739318848e-01 1.383335441350936890e-01 -1.607286036014556885e-01 -2.814377844333648682e-01 -7.241597771644592285e-02 2.165501415729522705e-01 3.002835512161254883e-01 5.782992392778396606e-02 -1.957956254482269287e-01 -1.857380941510200500e-02 2.274018377065658569e-01 -2.481007250025868416e-03 -1.320642530918121338e-01 -1.689709424972534180e-01 3.239519000053405762e-01 1.833513677120208740e-01 6.646404415369033813e-02 -7.962826639413833618e-02 -2.401631325483322144e-01 -2.395265698432922363e-01
2.472282648086547852e-01 8.297374099493026733e-02 1.097801849246025085e-01 2.673433721065521240e-01 -1.009799242019653320e-01 -2.555648609995841980e-02 2.200585156679153442e-01 -1.258605625480413437e-02 6.366556882858276367e-02 1.403224915266036987e-01 -7.058969140052795410e-02 -3.005872666835784912e-02 1.636676639318466187e-01 2.949117124080657959e-01 -4.360471367835998535e-01 2.447232976555824280e-02 -1.284409761428833008e-01 2.232873588800430298e-01 5.417113751173019409e-02 2.809537947177886963e-01 -2.195756696164608002e-02 7.921160757541656494e-02 -7.465504109859466553e-02 -1.474184244871139526e-01 -2.942619621753692627e-01 1.743470281362533569e-01 -8.336909860372543335e-02 4.368238523602485657e-02 -9.150078892707824707e-02 -2.666141688823699951e-01 -2.431953400373458862e-01 -9.043181687593460083e-02
3.980630636215209961e-01 -2.569716572761535645e-01 -1.440327018499374390e-01 2.712921611964702606e-02 -7.201950997114181519e-02 1.691008359193801880e-02 -3.469292074441909790e-02 -1.621704846620559692e-01 1.896952390670776367e-01 -1.781374961137771606e-02 2.487705349922180176e-01 -2.409407347440719604e-01 1.567566841840744019e-01 1.217471957206726074e-01 -2.258441150188446045e-01 -8.777148276567459106e-02 1.539902538061141968e-01 1.298896521329879761e-01 1.510095298290252686e-01 1.275413781404495239e-01 5.523446947336196899e-02 1.452243030071258545e-01 1.203387081623077393e-01 -2.327937930822372437e-01 -1.119539290666580200e-01 1.754029989242553711e-01 2.961758375167846680e-01 -2.195297479629516602e-01 1.693867594003677368e-01 -1.245078146457672119e-01 -2.649633586406707764e-01 2.501531504094600677e-02
1.203149184584617615e-01 -2.604972422122955322e-01 1.689649224281311035e-01 -1.027233526110649109e-01 9.664776921272277832e-02 2.934646010398864746e-01 1.609904170036315918e-01 2.255648747086524963e-02 -9.713209234178066254e-03 1.192480698227882385e-02 -2.410539239645004272e-01 -4.155049920082092285e-01 -5.510520935058593750e-02 1.150430552661418915e-02 -1.439673751592636108e-01 9.392575919628143311e-02 -1.581280259415507317e-03 4.946878179907798767e-02 -8.814492821693420410e-02 3.275904431939125061e-02 -2.579151690006256104e-01 3.478400409221649170e-01 -2.043847180902957916e-02 -1.972426176071166992e-01 -1.560488343238830566e-01 2.622930705547332764e-01 -1.915554404258728027e-01 1.089918892830610275e-02 1.981897801160812378e-01 1.340324338525533676e-02 -2.911912798881530762e-01 -2.509281039237976074e-02
3.373721241950988770e-01 -2.524119913578033447e-01 -1.742318719625473022e-01 1.157445311546325684e-01 -1.005687192082405090e-02 -2.820831909775733948e-02 1.465332210063934326e-01 -6.987161189317703247e-02 4.302798211574554443e-02 2.666308283805847168e-01 -2.930776774883270264e-01 -1.399912755005061626e-03 2.159456461668014526e-01 1.556685119867324829e-01 -5.284554138779640198e-02 8.394969254732131958e-02 8.440127223730087280e-02 2.239610105752944946e-01 7.548121362924575806e-02 -2.386608868837356567e-01 5.784020945429801941e-02 -2.406041324138641357e-01 2.791624665260314941e-01 -3.830933570861816406e-01 -2.856208570301532745e-02 1.128476038575172424e-01 -7.892403006553649902e-02 2.141505777835845947e-01 -1.139118373394012451e-01 -4.157414659857749939e-03 -1.146017163991928101e-01 -1.195216476917266846e-01
3.798775970935821533e-01 -1.110731363296508789e-01 6.264895200729370117e-02 1.756620965898036957e-02 3.189868479967117310e-02 -2.086041718721389771e-01 4.097571074962615967e-01 2.288637310266494751e-01 5.471169203519821167e-02 1.397725641727447510e-01 -3.319357708096504211e-02 -1.090317144989967346e-01 -4.248845949769020081e-02 1.888373047113418579e-01 -4.344061315059661865e-01 -4.857186600565910339e-02 -8.852173388004302979e-02 1.477089524269104004e-01 -2.496575564146041870e-01 -1.959789395332336426e-01 1.088137999176979065e-01 1.196332946419715881e-01 4.346074536442756653e-02 -8.523939549922943115e-02 -1.217451840639114380e-01 -1.053032279014587402e-01 -6.564285606145858765e-02 1.611537486314773560e-01 1.237503588199615479e-01 -1.819371283054351807e-01 -1.693467944860458374e-01 -1.061866357922554016e-01
3.528695404529571533e-01 6.665700674057006836e-02 3.103268146514892578e-02 2.586639858782291412e-02 -1.261476241052150726e-02 -1.699502617120742798e-01 2.092119455337524414e-01 1.698533147573471069e-01 1.175750046968460083e-01 2.149848341941833496e-01 -3.479789569973945618e-02 -3.208298683166503906e-01 3.066823482513427734e-01 1.732669211924076080e-02 -1.448807269334793091e-01 3.962561860680580139e-02 2.340318858623504639e-01 4.938537254929542542e-02 -1.353464126586914062e-01 9.754040092229843140e-02 -3.139294981956481934e-01 6.029042229056358337e-02 1.745335571467876434e-02 -4.316204190254211426e-01 -4.602961242198944092e-02 7.046000659465789795e-02 1.654230505228042603e-01 1.309033185243606567e-01 1.812814772129058838e-01 -1.121800690889358521e-01 5.521295219659805298e-02 1.128545254468917847e-01
7.616003602743148804e-02 -5.337598174810409546e-02 -1.499327123165130615e-01 -2.410026453435420990e-02 4.317456111311912537e-02 8.232802152633666992e-02 7.020671665668487549e-02 1.345925331115722656e-01 2.626412808895111084e-01 7.616908848285675049e-02 -3.282239139080047607e-01 -1.302878260612487793e-01 2.605006657540798187e-02 1.145511642098426819e-01 -1.209711879491806030e-01 1.740603148937225342e-01 -2.273900806903839111e-01 2.054405212402343750e-01 -4.560761153697967529e-02 -3.688790276646614075e-02 -2.760708928108215332e-01 1.324469298124313354e-01 4.860859364271163940e-02 -1.268532425165176392e-01 1.526909917593002319e-01 -3.855156302452087402e-01 -1.482707541435956955e-02 8.526280522346496582e-02 -1.063654348254203796e-01 -2.041373699903488159e-01 -4.813794195652008057e-01 6.842018663883209229e-02
4.883639141917228699e-02 -1.383138447999954224e-01 -1.137803122401237488e-01 2.380609326064586639e-02 -4.492058604955673218e-02 1.223133280873298645e-01 1.943669319152832031e-01 2.305699884891510010e-01 8.868204802274703979e-02 7.985087484121322632e-02 -1.891113668680191040e-01 2.016364932060241699e-01 1.247914582490921021e-01 4.903618618845939636e-02 -3.890725970268249512e-02 2.273478657007217407e-01 -2.141570448875427246e-01 2.264533340930938721e-01 7.278691977262496948e-02 -2.619111444801092148e-03 -1.120292171835899353e-01 2.946702241897583008e-01 1.218489110469818115e-01 -2.748464345932006836e-01 9.310285747051239014e-02 -3.362261652946472168e-01 5.960565432906150818e-02 2.812266945838928223e-01 -1.571296341717243195e-02 -2.485814690589904785e-01 -3.632541298866271973e-01 -6.814879924058914185e-02
2.497506141662597656e-01 -5.007307976484298706e-02 5.177725106477737427e-02 7.731971144676208496e-02 -8.933749049901962280e-02 2.049477696418762207e-01 -2.203167602419853210e-02 2.946867048740386963e-01 2.464030981063842773e-01 1.078520417213439941e-01 -4.497885331511497498e-02 -8.043876290321350098e-02 8.666343241930007935e-02 -3.540460951626300812e-03 -7.595707476139068604e-02 -8.482252061367034912e-02 -4.330721497535705566e-02 1.475231349468231201e-01 7.513324171304702759e-02 -1.184141188859939575e-01 -1.463402360677719116e-01 8.812570571899414062e-02 1.689573526382446289e-01 -3.467653319239616394e-02 -1.945296823978424072e-01 -7.698289304971694946e-02 4.294598475098609924e-02 8.832524716854095459e-02 3.049635589122772217e-01 -7.003570348024368286e-02 -3.075646460056304932e-01 5.828090906143188477e-01
3.297449350357055664e-01 1.146389245986938477e-01 -3.872804343700408936e-02 2.077503204345703125e-01 2.052784115076065063e-01 2.303895652294158936e-01 3.501069843769073486e-01 8.880089968442916870e-03 -5.343573540449142456e-02 1.244539394974708557e-01 4.333566501736640930e-02 -3.375045359134674072e-01 1.963430047035217285e-01 4.358339309692382812e-02 -1.183018237352371216e-01 2.840104997158050537e-01 -2.032223194837570190e-01 2.476010099053382874e-02 3.569107968360185623e-03 6.778874248266220093e-02 -1.942819058895111084e-01 -1.192451789975166321e-01 3.128485381603240967e-01 -4.129373002797365189e-03 1.317817270755767822e-01 1.185803562402725220e-01 2.815650701522827148e-01 -1.303353011608123779e-01 9.907394647598266602e-02 -4.277376923710107803e-03 -1.033812090754508972e-01 -4.198716208338737488e-02
2.217864394187927246e-01 -3.248297423124313354e-02 5.186567828059196472e-02 -3.109266236424446106e-02 3.221239149570465088e-02 1.488685905933380127e-01 2.519273459911346436e-01 -1.884386092424392700e-01 1.604572832584381104e-01 -1.242857426404953003e-02 1.123990416526794434e-01 -1.356532573699951172e-01 6.745858490467071533e-02 1.508000642061233521e-01 -2.226018160581588745e-01 6.438740342855453491e-02 -2.371127307415008545e-01 -1.233940646052360535e-01 2.909500617533922195e-03 -1.261623203754425049e-01 -2.605284564197063446e-02 2.427326440811157227e-01 1.684704124927520752e-01 -3.670602738857269287e-01 -1.065149828791618347e-01 7.543722540140151978e-02 5.283658392727375031e-03 2.978229224681854248e-01 2.007898986339569092e-01 2.603254318237304688e-01 -4.024198055267333984e-01 1.097065582871437073e-02
2.802346050739288330e-01 -2.321152985095977783e-01 -1.827353239059448242e-01 1.408219188451766968e-01 1.842221319675445557e-01 -1.379219740629196167e-01 7.941969484090805054e-02 1.478927731513977051e-01 -2.391984313726425171e-01 2.303040325641632080e-01 -3.259529471397399902e-01 6.192155182361602783e-02 1.074217110872268677e-01 1.944022327661514282e-01 -3.748967349529266357e-01 1.528007537126541138e-01 -6.092831864953041077e-02 2.664570882916450500e-02 -7.657498866319656372e-02 2.907282114028930664e-02 -2.568922936916351318e-01 -6.908852607011795044e-02 1.686561703681945801e-01 -3.153156340122222900e-01 -6.169882044196128845e-02 -1.564788818359375000e-01 -1.806084439158439636e-02 1.662822365760803223e-01 1.062247809022665024e-02 -8.083847910165786743e-02 -7.203576713800430298e-02 -1.476251035928726196e-01
2.561902999877929688e-01 -4.784888327121734619e-01 -1.237286552786827087e-01 2.567439675331115723e-01 2.240220084786415100e-02 3.928858935832977295e-01 -8.618693798780441284e-02 -1.687824577093124390e-01 9.512492269277572632e-02 -6.155537441372871399e-02 2.328302897512912750e-02 -1.078464090824127197e-01 -2.358754165470600128e-02 1.866998225450515747e-01 2.433556132018566132e-02 -1.099214255809783936e-01 2.200613617897033691e-01 1.717040836811065674e-01 1.031644120812416077e-01 -1.934261769056320190e-01 -2.023611217737197876e-01 1.477026045322418213e-01 7.552408427000045776e-02 2.067533321678638458e-03 -1.855490542948246002e-02 2.519311010837554932e-01 6.382640451192855835e-02 5.141348391771316528e-02 1.913026124238967896e-01 -9.811631590127944946e-02 -2.151629328727722168e-01 5.313747748732566833e-02
1.354905366897583008e-01 -2.942485809326171875e-01 1.054588779807090759e-01 -7.446216791868209839e-02 1.311837285757064819e-01 1.248281374573707581e-01 1.814042031764984131e-01 -6.280160695314407349e-02 1.494706571102142334e-01 1.216721609234809875e-01 -1.378563642501831055e-01 -3.267592191696166992e-01 1.716339290142059326e-01 -8.451864868402481079e-02 -3.062994182109832764e-01 3.925920929759740829e-03 2.267715781927108765e-01 1.099240034818649292e-01 1.977097541093826294e-01 -2.599968016147613525e-01 -1.594861149787902832e-01 -1.303747575730085373e-02 -1.388884037733078003e-01 -2.802001871168613434e-02 -9.096245467662811279e-02 2.957948446273803711e-01 3.330153971910476685e-02 -2.219345606863498688e-02 1.425555646419525146e-01 1.789803802967071533e-01 -3.024381101131439209e-01 2.414979040622711182e-01
4.774817526340484619e-01 -1.347359269857406616e-01 -4.379579797387123108e-02 3.327468037605285645e-02 3.120058588683605194e-02 1.448687016963958740e-01 -3.790068626403808594e-02 2.057963162660598755e-01 8.460918068885803223e-02 2.836346030235290527e-01 -3.101420998573303223e-01 -3.870849609375000000e-01 1.201303154230117798e-01 1.046073585748672485e-01 -2.633695602416992188e-01 -4.600410908460617065e-02 -1.420090049505233765e-01 3.983581438660621643e-02 2.181973606348037720e-01 9.278108924627304077e-02 -1.597456187009811401e-01 -1.557315438985824585e-01 1.077654287219047546e-01 -1.084166988730430603e-01 8.106391131877899170e-02 4.926983639597892761e-02 7.473788410425186157e-02 1.813191175460815430e-01 2.057127207517623901e-01 -1.997684873640537262e-02 -1.104247011244297028e-02 -1.148418486118316650e-01
7.408603280782699585e-02 -6.789931654930114746e-02 -2.555211447179317474e-02 -1.078910455107688904e-01 2.405656874179840088e-02 1.521345674991607666e-01 9.322362393140792847e-02 2.572825253009796143e-01 1.074481680989265442e-01 4.697434976696968079e-02 -3.093492388725280762e-01 -5.759492143988609314e-02 1.342274546623229980e-01 1.698021441698074341e-01 -4.683467559516429901e-03 2.062706649303436279e-01 -5.114522762596607208e-03 1.076150089502334595e-01 2.147138118743896484e-02 -2.410119958221912384e-02 -8.749132603406906128e-02 -1.556926220655441284e-01 2.899096906185150146e-01 -2.617217302322387695e-01 9.247307479381561279e-02 -3.881483674049377441e-01 7.122380286455154419e-02 1.347919255495071411e-01 -1.150108780711889267e-02 -3.574642241001129150e-01 -4.054330885410308838e-01 7.059067487716674805e-02
1.163604035973548889e-01 -2.160667330026626587e-01 1.716411113739013672e-01 4.126735031604766846e-02 4.452430009841918945e-01 -2.666855789721012115e-02 -1.812219619750976562e-01 2.947312965989112854e-02 -1.591819822788238525e-01 9.424689412117004395e-02 -5.769076943397521973e-02 -9.319180250167846680e-02 -5.096829682588577271e-02 1.960032135248184204e-01 -2.004917562007904053e-01 5.104443058371543884e-02 -2.538994513452053070e-02 2.343848645687103271e-01 2.494715303182601929e-01 -3.931303042918443680e-03 -4.655089974403381348e-01 6.093408912420272827e-02 1.974142342805862427e-01 1.103204339742660522e-01 4.328302165959030390e-04 1.185433566570281982e-01 -5.905758216977119446e-02 -5.678327754139900208e-02 1.752289831638336182e-01 -1.677017360925674438e-01 -2.578561604022979736e-01 1.021102592349052429e-01
2.615537941455841064e-01 -1.761322617530822754e-01 2.457584738731384277e-01 -1.206273809075355530e-01 -3.054701387882232666e-01 2.848162949085235596e-01 8.706779032945632935e-02 2.243193425238132477e-02 -3.104647248983383179e-02 -1.219701487571001053e-03 -2.233727425336837769e-01 -1.763632595539093018e-01 -8.897525072097778320e-02 -1.534237861633300781e-01 -6.484597921371459961e-02 2.372368425130844116e-01 -3.758501634001731873e-02 1.969213485717773438e-01 -2.352392114698886871e-02 -6.183111295104026794e-02 -1.169869899749755859e-01 -1.804550141096115112e-01 2.777866125106811523e-01 -4.999786615371704102e-02 -1.395251601934432983e-01 2.334435880184173584e-01 -1.392255425453186035e-01 1.548229008913040161e-01 3.525421023368835449e-01 -7.924627512693405151e-02 -2.168039083480834961e-01 -6.186109036207199097e-02
2.004470974206924438e-01 -2.131867557764053345e-01 -3.303896263241767883e-02 1.392558962106704712e-01 1.449075639247894287e-01 -5.635050311684608459e-02 8.555848151445388794e-02 1.810213923454284668e-01 -7.318340986967086792e-02 2.218857705593109131e-01 -2.394292503595352173e-01 -4.026205092668533325e-02 3.832966089248657227e-02 2.163043171167373657e-01 -3.597268462181091309e-01 9.306459873914718628e-02 -4.242174699902534485e-02 3.133828639984130859e-01 -1.281991153955459595e-01 -1.906391084194183350e-01 -3.960736989974975586e-01 -1.698392927646636963e-01 9.436605125665664673e-02 -2.023208886384963989e-01 1.240266114473342896e-02 -1.460712850093841553e-01 9.821993112564086914e-02 2.910340428352355957e-01 -1.328575909137725830e-01 6.910105794668197632e-02 -1.795487105846405029e-02 5.325473099946975708e-02
2.495347559452056885e-01 8.125256747007369995e-02 8.197107166051864624e-02 -4.638693854212760925e-02 1.102339923381805420e-01 3.198582828044891357e-01 9.134458005428314209e-02 -7.787445187568664551e-02 8.902163803577423096e-02 -1.512377858161926270e-01 -2.486266344785690308e-01 -5.013789236545562744e-02 2.494153380393981934e-01 3.660192713141441345e-02 -5.448820814490318298e-02 3.721272945404052734e-02 -2.758654765784740448e-02 1.928101480007171631e-01 -1.022572889924049377e-01 4.339361563324928284e-02 -1.311163753271102905e-01 1.401346325874328613e-01 -8.092160522937774658e-02 -1.945081204175949097e-01 -8.286274969577789307e-02 -4.100506007671356201e-01 2.209699004888534546e-01 -1.918952912092208862e-01 1.673025488853454590e-01 -2.570388615131378174e-01 -3.733111023902893066e-01 6.924922764301300049e-02
-3.904087468981742859e-02 1.101984903216362000e-01 7.303231954574584961e-02 -3.422777354717254639e-01 -2.022531628608703613e-02 2.132666856050491333e-01 -3.133085789158940315e-03 9.085852652788162231e-02 9.912145137786865234e-02 1.548464745283126831e-01 -1.477640718221664429e-01 -4.407586529850959778e-02 2.307496517896652222e-01 -1.084786951541900635e-01 -2.338515371084213257e-01 -4.998368024826049805e-02 3.378008306026458740e-02 1.057723015546798706e-01 2.479786723852157593e-01 2.379938364028930664e-01 -2.051326781511306763e-01 1.604086905717849731e-01 2.531714141368865967e-01 -1.623127013444900513e-01 -2.544478699564933777e-02 1.720462292432785034e-01 1.306837648153305054e-01 -1.829868415370583534e-03 1.369018554687500000e-01 1.332676736637949944e-03 -4.761877954006195068e-01 2.199261337518692017e-01
1.811392456293106079e-01 -2.241772562265396118e-01 -8.138900250196456909e-02 3.287265542894601822e-03 4.760701209306716919e-02 9.486779570579528809e-02 -1.099556032568216324e-02 7.624077051877975464e-02 -5.883252248167991638e-02 4.483105242252349854e-01 -2.439779043197631836e-01 -4.508103593252599239e-04 2.300470471382141113e-01 3.163982927799224854e-01 -2.622800171375274658e-01 -1.169796660542488098e-02 -1.036647334694862366e-01 6.357777863740921021e-02 -1.105460003018379211e-01 -2.561699971556663513e-02 -5.337101593613624573e-02 -7.422336190938949585e-02 2.042426541447639465e-02 -2.165950983762741089e-01 -2.339697331190109253e-01 -1.513543725013732910e-01 1.043850332498550415e-01 4.048070609569549561e-01 -1.132512465119361877e-01 -9.056617505848407745e-03 -1.884384155273437500e-01 -1.516141146421432495e-01
4.344356954097747803e-01 -2.076948136091232300e-01 -5.834585055708885193e-02 -4.112413525581359863e-02 -1.654555946588516235e-01 -1.328470408916473389e-01 3.057303726673126221e-01 5.289032310247421265e-02 2.812797948718070984e-02 8.484387770295143127e-03 -1.173840388655662537e-01 -3.271953165531158447e-01 -1.588723808526992798e-01 -2.289463765919208527e-03 -3.478304743766784668e-01 -2.020098641514778137e-02 -8.954357355833053589e-02 2.296233773231506348e-01 3.402514010667800903e-02 8.120691031217575073e-02 -2.477030754089355469e-01 -7.383441925048828125e-02 9.103398770093917847e-02 -5.340382456779479980e-03 2.165585607290267944e-01 -7.184492051601409912e-02 -1.003062576055526733e-01 3.222526609897613525e-01 1.610645949840545654e-01 -9.997573494911193848e-02 -8.872587233781814575e-02 -2.055250806733965874e-03
4.424434304237365723e-01 -5.764944106340408325e-02 -1.056942716240882874e-01 -9.195065498352050781e-02 -3.135225921869277954e-02 9.965678304433822632e-02 3.465886041522026062e-02 1.208534557372331619e-02 -2.089168280363082886e-01 2.515740394592285156e-01 -2.484003007411956787e-01 -6.168898567557334900e-02 1.130765303969383240e-01 1.838254630565643311e-01 -3.232699036598205566e-01 4.750030860304832458e-02 -2.690725401043891907e-02 2.100180685520172119e-01 1.693634837865829468e-01 1.625615656375885010e-01 5.864891037344932556e-02 -4.152162745594978333e-02 2.137930840253829956e-01 -1.563276052474975586e-01 -1.607923209667205811e-02 4.401115179061889648e-01 9.658528864383697510e-02 1.927704811096191406e-01 1.128360703587532043e-01 -3.756635822355747223e-03 -9.635516256093978882e-02 7.431653141975402832e-02
7.058962434530258179e-02 -1.363732814788818359e-01 4.927765578031539917e-02 9.605105966329574585e-02 -4.707739874720573425e-02 7.935465127229690552e-02 2.714007198810577393e-01 9.754240512847900391e-02 2.060599327087402344e-01 1.279692947864532471e-01 -6.178542226552963257e-02 -9.041797369718551636e-02 8.021783828735351562e-02 3.234512172639369965e-03 -7.657274603843688965e-02 1.700342744588851929e-01 8.008933812379837036e-02 -1.897758841514587402e-01 -2.949892580509185791e-01 -1.330416798591613770e-01 -4.873925745487213135e-01 -5.217670276761054993e-02 2.352593988180160522e-01 -3.561550974845886230e-01 -8.488348126411437988e-02 -1.608853973448276520e-02 -7.990527898073196411e-02 2.058914303779602051e-02 2.310123443603515625e-01 -2.336600795388221741e-02 -2.925553321838378906e-01 1.940093636512756348e-01
3.021925687789916992e-01 -6.745655089616775513e-02 -2.154864603653550148e-03 -7.260791212320327759e-02 -5.048453807830810547e-02 -3.067355155944824219e-01 2.616292834281921387e-01 5.055753886699676514e-02 1.803084760904312134e-01 -1.863257139921188354e-01 -2.293596416711807251e-01 -1.918526589870452881e-01 -2.463855594396591187e-02 1.883009076118469238e-01 -3.314885795116424561e-01 -3.314480930566787720e-02 -1.556189358234405518e-01 2.250124514102935791e-01 -9.508837014436721802e-02 -2.300882525742053986e-02 -2.027859985828399658e-01 -4.245149716734886169e-02 2.324850559234619141e-01 -1.452538818120956421e-01 -1.239777132868766785e-01 -1.483190432190895081e-02 -2.815966727212071419e-03 4.138197302818298340e-01 1.527634263038635254e-01 -1.104556024074554443e-01 -5.072089657187461853e-02 8.715347386896610260e-03
1.388554871082305908e-01 -2.550250589847564697e-01 7.618398219347000122e-02 -3.245181171223521233e-03 -1.322499476373195648e-02 8.826352655887603760e-02 2.831467986106872559e-01 2.574713528156280518e-01 -7.746586203575134277e-02 1.935433000326156616e-01 9.222154319286346436e-02 -2.727414369583129883e-01 -5.464110895991325378e-02 2.634224593639373779e-01 -2.361786961555480957e-01 -2.326386719942092896e-01 -5.477394536137580872e-02 2.252906560897827148e-01 -2.645170092582702637e-01 -2.455896288156509399e-01 -2.327922135591506958e-01 5.883581936359405518e-02 6.404317170381546021e-02 -1.869906634092330933e-01 -1.465300023555755615e-01 2.986826002597808838e-01 -4.663234204053878784e-02 1.876840144395828247e-01 -1.456775236874818802e-02 -6.739465147256851196e-02 -1.000923141837120056e-01 5.649358406662940979e-02
4.508184492588043213e-01 -5.136785656213760376e-02 3.619251400232315063e-02 -5.297897756099700928e-02 1.876831501722335815e-01 -7.488407939672470093e-02 2.666771113872528076e-01 8.458504825830459595e-02 2.669120579957962036e-02 2.440388351678848267e-01 4.896582290530204773e-02 1.198242157697677612e-01 -5.198033526539802551e-02 1.063713803887367249e-01 -3.051595091819763184e-01 -2.384342066943645477e-02 -8.597306907176971436e-02 1.611392796039581299e-01 -2.997916340827941895e-01 1.324296146631240845e-01 -9.179607033729553223e-03 9.371978789567947388e-02 2.541695833206176758e-01 -1.524827778339385986e-01 -2.170164138078689575e-01 1.084350422024726868e-01 -8.193434029817581177e-02 2.777472734451293945e-01 1.923932880163192749e-01 8.574784547090530396e-02 -2.481608688831329346e-01 -4.421162884682416916e-03
1.609966456890106201e-01 -9.923476725816726685e-02 -1.129854470491409302e-01 -2.510818541049957275e-01 1.225293278694152832e-01 -1.701772958040237427e-01 4.612056612968444824e-01 -3.345356583595275879e-01 1.521588265895843506e-01 -7.145047932863235474e-02 -2.538337744772434235e-02 -3.152869641780853271e-01 3.665452823042869568e-02 1.037066951394081116e-01 -2.850539684295654297e-01 1.514661163091659546e-01 -1.264167875051498413e-01 7.551868259906768799e-02 1.074899360537528992e-02 2.040528059005737305e-01 -2.569765746593475342e-01 2.668794244527816772e-02 8.230867236852645874e-02 -1.411102116107940674e-01 -1.207525283098220825e-01 4.773032292723655701e-02 2.502657473087310791e-01 -2.930122613906860352e-02 -3.211781755089759827e-02 -1.180147677659988403e-01 -1.508194506168365479e-01 1.710555329918861389e-02
1.620288044214248657e-01 -2.330297082662582397e-01 -1.628094166517257690e-01 -8.167904615402221680e-02 1.415919959545135498e-01 -4.788419231772422791e-02 4.616207480430603027e-01 -2.543504834175109863e-01 1.587106436491012573e-01 -8.922481536865234375e-02 -6.666695326566696167e-02 -3.761115372180938721e-01 9.101783484220504761e-02 5.158635228872299194e-02 -2.057358622550964355e-01 2.912341058254241943e-01 -4.738572984933853149e-02 3.796287253499031067e-02 1.656386256217956543e-02 1.010550856590270996e-01 -3.161576688289642334e-01 -7.893288135528564453e-02 -1.311352401971817017e-01 -8.212038129568099976e-02 -1.957913339138031006e-01 7.969660311937332153e-02 1.981857046484947205e-02 1.846961826086044312e-01 6.980266422033309937e-02 -1.462547630071640015e-01 -8.358938992023468018e-02 1.106853634119033813e-01
2.705796994268894196e-02 -3.142653778195381165e-02 1.950327455997467041e-01 5.995205603539943695e-03 1.119402572512626648e-01 1.187717914581298828e-01 1.457251310348510742e-01 3.825176060199737549e-01 -1.252825278788805008e-02 9.345314651727676392e-02 8.237545192241668701e-02 -2.666777372360229492e-01 -7.107250392436981201e-02 2.003145217895507812e-01 -2.757857739925384521e-01 2.770415246486663818e-01 7.193470746278762817e-02 2.693439126014709473e-01 1.203620657324790955e-01 6.862251460552215576e-02 -1.851608753204345703e-01 -2.193325199186801910e-02 5.328737571835517883e-02 -1.414098311215639114e-02 3.753205388784408569e-02 6.814474612474441528e-02 -2.615519566461443901e-03 2.791601121425628662e-01 3.704954087734222412e-01 -3.122665220871567726e-03 -2.395653724670410156e-01 -2.604875266551971436e-01
4.089921712875366211e-01 -2.140531986951828003e-01 4.823266714811325073e-02 -1.445735692977905273e-01 -1.767441034317016602e-01 3.629758208990097046e-02 2.223756760358810425e-01 6.744979415088891983e-03 1.130589991807937622e-01 1.217815373092889786e-02 -1.802754849195480347e-01 -1.126972585916519165e-01 3.369926214218139648e-01 -1.721122264862060547e-01 -5.512478202581405640e-02 5.497952923178672791e-02 4.013670235872268677e-02 1.043836399912834167e-01 3.100635707378387451e-01 -1.740834116935729980e-01 -2.919014990329742432e-01 1.792688816785812378e-01 1.657308489084243774e-01 -7.765920460224151611e-02 -1.104638278484344482e-01 -8.228966966271400452e-03 -5.403031781315803528e-02 -3.700615093111991882e-02 1.826625764369964600e-01 8.281799405813217163e-02 -2.446184456348419189e-01 2.604489922523498535e-01
2.783004045486450195e-01 6.027312949299812317e-02 -1.216515824198722839e-01 1.320300810039043427e-02 9.254117310047149658e-02 1.099772527813911438e-01 1.783719211816787720e-01 6.839001551270484924e-03 1.937135010957717896e-01 -1.150663495063781738e-01 -2.928754091262817383e-01 -1.653371900320053101e-01 2.556519806385040283e-01 -1.604303419589996338e-01 -3.671991825103759766e-01 6.024166941642761230e-02 -6.208733655512332916e-03 4.246883839368820190e-02 2.248159348964691162e-01 -7.941712439060211182e-02 -2.714980542659759521e-01 1.734977066516876221e-01 -3.460400924086570740e-02 8.339563012123107910e-02 -5.507422983646392822e-02 2.765157818794250488e-01 1.559381037950515747e-01 4.598816856741905212e-02 3.388713896274566650e-01 1.498619094491004944e-02 -1.572457551956176758e-01 2.040000259876251221e-01
1.267857700586318970e-01 -1.316579878330230713e-01 1.039566397666931152e-01 -1.444278564304113388e-02 -2.357135266065597534e-01 -2.979165129363536835e-02 2.152200490236282349e-01 8.904550969600677490e-02 -1.927078962326049805e-01 1.784887164831161499e-01 -6.718615442514419556e-02 -2.237617671489715576e-01 1.241897866129875183e-01 1.431532353162765503e-01 -1.518955379724502563e-01 1.247041448950767517e-01 8.638298511505126953e-02 1.120814159512519836e-01 5.911282449960708618e-02 4.831625521183013916e-02 -2.821668982505798340e-01 5.370444804430007935e-02 2.358888685703277588e-01 -5.565556883811950684e-01 5.801374092698097229e-02 2.500238120555877686e-01 1.990423500537872314e-01 1.518335193395614624e-01 1.775887161493301392e-01 -1.050853207707405090e-01 1.993268914520740509e-02 -3.849570825695991516e-02
1.192354783415794373e-01 -1.267995834350585938e-01 -4.599756374955177307e-02 -8.600534498691558838e-02 1.232522875070571899e-01 -2.812380716204643250e-02 2.673097848892211914e-01 -1.464334279298782349e-01 -3.010585531592369080e-02 4.682717099785804749e-02 4.936585901305079460e-04 -2.787447348237037659e-02 8.788681775331497192e-02 2.603282928466796875e-01 -3.775341212749481201e-01 2.076351195573806763e-01 -1.016659475862979889e-02 -7.380675524473190308e-02 -1.267578750848770142e-01 -3.135188668966293335e-02 -1.113646924495697021e-01 2.597732245922088623e-01 2.201123535633087158e-01 -1.643049567937850952e-01 -6.055568903684616089e-02 3.990178927779197693e-02 -6.897351145744323730e-02 3.068518340587615967e-01 3.773120343685150146e-01 2.528361976146697998e-01 -3.072707355022430420e-01 -5.903923511505126953e-02
2.881713211536407471e-02 -3.761350736021995544e-02 -2.014761567115783691e-01 -3.471302986145019531e-01 -2.664980292320251465e-02 1.901044547557830811e-01 1.906836479902267456e-01 4.108228534460067749e-02 6.205631507327780128e-05 -5.762815847992897034e-02 -1.311964541673660278e-01 -2.190144509077072144e-01 -8.707614988088607788e-02 2.084142714738845825e-01 -4.139971435070037842e-01 -2.560318708419799805e-01 -9.620698541402816772e-02 1.434275060892105103e-01 3.067271709442138672e-01 -3.490137308835983276e-02 -1.812114268541336060e-01 3.991968184709548950e-02 2.231710553169250488e-01 -2.427447214722633362e-02 -2.335952967405319214e-01 1.551238354295492172e-02 -3.830666467547416687e-02 -9.345608949661254883e-02 1.490518152713775635e-01 2.480170130729675293e-01 -1.897001266479492188e-01 1.030660644173622131e-01
-1.098220422863960266e-01 -2.157584726810455322e-01 7.948221266269683838e-02 2.154817879199981689e-01 7.240194082260131836e-02 6.247184425592422485e-02 1.878364235162734985e-01 -5.485561490058898926e-02 1.430069096386432648e-02 2.266888916492462158e-01 -2.549401223659515381e-01 -1.825300455093383789e-01 -2.285537542775273323e-03 1.278515458106994629e-01 -9.872062504291534424e-02 -3.493259102106094360e-02 -4.638843610882759094e-02 -3.844341263175010681e-03 -1.425899267196655273e-01 -2.393758893013000488e-01 -1.883506178855895996e-01 1.027250885963439941e-01 1.274447888135910034e-01 -7.734365761280059814e-02 -2.022880762815475464e-01 -9.868084639310836792e-02 1.158349681645631790e-02 7.316423952579498291e-02 3.626887500286102295e-01 -4.197425022721290588e-02 -3.937726616859436035e-01 4.140295088291168213e-01
1.491180211305618286e-01 1.146001275628805161e-02 2.122599780559539795e-01 6.482000648975372314e-02 1.950576603412628174e-01 9.566196054220199585e-02 2.833539545536041260e-01 4.521349072456359863e-02 3.306169509887695312e-01 5.073773488402366638e-02 -1.835719682276248932e-02 -1.144286766648292542e-01 3.166479170322418213e-01 3.868720307946205139e-02 -1.552359908819198608e-01 -1.838160865008831024e-02 2.969009429216384888e-02 6.573747843503952026e-02 6.909728050231933594e-02 -3.007868826389312744e-01 -2.991276085376739502e-01 1.328301131725311279e-01 -1.862450391054153442e-01 -2.016433700919151306e-02 -2.435836493968963623e-01 3.068984150886535645e-01 9.580381959676742554e-02 -3.147573024034500122e-02 1.295279562473297119e-01 8.352757245302200317e-02 -3.363205194473266602e-01 6.413368135690689087e-02
4.423823952674865723e-01 -3.101721405982971191e-01 -5.304637551307678223e-02 -9.099018573760986328e-02 1.057843044400215149e-01 1.982186287641525269e-01 3.098433017730712891e-01 5.100820213556289673e-02 -2.803716622292995453e-02 1.523768603801727295e-01 1.018258333206176758e-01 9.611984342336654663e-02 6.889259070158004761e-02 3.852188214659690857e-02 -1.874003708362579346e-01 1.129384413361549377e-01 1.373278349637985229e-01 1.694454252719879150e-02 4.139811694622039795e-01 -1.162904053926467896e-01 -9.339434653520584106e-02 5.570372566580772400e-02 -4.910684004426002502e-02 -9.286059439182281494e-02 -2.572390437126159668e-01 1.178680583834648132e-01 2.728620171546936035e-01 -1.001567766070365906e-01 2.221504896879196167e-01 -9.346655011177062988e-02 -1.827512867748737335e-02 -1.775275915861129761e-02
2.169332206249237061e-01 -1.608454734086990356e-01 8.495299518108367920e-02 2.917607128620147705e-02 -1.793138086795806885e-01 3.148963749408721924e-01 1.700516440905630589e-04 1.281413584947586060e-01 -2.528034448623657227e-01 8.218114823102951050e-02 -2.177397608757019043e-01 -1.984777897596359253e-01 -1.023399233818054199e-01 5.254809744656085968e-03 -3.051355481147766113e-01 2.294592559337615967e-01 -1.647506058216094971e-01 2.651819288730621338e-01 -1.667674332857131958e-01 -8.240546099841594696e-03 -3.112172335386276245e-02 3.159296810626983643e-01 2.284905165433883667e-01 -7.375093549489974976e-02 -3.260220289230346680e-01 1.789261549711227417e-01 1.130423508584499359e-03 5.272741243243217468e-02 1.352757960557937622e-01 -4.391157627105712891e-02 -5.560597404837608337e-03 -1.114606186747550964e-01
3.496635258197784424e-01 -1.504299044609069824e-01 -5.169313400983810425e-02 -1.310900002717971802e-01 -2.645217776298522949e-01 1.135714650154113770e-01 1.335995346307754517e-01 -3.094203583896160126e-02 2.756494097411632538e-02 9.327194839715957642e-02 -2.264376580715179443e-01 -2.293407618999481201e-01 2.322825491428375244e-01 -7.982180267572402954e-02 -1.193820461630821228e-01 -1.889839954674243927e-02 5.918454751372337341e-02 3.923355601727962494e-03 2.506625950336456299e-01 1.195348519831895828e-02 -2.561034560203552246e-01 2.567985057830810547e-01 1.750927269458770752e-01 -2.697840929031372070e-01 -3.826158121228218079e-02 1.406611353158950806e-01 -8.673632517457008362e-03 1.328041963279247284e-02 2.501740753650665283e-01 1.121587827801704407e-01 -2.755657732486724854e-01 2.668968439102172852e-01
-2.218973264098167419e-02 -2.512810230255126953e-01 -1.417390406131744385e-01 1.166463121771812439e-01 1.903942227363586426e-01 4.095236659049987793e-01 2.738457620143890381e-01 2.980369627475738525e-01 7.883554697036743164e-02 1.936854235827922821e-02 -1.723762042820453644e-02 -1.976841986179351807e-01 9.304148145020008087e-03 3.112464547157287598e-01 -2.691597044467926025e-01 2.733434922993183136e-02 -1.275629550218582153e-01 -1.370115578174591064e-01 -1.172092482447624207e-01 -1.614024341106414795e-01 -1.729975342750549316e-01 1.539029181003570557e-01 1.753568500280380249e-01 -2.203052341938018799e-01 2.710796892642974854e-02 7.179359346628189087e-02 5.870096758008003235e-02 -7.285799086093902588e-02 2.993131279945373535e-01 -6.632795929908752441e-02 -1.089409645646810532e-02 -4.784392938017845154e-02
1.318518668413162231e-01 -1.110778525471687317e-01 -2.833722531795501709e-01 3.029072843492031097e-02 9.305188059806823730e-02 -9.397048503160476685e-03 4.150426539126783609e-04 7.212479412555694580e-02 3.905028849840164185e-02 1.965217292308807373e-01 -1.407170295715332031e-01 6.074951216578483582e-02 6.381369382143020630e-02 4.919953644275665283e-01 -4.924865961074829102e-01 -3.521334752440452576e-02 -5.424330011010169983e-03 2.661324441432952881e-01 2.083156257867813110e-02 -1.452825516462326050e-01 -1.481670588254928589e-01 -8.033524453639984131e-02 1.868378967046737671e-01 -2.622402310371398926e-01 5.158713832497596741e-02 4.698646068572998047e-02 2.016442716121673584e-01 1.072282791137695312e-01 1.540088057518005371e-01 -3.693612234201282263e-04 6.016618385910987854e-02 -1.127373054623603821e-01
2.456958442926406860e-01 -3.852547109127044678e-01 1.026099622249603271e-01 -1.728415340185165405e-01 8.651541918516159058e-02 1.127221435308456421e-01 -6.065446138381958008e-02 4.334878623485565186e-01 -1.262554433196783066e-02 -2.152981907129287720e-01 -1.542460918426513672e-01 -1.068535223603248596e-01 1.178979128599166870e-02 2.199062854051589966e-01 -2.652781307697296143e-01 -5.809938907623291016e-02 -1.374354809522628784e-01 -1.214879676699638367e-01 -1.474690884351730347e-01 9.604088962078094482e-02 -2.083225101232528687e-01 1.536875665187835693e-01 1.936355791985988617e-02 -1.778569817543029785e-01 -7.668856531381607056e-02 2.244962304830551147e-01 2.716617658734321594e-02 -7.884183526039123535e-02 1.584006547927856445e-01 -4.767224192619323730e-02 -2.624785602092742920e-01 1.091899499297142029e-01
1.860491633415222168e-01 1.487274654209613800e-02 4.740817099809646606e-02 -5.680197104811668396e-02 -5.708415806293487549e-02 1.554858088493347168e-01 1.198309436440467834e-01 1.259486079216003418e-01 1.948851943016052246e-01 1.220856830477714539e-01 -6.081030517816543579e-02 -3.239486217498779297e-01 1.240308731794357300e-01 8.822392672300338745e-03 -6.043975427746772766e-02 -1.432800143957138062e-01 -1.013401150703430176e-01 2.398951202630996704e-01 -7.808782160282135010e-02 -9.800332039594650269e-02 -6.669738143682479858e-02 2.344427555799484253e-01 8.998523652553558350e-02 -2.976452410221099854e-01 -2.644713819026947021e-01 -1.022607535123825073e-01 1.606227904558181763e-01 4.571979492902755737e-02 1.496820598840713501e-01 -1.586899906396865845e-02 -3.836199343204498291e-01 4.279337823390960693e-01
4.092833697795867920e-01 -1.322988718748092651e-01 -5.098651349544525146e-02 -2.489790320396423340e-01 3.649790585041046143e-02 1.485367566347122192e-01 2.626265883445739746e-01 -1.826029568910598755e-01 7.126149535179138184e-02 5.812543258070945740e-02 5.636725947260856628e-02 -8.953755348920822144e-02 7.762113213539123535e-02 -1.475115269422531128e-01 -8.446806669235229492e-02 -8.449753373861312866e-02 1.358697712421417236e-01 3.109825588762760162e-02 3.748922944068908691e-01 -1.966592818498611450e-01 -8.603417873382568359e-02 1.897110193967819214e-01 8.379103243350982666e-02 -1.281661689281463623e-01 -2.212802916765213013e-01 2.056016176939010620e-01 2.051955461502075195e-01 3.332337439060211182e-01 1.934978216886520386e-01 -1.098464652895927429e-01 -8.736317045986652374e-03 5.928220972418785095e-02
3.242345526814460754e-02 -3.764975965023040771e-01 -2.267182432115077972e-02 3.791768476366996765e-02 -4.988503456115722656e-02 2.373026758432388306e-01 8.588248491287231445e-02 2.916633337736129761e-02 3.826634213328361511e-02 1.120833680033683777e-01 -1.750625967979431152e-01 -4.049428105354309082e-01 -1.238452196121215820e-01 4.844700917601585388e-02 -5.510042980313301086e-02 -2.250541001558303833e-02 1.097225919365882874e-01 -4.586995393037796021e-02 -6.786179542541503906e-02 -1.125178337097167969e-01 -2.306726425886154175e-01 2.843045592308044434e-01 1.478410959243774414e-01 -1.699625104665756226e-01 -3.191776573657989502e-01 1.769353300333023071e-01 -1.568877100944519043e-01 -3.461020439863204956e-02 1.356213390827178955e-01 2.749274671077728271e-02 -3.461377024650573730e-01 -2.102257013320922852e-01
3.004944622516632080e-01 -1.932654231786727905e-01 -1.690473556518554688e-01 1.977754533290863037e-01 1.849157065153121948e-01 -1.144438832998275757e-01 -5.736234784126281738e-02 1.233343705534934998e-01 -1.391675323247909546e-01 2.133470028638839722e-01 -3.970449566841125488e-01 -7.080164551734924316e-02 1.146448701620101929e-01 2.391037791967391968e-01 -1.524449139833450317e-01 4.725043103098869324e-02 1.631905138492584229e-02 1.696220487356185913e-01 -1.997779011726379395e-01 -7.159674167633056641e-02 1.475382596254348755e-02 -1.123760826885700226e-02 4.212890863418579102e-01 -2.249299436807632446e-01 -4.712294414639472961e-02 -3.790057823061943054e-02 1.300937086343765259e-01 2.654872834682464600e-01 -6.795525550842285156e-02 -9.847894310951232910e-02 -6.732384115457534790e-02 -5.592453107237815857e-02
1.294405013322830200e-01 1.166952103376388550e-01 2.806529104709625244e-01 2.583402954041957855e-02 1.149004399776458740e-01 2.211795374751091003e-02 2.873806953430175781e-01 4.266139492392539978e-02 6.042808294296264648e-02 -6.492846179753541946e-03 8.781137317419052124e-02 -8.753615617752075195e-02 1.785985529422760010e-01 3.888630270957946777e-01 -2.567869722843170166e-01 8.907522261142730713e-02 -2.856056205928325653e-02 1.074686124920845032e-01 9.492358565330505371e-02 5.504526570439338684e-02 -9.103571623563766479e-02 1.055813301354646683e-02 -7.080779224634170532e-02 -3.007103204727172852e-01 -3.595475107431411743e-02 2.623256444931030273e-01 9.537422098219394684e-03 1.353337168693542480e-01 4.530281946063041687e-02 -4.065904617309570312e-01 -3.271718323230743408e-01 -1.577136963605880737e-01
2.311809957027435303e-01 -2.265246659517288208e-01 -2.324861586093902588e-01 -1.240938827395439148e-01 1.385101377964019775e-01 1.428623944520950317e-01 1.896782964468002319e-01 2.191584110260009766e-01 4.281544312834739685e-02 -1.311597228050231934e-01 -1.393036991357803345e-01 -1.011277660727500916e-01 -3.047076165676116943e-01 -2.932978868484497070e-01 -3.749414905905723572e-02 -7.926979102194309235e-03 -1.318311691284179688e-01 1.142160315066576004e-02 -1.462732851505279541e-01 -2.205134183168411255e-01 -2.772782146930694580e-01 2.259170170873403549e-03 5.204015970230102539e-02 -1.260796040296554565e-01 -2.454218119382858276e-01 -1.540508717298507690e-01 1.566462665796279907e-01 -9.168745577335357666e-02 1.588863730430603027e-01 -3.081126511096954346e-01 -2.207741737365722656e-01 -6.580387800931930542e-02
1.281468290835618973e-02 -1.030469462275505066e-01 -9.971123188734054565e-02 -1.098224427551031113e-03 -5.191595852375030518e-02 1.924337297677993774e-01 3.186647891998291016e-01 1.499201059341430664e-01 1.942243278026580811e-01 1.406100988388061523e-01 -2.933433949947357178e-01 1.590059548616409302e-01 2.346101701259613037e-01 1.686279326677322388e-01 -3.219627588987350464e-02 4.791709035634994507e-02 -8.022058755159378052e-02 9.284607321023941040e-02 -4.319434054195880890e-03 -3.143445849418640137e-01 -1.679997146129608154e-01 1.858614534139633179e-01 2.740211486816406250e-01 -2.571698129177093506e-01 4.266148805618286133e-02 -2.632797956466674805e-01 1.268430650234222412e-01 -8.263251930475234985e-02 -1.545834541320800781e-01 -2.573122084140777588e-01 -2.131939679384231567e-01 -1.113414615392684937e-01
1.938535124063491821e-01 -7.030142843723297119e-02 -9.598331898450851440e-02 2.574072405695915222e-02 7.014799118041992188e-02 3.798691332340240479e-01 8.245209604501724243e-02 -8.913508802652359009e-02 -1.781484335660934448e-01 -1.511781383305788040e-02 -1.040692254900932312e-02 -3.272699713706970215e-01 2.438202947378158569e-01 5.214133113622665405e-02 1.287414282560348511e-01 -1.587820500135421753e-01 2.421150682494044304e-03 2.815929800271987915e-02 -7.920769602060317993e-02 -1.778296977281570435e-01 -1.863318234682083130e-01 3.163970410823822021e-01 -5.132396519184112549e-02 -1.590909510850906372e-01 -1.239696368575096130e-01 -5.118810012936592102e-02 2.376579195261001587e-01 2.486455254256725311e-02 1.538602560758590698e-01 -1.431198716163635254e-01 -4.300225079059600830e-01 1.867497116327285767e-01
1.358264237642288208e-01 -1.108629703521728516e-01 9.362801164388656616e-02 1.222542896866798401e-01 -8.277575671672821045e-02 -4.166289791464805603e-02 1.744736433029174805e-01 1.595250219106674194e-01 -5.982699804008007050e-03 7.718838006258010864e-02 1.238272059708833694e-02 -6.654019653797149658e-02 2.160045653581619263e-01 4.306024014949798584e-01 -2.423404604196548462e-01 2.331887632608413696e-01 -3.851765301078557968e-03 7.186058908700942993e-02 -2.229232341051101685e-02 3.531455993652343750e-01 -1.920390129089355469e-01 -6.623293459415435791e-02 -3.449326008558273315e-02 -2.027328014373779297e-01 -3.547573834657669067e-02 2.544915974140167236e-01 2.254345640540122986e-02 2.919525206089019775e-01 4.521737992763519287e-02 -2.128610163927078247e-01 -3.345916271209716797e-01 -1.719731278717517853e-02
3.521131575107574463e-01 -2.486279904842376709e-01 -3.792205750942230225e-01 -2.529861330986022949e-01 5.369841307401657104e-02 7.625974714756011963e-02 -1.635893061757087708e-02 5.772034451365470886e-02 2.924486808478832245e-02 3.183964490890502930e-01 -1.121655404567718506e-01 3.667838498950004578e-02 3.001061379909515381e-01 1.845695972442626953e-01 -7.635746896266937256e-02 -9.943257272243499756e-02 3.887712210416793823e-02 1.691547185182571411e-01 2.329393029212951660e-01 -2.259774804115295410e-01 -3.346807658672332764e-01 5.438811331987380981e-02 5.900841206312179565e-04 9.781495481729507446e-02 7.238526362925767899e-03 2.062798850238323212e-02 1.178605630993843079e-01 -7.577014714479446411e-02 -1.275333911180496216e-01 -9.886233508586883545e-02 -1.337162405252456665e-01 -1.186156049370765686e-01
1.207627654075622559e-01 3.111375495791435242e-02 -1.212853491306304932e-01 4.825685173273086548e-02 2.444147020578384399e-01 1.431508213281631470e-01 -2.445385232567787170e-02 -5.863374099135398865e-02 -9.689542651176452637e-02 1.285204738378524780e-01 -6.293521076440811157e-02 -2.342634350061416626e-01 -4.879138141404837370e-04 1.956816017627716064e-01 -3.370838761329650879e-01 1.041246503591537476e-01 1.648299247026443481e-01 2.260782010853290558e-02 -1.097229197621345520e-01 -7.622727006673812866e-02 -1.347883790731430054e-01 2.870149612426757812e-01 2.979099750518798828e-01 -2.425187826156616211e-01 -1.279886811971664429e-01 2.185127288103103638e-01 -5.363722518086433411e-02 3.973609507083892822e-01 2.959056496620178223e-01 2.338672801852226257e-02 -1.630940437316894531e-01 -4.886772856116294861e-02
3.399087786674499512e-01 1.218458563089370728e-01 2.527385205030441284e-02 1.285187751054763794e-01 -4.955906048417091370e-02 6.034718826413154602e-02 1.429391056299209595e-01 -4.037377424538135529e-03 -8.515273779630661011e-02 2.959461323916912079e-02 8.843231946229934692e-03 -3.774620592594146729e-01 -7.626166939735412598e-02 1.582966069690883160e-03 5.585325136780738831e-02 1.981791853904724121e-02 -1.070686429738998413e-01 1.658677160739898682e-01 -5.270520970225334167e-02 -1.055103093385696411e-01 -1.138224527239799500e-01 1.304658651351928711e-01 1.247921362519264221e-01 -2.062445580959320068e-01 -4.467815533280372620e-02 1.835212111473083496e-01 3.660657703876495361e-01 9.993633255362510681e-03 3.087678849697113037e-01 -2.385734915733337402e-01 -2.735131382942199707e-01 3.578875064849853516e-01
1.234905049204826355e-01 -5.160252749919891357e-02 -4.806806519627571106e-02 1.131329219788312912e-02 -1.647273153066635132e-01 1.373809278011322021e-01 1.862002462148666382e-01 2.718988358974456787e-01 5.168587714433670044e-02 -4.371215030550956726e-02 -3.495082259178161621e-01 5.036617815494537354e-02 1.061394885182380676e-01 -6.793728098273277283e-03 -1.237196996808052063e-01 2.314162403345108032e-01 -1.987215578556060791e-01 3.046433329582214355e-01 -5.813676118850708008e-02 -9.449665993452072144e-02 -2.516218125820159912e-01 -1.309652463532984257e-03 1.402089297771453857e-01 -1.251419484615325928e-01 1.749388873577117920e-01 -3.670135140419006348e-01 3.081842884421348572e-02 3.101951070129871368e-02 -2.280993014574050903e-02 -1.591784805059432983e-01 -4.186511337757110596e-01 -6.333108246326446533e-02
2.174198031425476074e-01 -2.928662002086639404e-01 1.161455288529396057e-01 1.649960875511169434e-01 3.118219040334224701e-02 -2.025855891406536102e-02 -2.062599807977676392e-01 6.493052840232849121e-02 1.604321040213108063e-02 1.990925818681716919e-01 1.623362153768539429e-01 3.995213285088539124e-02 1.141664609313011169e-01 3.958171978592872620e-02 -2.587189972400665283e-01 1.511297374963760376e-01 1.969493925571441650e-01 1.230522915720939636e-01 1.622276455163955688e-01 -7.204398512840270996e-02 -2.484803944826126099e-01 1.068034321069717407e-01 -1.671904027462005615e-01 -1.829919368028640747e-01 -3.321351110935211182e-01 4.964307323098182678e-02 2.436267584562301636e-01 1.470795571804046631e-01 -3.496296470984816551e-03 -3.564264774322509766e-01 -2.416420727968215942e-01 8.153026551008224487e-02
1.184229776263237000e-01 -1.885925531387329102e-01 -1.439962983131408691e-01 -1.253657191991806030e-01 2.130151391029357910e-01 1.117369160056114197e-02 5.593104958534240723e-01 -1.497444976121187210e-02 6.535253673791885376e-02 -4.172374308109283447e-02 7.388846279354766011e-05 -8.235839754343032837e-02 1.101829409599304199e-01 -6.581111997365951538e-02 -3.298541903495788574e-01 2.797191143035888672e-01 -4.519250616431236267e-02 -2.523161470890045166e-02 3.615843597799539566e-03 1.821553409099578857e-01 -4.357376694679260254e-01 1.196705922484397888e-02 -2.249467559158802032e-02 -1.347874552011489868e-01 -8.762524276971817017e-02 7.925650477409362793e-02 1.854837387800216675e-01 1.308540105819702148e-01 5.955724418163299561e-02 -1.583803743124008179e-01 -2.759942319244146347e-03 -2.022779174149036407e-02
2.946652173995971680e-01 -1.107812300324440002e-01 1.697034537792205811e-01 8.952163159847259521e-02 -9.702181816101074219e-02 -3.800338879227638245e-02 2.718784213066101074e-01 1.597440540790557861e-01 7.563454098999500275e-03 4.893551766872406006e-02 -1.917741298675537109e-01 1.329131871461868286e-01 1.882846504449844360e-01 4.722988307476043701e-01 -2.111903727054595947e-01 2.692155539989471436e-01 7.342796772718429565e-03 2.019149512052536011e-01 -1.028545573353767395e-01 2.315088920295238495e-02 -5.658631771802902222e-02 1.055372357368469238e-01 3.862958773970603943e-02 -2.354439198970794678e-01 1.835233867168426514e-01 2.209315448999404907e-01 1.591836363077163696e-01 1.330725848674774170e-01 9.228596091270446777e-02 -1.324533224105834961e-01 -1.846106350421905518e-01 -1.114281788468360901e-01
3.805722892284393311e-01 -7.059907168149948120e-02 -1.365021914243698120e-01 -1.806857287883758545e-01 2.368516325950622559e-01 -2.609180659055709839e-02 -9.280722588300704956e-02 -1.690123528242111206e-01 -2.937423884868621826e-01 1.723661869764328003e-01 1.225525215268135071e-01 -1.478899270296096802e-01 -1.841137260198593140e-01 1.543678343296051025e-03 -2.446251809597015381e-01 1.616900116205215454e-01 -4.339052364230155945e-02 2.165491729974746704e-01 3.060162365436553955e-01 -1.828886009752750397e-02 -2.346228808164596558e-01 2.277195900678634644e-01 1.103312075138092041e-01 -1.255954056978225708e-01 -1.675985753536224365e-01 1.161417067050933838e-01 -4.729879647493362427e-02 -4.298584070056676865e-03 1.787103153765201569e-02 -7.840653508901596069e-02 -3.228976726531982422e-01 3.640336508397012949e-04
1.689746975898742676e-01 -9.752833843231201172e-02 -1.318861097097396851e-01 -1.302655506879091263e-02 1.789545267820358276e-01 1.245154533535242081e-03 1.579082757234573364e-01 -5.508031323552131653e-02 -2.463278025388717651e-01 -9.412401914596557617e-02 -6.834578514099121094e-02 -2.921522855758666992e-01 -9.394808672368526459e-03 3.898503780364990234e-01 -2.657490074634552002e-01 2.722975015640258789e-01 9.857993572950363159e-02 6.540063023567199707e-02 -2.951466478407382965e-02 8.836518973112106323e-03 -1.245082765817642212e-01 1.903207041323184967e-02 3.264088183641433716e-02 -2.277075052261352539e-01 2.358520869165658951e-03 2.306122332811355591e-02 -1.486862301826477051e-01 2.751709818840026855e-01 3.581988215446472168e-01 7.867870479822158813e-02 -3.316912949085235596e-01 -3.703244775533676147e-02
3.149217069149017334e-01 -9.314636141061782837e-02 1.118038594722747803e-01 4.467530921101570129e-02 -1.002183854579925537e-01 1.203425507992506027e-02 1.620892137289047241e-01 6.220668926835060120e-02 1.697314828634262085e-01 1.915106177330017090e-01 -9.556576609611511230e-03 3.956318646669387817e-02 1.948479115962982178e-01 2.458114624023437500e-01 -2.102937549352645874e-01 9.619121998548507690e-02 -1.036743372678756714e-01 4.143031537532806396e-01 1.651778370141983032e-01 2.632344961166381836e-01 -8.181146532297134399e-02 6.897880136966705322e-02 4.489248245954513550e-02 -3.505346179008483887e-01 6.364056468009948730e-02 3.564532995223999023e-01 5.152885243296623230e-02 1.645745337009429932e-02 1.020158678293228149e-01 2.652631141245365143e-02 -2.104095816612243652e-01 1.165472194552421570e-01
1.703357324004173279e-02 7.922022044658660889e-02 1.618703478015959263e-03 -4.015174694359302521e-03 1.931220442056655884e-01 1.853871196508407593e-01 1.471285820007324219e-01 1.621814072132110596e-01 1.222569048404693604e-01 -6.574754416942596436e-02 -2.968965098261833191e-02 -2.268300354480743408e-01 1.513025760650634766e-01 -7.395352423191070557e-02 -1.747113168239593506e-01 1.461156159639358521e-01 -2.304092943668365479e-01 2.601628601551055908e-01 -6.690539419651031494e-02 1.172218769788742065e-01 -2.226024866104125977e-01 4.376096725463867188e-01 4.660602211952209473e-01 -7.190439850091934204e-02 1.095957383513450623e-01 -6.271488219499588013e-02 7.081903517246246338e-02 -1.603963822126388550e-01 1.217153221368789673e-01 -1.145786717534065247e-01 -1.658672392368316650e-01 -1.318877786397933960e-01
1.160487085580825806e-01 5.059245601296424866e-02 1.068928977474570274e-03 -3.549747169017791748e-02 1.513802558183670044e-01 1.230025514960289001e-01 1.357667595148086548e-01 2.454167902469635010e-01 6.693154573440551758e-02 3.512188494205474854e-01 -1.786998063325881958e-01 -1.303745657205581665e-01 2.982591278851032257e-02 2.377741932868957520e-01 -2.938036620616912842e-01 -4.942902922630310059e-02 -8.084726333618164062e-02 5.064312219619750977e-01 -2.755190134048461914e-01 6.191495805978775024e-02 -1.475163549184799194e-01 1.450281143188476562e-01 -8.577622938901185989e-04 -9.670873731374740601e-02 -8.242484182119369507e-02 1.990829259157180786e-01 5.211740732192993164e-02 2.488682717084884644e-01 -8.676668256521224976e-02 -1.025394201278686523e-01 -6.164093315601348877e-02 -1.233938410878181458e-01
2.338722050189971924e-01 -2.043501585721969604e-01 -1.593145579099655151e-01 1.586156487464904785e-01 -3.816599771380424500e-02 1.453709304332733154e-01 2.654471695423126221e-01 -1.352286487817764282e-01 1.371459513902664185e-01 -1.537548936903476715e-02 3.948181122541427612e-02 -3.150645494461059570e-01 1.502473503351211548e-01 -1.695553027093410492e-02 -1.834805011749267578e-01 1.742271780967712402e-01 -9.207777678966522217e-02 2.164798974990844727e-01 1.721207350492477417e-01 -1.091222688555717468e-01 -1.276678740978240967e-01 -2.682610750198364258e-01 1.137111485004425049e-01 -4.389197099953889847e-03 -1.931211948394775391e-01 3.548614382743835449e-01 3.119350075721740723e-01 -9.642083197832107544e-02 7.960794121026992798e-02 -1.684677153825759888e-01 -1.364338863641023636e-02 -1.791623234748840332e-01
1.522670686244964600e-01 -9.072653949260711670e-02 -2.713263332843780518e-01 -7.125610858201980591e-02 -2.346332650631666183e-03 1.948536839336156845e-03 4.173257648944854736e-01 -8.575316518545150757e-02 1.791700422763824463e-01 -2.254792749881744385e-01 -1.260350793600082397e-01 -2.959309518337249756e-01 -1.358199678361415863e-02 2.656241692602634430e-02 -4.076327383518218994e-01 2.315415591001510620e-01 -1.523616956546902657e-03 -1.404275745153427124e-02 -4.748266935348510742e-02 5.304893106222152710e-02 -2.575085759162902832e-01 -1.223535835742950439e-02 8.552514761686325073e-02 -2.477095574140548706e-01 -1.286500543355941772e-01 -3.797963261604309082e-02 2.754546999931335449e-01 1.150534972548484802e-01 -9.447399526834487915e-02 -2.084247916936874390e-01 1.550712250173091888e-02 3.434827923774719238e-02
5.504961684346199036e-02 -1.517785191535949707e-01 1.445283740758895874e-01 -1.234447062015533447e-01 2.435487136244773865e-02 1.448246091604232788e-01 1.531735807657241821e-01 1.299840658903121948e-01 2.730685770511627197e-01 -2.770330011844635010e-02 7.421286404132843018e-02 -4.309195876121520996e-01 -5.875818897038698196e-03 2.592441439628601074e-01 -4.383466541767120361e-01 6.224941089749336243e-02 -9.241513907909393311e-02 2.397047430276870728e-01 -7.789516355842351913e-03 1.430248916149139404e-01 -2.362706512212753296e-02 8.687565475702285767e-02 1.433768421411514282e-01 6.262159347534179688e-02 7.909329235553741455e-02 7.368186116218566895e-02 1.448606550693511963e-01 9.649553894996643066e-02 3.004517257213592529e-01 -1.149820461869239807e-01 -1.304561495780944824e-01 -2.539507746696472168e-01
2.353395223617553711e-01 -2.357053458690643311e-01 2.107022255659103394e-01 -7.407854497432708740e-02 -2.496938854455947876e-01 3.620040416717529297e-01 4.101530089974403381e-02 2.167992852628231049e-02 -1.389607042074203491e-01 7.492106407880783081e-02 -1.841615140438079834e-01 -2.775171697139739990e-01 -8.069669455289840698e-02 -5.231078714132308960e-02 -1.835540533065795898e-01 1.828546822071075439e-01 -2.688362598419189453e-01 1.749599725008010864e-01 -3.601038455963134766e-02 -3.900737464427947998e-01 -7.192857563495635986e-02 2.605151385068893433e-02 9.125898778438568115e-02 -1.502675563097000122e-01 -1.859061717987060547e-01 8.362108469009399414e-02 -2.951707504689693451e-02 -5.900431796908378601e-02 6.672574579715728760e-02 -5.629672855138778687e-02 -2.513992786407470703e-01 -1.468657255172729492e-01
2.400994151830673218e-01 1.262593716382980347e-01 2.444516718387603760e-01 -2.167836576700210571e-01 2.071966417133808136e-02 2.772253751754760742e-01 -2.902394533157348633e-02 1.228736788034439087e-01 2.758500166237354279e-03 2.703103795647621155e-02 -1.324639022350311279e-01 -1.991864144802093506e-01 1.250231266021728516e-01 2.424107342958450317e-01 -2.422435730695724487e-01 5.002752691507339478e-02 -7.823399454355239868e-02 3.385595977306365967e-01 -2.429624497890472412e-01 1.502655297517776489e-01 -1.336051374673843384e-01 7.833804190158843994e-02 1.959670335054397583e-01 -2.182945013046264648e-01 -4.110898077487945557e-02 -9.422391653060913086e-02 -2.339803129434585571e-01 5.511249974370002747e-02 1.307340860366821289e-01 -2.578473985195159912e-01 -1.092125698924064636e-01 -2.380002140998840332e-01
4.440717399120330811e-01 1.785822585225105286e-02 -1.590112745761871338e-01 7.696272432804107666e-02 1.129561737179756165e-01 1.744959652423858643e-01 8.902958780527114868e-02 3.894235193729400635e-01 1.910340934991836548e-01 1.924439072608947754e-01 5.808510258793830872e-02 -2.603021264076232910e-01 -1.772371381521224976e-01 6.171005219221115112e-02 -3.041478693485260010e-01 6.863129884004592896e-02 -2.811667509377002716e-02 3.653271794319152832e-01 -3.007991984486579895e-02 -2.245798110961914062e-01 -8.685219101607799530e-03 6.706953793764114380e-02 6.963717192411422729e-02 -1.001270860433578491e-02 3.535683825612068176e-02 1.364025175571441650e-01 2.709017135202884674e-02 -7.249084860086441040e-02 -1.789737641811370850e-01 3.008630871772766113e-02 -1.898282617330551147e-01 3.816751390695571899e-02
3.055674731731414795e-01 -1.825854480266571045e-01 2.279476635158061981e-02 1.976054720580577850e-02 -1.335407048463821411e-01 3.374273777008056641e-01 2.050064951181411743e-01 1.357952207326889038e-01 -3.522896394133567810e-02 2.607330381870269775e-01 -3.142479062080383301e-01 -1.938011795282363892e-01 1.762200295925140381e-01 1.781280189752578735e-01 -1.913227438926696777e-01 -2.200943380594253540e-01 -2.144156992435455322e-01 2.262102067470550537e-01 1.375663429498672485e-01 9.266725182533264160e-02 -8.795018494129180908e-02 4.534239694476127625e-02 1.073164567351341248e-01 -1.237468123435974121e-01 -3.429441154003143311e-02 1.921381205320358276e-01 9.809951297938823700e-03 4.776494950056076050e-02 1.762387305498123169e-01 1.824636906385421753e-01 -5.332891643047332764e-02 2.406531274318695068e-01
1.649966686964035034e-01 -1.975560784339904785e-01 -1.786944419145584106e-01 1.142877340316772461e-02 1.596817225217819214e-01 -2.462124638259410858e-02 1.938148289918899536e-01 1.028755083680152893e-01 -8.233724534511566162e-02 1.032739430665969849e-01 -3.100924491882324219e-01 5.789491906762123108e-02 1.703527867794036865e-01 5.833515897393226624e-02 -4.341528713703155518e-01 1.021921448409557343e-02 8.832699805498123169e-02 3.658021986484527588e-01 -3.161968588829040527e-01 -3.669417276978492737e-02 -1.700762361288070679e-01 -1.398546248674392700e-01 8.710072189569473267e-02 -9.563072025775909424e-02 4.443639889359474182e-02 6.404070183634757996e-03 -1.103998161852359772e-02 3.621840178966522217e-01 -5.441456660628318787e-02 -9.885128587484359741e-02 -8.906762301921844482e-02 -1.653051823377609253e-01
4.768520966172218323e-02 -1.969675868749618530e-01 4.130157828330993652e-02 -1.807839423418045044e-02 -7.959152013063430786e-02 3.773234188556671143e-01 1.401402354240417480e-01 1.898030787706375122e-01 1.679638028144836426e-01 3.585830628871917725e-01 -5.683402717113494873e-02 -2.088160216808319092e-01 -1.096709370613098145e-01 3.309837309643626213e-03 -8.483285456895828247e-02 1.423158496618270874e-01 -8.776818960905075073e-02 -1.814357340335845947e-01 -9.855040162801742554e-02 -1.992002874612808228e-01 -4.571278020739555359e-02 1.248369589447975159e-01 3.631476685404777527e-02 -4.077523574233055115e-02 -4.179993867874145508e-01 1.753470152616500854e-01 -9.181249141693115234e-02 1.601831614971160889e-01 1.595145910978317261e-01 -2.226082980632781982e-01 -2.468167394399642944e-01 -1.525168418884277344e-01
2.247566133737564087e-01 3.456689417362213135e-03 -2.115929275751113892e-01 1.051999330520629883e-01 2.763090133666992188e-01 4.609576240181922913e-02 -9.036276489496231079e-02 4.768807440996170044e-02 -8.666823059320449829e-02 1.672118902206420898e-01 -1.518234238028526306e-02 -1.497747898101806641e-01 9.501846879720687866e-02 1.034311279654502869e-01 -1.446248441934585571e-01 4.992178827524185181e-02 -2.435280010104179382e-02 2.114307433366775513e-01 -1.705534905195236206e-01 3.218154236674308777e-02 -2.366688549518585205e-01 8.518988266587257385e-03 1.854176223278045654e-01 -2.153569012880325317e-01 1.185565739870071411e-01 3.902256488800048828e-02 8.115281164646148682e-02 4.959924221038818359e-01 9.146562218666076660e-02 2.715535461902618408e-01 -3.340941965579986572e-01 -1.711481660604476929e-01
1.124354004859924316e-01 -4.394545778632164001e-02 -7.968472689390182495e-02 -7.876076549291610718e-02 8.205302059650421143e-02 3.005558997392654419e-02 1.158365979790687561e-01 1.528223454952239990e-01 -1.889424957334995270e-02 -5.517839640378952026e-02 1.527616381645202637e-01 1.332068741321563721e-01 1.351136714220046997e-01 -7.161566056311130524e-03 1.207114234566688538e-01 3.020590841770172119e-01 -5.511272326111793518e-02 3.532736748456954956e-02 -1.136639267206192017e-01 -2.264730185270309448e-01 -2.078057974576950073e-01 9.116358309984207153e-02 2.262821346521377563e-01 -5.061097145080566406e-01 -5.200351029634475708e-02 -4.575756564736366272e-02 3.796576261520385742e-01 8.107621967792510986e-02 4.272718727588653564e-02 -9.039823710918426514e-02 -4.020775556564331055e-01 7.314920425415039062e-02
6.100950837135314941e-01 -1.417770236730575562e-01 -3.091709688305854797e-02 -2.479730173945426941e-03 -1.288831084966659546e-01 2.445887476205825806e-01 -4.295540275052189827e-04 1.593444943428039551e-01 1.105893477797508240e-01 2.232265472412109375e-01 -2.522607445716857910e-01 -2.827951610088348389e-01 6.570826470851898193e-02 -9.690022096037864685e-03 -1.484266072511672974e-01 2.049067523330450058e-03 -1.054577678442001343e-01 7.838666439056396484e-02 1.034531295299530029e-01 1.049052029848098755e-01 -1.281226724386215210e-01 -2.080530971288681030e-01 1.429109126329421997e-01 -9.236080944538116455e-02 -4.925129935145378113e-02 1.623650342226028442e-01 -3.134506987407803535e-03 3.291065245866775513e-02 2.666999399662017822e-01 8.383418433368206024e-03 -1.650792211294174194e-01 -1.296949833631515503e-01
2.181505560874938965e-01 -1.455538123846054077e-01 1.905515193939208984e-01 -8.141474425792694092e-02 6.204634159803390503e-02 -2.429442852735519409e-02 8.142368495464324951e-02 6.151202693581581116e-02 -1.235071197152137756e-02 2.518711239099502563e-02 -2.223961800336837769e-01 -2.659806013107299805e-01 -2.422475256025791168e-02 1.278925836086273193e-01 -4.404721036553382874e-02 -4.011681675910949707e-02 9.378290921449661255e-02 -9.771558642387390137e-02 9.768082201480865479e-02 -1.679698526859283447e-01 -1.246853824704885483e-02 6.848783046007156372e-02 1.092814877629280090e-01 3.175790980458259583e-02 -1.297690253704786301e-02 -2.632888592779636383e-02 1.689135096967220306e-02 1.368093937635421753e-01 3.132881224155426025e-01 -2.680392861366271973e-01 -5.185067653656005859e-01 4.464791715145111084e-01
4.203800261020660400e-01 -3.091853260993957520e-01 -1.230724304914474487e-01 1.328095328062772751e-02 -7.946965843439102173e-02 5.606877431273460388e-02 -1.183877587318420410e-01 8.183383941650390625e-02 -2.497155964374542236e-02 1.915917992591857910e-01 -3.336023911833763123e-02 -1.614187359809875488e-01 -4.141346737742424011e-02 -1.556752156466245651e-02 -3.683623671531677246e-01 8.175144344568252563e-02 1.363182514905929565e-01 2.993043065071105957e-01 2.933800816535949707e-01 -2.649868838489055634e-02 -1.634303927421569824e-01 -2.574182115495204926e-02 1.075004041194915771e-01 -2.027974873781204224e-01 -1.522212028503417969e-01 1.363238692283630371e-01 6.163661181926727295e-02 1.727511435747146606e-01 2.174198180437088013e-01 2.420691959559917450e-02 1.324549764394760132e-01 -2.399262487888336182e-01
2.438440024852752686e-01 2.841523662209510803e-02 2.414393723011016846e-01 7.710728794336318970e-02 8.953901007771492004e-03 9.530768543481826782e-02 3.670387268066406250e-01 -8.550490438938140869e-02 7.744491845369338989e-02 -1.157658621668815613e-01 -5.701561644673347473e-02 -8.361131697893142700e-02 3.307974636554718018e-01 3.364346921443939209e-01 -1.552524566650390625e-01 2.855867519974708557e-02 1.978106200695037842e-01 1.720043420791625977e-01 1.357623636722564697e-01 2.090632319450378418e-01 -9.937234222888946533e-02 -2.011320926249027252e-02 1.904900670051574707e-01 -2.477101385593414307e-01 1.285548508167266846e-01 2.524214982986450195e-01 1.390621513128280640e-01 9.966111183166503906e-02 1.045493558049201965e-01 -1.214725244790315628e-02 -2.937301099300384521e-01 3.844560682773590088e-02
2.989852726459503174e-01 -1.133426576852798462e-01 -1.131902337074279785e-01 -6.004936993122100830e-02 2.383980453014373779e-01 2.382042109966278076e-01 2.144767343997955322e-01 -1.265088021755218506e-01 7.657108455896377563e-02 2.076629400253295898e-01 -1.965419203042984009e-01 -3.069999516010284424e-01 -1.583308577537536621e-01 2.086530439555644989e-02 -1.859981715679168701e-01 -2.491670474410057068e-02 3.088680282235145569e-02 1.073618382215499878e-01 -8.210305869579315186e-02 -9.608461707830429077e-02 -2.440505623817443848e-01 7.960828393697738647e-02 1.023228168487548828e-01 -2.044633179903030396e-01 -8.395913988351821899e-02 6.611739844083786011e-02 1.766504198312759399e-01 2.578858733177185059e-01 3.184018433094024658e-01 3.142545521259307861e-01 -1.762448810040950775e-02 -8.351262658834457397e-02
2.077559232711791992e-01 6.388086080551147461e-02 9.889515489339828491e-02 1.253626942634582520e-01 1.746123582124710083e-01 1.143322438001632690e-01 3.562552332878112793e-01 1.302622854709625244e-01 8.221668004989624023e-02 5.746334791183471680e-02 -1.734145581722259521e-01 1.794329136610031128e-01 -1.461649686098098755e-01 3.767381608486175537e-02 -7.184968143701553345e-02 -3.502120450139045715e-02 9.706977754831314087e-03 3.510140627622604370e-02 -2.065896689891815186e-01 -5.782973393797874451e-02 -1.049060956574976444e-03 1.776093095541000366e-01 5.699304118752479553e-02 -5.897786468267440796e-02 -1.173510402441024780e-01 -6.266158074140548706e-02 2.268083244562149048e-01 7.721415907144546509e-02 2.123026400804519653e-01 -2.671679556369781494e-01 -6.009248495101928711e-01 4.922013729810714722e-03
2.302984148263931274e-01 -1.833669394254684448e-01 5.985166132450103760e-02 2.195358276367187500e-01 2.292887493968009949e-02 -9.611297398805618286e-02 -1.014955267310142517e-01 9.522771835327148438e-02 -6.906903535127639771e-02 -5.192509293556213379e-02 2.409067749977111816e-01 7.889580726623535156e-02 1.517136301845312119e-02 2.468483895063400269e-01 -3.729391992092132568e-01 -2.300585992634296417e-02 9.844817221164703369e-02 2.051472105085849762e-02 2.275017090141773224e-02 5.606353655457496643e-02 -3.854185342788696289e-01 7.396741956472396851e-02 1.529340893030166626e-01 -8.579734712839126587e-02 -3.575240373611450195e-01 -1.322824656963348389e-01 5.901991948485374451e-02 1.292167156934738159e-01 2.331052869558334351e-01 -3.173772990703582764e-01 -1.996605247259140015e-01 -3.079020418226718903e-02
8.166575431823730469e-02 -2.173638343811035156e-01 -5.925130099058151245e-02 2.753677964210510254e-01 2.398332804441452026e-01 -4.662455245852470398e-02 1.983005106449127197e-01 -1.375136226415634155e-01 1.010054200887680054e-01 5.949598178267478943e-02 1.332826763391494751e-01 -1.785754710435867310e-01 1.198922023177146912e-01 1.215198636054992676e-01 -4.215839505195617676e-01 1.407990604639053345e-01 -2.663399875164031982e-01 2.231031507253646851e-01 -7.428794354200363159e-02 -2.065296620130538940e-01 -5.127412080764770508e-02 -1.593721807003021240e-01 1.621500402688980103e-01 9.189535677433013916e-02 -1.147915124893188477e-01 1.759646683931350708e-01 -7.203368842601776123e-02 -1.286804974079132080e-01 2.347269207239151001e-01 -2.423540204763412476e-01 -2.117653042078018188e-01 5.008526891469955444e-02
5.112798139452934265e-02 -2.543812096118927002e-01 6.295352429151535034e-02 -1.481247097253799438e-01 2.349469363689422607e-01 1.826384514570236206e-01 6.865885853767395020e-02 2.288670241832733154e-01 8.092609792947769165e-02 2.851193547248840332e-01 6.766247749328613281e-02 -1.489126682281494141e-01 9.565165638923645020e-02 1.967387348413467407e-01 -2.818690836429595947e-01 -1.332996338605880737e-01 -1.688121259212493896e-01 1.992030441761016846e-01 -2.224362790584564209e-01 -1.827950775623321533e-01 -1.553752571344375610e-01 8.096704259514808655e-03 1.949709355831146240e-01 -1.503327935934066772e-01 1.593600399792194366e-02 3.390161991119384766e-01 -3.082848386839032173e-03 3.374477028846740723e-01 -3.251284360885620117e-02 2.203937247395515442e-02 -1.263683438301086426e-01 -1.377731859683990479e-01
3.053964078426361084e-01 4.084568470716476440e-02 -1.609282381832599640e-02 7.117203623056411743e-02 3.469609469175338745e-02 -1.896280944347381592e-01 3.448434472084045410e-01 2.777100168168544769e-02 -1.092880591750144958e-02 -1.483957171440124512e-01 -1.724123358726501465e-01 -2.985187768936157227e-01 -7.406177371740341187e-02 1.057230383157730103e-01 -3.273378014564514160e-01 2.015660107135772705e-01 -7.001467794179916382e-02 9.662771970033645630e-02 1.936234235763549805e-01 -3.987828269600868225e-02 -2.868683934211730957e-01 6.588882952928543091e-02 1.815866678953170776e-01 -8.829876780509948730e-02 5.731279030442237854e-02 -1.149982511997222900e-01 7.444612681865692139e-02 2.836444377899169922e-01 8.409703522920608521e-02 -3.558259904384613037e-01 2.917806617915630341e-02 1.403630226850509644e-01
1.338538974523544312e-01 -2.816365957260131836e-01 1.187788024544715881e-01 -1.607660651206970215e-01 -1.555991023778915405e-01 1.993919014930725098e-01 7.086583971977233887e-02 7.016013562679290771e-02 -2.157239466905593872e-01 2.389922887086868286e-01 -3.140857815742492676e-01 -3.137856423854827881e-01 2.131736427545547485e-01 4.826178029179573059e-02 -2.094585821032524109e-02 1.802639476954936981e-02 -2.493370622396469116e-01 -4.019302502274513245e-02 -5.146637186408042908e-02 -2.562800347805023193e-01 -1.914493739604949951e-01 1.625626534223556519e-01 1.970683038234710693e-01 -1.257867366075515747e-01 -3.460900485515594482e-01 9.414983540773391724e-02 -3.825289756059646606e-02 9.081516414880752563e-02 2.033659517765045166e-01 3.113686479628086090e-02 -9.517201036214828491e-02 2.718759700655937195e-03
1.192186772823333740e-01 -1.865449845790863037e-01 -1.692822873592376709e-01 6.481763720512390137e-02 -1.254364848136901855e-01 -1.715230196714401245e-01 2.913967669010162354e-01 1.356174796819686890e-01 -2.368772111367434263e-04 8.869543671607971191e-02 2.435605786740779877e-02 -1.526298075914382935e-01 2.278770506381988525e-01 9.820490330457687378e-02 -2.848219871520996094e-01 2.281771749258041382e-01 -1.773622632026672363e-01 2.138033062219619751e-01 -1.470304578542709351e-01 -4.075155779719352722e-02 -1.827955991029739380e-01 -3.649765253067016602e-02 2.251008003950119019e-01 -3.681777119636535645e-01 -1.103580836206674576e-02 7.722061593085527420e-03 -2.453725934028625488e-01 1.863479763269424438e-01 3.083752393722534180e-01 -1.542935520410537720e-01 -4.052287340164184570e-02 -7.795523852109909058e-02
1.864126473665237427e-01 -1.127284988760948181e-01 -1.145210117101669312e-01 -7.277747988700866699e-02 4.422179982066154480e-02 1.314789950847625732e-01 -7.668710500001907349e-02 1.345856785774230957e-01 -8.635094389319419861e-03 -8.313716202974319458e-02 -1.876123696565628052e-01 1.886792853474617004e-02 1.988079249858856201e-01 2.725358009338378906e-01 -8.735287934541702271e-02 1.831883192062377930e-01 -2.987518608570098877e-01 5.528052151203155518e-02 -1.281063854694366455e-01 -1.100079268217086792e-01 -3.178520500659942627e-01 3.742089122533798218e-02 -3.707914799451828003e-02 -1.533003747463226318e-01 -2.540889382362365723e-01 3.017885684967041016e-01 -8.738460019230842590e-03 -2.443261593580245972e-01 -4.591540992259979248e-02 2.616801066324114799e-03 -4.713036119937896729e-01 -7.473764568567276001e-02
4.043870419263839722e-02 -1.942784637212753296e-01 1.101841405034065247e-02 -9.202898293733596802e-02 2.327219545841217041e-01 8.864598348736763000e-03 2.763603031635284424e-01 6.451033800840377808e-02 3.792349398136138916e-01 1.380238085985183716e-01 5.751970782876014709e-02 -2.752438485622406006e-01 3.031529486179351807e-01 5.191613454371690750e-03 -4.796402156352996826e-02 9.783053398132324219e-02 -2.420328110456466675e-01 3.764436841011047363e-01 6.399330496788024902e-02 -1.008085533976554871e-02 1.083022952079772949e-01 9.745471179485321045e-02 2.550606727600097656e-01 -4.996715486049652100e-02 -5.824287608265876770e-02 3.227510955184698105e-03 1.806979328393936157e-01 -8.652543276548385620e-02 9.693796932697296143e-02 4.452566150575876236e-03 -9.480661898851394653e-02 -3.410364091396331787e-01
2.929729521274566650e-01 2.794923633337020874e-02 1.215248033404350281e-01 1.694574803113937378e-01 -4.758482426404953003e-02 2.270371764898300171e-01 1.125642284750938416e-01 2.367036603391170502e-02 2.199340760707855225e-01 1.578878909349441528e-01 -1.987786889076232910e-01 -2.970911264419555664e-01 1.295501291751861572e-01 2.914289757609367371e-02 -5.559476092457771301e-02 -7.887207716703414917e-02 1.290201395750045776e-01 2.187224775552749634e-01 -4.004584252834320068e-02 -5.408545583486557007e-02 1.452043280005455017e-02 2.142689824104309082e-01 1.491320319473743439e-02 -2.173305153846740723e-01 -8.632886409759521484e-02 5.415254458785057068e-02 -6.816798355430364609e-03 1.503887027502059937e-01 7.975146174430847168e-02 -2.635498940944671631e-01 -3.566680252552032471e-01 4.197257757186889648e-01
1.503490377217531204e-02 -1.165634393692016602e-01 4.101599007844924927e-02 -9.967300295829772949e-02 -3.951790928840637207e-02 1.797754317522048950e-02 2.118537425994873047e-01 1.599076390266418457e-01 1.193053722381591797e-01 -6.412149965763092041e-02 3.002119362354278564e-01 -2.241772413253784180e-01 1.037458851933479309e-01 1.298389285802841187e-01 -4.147048294544219971e-01 2.846389412879943848e-01 8.848695456981658936e-02 2.504426538944244385e-01 -3.484617546200752258e-02 8.289457857608795166e-02 -2.110732793807983398e-01 1.125478073954582214e-01 3.051491677761077881e-01 6.069887429475784302e-02 8.468759804964065552e-02 1.714580655097961426e-01 1.105512380599975586e-01 1.069164350628852844e-01 3.674462735652923584e-01 -7.179956138134002686e-02 -8.495666086673736572e-02 -1.503847092390060425e-01
2.332969158887863159e-01 -2.631690353155136108e-02 4.391930997371673584e-02 2.870804369449615479e-01 -3.592927381396293640e-02 2.596766352653503418e-01 2.122235149145126343e-01 6.917285919189453125e-02 2.420819401741027832e-01 4.347184207290410995e-03 -2.688648104667663574e-01 -1.736395359039306641e-01 1.921210587024688721e-01 -2.356033176183700562e-01 -2.988654077053070068e-01 1.612887345254421234e-02 -3.808802738785743713e-02 1.153564304113388062e-01 1.289957910776138306e-01 -3.476580083370208740e-01 -7.935102283954620361e-02 1.347070783376693726e-01 -6.523413211107254028e-02 5.634531378746032715e-02 4.192852601408958435e-02 1.234679296612739563e-01 2.460883231833577156e-03 -1.082553565502166748e-01 1.949123293161392212e-01 4.688619170337915421e-03 -3.501155078411102295e-01 1.595919728279113770e-01
1.740123182535171509e-01 -1.333620548248291016e-01 -4.654825329780578613e-01 -8.574496954679489136e-02 7.810194790363311768e-02 5.709097161889076233e-02 -2.446028403937816620e-02 -1.612047255039215088e-01 -1.821491867303848267e-01 3.854559957981109619e-01 -1.316358298063278198e-01 -6.375993788242340088e-02 1.255691498517990112e-01 -1.465548574924468994e-01 -2.633945047855377197e-01 -8.884681016206741333e-02 -7.612916082143783569e-02 3.286630213260650635e-01 3.537027910351753235e-02 -1.778354048728942871e-01 -2.885304689407348633e-01 -3.588357940316200256e-02 3.100443258881568909e-02 -1.642854064702987671e-01 -4.511678218841552734e-02 1.082624569535255432e-01 6.650491268374025822e-04 -2.508045732975006104e-01 -4.337219148874282837e-02 -8.162869513034820557e-02 -1.724727898836135864e-01 -1.297774538397789001e-02
8.752577751874923706e-02 -1.149273887276649475e-01 1.998895555734634399e-01 6.307259202003479004e-02 5.141506902873516083e-03 1.489605382084846497e-02 3.018089383840560913e-02 9.081329405307769775e-02 2.539520561695098877e-01 2.888080477714538574e-01 8.594328165054321289e-02 -1.427068412303924561e-01 2.782643437385559082e-01 3.161618858575820923e-02 -1.071698665618896484e-01 5.740875750780105591e-02 -2.467038780450820923e-01 3.614780604839324951e-01 8.580560237169265747e-02 -1.077985391020774841e-01 -1.268155723810195923e-01 4.691211879253387451e-02 1.617864668369293213e-01 -2.126780152320861816e-01 -1.613671630620956421e-01 -8.553773909807205200e-02 9.642574191093444824e-02 2.802199125289916992e-01 6.704562157392501831e-02 2.883446514606475830e-01 -2.065883427858352661e-01 -3.243917226791381836e-01
2.013203501701354980e-01 -2.985482513904571533e-01 2.249030023813247681e-02 -1.071175839751958847e-02 3.869360685348510742e-02 -2.833218276500701904e-01 -5.645040795207023621e-02 1.162540987133979797e-01 9.563391655683517456e-02 -1.553343534469604492e-01 7.331078499555587769e-02 -2.286676019430160522e-01 6.848096102476119995e-02 -4.441015049815177917e-02 -2.216053307056427002e-01 -9.980821609497070312e-02 -7.598634110763669014e-04 3.812123239040374756e-01 4.366546869277954102e-02 1.127999648451805115e-01 -1.860806941986083984e-01 4.303433746099472046e-02 4.268912598490715027e-03 -1.482505053281784058e-01 -2.019791156053543091e-01 1.948630213737487793e-01 9.879001975059509277e-02 -3.708387911319732666e-02 -1.195334121584892273e-01 -1.933896392583847046e-01 -4.596779346466064453e-01 -2.079809755086898804e-01
3.397865295410156250e-01 -1.896769553422927856e-01 8.103501796722412109e-02 7.626394275575876236e-03 3.943272680044174194e-02 -8.466360718011856079e-02 6.841868162155151367e-02 1.227006986737251282e-01 3.880662843585014343e-02 2.018335312604904175e-01 -5.106149241328239441e-02 -8.204770088195800781e-02 -2.022736007347702980e-03 4.404137432575225830e-01 -2.524193227291107178e-01 -2.175006866455078125e-01 -1.261691898107528687e-01 2.034075856208801270e-01 3.156053721904754639e-01 2.111487835645675659e-02 -1.228792667388916016e-01 -1.129408180713653564e-01 1.969232112169265747e-01 5.775633454322814941e-02 -2.634736895561218262e-02 1.028684824705123901e-01 6.395401060581207275e-02 3.254416584968566895e-01 2.745496034622192383e-01 1.099081858992576599e-01 -9.615769982337951660e-02 1.077680736780166626e-01
3.414853811264038086e-01 5.100961029529571533e-02 -3.667859435081481934e-01 -9.850540012121200562e-02 1.567094027996063232e-01 2.203751169145107269e-02 -1.949470341205596924e-01 -1.118309125304222107e-01 -9.684064984321594238e-02 2.462967783212661743e-01 -1.742984056472778320e-01 -3.019859641790390015e-02 1.866017132997512817e-01 -6.139337643980979919e-02 -2.745867073535919189e-01 -1.255998294800519943e-02 -4.069639369845390320e-02 3.459192216396331787e-01 9.548375010490417480e-02 -1.248589251190423965e-02 -3.357326984405517578e-01 3.432551324367523193e-01 5.473377183079719543e-02 -2.109674923121929169e-02 -1.571593433618545532e-01 2.628077752888202667e-02 -6.379596143960952759e-02 -2.463444881141185760e-02 -7.124583423137664795e-02 -7.745981961488723755e-02 -1.959076672792434692e-01 3.776558488607406616e-02
1.243665888905525208e-01 -2.054889686405658722e-03 9.900635480880737305e-02 1.946716010570526123e-01 1.007829904556274414e-01 8.556420356035232544e-02 -1.181659549474716187e-01 -3.081557108089327812e-03 -9.792420268058776855e-02 1.312930732965469360e-01 2.615067660808563232e-01 -1.157708764076232910e-01 -1.017189323902130127e-01 1.073967739939689636e-01 -4.057672619819641113e-01 -1.298656165599822998e-01 1.408920139074325562e-01 2.710424065589904785e-01 7.827366888523101807e-02 -3.752344474196434021e-02 -3.447909355163574219e-01 2.186558246612548828e-01 8.711455762386322021e-02 -1.429955065250396729e-01 -2.892718911170959473e-01 -1.833433210849761963e-01 1.383140087127685547e-01 1.442812979221343994e-01 8.495613187551498413e-02 -2.870916128158569336e-01 -2.221322953701019287e-01 -3.961975499987602234e-02
3.628374338150024414e-01 7.157418131828308105e-02 -1.220013946294784546e-01 4.659276828169822693e-02 -1.315454244613647461e-01 -1.177916973829269409e-01 9.197682887315750122e-02 7.672076672315597534e-02 2.885459363460540771e-01 2.460748106241226196e-01 -1.693463325500488281e-01 1.145223379135131836e-01 1.552345305681228638e-01 3.662554025650024414e-01 -2.254247516393661499e-01 2.693544328212738037e-01 -5.072304233908653259e-02 4.282199591398239136e-02 6.319365650415420532e-02 -1.041566580533981323e-02 -3.684356808662414551e-01 -7.961480878293514252e-03 7.596790045499801636e-02 -6.443760544061660767e-02 -4.384615644812583923e-02 5.076780542731285095e-02 -1.154472529888153076e-01 1.363548785448074341e-01 2.313271164894104004e-01 8.768936991691589355e-02 -2.539494037628173828e-01 -1.306880712509155273e-01
6.277727484703063965e-01 -2.340767532587051392e-01 -1.157245039939880371e-01 1.345170885324478149e-01 -7.551636546850204468e-02 1.362664252519607544e-01 -1.030145063996315002e-01 7.694466412067413330e-02 3.429963020607829094e-03 2.581206262111663818e-01 -2.699378132820129395e-01 -6.431837100535631180e-03 3.633026406168937683e-02 3.177447617053985596e-02 -2.028866708278656006e-01 -3.801849484443664551e-02 -2.127068191766738892e-01 -7.143165171146392822e-02 1.229519769549369812e-01 6.196298822760581970e-02 3.620679304003715515e-02 -6.843870133161544800e-02 1.411243528127670288e-01 1.855575144290924072e-01 -3.304588049650192261e-02 3.233410418033599854e-02 1.674305051565170288e-01 1.478305011987686157e-01 2.842726111412048340e-01 -1.562990695238113403e-01 -8.458974212408065796e-02 1.640804857015609741e-02
-2.126773260533809662e-02 -2.073876410722732544e-01 -1.629213839769363403e-01 -7.486291229724884033e-02 1.035943045280873775e-03 6.887722760438919067e-02 2.594579756259918213e-01 2.325504571199417114e-01 1.290916800498962402e-01 2.521024830639362335e-02 -1.501389890909194946e-01 8.414869010448455811e-02 2.951360493898391724e-02 1.030261516571044922e-01 5.143459420651197433e-04 6.185284629464149475e-02 9.229312092065811157e-02 3.112997710704803467e-01 -5.450813472270965576e-02 -2.128315120935440063e-01 -3.485492467880249023e-01 5.639848485589027405e-02 1.911669522523880005e-01 -1.965953409671783447e-01 4.446467012166976929e-02 -4.162225127220153809e-01 4.317830502986907959e-02 3.077176958322525024e-02 -5.075792223215103149e-02 -1.026263013482093811e-01 -4.262217581272125244e-01 -9.825246781110763550e-02
3.304434120655059814e-01 -4.125413000583648682e-01 1.091636642813682556e-01 -1.094674542546272278e-01 8.096391335129737854e-03 1.197287961840629578e-01 -1.788433454930782318e-02 -9.054874628782272339e-02 -6.510911136865615845e-02 7.757965475320816040e-02 2.513114511966705322e-01 1.881676316261291504e-01 -7.414308935403823853e-02 7.021126151084899902e-02 -2.375609278678894043e-01 1.322487294673919678e-01 1.121273543685674667e-02 1.590809375047683716e-01 1.005330588668584824e-02 -6.616175174713134766e-02 -2.331254631280899048e-01 -7.882171869277954102e-02 8.895257860422134399e-02 2.076006084680557251e-01 -1.880802065134048462e-01 1.675661094486713409e-02 -4.684804007411003113e-03 2.317640185356140137e-01 2.719916701316833496e-01 -3.734897375106811523e-01 -1.640565544366836548e-01 -9.675551205873489380e-02
4.515362381935119629e-01 -2.403280735015869141e-01 -6.553472578525543213e-02 -4.700598306953907013e-03 -1.095795258879661560e-01 2.858238220214843750e-01 3.385286033153533936e-02 -7.460732758045196533e-02 1.680707633495330811e-01 1.308170109987258911e-01 -7.228998094797134399e-02 -5.937226861715316772e-02 1.038739085197448730e-01 1.804985478520393372e-02 -3.926419317722320557e-01 -6.056442856788635254e-02 -1.181884184479713440e-01 9.353612363338470459e-02 4.058104753494262695e-01 -1.132607981562614441e-01 -2.168873324990272522e-03 -1.042853482067584991e-02 -1.610482484102249146e-01 -5.686039850115776062e-02 -5.194035544991493225e-02 2.036877274513244629e-01 1.926773041486740112e-01 8.573599904775619507e-02 3.120736777782440186e-02 1.606528833508491516e-02 -2.733180522918701172e-01 1.282773315906524658e-01
2.656886279582977295e-01 -3.217909932136535645e-01 -7.174394279718399048e-02 8.403511345386505127e-02 -1.035033687949180603e-01 2.473813891410827637e-01 3.117335401475429535e-02 4.294104129076004028e-02 5.980606749653816223e-02 -2.779709696769714355e-01 6.735458225011825562e-02 -3.240562975406646729e-01 2.593686282634735107e-01 2.424448430538177490e-01 -7.323416322469711304e-02 8.654729276895523071e-02 -3.497189283370971680e-02 2.439683377742767334e-01 7.318850606679916382e-02 -3.242854028940200806e-02 -8.123957365751266479e-02 1.829149574041366577e-01 -1.808803528547286987e-01 -3.567054122686386108e-02 -6.009426712989807129e-02 1.623452901840209961e-01 -1.588261723518371582e-01 4.139241296797990799e-03 3.317733108997344971e-02 -2.504029273986816406e-01 -3.785242140293121338e-01 7.831454277038574219e-02
9.968674927949905396e-02 -4.440464377403259277e-01 -7.663033902645111084e-02 -1.865368634462356567e-01 -8.555076271295547485e-02 2.584741218015551567e-03 1.221688743680715561e-02 8.359867334365844727e-02 5.569600313901901245e-02 -6.165571976453065872e-03 1.502084285020828247e-01 -3.739969804883003235e-02 7.694353908300399780e-02 5.811225622892379761e-02 -2.038328051567077637e-01 2.409742623567581177e-01 5.194081738591194153e-02 2.307954728603363037e-01 3.291182219982147217e-01 4.118350520730018616e-02 -4.349343106150627136e-02 7.563048601150512695e-02 -1.038287207484245300e-01 -1.330841928720474243e-01 1.693391054868698120e-01 1.672211289405822754e-01 2.338292747735977173e-01 -5.087288841605186462e-02 3.558860123157501221e-01 -1.709746420383453369e-01 -3.505781590938568115e-01 -8.343061804771423340e-02
2.383382320404052734e-01 -3.989062830805778503e-02 -6.336364429444074631e-03 -2.759869582951068878e-02 4.109119251370429993e-02 1.029000729322433472e-01 2.456160932779312134e-01 -4.676248878240585327e-02 1.269047856330871582e-01 -2.943310514092445374e-02 -1.592071503400802612e-01 8.673137985169887543e-03 8.211842179298400879e-02 -1.976020634174346924e-02 8.687338978052139282e-02 2.451867610216140747e-01 -8.635316975414752960e-03 2.606124579906463623e-01 -8.132580667734146118e-03 -1.810059845447540283e-01 -9.311583638191223145e-02 1.541199088096618652e-01 7.511249184608459473e-02 -4.733396172523498535e-01 -4.179493710398674011e-02 -1.721560955047607422e-01 1.113907098770141602e-01 -6.404029577970504761e-02 -8.632124215364456177e-02 -2.336254417896270752e-01 -5.035519003868103027e-01 -1.496375352144241333e-01
2.295323312282562256e-01 -3.214912861585617065e-02 5.330458655953407288e-02 -3.340294063091278076e-01 3.756928145885467529e-01 2.180108577013015747e-01 2.156553715467453003e-01 1.521238237619400024e-01 2.857412956655025482e-02 5.279490351676940918e-02 -1.033566072583198547e-01 -1.358740776777267456e-01 4.386399686336517334e-01 9.212083369493484497e-02 -1.587826013565063477e-01 2.100173681974411011e-01 -9.741514176130294800e-02 1.341184973716735840e-01 -1.233733352273702621e-02 -1.462054252624511719e-01 2.000366747379302979e-01 1.102424561977386475e-01 -1.144766341894865036e-02 -1.316947210580110550e-02 1.035343185067176819e-01 -1.508793830871582031e-01 -4.557837918400764465e-02 1.254489719867706299e-01 2.032425701618194580e-01 -1.992591470479965210e-01 -1.692557036876678467e-01 9.025943279266357422e-02
4.617471694946289062e-01 -4.742109403014183044e-02 -2.652675211429595947e-01 8.913151174783706665e-02 2.421415001153945923e-01 -1.551519799977540970e-02 -5.058025941252708435e-02 -4.720133263617753983e-03 -2.170676365494728088e-02 5.591771006584167480e-02 1.752710901200771332e-02 -2.023141682147979736e-01 2.697157561779022217e-01 1.692116409540176392e-01 1.195370703935623169e-01 1.218706294894218445e-01 -1.676752418279647827e-01 3.340284526348114014e-01 1.590267866849899292e-01 3.494148701429367065e-02 -1.715327203273773193e-01 2.539862990379333496e-01 6.907588802278041840e-03 2.391855120658874512e-01 7.695047650486230850e-03 2.565501630306243896e-02 8.808024972677230835e-02 9.010530263185501099e-02 -7.807919383049011230e-02 -1.788191646337509155e-01 -3.112955391407012939e-01 -2.136289328336715698e-02
1.594055593013763428e-01 -2.750666113570332527e-03 -1.385533362627029419e-01 3.115562722086906433e-02 1.339362263679504395e-01 1.271584182977676392e-01 7.468720525503158569e-02 1.002268679440021515e-02 7.346430420875549316e-02 8.659771084785461426e-02 -2.635043561458587646e-01 4.747528582811355591e-03 1.960780024528503418e-01 -1.083879396319389343e-01 -1.191228851675987244e-01 5.062061920762062073e-02 2.065379172563552856e-01 1.597773879766464233e-01 3.632811903953552246e-01 4.003113210201263428e-01 -2.310017496347427368e-01 6.685515493154525757e-02 2.196400761604309082e-01 -1.953552067279815674e-01 -5.386972799897193909e-02 2.452960759401321411e-01 2.085438966751098633e-01 2.889517880976200104e-02 1.799307465553283691e-01 4.240581300109624863e-03 -3.457286655902862549e-01 3.691048175096511841e-02
3.528829216957092285e-01 -1.744447350502014160e-01 -3.364413604140281677e-02 3.275890275835990906e-02 -2.942472323775291443e-02 1.504167169332504272e-01 2.935468852519989014e-01 -1.890050247311592102e-02 -1.099558696150779724e-01 3.035096637904644012e-02 -2.157311290502548218e-01 -7.387033849954605103e-02 2.517942786216735840e-01 8.268626779317855835e-02 -2.989002037793397903e-03 2.828626148402690887e-02 1.092574968934059143e-01 -1.956880688667297363e-01 2.979272976517677307e-02 -2.359317541122436523e-01 -1.737227290868759155e-01 1.654434502124786377e-01 2.084711939096450806e-01 -1.908714473247528076e-01 -2.963406145572662354e-01 1.923606395721435547e-01 -9.697745740413665771e-02 -1.879620999097824097e-01 2.761651277542114258e-01 -1.887519657611846924e-01 -2.227796614170074463e-01 1.464894264936447144e-01
4.034355282783508301e-01 -2.466654330492019653e-01 -1.014865487813949585e-01 -1.212127059698104858e-01 1.255680471658706665e-01 7.655776292085647583e-02 1.910979487001895905e-02 2.029663920402526855e-01 -1.494298130273818970e-02 1.849393695592880249e-01 1.608416996896266937e-02 -8.286362141370773315e-02 -6.906174868345260620e-02 1.987034231424331665e-01 -9.307540208101272583e-02 -1.112359240651130676e-01 -8.924051374197006226e-02 3.471364378929138184e-01 2.290937751531600952e-01 6.598340719938278198e-02 -1.935638189315795898e-01 -3.349573612213134766e-01 2.898657917976379395e-01 -1.492025107145309448e-01 1.724289171397686005e-02 6.178131327033042908e-02 -5.301235243678092957e-02 2.227207869291305542e-01 2.034936547279357910e-01 1.065520495176315308e-01 -1.755263805389404297e-01 4.605406895279884338e-03
1.423695385456085205e-01 -2.168959528207778931e-01 6.426953524351119995e-02 2.292555011808872223e-02 -7.611616700887680054e-02 2.365961074829101562e-01 1.069863662123680115e-01 3.455333113670349121e-01 7.260720431804656982e-02 -4.167758673429489136e-02 -2.388964444398880005e-01 -1.265080273151397705e-01 7.767454534769058228e-02 3.181469738483428955e-01 -1.424334496259689331e-01 -9.548190981149673462e-02 -7.612954080104827881e-02 2.372068762779235840e-01 -2.252074331045150757e-01 1.415679901838302612e-01 6.910254061222076416e-02 -5.438367836177349091e-03 1.432528197765350342e-01 -4.854295402765274048e-02 -3.814221918582916260e-01 6.921008229255676270e-02 -2.784633077681064606e-02 -2.278605550527572632e-01 5.932117626070976257e-02 -5.867919698357582092e-02 -3.657132983207702637e-01 1.204081848263740540e-01
5.522485971450805664e-01 -8.681320399045944214e-02 -1.795225739479064941e-01 -1.700499951839447021e-01 1.901635974645614624e-01 1.902738362550735474e-01 2.415898256003856659e-02 8.045703917741775513e-02 2.037605643272399902e-01 3.634065389633178711e-01 4.099519550800323486e-02 -1.302648335695266724e-01 6.919706612825393677e-02 9.461863338947296143e-02 -1.748490780591964722e-01 -7.241165637969970703e-02 4.236532840877771378e-03 -1.131575629115104675e-01 -1.806051284074783325e-02 -2.209834158420562744e-01 -2.290291935205459595e-01 5.035530030727386475e-02 -1.519873738288879395e-01 -6.288802623748779297e-02 -1.508787572383880615e-01 -2.190456092357635498e-01 2.310464344918727875e-02 1.568402498960494995e-01 6.205210462212562561e-02 1.379791051149368286e-01 -2.038898169994354248e-01 -2.760685048997402191e-02
1.440201252698898315e-01 -7.757064700126647949e-02 -8.348966389894485474e-02 8.912013471126556396e-02 -9.554206579923629761e-02 -3.360729664564132690e-03 6.948574446141719818e-04 1.062739863991737366e-01 2.677247524261474609e-01 1.206982955336570740e-01 -1.988317519426345825e-01 -2.353354096412658691e-01 1.846257150173187256e-01 1.023686751723289490e-01 4.635880887508392334e-02 1.337182242423295975e-02 -4.769336804747581482e-02 1.601146608591079712e-01 -2.509210631251335144e-02 -2.119262069463729858e-01 -8.103562891483306885e-02 1.771822422742843628e-01 1.374292671680450439e-01 -2.736360132694244385e-01 -3.062852621078491211e-01 -9.473794698715209961e-02 1.695930808782577515e-01 2.225721329450607300e-01 2.094133943319320679e-01 -9.587337821722030640e-02 -3.651168942451477051e-01 3.704306185245513916e-01
1.675852239131927490e-01 -2.065892517566680908e-01 -3.978952765464782715e-02 -2.363281846046447754e-01 1.799864470958709717e-01 -9.091291576623916626e-02 1.686174720525741577e-01 -1.474633961915969849e-01 1.822389662265777588e-01 8.066797256469726562e-02 2.506345883011817932e-02 1.140689402818679810e-01 7.114458084106445312e-02 1.918696910142898560e-01 -2.113667428493499756e-01 8.221436291933059692e-02 -2.723943674936890602e-03 1.961264759302139282e-02 4.122789204120635986e-01 -8.737599849700927734e-02 6.195722892880439758e-02 -2.042908072471618652e-01 -8.420775085687637329e-02 1.950161531567573547e-03 -1.924996227025985718e-01 4.545974358916282654e-02 1.680406779050827026e-01 1.291705667972564697e-01 3.363987505435943604e-01 -9.202460944652557373e-02 -4.447285234928131104e-01 1.285043638199567795e-02
2.388195693492889404e-01 -1.654531806707382202e-01 -6.976914405822753906e-02 2.972860634326934814e-01 1.710380613803863525e-01 4.746627435088157654e-02 1.081075444817543030e-01 8.047936111688613892e-02 -1.512133032083511353e-01 3.132300674915313721e-01 -2.956328392028808594e-01 9.274420142173767090e-02 4.297079145908355713e-02 4.353157058358192444e-02 -4.237101972103118896e-01 1.515652090311050415e-01 5.228343978524208069e-02 2.037779390811920166e-01 -2.462191879749298096e-01 -7.995726168155670166e-02 -2.151658236980438232e-01 -7.457994669675827026e-02 6.847991794347763062e-02 -1.999435722827911377e-01 -2.305218204855918884e-02 -3.965419717133045197e-03 7.700891792774200439e-02 3.329356908798217773e-01 -6.497275084257125854e-02 -7.650808244943618774e-02 -8.060324937105178833e-02 -8.805029094219207764e-02
1.246616840362548828e-01 -2.337752878665924072e-01 -1.723331660032272339e-01 -1.140634119510650635e-01 -9.024599194526672363e-02 3.193244338035583496e-02 1.542503982782363892e-01 -1.401965618133544922e-01 1.700294166803359985e-01 3.630281984806060791e-01 9.993442893028259277e-02 -2.179624326527118683e-02 1.239871308207511902e-01 7.357668131589889526e-02 -3.581250905990600586e-01 3.977677524089813232e-01 -1.623850911855697632e-01 -2.059987559914588928e-02 -5.790420249104499817e-02 1.656363904476165771e-02 -2.693588137626647949e-01 -1.395708322525024414e-01 1.913978606462478638e-01 -1.798157840967178345e-01 1.220754310488700867e-01 1.983971148729324341e-01 2.588256895542144775e-01 9.861388243734836578e-03 -1.036618947982788086e-01 -9.114481508731842041e-02 -6.767611205577850342e-02 1.402137130498886108e-01
2.872591912746429443e-01 -8.222383260726928711e-02 -2.358288913965225220e-01 -9.577421098947525024e-02 9.990648925304412842e-02 2.226596027612686157e-01 1.235679462552070618e-01 2.366213500499725342e-01 3.291257321834564209e-01 2.369292378425598145e-01 -3.917027711868286133e-01 -1.058384329080581665e-01 -1.070784255862236023e-01 -1.323276311159133911e-01 -1.613481044769287109e-01 -8.599180728197097778e-02 -6.935625523328781128e-02 1.494211256504058838e-01 -6.429236382246017456e-02 -8.324182778596878052e-02 8.412644267082214355e-02 -2.161775156855583191e-02 8.549672365188598633e-02 -1.631190925836563110e-01 -2.555863559246063232e-01 1.073456406593322754e-01 -3.118192544206976891e-03 1.312327235937118530e-01 2.431975007057189941e-01 -2.819624841213226318e-01 9.964159876108169556e-02 3.609045222401618958e-02
2.983419299125671387e-01 -1.640024632215499878e-01 2.294926345348358154e-02 -2.926171198487281799e-02 -1.964222788810729980e-01 2.841870766133069992e-03 1.662209331989288330e-01 -3.382707759737968445e-02 2.046962976455688477e-01 9.101884439587593079e-03 -7.994125038385391235e-02 -3.733462691307067871e-01 2.172968089580535889e-01 -1.962340176105499268e-01 -2.481133192777633667e-01 4.866347089409828186e-02 1.600898653268814087e-01 1.512957066297531128e-01 1.900383234024047852e-01 -2.463916391134262085e-01 -7.746328413486480713e-02 1.872983127832412720e-01 3.040361218154430389e-02 2.668782174587249756e-01 -1.343391537666320801e-01 1.818930655717849731e-01 6.376812607049942017e-02 1.025307103991508484e-01 2.381774783134460449e-01 1.705254241824150085e-02 -2.773708701133728027e-01 1.403447240591049194e-01
2.197641879320144653e-01 -1.249783858656883240e-01 -1.314331591129302979e-01 -2.475084662437438965e-01 7.723994553089141846e-02 3.666294738650321960e-03 1.833263188600540161e-01 1.703040301799774170e-01 1.454675942659378052e-01 3.717094361782073975e-01 -2.487433888018131256e-02 -1.191255375742912292e-01 4.387432336807250977e-01 1.330221742391586304e-01 -7.013469934463500977e-02 -1.030623018741607666e-01 -1.503310799598693848e-01 6.468283385038375854e-02 3.264470696449279785e-01 1.189522668719291687e-01 4.384811501950025558e-03 -7.344809174537658691e-02 -6.437022238969802856e-02 -2.489203214645385742e-01 -1.225026771426200867e-01 2.716919220983982086e-02 -9.769411385059356689e-02 1.941631883382797241e-01 1.589352041482925415e-01 -1.672695204615592957e-02 -2.366918176412582397e-01 -1.597396284341812134e-01
5.043206214904785156e-01 4.216587170958518982e-02 -2.299289554357528687e-01 -3.056552261114120483e-02 9.945537894964218140e-02 1.212728694081306458e-01 -1.329463571310043335e-01 1.057755798101425171e-01 8.795910328626632690e-02 -3.545861691236495972e-02 -3.550182655453681946e-02 -2.484710067510604858e-01 7.064229249954223633e-02 3.859623074531555176e-01 2.718480862677097321e-02 6.012062355875968933e-02 9.105619788169860840e-02 1.445951908826828003e-01 9.076850861310958862e-02 8.679565787315368652e-02 -8.789326995611190796e-02 -1.397815942764282227e-01 -3.698882879689335823e-03 -1.235310658812522888e-01 -1.692460477352142334e-01 2.074375748634338379e-01 6.985943764448165894e-02 1.789715290069580078e-01 6.821670383214950562e-02 -3.874155580997467041e-01 -2.129767984151840210e-01 1.005889177322387695e-01
-2.754483837634325027e-03 1.683596968650817871e-01 -1.943492740392684937e-01 -8.684109896421432495e-02 9.437141567468643188e-02 9.867929667234420776e-02 1.302115023136138916e-01 -1.088344380259513855e-01 8.818891830742359161e-03 1.666851937770843506e-01 3.267910704016685486e-02 -1.959988176822662354e-01 1.120236422866582870e-02 2.241996377706527710e-01 -3.854281604290008545e-01 1.268457714468240738e-02 -1.419556289911270142e-01 1.343810707330703735e-01 4.924440011382102966e-02 -5.368953943252563477e-02 -2.021418884396553040e-02 2.296739220619201660e-01 3.167209923267364502e-01 -3.277168869972229004e-01 -2.269113808870315552e-01 1.160876527428627014e-01 -1.744270473718643188e-01 2.160329818725585938e-01 8.383008092641830444e-02 5.687727779150009155e-02 -3.295949697494506836e-01 -2.170180678367614746e-01
1.525049358606338501e-01 -1.655062288045883179e-01 1.765694618225097656e-01 -1.538065075874328613e-01 1.391792744398117065e-01 1.667870581150054932e-01 2.239610850811004639e-01 5.486292019486427307e-02 1.809216290712356567e-01 6.223039701581001282e-02 -1.407281160354614258e-01 5.617424100637435913e-02 -7.435032725334167480e-02 6.657894700765609741e-02 -7.340988609939813614e-03 2.231651842594146729e-01 1.527808904647827148e-01 2.182669639587402344e-01 -3.828021883964538574e-02 -1.383221149444580078e-01 -2.853007316589355469e-01 -2.406001836061477661e-02 -3.758979961276054382e-02 -3.696538805961608887e-01 5.787594616413116455e-02 -2.291405200958251953e-01 2.901762127876281738e-01 1.972718723118305206e-02 5.397572368383407593e-02 -2.544541954994201660e-01 -3.933130800724029541e-01 -1.901985146105289459e-02
3.171551823616027832e-01 -3.368053138256072998e-01 -6.714347749948501587e-02 -7.316218316555023193e-02 1.568886935710906982e-01 2.741757929325103760e-01 2.641356289386749268e-01 -1.131328474730253220e-02 -1.120976656675338745e-01 1.093163341283798218e-01 1.225494667887687683e-01 1.554641574621200562e-01 9.834208339452743530e-02 1.755734682083129883e-01 -1.266085356473922729e-01 1.268732845783233643e-01 1.063670814037322998e-01 1.253142505884170532e-01 3.386806249618530273e-01 -2.697313427925109863e-01 -3.681856393814086914e-02 -9.833540767431259155e-02 2.595226839184761047e-02 -1.701187491416931152e-01 -1.161061003804206848e-01 2.126288414001464844e-01 1.980403363704681396e-01 1.142700836062431335e-01 1.752282232046127319e-01 6.025442853569984436e-02 -8.191260695457458496e-02 2.509455978870391846e-01
3.236978948116302490e-01 1.460346765816211700e-02 1.956987082958221436e-01 -9.634731337428092957e-03 -1.839173771440982819e-02 4.046797156333923340e-01 2.762499153614044189e-01 2.382512837648391724e-01 -2.047439366579055786e-01 1.662908792495727539e-01 -1.341442316770553589e-01 -3.277213573455810547e-01 2.163388766348361969e-02 1.195892095565795898e-01 -2.005691677331924438e-01 -8.319266885519027710e-02 -1.699466109275817871e-01 2.380413860082626343e-01 -7.272925227880477905e-02 1.437428686767816544e-02 -8.278242498636245728e-02 -1.320109665393829346e-01 1.130718216300010681e-01 1.529888361692428589e-01 -1.599774360656738281e-01 1.215011179447174072e-01 1.514075249433517456e-01 7.389376312494277954e-02 6.854300200939178467e-02 4.672722145915031433e-02 -1.047364622354507446e-01 2.538565993309020996e-01
4.897530889138579369e-04 -2.243963927030563354e-01 4.773743823170661926e-02 -1.232228521257638931e-02 3.038358390331268311e-01 -8.317850530147552490e-02 -2.373729273676872253e-02 -7.086015306413173676e-03 1.563761979341506958e-01 1.122372969985008240e-01 5.824733152985572815e-02 -2.431967854499816895e-01 -1.311969608068466187e-01 5.738829076290130615e-02 -3.017824292182922363e-01 -1.845672279596328735e-01 6.139208003878593445e-02 3.604900538921356201e-01 1.020941883325576782e-01 2.016202360391616821e-01 -1.344808042049407959e-01 -8.018348366022109985e-02 1.817050725221633911e-01 -3.036699630320072174e-02 -3.092264235019683838e-01 6.638916581869125366e-02 2.509962618350982666e-01 2.609057426452636719e-01 1.221041902899742126e-01 -1.795516908168792725e-01 -1.932638287544250488e-01 -2.080550938844680786e-01
3.395349383354187012e-01 -4.880545660853385925e-02 -1.598320454359054565e-01 -1.860796809196472168e-01 -6.838019192218780518e-02 2.084622979164123535e-01 3.192097246646881104e-01 -9.793812781572341919e-02 -2.290182411670684814e-01 1.052926033735275269e-01 -9.830085933208465576e-02 1.521119475364685059e-01 1.787245124578475952e-01 1.864628493785858154e-01 -2.213996499776840210e-01 -7.589220255613327026e-02 -1.183254793286323547e-01 6.459962576627731323e-02 1.235087439417839050e-01 -4.116833806037902832e-01 -8.146215975284576416e-02 4.774544388055801392e-02 1.440328806638717651e-01 6.368952989578247070e-02 9.518782794475555420e-02 1.636700481176376343e-01 2.156090140342712402e-01 2.150087207555770874e-01 6.330128759145736694e-02 7.272462546825408936e-02 -1.958734691143035889e-01 1.784980446100234985e-01
1.961218118667602539e-01 -8.187245577573776245e-02 -2.444336563348770142e-01 -1.665450334548950195e-01 -4.093750566244125366e-02 2.593714185059070587e-02 -2.190981060266494751e-02 2.051880657672882080e-01 -1.077587753534317017e-01 -8.833476155996322632e-02 -1.628970503807067871e-01 -4.308986961841583252e-01 1.071521341800689697e-01 1.956854462623596191e-01 -1.953314691781997681e-01 7.082252204418182373e-02 -2.449574172496795654e-01 -8.324091881513595581e-02 1.679187268018722534e-01 -2.134303189814090729e-02 -3.644218742847442627e-01 -3.485835343599319458e-02 1.307102590799331665e-01 2.577335759997367859e-02 -8.487585932016372681e-02 3.200735747814178467e-01 1.730017960071563721e-01 -5.474769696593284607e-02 2.573254108428955078e-01 3.345651552081108093e-02 -1.788280755281448364e-01 -9.274853020906448364e-02
3.158598542213439941e-01 -5.376049503684043884e-02 -1.301226299256086349e-02 3.537622839212417603e-02 -1.163522228598594666e-01 2.869382500648498535e-01 1.636322438716888428e-01 1.957083120942115784e-03 -2.960621612146496773e-03 -1.237165462225675583e-02 6.338793039321899414e-02 1.762478947639465332e-01 -3.693721815943717957e-02 2.517274320125579834e-01 -6.596289575099945068e-02 1.403150614351034164e-02 -5.763796344399452209e-02 2.908510863780975342e-01 3.610151708126068115e-01 -4.592787027359008789e-01 -2.093516141176223755e-01 5.585108697414398193e-02 6.271754205226898193e-02 -2.034554630517959595e-01 -1.263054907321929932e-01 1.150239035487174988e-01 4.252711310982704163e-02 1.782309263944625854e-01 2.153755128383636475e-01 1.077721863985061646e-01 -1.179816275835037231e-01 1.122884377837181091e-01
1.018681228160858154e-01 -2.107354551553726196e-01 1.273430138826370239e-01 1.274818032979965210e-01 6.920473277568817139e-02 -3.998618572950363159e-02 -1.748535633087158203e-01 7.541605737060308456e-03 1.932477578520774841e-02 1.437257230281829834e-01 1.799853742122650146e-01 -1.261040475219488144e-02 -1.650571450591087341e-02 3.349878191947937012e-01 -3.179361224174499512e-01 -1.442324519157409668e-01 -3.428819403052330017e-02 2.988345324993133545e-01 9.082698822021484375e-02 3.681807592511177063e-02 -2.392357736825942993e-01 1.495477259159088135e-01 3.361383825540542603e-02 -1.570816785097122192e-01 -3.202840387821197510e-01 -1.367207914590835571e-01 9.946790337562561035e-02 1.354366838932037354e-01 2.883180677890777588e-01 -2.696285545825958252e-01 -2.767294347286224365e-01 1.906765066087245941e-02
4.084450900554656982e-01 3.574471175670623779e-02 -6.970488280057907104e-02 2.643258869647979736e-02 9.654434770345687866e-02 2.849927544593811035e-01 4.699350800365209579e-03 1.721716672182083130e-01 1.498467177152633667e-01 2.153339534997940063e-01 -3.146180883049964905e-02 -1.658791154623031616e-01 -2.476290613412857056e-01 1.572955250740051270e-01 -3.742945790290832520e-01 4.129636660218238831e-02 -9.356797486543655396e-02 2.492334693670272827e-01 -3.896029666066169739e-02 -1.150292456150054932e-01 -7.495798170566558838e-03 -8.810256421566009521e-02 2.299252897500991821e-01 -5.749328434467315674e-02 -2.611766457557678223e-01 1.506163477897644043e-01 -2.081458456814289093e-02 1.729900687932968140e-01 -2.568193674087524414e-01 -1.798004060983657837e-01 -1.005767956376075745e-01 -4.086128622293472290e-02
2.723419368267059326e-01 -1.695128232240676880e-01 -1.930135488510131836e-01 -1.486659198999404907e-01 -1.171373650431632996e-01 1.966597884893417358e-01 -4.192279279232025146e-02 5.664535984396934509e-02 9.730035811662673950e-02 -1.885853558778762817e-01 -5.661215633153915405e-02 -1.550190150737762451e-01 2.050486803054809570e-01 2.812640368938446045e-01 -2.422262430191040039e-01 6.345386058092117310e-02 -1.452332139015197754e-01 2.449611872434616089e-01 -1.069522202014923096e-01 -3.327293992042541504e-01 -1.524394452571868896e-01 -1.609726101160049438e-01 2.346010655164718628e-01 8.102899044752120972e-02 5.115062743425369263e-02 1.637634783983230591e-01 -5.519649013876914978e-02 -1.815344840288162231e-01 2.341427057981491089e-01 4.315393790602684021e-02 -1.786367148160934448e-01 -2.371140718460083008e-01
3.694238662719726562e-01 -1.270352452993392944e-01 -9.627173095941543579e-02 -2.516075968742370605e-01 -2.742614448070526123e-01 -6.458766013383865356e-02 2.543706297874450684e-01 -1.714961417019367218e-02 -1.912526637315750122e-01 1.493364125490188599e-01 -1.528561562299728394e-01 -1.121454406529664993e-02 3.183601200580596924e-01 -1.376544386148452759e-01 -2.199080437421798706e-01 -2.337354123592376709e-01 -2.269969582557678223e-01 3.727312432602047920e-03 9.771593660116195679e-02 -2.107304930686950684e-01 -1.439687162637710571e-01 1.733008027076721191e-01 1.027464400976896286e-02 3.551042824983596802e-02 -7.464437931776046753e-02 1.413099765777587891e-01 1.237272694706916809e-01 1.495130211114883423e-01 2.102518826723098755e-01 -8.630142360925674438e-02 -2.276386171579360962e-01 2.146149985492229462e-02
-3.831093758344650269e-02 -4.141063094139099121e-01 -7.771027833223342896e-02 -1.671006232500076294e-01 2.018362469971179962e-02 -7.344600278884172440e-03 6.881556659936904907e-02 1.109081283211708069e-01 3.572973236441612244e-02 -5.783756449818611145e-02 -1.283525052713230252e-04 -3.335505127906799316e-01 -9.552494436502456665e-02 2.136919461190700531e-02 -1.102557629346847534e-01 -1.456650625914335251e-02 3.799185156822204590e-02 3.779754638671875000e-01 1.605104357004165649e-01 2.038828134536743164e-01 -1.763852089643478394e-01 -5.648375954478979111e-03 1.071092337369918823e-01 7.181523740291595459e-02 -2.966643273830413818e-01 -4.181035235524177551e-02 2.498040050268173218e-01 -5.098772421479225159e-02 -6.809913367033004761e-02 -1.653030961751937866e-01 -4.042147397994995117e-01 -1.680341958999633789e-01
1.378240585327148438e-01 -2.703997790813446045e-01 2.272420674562454224e-01 -1.425593346357345581e-01 -2.500135302543640137e-01 3.548780381679534912e-01 1.724458038806915283e-01 8.967879414558410645e-02 -1.441545784473419189e-01 1.361420452594757080e-01 -2.295152097940444946e-01 -1.964992880821228027e-01 -1.798796467483043671e-02 -1.085938587784767151e-01 -1.779727041721343994e-01 1.286149770021438599e-01 -2.973808646202087402e-01 1.081818342208862305e-02 -5.815960094332695007e-02 -3.330999612808227539e-02 -1.641458868980407715e-01 6.864497810602188110e-02 1.786313951015472412e-01 -1.809270381927490234e-01 -2.821636497974395752e-01 6.830432917922735214e-03 -1.570619046688079834e-01 -4.333378374576568604e-02 2.578531950712203979e-02 -1.813687533140182495e-01 -2.805284559726715088e-01 -1.046688854694366455e-01
9.687374532222747803e-02 2.394169382750988007e-02 9.019623696804046631e-02 -2.394467145204544067e-01 -8.570539206266403198e-02 1.338270157575607300e-01 2.390845865011215210e-01 5.556289106607437134e-02 1.426162850111722946e-02 8.942061662673950195e-02 -2.938618063926696777e-01 -1.709721386432647705e-01 1.526299212127923965e-02 1.659870594739913940e-01 -1.029492542147636414e-01 1.210446953773498535e-01 3.197277709841728210e-02 2.506769001483917236e-01 -2.935126610100269318e-02 1.698417589068412781e-02 3.305324912071228027e-02 1.930905282497406006e-01 1.324626035057008266e-03 -8.933434635400772095e-02 5.110334977507591248e-02 -4.562723934650421143e-01 2.313507795333862305e-01 7.602248340845108032e-02 1.575956046581268311e-01 -2.028643041849136353e-01 -4.535074532032012939e-01 9.549683332443237305e-02
5.183790996670722961e-02 -6.008410081267356873e-02 5.106715857982635498e-02 -3.746550679206848145e-01 -5.593713000416755676e-02 1.059428825974464417e-01 1.380212604999542236e-01 8.873058110475540161e-02 1.878278851509094238e-01 1.702764928340911865e-01 -3.103052377700805664e-01 1.889278590679168701e-01 -1.361465547233819962e-02 2.704352140426635742e-01 -4.695569351315498352e-02 -2.092618346214294434e-01 -1.343139559030532837e-01 1.151689514517784119e-01 2.134809345006942749e-01 1.684683263301849365e-01 -2.412843406200408936e-01 -2.359373308718204498e-02 3.303493559360504150e-01 -8.730912208557128906e-02 -1.312322765588760376e-01 1.487496197223663330e-01 2.538552284240722656e-01 -7.701876014471054077e-02 1.863122433423995972e-01 -9.177544713020324707e-02 -1.898392140865325928e-01 -1.555490791797637939e-01
3.529899120330810547e-01 -8.997544646263122559e-02 -5.862996727228164673e-02 1.762576252222061157e-01 1.082656756043434143e-01 -9.822334162890911102e-03 1.246533356606960297e-02 2.049429565668106079e-01 4.503001272678375244e-02 4.224993884563446045e-01 -9.441763162612915039e-02 4.481182247400283813e-02 2.243925482034683228e-01 9.418508410453796387e-02 -1.798809468746185303e-01 1.270949691534042358e-01 2.028230130672454834e-01 8.319263160228729248e-02 -1.963902860879898071e-01 -5.884277820587158203e-02 -2.218111902475357056e-01 5.981261655688285828e-02 3.858254849910736084e-01 -2.053681761026382446e-01 -1.086707711219787598e-01 -6.765365600585937500e-02 -4.626857116818428040e-02 3.320547044277191162e-01 -3.931606560945510864e-02 4.190336540341377258e-02 -7.521662861108779907e-02 -8.934522420167922974e-02
1.764566302299499512e-01 -2.720881104469299316e-01 -3.954562544822692871e-02 -1.007300466299057007e-01 -1.159317493438720703e-01 8.703416585922241211e-02 3.235152363777160645e-01 1.097618564963340759e-01 3.742803037166595459e-01 3.902840614318847656e-02 -4.341860711574554443e-01 -2.479198426008224487e-01 -1.716887354850769043e-01 7.866210490465164185e-02 1.323723345994949341e-01 -3.180289268493652344e-02 -7.933327555656433105e-02 3.365326523780822754e-01 1.167499925941228867e-02 -1.083633676171302795e-01 -3.411180526018142700e-02 -1.882879179902374744e-03 -1.493597496300935745e-02 4.621048271656036377e-02 -1.645890623331069946e-01 4.199845716357231140e-02 2.811059355735778809e-01 -1.018064003437757492e-02 2.026207298040390015e-01 -9.134235233068466187e-02 4.745360836386680603e-02 -7.089260965585708618e-02
4.100321531295776367e-01 -8.451807498931884766e-02 -8.005208522081375122e-02 1.171467360109090805e-03 2.405094951391220093e-01 1.231253743171691895e-01 3.935177251696586609e-02 3.261630833148956299e-01 6.743156164884567261e-02 9.747999906539916992e-02 -6.867045909166336060e-02 -2.620540857315063477e-01 -2.085791528224945068e-01 6.456582248210906982e-02 -4.379784166812896729e-01 -1.959449425339698792e-02 1.830250211060047150e-02 3.186262547969818115e-01 -1.014322191476821899e-01 -8.346027880907058716e-02 -9.789624810218811035e-02 9.486524760723114014e-02 9.679573774337768555e-02 -2.124746143817901611e-01 -2.752045635133981705e-03 2.244584411382675171e-01 -1.358385235071182251e-01 5.036935582756996155e-02 -7.564070820808410645e-02 -6.263159215450286865e-02 -9.590585529804229736e-02 -1.662362366914749146e-01
3.240638375282287598e-01 -1.525648832321166992e-01 1.470669507980346680e-01 8.633898943662643433e-02 -6.458169966936111450e-02 2.676277756690979004e-01 2.182137072086334229e-01 1.239776844158768654e-03 -1.179149299860000610e-01 1.397284865379333496e-01 -1.139388382434844971e-01 -4.212865829467773438e-01 1.243438720703125000e-01 -8.624913543462753296e-02 6.572426110506057739e-02 9.357041865587234497e-02 -4.363381862640380859e-02 2.757782638072967529e-01 1.538841333240270615e-02 -8.138801157474517822e-02 1.654008626937866211e-01 -1.289922147989273071e-01 1.179467514157295227e-01 -1.998998075723648071e-01 -3.581580817699432373e-01 -1.503288745880126953e-02 4.693960398435592651e-02 -7.011601328849792480e-02 1.696687638759613037e-01 5.711014196276664734e-02 -2.930403053760528564e-01 1.520227491855621338e-01
1.988143846392631531e-02 -1.116792112588882446e-02 -3.320805262774229050e-03 1.409465074539184570e-01 2.047396730631589890e-03 8.478175848722457886e-02 2.439288198947906494e-01 2.253627628087997437e-01 1.515195071697235107e-01 -5.301447212696075439e-02 -2.015943974256515503e-01 -1.402716785669326782e-01 2.485836856067180634e-02 -7.536162436008453369e-02 -1.780715286731719971e-01 1.390807032585144043e-01 -1.944338679313659668e-01 1.065054386854171753e-01 1.574055850505828857e-01 -8.830442279577255249e-02 -6.671036034822463989e-02 1.927492320537567139e-01 3.611514866352081299e-01 -3.404319286346435547e-01 6.699226051568984985e-02 -3.620232641696929932e-01 -1.985921338200569153e-02 6.071757897734642029e-02 7.266263663768768311e-02 -2.100515514612197876e-01 -3.338020443916320801e-01 -2.204129993915557861e-01
4.524457752704620361e-01 5.539139732718467712e-02 -1.316589564085006714e-01 1.061017811298370361e-01 3.016012720763683319e-02 1.886775940656661987e-01 3.915229439735412598e-01 1.101150959730148315e-01 3.265270963311195374e-02 -8.408236503601074219e-02 3.880608826875686646e-02 -9.329903125762939453e-02 -3.078307956457138062e-02 3.004789054393768311e-01 -1.897129118442535400e-01 -1.727767437696456909e-01 -2.690273821353912354e-01 2.408785186707973480e-02 -1.429852247238159180e-01 -5.516162887215614319e-02 2.024071291089057922e-02 1.846131682395935059e-01 8.558042347431182861e-02 -1.462161839008331299e-01 -6.678999215364456177e-02 1.137049123644828796e-01 1.726017706096172333e-02 -2.000969648361206055e-01 1.673081517219543457e-01 -5.260955003905110061e-05 -3.753418326377868652e-01 6.760030053555965424e-03
3.087926208972930908e-01 1.041497737169265747e-01 -5.494729056954383850e-02 9.181661158800125122e-02 2.342383712530136108e-01 -1.528535131365060806e-02 1.872643083333969116e-01 1.936374008655548096e-01 1.164836660027503967e-01 1.511968523263931274e-01 -6.395845115184783936e-02 -1.355532854795455933e-01 2.727228403091430664e-01 1.379833519458770752e-01 -3.955132961273193359e-01 1.733728796243667603e-01 -1.989990174770355225e-01 1.246860548853874207e-01 5.317711085081100464e-02 -9.867568314075469971e-02 1.893815696239471436e-01 2.036130577325820923e-01 5.936981365084648132e-02 -4.087944980710744858e-03 -4.037041217088699341e-02 -1.960574388504028320e-01 1.311039272695779800e-02 -1.763868927955627441e-01 3.366641998291015625e-01 7.464873790740966797e-02 -2.671715617179870605e-01 7.523373514413833618e-02
1.239875257015228271e-01 -1.839946359395980835e-01 -1.509187072515487671e-01 -2.870914712548255920e-02 1.714414209127426147e-01 -1.137634292244911194e-01 2.487202361226081848e-02 -1.805046498775482178e-01 -1.692765504121780396e-01 8.965223282575607300e-02 -4.181537330150604248e-01 5.821498855948448181e-02 -7.288298755884170532e-02 2.704801261425018311e-01 -2.418167591094970703e-01 -9.729465097188949585e-02 -1.075047850608825684e-01 1.939240843057632446e-01 1.759559363126754761e-01 -1.088781282305717468e-01 -9.510841965675354004e-02 9.221510589122772217e-02 2.351349592208862305e-01 1.405225992202758789e-01 -6.853353977203369141e-02 3.911006078124046326e-02 7.932676374912261963e-02 -4.542982205748558044e-02 4.158399999141693115e-02 -1.941530853509902954e-01 -4.060991108417510986e-01 -2.946245372295379639e-01
1.583024412393569946e-01 -6.327806413173675537e-02 4.747710749506950378e-02 5.856125801801681519e-02 -4.160073772072792053e-02 -5.515202879905700684e-02 2.667230665683746338e-01 8.503508567810058594e-02 1.334458887577056885e-01 -6.450939923524856567e-02 -1.544113755226135254e-01 -2.346569299697875977e-01 3.594024777412414551e-01 -8.141068369150161743e-02 -1.546209752559661865e-01 1.783830970525741577e-01 4.180006682872772217e-02 1.404480338096618652e-01 8.751217275857925415e-02 -3.286775648593902588e-01 -2.296640872955322266e-01 1.646394729614257812e-01 -1.395201981067657471e-01 4.171179234981536865e-02 -6.848353147506713867e-02 3.783850669860839844e-01 1.736490279436111450e-01 2.876394614577293396e-02 2.044855952262878418e-01 3.835897892713546753e-02 -3.164882659912109375e-01 1.708543300628662109e-01
1.311440914869308472e-01 -1.777801066637039185e-01 1.964094638824462891e-01 -1.339500248432159424e-01 -3.102891892194747925e-02 2.400422841310501099e-01 3.005391955375671387e-01 2.476544082164764404e-01 7.928237318992614746e-02 -2.955962121486663818e-01 -3.117023706436157227e-01 -1.712496131658554077e-01 1.959921866655349731e-01 1.955147087574005127e-01 -1.303626596927642822e-01 -3.251625597476959229e-02 -2.474831044673919678e-01 1.019762605428695679e-01 1.364794559776782990e-02 -2.236861288547515869e-01 -1.124257817864418030e-01 4.046110063791275024e-02 -1.230285018682479858e-01 7.875259965658187866e-02 -1.310295462608337402e-01 2.153996676206588745e-01 1.879480183124542236e-01 1.735606789588928223e-02 -9.522142261266708374e-02 -1.999468542635440826e-02 -2.961682975292205811e-01 -1.254624575376510620e-01
7.250849902629852295e-02 -2.125007659196853638e-01 -1.749957352876663208e-01 -1.727422475814819336e-01 -1.498809899203479290e-03 -5.178097489988431334e-05 8.586256206035614014e-02 8.439925312995910645e-02 1.328388452529907227e-01 2.382474690675735474e-01 -2.629977837204933167e-02 -1.366166621446609497e-01 2.213913649320602417e-01 2.053812444210052490e-01 -2.243023216724395752e-01 2.207871824502944946e-01 -2.295105755329132080e-01 2.874028980731964111e-01 -3.595560789108276367e-02 -1.423979848623275757e-01 4.104614630341529846e-02 1.484469026327133179e-01 2.280504629015922546e-02 -4.707290977239608765e-02 2.837668955326080322e-01 5.362896993756294250e-02 -8.439634740352630615e-02 1.957462579011917114e-01 2.811529934406280518e-01 2.387245893478393555e-01 -3.755644857883453369e-01 3.714554756879806519e-02
2.039582580327987671e-01 -3.910596016794443130e-03 9.260816872119903564e-02 3.937854617834091187e-02 1.254473030567169189e-01 -3.259412571787834167e-02 2.717567086219787598e-01 -1.413722336292266846e-02 1.155058741569519043e-01 -6.018703430891036987e-02 -3.126214072108268738e-02 -2.167704254388809204e-01 2.026329636573791504e-01 -1.955781579017639160e-01 -1.026566252112388611e-01 1.710146106779575348e-02 8.475334197282791138e-02 1.594447642564773560e-01 2.769829928874969482e-01 -3.213329613208770752e-01 -1.084128841757774353e-01 9.456512518227100372e-03 -7.640764862298965454e-02 -1.034865751862525940e-01 -9.715376049280166626e-02 3.046398758888244629e-01 8.173019438982009888e-02 2.228241413831710815e-02 3.495718836784362793e-01 1.142341122031211853e-01 -4.648589789867401123e-01 2.450327575206756592e-02
1.722285449504852295e-01 -1.038900241255760193e-01 4.548017680644989014e-02 2.997060306370258331e-02 3.148647844791412354e-01 1.750239580869674683e-01 4.803961142897605896e-03 -8.692821115255355835e-02 -3.450050354003906250e-01 1.402647234499454498e-02 -2.722161710262298584e-01 1.742628961801528931e-01 3.285554945468902588e-01 -1.566994562745094299e-02 -3.037500381469726562e-01 7.243809849023818970e-02 -1.489816159009933472e-01 4.199253395199775696e-02 1.421504914760589600e-01 -1.200006827712059021e-01 -2.241331040859222412e-01 1.414875388145446777e-01 1.911936849355697632e-01 1.732935458421707153e-01 6.460453569889068604e-02 -6.974855437874794006e-03 1.565374732017517090e-01 1.993726044893264771e-01 -5.927416682243347168e-02 -8.008024841547012329e-02 -2.475363761186599731e-01 -2.339712679386138916e-01
1.288125962018966675e-01 -1.517741233110427856e-01 -2.196331024169921875e-01 -5.632856115698814392e-02 8.655131608247756958e-02 -1.556262373924255371e-02 3.123661279678344727e-01 2.140416651964187622e-01 1.149231642484664917e-01 -6.414693593978881836e-02 -1.690009534358978271e-01 -1.042161658406257629e-01 -2.452916502952575684e-01 -1.630997806787490845e-01 -1.351558603346347809e-02 1.287685930728912354e-01 -1.575927138328552246e-01 6.513305753469467163e-02 -2.458349913358688354e-01 -1.669907569885253906e-01 -8.505433052778244019e-02 -5.201099440455436707e-02 1.885199695825576782e-01 -1.852480322122573853e-02 -2.047742456197738647e-01 -6.843794137239456177e-02 2.234319001436233521e-01 1.297187358140945435e-01 1.893684118986129761e-01 -3.411269485950469971e-01 -4.074541032314300537e-01 5.224901065230369568e-02
1.883160173892974854e-01 -1.551439315080642700e-01 2.779687568545341492e-02 9.373122826218605042e-03 1.322525590658187866e-01 -2.586364559829235077e-02 -2.619982361793518066e-01 -1.138402521610260010e-02 1.819089502096176147e-01 7.989185862243175507e-03 1.038318201899528503e-01 -1.897383630275726318e-01 -2.000135779380798340e-01 1.373528689146041870e-01 -2.720935642719268799e-01 4.214416444301605225e-02 2.041334472596645355e-02 2.915540933609008789e-01 4.284516721963882446e-02 1.229090839624404907e-01 -3.818490505218505859e-01 1.204715967178344727e-01 1.387107670307159424e-01 -1.774819940328598022e-02 -2.206594496965408325e-01 -2.243108600378036499e-01 3.251535594463348389e-01 2.549995183944702148e-01 6.834154576063156128e-02 -2.210762649774551392e-01 -6.555227935314178467e-02 -1.679803580045700073e-01
3.214471340179443359e-01 -4.710436239838600159e-02 -7.500687241554260254e-02 -1.527112424373626709e-01 8.870703168213367462e-03 -2.476515322923660278e-01 4.456364512443542480e-01 1.354182958602905273e-01 1.094002351164817810e-01 -1.117554828524589539e-01 -2.176803350448608398e-01 -3.170424103736877441e-01 -8.849485218524932861e-02 8.615257591009140015e-02 -2.974254190921783447e-01 4.767761752009391785e-02 -5.431782454252243042e-02 1.730425655841827393e-01 3.238060325384140015e-02 -2.836569398641586304e-02 -1.501963585615158081e-01 6.798816472291946411e-02 1.460239291191101074e-01 -2.004932612180709839e-01 -5.064885318279266357e-02 -3.304180502891540527e-02 -5.460302531719207764e-02 3.611186742782592773e-01 1.768361479043960571e-01 -1.014435365796089172e-01 -6.628964096307754517e-02 -4.866943135857582092e-02
1.572637408971786499e-01 -3.142626881599426270e-01 -3.333168625831604004e-01 -5.521878600120544434e-02 1.416721493005752563e-01 3.064760565757751465e-01 1.677739173173904419e-01 -5.076090246438980103e-02 7.344872504472732544e-02 9.861241281032562256e-02 -7.419054955244064331e-02 -2.302636504173278809e-01 2.325244396924972534e-01 -1.187268644571304321e-01 -2.296568006277084351e-01 -2.700842916965484619e-01 9.739682078361511230e-02 7.370089739561080933e-02 1.064599528908729553e-01 9.994073212146759033e-02 -2.435294538736343384e-01 2.058161497116088867e-01 8.437039703130722046e-02 -2.523983828723430634e-02 -3.683767467737197876e-02 -5.295494571328163147e-02 -4.804521426558494568e-02 -2.495830953121185303e-01 -2.295291572809219360e-01 -1.662735044956207275e-01 -2.083657979965209961e-01 -1.093983128666877747e-01
1.250758022069931030e-01 2.615645714104175568e-02 -6.103385239839553833e-02 8.294489234685897827e-02 -1.194105073809623718e-01 1.424909532070159912e-01 2.225448042154312134e-01 2.800331413745880127e-01 2.288620620965957642e-01 1.111851334571838379e-01 8.705641329288482666e-02 -1.946617066860198975e-01 3.246136009693145752e-02 7.247628271579742432e-02 -1.346179544925689697e-01 -1.275165379047393799e-01 -7.891771197319030762e-02 2.511834800243377686e-01 1.172379925847053528e-01 -7.455356419086456299e-02 -7.301905751228332520e-02 1.296338289976119995e-01 5.378788709640502930e-02 1.125478278845548630e-02 -3.389121294021606445e-01 -1.400953531265258789e-01 1.901109516620635986e-01 1.027375385165214539e-01 1.767411381006240845e-01 -3.967182710766792297e-02 -3.358227908611297607e-01 4.680861532688140869e-01
8.600568026304244995e-02 -1.461346633732318878e-02 1.615269295871257782e-02 -1.618283428251743317e-02 2.548042498528957367e-02 7.859236747026443481e-02 1.644629687070846558e-01 -1.557994782924652100e-01 -2.331638485193252563e-01 6.112859398126602173e-02 -1.970585286617279053e-01 -2.016850709915161133e-01 8.176378160715103149e-02 5.103787407279014587e-02 -1.656044870615005493e-01 3.931487724184989929e-02 2.285189777612686157e-01 -5.412928387522697449e-02 6.945102661848068237e-02 -1.574995666742324829e-01 -3.042998909950256348e-01 1.169973760843276978e-01 1.620017290115356445e-01 -1.848052442073822021e-01 -4.450332820415496826e-01 2.108142971992492676e-01 -2.008465975522994995e-01 -5.536945536732673645e-02 2.946710884571075439e-01 -1.429954618215560913e-01 -2.679499387741088867e-01 2.034802436828613281e-01
2.829213440418243408e-01 1.094933673739433289e-01 6.028058752417564392e-02 4.757607355713844299e-02 2.653013356029987335e-02 1.120586469769477844e-01 1.339720785617828369e-01 1.412868872284889221e-02 2.783363871276378632e-02 2.923634350299835205e-01 -1.763013303279876709e-01 -3.136313855648040771e-01 1.566814929246902466e-01 3.842083364725112915e-02 1.375765055418014526e-01 -1.327980775386095047e-02 -2.241284847259521484e-01 7.382129877805709839e-02 -3.982259705662727356e-02 -6.414565443992614746e-02 -3.422139212489128113e-02 1.247882321476936340e-01 1.325441990047693253e-02 -6.279918551445007324e-02 -2.210587859153747559e-01 2.118426412343978882e-01 2.658323049545288086e-01 1.812303662300109863e-01 1.226058229804039001e-01 -1.921452432870864868e-01 -3.788391351699829102e-01 3.672338426113128662e-01
1.190613061189651489e-01 6.208233069628477097e-03 -5.118470638990402222e-02 -1.687320619821548462e-01 4.439360275864601135e-02 2.807570248842239380e-02 2.736068367958068848e-01 1.117621138691902161e-01 2.373170256614685059e-01 3.161875307559967041e-01 -3.162081837654113770e-01 1.640670895576477051e-01 -1.246569305658340454e-01 2.112629711627960205e-01 -1.315463185310363770e-01 -1.635476201772689819e-01 -1.746226847171783447e-01 2.302792221307754517e-01 2.475880980491638184e-01 2.621529996395111084e-02 -3.330936431884765625e-01 -1.296922117471694946e-01 9.631921350955963135e-02 4.572756215929985046e-02 -1.968152672052383423e-01 1.454357504844665527e-01 1.419500261545181274e-01 -2.026949822902679443e-01 1.671799421310424805e-01 5.987948738038539886e-03 -1.864203661680221558e-01 -9.301939606666564941e-02
1.179121360182762146e-01 -1.014827489852905273e-01 4.824354778975248337e-03 -8.952315896749496460e-02 9.908087551593780518e-02 1.106829196214675903e-01 1.873134374618530273e-01 1.228528991341590881e-01 6.232660636305809021e-02 -7.135484367609024048e-02 -3.564611375331878662e-01 -1.741283200681209564e-02 4.955168347805738449e-03 1.025854572653770447e-01 7.265660911798477173e-02 7.293752580881118774e-02 -2.749673128128051758e-01 3.767036795616149902e-01 -1.692466903477907181e-03 -3.440545499324798584e-02 -1.676391214132308960e-01 2.548174373805522919e-02 2.757644653320312500e-01 -2.867683470249176025e-01 1.353443413972854614e-01 -3.807374238967895508e-01 6.668599694967269897e-02 1.787305325269699097e-01 2.318826504051685333e-02 -1.420999020338058472e-01 -3.010930120944976807e-01 1.457085758447647095e-01
3.090082406997680664e-01 -2.861759662628173828e-01 -2.233345508575439453e-01 -2.457512617111206055e-01 -2.762043178081512451e-01 -1.214491855353116989e-02 1.915299445390701294e-01 -1.716034673154354095e-02 -2.137999832630157471e-01 1.198960170149803162e-01 -1.662165299057960510e-02 8.101167529821395874e-02 4.077349305152893066e-01 -6.033184379339218140e-02 -2.954772412776947021e-01 -1.259821802377700806e-01 -8.254954963922500610e-02 9.113704413175582886e-02 6.989237666130065918e-02 -1.443801373243331909e-01 -1.677888333797454834e-01 -2.607674337923526764e-02 1.304823756217956543e-01 -8.959722518920898438e-02 1.198336780071258545e-01 4.448267072439193726e-02 1.082205325365066528e-01 7.203549146652221680e-02 3.735929727554321289e-02 9.203325957059860229e-02 -3.359684944152832031e-01 -9.067665040493011475e-02
3.784285783767700195e-01 -5.685714632272720337e-02 -5.095870047807693481e-02 -1.518136560916900635e-01 -1.600747406482696533e-01 2.374225668609142303e-02 4.852765798568725586e-02 -6.945905042812228203e-04 -2.011452913284301758e-01 7.868936657905578613e-02 -2.230053544044494629e-01 2.753306925296783447e-02 3.307211101055145264e-01 -1.359573900699615479e-01 -3.069489598274230957e-01 -3.118545711040496826e-01 -2.148081660270690918e-01 -1.096307113766670227e-01 6.313143670558929443e-02 -2.688781917095184326e-01 -1.327758133411407471e-01 4.399464651942253113e-02 2.587879821658134460e-02 -1.290196627378463745e-01 -2.652888298034667969e-01 1.632657647132873535e-01 1.115754023194313049e-01 1.856462955474853516e-01 1.297481358051300049e-01 -1.194879785180091858e-01 -1.779954880475997925e-01 6.952767074108123779e-02
3.179352879524230957e-01 1.565808802843093872e-02 -7.957927137613296509e-02 9.723363444209098816e-03 6.667002290487289429e-02 -5.484711378812789917e-03 1.031131371855735779e-01 2.051666975021362305e-01 1.699753105640411377e-01 1.779850572347640991e-01 -1.450449377298355103e-01 -9.836123883724212646e-02 1.631251424551010132e-01 1.415896862745285034e-01 -4.185055494308471680e-01 2.488676011562347412e-01 -3.175254762172698975e-01 2.304288744926452637e-02 -2.390425205230712891e-01 -1.818181276321411133e-01 -9.118660539388656616e-02 2.375130802392959595e-01 1.074216589331626892e-01 -1.068640202283859253e-01 6.397450342774391174e-03 -2.743178606033325195e-01 -7.641597092151641846e-02 -1.103715971112251282e-02 2.382066696882247925e-01 -1.414177715778350830e-01 1.188590675592422485e-01 9.306274354457855225e-02
1.424929052591323853e-01 -1.252894550561904907e-01 -2.068017572164535522e-01 -5.704835057258605957e-03 5.617228895425796509e-02 3.473943471908569336e-01 1.532306969165802002e-01 1.624693870544433594e-01 -8.092956990003585815e-02 6.177486106753349304e-02 -3.459159731864929199e-01 -1.676516681909561157e-01 -7.697507739067077637e-02 -1.827192157506942749e-01 -1.950787752866744995e-02 4.461966082453727722e-02 -4.431022331118583679e-02 1.051220074295997620e-01 4.231732338666915894e-02 1.473299562931060791e-01 -1.560192406177520752e-01 3.272282183170318604e-01 1.270703673362731934e-01 -3.973372746258974075e-03 -5.713188648223876953e-02 -3.299867212772369385e-01 1.133777871727943420e-01 2.421630173921585083e-02 2.340466380119323730e-01 -2.970807254314422607e-01 -2.481393218040466309e-01 1.826825588941574097e-01
2.105740457773208618e-01 -8.320383727550506592e-02 4.518488794565200806e-02 -3.791207447648048401e-02 -1.497474908828735352e-01 1.913117319345474243e-01 9.645248949527740479e-02 1.395269185304641724e-01 1.948851197957992554e-01 1.158280223608016968e-01 5.179610103368759155e-03 -1.663067936897277832e-01 8.077838271856307983e-02 1.033230796456336975e-01 2.084901742637157440e-02 1.006397083401679993e-01 -8.596079051494598389e-02 2.189724594354629517e-01 -2.276899106800556183e-02 -2.422247529029846191e-01 2.540306001901626587e-02 1.645766794681549072e-01 2.155004590749740601e-01 -1.332187503576278687e-01 -1.557704359292984009e-01 -8.147245645523071289e-02 1.121780127286911011e-01 2.013973891735076904e-02 3.191612064838409424e-01 -1.820219457149505615e-01 -2.630133628845214844e-01 5.441551804542541504e-01
2.530873715877532959e-01 -8.316771686077117920e-02 3.734972327947616577e-02 -2.787877619266510010e-01 7.920793443918228149e-02 -2.507794797420501709e-01 4.259071871638298035e-02 -2.540154010057449341e-02 8.719338476657867432e-02 2.175780385732650757e-02 -1.936312466859817505e-01 -5.808951705694198608e-02 1.903308928012847900e-01 7.637989521026611328e-02 -1.549569964408874512e-01 1.790261566638946533e-01 -9.678737819194793701e-02 9.723117202520370483e-02 4.586882591247558594e-01 -3.163438141345977783e-01 -1.668576002120971680e-01 -1.979107856750488281e-01 -1.071544960141181946e-01 -1.484045684337615967e-01 -1.374033391475677490e-01 3.804722428321838379e-02 1.636951267719268799e-01 2.715268731117248535e-01 1.722347736358642578e-02 2.892885915935039520e-02 -2.816554605960845947e-01 1.018813904374837875e-02
3.445099592208862305e-01 1.266156788915395737e-03 9.818381816148757935e-02 -1.252172142267227173e-01 1.634121090173721313e-01 1.488504260778427124e-01 3.382112085819244385e-01 6.142297759652137756e-02 -3.466085344552993774e-02 2.161297388374805450e-02 -2.579161226749420166e-01 -3.810686767101287842e-01 -8.845459669828414917e-02 9.578517079353332520e-02 -1.533537358045578003e-01 -6.563741713762283325e-02 -6.456693261861801147e-02 2.497461289167404175e-01 4.605870228260755539e-03 4.548364318907260895e-03 1.288809627294540405e-01 -2.046524919569492340e-02 3.573133051395416260e-01 1.167116463184356689e-01 -3.483495712280273438e-01 -1.123175919055938721e-01 1.177382171154022217e-01 -5.013030767440795898e-02 5.781750008463859558e-02 1.949397772550582886e-01 -1.186691299080848694e-01 8.541070856153964996e-03
1.490754038095474243e-01 1.290945559740066528e-01 -1.591740250587463379e-01 -1.441561877727508545e-01 -4.380553960800170898e-02 -1.179205253720283508e-01 2.215225696563720703e-01 8.011707663536071777e-02 2.976921200752258301e-01 4.166698828339576721e-02 -1.448738276958465576e-01 -5.875954031944274902e-02 9.982875734567642212e-02 2.168390452861785889e-01 -3.136769831180572510e-01 9.159711003303527832e-02 -1.110939309000968933e-01 2.723287642002105713e-01 3.890297189354896545e-02 -1.661314666271209717e-01 -2.089160084724426270e-01 1.115015894174575806e-01 -1.737841069698333740e-01 -6.420121341943740845e-02 1.432319451123476028e-02 9.534865617752075195e-02 -8.594257384538650513e-02 4.522206634283065796e-02 2.050581723451614380e-01 1.073378250002861023e-01 -4.931714534759521484e-01 -2.087516039609909058e-01
1.331461220979690552e-01 -1.508624944835901260e-02 -1.954768002033233643e-01 -9.611161798238754272e-02 2.101208269596099854e-01 1.330349361523985863e-03 8.373980224132537842e-02 -1.364558935165405273e-02 1.073223128914833069e-01 -2.525409758090972900e-01 -2.604864910244941711e-02 -3.583169877529144287e-01 1.621115505695343018e-01 2.326059639453887939e-01 -2.017761170864105225e-01 1.173222437500953674e-01 -3.315454348921775818e-02 1.036077141761779785e-01 -1.015937849879264832e-01 -2.709994316101074219e-01 -9.713104926049709320e-03 4.332643747329711914e-02 3.978849947452545166e-01 -8.782900124788284302e-02 -6.287692487239837646e-02 2.391361594200134277e-01 2.542271278798580170e-02 -9.105771780014038086e-03 2.104864865541458130e-01 2.960433363914489746e-01 -2.811896502971649170e-01 -8.683255314826965332e-02
2.671633064746856689e-01 -1.193919684737920761e-03 2.008237838745117188e-01 1.095350161194801331e-01 7.001286745071411133e-02 -6.721453368663787842e-02 3.016365468502044678e-01 -1.042426005005836487e-01 -1.547379978001117706e-02 8.356065303087234497e-02 6.621622480452060699e-03 -1.861501634120941162e-01 1.972254216670989990e-01 -8.770154789090156555e-03 -2.541244029998779297e-01 2.580359876155853271e-01 -2.528879232704639435e-02 2.495173066854476929e-01 -4.148175194859504700e-02 1.246263012290000916e-01 -3.987184464931488037e-01 8.910178393125534058e-02 -1.720217242836952209e-02 -2.045161873102188110e-01 8.974342793226242065e-02 -9.311233460903167725e-02 2.837756574153900146e-01 2.639711499214172363e-01 -1.487626135349273682e-01 -2.728468179702758789e-01 1.072405930608510971e-02 -1.249970123171806335e-02
4.193989336490631104e-01 -1.313419789075851440e-01 2.774537913501262665e-02 -1.156899929046630859e-01 -1.297970861196517944e-01 2.056237906217575073e-01 1.313527971506118774e-01 1.597905606031417847e-01 1.014693304896354675e-01 1.313443183898925781e-01 -3.096254765987396240e-01 -4.023508131504058838e-01 -1.105352938175201416e-01 -1.685668155550956726e-02 8.021172881126403809e-02 4.398398101329803467e-03 -1.293055415153503418e-01 1.874020546674728394e-01 -1.211066991090774536e-01 -1.259449124336242676e-01 -6.474082823842763901e-03 -1.602826640009880066e-02 1.357041001319885254e-01 -2.508828043937683105e-01 -2.534598112106323242e-01 6.447994150221347809e-03 4.744506627321243286e-02 -9.641833603382110596e-02 2.999390959739685059e-01 -2.369037829339504242e-02 -1.673502773046493530e-01 1.677531301975250244e-01
1.281073242425918579e-01 -1.137927398085594177e-01 -2.596977166831493378e-02 -9.966403990983963013e-02 1.997799277305603027e-01 3.508450686931610107e-01 1.485915184020996094e-01 -6.471749395132064819e-02 2.044403366744518280e-02 3.393808007240295410e-02 -2.485017478466033936e-02 -2.628152668476104736e-01 3.933481872081756592e-02 3.535666763782501221e-01 -1.600299179553985596e-01 6.310561299324035645e-02 4.764655977487564087e-02 4.410227388143539429e-02 -2.270346134901046753e-01 -1.126356497406959534e-01 -1.129205971956253052e-01 2.968389727175235748e-02 1.186989843845367432e-01 -1.131213083863258362e-01 -2.506341412663459778e-02 -1.007632631808519363e-02 -2.472137659788131714e-01 3.089839220046997070e-01 2.550009489059448242e-01 2.254740446805953979e-01 -3.835841417312622070e-01 -1.186244115233421326e-01
1.957340687513351440e-01 -2.020506933331489563e-02 1.324080377817153931e-01 -8.793327212333679199e-02 -1.174929738044738770e-01 1.763660833239555359e-02 -6.799585185945034027e-03 -9.166391193866729736e-02 -1.978292167186737061e-01 7.832837849855422974e-02 5.816151574254035950e-02 -3.928383067250251770e-02 3.134738206863403320e-01 -1.191189885139465332e-01 -2.363284528255462646e-01 -4.940385371446609497e-02 -3.457733988761901855e-01 8.611962944269180298e-02 1.469069421291351318e-01 -1.387838125228881836e-01 -1.206391975283622742e-01 -1.443108916282653809e-01 1.472925096750259399e-01 2.738259918987751007e-02 -8.905670791864395142e-02 4.309425130486488342e-02 4.443927109241485596e-01 2.729448257014155388e-03 4.299558401107788086e-01 -2.045699059963226318e-01 -1.756985634565353394e-01 -4.475085064768791199e-02
5.006416141986846924e-02 -1.504090577363967896e-01 9.699473530054092407e-02 -3.185486420989036560e-02 1.545027047395706177e-01 1.875142604112625122e-01 -2.286568097770214081e-02 1.537302881479263306e-01 1.790254712104797363e-01 2.030862495303153992e-02 -2.149346917867660522e-01 -1.705935411155223846e-02 1.995041668415069580e-01 1.998440623283386230e-01 -2.048985213041305542e-01 1.677570641040802002e-01 -3.484587967395782471e-01 3.844609558582305908e-01 -8.568491786718368530e-02 1.541286241263151169e-02 -6.913732737302780151e-02 4.371454566717147827e-02 1.578945070505142212e-01 -3.410052657127380371e-01 -4.555433988571166992e-02 -2.484378218650817871e-01 -2.286581546068191528e-01 -4.481565952301025391e-02 3.116301596164703369e-01 -8.819603174924850464e-02 -4.432742297649383545e-02 5.270519852638244629e-02
-1.051717437803745270e-02 -4.603270292282104492e-01 -1.869770139455795288e-01 2.463712394237518311e-01 1.045160815119743347e-01 1.151772886514663696e-01 4.996334016323089600e-02 1.577403582632541656e-02 -1.554783135652542114e-01 -2.443318665027618408e-01 -1.731185019016265869e-01 -1.750152744352817535e-02 1.643621921539306641e-01 -5.589688941836357117e-02 -2.003841847181320190e-01 6.565465033054351807e-02 7.028929144144058228e-02 1.119273453950881958e-01 2.355681657791137695e-01 -7.107201963663101196e-02 -4.911093786358833313e-02 2.797342836856842041e-02 3.233968019485473633e-01 -1.614725291728973389e-01 1.555559784173965454e-01 6.780425459146499634e-02 9.675870835781097412e-02 -2.099208086729049683e-01 1.130922138690948486e-01 -1.744059324264526367e-01 -3.661861121654510498e-01 -7.248611003160476685e-02
8.582162857055664062e-02 -1.115961223840713501e-01 1.924342960119247437e-01 1.095296368002891541e-01 -8.784320205450057983e-02 2.362324483692646027e-02 3.089763820171356201e-01 3.180920779705047607e-01 2.177626043558120728e-01 6.703945342451334000e-03 -2.170187979936599731e-01 -8.992878347635269165e-02 7.134704291820526123e-02 2.946283519268035889e-01 -3.762798011302947998e-02 9.935895353555679321e-02 7.582207769155502319e-02 8.939532190561294556e-02 -6.011202558875083923e-02 4.929171875119209290e-02 -1.982524394989013672e-01 4.671549424529075623e-02 4.633457213640213013e-02 -2.641482055187225342e-01 -1.610124260187149048e-01 2.545473873615264893e-01 -2.020941674709320068e-01 2.379113622009754181e-02 3.187200129032135010e-01 -2.292666397988796234e-02 -3.769854903221130371e-01 -1.041682288050651550e-01
4.899617731571197510e-01 -9.048087894916534424e-02 8.731165528297424316e-02 1.052773743867874146e-01 2.459087409079074860e-02 3.171535730361938477e-01 1.813008189201354980e-01 3.512312173843383789e-01 -6.005692295730113983e-03 1.932841241359710693e-01 -8.279370144009590149e-03 -2.307835072278976440e-01 -6.942899897694587708e-03 1.665996164083480835e-01 -1.852583587169647217e-01 7.322775572538375854e-02 4.151627793908119202e-02 5.507020279765129089e-02 1.534557044506072998e-01 1.359651386737823486e-01 -1.173844188451766968e-01 -1.394594758749008179e-01 2.359066158533096313e-01 -7.793641835451126099e-02 -2.407204508781433105e-01 4.381002858281135559e-02 9.820263832807540894e-02 -2.088311761617660522e-01 -7.411269098520278931e-02 7.169856876134872437e-02 -2.277037203311920166e-01 -7.802248932421207428e-03
1.665130555629730225e-01 -1.671632528305053711e-01 -2.477399557828903198e-01 1.059627532958984375e-01 2.343056350946426392e-01 3.070398569107055664e-01 3.618636429309844971e-01 1.226744279265403748e-01 1.316773444414138794e-01 -2.058072537183761597e-01 2.829384990036487579e-02 -8.942143619060516357e-02 -1.141582652926445007e-01 -3.281191363930702209e-02 1.595465242862701416e-01 4.232105240225791931e-02 3.610068187117576599e-02 -7.256995141506195068e-02 -1.939536072313785553e-02 1.204824820160865784e-01 -2.883580625057220459e-01 1.577259600162506104e-02 1.054141148924827576e-01 -4.410492777824401855e-01 -1.862661689519882202e-01 5.197890475392341614e-02 -4.054390266537666321e-02 1.731433272361755371e-01 2.394947856664657593e-01 -7.871053367853164673e-02 -1.472143679857254028e-01 4.439147934317588806e-02
8.189734071493148804e-03 -2.313595265150070190e-01 -1.248299106955528259e-01 -2.557106316089630127e-02 1.201873086392879486e-02 -2.692759037017822266e-02 4.261761009693145752e-01 1.985123567283153534e-02 5.218438059091567993e-02 2.210744470357894897e-01 -8.768401294946670532e-02 -3.576220273971557617e-01 -1.376271620392799377e-02 1.525516510009765625e-01 -1.462569236755371094e-01 2.395580857992172241e-01 -1.450558155775070190e-01 -8.502312004566192627e-02 -1.720704734325408936e-01 -1.268080025911331177e-01 -2.285696566104888916e-01 4.474577680230140686e-02 2.607704401016235352e-01 -1.067632138729095459e-01 -7.035080343484878540e-02 1.815393269062042236e-01 -2.332711070775985718e-01 1.360143125057220459e-01 3.118396997451782227e-01 -1.405886113643646240e-01 -1.455318033695220947e-01 3.529606759548187256e-02
2.989634275436401367e-01 -7.747360318899154663e-02 -2.507875263690948486e-01 -6.011373549699783325e-02 2.055709660053253174e-01 1.634565144777297974e-01 1.507668644189834595e-01 -8.776333183050155640e-02 -1.536910384893417358e-01 -1.164008006453514099e-01 7.674480788409709930e-03 1.443326622247695923e-01 1.336956024169921875e-01 7.589812576770782471e-02 -1.647778004407882690e-01 7.775019109249114990e-02 -1.017470262013375759e-03 3.475338518619537354e-01 2.585613131523132324e-01 6.946025043725967407e-02 -2.916212566196918488e-02 -1.571801602840423584e-01 4.256693273782730103e-02 -3.798229098320007324e-01 -1.129454299807548523e-01 7.041558623313903809e-02 3.082292973995208740e-01 2.586874365806579590e-01 2.110603302717208862e-01 -1.465659588575363159e-01 -9.083959460258483887e-02 7.612558454275131226e-02
2.141539007425308228e-01 -1.819502711296081543e-01 -1.515979878604412079e-02 -2.452710876241326332e-03 -1.055382937192916870e-01 1.445891708135604858e-01 2.090305835008621216e-01 3.719423711299896240e-02 3.089151680469512939e-01 1.026809066534042358e-01 -1.952885538339614868e-01 -3.752628266811370850e-01 1.778585463762283325e-01 -1.028610169887542725e-01 -1.810970529913902283e-02 8.315894007682800293e-02 4.117809534072875977e-01 1.695009917020797729e-01 -6.357479840517044067e-02 -5.125529132783412933e-03 2.034184290096163750e-03 1.893555670976638794e-01 2.703317701816558838e-01 1.345777809619903564e-01 -1.030767783522605896e-01 -2.353987544775009155e-01 3.827187046408653259e-02 8.673398196697235107e-02 -6.093943957239389420e-03 -1.682281792163848877e-01 -2.517224848270416260e-01 1.146585494279861450e-01
3.789487481117248535e-02 -2.292908579111099243e-01 -1.572042256593704224e-01 3.961870446801185608e-02 1.205638870596885681e-01 6.008051708340644836e-02 1.590394228696823120e-01 2.570791840553283691e-01 -1.408445090055465698e-01 2.503495812416076660e-01 -1.037570014595985413e-01 -8.712288923561573029e-03 1.561933457851409912e-01 2.053691595792770386e-01 -3.928986191749572754e-01 -1.488615125417709351e-01 2.048182785511016846e-01 3.137983679771423340e-01 -2.168959528207778931e-01 1.479220855981111526e-02 -3.231841921806335449e-01 1.896203458309173584e-01 7.327367365360260010e-02 -1.968588382005691528e-01 3.254628553986549377e-02 3.370555862784385681e-02 1.331741660833358765e-01 2.161350399255752563e-01 -6.823141127824783325e-02 5.340400338172912598e-02 -9.010747075080871582e-02 -1.387169063091278076e-01
2.383060455322265625e-01 -2.359446138143539429e-01 1.664205081760883331e-02 -1.193858869373798370e-02 1.793883442878723145e-01 2.443223595619201660e-01 5.922276154160499573e-02 -1.589524000883102417e-01 5.478829145431518555e-02 2.090895473957061768e-01 2.621929347515106201e-01 1.329887211322784424e-01 1.116517931222915649e-02 -8.428935892879962921e-03 -2.923265099525451660e-01 2.089221924543380737e-01 -1.874891966581344604e-01 1.623020321130752563e-01 1.335062384605407715e-01 2.183723077178001404e-02 -2.582018673419952393e-01 -1.972752958536148071e-01 1.577222794294357300e-01 9.001601487398147583e-02 -3.594338595867156982e-01 3.233381360769271851e-02 1.322471648454666138e-01 2.417904436588287354e-01 1.272079795598983765e-01 -2.381232976913452148e-01 -5.674214661121368408e-02 5.804790556430816650e-02
2.742530405521392822e-01 -7.590832561254501343e-02 -1.576555371284484863e-01 8.874061703681945801e-02 1.469973474740982056e-01 8.317531086504459381e-03 9.334798157215118408e-02 -1.113228797912597656e-01 -1.066165566444396973e-01 3.506564795970916748e-01 -9.940028935670852661e-02 -1.303591206669807434e-02 -1.008637547492980957e-01 1.065635755658149719e-01 -2.839512526988983154e-01 8.870108425617218018e-02 1.517936866730451584e-02 2.588396072387695312e-01 2.515668570995330811e-01 -1.477643847465515137e-01 -3.000896982848644257e-02 2.630276679992675781e-01 2.658159136772155762e-01 -5.467092245817184448e-02 2.328591607511043549e-02 4.902739450335502625e-02 8.969432674348354340e-03 -2.413773536682128906e-02 -3.015323579311370850e-01 -2.542580664157867432e-01 -2.009949982166290283e-01 -3.056951165199279785e-01
1.896668970584869385e-01 -5.403365194797515869e-02 2.213259637355804443e-01 -1.529502719640731812e-01 2.952538430690765381e-01 2.857944369316101074e-01 7.015214860439300537e-02 1.587468534708023071e-01 -6.531355530023574829e-02 -2.842144370079040527e-01 -7.241393625736236572e-02 -1.033873632550239563e-01 7.244448363780975342e-02 3.928600251674652100e-01 -3.555660843849182129e-01 1.563991308212280273e-01 -2.581681311130523682e-02 2.301723510026931763e-01 1.835982948541641235e-01 1.530357450246810913e-01 -7.565135508775711060e-02 -1.220292691141366959e-02 2.364396899938583374e-01 -2.197026759386062622e-01 3.687249496579170227e-02 -9.960369206964969635e-03 -2.056409046053886414e-02 7.250256370753049850e-03 8.703929930925369263e-02 6.201260536909103394e-02 -1.157890334725379944e-01 1.752686798572540283e-01
4.761874675750732422e-02 -2.500660344958305359e-02 -2.956940419971942902e-02 -8.231256157159805298e-02 -7.587947696447372437e-02 2.680636644363403320e-01 1.167955715209245682e-02 1.990390866994857788e-01 1.765487790107727051e-01 -1.500115823000669479e-02 -3.029107451438903809e-01 7.279304414987564087e-02 -2.707185037434101105e-02 1.785890012979507446e-01 -4.119155406951904297e-01 -3.139475882053375244e-01 -1.181714981794357300e-01 1.272426843643188477e-01 1.331231743097305298e-01 -1.300706118345260620e-01 -3.514526784420013428e-01 3.840463608503341675e-02 2.349147647619247437e-01 -1.650433093309402466e-01 -1.629885584115982056e-01 1.981495022773742676e-01 -5.082201585173606873e-02 -1.531192809343338013e-01 3.101359121501445770e-02 1.883428394794464111e-01 -1.973754465579986572e-01 5.756430327892303467e-02
1.165257319808006287e-01 3.593025729060173035e-02 -1.891312301158905029e-01 -3.323184326291084290e-02 1.520506590604782104e-01 6.392770260572433472e-02 2.537296116352081299e-01 2.097648531198501587e-01 4.556058347225189209e-02 1.064166054129600525e-01 -2.546949544921517372e-04 -3.967906534671783447e-01 6.143223494291305542e-02 2.189103364944458008e-01 -2.626458108425140381e-01 6.405910104513168335e-02 -3.494121730327606201e-01 1.375846862792968750e-01 -1.088467538356781006e-01 -5.386936664581298828e-02 -9.135859459638595581e-02 2.228279709815979004e-01 4.013904929161071777e-02 -2.530145049095153809e-01 -1.571505069732666016e-01 -1.232681646943092346e-01 -8.466075360774993896e-02 -1.602647751569747925e-01 2.675306200981140137e-01 -2.872619926929473877e-01 1.037282962352037430e-02 -1.034752950072288513e-01
2.348428815603256226e-01 -3.234980702400207520e-01 -3.114206343889236450e-02 1.309398412704467773e-01 1.180615201592445374e-01 1.108055338263511658e-01 8.032021671533584595e-02 1.518567204475402832e-01 3.012586534023284912e-01 2.626088261604309082e-01 -3.700263500213623047e-01 -2.688446640968322754e-01 -7.591037452220916748e-02 -5.963328108191490173e-02 -2.131369262933731079e-01 -6.779819726943969727e-02 -8.448282629251480103e-02 1.350891441106796265e-01 2.358378767967224121e-01 -5.368985980749130249e-02 -5.554597824811935425e-02 1.594790024682879448e-03 3.215968236327171326e-02 -3.193935453891754150e-01 9.054534602910280228e-04 1.866360306739807129e-01 1.383087933063507080e-01 -3.542175889015197754e-02 1.641158610582351685e-01 -1.622920781373977661e-01 1.552047580480575562e-01 1.244700774550437927e-01
2.899568378925323486e-01 -1.754228621721267700e-01 1.179131641983985901e-01 2.616693079471588135e-02 -1.245794966816902161e-01 -1.484658289700746536e-02 2.067058086395263672e-01 1.984959468245506287e-02 1.172652374953031540e-02 1.084954142570495605e-01 -4.189581051468849182e-02 -2.411035746335983276e-01 2.340843975543975830e-01 2.645719945430755615e-01 -2.830895781517028809e-01 5.433718115091323853e-02 -6.534384936094284058e-02 8.061822503805160522e-02 -4.347691312432289124e-02 6.164509430527687073e-02 -2.602087855339050293e-01 -1.059819310903549194e-01 1.048679724335670471e-01 -4.940568208694458008e-01 9.483594447374343872e-02 7.646024972200393677e-02 9.089525043964385986e-02 2.193258553743362427e-01 1.338012814521789551e-01 -2.714056372642517090e-01 9.000102430582046509e-02 -1.032547876238822937e-01
2.181570380926132202e-01 -8.220437169075012207e-02 9.029630571603775024e-02 -4.816411808133125305e-02 -1.838193647563457489e-02 1.912062317132949829e-01 1.436497718095779419e-01 -5.460105836391448975e-03 1.273497790098190308e-01 8.270614594221115112e-02 -2.870055437088012695e-01 1.028924584388732910e-01 2.288635820150375366e-01 -2.695214152336120605e-01 -2.211412638425827026e-01 1.171921938657760620e-01 2.216807752847671509e-01 8.720525354146957397e-02 7.864624261856079102e-02 2.648140490055084229e-01 -3.745394647121429443e-01 -6.381533294916152954e-02 2.904030084609985352e-01 -1.495349556207656860e-01 4.362684860825538635e-02 1.529193520545959473e-01 1.543963849544525146e-01 1.298858076333999634e-01 -3.213980793952941895e-02 4.723652824759483337e-02 -3.469859659671783447e-01 1.317124720662832260e-02
1.750315912067890167e-02 -1.313871890306472778e-01 -1.214817240834236145e-01 -1.078614443540573120e-01 -1.015806794166564941e-01 1.328860223293304443e-01 1.057335883378982544e-01 2.203706055879592896e-01 2.111088782548904419e-01 -1.109524741768836975e-01 -3.918731510639190674e-01 1.596694625914096832e-02 1.130900904536247253e-01 1.266109645366668701e-01 -1.141863167285919189e-01 2.340490669012069702e-01 -1.487751752138137817e-01 1.164642497897148132e-01 1.478461325168609619e-01 -2.175817042589187622e-01 -1.066057384014129639e-01 2.271314412355422974e-01 8.205422013998031616e-02 -4.014706015586853027e-01 4.244631621986627579e-03 -2.939000725746154785e-01 4.891332238912582397e-02 6.016315147280693054e-02 -6.543133407831192017e-02 -2.729037404060363770e-01 -2.264830917119979858e-01 5.255593359470367432e-02
2.052008509635925293e-01 -1.385475508868694305e-03 -5.679779127240180969e-02 -7.751312106847763062e-02 1.189499497413635254e-01 8.324493467807769775e-02 2.513826489448547363e-01 5.381407588720321655e-02 1.727240979671478271e-01 6.157024204730987549e-02 -1.827393919229507446e-01 -8.686510846018791199e-03 -9.169683605432510376e-02 1.064576432108879089e-01 5.222468078136444092e-02 2.057475596666336060e-01 -9.709335118532180786e-02 3.390499949455261230e-01 -1.256985515356063843e-01 -1.942601650953292847e-01 -1.035436391830444336e-01 7.687935233116149902e-02 3.498885780572891235e-02 -4.028412103652954102e-01 1.216212511062622070e-01 -2.968634366989135742e-01 1.979317516088485718e-01 7.836652919650077820e-03 2.481360454112291336e-03 -2.511573135852813721e-01 -4.039105176925659180e-01 -5.612332746386528015e-02
-5.434840917587280273e-02 -1.046662628650665283e-01 -8.480199426412582397e-02 -4.459514096379280090e-02 -2.277013380080461502e-03 -2.272777259349822998e-02 1.385582834482192993e-01 -9.983682632446289062e-02 -8.468780666589736938e-03 7.065306603908538818e-02 1.566998362541198730e-01 -2.553631067276000977e-01 -9.167741239070892334e-02 4.050635695457458496e-01 -4.994216561317443848e-01 1.558310389518737793e-01 -5.947894603013992310e-02 2.088635563850402832e-01 -5.632444843649864197e-02 -1.589300334453582764e-01 -1.255653947591781616e-01 -2.361160367727279663e-01 5.361045524477958679e-02 -1.053554564714431763e-01 -3.757009655237197876e-02 2.307972311973571777e-01 3.878092020750045776e-02 1.745586097240447998e-02 3.177722692489624023e-01 -1.057942584156990051e-01 -2.481283247470855713e-01 -1.220541447401046753e-01
2.716360688209533691e-01 -3.720291331410408020e-02 -2.433198988437652588e-01 1.758938729763031006e-01 7.242973148822784424e-02 3.531454131007194519e-02 -2.566511332988739014e-01 7.627311348915100098e-02 1.849700063467025757e-01 -1.734200119972229004e-01 6.095706950873136520e-03 -2.138037979602813721e-01 -5.831231549382209778e-02 2.933888435363769531e-01 -1.583523750305175781e-01 1.894306540489196777e-01 -5.647003278136253357e-02 2.639164030551910400e-01 2.415397763252258301e-01 -1.602295087650418282e-03 -1.522291302680969238e-01 -3.532688692212104797e-02 7.136490195989608765e-03 -3.266313970088958740e-01 -5.090381950139999390e-02 1.846964359283447266e-01 1.218057819642126560e-03 1.685891747474670410e-01 1.142057925462722778e-01 -2.834249436855316162e-01 -2.674313485622406006e-01 6.054862961173057556e-02
2.210326492786407471e-01 -3.284689411520957947e-02 -3.420589268207550049e-01 -4.597167670726776123e-02 -1.537525653839111328e-01 2.152293175458908081e-01 6.604310870170593262e-02 -3.853167593479156494e-01 8.059002459049224854e-02 1.714673191308975220e-01 -7.073123008012771606e-02 4.004254937171936035e-02 1.954342871904373169e-01 -1.443632785230875015e-02 -1.867166310548782349e-01 1.055647060275077820e-01 1.702708750963211060e-02 7.113455235958099365e-02 4.770867526531219482e-02 -3.271200060844421387e-01 -3.852082043886184692e-02 1.333402991294860840e-01 2.853149771690368652e-01 -2.401030957698822021e-01 -2.368326336145401001e-01 1.308516017161309719e-03 1.490662712603807449e-02 5.027539655566215515e-02 -2.271926254034042358e-01 1.635432243347167969e-02 -2.874057590961456299e-01 1.223238110542297363e-01
3.804199025034904480e-02 2.959494292736053467e-02 3.993987292051315308e-02 5.016304925084114075e-02 -1.953347027301788330e-02 1.893254071474075317e-01 1.893280297517776489e-01 1.089729368686676025e-01 1.313019692897796631e-01 8.100011944770812988e-02 -2.413967102766036987e-01 -2.848955094814300537e-01 1.360557377338409424e-01 -6.341111660003662109e-02 3.183327987790107727e-02 -2.952188253402709961e-02 9.189097583293914795e-02 2.505889832973480225e-01 -8.669634908437728882e-02 -3.525017797946929932e-01 -1.012900695204734802e-01 1.956727355718612671e-01 1.526151597499847412e-01 -2.289468348026275635e-01 -2.017517536878585815e-01 -6.631001830101013184e-02 8.348484337329864502e-02 1.009317114949226379e-02 2.665478289127349854e-01 -1.613915562629699707e-01 -3.159154951572418213e-01 3.816089630126953125e-01
9.671969711780548096e-02 -4.077177122235298157e-02 1.242119595408439636e-01 -1.223001703619956970e-01 9.368430823087692261e-02 7.135868817567825317e-02 1.794874221086502075e-01 -8.900450542569160461e-03 1.397845447063446045e-01 8.750977367162704468e-02 -1.160949990153312683e-01 -8.177576586604118347e-03 9.828727692365646362e-03 -5.475233867764472961e-02 -4.236949980258941650e-02 3.050209581851959229e-01 2.537959069013595581e-02 2.356534898281097412e-01 -1.339623779058456421e-01 -1.727141290903091431e-01 -1.150401532649993896e-01 -7.694962620735168457e-02 -2.680675126612186432e-02 -2.810432910919189453e-01 1.087342426180839539e-01 -2.251758426427841187e-01 2.708983421325683594e-01 1.515741497278213501e-01 1.030046772211790085e-02 -3.852815926074981689e-01 -5.132196545600891113e-01 1.098997332155704498e-02
1.836488544940948486e-01 -8.186620473861694336e-02 1.151772565208375454e-03 2.298057824373245239e-01 2.183530330657958984e-01 1.580794751644134521e-01 2.479806728661060333e-02 3.495157957077026367e-01 4.806127771735191345e-02 2.950974702835083008e-01 -4.873977974057197571e-02 -1.754696071147918701e-01 1.468334645032882690e-01 2.224683165550231934e-01 -2.454224973917007446e-01 -3.916717320680618286e-02 -4.119334742426872253e-03 2.085610926151275635e-01 -4.985725134611129761e-02 -1.112538799643516541e-01 4.973350558429956436e-03 2.015740126371383667e-01 7.628478109836578369e-02 -2.634794414043426514e-01 -1.324878931045532227e-01 3.323751091957092285e-01 1.959969699382781982e-01 9.418216347694396973e-02 -7.318568881601095200e-03 1.072813048958778381e-01 -2.108123749494552612e-01 -2.243836969137191772e-01
2.259297110140323639e-02 -1.265672296285629272e-01 -7.816977053880691528e-02 2.533063292503356934e-01 3.302433192729949951e-01 8.681604266166687012e-02 1.491206437349319458e-01 2.698877453804016113e-01 1.229257732629776001e-01 1.819758117198944092e-01 -2.658416032791137695e-01 -8.224158734083175659e-02 1.861477345228195190e-01 3.040871918201446533e-01 -3.928000926971435547e-01 -1.203658580780029297e-01 2.063636668026447296e-02 2.134767770767211914e-01 -5.744926258921623230e-02 -1.227782517671585083e-01 -2.097719460725784302e-01 7.208679337054491043e-03 -5.309133790433406830e-03 -9.858583658933639526e-02 -7.540820538997650146e-02 7.196087390184402466e-02 1.474929274991154671e-03 2.994043827056884766e-01 -1.305810809135437012e-01 1.249700412154197693e-02 -8.665630966424942017e-02 -1.911982148885726929e-01
2.019629180431365967e-01 -1.070803478360176086e-01 2.115670032799243927e-02 -2.101902961730957031e-01 1.326602995395660400e-01 1.955326497554779053e-01 2.061612904071807861e-01 -7.559752464294433594e-02 1.941950470209121704e-01 1.890322864055633545e-01 -6.781380623579025269e-02 -3.600306063890457153e-02 -7.837107032537460327e-02 3.136681020259857178e-02 3.020075336098670959e-02 1.517190933227539062e-01 1.458513289690017700e-01 1.759799718856811523e-01 -3.548200428485870361e-02 -1.787497550249099731e-01 -1.966662853956222534e-01 -1.481643468141555786e-01 4.822429269552230835e-02 -3.927840590476989746e-01 2.562350826337933540e-03 -3.339583575725555420e-01 2.372080981731414795e-01 9.815276414155960083e-02 3.872652351856231689e-02 -2.429410219192504883e-01 -3.839046359062194824e-01 2.539739385247230530e-02
1.057737618684768677e-01 -1.012135520577430725e-01 -1.901562958955764771e-01 -1.454874277114868164e-01 -1.143039464950561523e-01 7.259595394134521484e-02 2.531336247920989990e-01 -8.764444291591644287e-02 2.010435312986373901e-01 1.996839195489883423e-01 -2.119031995534896851e-01 1.453870087862014771e-01 -1.066265404224395752e-01 1.865933090448379517e-01 -2.591198980808258057e-01 -2.219391167163848877e-01 -9.958475083112716675e-02 2.388007380068302155e-02 3.138507008552551270e-01 1.086107641458511353e-01 -1.368087232112884521e-01 -4.448939859867095947e-02 2.252298146486282349e-01 1.380841434001922607e-02 -1.860257089138031006e-01 8.902020752429962158e-02 -8.029484003782272339e-02 -1.102785989642143250e-01 -2.481079101562500000e-02 -8.410774171352386475e-02 -5.064404010772705078e-01 -6.721290946006774902e-02
1.308725029230117798e-01 -3.870688378810882568e-01 -2.822316251695156097e-02 -9.695844352245330811e-02 -9.889847040176391602e-02 1.299104541540145874e-01 9.682261198759078979e-02 -5.797083675861358643e-02 2.755591869354248047e-01 4.566803574562072754e-02 1.912774443626403809e-01 1.900133192539215088e-01 1.298701763153076172e-01 4.349683970212936401e-02 -2.063433229923248291e-01 -1.404793839901685715e-02 1.343629509210586548e-01 2.014407217502593994e-01 4.801052808761596680e-02 -1.987274736166000366e-01 -2.935843765735626221e-01 -1.939689069986343384e-01 2.487802505493164062e-01 1.447343379259109497e-01 -5.499238520860671997e-02 -2.082322537899017334e-01 1.825610101222991943e-01 -3.540080506354570389e-03 2.823644578456878662e-01 -2.944314479827880859e-01 -1.876180805265903473e-02 -1.327920109033584595e-01
1.062843352556228638e-01 -1.259552836418151855e-01 -5.611382052302360535e-02 -1.947911232709884644e-01 2.242193818092346191e-01 7.923464477062225342e-02 2.075459659099578857e-01 -1.010579615831375122e-01 -2.160251326858997345e-02 1.271958053112030029e-01 -1.840181648731231689e-01 -5.213065445423126221e-02 -1.398044973611831665e-01 3.488050103187561035e-01 -4.063183069229125977e-01 2.111947350203990936e-02 1.710327118635177612e-01 3.053193390369415283e-01 1.567460447549819946e-01 -1.022511497139930725e-01 -2.454204261302947998e-01 8.464374393224716187e-02 3.806402385234832764e-01 8.793857693672180176e-02 -3.241577371954917908e-02 1.515289843082427979e-01 -6.104429066181182861e-02 -1.967356353998184204e-01 -4.533322900533676147e-02 6.048043444752693176e-02 -1.042166352272033691e-01 -3.741392493247985840e-02
-9.466320276260375977e-02 -1.674172580242156982e-01 -2.695440053939819336e-01 4.798843991011381149e-03 1.288689374923706055e-01 3.052312731742858887e-01 2.960166931152343750e-01 3.734334930777549744e-02 1.808895617723464966e-01 -4.530772939324378967e-02 -2.610476613044738770e-01 -1.510671973228454590e-01 -1.996101140975952148e-01 -5.519844964146614075e-02 -9.439658373594284058e-02 -1.570425368845462799e-02 3.917831927537918091e-02 6.151916459202766418e-04 -2.945261076092720032e-02 -3.410626649856567383e-01 -1.773195117712020874e-01 2.661121487617492676e-01 3.071259260177612305e-01 -1.287841647863388062e-01 -1.785310059785842896e-01 8.104000240564346313e-02 8.828882873058319092e-02 -9.166588634252548218e-02 2.022523730993270874e-01 -5.975995585322380066e-02 -2.821469008922576904e-01 -5.596150830388069153e-02
2.567680180072784424e-01 -2.229409366846084595e-01 -1.458640247583389282e-01 -7.606391608715057373e-02 -2.299827039241790771e-01 -1.753079444169998169e-01 2.148154973983764648e-01 1.893264800310134888e-02 -2.539903819561004639e-01 9.457358717918395996e-02 -8.235502988100051880e-02 -1.820271462202072144e-01 2.380548417568206787e-01 -5.132407695055007935e-02 -2.202017903327941895e-01 -3.019161224365234375e-01 -1.068224534392356873e-01 -1.173125021159648895e-02 3.885585665702819824e-01 -1.897502392530441284e-01 -2.787454612553119659e-02 9.759989380836486816e-02 2.837425768375396729e-01 -8.753681555390357971e-03 -2.116774022579193115e-01 2.732038847170770168e-04 1.088164076209068298e-01 1.686834990978240967e-01 9.443058818578720093e-02 -2.840391360223293304e-02 -1.669128686189651489e-01 5.245424062013626099e-02
6.693274527788162231e-02 -1.361605525016784668e-01 -2.643825300037860870e-02 -2.449072748422622681e-01 -3.310204297304153442e-02 1.285345703363418579e-01 -3.128576278686523438e-02 1.749175935983657837e-01 -9.838668256998062134e-02 -7.791759818792343140e-02 -2.974915876984596252e-02 2.274985425174236298e-02 5.841518566012382507e-02 1.597005575895309448e-01 -1.737928688526153564e-01 6.061772257089614868e-02 -3.794539868831634521e-01 -8.598522841930389404e-02 -1.358956843614578247e-01 7.407448440790176392e-02 -2.653970420360565186e-01 -8.242162317037582397e-02 1.271432638168334961e-01 -1.612357050180435181e-01 -3.626758456230163574e-01 3.471517562866210938e-01 1.208814233541488647e-02 -6.644063442945480347e-02 8.456372469663619995e-02 -1.692867130041122437e-01 -4.361157417297363281e-01 -9.910549223423004150e-02
-7.120582461357116699e-02 -1.042510047554969788e-01 -7.652141898870468140e-02 8.308462053537368774e-02 1.476012729108333588e-02 -1.843613684177398682e-01 3.675797283649444580e-01 1.546396017074584961e-01 -1.427995413541793823e-01 1.697781383991241455e-01 4.485331848263740540e-02 -2.118532508611679077e-01 2.130576819181442261e-01 3.503605723381042480e-02 -3.354213833808898926e-01 3.012538254261016846e-01 -2.529507875442504883e-01 2.528001368045806885e-01 -2.083696424961090088e-02 -2.187211364507675171e-01 -1.825014799833297729e-01 7.489223778247833252e-02 1.680705398321151733e-01 -3.143294751644134521e-01 -6.539744138717651367e-02 5.161779746413230896e-02 -1.641847938299179077e-02 1.215702667832374573e-01 2.486255317926406860e-01 -2.059952542185783386e-02 3.995263832621276379e-04 -7.559439539909362793e-02
5.255042314529418945e-01 -1.052917391061782837e-01 -4.395482689142227173e-02 1.110526099801063538e-01 -5.417840555310249329e-02 1.570144742727279663e-01 3.269449807703495026e-03 1.248437985777854919e-01 -4.559154063463211060e-02 2.067818045616149902e-01 -1.344912350177764893e-01 -2.664636969566345215e-01 1.395784169435501099e-01 1.252925544977188110e-01 -8.587788790464401245e-02 2.091737091541290283e-01 -6.799215078353881836e-02 1.001193970441818237e-01 4.853454232215881348e-02 1.161920204758644104e-01 -3.519211113452911377e-01 -2.293500155210494995e-01 2.940861284732818604e-01 -2.205322682857513428e-01 6.105413660407066345e-02 1.422594785690307617e-01 7.506582140922546387e-02 6.895823776721954346e-02 2.349146008491516113e-01 3.939501941204071045e-02 -1.018329802900552750e-02 -4.244524985551834106e-02
1.551539301872253418e-01 -1.449546813964843750e-01 -4.872050508856773376e-02 -3.034676425158977509e-02 6.784135103225708008e-02 -5.598156154155731201e-02 1.837725043296813965e-01 1.334784626960754395e-01 1.605310738086700439e-01 5.442447029054164886e-03 -3.053958714008331299e-01 -3.197192847728729248e-01 1.520834118127822876e-01 -2.548363506793975830e-01 -3.233194723725318909e-02 8.764685131609439850e-03 1.315604895353317261e-01 1.064405441284179688e-01 2.164599001407623291e-01 -3.853491246700286865e-01 1.071942970156669617e-02 2.350495606660842896e-01 4.969670251011848450e-02 -1.453392207622528076e-01 -1.868113130331039429e-01 -2.426298707723617554e-02 7.257293909788131714e-02 4.813628643751144409e-02 1.946883946657180786e-01 -1.427072733640670776e-01 -3.226817548274993896e-01 2.709404528141021729e-01
1.515153050422668457e-01 -6.935816258192062378e-02 -8.248326182365417480e-02 8.994473516941070557e-02 -3.232645243406295776e-02 7.657133042812347412e-02 2.370148152112960815e-01 1.775860935449600220e-01 3.712759539484977722e-02 -1.585272490046918392e-03 -3.110358119010925293e-01 -1.827671378850936890e-01 1.310978531837463379e-01 1.323715131729841232e-02 -1.892347075045108795e-02 6.526850908994674683e-02 5.859774351119995117e-02 2.886329218745231628e-02 9.387989342212677002e-02 -1.046512499451637268e-01 -1.655317395925521851e-01 3.791842162609100342e-01 2.180938720703125000e-01 -2.122643887996673584e-01 -1.796924024820327759e-01 5.530133843421936035e-02 -1.067539900541305542e-01 -2.606966160237789154e-02 4.257844090461730957e-01 -1.105796266347169876e-02 -2.852467596530914307e-01 3.334238231182098389e-01
2.017896175384521484e-01 -9.718582779169082642e-02 -1.454019453376531601e-02 2.190552055835723877e-01 -2.164735943078994751e-01 -1.478153630159795284e-03 2.689437568187713623e-01 -4.140727221965789795e-02 1.303055882453918457e-01 -9.996211156249046326e-03 -7.148023694753646851e-02 7.182436063885688782e-03 1.993360221385955811e-01 3.620360493659973145e-01 -1.234848201274871826e-01 2.516231834888458252e-01 1.667037792503833771e-02 2.120096981525421143e-01 9.368186444044113159e-02 2.467722147703170776e-01 -1.048202514648437500e-01 9.744451940059661865e-02 6.849220395088195801e-02 -3.036273121833801270e-01 -5.165686458349227905e-02 2.764228582382202148e-01 1.630852818489074707e-01 1.524789258837699890e-02 9.632180631160736084e-02 -3.302327692508697510e-01 -1.623350232839584351e-01 -1.620769500732421875e-01
2.510150372982025146e-01 3.834721446037292480e-02 2.918912172317504883e-01 8.109626919031143188e-02 -1.298042237758636475e-01 4.059062600135803223e-01 1.548793613910675049e-01 3.358176350593566895e-01 1.238291189074516296e-01 -2.442952990531921387e-01 -1.804895550012588501e-01 -1.205947399139404297e-01 -9.876212105154991150e-03 2.991027832031250000e-01 -2.274588346481323242e-01 1.661802381277084351e-01 2.450942806899547577e-02 1.266420334577560425e-01 -6.315948814153671265e-02 -1.294436156749725342e-01 -1.411141753196716309e-01 -1.437903046607971191e-01 1.665264815092086792e-01 -5.705592036247253418e-02 -1.687296330928802490e-01 2.086985409259796143e-01 -1.344119105488061905e-02 -1.198247000575065613e-01 1.063235849142074585e-01 -6.948702037334442139e-02 -1.075098812580108643e-01 1.054184958338737488e-01
3.180071711540222168e-01 6.941530853509902954e-02 -7.834816351532936096e-03 -2.544202841818332672e-02 -4.198472574353218079e-02 -2.470967471599578857e-01 3.406012952327728271e-01 -1.837413609027862549e-01 -2.216199971735477448e-02 -2.651277184486389160e-01 -7.013252377510070801e-02 -2.747743427753448486e-01 8.279958739876747131e-03 -9.230095893144607544e-03 -3.117569983005523682e-01 2.528940886259078979e-02 -2.425904944539070129e-02 1.052407845854759216e-01 1.543200574815273285e-02 3.500476852059364319e-02 -1.624859422445297241e-01 -5.593673139810562134e-02 3.090678453445434570e-01 -9.701811522245407104e-02 -9.580027312040328979e-02 -3.271010145545005798e-02 -2.810718491673469543e-02 3.469226658344268799e-01 -6.092650815844535828e-03 -3.389945030212402344e-01 -1.928238123655319214e-01 -2.105930261313915253e-02
3.008280098438262939e-01 -3.473078906536102295e-01 1.191127076745033264e-01 7.188090588897466660e-03 -1.426078192889690399e-02 1.727928817272186279e-01 4.664108902215957642e-02 -1.439933478832244873e-01 -1.093971282243728638e-01 6.597601622343063354e-02 1.367093622684478760e-01 -8.872194588184356689e-02 -8.619219064712524414e-02 4.424546658992767334e-01 -2.904586195945739746e-01 -1.146996691823005676e-01 1.545454468578100204e-02 1.398121863603591919e-01 3.497090935707092285e-01 -2.972553297877311707e-02 -2.709742188453674316e-01 2.159396884962916374e-03 7.294754683971405029e-02 -1.177362278103828430e-01 3.913922980427742004e-02 -1.243972480297088623e-01 -3.455503657460212708e-02 8.793435990810394287e-02 2.544997334480285645e-01 -1.158103197813034058e-01 -1.808259189128875732e-01 7.534200698137283325e-02
2.252609431743621826e-01 -9.374286979436874390e-02 1.018273532390594482e-01 5.758193880319595337e-02 4.439695551991462708e-02 9.960741549730300903e-02 1.052947491407394409e-01 2.450388222932815552e-01 2.845366895198822021e-01 7.098694890737533569e-02 -5.151261761784553528e-02 -4.184118807315826416e-01 1.630290597677230835e-01 -2.627211250364780426e-02 3.165088966488838196e-02 -8.948881924152374268e-02 -7.266018539667129517e-03 2.207544893026351929e-01 4.182783886790275574e-02 1.732181943953037262e-02 3.062400408089160919e-02 1.293145567178726196e-01 1.196607500314712524e-01 -1.399662941694259644e-01 -1.164323315024375916e-01 -5.709230154752731323e-02 9.815242141485214233e-02 2.875926494598388672e-01 1.594307422637939453e-01 -9.207081794738769531e-02 -3.288829922676086426e-01 4.360479116439819336e-01
6.776187103241682053e-03 -2.197626791894435883e-02 -1.676832735538482666e-01 2.192193269729614258e-02 2.709240913391113281e-01 1.784583032131195068e-01 5.802287906408309937e-02 -5.971385166049003601e-02 -1.404884308576583862e-01 -1.122200675308704376e-02 -1.088155508041381836e-01 1.291517019271850586e-01 -1.309013515710830688e-01 2.086458653211593628e-01 -3.269441425800323486e-01 -1.838983744382858276e-01 -1.462419629096984863e-01 3.065031468868255615e-01 1.555790752172470093e-01 -2.084139585494995117e-01 -2.461739480495452881e-01 3.453912958502769470e-02 1.381382942199707031e-01 -8.854129165410995483e-02 -2.734735608100891113e-01 -7.814843952655792236e-02 -4.721795767545700073e-02 2.499466389417648315e-02 1.394782308489084244e-02 -3.026916086673736572e-02 -3.212627172470092773e-01 -3.862275183200836182e-01
1.487420797348022461e-01 1.023716107010841370e-01 -1.155327484011650085e-01 1.190371215343475342e-01 -3.271648660302162170e-02 -8.807434141635894775e-02 9.966077655553817749e-02 6.446711719036102295e-02 -4.200757667422294617e-02 -3.292631357908248901e-02 -3.188080489635467529e-01 -1.215169578790664673e-02 2.120787203311920166e-01 1.023779716342687607e-02 2.972595095634460449e-01 6.356571801006793976e-03 -3.594820573925971985e-02 1.546110957860946655e-01 -2.601940557360649109e-02 -1.124538630247116089e-01 -3.050277829170227051e-01 4.424780490808188915e-04 1.017562896013259888e-01 -3.161228075623512268e-02 -1.757157891988754272e-01 -1.467147767543792725e-01 1.939494162797927856e-01 1.020507663488388062e-01 1.944061070680618286e-01 -2.017681449651718140e-01 -5.789554715156555176e-01 -1.476502716541290283e-01
1.331590563058853149e-01 1.388444602489471436e-01 -8.189877867698669434e-02 -3.074572235345840454e-02 -4.146700724959373474e-02 1.035650670528411865e-01 1.271796375513076782e-01 1.064401399344205856e-02 -1.310646981000900269e-01 3.079096041619777679e-02 -3.121507167816162109e-01 -1.355103105306625366e-01 2.424388527870178223e-01 5.748260021209716797e-02 8.833183348178863525e-02 2.149710990488529205e-02 1.671142429113388062e-01 2.305207848548889160e-01 -8.186467736959457397e-02 -2.056573331356048584e-01 -1.256227642297744751e-01 1.179219223558902740e-02 -1.519403904676437378e-01 -2.790880501270294189e-01 1.356046274304389954e-02 -2.405625879764556885e-01 1.835639029741287231e-01 1.938523910939693451e-02 2.927225530147552490e-01 -2.674576938152313232e-01 -4.638992846012115479e-01 -1.040377095341682434e-01
-3.289273008704185486e-02 -2.076577544212341309e-01 -1.609440147876739502e-01 8.639071136713027954e-02 8.916669338941574097e-02 -1.030798070132732391e-02 1.748238205909729004e-01 -9.198942035436630249e-02 8.143065124750137329e-02 4.292991161346435547e-01 1.648889929056167603e-01 -2.058172225952148438e-01 5.094904452562332153e-02 7.737580686807632446e-02 -3.798218667507171631e-01 1.520228236913681030e-01 -9.375696629285812378e-02 4.126021862030029297e-01 -4.343537148088216782e-03 -1.787049025297164917e-01 -1.605351716279983521e-01 -1.712466031312942505e-02 -1.816770285367965698e-01 2.797399088740348816e-02 -2.046034485101699829e-01 -1.045015528798103333e-01 1.341601163148880005e-01 1.806501299142837524e-01 2.170471549034118652e-01 -1.089872419834136963e-01 3.245704621076583862e-02 -6.793002039194107056e-02
-1.438455432653427124e-01 -3.191170096397399902e-01 -1.453360915184020996e-01 1.859143143519759178e-03 1.367205828428268433e-01 1.914788484573364258e-01 2.407649308443069458e-01 -2.182743325829505920e-02 -5.514383316040039062e-02 -2.012594491243362427e-01 -1.944686323404312134e-01 1.380246281623840332e-01 9.704248607158660889e-02 -2.979416772723197937e-02 1.911334693431854248e-02 6.652989983558654785e-02 -5.741389840841293335e-02 3.998164534568786621e-01 1.256177425384521484e-01 -1.830798387527465820e-01 -2.172659933567047119e-01 2.832609713077545166e-01 3.943961560726165771e-01 -1.162068359553813934e-02 1.415881142020225525e-02 -1.235005706548690796e-01 2.045123577117919922e-01 6.435120105743408203e-02 1.023914739489555359e-01 -4.819049686193466187e-02 -2.387059330940246582e-01 1.599641516804695129e-02
2.925364859402179718e-02 -2.385081201791763306e-01 5.719534307718276978e-02 -1.064053550362586975e-02 1.042665839195251465e-01 1.100152656435966492e-01 -1.164284418337047100e-03 -1.493244022130966187e-01 1.822322010993957520e-01 1.455457657575607300e-01 5.161309614777565002e-02 -3.734462559223175049e-01 3.512856364250183105e-01 1.988130956888198853e-01 -2.206815183162689209e-01 7.428265362977981567e-02 6.368837784975767136e-03 4.066233709454536438e-02 -1.239578351378440857e-01 -1.622841805219650269e-01 -1.860540509223937988e-01 -3.111902475357055664e-01 1.727119088172912598e-01 -5.469100549817085266e-02 2.921398356556892395e-02 3.625484704971313477e-01 2.077620923519134521e-01 8.545040339231491089e-02 5.574326589703559875e-02 -1.264437884092330933e-01 -2.653396427631378174e-01 1.019255025312304497e-03
9.732048213481903076e-02 -9.039466828107833862e-02 1.243867501616477966e-01 1.803917735815048218e-01 5.806655809283256531e-02 -1.232362464070320129e-01 1.063141599297523499e-02 -3.535745665431022644e-02 1.412945091724395752e-01 5.015604570508003235e-02 -2.365935742855072021e-01 -1.715083271265029907e-01 -1.308094337582588196e-02 7.425567018799483776e-04 -8.778642863035202026e-03 1.597577482461929321e-01 -1.155226081609725952e-01 -7.551068067550659180e-02 -1.612487137317657471e-01 -1.511542052030563354e-01 -1.560277044773101807e-01 2.616973519325256348e-01 2.150610685348510742e-01 -1.782205700874328613e-01 -1.760288029909133911e-01 -1.631563156843185425e-01 1.966069340705871582e-01 1.603748649358749390e-01 3.966309726238250732e-01 -1.014987975358963013e-01 -4.463503658771514893e-01 2.306774705648422241e-01
1.020100861787796021e-01 -1.528390645980834961e-01 -2.502756714820861816e-01 2.119035422801971436e-01 2.540467083454132080e-01 -3.200305625796318054e-02 1.597753316164016724e-01 2.791984379291534424e-01 5.791230872273445129e-02 1.859012097120285034e-01 -3.732842803001403809e-01 7.051341980695724487e-02 1.527511775493621826e-01 9.553004801273345947e-02 -2.163418531417846680e-01 -3.888732194900512695e-02 -5.038896575570106506e-03 2.401734292507171631e-01 -1.467366367578506470e-01 -1.915105432271957397e-01 -2.474013864994049072e-01 -4.078241810202598572e-02 1.114994511008262634e-01 -2.530507445335388184e-01 2.924362011253833771e-02 8.347382396459579468e-02 1.941928267478942871e-01 2.092684805393218994e-01 -1.004048809409141541e-01 1.937200129032135010e-01 -1.366890519857406616e-01 -1.255954653024673462e-01
-2.852288540452718735e-03 -4.954874888062477112e-02 2.206583172082901001e-01 -2.187956124544143677e-01 3.801101818680763245e-02 1.814354769885540009e-02 5.402451008558273315e-02 -5.381321907043457031e-02 1.602241396903991699e-01 2.831517755985260010e-01 -3.370782136917114258e-01 3.944275155663490295e-02 -3.723731637001037598e-02 1.238996759057044983e-01 -2.065853774547576904e-01 -2.323253154754638672e-01 -2.865719199180603027e-01 1.691343188285827637e-01 1.468682587146759033e-01 3.637790307402610779e-02 -3.403243422508239746e-01 -2.064651697874069214e-01 2.379219979047775269e-01 -2.125468663871288300e-02 -4.296911507844924927e-02 9.773498028516769409e-02 1.609321832656860352e-01 -1.910386085510253906e-01 1.170990690588951111e-01 -1.530144959688186646e-01 -3.119506835937500000e-01 4.011344909667968750e-02
2.005697339773178101e-01 -5.828879028558731079e-02 1.783853769302368164e-01 -3.584915772080421448e-02 -2.291992008686065674e-01 -8.480609208345413208e-02 2.451259344816207886e-01 -1.083322614431381226e-01 -1.075108498334884644e-01 7.254545390605926514e-02 -2.104249447584152222e-01 -3.152590990066528320e-01 2.337355017662048340e-01 -8.342959731817245483e-02 -1.626031938940286636e-03 9.699589759111404419e-02 1.604413986206054688e-01 2.185810953378677368e-01 -1.115334127098321915e-02 -5.287739261984825134e-02 -2.465376406908035278e-01 1.038094833493232727e-01 3.346599340438842773e-01 1.227811425924301147e-01 -2.513817846775054932e-01 -1.821415126323699951e-01 -6.123915780335664749e-03 -6.517130136489868164e-02 6.778695434331893921e-02 -6.796162575483322144e-02 -3.930005431175231934e-01 1.443718224763870239e-01
3.900012671947479248e-01 -8.613386750221252441e-02 2.917520143091678619e-02 1.262737959623336792e-01 -1.871592178940773010e-02 3.665806651115417480e-01 1.989484578371047974e-02 2.168283760547637939e-01 -8.583535091020166874e-04 1.291952580213546753e-01 -2.441459149122238159e-01 -3.616061806678771973e-01 5.878913030028343201e-02 -1.337373070418834686e-02 -2.553989291191101074e-01 4.386263340711593628e-02 -2.375702708959579468e-01 -3.289114683866500854e-02 1.967746466398239136e-01 5.331186577677726746e-02 1.207012981176376343e-01 1.866534352302551270e-02 4.695546999573707581e-02 -1.345030367374420166e-01 -6.596751511096954346e-02 -1.331316381692886353e-01 1.213843449950218201e-01 7.501349598169326782e-02 3.588117361068725586e-01 2.584057673811912537e-02 -1.410986185073852539e-01 1.940089017152786255e-01
1.044235900044441223e-01 1.604548543691635132e-01 3.314239904284477234e-02 -1.228448823094367981e-01 1.869112104177474976e-01 1.332947313785552979e-01 5.543121695518493652e-02 4.399177432060241699e-02 -2.314781583845615387e-02 2.043876647949218750e-01 -3.078699409961700439e-01 2.725172601640224457e-02 2.763348817825317383e-01 -4.018481448292732239e-02 -2.882624864578247070e-01 1.102879792451858521e-01 1.936172842979431152e-01 -1.310175061225891113e-01 2.545429766178131104e-01 2.818420231342315674e-01 -3.365939557552337646e-01 -3.898659348487854004e-02 1.175504550337791443e-01 5.862854793667793274e-02 -1.862546205520629883e-01 4.975551366806030273e-02 5.623407661914825439e-02 1.524822711944580078e-01 1.403679102659225464e-01 -2.678953707218170166e-01 -2.953513264656066895e-01 -7.172466069459915161e-02
3.958227932453155518e-01 -1.159026026725769043e-01 9.194224327802658081e-02 -5.608710274100303650e-02 7.781518995761871338e-02 3.013964891433715820e-01 -5.911669135093688965e-02 1.716107726097106934e-01 3.167404327541589737e-03 -2.494476502761244774e-03 1.438308954238891602e-01 -3.008006811141967773e-01 2.139247804880142212e-01 7.677342742681503296e-02 3.368407487869262695e-02 3.359876945614814758e-02 2.119309604167938232e-01 6.445948034524917603e-02 -6.925317645072937012e-02 -1.295071393251419067e-01 -3.341580331325531006e-01 9.653875976800918579e-02 6.986133754253387451e-02 -1.065270155668258667e-01 5.414641276001930237e-02 1.715786308050155640e-01 1.767426878213882446e-01 2.754810824990272522e-02 -2.620994448661804199e-01 -3.808843791484832764e-01 -1.863815635442733765e-01 -5.121273919939994812e-02
1.429948490113019943e-02 -1.853175759315490723e-01 8.058650791645050049e-02 5.929025262594223022e-02 2.600078880786895752e-01 2.288621515035629272e-01 1.785994172096252441e-01 1.360090523958206177e-01 1.671779155731201172e-02 1.657885462045669556e-01 5.550641193985939026e-02 -3.651663959026336670e-01 -6.048338487744331360e-03 -4.579291120171546936e-02 -5.217932164669036865e-02 -2.210654690861701965e-02 -1.330480277538299561e-01 -4.369133338332176208e-02 3.340145573019981384e-03 6.675943732261657715e-02 -9.557861089706420898e-02 3.485113382339477539e-01 3.598816692829132080e-01 -1.345804333686828613e-01 1.766352355480194092e-01 -2.885751724243164062e-01 -2.919348515570163727e-02 1.042144745588302612e-01 7.970473170280456543e-02 -3.222444057464599609e-01 -2.649076879024505615e-01 -8.165562152862548828e-02
2.083356380462646484e-01 1.053972467780113220e-01 -1.568619459867477417e-01 -7.189135253429412842e-02 2.571834325790405273e-01 -3.880346193909645081e-02 3.097150027751922607e-01 -9.552928805351257324e-02 1.869781613349914551e-01 -8.933247625827789307e-02 -7.557148486375808716e-02 -2.827516198158264160e-01 5.698763951659202576e-02 7.522890716791152954e-02 -3.087151944637298584e-01 2.969752550125122070e-01 -5.686343833804130554e-02 8.881128579378128052e-02 -2.230595611035823822e-02 2.299901992082595825e-01 -4.062640368938446045e-01 7.910142652690410614e-03 6.953654438257217407e-02 -1.289867013692855835e-01 -6.445740163326263428e-02 -1.969447918236255646e-02 1.376035362482070923e-01 2.179090380668640137e-01 1.631109565496444702e-01 -2.397841960191726685e-01 3.826928883790969849e-02 -1.199196353554725647e-01
1.493393331766128540e-01 -1.397154182195663452e-01 -9.639484807848930359e-03 -9.956823289394378662e-02 -2.419437468051910400e-02 -2.376369982957839966e-01 3.705562353134155273e-01 1.262552738189697266e-01 1.371282339096069336e-01 1.913473755121231079e-02 -1.075551584362983704e-01 -1.192051470279693604e-01 2.560332790017127991e-02 1.267391294240951538e-01 -3.136830925941467285e-01 2.911565452814102173e-02 -2.972154021263122559e-01 2.858971953392028809e-01 -2.632749080657958984e-01 -2.548194527626037598e-01 2.867276780307292938e-02 1.277235001325607300e-01 1.180786564946174622e-01 -1.902032047510147095e-01 4.441648721694946289e-02 1.726051443256437778e-03 -1.746062375605106354e-02 3.208366632461547852e-01 2.245256602764129639e-01 -2.028327882289886475e-01 -7.404510676860809326e-02 -5.587241053581237793e-02
1.559082865715026855e-01 -1.957501024007797241e-01 -8.063045144081115723e-02 2.088687941431999207e-02 2.329310327768325806e-01 3.835444897413253784e-02 -5.832165852189064026e-02 -4.807222634553909302e-02 -1.907228380441665649e-01 -5.231769173406064510e-04 -4.646290242671966553e-01 5.323074758052825928e-03 2.737595699727535248e-03 2.644770443439483643e-01 -3.081413209438323975e-01 -2.063273638486862183e-01 -1.969140768051147461e-01 1.737817376852035522e-01 2.561213970184326172e-01 -2.697757482528686523e-01 -2.615256011486053467e-01 7.502499967813491821e-02 5.682162940502166748e-02 2.145507000386714935e-02 -9.176782332360744476e-03 5.476972833275794983e-02 9.802625328302383423e-02 -1.593741327524185181e-01 -2.398515492677688599e-02 -2.240494340658187866e-01 -1.649702489376068115e-01 -8.992938697338104248e-02
2.496356219053268433e-01 1.564669981598854065e-02 -6.707020848989486694e-02 2.972431667149066925e-02 1.712787002325057983e-01 2.617760598659515381e-01 1.898945420980453491e-01 2.835121452808380127e-01 2.472109496593475342e-01 1.514883786439895630e-01 -5.138419568538665771e-02 -1.531890779733657837e-01 -1.391910463571548462e-01 1.797184050083160400e-01 -3.264076709747314453e-01 -7.628984749317169189e-02 -2.655677963048219681e-03 2.102247476577758789e-01 -1.584131866693496704e-01 1.208350881934165955e-01 3.257114440202713013e-02 5.468322429805994034e-03 3.774482905864715576e-01 -3.146804273128509521e-01 -1.659244894981384277e-01 9.760732948780059814e-02 -1.945549622178077698e-02 5.431673675775527954e-02 -1.177824474871158600e-02 -1.350312232971191406e-01 -9.040138870477676392e-02 -2.239158600568771362e-01
1.109637599438428879e-02 -4.131804406642913818e-01 -6.988934427499771118e-02 1.762964576482772827e-01 8.600965887308120728e-02 2.194005995988845825e-01 1.073362492024898529e-02 3.477808833122253418e-02 -1.031435746699571609e-02 -6.809037178754806519e-02 -2.155264616012573242e-01 -1.794372312724590302e-02 2.859960794448852539e-01 -2.027493566274642944e-01 -7.597000896930694580e-02 -5.583286285400390625e-03 2.022630572319030762e-01 2.856722772121429443e-01 2.024875022470951080e-02 -6.255442649126052856e-02 -2.677004039287567139e-01 1.167934313416481018e-01 3.639893829822540283e-01 -9.658074378967285156e-02 2.102711200714111328e-01 1.379405111074447632e-01 4.157010838389396667e-02 -1.650732159614562988e-01 -2.806426770985126495e-02 -2.330367416143417358e-01 -2.334806472063064575e-01 1.807933859527111053e-02
-3.115424141287803650e-02 -2.425698041915893555e-01 -9.676712751388549805e-02 9.741334617137908936e-02 4.923940077424049377e-02 5.526009481400251389e-04 2.546584308147430420e-01 1.625008881092071533e-01 8.886124193668365479e-02 8.195697516202926636e-02 -2.646303772926330566e-01 -2.391468435525894165e-01 8.392684161663055420e-03 1.764855235815048218e-01 8.387963287532329559e-03 1.633014827966690063e-01 -1.938518881797790527e-02 1.271976232528686523e-01 -1.420052349567413330e-01 -5.974270403385162354e-02 -1.436653286218643188e-01 2.541558742523193359e-01 8.699595928192138672e-02 -1.177818179130554199e-01 -1.876037418842315674e-01 -1.480474025011062622e-01 1.962653100490570068e-01 1.954951882362365723e-02 2.045170217752456665e-01 -7.816898077726364136e-02 -3.402931988239288330e-01 4.702625572681427002e-01
1.266352385282516479e-01 2.506967447698116302e-02 2.161708287894725800e-02 -7.217282056808471680e-02 9.641625732183456421e-02 9.249412268400192261e-02 -1.855851337313652039e-02 1.940077096223831177e-01 2.063348740339279175e-01 -1.214510761201381683e-02 1.417150944471359253e-01 -1.502623856067657471e-01 -3.950562793761491776e-03 3.811664581298828125e-01 -3.546391427516937256e-01 2.613404691219329834e-01 1.560949832201004028e-01 2.835409045219421387e-01 3.310437500476837158e-02 1.346257925033569336e-01 -2.685809321701526642e-02 8.681491017341613770e-02 1.373183429241180420e-01 -1.061257496476173401e-01 -1.113969087600708008e-01 -1.601558295078575611e-03 1.194852888584136963e-01 4.061140716075897217e-01 1.363116353750228882e-01 -1.819575428962707520e-01 -1.842366755008697510e-01 -2.397108823060989380e-01
2.123375684022903442e-01 -1.154856979846954346e-01 -8.527706563472747803e-02 -1.037241593003273010e-01 2.120082825422286987e-02 8.947363495826721191e-02 2.438564300537109375e-01 2.526744008064270020e-01 1.192373707890510559e-01 -4.974085371941328049e-03 -1.955755054950714111e-01 -1.088536754250526428e-01 -2.891809046268463135e-01 -1.676225513219833374e-01 -4.255404323339462280e-02 8.068864792585372925e-02 -1.007799506187438965e-01 -9.196431376039981842e-03 -2.587828338146209717e-01 -1.274416297674179077e-01 -2.163967192173004150e-01 -1.041530538350343704e-02 1.295016705989837646e-01 4.347343742847442627e-02 -2.379822432994842529e-01 -9.668147563934326172e-02 2.531989514827728271e-01 2.753007039427757263e-02 1.801759749650955200e-01 -3.887894153594970703e-01 -3.633158206939697266e-01 -4.332508891820907593e-02
5.658153071999549866e-02 -2.316119521856307983e-01 1.475434452295303345e-01 -1.283463984727859497e-01 -3.689595311880111694e-02 -1.053682714700698853e-01 3.047648668289184570e-01 2.219850867986679077e-01 2.051342129707336426e-01 -3.389528393745422363e-02 -1.896139234304428101e-02 -2.066064924001693726e-01 1.995300203561782837e-01 -3.160098195075988770e-02 -4.256377518177032471e-01 5.478343740105628967e-02 9.399463236331939697e-02 -1.363727599382400513e-01 2.856629341840744019e-02 -3.322980701923370361e-01 -4.521861299872398376e-02 -1.283121109008789062e-01 1.180588230490684509e-01 1.407033950090408325e-01 -1.241853833198547363e-02 2.604303658008575439e-01 1.399010270833969116e-01 -1.737971603870391846e-01 9.044322371482849121e-02 -2.901694476604461670e-01 -1.764755398035049438e-01 -8.272259682416915894e-02
1.602084040641784668e-01 -8.647280931472778320e-02 -5.725710187107324600e-03 7.613112032413482666e-02 3.237082390114665031e-03 7.978770136833190918e-02 -1.687214076519012451e-01 2.438059449195861816e-01 1.752062737941741943e-01 1.439485251903533936e-01 3.424010425806045532e-02 -1.105480417609214783e-01 1.188418194651603699e-01 2.738963663578033447e-01 -3.031412065029144287e-01 1.554813385009765625e-01 -1.445358395576477051e-01 4.416581988334655762e-02 2.701147198677062988e-01 4.545869305729866028e-02 -2.406613379716873169e-01 3.214815258979797363e-01 -6.359537690877914429e-02 1.512918025255203247e-01 -3.048644959926605225e-01 8.147331327199935913e-02 -5.115614272654056549e-03 2.902865409851074219e-01 -1.017461642622947693e-01 -1.951963901519775391e-01 -2.431347966194152832e-01 1.385858654975891113e-01
3.126381039619445801e-01 -2.485256642103195190e-01 1.085318177938461304e-01 -1.009455621242523193e-01 1.241626739501953125e-01 1.410469710826873779e-01 1.559839248657226562e-01 1.670182347297668457e-01 1.925305426120758057e-01 -1.011331677436828613e-01 -1.141764819622039795e-01 -5.709257349371910095e-02 2.914482653141021729e-01 1.081542223691940308e-01 -1.160962358117103577e-01 5.177016183733940125e-02 -3.188962042331695557e-01 1.078771725296974182e-01 -2.009365260601043701e-01 6.624685972929000854e-02 -1.972895264625549316e-01 9.838042408227920532e-02 1.524505168199539185e-01 1.585823893547058105e-01 -3.591138422489166260e-01 1.684554480016231537e-02 -1.131786778569221497e-01 -1.840424537658691406e-01 1.663563698530197144e-01 -4.460787773132324219e-02 -1.663445532321929932e-01 -2.573842704296112061e-01
1.892967373132705688e-01 -2.900212705135345459e-01 -2.680219709873199463e-01 4.150032997131347656e-02 8.214015513658523560e-02 -9.458744525909423828e-02 4.187714681029319763e-02 8.654289692640304565e-02 -1.053055655211210251e-02 2.166789770126342773e-01 -2.768568396568298340e-01 -6.464947760105133057e-02 1.337476521730422974e-01 -5.180979147553443909e-03 -1.612967103719711304e-01 -2.986526302993297577e-02 9.760542958974838257e-02 1.645027250051498413e-01 5.652484670281410217e-02 3.669478371739387512e-02 -7.265206426382064819e-02 -4.274942725896835327e-02 1.663706600666046143e-01 -4.459547698497772217e-01 -2.602314651012420654e-01 -1.171686314046382904e-02 2.824676036834716797e-01 3.526452183723449707e-01 -1.105699315667152405e-01 9.604354947805404663e-02 -1.057926043868064880e-01 -1.714903861284255981e-01
1.383338868618011475e-01 -1.968376785516738892e-01 -1.480751186609268188e-01 -3.359720483422279358e-02 2.159248292446136475e-01 8.646038919687271118e-02 3.192166090011596680e-01 -1.090193465352058411e-01 2.130447626113891602e-01 7.521548867225646973e-02 1.258639842271804810e-01 -2.706756293773651123e-01 1.206682473421096802e-01 3.277248144149780273e-02 -2.700210511684417725e-01 2.223002612590789795e-01 -2.221111655235290527e-01 -2.700529247522354126e-02 8.259268105030059814e-02 -9.601160138845443726e-02 -2.847816050052642822e-01 -2.026210278272628784e-01 1.862550973892211914e-01 7.229402661323547363e-02 -2.323156781494617462e-02 3.324235379695892334e-01 1.028829663991928101e-01 7.590538356453180313e-03 2.341499328613281250e-01 -2.441735863685607910e-01 -7.404212653636932373e-02 5.719885975122451782e-02
5.674058198928833008e-01 -5.328502133488655090e-02 -9.072742424905300140e-03 -3.557848185300827026e-02 1.398954242467880249e-01 -1.678490266203880310e-02 1.531713008880615234e-01 -6.484293937683105469e-02 -2.433978579938411713e-02 2.752141058444976807e-01 7.850996218621730804e-03 -3.679020563140511513e-03 -4.734481219202280045e-03 9.803880006074905396e-02 -2.825242578983306885e-01 -1.378133594989776611e-01 1.841693669557571411e-01 3.150815889239311218e-02 6.671800278127193451e-03 4.054367914795875549e-02 -9.205145388841629028e-02 1.223744675517082214e-01 2.092280089855194092e-01 -1.494355052709579468e-01 -1.599912494421005249e-01 -1.749986223876476288e-02 1.571459025144577026e-01 2.164100408554077148e-01 3.443354964256286621e-01 2.505377829074859619e-01 -1.600237935781478882e-01 1.046743392944335938e-01
2.308466285467147827e-01 -2.246354520320892334e-01 -1.305983513593673706e-01 1.224714592099189758e-01 3.186841607093811035e-01 8.191550523042678833e-02 9.646847844123840332e-02 3.912160992622375488e-01 -2.919850498437881470e-02 3.155820965766906738e-01 -1.636651605367660522e-01 -9.956107288599014282e-02 2.013866901397705078e-01 1.303767859935760498e-01 -2.493186146020889282e-01 1.905571222305297852e-01 -5.468624457716941833e-02 1.500037610530853271e-01 -9.797482192516326904e-02 9.992805123329162598e-02 -1.350340545177459717e-01 -1.566708236932754517e-01 1.348309367895126343e-01 -2.025607228279113770e-01 3.011562302708625793e-02 -1.257799100130796432e-02 1.101783141493797302e-01 2.179512530565261841e-01 -1.831371895968914032e-02 2.106236368417739868e-01 -1.539974957704544067e-01 -1.555989235639572144e-01
8.063028752803802490e-02 -1.222729384899139404e-01 2.288563698530197144e-01 -5.468620732426643372e-02 3.014802038669586182e-01 1.483022719621658325e-01 3.306968212127685547e-01 4.220338887535035610e-04 -1.140638999640941620e-02 -1.104334816336631775e-01 4.267993196845054626e-02 -3.838597536087036133e-01 1.465530842542648315e-01 3.669846355915069580e-01 -1.350744962692260742e-01 1.410352587699890137e-01 -8.968762122094631195e-03 4.690632969141006470e-02 1.108302548527717590e-01 1.876221410930156708e-02 1.204993128776550293e-01 -3.471501916646957397e-02 2.179446965456008911e-01 -1.210631281137466431e-01 -4.088205993175506592e-01 1.542287226766347885e-02 1.442874521017074585e-01 6.140802428126335144e-02 1.646271347999572754e-01 8.927439153194427490e-02 -1.414720416069030762e-01 -7.283651828765869141e-02
2.198499888181686401e-01 -1.242553815245628357e-01 -1.575971022248268127e-02 -2.376319766044616699e-01 2.399200350046157837e-01 -2.626855112612247467e-02 2.234441787004470825e-01 3.284914493560791016e-01 1.396040767431259155e-01 6.718236953020095825e-02 -1.542821433395147324e-02 -2.152051404118537903e-02 3.714806437492370605e-01 1.917745769023895264e-01 -8.415964245796203613e-02 1.024010702967643738e-01 -4.303290322422981262e-02 2.229013144969940186e-01 -4.067240282893180847e-03 -2.105567157268524170e-01 2.104338072240352631e-02 -1.282940432429313660e-02 2.111149281263351440e-01 -2.742370367050170898e-01 -2.904511690139770508e-01 -1.659689992666244507e-01 -1.078726127743721008e-01 -6.899143755435943604e-02 2.266600579023361206e-01 5.257401615381240845e-02 4.993552807718515396e-03 -2.182603031396865845e-01
-1.799075747840106487e-03 -7.655969262123107910e-02 -5.995699390769004822e-02 -1.044523203745484352e-03 2.469650804996490479e-01 1.053145676851272583e-01 1.937734484672546387e-01 -1.994177252054214478e-01 2.481656372547149658e-01 6.605760008096694946e-02 -7.606914639472961426e-02 -1.936310231685638428e-01 2.116664648056030273e-01 7.879246771335601807e-02 -2.266693860292434692e-01 2.814266085624694824e-01 -2.673362195491790771e-01 1.302735209465026855e-01 -5.826846510171890259e-02 -1.390578746795654297e-01 -1.292237192392349243e-01 -3.042716681957244873e-01 1.057424917817115784e-01 3.057567169889807701e-03 -5.704220756888389587e-02 3.474288582801818848e-01 3.044863939285278320e-01 7.877388596534729004e-02 4.317301884293556213e-02 -1.998532414436340332e-01 -2.034306824207305908e-01 1.122968643903732300e-01
4.408937692642211914e-01 -1.760849356651306152e-01 -5.760995298624038696e-02 -1.123931407928466797e-01 2.622262537479400635e-01 1.954191178083419800e-01 -7.563513517379760742e-02 -1.442869901657104492e-01 2.365948259830474854e-01 2.033847272396087646e-01 4.887331160716712475e-04 7.046784460544586182e-02 -1.183638647198677063e-01 1.389917433261871338e-01 -2.321009933948516846e-01 1.045619174838066101e-01 -1.194684356451034546e-01 1.881939470767974854e-01 1.638258099555969238e-01 -2.155365236103534698e-02 -5.691610276699066162e-02 1.844682991504669189e-01 2.389862574636936188e-02 -1.701763868331909180e-01 -2.560997605323791504e-01 -6.024613510817289352e-03 7.937934249639511108e-02 3.213400244712829590e-01 3.089616894721984863e-01 6.866813451051712036e-02 -6.646730750799179077e-02 -3.401720151305198669e-02
3.760639578104019165e-03 -2.318905591964721680e-01 -1.670226007699966431e-01 2.753906548023223877e-01 3.685256466269493103e-02 -4.458464216440916061e-03 2.469585239887237549e-01 1.477386951446533203e-01 7.245639711618423462e-02 4.717164114117622375e-02 -2.885970175266265869e-01 -5.212407186627388000e-02 8.066748268902301788e-03 1.006457582116127014e-01 -1.574046909809112549e-01 9.206348657608032227e-02 -1.757635176181793213e-01 -4.475475475192070007e-02 -1.664209514856338501e-01 -2.802073024213314056e-03 -1.298300176858901978e-01 3.374270629137754440e-03 -2.261643297970294952e-03 1.809040829539299011e-02 -3.730274736881256104e-01 -1.376587748527526855e-01 1.964691728353500366e-01 -7.220223546028137207e-02 2.138043045997619629e-01 3.066543489694595337e-02 -4.360938668251037598e-01 3.237493634223937988e-01
1.902081519365310669e-01 2.254355512559413910e-02 -1.608419269323348999e-01 2.848473489284515381e-01 -8.537310361862182617e-02 -1.067419908940792084e-02 6.830015033483505249e-02 1.899560838937759399e-01 3.507463634014129639e-01 1.293140947818756104e-01 -1.168904304504394531e-01 -2.616390585899353027e-01 7.964091747999191284e-02 8.263952285051345825e-02 9.767482057213783264e-03 -1.197711676359176636e-01 -2.006085775792598724e-02 2.406675666570663452e-01 6.740911304950714111e-02 -5.066641047596931458e-02 -1.210343837738037109e-02 1.145433858036994934e-01 4.749262705445289612e-02 -2.119986563920974731e-01 -3.157136142253875732e-01 -2.422726713120937347e-02 2.417928278446197510e-01 9.468127042055130005e-02 1.984623372554779053e-01 -8.438765257596969604e-02 -2.601444423198699951e-01 3.884632587432861328e-01
8.261048048734664917e-02 -2.685916721820831299e-01 1.527141928672790527e-01 -1.932681351900100708e-01 -1.792496256530284882e-02 -1.504960209131240845e-01 2.101401686668395996e-01 2.452849000692367554e-01 8.158563822507858276e-02 1.156986653804779053e-01 -1.111241877079010010e-01 -2.374446690082550049e-01 1.678073257207870483e-01 3.751845061779022217e-01 2.947117015719413757e-02 -4.733394458889961243e-02 1.497296243906021118e-01 -1.258121989667415619e-02 -7.529576122760772705e-02 5.683330073952674866e-02 1.606084592640399933e-02 1.048109903931617737e-01 1.326524615287780762e-01 -1.200105771422386169e-01 -1.747675687074661255e-01 1.024991050362586975e-01 1.889453530311584473e-01 -1.330684274435043335e-01 3.788872808218002319e-02 -4.201277494430541992e-01 -3.467716872692108154e-01 6.995107233524322510e-02
2.410250306129455566e-01 -1.055646240711212158e-01 -1.735663264989852905e-01 1.505339145660400391e-02 1.654273569583892822e-01 -1.379550248384475708e-01 4.052885770797729492e-01 -1.873980015516281128e-01 1.416511684656143188e-01 8.789046853780746460e-02 -2.080326527357101440e-01 -2.703374624252319336e-01 8.706925436854362488e-03 -1.236011181026697159e-02 -3.585994243621826172e-01 1.349789649248123169e-01 4.155409336090087891e-02 5.985019356012344360e-02 -1.192744597792625427e-01 2.581771612167358398e-01 -3.150871992111206055e-01 -9.873751550912857056e-02 5.081785377115011215e-03 -1.644475907087326050e-01 -1.914228051900863647e-01 -4.301815107464790344e-02 1.734235733747482300e-01 9.700417518615722656e-03 -8.188367635011672974e-02 -2.259916961193084717e-01 -8.638864755630493164e-02 8.516820520162582397e-02
2.069673687219619751e-01 2.993045374751091003e-02 -7.385619916021823883e-03 1.606496572494506836e-01 1.634732186794281006e-01 3.240070343017578125e-01 3.038918673992156982e-01 1.405889689922332764e-01 -6.977787613868713379e-02 8.710705488920211792e-02 -1.119667962193489075e-01 -2.248907228931784630e-03 -1.009689271450042725e-02 1.973616033792495728e-01 -2.761947214603424072e-01 3.848257707431912422e-03 -2.638180851936340332e-01 -1.355721056461334229e-01 -1.898096203804016113e-01 -3.410121202468872070e-01 -1.670724302530288696e-01 -1.431660633534193039e-02 1.234032735228538513e-01 -9.679435938596725464e-02 4.037962853908538818e-02 1.467256397008895874e-01 -7.372195273637771606e-02 -1.358272731304168701e-01 2.334879040718078613e-01 9.187219291925430298e-02 -3.781049847602844238e-01 -1.613852009177207947e-02
2.540580332279205322e-01 -3.432881832122802734e-01 7.519976794719696045e-02 -7.642431557178497314e-02 3.213743865489959717e-02 -1.241896115243434906e-02 -6.810817867517471313e-02 1.342152655124664307e-01 1.513740792870521545e-02 -2.561310529708862305e-01 1.996657066047191620e-02 -1.234148144721984863e-01 9.369696676731109619e-02 1.128579601645469666e-01 -2.881348505616188049e-02 -6.060754135251045227e-02 -1.040747314691543579e-01 3.124750554561614990e-01 8.562716841697692871e-02 -1.822008341550827026e-01 -1.662502288818359375e-01 -1.081725135445594788e-01 9.945239871740341187e-02 1.236219704151153564e-01 -3.530469238758087158e-01 2.062821984291076660e-01 2.883256077766418457e-01 -9.572971612215042114e-02 4.719773307442665100e-02 -1.825102567672729492e-01 -3.251202106475830078e-01 -2.460585087537765503e-01
1.620949357748031616e-01 -6.868144869804382324e-02 -7.907308638095855713e-02 2.266605049371719360e-01 1.469737142324447632e-01 6.518331356346607208e-04 1.258371048606932163e-03 -1.279660016298294067e-01 1.648925840854644775e-01 1.413098350167274475e-02 8.741929382085800171e-02 -1.878616362810134888e-01 1.838594973087310791e-01 2.339451164007186890e-01 -3.659516870975494385e-01 1.274304091930389404e-01 -3.862031996250152588e-01 2.309302687644958496e-01 -2.575120655819773674e-03 -2.367742955684661865e-01 -5.200107395648956299e-02 -1.684045493602752686e-01 1.493212133646011353e-01 -1.680822484195232391e-02 -2.032557874917984009e-01 1.820017844438552856e-01 -3.249722998589277267e-03 -2.932813391089439392e-02 2.995466887950897217e-01 -1.717248260974884033e-01 -1.171607002615928650e-01 -2.096147835254669189e-01
3.386849164962768555e-01 -1.644041948020458221e-02 -3.091856837272644043e-01 1.048536226153373718e-01 -1.693967133760452271e-01 1.425426006317138672e-01 1.618730723857879639e-01 -3.214883804321289062e-02 -1.697988361120223999e-01 7.529278099536895752e-02 1.370962709188461304e-01 -1.889869943261146545e-02 2.655878663063049316e-01 2.100247591733932495e-01 -2.473198771476745605e-01 -3.347006738185882568e-01 -1.810819096863269806e-02 9.931866824626922607e-02 1.406195312738418579e-01 -3.679605126380920410e-01 -2.896813116967678070e-02 1.249889507889747620e-01 1.953362971544265747e-01 4.866894334554672241e-02 -5.928878486156463623e-02 -1.527220197021961212e-02 2.622597515583038330e-01 -8.732604980468750000e-02 7.701206207275390625e-02 -2.048168703913688660e-02 -2.207695841789245605e-01 -5.566692352294921875e-02
1.965515315532684326e-01 -2.537248432636260986e-01 2.394899874925613403e-01 -4.525199905037879944e-02 1.878794431686401367e-01 3.278572484850883484e-02 -1.122654154896736145e-01 -1.351155042648315430e-01 7.173048797994852066e-03 -6.752470880746841431e-02 1.111771836876869202e-01 -1.918714493513107300e-01 -1.170807257294654846e-01 9.893801063299179077e-02 -1.991222798824310303e-01 -2.013828903436660767e-01 9.574186056852340698e-02 2.275912165641784668e-01 1.343569159507751465e-01 4.147188737988471985e-02 -5.296341776847839355e-01 2.780835144221782684e-02 8.268684893846511841e-02 -4.025682806968688965e-02 -1.521673053503036499e-01 1.439816970378160477e-02 2.386789023876190186e-01 2.126523107290267944e-01 6.165889278054237366e-02 -1.272042244672775269e-01 -2.647818624973297119e-01 -1.635389775037765503e-01
2.075322568416595459e-01 -1.696408689022064209e-01 -6.436634063720703125e-02 -3.163398057222366333e-02 6.186426058411598206e-02 7.183139678090810776e-03 3.211555071175098419e-03 1.589982062578201294e-01 -6.437116116285324097e-02 -1.808081865310668945e-01 2.659533321857452393e-01 -2.515604794025421143e-01 2.607661783695220947e-01 1.687791347503662109e-01 -1.446020752191543579e-01 -1.287181209772825241e-02 2.740405499935150146e-02 1.261105239391326904e-01 1.794640868902206421e-01 -4.125484824180603027e-02 -3.455293774604797363e-01 -4.492505639791488647e-02 5.946394801139831543e-02 -4.417920112609863281e-02 -3.388707339763641357e-01 2.420320659875869751e-01 1.837234646081924438e-01 -1.052445247769355774e-01 -8.867030590772628784e-02 -1.079835295677185059e-01 -3.574037551879882812e-01 -2.499288022518157959e-01
1.552225053310394287e-01 -7.269658148288726807e-02 1.957583054900169373e-02 -6.009704992175102234e-02 2.000236809253692627e-01 -9.545492380857467651e-02 1.014405488967895508e-01 -1.649294197559356689e-01 -2.023655474185943604e-01 -1.433953791856765747e-01 -2.363520264625549316e-01 3.847647830843925476e-02 4.051227867603302002e-01 2.654105126857757568e-01 -2.620607018470764160e-01 -1.434139013290405273e-01 -1.688757985830307007e-01 -1.148489885963499546e-03 2.797116935253143311e-01 -1.898674219846725464e-01 -2.708834111690521240e-01 7.336786389350891113e-02 2.868034839630126953e-01 -3.584086429327726364e-03 1.574754118919372559e-01 -1.041654646396636963e-01 1.056745424866676331e-01 4.621138051152229309e-02 5.227732285857200623e-02 -1.249218583106994629e-01 -2.381322979927062988e-01 9.752235561609268188e-02
2.588028907775878906e-01 -2.677949666976928711e-01 -5.272421613335609436e-02 -1.607112288475036621e-01 2.626087069511413574e-01 1.096159517765045166e-01 -1.538587063550949097e-01 1.778585910797119141e-01 -1.525857597589492798e-01 6.141068413853645325e-02 -8.477479964494705200e-02 -1.861602514982223511e-01 7.380031049251556396e-02 -1.641454696655273438e-01 -1.677498072385787964e-01 1.988460421562194824e-01 8.103799074888229370e-02 1.448291838169097900e-01 1.385567188262939453e-01 2.286574104800820351e-03 -7.106409221887588501e-02 1.346841454505920410e-01 2.275729179382324219e-02 -5.092952400445938110e-02 -2.623148262500762939e-02 3.128271698951721191e-01 -1.004613488912582397e-01 1.785790771245956421e-01 -2.098002284765243530e-01 -4.739369451999664307e-01 -1.796695441007614136e-01 1.138190329074859619e-01
2.345731854438781738e-02 -2.539319097995758057e-01 -1.063897833228111267e-01 -4.905618354678153992e-02 2.157888934016227722e-02 4.382722452282905579e-02 3.052887320518493652e-02 -1.779927760362625122e-01 1.695415079593658447e-01 6.310931593179702759e-02 1.421536803245544434e-01 -3.930572271347045898e-01 1.929306983947753906e-01 2.374737411737442017e-01 -1.127620711922645569e-01 1.818761527538299561e-01 -5.096144229173660278e-02 9.910634160041809082e-02 -1.169897317886352539e-01 -2.187248915433883667e-01 -4.518364742398262024e-02 -2.356745898723602295e-01 5.671810731291770935e-02 -6.125964596867561340e-02 1.265021711587905884e-01 3.557751476764678955e-01 1.726996153593063354e-01 2.274868935346603394e-01 1.418000608682632446e-01 -1.816993355751037598e-01 -3.492656648159027100e-01 -4.051763191819190979e-02
2.109273672103881836e-01 -1.298031359910964966e-01 2.175792157649993896e-01 -2.228595130145549774e-02 2.889414876699447632e-02 2.048860192298889160e-01 2.329059839248657227e-01 9.314972907304763794e-02 4.376728320494294167e-04 4.145951196551322937e-02 3.583331033587455750e-02 5.996707826852798462e-02 -2.028374373912811279e-01 1.520635746419429779e-02 -7.181918621063232422e-02 1.028563454747200012e-01 -8.041843026876449585e-02 -6.883263587951660156e-02 -8.963903039693832397e-02 -8.229780942201614380e-02 -8.945713937282562256e-02 1.775236614048480988e-02 1.707565784454345703e-01 -3.491225242614746094e-01 -1.647016704082489014e-01 -1.555477380752563477e-01 2.327470332384109497e-01 5.591055750846862793e-02 9.546046704053878784e-02 -2.126351445913314819e-01 -6.105737686157226562e-01 1.602262072265148163e-02
2.438426911830902100e-01 -3.886416554450988770e-02 -7.687238976359367371e-03 1.190338209271430969e-01 -1.093869060277938843e-01 3.582471013069152832e-01 -6.418056041002273560e-02 1.170685440301895142e-01 -2.150530554354190826e-02 2.961948215961456299e-01 8.400580263696610928e-04 -3.961093723773956299e-01 1.674443781375885010e-01 1.195483133196830750e-01 -1.592138707637786865e-01 -9.837385267019271851e-02 -2.364189326763153076e-01 2.064245641231536865e-01 -1.005172356963157654e-01 -3.842173889279365540e-02 -2.316251248121261597e-01 -4.663102328777313232e-02 -3.146740049123764038e-02 -2.005737423896789551e-01 -2.336642891168594360e-02 8.668696880340576172e-02 1.079689115285873413e-01 1.050063744187355042e-01 -1.473176926374435425e-01 1.866718381643295288e-01 -3.666329979896545410e-01 -1.239993572235107422e-01
-2.257207036018371582e-02 2.605446279048919678e-01 -5.766741931438446045e-02 -2.676362693309783936e-01 7.517986744642257690e-02 1.227829083800315857e-01 6.093630567193031311e-02 9.973105788230895996e-02 1.239234581589698792e-02 2.190284579992294312e-01 -2.352302223443984985e-01 3.291440755128860474e-02 5.585658177733421326e-02 -1.477759238332509995e-02 -1.056668460369110107e-01 1.364319212734699249e-02 4.331840202212333679e-03 2.448204606771469116e-01 -1.786243729293346405e-02 -7.886726409196853638e-02 -3.773449361324310303e-01 2.182377427816390991e-01 2.450307011604309082e-01 -1.821010559797286987e-01 1.426318194717168808e-02 -2.101673977449536324e-03 3.373434543609619141e-01 -2.676676213741302490e-01 1.199049353599548340e-01 -1.078485026955604553e-01 -3.100807666778564453e-01 2.133207321166992188e-01
1.164375841617584229e-01 -1.074174419045448303e-01 -3.723061829805374146e-02 -9.879576414823532104e-02 3.574978187680244446e-02 -1.900295317173004150e-01 3.504768610000610352e-01 2.837268710136413574e-01 -6.580532342195510864e-02 4.044307470321655273e-01 -1.346838325262069702e-01 -1.764612793922424316e-01 1.038759648799896240e-01 1.268975734710693359e-01 -2.139235883951187134e-01 -6.000727415084838867e-03 -7.190982997417449951e-02 3.505936264991760254e-01 -2.879852950572967529e-01 -1.344329714775085449e-01 -2.163899093866348267e-01 1.354640553472563624e-04 2.310585379600524902e-01 -2.404455468058586121e-02 -2.953184023499488831e-02 1.839725524187088013e-01 2.189191058278083801e-02 1.537133604288101196e-01 -7.368451356887817383e-02 -1.716035008430480957e-01 2.939395373687148094e-03 -9.783211350440979004e-02
1.201493665575981140e-02 -8.566582202911376953e-02 -1.848463341593742371e-02 -2.796904742717742920e-01 2.046873122453689575e-01 1.327964812517166138e-01 -1.079065054655075073e-01 4.113433137536048889e-02 1.796702593564987183e-01 2.135582119226455688e-01 1.700683683156967163e-01 8.397743850946426392e-02 1.029963344335556030e-01 1.522012203931808472e-01 -2.794947922229766846e-01 8.308225125074386597e-02 1.286597996950149536e-01 3.722053766250610352e-01 2.822642400860786438e-02 4.861180484294891357e-02 -1.558758020401000977e-01 1.600588858127593994e-01 -7.104208320379257202e-02 -1.552131474018096924e-01 -1.440991610288619995e-01 2.082851976156234741e-01 2.528404593467712402e-01 -9.558038413524627686e-02 3.227533102035522461e-01 -3.526634871959686279e-01 -7.163920998573303223e-02 1.532923150807619095e-02
2.082470655441284180e-01 -1.707714349031448364e-01 -2.456161566078662872e-02 -2.134303748607635498e-01 2.623035609722137451e-01 1.849067658185958862e-01 4.755021631717681885e-02 1.265472322702407837e-01 -6.046514958143234253e-02 -1.217457428574562073e-01 4.486445710062980652e-02 -2.146483510732650757e-01 2.715156078338623047e-01 1.663908362388610840e-01 1.488594561815261841e-01 1.673483550548553467e-01 2.075667679309844971e-01 1.218480095267295837e-01 1.857341676950454712e-01 -9.424260258674621582e-02 -1.311036944389343262e-01 1.542729884386062622e-01 2.469878196716308594e-01 -2.006968110799789429e-01 -3.668132796883583069e-02 2.965741753578186035e-01 1.594610661268234253e-01 5.911595374345779419e-02 -1.244279742240905762e-01 -3.600407540798187256e-01 -1.689660698175430298e-01 -8.027279376983642578e-02
4.225558936595916748e-01 1.356791146099567413e-02 -9.623026102781295776e-02 2.824714034795761108e-02 9.807775169610977173e-02 2.052835524082183838e-01 8.153329789638519287e-02 3.505429923534393311e-01 1.521894037723541260e-01 8.449513465166091919e-02 1.555442716926336288e-02 -2.225122302770614624e-01 -1.969784945249557495e-01 1.548585593700408936e-01 -4.533668458461761475e-01 -9.797003120183944702e-02 -3.972431644797325134e-02 3.043783009052276611e-01 -1.326187103986740112e-01 -1.468316912651062012e-01 -1.489208787679672241e-01 9.805862605571746826e-02 3.544535115361213684e-02 -1.246891543269157410e-01 -7.917226850986480713e-02 2.127378433942794800e-01 -7.077271491289138794e-02 3.552138805389404297e-02 -1.288735121488571167e-01 2.648900263011455536e-02 -1.217941120266914368e-01 5.619519855827093124e-03
1.963895857334136963e-01 1.078119948506355286e-01 2.678334154188632965e-02 5.706450715661048889e-02 1.868944913148880005e-01 3.696974739432334900e-02 2.768779993057250977e-01 2.757944464683532715e-01 -6.364595890045166016e-02 1.105995476245880127e-01 -2.498321235179901123e-01 5.651247873902320862e-02 -2.517047822475433350e-01 -1.183209568262100220e-01 -1.268491032533347607e-03 1.681238226592540741e-02 -3.786776587367057800e-02 1.822042167186737061e-01 -2.177575081586837769e-01 -2.384572774171829224e-01 -1.488957107067108154e-01 -1.067974492907524109e-01 2.307715117931365967e-01 -9.442047029733657837e-02 -2.056327015161514282e-01 -1.054048351943492889e-02 1.345665901899337769e-01 2.357270568609237671e-02 -8.119467645883560181e-03 -2.429760396480560303e-01 -4.815170168876647949e-01 -1.029612794518470764e-01
2.008150219917297363e-01 6.517152488231658936e-02 1.616134941577911377e-01 -1.450304538011550903e-01 1.011092439293861389e-01 1.185498833656311035e-01 1.071036830544471741e-01 7.358855009078979492e-02 1.235024705529212952e-01 1.282943487167358398e-01 -2.331208139657974243e-01 2.682465873658657074e-02 2.872130274772644043e-01 -1.101633086800575256e-01 -2.828981876373291016e-01 -7.955700904130935669e-02 1.492193639278411865e-01 5.157284066081047058e-02 2.089977823197841644e-02 3.386578857898712158e-01 -2.770545482635498047e-01 2.072634845972061157e-01 2.514208853244781494e-01 2.015370130538940430e-02 7.038918882608413696e-02 1.278712898492813110e-01 2.799647450447082520e-01 -4.391669481992721558e-02 1.325916945934295654e-01 -6.258650124073028564e-02 -3.571271300315856934e-01 1.590729206800460815e-01
1.411960124969482422e-01 -2.536475956439971924e-01 -5.245929211378097534e-02 5.699434131383895874e-02 -2.159869372844696045e-01 1.452072411775588989e-01 -3.788568079471588135e-02 -8.398290723562240601e-02 -1.198768336325883865e-02 2.773073315620422363e-01 -2.304929643869400024e-01 -2.433368414640426636e-01 5.151342973113059998e-02 5.087821185588836670e-02 -3.356578946113586426e-01 -7.390320301055908203e-02 -1.989184916019439697e-01 1.304122060537338257e-01 1.788535714149475098e-01 1.265429425984621048e-02 3.016634285449981689e-02 -1.002981364727020264e-01 -1.330039501190185547e-01 -3.539731502532958984e-01 -1.570616513490676880e-01 5.724253505468368530e-02 1.313018500804901123e-01 1.775424331426620483e-01 7.900952547788619995e-02 1.286884695291519165e-01 -3.522168695926666260e-01 -2.334552407264709473e-01
1.158848404884338379e-01 -1.940530687570571899e-01 3.667604625225067139e-01 1.033954173326492310e-01 5.674835294485092163e-02 5.665765702724456787e-02 1.927225738763809204e-01 3.135276585817337036e-02 -1.555492728948593140e-01 8.018045872449874878e-02 -1.672619879245758057e-01 -1.317894756793975830e-01 1.206322759389877319e-02 1.338982433080673218e-01 -8.838767558336257935e-02 2.172813750803470612e-03 2.061499208211898804e-01 5.226463079452514648e-02 1.471455544233322144e-01 -1.602290421724319458e-01 8.244530856609344482e-02 1.570513099431991577e-01 2.621417641639709473e-01 -3.137318193912506104e-01 -2.455869913101196289e-01 1.429908871650695801e-01 1.066516190767288208e-01 2.495991066098213196e-02 1.562542170286178589e-01 -2.587348222732543945e-01 -2.896267771720886230e-01 3.132592439651489258e-01
2.038949728012084961e-01 -5.058348178863525391e-02 1.818986982107162476e-01 -4.501254856586456299e-02 -1.775534264743328094e-02 1.088712587952613831e-01 2.878375649452209473e-01 5.287365242838859558e-02 1.543989777565002441e-01 4.579018801450729370e-02 9.169104695320129395e-02 -8.152654021978378296e-02 -9.681339561939239502e-02 5.374795198440551758e-02 -8.940042555332183838e-02 3.380558192729949951e-01 -2.445729263126850128e-02 1.453784555196762085e-01 1.292938832193613052e-02 7.672897726297378540e-02 -1.559801697731018066e-01 -1.924797147512435913e-02 2.449459955096244812e-02 -3.274680674076080322e-01 -2.077772915363311768e-01 -2.182295769453048706e-01 3.003766834735870361e-01 1.041045933961868286e-01 -9.806133061647415161e-02 -1.794945001602172852e-01 -4.595204591751098633e-01 2.055216580629348755e-01
3.220940530300140381e-01 -1.333448737859725952e-01 1.802774965763092041e-01 3.547516837716102600e-02 -1.284163296222686768e-01 1.832580566406250000e-01 2.422938942909240723e-01 3.011656180024147034e-02 -1.222477629780769348e-01 -2.227512560784816742e-02 2.736769616603851318e-02 -3.558057919144630432e-02 3.298897445201873779e-01 -2.471230030059814453e-01 -3.834587708115577698e-02 -1.360376477241516113e-01 -3.369181454181671143e-01 1.405362933874130249e-01 -1.247118264436721802e-01 -1.056794822216033936e-01 -1.009997129440307617e-01 3.493219614028930664e-01 3.750466043129563332e-03 -2.211026474833488464e-02 -2.354272156953811646e-01 -1.364462524652481079e-01 8.990087360143661499e-02 2.274177074432373047e-01 1.292347609996795654e-01 -2.143325656652450562e-01 -1.890937834978103638e-01 -5.237241834402084351e-02
1.408799439668655396e-01 -1.611512154340744019e-01 -1.196698844432830811e-01 -9.791241586208343506e-02 -2.041442692279815674e-01 -6.330401450395584106e-02 1.804608851671218872e-01 4.401785321533679962e-03 8.263415843248367310e-02 2.142914384603500366e-01 7.968855649232864380e-02 -1.714058369398117065e-01 -1.876733601093292236e-01 2.408866882324218750e-01 -2.567114075645804405e-03 2.066601216793060303e-01 5.167829617857933044e-02 -2.348998636007308960e-01 7.208894193172454834e-02 -2.775769233703613281e-01 -3.250451982021331787e-01 -1.011125594377517700e-01 9.250477701425552368e-02 -3.182127773761749268e-01 -1.295595914125442505e-01 2.158120274543762207e-02 2.903541550040245056e-02 1.469825059175491333e-01 1.381677091121673584e-01 -2.443513423204421997e-01 -3.779117763042449951e-01 2.151480317115783691e-02
2.594729065895080566e-01 -1.065200269222259521e-01 6.572405993938446045e-02 -1.902341991662979126e-01 -1.774368621408939362e-02 1.713853031396865845e-01 5.437565594911575317e-02 3.689844608306884766e-01 -1.250253021717071533e-01 4.835764411836862564e-04 1.146453320980072021e-01 -9.793221950531005859e-03 8.243307471275329590e-03 2.490548044443130493e-01 -2.233141809701919556e-01 9.255202859640121460e-02 -2.351222783327102661e-01 -4.533027485013008118e-02 -7.600899040699005127e-02 -1.384081095457077026e-01 -2.105903625488281250e-01 1.743746101856231689e-01 2.262659668922424316e-01 -3.928223997354507446e-02 -1.857585459947586060e-01 2.042760699987411499e-01 -2.260771393775939941e-02 -2.475839108228683472e-01 -7.378924638032913208e-02 -1.044388636946678162e-01 -4.393334388732910156e-01 7.380275428295135498e-02
7.371202856302261353e-02 -1.661323457956314087e-01 -2.047633379697799683e-02 -1.076567992568016052e-01 -4.063114523887634277e-02 1.733390390872955322e-01 1.633587926626205444e-01 2.394446730613708496e-01 9.174305200576782227e-02 1.425532996654510498e-01 -3.242516517639160156e-01 -1.011371761560440063e-01 -1.311767697334289551e-01 -5.056607723236083984e-02 -1.166998129338026047e-02 1.917317807674407959e-01 -1.212221458554267883e-01 2.343434095382690430e-01 2.134882099926471710e-02 -5.882339552044868469e-02 -1.622497886419296265e-01 8.180326782166957855e-03 1.487207561731338501e-01 -2.374594062566757202e-01 2.144803404808044434e-01 -3.159207701683044434e-01 2.110249176621437073e-02 1.624659746885299683e-01 5.913207773119211197e-03 -4.009089767932891846e-01 -3.529401421546936035e-01 4.549725726246833801e-02
3.282568454742431641e-01 -2.566173076629638672e-01 -8.622489124536514282e-02 -1.544450670480728149e-01 -2.345615178346633911e-01 3.407386690378189087e-02 2.386021763086318970e-01 -5.613580346107482910e-02 4.245498776435852051e-02 1.212835907936096191e-01 -2.290851473808288574e-01 -1.025724336504936218e-01 2.685062289237976074e-01 -1.702572703361511230e-01 -1.968754678964614868e-01 -5.209866166114807129e-02 -1.272471435368061066e-02 -1.538057625293731689e-02 2.963976860046386719e-01 -6.471064686775207520e-02 -3.200981616973876953e-01 2.485454380512237549e-01 9.775696694850921631e-02 -1.174221485853195190e-01 -1.694706976413726807e-01 1.693211197853088379e-01 1.272241026163101196e-01 -1.738408580422401428e-02 1.509969383478164673e-01 1.342012882232666016e-01 -1.951558291912078857e-01 1.548565328121185303e-01
2.457091957330703735e-01 -1.213487121276557446e-03 -5.800899490714073181e-02 -7.094100117683410645e-02 9.515488892793655396e-02 2.136199772357940674e-01 -8.795779943466186523e-02 3.471733629703521729e-01 7.745054364204406738e-02 9.172910451889038086e-02 -6.961681693792343140e-02 -4.304078221321105957e-02 -2.449460029602050781e-01 -8.944745175540447235e-03 -3.754025697708129883e-01 4.548851400613784790e-02 -9.808684140443801880e-02 3.345563113689422607e-01 -4.105861112475395203e-02 -1.047222018241882324e-01 -4.461048543453216553e-02 -2.831105589866638184e-01 3.393076360225677490e-01 -2.976328432559967041e-01 -1.120711565017700195e-01 8.381550759077072144e-02 6.359666585922241211e-02 2.363498061895370483e-01 -6.406284868717193604e-02 3.874473273754119873e-02 -1.309643536806106567e-01 4.220598936080932617e-02
4.723750948905944824e-01 6.799527909606695175e-04 5.906227231025695801e-02 7.998691499233245850e-02 -1.445494242943823338e-03 2.883140444755554199e-01 6.645503640174865723e-02 1.789705641567707062e-02 1.592705100774765015e-01 1.188762187957763672e-01 -2.396666705608367920e-01 -3.629189133644104004e-01 2.329326421022415161e-01 3.554495051503181458e-02 -1.652064621448516846e-01 4.272888228297233582e-02 -2.074211388826370239e-01 1.313827633857727051e-01 -2.605078183114528656e-02 4.412788897752761841e-02 -1.215754002332687378e-01 -2.714688777923583984e-01 1.509795933961868286e-01 7.453450560569763184e-02 -1.010432764887809753e-01 2.122160047292709351e-01 -3.470701351761817932e-02 -7.403190433979034424e-02 3.246097266674041748e-01 -5.597764998674392700e-02 -9.999946504831314087e-02 -7.516652345657348633e-02
3.054427206516265869e-01 -3.431784808635711670e-01 7.594941183924674988e-03 -1.995681971311569214e-01 2.385284602642059326e-01 -7.871866971254348755e-02 -8.048311620950698853e-02 -1.069296803325414658e-02 -7.403170317411422729e-02 -3.918126225471496582e-02 -9.081951528787612915e-02 -3.132406771183013916e-01 7.322504371404647827e-02 -2.597693502902984619e-01 -2.546541094779968262e-01 -1.215153709053993225e-01 2.785247564315795898e-02 2.481314539909362793e-01 1.589674949645996094e-01 -1.359014809131622314e-01 -6.350778043270111084e-02 6.517714262008666992e-02 -1.668062955141067505e-01 9.188488870859146118e-02 -2.604099810123443604e-01 5.702080205082893372e-02 1.718410551548004150e-01 -1.906478591263294220e-02 1.809303611516952515e-01 -2.080703675746917725e-01 -2.344504892826080322e-01 -1.758875548839569092e-01
6.339316070079803467e-02 -2.050856947898864746e-01 -3.563037142157554626e-02 5.776257812976837158e-02 5.255836620926856995e-02 7.684335112571716309e-02 1.045949608087539673e-01 -4.541974142193794250e-02 -4.898100346326828003e-02 2.710990421473979950e-02 1.056912448257207870e-02 -2.850764393806457520e-01 1.776173859834671021e-01 3.003546409308910370e-02 -4.644445180892944336e-01 1.932284086942672729e-01 -1.761933416128158569e-01 2.595991790294647217e-01 2.251374274492263794e-01 -1.086579337716102600e-01 -1.682328134775161743e-01 -3.182424008846282959e-01 9.655849635601043701e-02 -3.631595894694328308e-02 -2.278974056243896484e-01 4.099340438842773438e-01 4.514188319444656372e-02 -3.610188513994216919e-02 -7.410670816898345947e-02 -1.056026965379714966e-01 -8.397044241428375244e-02 9.727948158979415894e-02
3.080279827117919922e-01 -9.241376072168350220e-02 -2.157548218965530396e-01 1.759110987186431885e-01 1.306449174880981445e-01 1.454651951789855957e-01 5.245050881057977676e-03 2.687234878540039062e-01 2.554224133491516113e-01 2.593602538108825684e-01 -9.502161294221878052e-02 -2.501250207424163818e-01 -1.890752017498016357e-01 4.713267832994461060e-02 -2.871873676776885986e-01 -1.179395094513893127e-01 -1.171083673834800720e-01 2.204782813787460327e-01 1.943122744560241699e-01 -1.166345775127410889e-01 -2.316445484757423401e-02 1.114326342940330505e-01 1.067985594272613525e-01 -3.360374271869659424e-01 -9.924435615539550781e-02 1.811049180105328560e-03 5.860044062137603760e-02 1.557598114013671875e-01 4.843866825103759766e-02 -2.190634906291961670e-01 1.691566556692123413e-01 5.190882831811904907e-02
1.473325639963150024e-01 -4.209105968475341797e-01 1.727297753095626831e-01 -1.870732754468917847e-02 1.097363010048866272e-01 1.971297115087509155e-01 -1.135381981730461121e-01 -6.559804081916809082e-02 2.106048911809921265e-01 1.440311670303344727e-01 2.415805757045745850e-01 -1.241078823804855347e-01 -5.732014030218124390e-02 1.684994399547576904e-01 -3.418685793876647949e-01 8.402203768491744995e-02 7.856750488281250000e-02 -1.064570620656013489e-02 4.475604742765426636e-02 -3.837878108024597168e-01 -1.798261255025863647e-01 -2.339252270758152008e-02 1.720526814460754395e-01 1.676962375640869141e-01 1.028294488787651062e-01 -1.079512238502502441e-01 1.003747805953025818e-01 1.003975607454776764e-02 2.862709015607833862e-02 -2.743422985076904297e-01 -2.224361896514892578e-01 -6.492605805397033691e-02
3.348414599895477295e-01 -1.437584459781646729e-01 8.051029592752456665e-02 6.017617881298065186e-03 -6.216237694025039673e-02 5.420393124222755432e-02 1.402043253183364868e-01 6.543562561273574829e-02 2.278454899787902832e-01 -1.268302202224731445e-01 -1.833001822233200073e-01 -2.006429284811019897e-01 2.660274505615234375e-01 -1.779920309782028198e-01 -2.348610013723373413e-01 3.965400531888008118e-02 1.862173676490783691e-01 9.193230420351028442e-03 1.149192675948143005e-01 -3.730792701244354248e-01 -2.524862289428710938e-01 3.856816887855529785e-02 2.054647654294967651e-01 -1.234270185232162476e-01 -9.685283526778221130e-03 2.498252987861633301e-01 1.382582038640975952e-01 1.004082933068275452e-01 8.258914202451705933e-02 1.810616850852966309e-01 -1.916835159063339233e-01 2.258806377649307251e-01
-1.584050245583057404e-03 -1.604179441928863525e-01 -1.075709685683250427e-01 5.371566861867904663e-02 1.213433519005775452e-01 6.884395261295139790e-04 5.746981501579284668e-02 1.018623411655426025e-01 2.782651409506797791e-02 2.931433320045471191e-01 -2.789496481418609619e-01 1.815596967935562134e-02 2.391090244054794312e-01 9.989313781261444092e-02 -5.012230873107910156e-01 -5.636101588606834412e-02 -7.807835191488265991e-02 1.468985825777053833e-01 -1.424322426319122314e-01 -1.630774736404418945e-01 -2.933987081050872803e-01 6.640056520700454712e-02 1.347655802965164185e-01 -3.524425625801086426e-01 8.390611410140991211e-02 8.753409236669540405e-02 6.060166656970977783e-02 1.751153618097305298e-01 -2.070297300815582275e-01 -3.033009998034685850e-04 -1.309066265821456909e-01 -1.689269691705703735e-01
3.260248601436614990e-01 -1.580023765563964844e-01 2.597010508179664612e-02 1.386807262897491455e-01 -5.880949273705482483e-02 3.703055903315544128e-02 -4.403430968523025513e-02 -3.345445394515991211e-01 1.108074784278869629e-01 3.426035866141319275e-02 6.903101503849029541e-02 3.770285472273826599e-02 1.892851442098617554e-01 -2.392452955245971680e-02 -8.633489906787872314e-02 3.971379995346069336e-01 -2.649242579936981201e-01 1.539414972066879272e-01 1.193624269217252731e-02 -1.550625171512365341e-02 -3.233259916305541992e-01 -8.687833696603775024e-02 3.996482193470001221e-01 -8.223667973652482033e-04 -8.987972885370254517e-02 1.388813108205795288e-01 1.276780515909194946e-01 3.266479587182402611e-03 2.252353131771087646e-01 -1.761811822652816772e-01 -7.726941257715225220e-02 1.069687753915786743e-01
4.397593438625335693e-01 -2.258534878492355347e-01 -1.096578761935234070e-01 6.047280132770538330e-02 5.065618827939033508e-02 6.615312397480010986e-02 2.268551886081695557e-01 4.108320549130439758e-02 1.560031473636627197e-01 2.124288231134414673e-01 7.348919659852981567e-02 5.598738789558410645e-02 1.543556004762649536e-01 1.117010414600372314e-01 -1.200645044445991516e-01 -3.103140927851200104e-02 -1.154794171452522278e-01 1.135931685566902161e-01 3.596581220626831055e-01 1.270622014999389648e-01 7.342480123043060303e-02 -6.547524780035018921e-02 -3.373949229717254639e-02 -4.373823702335357666e-01 -1.581221520900726318e-01 4.409304633736610413e-02 2.749762535095214844e-01 5.802236869931221008e-02 1.198259145021438599e-01 5.666359513998031616e-02 -1.858892887830734253e-01 -1.350576579570770264e-01
2.492724657058715820e-01 7.901241630315780640e-02 1.616623997688293457e-01 -2.371120303869247437e-01 6.595190614461898804e-02 1.312881708145141602e-01 2.233047634363174438e-01 -1.452330946922302246e-01 1.021733880043029785e-01 1.179733797907829285e-01 -3.243243694305419922e-01 -2.600051164627075195e-01 4.029704332351684570e-01 -3.269470110535621643e-02 -6.773743033409118652e-02 -3.524927422404289246e-02 1.006972491741180420e-01 6.159390509128570557e-02 8.116435259580612183e-02 -9.059809893369674683e-02 -1.149547919631004333e-01 1.712866723537445068e-01 2.163974046707153320e-01 -7.429045438766479492e-02 5.701689794659614563e-02 -3.193925917148590088e-01 4.450982064008712769e-02 1.171555891633033752e-01 7.332435250282287598e-02 -3.111112117767333984e-01 -6.278105825185775757e-02 1.989500969648361206e-01
1.728169322013854980e-01 -3.304424881935119629e-01 -2.814678288996219635e-02 -2.021698951721191406e-01 -1.070432886481285095e-01 9.815035015344619751e-02 1.031920835375785828e-01 4.007234051823616028e-02 1.296626925468444824e-01 -1.548619824461638927e-03 2.494166493415832520e-01 -9.164360910654067993e-02 2.042874693870544434e-01 8.094283193349838257e-02 -3.159938156604766846e-01 -3.971568495035171509e-02 1.864231228828430176e-01 2.068024277687072754e-01 2.756197452545166016e-01 2.064690440893173218e-01 -7.763701677322387695e-02 1.004726141691207886e-01 -1.430398970842361450e-02 -1.564723551273345947e-01 -1.096372455358505249e-01 2.721235156059265137e-01 2.675052359700202942e-02 -1.555167436599731445e-01 1.941682398319244385e-01 -1.437992751598358154e-01 -3.412654399871826172e-01 1.614101082086563110e-01
2.311189323663711548e-01 -2.875457108020782471e-01 7.225085515528917313e-03 -1.189445778727531433e-01 1.257280558347702026e-01 -1.391206383705139160e-01 -2.089059352874755859e-02 8.801236003637313843e-02 7.687284797430038452e-02 -1.045393571257591248e-01 -1.176402494311332703e-01 -2.450558990240097046e-01 6.371122598648071289e-02 -2.503865063190460205e-01 -1.525690704584121704e-01 3.331659361720085144e-02 1.553165912628173828e-01 3.135866522789001465e-01 4.126119911670684814e-01 -8.621527254581451416e-02 -2.674621939659118652e-01 -8.252321928739547729e-02 1.343639846891164780e-02 -2.082443679682910442e-04 -8.209000527858734131e-02 1.308421343564987183e-01 3.302155137062072754e-01 -1.011316105723381042e-01 1.166337169706821442e-02 -1.612699329853057861e-01 -1.910954266786575317e-01 -2.000737190246582031e-01
8.676908165216445923e-02 -4.579720646142959595e-02 2.516408450901508331e-02 -6.812398880720138550e-02 1.659149527549743652e-01 -9.582865051925182343e-03 3.441936969757080078e-01 1.778570711612701416e-01 4.613145813345909119e-02 -9.996535629034042358e-02 -2.667792141437530518e-01 1.620985567569732666e-01 -2.702064514160156250e-01 5.026053264737129211e-02 -9.821860492229461670e-02 2.080882340669631958e-01 5.682824924588203430e-02 9.111400693655014038e-02 -1.927554011344909668e-01 -2.311063408851623535e-01 -2.002232968807220459e-01 1.640102118253707886e-01 9.517135098576545715e-03 8.304390311241149902e-02 -1.512155234813690186e-01 -1.058992743492126465e-01 2.435694038867950439e-01 2.083354443311691284e-02 1.364767402410507202e-01 -4.031887650489807129e-01 -3.436374664306640625e-01 1.174629293382167816e-02
-5.557177960872650146e-02 -1.384269297122955322e-01 3.824602439999580383e-02 -5.156840384006500244e-02 -6.780576705932617188e-02 8.710601925849914551e-02 2.547573745250701904e-01 2.044195383787155151e-01 1.440376341342926025e-01 -1.551058329641819000e-02 3.203031718730926514e-01 -2.220485657453536987e-01 2.055460661649703979e-01 7.385765761137008667e-02 -4.901165068149566650e-01 1.015054062008857727e-01 4.897665604948997498e-02 8.920731395483016968e-02 -2.904565189965069294e-04 1.074273586273193359e-01 -1.430610716342926025e-01 -6.598164141178131104e-02 2.449435591697692871e-01 1.172646656632423401e-01 9.029085189104080200e-02 7.061088830232620239e-02 9.635972976684570312e-02 9.370012581348419189e-02 4.325285553932189941e-01 -7.891973853111267090e-02 -1.764821261167526245e-01 -8.672448247671127319e-02
-9.197839349508285522e-02 -1.816599518060684204e-01 -2.773777544498443604e-01 -7.978665083646774292e-02 3.112379610538482666e-01 1.277396231889724731e-01 8.513636887073516846e-02 1.822582036256790161e-01 1.292518973350524902e-01 -6.172415986657142639e-02 -1.237741187214851379e-01 -6.189281865954399109e-02 6.110528856515884399e-02 2.306617051362991333e-02 -2.853789925575256348e-01 8.342729508876800537e-02 3.672721236944198608e-02 2.696803510189056396e-01 2.174342125654220581e-01 1.727066785097122192e-01 -1.525225043296813965e-01 1.770965158939361572e-01 4.458655416965484619e-01 3.006656840443611145e-02 -1.740679442882537842e-01 7.893145829439163208e-02 6.396978348493576050e-02 1.650676876306533813e-01 2.839130759239196777e-01 1.414068043231964111e-01 2.826216816902160645e-02 -1.202914193272590637e-01
1.443439722061157227e-01 2.210417389869689941e-02 -3.412401303648948669e-02 8.234839141368865967e-02 6.087863817811012268e-02 1.552675068378448486e-01 2.436375468969345093e-01 1.675992459058761597e-01 -2.397334724664688110e-01 3.272150456905364990e-02 -8.681677281856536865e-02 -2.021746486425399780e-01 2.742272615432739258e-01 -4.484071955084800720e-02 1.119459047913551331e-01 3.982669487595558167e-02 1.827409565448760986e-01 2.271016240119934082e-01 -1.542545706033706665e-01 -5.190595239400863647e-02 -2.136300057172775269e-01 -1.179119478911161423e-02 -1.618800908327102661e-01 -2.028541713953018188e-01 -3.475145995616912842e-02 -2.953102588653564453e-01 1.819271892309188843e-01 1.558743566274642944e-01 1.789375841617584229e-01 -1.431528180837631226e-01 -4.831522405147552490e-01 -2.891463972628116608e-02
3.290362358093261719e-01 -8.868404477834701538e-02 1.848149448633193970e-01 5.238792672753334045e-02 1.229781508445739746e-01 1.980310678482055664e-01 -1.515582054853439331e-01 1.170116513967514038e-01 5.338308587670326233e-02 9.761369973421096802e-02 6.590433418750762939e-02 -1.220361143350601196e-01 6.581247597932815552e-02 1.678588986396789551e-01 -3.698303997516632080e-01 2.966048121452331543e-01 2.927660644054412842e-01 2.112268656492233276e-01 -9.072924032807350159e-03 -5.103576555848121643e-02 -2.286809980869293213e-01 1.583540141582489014e-01 -1.000308245420455933e-01 5.251295864582061768e-02 2.942317351698875427e-02 -3.221818432211875916e-02 4.050312042236328125e-01 -2.901312336325645447e-02 1.230620890855789185e-01 -2.281308770179748535e-01 -2.983286976814270020e-02 -9.524840861558914185e-02
2.157725989818572998e-01 -6.997358053922653198e-02 -1.359356343746185303e-01 1.617116630077362061e-01 1.741561293601989746e-01 -2.619627416133880615e-01 1.173908188939094543e-01 2.713894546031951904e-01 -3.870491683483123779e-02 2.162665426731109619e-01 1.000580005347728729e-02 6.990709900856018066e-02 2.569750249385833740e-01 2.302252203226089478e-01 -1.135969907045364380e-01 1.671762950718402863e-02 -1.694164872169494629e-01 9.312714636325836182e-02 4.797766357660293579e-02 -1.335458606481552124e-01 -7.399581372737884521e-02 1.235730275511741638e-01 1.517505496740341187e-01 -3.597512245178222656e-01 -9.837031364440917969e-02 -4.043239727616310120e-02 1.620913743972778320e-01 3.057751655578613281e-01 8.085259050130844116e-02 -3.735908865928649902e-01 -1.027534995228052139e-02 -1.550704687833786011e-01
-3.239453956484794617e-02 -7.265221327543258667e-02 -6.957260519266128540e-02 -2.363904416561126709e-01 2.903809845447540283e-01 6.526978313922882080e-02 -4.272001609206199646e-02 2.597267031669616699e-01 3.407858312129974365e-02 2.246459759771823883e-02 -4.625685047358274460e-03 -2.762487530708312988e-01 6.434487551450729370e-02 7.315441966056823730e-02 -1.683761477470397949e-01 2.355886846780776978e-01 6.066060811281204224e-02 3.561828434467315674e-01 6.931813806295394897e-02 -7.708962261676788330e-02 -2.519242763519287109e-01 8.710768073797225952e-02 4.612220823764801025e-01 6.328442692756652832e-02 -1.628345698118209839e-01 -1.894661635160446167e-01 -4.719976335763931274e-02 2.059427797794342041e-01 5.017639324069023132e-02 -2.260864526033401489e-02 -6.352649629116058350e-02 -2.460626512765884399e-01
3.960717096924781799e-02 -3.811467289924621582e-01 3.091561496257781982e-01 1.592575199902057648e-02 1.778622865676879883e-01 -7.095688581466674805e-02 1.743644922971725464e-01 9.772849269211292267e-03 1.942516863346099854e-01 5.152290686964988708e-02 -3.001205995678901672e-02 -1.443127691745758057e-01 2.897270023822784424e-01 1.309027671813964844e-01 -1.014660224318504333e-01 -2.072390541434288025e-02 -2.684026584029197693e-02 1.398948729038238525e-01 1.443191766738891602e-01 -3.516708612442016602e-01 -1.556679159402847290e-01 7.712104916572570801e-02 1.274995803833007812e-01 2.098462879657745361e-01 -1.935960203409194946e-01 2.440324872732162476e-01 -1.213524267077445984e-01 1.011920422315597534e-01 -3.365766629576683044e-02 1.307418569922447205e-02 -3.068865239620208740e-01 -2.085611373186111450e-01
2.772827446460723877e-01 -3.241964578628540039e-01 1.077969223260879517e-01 1.015337109565734863e-01 5.132527090609073639e-03 1.546854525804519653e-01 2.174182385206222534e-01 2.159501463174819946e-01 -9.401969611644744873e-03 2.318464368581771851e-01 1.597759425640106201e-01 -2.419791519641876221e-01 -3.033132664859294891e-02 9.197765588760375977e-02 -1.953610032796859741e-01 -7.186561357229948044e-03 1.268028318881988525e-01 1.199258714914321899e-01 -2.241623252630233765e-01 -2.323990911245346069e-01 -3.054330348968505859e-01 8.575053513050079346e-02 1.894347816705703735e-01 -2.147259265184402466e-01 -9.606493264436721802e-02 2.103325873613357544e-01 2.389972954988479614e-01 2.312043160200119019e-01 2.723387070000171661e-02 -4.053683951497077942e-02 8.915603160858154297e-02 -3.114329092204570770e-02
1.592483222484588623e-01 -3.194353580474853516e-01 -9.529223293066024780e-02 2.558051645755767822e-01 6.371979415416717529e-02 -2.537171244621276855e-01 2.294546961784362793e-01 2.784501910209655762e-01 -1.929995268583297729e-01 1.522642970085144043e-01 -1.100045721977949142e-02 -6.552053987979888916e-02 2.157290428876876831e-01 9.457521140575408936e-02 -7.235844433307647705e-02 1.239448189735412598e-01 -1.303821988403797150e-02 2.572867572307586670e-01 1.616952717304229736e-01 -1.194064766168594360e-01 6.067778449505567551e-04 -1.178664639592170715e-01 1.383469998836517334e-01 -2.712912857532501221e-01 -3.766091540455818176e-02 -9.055250883102416992e-02 7.830537110567092896e-02 3.044441044330596924e-01 1.605648249387741089e-01 -1.665757447481155396e-01 -1.228788271546363831e-01 -2.609089910984039307e-01
-1.274546235799789429e-01 -9.299318492412567139e-02 -2.127718478441238403e-01 1.473233196884393692e-02 3.413233458995819092e-01 7.890324108302593231e-03 1.438729763031005859e-01 -6.959282606840133667e-02 -2.141261994838714600e-01 2.840144336223602295e-01 -1.320118904113769531e-01 -2.597437798976898193e-01 3.790699839591979980e-01 -3.758139908313751221e-02 -1.607829891145229340e-02 1.450075954198837280e-01 2.643943019211292267e-02 1.140672862529754639e-01 -3.100074268877506256e-02 1.022820547223091125e-02 -3.342306315898895264e-01 1.037417910993099213e-02 2.154510021209716797e-01 -1.214182376861572266e-01 -4.949237033724784851e-02 1.952171921730041504e-01 -4.863522201776504517e-02 -1.795417517423629761e-01 2.870216369628906250e-01 -3.484902903437614441e-02 -2.484290748834609985e-01 -3.851997107267379761e-02
2.763418555259704590e-01 2.417428232729434967e-02 -1.513784658163785934e-02 4.155151918530464172e-02 -2.169535756111145020e-01 -4.738458991050720215e-02 2.722440958023071289e-01 -7.501115649938583374e-02 8.043064922094345093e-02 6.203237920999526978e-02 -2.217187434434890747e-01 -2.069064080715179443e-01 2.621781229972839355e-01 2.818605117499828339e-02 1.062647476792335510e-01 5.920038744807243347e-02 2.120020687580108643e-01 1.632179170846939087e-01 5.926122888922691345e-02 -1.386627405881881714e-01 -2.151454389095306396e-01 2.837171852588653564e-01 2.809625864028930664e-01 1.662257313728332520e-01 -2.696573436260223389e-01 -2.234864383935928345e-01 6.659509241580963135e-02 4.302933812141418457e-02 6.360191851854324341e-02 -1.166189238429069519e-01 -3.476747870445251465e-01 1.013569682836532593e-01
3.201131224632263184e-01 -9.219626337289810181e-02 -2.872739173471927643e-02 9.293792396783828735e-02 7.154541462659835815e-02 9.817077778279781342e-03 -8.444670587778091431e-02 1.728065498173236847e-02 3.246212843805551529e-03 1.254047155380249023e-01 1.819625347852706909e-01 7.567079365253448486e-02 -8.194823563098907471e-02 2.513909041881561279e-01 -4.767003059387207031e-01 7.714562118053436279e-02 1.941014677286148071e-01 2.017079740762710571e-01 9.124104678630828857e-02 1.829348690807819366e-02 -1.056750044226646423e-01 2.027229368686676025e-01 1.060009282082319260e-02 2.874971553683280945e-02 -3.806275129318237305e-01 -2.237709611654281616e-01 1.977046765387058258e-02 4.656713083386421204e-02 2.308973371982574463e-01 -2.183145433664321899e-01 -2.633062005043029785e-01 3.464182466268539429e-02
1.052804365754127502e-01 -1.549134105443954468e-01 1.038387194275856018e-01 -3.198214620351791382e-02 -9.728840738534927368e-02 -9.909170120954513550e-02 1.378300338983535767e-01 1.542107947170734406e-02 5.104166641831398010e-02 6.238353252410888672e-02 -1.686180233955383301e-01 -1.787745058536529541e-01 3.726147115230560303e-01 1.316847503185272217e-01 -2.709084749221801758e-01 8.538027852773666382e-02 4.758045822381973267e-02 9.305758774280548096e-02 3.946252912282943726e-02 2.064050361514091492e-02 -3.180185854434967041e-01 -1.314444094896316528e-01 1.328862756490707397e-01 -5.016005039215087891e-01 1.070244088768959045e-01 1.014233678579330444e-01 1.434172391891479492e-01 1.995055675506591797e-01 -2.353053726255893707e-02 -3.281872868537902832e-01 3.868388012051582336e-02 -1.356064528226852417e-01
1.389003992080688477e-01 1.431258767843246460e-01 1.223425567150115967e-02 6.533125042915344238e-02 1.928987354040145874e-02 1.140580698847770691e-01 1.403964012861251831e-01 -1.040716618299484253e-01 8.802812546491622925e-02 -4.552435502409934998e-02 -2.809525728225708008e-01 -3.225015699863433838e-01 1.940435320138931274e-01 7.367289066314697266e-02 -5.775569081306457520e-01 -2.147673070430755615e-02 -1.289537362754344940e-02 -1.291746646165847778e-01 -2.467465996742248535e-01 -7.587593793869018555e-02 -1.064860746264457703e-01 -1.055675819516181946e-01 1.893680393695831299e-01 9.282597154378890991e-02 7.519525289535522461e-02 6.754667311906814575e-02 1.003702953457832336e-01 1.594076156616210938e-01 3.508235514163970947e-02 -2.895462214946746826e-01 -1.876114755868911743e-01 1.599426716566085815e-01
2.067098766565322876e-01 -3.133748769760131836e-01 -8.927801996469497681e-02 2.401209324598312378e-01 3.970309719443321228e-02 -1.020835116505622864e-01 -2.652853131294250488e-01 7.738051563501358032e-02 2.004629671573638916e-01 -3.920669853687286377e-02 3.586100414395332336e-02 -1.396844089031219482e-01 2.182765007019042969e-01 2.513194084167480469e-01 -3.531814217567443848e-01 8.255624026060104370e-02 1.881432980298995972e-01 1.436905115842819214e-01 2.011193782091140747e-01 -1.790563017129898071e-01 -7.748726755380630493e-02 -2.218956127762794495e-02 -3.639797121286392212e-02 -7.664428651332855225e-02 -2.195185571908950806e-01 1.307624578475952148e-02 1.327435970306396484e-01 -5.910768359899520874e-02 9.621856361627578735e-02 -3.249676525592803955e-01 -2.651701569557189941e-01 -5.740983411669731140e-02
4.046681523323059082e-01 -9.757876396179199219e-04 -2.777522504329681396e-01 -1.594187766313552856e-01 -2.097585499286651611e-01 1.647221893072128296e-01 2.087935954332351685e-01 -1.694250404834747314e-01 -2.178349196910858154e-01 3.610931569710373878e-03 9.476614743471145630e-02 2.989384904503822327e-02 7.374028116464614868e-02 2.643104493618011475e-01 -3.932149112224578857e-01 -8.394844084978103638e-02 -5.564885586500167847e-02 1.352482140064239502e-01 5.340965837240219116e-02 -2.736056149005889893e-01 -7.967963814735412598e-02 7.548211514949798584e-02 2.404859475791454315e-02 -1.991927474737167358e-01 9.699692577123641968e-02 4.422345384955406189e-02 9.571020305156707764e-02 1.382759362459182739e-01 9.041370451450347900e-02 5.899779032915830612e-03 -2.829215228557586670e-01 1.290173232555389404e-01
1.813733726739883423e-01 -1.400591153651475906e-02 3.845324739813804626e-02 -3.756624832749366760e-02 8.626978844404220581e-02 2.073047012090682983e-01 2.485976554453372955e-02 2.275385707616806030e-01 2.725569605827331543e-01 1.061136350035667419e-01 -2.651135325431823730e-01 9.098527580499649048e-02 2.157030105590820312e-01 -1.158607602119445801e-01 -1.162731871008872986e-01 -9.699847549200057983e-02 1.830093413591384888e-01 1.931121498346328735e-01 9.297613054513931274e-02 2.266349941492080688e-01 -2.532051503658294678e-01 4.391025751829147339e-02 1.625794619321823120e-01 -6.896793097257614136e-02 1.007449552416801453e-01 2.869353890419006348e-01 1.449868381023406982e-01 7.485105097293853760e-02 1.524417698383331299e-01 1.416689809411764145e-02 -4.095091521739959717e-01 2.755957543849945068e-01
2.442196756601333618e-01 9.155522286891937256e-02 -3.671019803732633591e-03 -1.357449963688850403e-02 -2.786517702043056488e-02 6.466539949178695679e-02 3.486024439334869385e-01 -3.833980113267898560e-02 1.089859828352928162e-01 -2.626362442970275879e-01 -7.948210835456848145e-02 -2.244279533624649048e-01 3.266898542642593384e-02 -3.883104026317596436e-02 -4.966267049312591553e-01 2.194563597440719604e-01 -1.271957252174615860e-02 1.960618346929550171e-01 -1.073857992887496948e-01 3.190439194440841675e-02 -1.899972856044769287e-01 -7.635688036680221558e-02 -4.095835145562887192e-03 -4.823410138487815857e-02 8.539705723524093628e-02 1.744864284992218018e-01 -2.446841448545455933e-01 8.912260085344314575e-02 -1.104508265852928162e-01 -1.228648424148559570e-01 -3.675567805767059326e-01 7.443764060735702515e-02
-5.402333661913871765e-02 -1.959175169467926025e-01 -5.050543323159217834e-02 1.546066999435424805e-01 4.776445776224136353e-02 -3.778178617358207703e-02 1.345087438821792603e-01 -1.196413561701774597e-01 6.696950644254684448e-02 4.332736134529113770e-02 -2.390733808279037476e-01 -1.763307154178619385e-01 1.718763113021850586e-01 1.109657883644104004e-01 -6.465902086347341537e-03 1.266089677810668945e-01 -3.140912204980850220e-02 -1.035992652177810669e-01 -2.178354710340499878e-01 -3.797555342316627502e-02 -1.334408223628997803e-01 3.251788616180419922e-01 1.513846516609191895e-01 -1.760059446096420288e-01 -2.532596588134765625e-01 -1.558065414428710938e-01 2.328616827726364136e-01 2.084860056638717651e-01 3.356269896030426025e-01 -1.455817073583602905e-01 -3.322073519229888916e-01 2.742728590965270996e-01
2.326915711164474487e-01 -2.846985161304473877e-01 -2.754613570868968964e-02 1.061875894665718079e-01 -2.741984464228153229e-02 1.143761724233627319e-01 -1.448383480310440063e-01 -5.220742896199226379e-02 -6.043125316500663757e-02 1.973676830530166626e-01 2.959550619125366211e-01 -6.988488021306693554e-04 3.995716199278831482e-02 2.568962275981903076e-01 -2.878841161727905273e-01 4.575562663376331329e-03 4.586968105286359787e-03 5.722071975469589233e-02 1.917252242565155029e-01 -3.976166248321533203e-02 -2.915962636470794678e-01 1.275836676359176636e-01 -8.311009407043457031e-02 -1.529172956943511963e-01 -3.420848846435546875e-01 -1.523544639348983765e-01 2.434748690575361252e-03 6.873770803213119507e-02 2.061074525117874146e-01 -2.417685538530349731e-01 -2.962550222873687744e-01 -1.662742048501968384e-01
1.274413317441940308e-01 -9.653356671333312988e-02 8.222511969506740570e-03 -1.360967308282852173e-01 -1.799244433641433716e-01 6.755470484495162964e-02 2.822532653808593750e-01 2.468456625938415527e-01 -6.811584462411701679e-04 1.842441409826278687e-02 -5.337539315223693848e-02 -1.366441994905471802e-01 -1.431601643562316895e-01 2.146014273166656494e-01 4.753056913614273071e-02 2.717793583869934082e-01 -2.959539368748664856e-02 1.286619156599044800e-01 -1.462317854166030884e-01 -5.095518752932548523e-02 -4.412022605538368225e-02 1.074609011411666870e-01 1.326577812433242798e-01 -1.590946316719055176e-01 -1.422584652900695801e-01 -2.957465946674346924e-01 2.693271636962890625e-01 -6.540406495332717896e-02 1.755091547966003418e-01 -2.911679148674011230e-01 -4.374358952045440674e-01 1.565801203250885010e-01
1.170191690325737000e-01 -1.913591772317886353e-01 -8.050095289945602417e-02 -1.192355826497077942e-01 -9.919669479131698608e-02 -7.721938192844390869e-02 -3.590308502316474915e-02 -1.016834452748298645e-01 -2.557519674301147461e-01 2.709654867649078369e-01 -1.451822835952043533e-02 -1.373701449483633041e-02 2.170577049255371094e-01 1.213964447379112244e-02 -4.225678145885467529e-01 -1.217789500951766968e-01 -2.312918901443481445e-01 2.409990727901458740e-01 1.522451639175415039e-01 5.255484487861394882e-03 1.800107657909393311e-01 2.191382348537445068e-01 -6.568680517375469208e-03 1.879208488389849663e-03 -1.662943214178085327e-01 1.402999311685562134e-01 1.194166317582130432e-01 -9.228255599737167358e-02 1.722005307674407959e-01 -2.428237199783325195e-01 -3.710550069808959961e-01 1.000308021903038025e-01
3.933796659111976624e-02 -7.712032645940780640e-02 1.504381895065307617e-01 2.194503694772720337e-01 1.072451099753379822e-01 -4.409499838948249817e-02 1.724937707185745239e-01 -2.611450664699077606e-02 4.097265750169754028e-02 1.084486022591590881e-01 -1.628888249397277832e-01 -3.013579845428466797e-01 3.916574642062187195e-02 1.484337002038955688e-01 -4.441107437014579773e-02 4.605719074606895447e-02 1.032365560531616211e-01 -8.466435968875885010e-02 -6.769278645515441895e-02 -2.362187020480632782e-02 -2.615291625261306763e-02 7.363715767860412598e-02 3.256958723068237305e-01 -1.029185131192207336e-01 -2.484296411275863647e-01 -8.146512322127819061e-03 2.775606513023376465e-01 1.778798401355743408e-01 3.205572068691253662e-01 -6.980333477258682251e-02 -4.783357381820678711e-01 2.583438754081726074e-01
-1.340715307742357254e-02 -2.566159935668110847e-03 6.740771979093551636e-02 2.090797945857048035e-02 -1.727879345417022705e-01 2.165952473878860474e-01 -1.630654484033584595e-01 -7.353636622428894043e-02 2.199510186910629272e-01 1.570375710725784302e-01 -3.930799961090087891e-01 7.950285822153091431e-02 1.567571759223937988e-01 1.762063354253768921e-01 -3.072971701622009277e-01 -1.716834306716918945e-01 1.267442014068365097e-02 1.933770924806594849e-01 -4.051658324897289276e-03 6.057003140449523926e-02 -4.190585762262344360e-02 -7.530947774648666382e-02 3.676499426364898682e-01 1.105205863714218140e-01 -1.731739342212677002e-01 7.969358563423156738e-02 2.231628596782684326e-01 -4.169672355055809021e-02 -1.896477341651916504e-01 -2.129532247781753540e-01 -3.264687359333038330e-01 -2.895600534975528717e-02
1.575319170951843262e-01 -6.928525865077972412e-02 -1.548980921506881714e-01 -5.734854191541671753e-02 8.811500668525695801e-02 5.158286169171333313e-02 2.851111292839050293e-01 3.281193673610687256e-01 8.577963709831237793e-02 1.169341057538986206e-01 -3.182317614555358887e-01 -1.866417936980724335e-02 1.725904643535614014e-01 1.943401433527469635e-02 -4.186344891786575317e-02 2.212246954441070557e-01 -2.848370671272277832e-01 2.578614950180053711e-01 -2.069422043859958649e-02 3.736784914508461952e-03 -1.550561338663101196e-01 5.212505906820297241e-02 7.181246578693389893e-02 -1.954977661371231079e-01 1.453003883361816406e-01 -3.272508680820465088e-01 8.590026199817657471e-02 -2.618321217596530914e-02 2.059024758636951447e-02 -2.882739305496215820e-01 -2.737569510936737061e-01 1.651500761508941650e-01
3.265745043754577637e-01 -1.295208483934402466e-01 -9.736923873424530029e-02 -2.037917450070381165e-02 1.852530054748058319e-03 2.059334814548492432e-01 2.036501020193099976e-01 -7.273337990045547485e-02 -8.767320960760116577e-02 1.764565557241439819e-01 -1.867112815380096436e-01 -2.500348091125488281e-01 2.702900767326354980e-01 -2.914032153785228729e-02 -6.804695725440979004e-02 -5.313543975353240967e-02 1.541077494621276855e-01 -1.599166691303253174e-01 5.521707236766815186e-02 4.516384378075599670e-02 -2.845491468906402588e-01 1.639966480433940887e-02 2.059565782546997070e-01 -2.039189487695693970e-01 -1.436223387718200684e-01 -4.691741615533828735e-02 2.170283347368240356e-01 1.105361133813858032e-01 2.996345460414886475e-01 -8.960350416600704193e-03 -5.615894868969917297e-02 4.063591957092285156e-01
1.408353596925735474e-01 7.762505114078521729e-02 9.514828771352767944e-02 -8.130279183387756348e-02 6.496557593345642090e-02 1.722683310508728027e-01 6.047868728637695312e-02 2.423844300210475922e-02 -7.652192562818527222e-02 1.295728832483291626e-01 -8.310989476740360260e-03 -4.118270576000213623e-01 1.530451923608779907e-01 9.733523428440093994e-02 1.206308379769325256e-01 -9.257852286100387573e-02 7.809549570083618164e-02 2.465896457433700562e-01 -1.068419516086578369e-01 -3.046194911003112793e-01 -9.966110438108444214e-02 2.876101247966289520e-02 6.203801184892654419e-02 -9.921980649232864380e-02 -1.917235255241394043e-01 -1.157196164131164551e-01 1.381717026233673096e-01 6.864275317639112473e-03 3.567983508110046387e-01 -2.056680619716644287e-02 -4.596331715583801270e-01 2.610647380352020264e-01
2.779800593852996826e-01 -1.256983727216720581e-01 -5.212424788624048233e-03 9.692057222127914429e-02 7.012889534235000610e-02 3.607057929039001465e-01 -5.870655551552772522e-02 -5.023730546236038208e-02 1.068080216646194458e-01 2.358402684330940247e-02 -4.057344794273376465e-02 -2.633180618286132812e-01 1.233128681778907776e-01 -7.525943964719772339e-02 -3.880510032176971436e-01 2.337459474802017212e-01 -1.595500856637954712e-01 -9.900256246328353882e-02 4.533363506197929382e-02 -1.853423416614532471e-01 3.935313783586025238e-03 -3.042371273040771484e-01 3.066024482250213623e-01 5.710858106613159180e-02 -2.061869949102401733e-02 -1.466501802206039429e-01 1.427471041679382324e-01 1.324094086885452271e-01 3.264008760452270508e-01 6.774787604808807373e-02 -1.213533729314804077e-01 -1.644742116332054138e-02
3.752600252628326416e-01 -3.277104347944259644e-02 -1.386128067970275879e-01 9.304773993790149689e-03 -5.956313386559486389e-02 -1.138033419847488403e-01 5.036513805389404297e-01 -1.072671487927436829e-01 2.089464664459228516e-01 1.520554274320602417e-01 -3.117702156305313110e-02 1.962669044733047485e-01 -1.267045084387063980e-02 1.944334357976913452e-01 -1.528101712465286255e-01 2.309933304786682129e-01 1.169231953099370003e-03 2.505340427160263062e-02 -9.926037490367889404e-02 -2.278415340697392821e-04 -1.860888898372650146e-01 -8.106110617518424988e-03 1.130944117903709412e-01 -8.705049008131027222e-02 2.174065448343753815e-02 6.315284222364425659e-02 2.569023892283439636e-02 2.428767383098602295e-01 3.518954217433929443e-01 1.303595453500747681e-01 -2.535929381847381592e-01 3.744284436106681824e-02
2.951415479183197021e-01 -1.911329030990600586e-01 3.430308401584625244e-02 -1.038424372673034668e-01 1.267821639776229858e-01 -1.134274527430534363e-02 1.579381227493286133e-01 6.506708264350891113e-02 -1.073052361607551575e-01 -1.145135313272476196e-01 -3.752731904387474060e-02 -2.283857464790344238e-01 -7.317636907100677490e-02 -2.627747356891632080e-01 -6.874440610408782959e-02 -4.540922585874795914e-03 -1.557547301054000854e-01 2.770182490348815918e-01 1.196707263588905334e-01 1.341368108987808228e-01 -3.859498202800750732e-01 2.387130558490753174e-01 1.673458814620971680e-01 2.457031011581420898e-01 -2.933275997638702393e-01 6.367085967212915421e-03 2.076488882303237915e-01 -6.343917548656463623e-02 -2.602050267159938812e-02 -2.071108669042587280e-01 -1.789659410715103149e-01 -1.588015556335449219e-01
2.749410569667816162e-01 6.430715322494506836e-02 -1.980786472558975220e-01 -1.617269814014434814e-01 1.570111513137817383e-01 6.963305920362472534e-02 1.542865633964538574e-01 8.425285667181015015e-02 -2.574692964553833008e-01 2.487383931875228882e-01 -2.432104200124740601e-01 -9.591251611709594727e-02 1.287469714879989624e-01 -1.668802052736282349e-01 -8.601586520671844482e-02 -1.758580654859542847e-01 9.276884049177169800e-02 9.692104905843734741e-02 1.667257845401763916e-01 -3.981573134660720825e-02 -2.421358823776245117e-01 2.235170304775238037e-01 1.890031099319458008e-01 -2.290090918540954590e-01 -1.239283382892608643e-01 -2.857173383235931396e-01 4.735590144991874695e-02 -1.664451062679290771e-01 1.713895983994007111e-02 -2.569106966257095337e-02 -3.658450841903686523e-01 9.664773195981979370e-02
1.620569825172424316e-01 -6.532216072082519531e-02 6.664721667766571045e-02 -1.843916438519954681e-02 -3.236319124698638916e-02 1.034828051924705505e-01 2.599273324012756348e-01 -4.015763849020004272e-02 2.805520296096801758e-01 -1.311527937650680542e-01 -1.038405075669288635e-01 -2.221040129661560059e-01 2.769252061843872070e-01 -9.499484300613403320e-02 -1.493353694677352905e-01 1.744790673255920410e-01 2.577136754989624023e-01 2.928018867969512939e-01 -7.343667000532150269e-02 -2.022091299295425415e-01 -3.223118185997009277e-02 1.435935348272323608e-01 2.617451846599578857e-01 -1.543348580598831177e-01 3.327701613306999207e-02 1.493184566497802734e-01 6.261183414608240128e-03 8.264393545687198639e-03 2.351482957601547241e-01 -5.667062103748321533e-02 -2.006055116653442383e-01 3.931926190853118896e-01
4.239890873432159424e-01 -1.205395907163619995e-01 -1.233933046460151672e-01 -3.437593206763267517e-02 2.455232851207256317e-02 -1.051541715860366821e-01 1.071674376726150513e-01 -6.665674597024917603e-02 -2.299394607543945312e-01 8.012995868921279907e-02 -1.870408207178115845e-01 1.051783785223960876e-01 2.455005496740341187e-01 2.045864425599575043e-02 -3.497793078422546387e-01 -2.807594239711761475e-01 -2.543465495109558105e-01 2.941365540027618408e-02 2.015499323606491089e-01 -2.211425006389617920e-01 -3.633134812116622925e-02 1.749513857066631317e-02 2.124395370483398438e-01 -1.621631979942321777e-01 1.324340403079986572e-01 -9.804302453994750977e-02 2.818872630596160889e-01 9.201105684041976929e-02 2.148582041263580322e-02 -1.701900064945220947e-01 -1.474295258522033691e-01 1.143909897655248642e-02
2.603086233139038086e-01 3.460077103227376938e-03 -1.095823422074317932e-01 -8.399220556020736694e-02 -9.568645060062408447e-02 5.094355717301368713e-02 3.441967368125915527e-01 -6.162705272436141968e-02 1.721359044313430786e-01 -2.866790294647216797e-01 -1.713846623897552490e-01 -2.662890851497650146e-01 -1.853513717651367188e-02 -1.363226473331451416e-01 -4.350777268409729004e-01 2.895184457302093506e-01 -8.793962746858596802e-02 8.005146682262420654e-02 -7.579373568296432495e-02 -5.778322368860244751e-02 -2.117370367050170898e-01 -7.197588682174682617e-02 7.404505461454391479e-02 -1.517885029315948486e-01 1.160695310682058334e-02 2.089298367500305176e-01 -9.132634103298187256e-02 1.881071776151657104e-01 -1.788882352411746979e-02 -1.855517923831939697e-01 -1.835165023803710938e-01 1.315488964319229126e-01
3.231356143951416016e-01 -1.201271638274192810e-01 9.410231560468673706e-02 -1.254611462354660034e-01 6.645745038986206055e-02 -2.441836893558502197e-01 4.290654659271240234e-01 1.244175434112548828e-01 -1.279732678085565567e-02 4.002205654978752136e-02 -1.154024228453636169e-01 -2.590190470218658447e-01 -5.663488805294036865e-02 1.528491079807281494e-01 -1.822215169668197632e-01 5.340386927127838135e-02 4.424437880516052246e-02 3.977937102317810059e-01 2.759522013366222382e-02 -1.467652060091495514e-02 -1.083352267742156982e-01 -1.416860967874526978e-01 2.296580374240875244e-01 -1.968298405408859253e-01 -4.464527219533920288e-02 -5.126795545220375061e-02 8.579212427139282227e-02 3.168524801731109619e-01 2.019799351692199707e-01 -7.908698171377182007e-02 -1.684839278459548950e-02 6.288319826126098633e-02
5.206253752112388611e-02 3.389101102948188782e-02 -2.035403996706008911e-02 -2.998263835906982422e-01 5.519076809287071228e-02 9.661889821290969849e-02 1.246249750256538391e-01 -5.721726641058921814e-02 -1.449942737817764282e-01 2.794631421566009521e-01 -1.114067733287811279e-01 2.432977594435214996e-02 -3.643023967742919922e-02 3.079435043036937714e-02 -1.427225917577743530e-01 -1.169310659170150757e-01 6.332102697342634201e-03 3.188216388225555420e-01 3.348977863788604736e-01 -2.497123330831527710e-01 -2.530064284801483154e-01 2.494083046913146973e-01 1.423760354518890381e-01 -6.869134306907653809e-02 8.658424951136112213e-03 2.856933474540710449e-01 3.232751190662384033e-01 1.177705898880958557e-01 -2.368356846272945404e-02 1.003249362111091614e-02 -2.463184595108032227e-01 1.933568418025970459e-01
-4.301811754703521729e-02 -1.267083827406167984e-02 -9.590642154216766357e-02 9.999443590641021729e-02 9.183203428983688354e-02 7.607551664113998413e-02 1.920799352228641510e-02 -1.345134228467941284e-01 1.113092005252838135e-01 7.198593020439147949e-02 -1.931414604187011719e-01 -2.212810963392257690e-01 1.608228236436843872e-01 1.221433952450752258e-01 -2.528854310512542725e-01 -5.540214851498603821e-02 2.693099379539489746e-01 -3.060958720743656158e-02 -8.600490540266036987e-02 -1.388429552316665649e-01 -4.321756958961486816e-01 -6.018351018428802490e-02 2.423775941133499146e-01 -9.809269011020660400e-02 -2.551510632038116455e-01 1.096710339188575745e-01 -2.996320426464080811e-01 -2.006334215402603149e-01 3.047308027744293213e-01 -1.094633862376213074e-01 -2.450672686100006104e-01 5.911487713456153870e-02
9.568561613559722900e-02 -1.678776741027832031e-01 -1.067384630441665649e-01 -1.254532486200332642e-01 3.908194303512573242e-01 1.517238467931747437e-01 6.491250824183225632e-03 2.133345752954483032e-01 1.395604312419891357e-01 -8.158321678638458252e-02 -3.490906953811645508e-01 -2.651814520359039307e-01 3.068668544292449951e-01 3.122478164732456207e-02 -4.470064118504524231e-02 1.303087770938873291e-01 1.781387478113174438e-01 1.548661738634109497e-01 -1.374029554426670074e-02 -1.253792792558670044e-01 -7.443948648869991302e-03 1.823537200689315796e-01 1.873486936092376709e-01 -8.133094757795333862e-02 1.765331029891967773e-01 -1.905116289854049683e-01 -1.234308257699012756e-01 -6.410209089517593384e-02 1.739296019077301025e-01 -2.118517011404037476e-01 -2.498014420270919800e-01 1.038858890533447266e-01
4.022120535373687744e-01 -1.496698707342147827e-01 -3.170845657587051392e-02 -2.261117547750473022e-01 8.285000920295715332e-02 7.331914384849369526e-04 1.107189729809761047e-01 9.801666438579559326e-02 8.066764101386070251e-03 1.184905394911766052e-01 4.354421421885490417e-02 -2.492339015007019043e-01 4.197092652320861816e-01 -5.675557069480419159e-03 -1.364785581827163696e-01 -1.436817944049835205e-01 2.825991809368133545e-02 3.822270929813385010e-01 3.010758459568023682e-01 -1.272777467966079712e-01 1.440112888813018799e-01 2.169544845819473267e-01 4.066935926675796509e-02 -2.210650742053985596e-01 -1.680257916450500488e-01 9.281471371650695801e-02 3.936206176877021790e-02 -1.538500189781188965e-01 -5.613406654447317123e-03 2.989828400313854218e-02 -2.206805720925331116e-02 -7.635807245969772339e-02
3.426856994628906250e-01 5.125012248754501343e-02 6.397691369056701660e-02 -6.577985733747482300e-02 1.976618021726608276e-01 -5.258060526102781296e-03 2.787216007709503174e-01 -2.077133208513259888e-02 1.719245612621307373e-01 9.688770025968551636e-02 -3.964070603251457214e-02 1.511418223381042480e-01 -1.379335373640060425e-01 1.294064708054065704e-02 -1.812335662543773651e-02 1.368309706449508667e-01 2.024319171905517578e-01 1.168103069067001343e-01 -3.380518257617950439e-01 -8.900409936904907227e-02 -7.932650297880172729e-02 6.205037981271743774e-02 2.509945333003997803e-01 -9.197100251913070679e-02 -2.188011258840560913e-01 -1.333460386376827955e-04 1.799422055482864380e-01 1.709660291671752930e-01 2.756621837615966797e-01 8.787874877452850342e-02 -4.060754776000976562e-01 1.902208030223846436e-01
-1.482687294483184814e-01 -1.578015983104705811e-01 -4.491582512855529785e-02 9.165994077920913696e-02 6.228984892368316650e-02 1.352436095476150513e-01 -7.682249695062637329e-02 -4.776306822896003723e-02 -7.493910938501358032e-02 6.167817488312721252e-02 3.341094776988029480e-02 -3.210899531841278076e-01 3.352735638618469238e-01 2.521855831146240234e-01 -1.744930595159530640e-01 9.656891226768493652e-03 -1.614104360342025757e-01 2.489685565233230591e-01 -1.950889592990279198e-03 -1.575317233800888062e-01 -1.720784455537796021e-01 -1.562636643648147583e-01 3.199268877506256104e-01 4.004148766398429871e-02 1.209542155265808105e-01 2.857102155685424805e-01 1.754340976476669312e-01 1.737539172172546387e-01 6.222830340266227722e-02 -3.140866458415985107e-01 -2.130184322595596313e-01 1.272329688072204590e-01
-3.962739184498786926e-02 9.087302535772323608e-02 3.459080681204795837e-02 1.041461303830146790e-01 7.400586456060409546e-02 7.296878844499588013e-02 6.592950969934463501e-02 3.774208426475524902e-01 2.516917288303375244e-01 -1.690459251403808594e-02 1.012688130140304565e-01 -3.450825810432434082e-01 2.122196853160858154e-01 -6.822774559259414673e-02 -2.804140150547027588e-01 8.823023736476898193e-02 -2.101124227046966553e-01 3.747915029525756836e-01 1.192711517214775085e-01 9.964098036289215088e-02 -1.348471790552139282e-01 1.044787764549255371e-01 1.833165585994720459e-01 -5.770429596304893494e-02 6.781756877899169922e-03 6.626274436712265015e-02 1.132249161601066589e-01 -1.192577704787254333e-01 3.458899557590484619e-01 -1.307854652404785156e-01 -1.213895007967948914e-01 -1.835494190454483032e-01
1.975445151329040527e-01 -1.114093810319900513e-01 1.031185537576675415e-01 1.143385544419288635e-01 -3.223768621683120728e-02 -1.763453148305416107e-02 1.735487878322601318e-01 -1.501057296991348267e-02 1.837057918310165405e-01 6.793349981307983398e-02 -6.614722311496734619e-02 -2.357983440160751343e-01 2.776069641113281250e-01 2.115096002817153931e-01 -1.905097514390945435e-01 2.902708649635314941e-01 -1.327194273471832275e-02 3.024754524230957031e-01 7.108167279511690140e-03 4.941370338201522827e-02 -2.537200152873992920e-01 6.364652072079479694e-04 1.743240505456924438e-01 -4.721160233020782471e-01 4.040214046835899353e-02 1.285025626420974731e-01 4.980435222387313843e-02 3.071331977844238281e-01 1.261786073446273804e-01 3.826157376170158386e-02 3.329494595527648926e-02 -8.487686514854431152e-02
-7.580501027405261993e-03 -7.947416603565216064e-02 9.071274846792221069e-02 -1.520675420761108398e-01 1.279624849557876587e-01 1.352711319923400879e-01 1.121217980980873108e-01 1.097939163446426392e-01 1.105067580938339233e-01 -4.093050584197044373e-02 -3.569540083408355713e-01 1.055735871195793152e-01 1.656823903322219849e-01 9.299458563327789307e-02 -1.099070310592651367e-01 6.342170387506484985e-02 -1.432356536388397217e-01 2.916721403598785400e-01 -1.021507680416107178e-01 -2.086674124002456665e-01 -2.248152159154415131e-02 1.622237414121627808e-01 8.445011079311370850e-02 -2.399418950080871582e-01 1.624775528907775879e-01 -3.062884807586669922e-01 1.484376788139343262e-01 -4.896845668554306030e-02 3.471971675753593445e-02 -2.940817177295684814e-01 -4.607144594192504883e-01 5.140343308448791504e-02
1.494988799095153809e-01 -4.514932632446289062e-02 -1.384920254349708557e-02 9.838342666625976562e-02 -8.111026138067245483e-02 9.654536843299865723e-02 2.057934105396270752e-01 2.331327050924301147e-01 2.104167491197586060e-01 9.159888327121734619e-02 -6.108785979449748993e-03 -1.346865445375442505e-01 1.542732566595077515e-01 -4.241199046373367310e-02 3.616482764482498169e-02 5.386576429009437561e-02 -1.791347712278366089e-01 2.915075123310089111e-01 1.210449784994125366e-01 -4.798470437526702881e-02 -9.199264645576477051e-02 1.390209496021270752e-01 1.072831377387046814e-01 -2.244650721549987793e-01 -4.128211438655853271e-01 -4.379078373312950134e-02 1.132918819785118103e-01 1.881997883319854736e-01 9.294921159744262695e-02 -1.044322326779365540e-01 -2.463123798370361328e-01 4.774669408798217773e-01
3.198870420455932617e-01 3.886129707098007202e-02 -1.051036119461059570e-01 -2.719477750360965729e-02 1.597700268030166626e-01 8.657653629779815674e-02 -1.886308938264846802e-01 2.747527062892913818e-01 6.397622078657150269e-02 -9.072706103324890137e-02 -8.992563933134078979e-02 -2.385302782058715820e-01 2.498088963329792023e-02 3.581509888172149658e-01 1.612567715346813202e-02 2.434128224849700928e-01 -7.300282269716262817e-02 4.337291419506072998e-02 1.393172144889831543e-01 1.278639771044254303e-03 -2.002289444208145142e-01 -2.065227925777435303e-01 7.049155235290527344e-02 -3.082080483436584473e-01 -1.164726465940475464e-01 7.126143574714660645e-02 -1.075509190559387207e-01 1.318230330944061279e-01 7.399613503366708755e-03 -2.766744792461395264e-01 -3.707684576511383057e-01 5.984930321574211121e-02
2.656354308128356934e-01 -1.896310150623321533e-01 -2.034178078174591064e-01 2.881242632865905762e-01 -3.813739400357007980e-03 -4.477947577834129333e-02 -5.588228814303874969e-03 -5.094655230641365051e-02 2.336352616548538208e-01 -1.625865548849105835e-01 2.078413814306259155e-01 -1.653250753879547119e-01 1.493397206068038940e-01 3.600138723850250244e-01 -3.362528383731842041e-01 -4.913305491209030151e-02 9.293446689844131470e-02 4.790215566754341125e-02 -5.055238143540918827e-04 -1.343137621879577637e-01 -1.272498667240142822e-01 2.055767774581909180e-01 -1.018253806978464127e-02 -2.136559635400772095e-01 -2.429148554801940918e-01 -1.950431615114212036e-01 1.495109647512435913e-01 -5.015277862548828125e-02 5.846377834677696228e-02 -2.725157141685485840e-01 -8.196600526571273804e-02 -7.743373513221740723e-02
1.474053263664245605e-01 -2.140612006187438965e-01 -5.549822747707366943e-02 4.442102089524269104e-02 1.431297212839126587e-01 -1.831109672784805298e-01 1.177672762423753738e-02 4.500314593315124512e-02 6.699856370687484741e-02 1.673959344625473022e-01 1.660096645355224609e-01 1.522181369364261627e-02 -1.552427709102630615e-01 1.431969702243804932e-01 -4.925808012485504150e-01 1.012492701411247253e-01 -1.233533769845962524e-01 3.585737645626068115e-01 -1.011776253581047058e-01 -2.962727285921573639e-02 -7.543041557073593140e-02 -1.121309921145439148e-01 5.002003312110900879e-01 -1.631376594305038452e-01 2.944591641426086426e-02 9.095343202352523804e-02 4.058113321661949158e-02 -1.877277716994285583e-02 9.144072979688644409e-02 -1.445911675691604614e-01 -1.104923784732818604e-01 -1.040368601679801941e-01
1.540090143680572510e-01 1.496890336275100708e-01 -7.352753728628158569e-02 -1.995995491743087769e-01 -1.586749404668807983e-01 -1.127553358674049377e-02 1.494642812758684158e-02 1.174458339810371399e-01 -1.119641363620758057e-01 -1.502793729305267334e-01 -2.795929030980914831e-04 9.199354797601699829e-02 2.076434046030044556e-01 6.317225843667984009e-02 -8.615360595285892487e-03 3.893705084919929504e-02 3.495812788605690002e-02 6.255971640348434448e-02 7.050561159849166870e-02 -1.605940163135528564e-01 -1.522253304719924927e-01 1.467500627040863037e-01 3.797739446163177490e-01 -2.018570005893707275e-01 -1.560483425855636597e-01 -2.281748205423355103e-01 1.747542321681976318e-01 -6.833337247371673584e-02 2.229834794998168945e-01 -1.377334147691726685e-01 -5.562678575515747070e-01 1.473007351160049438e-01
2.499865591526031494e-01 -1.704455018043518066e-01 6.121438927948474884e-03 2.969389855861663818e-01 2.647112011909484863e-01 1.539967022836208344e-02 -1.260193586349487305e-01 1.325529217720031738e-01 3.246785327792167664e-02 -1.960453391075134277e-01 -1.280743330717086792e-01 -4.551323130726814270e-02 2.483967319130897522e-02 -3.812006860971450806e-02 -9.799712151288986206e-02 1.003250554203987122e-01 1.206638738512992859e-01 4.008745849132537842e-01 3.118344247341156006e-01 2.045122832059860229e-01 -1.966803371906280518e-01 -1.542448718100786209e-02 3.106489181518554688e-01 3.409981355071067810e-02 -3.934865817427635193e-02 -8.485878258943557739e-02 2.809140086174011230e-01 -1.760340668261051178e-02 1.517993398010730743e-02 -1.872549355030059814e-01 -2.501848638057708740e-01 -3.392835613340139389e-03
4.125989973545074463e-02 -8.945181965827941895e-02 -5.505192093551158905e-03 -1.134354919195175171e-01 -1.069601848721504211e-01 1.571315675973892212e-01 1.804039776325225830e-01 3.790806233882904053e-02 2.361559271812438965e-01 3.023453950881958008e-01 -5.451764538884162903e-02 -9.813886135816574097e-02 1.856525391340255737e-01 8.212535083293914795e-02 -2.519505918025970459e-01 -9.489033371210098267e-02 -4.653085395693778992e-02 3.639600872993469238e-01 -3.411950170993804932e-02 -4.616949707269668579e-02 -1.607377529144287109e-01 -4.308822005987167358e-02 -6.124058738350868225e-02 -3.026427924633026123e-01 -2.545480132102966309e-01 -1.993790268898010254e-01 8.127223700284957886e-02 2.667994499206542969e-01 1.093991771340370178e-01 1.312914676964282990e-02 -2.179612219333648682e-02 -4.217711985111236572e-01
2.841337025165557861e-01 3.048517182469367981e-02 5.988190323114395142e-02 8.371752500534057617e-02 1.638892851769924164e-02 5.135176330804824829e-02 2.590844333171844482e-01 8.275782316923141479e-02 2.846880555152893066e-01 -2.229526191949844360e-01 -1.953500956296920776e-01 -2.840684354305267334e-01 2.445757538080215454e-01 -1.762672811746597290e-01 -2.345039248466491699e-01 4.347213730216026306e-02 1.947564035654067993e-01 2.456554621458053589e-01 -1.601045727729797363e-01 -5.388890579342842102e-02 8.581072092056274414e-03 1.092865616083145142e-01 6.949138641357421875e-02 -1.155451387166976929e-01 5.647699162364006042e-02 1.049173846840858459e-01 -1.540256664156913757e-02 -8.643972128629684448e-02 2.290677279233932495e-01 -6.828715652227401733e-02 -2.765892446041107178e-01 3.477495908737182617e-01
1.174834668636322021e-01 -3.825070559978485107e-01 1.332468092441558838e-01 -1.586803495883941650e-01 1.726942323148250580e-02 6.489709764719009399e-02 1.191805228590965271e-01 5.142638087272644043e-01 1.751230955123901367e-01 -1.475237607955932617e-01 -1.927648335695266724e-01 -2.664121091365814209e-01 4.424553737044334412e-02 9.878958761692047119e-02 -1.036579310894012451e-01 -5.934269865974783897e-04 -2.485276907682418823e-01 1.394375562667846680e-01 2.031600289046764374e-02 -1.140791624784469604e-01 -1.654987335205078125e-01 1.282689124345779419e-01 1.241600513458251953e-01 2.582191489636898041e-02 -3.214147984981536865e-01 1.923681795597076416e-01 -5.710150301456451416e-02 3.533123433589935303e-02 4.607739672064781189e-02 -2.224314212799072266e-02 -1.695339679718017578e-01 8.984127198345959187e-04
2.442339658737182617e-01 -1.022119224071502686e-01 2.347245579585433006e-03 1.823310106992721558e-01 -2.221324294805526733e-01 -1.278572231531143188e-01 7.200453430414199829e-02 1.797163486480712891e-01 1.905648596584796906e-02 -1.858974844217300415e-01 2.532145380973815918e-01 -1.164311096072196960e-01 1.803362220525741577e-01 3.251501023769378662e-01 -3.698249161243438721e-01 9.262998402118682861e-02 -2.485722862184047699e-02 1.866759061813354492e-01 2.575829029083251953e-01 -2.381141632795333862e-01 -1.596786975860595703e-01 7.167523354291915894e-02 3.811913728713989258e-02 -7.187548279762268066e-02 -2.346541583538055420e-01 2.292023599147796631e-01 1.517878472805023193e-01 -1.795200444757938385e-02 9.075055271387100220e-02 -1.863229274749755859e-01 -1.071644574403762817e-01 1.269994676113128662e-01
-3.437818959355354309e-02 -1.349183637648820877e-02 4.482722282409667969e-02 -3.425925374031066895e-01 4.041658341884613037e-02 1.811219453811645508e-01 1.388319283723831177e-01 2.435447275638580322e-01 -1.754283905029296875e-01 2.016788274049758911e-01 5.124048143625259399e-02 -1.791881322860717773e-01 -9.138442575931549072e-02 2.244859784841537476e-01 -4.111447930335998535e-01 -7.177806645631790161e-02 -5.805817618966102600e-02 2.329616695642471313e-01 8.395055681467056274e-02 1.412028372287750244e-01 -1.346810907125473022e-01 1.125672534108161926e-01 4.754859805107116699e-01 -4.616454243659973145e-03 -2.225917130708694458e-01 -1.213635411113500595e-02 -7.123959809541702271e-02 6.886274553835391998e-03 7.017901539802551270e-02 6.806812435388565063e-02 -1.453146338462829590e-01 8.441378362476825714e-03
2.510020732879638672e-01 1.078168582171201706e-02 -2.205479890108108521e-03 9.116178005933761597e-02 -1.357267051935195923e-01 2.408011704683303833e-01 1.536064594984054565e-01 1.891821026802062988e-01 2.380389422178268433e-01 8.148706704378128052e-02 -8.316547423601150513e-02 -3.412285447120666504e-01 1.573383361101150513e-01 -1.122215390205383301e-01 1.900066738016903400e-03 -9.409874677658081055e-02 1.097894646227359772e-02 1.758524328470230103e-01 6.912846118211746216e-02 -3.164564445614814758e-02 1.647646576166152954e-01 1.998767107725143433e-01 9.171893447637557983e-02 -1.138821765780448914e-01 -3.601693809032440186e-01 8.943612128496170044e-02 1.038831323385238647e-01 2.435475289821624756e-01 2.006433010101318359e-01 -1.124137789011001587e-01 -3.398894667625427246e-01 2.415774613618850708e-01
1.859669238328933716e-01 -1.182714253664016724e-01 6.798280030488967896e-02 -1.062666624784469604e-01 -4.597887862473726273e-03 1.175446882843971252e-01 2.900988459587097168e-01 1.322598010301589966e-01 7.205586880445480347e-02 -1.175663322210311890e-01 -2.496858239173889160e-01 1.157813146710395813e-01 -2.388514727354049683e-01 -5.645148456096649170e-02 -4.347664769738912582e-03 1.417210549116134644e-01 3.188706561923027039e-02 1.531538367271423340e-01 -4.343841969966888428e-02 -8.662554621696472168e-02 -1.732856035232543945e-01 -1.972325518727302551e-02 1.089716404676437378e-01 -3.380334377288818359e-01 -2.285956442356109619e-01 -8.043494075536727905e-02 2.653632760047912598e-01 8.704280108213424683e-02 -6.350465863943099976e-02 -2.321951240301132202e-01 -5.015546083450317383e-01 9.097635000944137573e-02
3.120213449001312256e-01 -3.089972138404846191e-01 -1.766594648361206055e-01 4.658902436494827271e-02 2.444854676723480225e-01 1.827801167964935303e-01 -5.073272064328193665e-02 1.264370232820510864e-01 -1.362040191888809204e-01 -4.335121437907218933e-02 3.915265947580337524e-02 -7.332414388656616211e-02 2.741339802742004395e-01 -2.672666311264038086e-02 -1.427345424890518188e-01 1.022349819540977478e-01 1.954355239868164062e-01 9.896466135978698730e-02 1.185733601450920105e-01 -1.805670410394668579e-01 -3.175358176231384277e-01 2.262171059846878052e-01 3.277303278446197510e-01 1.335874348878860474e-01 8.123377710580825806e-02 2.465283498167991638e-02 1.246799081563949585e-01 -5.689771845936775208e-02 3.070851266384124756e-01 -5.392261594533920288e-02 -1.170758437365293503e-02 -1.810228675603866577e-01
1.442947238683700562e-01 2.489005774259567261e-01 6.288493424654006958e-02 -3.776334971189498901e-02 -9.841063618659973145e-02 2.019460201263427734e-01 2.811294281855225563e-03 -5.947724357247352600e-02 1.231687441468238831e-01 -2.546565532684326172e-01 -3.262246847152709961e-01 -1.670459955930709839e-01 1.322973370552062988e-01 1.188493520021438599e-01 -5.074390769004821777e-01 3.292645886540412903e-02 -3.513566032052040100e-02 -1.776532828807830811e-01 -1.857144087553024292e-01 -1.600422412157058716e-01 -1.471783220767974854e-01 -3.642128407955169678e-02 2.252009212970733643e-01 -3.636214137077331543e-02 -8.193610608577728271e-02 1.003745663911104202e-02 1.772918850183486938e-01 3.010075688362121582e-01 7.639842107892036438e-03 -1.935455352067947388e-01 -1.015293672680854797e-01 9.315647929906845093e-02
9.530417621135711670e-02 -1.444176733493804932e-01 1.204638406634330750e-01 -8.211717009544372559e-02 2.138796895742416382e-01 1.991963535547256470e-01 1.211792007088661194e-01 7.786928117275238037e-02 2.350056618452072144e-01 1.809652196243405342e-03 -2.339615523815155029e-01 -1.610413938760757446e-01 3.209268450736999512e-01 2.241038680076599121e-01 -1.799171417951583862e-01 1.944868415594100952e-01 2.608727850019931793e-02 1.426960080862045288e-01 5.391632393002510071e-02 -4.369421303272247314e-01 2.200231254100799561e-01 1.803923845291137695e-01 1.530812308192253113e-02 -4.632312804460525513e-02 -4.175093770027160645e-02 -1.476472914218902588e-01 -1.455928087234497070e-01 -3.733492270112037659e-02 1.102897152304649353e-01 -2.937358804047107697e-02 -3.300990760326385498e-01 1.303576081991195679e-01
3.236559033393859863e-01 -1.073992103338241577e-01 -1.320000588893890381e-01 -1.808208972215652466e-01 1.684055477380752563e-02 -3.654205799102783203e-02 1.217264831066131592e-01 2.600613236427307129e-01 8.342645131051540375e-03 -1.045698001980781555e-01 -1.314955800771713257e-01 1.854607760906219482e-01 9.999781847000122070e-02 1.876502037048339844e-01 -1.696683019399642944e-01 1.113426014780998230e-01 -6.217851489782333374e-02 8.551136404275894165e-02 -3.131999373435974121e-01 -1.143536865711212158e-01 -2.428213953971862793e-01 -6.792233139276504517e-02 2.642236948013305664e-01 1.638968884944915771e-01 -3.566932678222656250e-01 2.676894068717956543e-01 -1.415310651063919067e-01 -6.237551569938659668e-02 5.728141963481903076e-02 -4.090006276965141296e-02 -2.806705534458160400e-01 1.062789633870124817e-01
3.526577651500701904e-01 -2.538535892963409424e-01 -5.977601557970046997e-02 -1.861694455146789551e-01 1.795856840908527374e-02 8.086619526147842407e-02 -9.753703139722347260e-03 1.856549084186553955e-01 6.249915063381195068e-02 8.715306222438812256e-02 -3.199751675128936768e-02 -2.349294573068618774e-01 -1.233896613121032715e-01 2.089238017797470093e-01 1.183221861720085144e-01 -1.077710092067718506e-01 -2.662938237190246582e-01 3.689685761928558350e-01 8.028998225927352905e-02 1.185000985860824585e-01 -1.743234395980834961e-01 -2.662620246410369873e-01 1.858577430248260498e-01 -2.199528552591800690e-02 -1.124363839626312256e-01 1.287412047386169434e-01 -7.884652912616729736e-02 1.516538560390472412e-01 3.552409708499908447e-01 8.529189974069595337e-03 -1.598291993141174316e-01 7.232812047004699707e-02
-1.541922390460968018e-01 -5.939195305109024048e-02 -1.714064031839370728e-01 8.183576166629791260e-03 1.745441854000091553e-01 1.743419319391250610e-01 3.256938457489013672e-01 1.527250409126281738e-01 2.678321003913879395e-01 2.632661350071430206e-02 -1.883090287446975708e-01 -3.875021636486053467e-02 1.514803171157836914e-01 -9.607148356735706329e-03 -1.603833287954330444e-01 -4.232946410775184631e-02 -9.705100953578948975e-02 3.310832083225250244e-01 1.552535295486450195e-01 -2.279766499996185303e-01 -4.165269061923027039e-02 3.730899691581726074e-01 3.838247060775756836e-01 -1.664646118879318237e-01 5.770885199308395386e-02 -9.742219001054763794e-02 -3.274452313780784607e-02 -2.267614379525184631e-02 -9.568005055189132690e-02 -2.862613834440708160e-02 -2.397933155298233032e-01 -9.384114295244216919e-03
2.252532243728637695e-01 1.423204392194747925e-01 -2.106823623180389404e-01 -5.492780357599258423e-02 1.103613376617431641e-01 1.196893677115440369e-01 2.112012207508087158e-01 -7.522390037775039673e-02 -1.599383801221847534e-01 2.096624076366424561e-01 -3.626474365592002869e-02 2.616387791931629181e-02 1.491804271936416626e-01 1.440307497978210449e-01 -2.846698164939880371e-01 1.878397464752197266e-01 -5.874170362949371338e-02 4.513324499130249023e-01 9.634499251842498779e-02 7.953289151191711426e-02 -7.420325279235839844e-02 2.856563217937946320e-02 1.919444203376770020e-01 -3.869312703609466553e-01 -2.578427791595458984e-01 -7.150156795978546143e-02 1.448365747928619385e-01 4.692926630377769470e-02 1.984007805585861206e-01 1.300345808267593384e-01 7.642998825758695602e-03 -8.501729369163513184e-02
2.388727962970733643e-01 -1.207601279020309448e-01 -2.258881926536560059e-01 -9.203348308801651001e-02 2.171306908130645752e-01 1.980475485324859619e-01 3.259505033493041992e-01 1.262267678976058960e-01 -4.537970200181007385e-02 1.172064915299415588e-01 6.168190389871597290e-02 -3.195817768573760986e-01 7.672860473394393921e-02 1.198615655303001404e-01 -1.336535364389419556e-01 2.239459194242954254e-02 -3.573931753635406494e-01 1.071091368794441223e-01 -2.079063206911087036e-01 -8.212565444409847260e-03 -1.653765588998794556e-01 2.824534177780151367e-01 8.725803345441818237e-02 -2.727530598640441895e-01 -8.211810141801834106e-02 -2.343087494373321533e-01 -1.621902883052825928e-01 -1.055386662483215332e-02 5.621810629963874817e-02 -2.965112589299678802e-02 -9.707175940275192261e-02 -1.637283414602279663e-01
-2.185597643256187439e-02 -3.080455362796783447e-01 1.182680949568748474e-01 -3.593468293547630310e-02 3.851950913667678833e-02 9.073668718338012695e-02 -5.673171207308769226e-02 2.322043776512145996e-01 2.268119901418685913e-01 1.447897851467132568e-01 4.646747373044490814e-03 -1.000150069594383240e-01 -1.823045909404754639e-01 7.174587994813919067e-02 -4.940635561943054199e-01 5.318637564778327942e-02 3.212062418460845947e-01 1.317348182201385498e-01 2.285709083080291748e-01 4.114155098795890808e-02 -1.772060096263885498e-01 1.414353102445602417e-01 1.387076377868652344e-01 3.206173703074455261e-02 -1.196217387914657593e-01 3.353099897503852844e-02 1.102866902947425842e-01 2.934487462043762207e-01 1.162025630474090576e-01 -1.624348163604736328e-01 -1.456599682569503784e-01 -1.838549822568893433e-01
3.456564843654632568e-01 -1.008851900696754456e-01 -9.703253954648971558e-02 5.546699464321136475e-02 -1.044076457619667053e-01 1.327994614839553833e-01 1.309021711349487305e-01 -1.281498670578002930e-01 1.802758127450942993e-01 1.351815015077590942e-01 2.744690775871276855e-01 7.180072367191314697e-02 2.839765138924121857e-02 2.352540493011474609e-01 -8.982253819704055786e-02 1.659614592790603638e-01 -3.153324425220489502e-01 3.121566772460937500e-01 1.621562987565994263e-01 -6.257396191358566284e-02 -2.041582316160202026e-01 -1.954541653394699097e-01 2.611854970455169678e-01 4.503088071942329407e-02 -1.286088824272155762e-01 -1.288698017597198486e-01 1.419794410467147827e-01 1.052488759160041809e-01 2.117412239313125610e-01 -2.922634482383728027e-01 5.461824592202901840e-03 -2.920605987310409546e-02
-6.384249776601791382e-02 -1.862628906965255737e-01 -8.537168800830841064e-02 -7.289680838584899902e-02 -8.365902304649353027e-02 3.109298646450042725e-01 -4.604036733508110046e-02 -3.223764896392822266e-02 6.485190242528915405e-02 5.678881425410509109e-03 -2.761747539043426514e-01 -2.454274296760559082e-01 7.770189642906188965e-02 -8.295052498579025269e-02 -1.674915701150894165e-01 2.891249060630798340e-01 1.983360201120376587e-02 -6.990700960159301758e-02 -9.803582727909088135e-02 -1.975505948066711426e-01 -4.270956292748451233e-02 2.099424600601196289e-02 1.610718071460723877e-01 6.810061633586883545e-02 -1.015070676803588867e-01 -7.270245254039764404e-02 8.861562609672546387e-02 3.632156550884246826e-01 3.520729839801788330e-01 9.751390665769577026e-02 -4.059090018272399902e-01 -1.900639086961746216e-01
1.155537962913513184e-01 1.225027441978454590e-01 1.072196364402770996e-01 1.021611131727695465e-02 7.562522590160369873e-02 8.688991516828536987e-02 1.198620423674583435e-01 -4.066008329391479492e-02 1.997728645801544189e-01 1.731719262897968292e-02 -2.256897985935211182e-01 -2.762613892555236816e-01 1.130040735006332397e-01 -8.814414590597152710e-02 -2.904397547245025635e-01 1.724557131528854370e-01 6.364546716213226318e-02 1.598729789257049561e-01 -1.419522217474877834e-03 -4.384469687938690186e-01 -3.208909332752227783e-01 3.454143702983856201e-01 -4.495841637253761292e-02 5.509502440690994263e-02 -5.682857334613800049e-02 2.192802876234054565e-01 1.839484460651874542e-02 -5.326968431472778320e-02 1.587628871202468872e-01 3.578743338584899902e-02 -2.658003866672515869e-01 1.668466180562973022e-01
2.489993125200271606e-01 8.931692689657211304e-02 2.778397873044013977e-02 3.701394423842430115e-02 -2.271907478570938110e-01 -1.426650732755661011e-01 2.010328173637390137e-01 9.855155646800994873e-02 4.959015175700187683e-02 -2.440942451357841492e-02 -2.206737995147705078e-01 -2.258847057819366455e-01 2.563811242580413818e-01 -4.180531948804855347e-02 1.181216984987258911e-01 1.209032014012336731e-01 1.090287193655967712e-01 8.640762418508529663e-02 -6.371187418699264526e-02 -1.016231551766395569e-01 -3.339733779430389404e-01 1.376136392354965210e-01 2.883556485176086426e-01 1.365249156951904297e-01 -2.108125090599060059e-01 -2.455406934022903442e-01 1.177100539207458496e-01 8.649241924285888672e-02 1.395473927259445190e-01 -1.845951080322265625e-01 -3.958353400230407715e-01 6.820785254240036011e-02
3.756022155284881592e-01 3.039847128093242645e-02 -1.446084231138229370e-01 4.771423339843750000e-02 5.986101180315017700e-02 2.273382991552352905e-01 5.591889098286628723e-02 2.243745699524879456e-02 -1.116472780704498291e-01 2.093776613473892212e-01 -8.209811896085739136e-02 -3.981280028820037842e-01 7.326323073357343674e-03 2.068962901830673218e-01 -1.737014502286911011e-01 -1.636762917041778564e-01 1.328620612621307373e-01 8.991788327693939209e-02 5.788009986281394958e-02 -1.050278544425964355e-01 -2.200315743684768677e-01 3.562473505735397339e-02 2.575430274009704590e-01 -2.521439194679260254e-01 -1.901375502347946167e-01 3.139174878597259521e-01 1.322856992483139038e-01 1.784250736236572266e-01 1.170111298561096191e-01 1.113032624125480652e-01 -1.063301712274551392e-01 -1.158365160226821899e-01
-1.094259247183799744e-01 -1.042076200246810913e-01 -3.776866942644119263e-02 2.831208109855651855e-01 5.596212670207023621e-02 -2.864290773868560791e-01 4.139941558241844177e-02 5.523179844021797180e-02 1.014707162976264954e-01 1.486905366182327271e-01 -2.264774143695831299e-01 -2.457544580101966858e-02 2.395724505186080933e-01 -2.485903387423604727e-04 -4.311081767082214355e-01 1.126148700714111328e-01 -1.792602054774761200e-02 1.331134438514709473e-01 2.329830676317214966e-01 -7.978474348783493042e-02 -1.762504279613494873e-01 4.092833772301673889e-02 -1.076466124504804611e-02 -4.022390544414520264e-01 5.665510427206754684e-03 -2.691060118377208710e-02 1.127787902951240540e-01 2.554815113544464111e-01 7.431896775960922241e-02 -6.005051359534263611e-02 -2.860036790370941162e-01 1.496665924787521362e-01
3.097112178802490234e-01 -2.297333031892776489e-01 5.668095499277114868e-02 9.165906161069869995e-02 -6.375122070312500000e-02 -3.415544331073760986e-02 2.907552123069763184e-01 2.258233278989791870e-01 -7.151695899665355682e-03 2.079808712005615234e-01 5.243937671184539795e-02 -8.353103697299957275e-02 1.608022004365921021e-01 2.445269748568534851e-02 -2.025481909513473511e-01 5.146694928407669067e-02 2.606531418859958649e-02 2.875789999961853027e-01 -3.260558843612670898e-01 -4.613460600376129150e-02 -2.195813208818435669e-01 2.266125828027725220e-01 6.338566541671752930e-02 -3.144454658031463623e-01 -2.352670580148696899e-02 2.724346816539764404e-01 1.265927702188491821e-01 2.965950369834899902e-01 4.418573155999183655e-02 -1.155118551105260849e-02 6.585136987268924713e-03 -2.397566661238670349e-02
3.153964877128601074e-01 8.529981225728988647e-02 -3.184974566102027893e-02 1.609880290925502777e-02 2.412597835063934326e-02 -1.954935044050216675e-01 2.994957268238067627e-01 -1.069452911615371704e-01 5.115711688995361328e-02 -2.299070060253143311e-01 -1.178091764450073242e-01 -2.416005134582519531e-01 -4.524867609143257141e-02 -2.127275913953781128e-01 -4.310722053050994873e-01 1.048246920108795166e-01 -1.995556987822055817e-02 1.098042652010917664e-01 -3.187095373868942261e-02 -4.901373758912086487e-03 -1.806412339210510254e-01 -1.721444875001907349e-01 1.375483423471450806e-01 -9.960842877626419067e-02 -2.330384589731693268e-02 -1.662389002740383148e-02 1.278721392154693604e-01 4.183939099311828613e-01 2.587928995490074158e-02 -1.914727687835693359e-01 -2.144701480865478516e-01 7.081742398440837860e-03
1.375681459903717041e-01 -7.976936176419258118e-03 5.250061675906181335e-02 1.901488401927053928e-03 -8.463205397129058838e-02 8.535004407167434692e-02 1.504978984594345093e-01 1.460983008146286011e-01 7.743597775697708130e-02 1.244581788778305054e-01 1.560594588518142700e-01 -1.052491739392280579e-01 -6.617575138807296753e-02 1.260738074779510498e-01 -7.206757366657257080e-02 3.161087930202484131e-01 -3.995536267757415771e-02 7.997213304042816162e-02 -8.454474806785583496e-02 -1.392702758312225342e-01 -1.736657023429870605e-01 -5.129983276128768921e-02 3.990831319242715836e-03 -3.771730661392211914e-01 -2.182690948247909546e-01 -2.109318822622299194e-01 1.504479646682739258e-01 6.455236114561557770e-03 -1.606100499629974365e-01 -2.006328552961349487e-01 -5.785015821456909180e-01 1.112357303500175476e-01
1.603745967149734497e-01 -3.078551292419433594e-01 2.012364715337753296e-01 -4.134727269411087036e-02 -2.026643455028533936e-01 2.183073610067367554e-01 1.434211730957031250e-01 1.444857716560363770e-01 3.189695999026298523e-02 8.277025073766708374e-02 -3.003537058830261230e-01 -2.069347202777862549e-01 4.180260002613067627e-01 -2.206162661314010620e-01 -2.779983580112457275e-01 1.156096607446670532e-01 -2.766780853271484375e-01 -9.438956528902053833e-02 8.238133974373340607e-03 -1.704317480325698853e-01 -5.710538104176521301e-02 8.005649596452713013e-02 3.700543567538261414e-02 -6.491601467132568359e-02 -2.886287271976470947e-01 2.719465829432010651e-02 4.990544170141220093e-02 1.295526474714279175e-01 5.295035243034362793e-02 -5.701332911849021912e-02 -5.503949522972106934e-02 -9.960573166608810425e-02
1.054446473717689514e-01 -3.435950726270675659e-02 7.069048285484313965e-02 -1.657539159059524536e-01 7.845269888639450073e-02 1.922420710325241089e-01 2.221956402063369751e-01 -7.757601141929626465e-02 2.007242590188980103e-01 9.847192466259002686e-02 -1.109624952077865601e-01 -4.381521139293909073e-03 -1.557783782482147217e-02 -1.255555171519517899e-02 -7.102324813604354858e-02 6.666696071624755859e-02 5.028272792696952820e-02 2.193432450294494629e-01 -1.625631898641586304e-01 -1.901279091835021973e-01 -2.607531547546386719e-01 -5.669831112027168274e-02 5.125208944082260132e-02 -3.451153934001922607e-01 6.109317392110824585e-02 -2.742436528205871582e-01 2.477961331605911255e-01 -1.781818340532481670e-03 1.208778005093336105e-02 -3.884742259979248047e-01 -4.323793053627014160e-01 2.964108716696500778e-03
2.439447343349456787e-01 -7.246168702840805054e-02 -1.373160183429718018e-01 -1.710747182369232178e-01 1.355787664651870728e-01 -5.913888569921255112e-03 -1.463643908500671387e-01 -1.015710458159446716e-01 -8.434001356363296509e-03 1.674938350915908813e-01 -4.803090915083885193e-02 -7.443156093358993530e-02 -5.464095622301101685e-02 2.765875756740570068e-01 -1.538847833871841431e-01 1.015589609742164612e-01 6.569539755582809448e-02 2.859235107898712158e-01 4.374895244836807251e-02 -3.361048102378845215e-01 -2.173273116350173950e-01 2.968246936798095703e-01 2.917430102825164795e-01 -1.185880899429321289e-01 1.123978793621063232e-01 2.042532712221145630e-01 1.703692525625228882e-01 4.746076837182044983e-02 -1.357536315917968750e-01 -3.563776910305023193e-01 -7.317506521940231323e-02 -1.250103116035461426e-01
2.920840978622436523e-01 -3.161184489727020264e-01 -5.007638782262802124e-02 3.733254224061965942e-02 1.900778114795684814e-01 2.633679099380970001e-02 -4.366152361035346985e-02 1.608259975910186768e-01 -9.536882489919662476e-02 -7.344562560319900513e-02 2.071580141782760620e-01 -2.290319502353668213e-01 8.755309134721755981e-02 -3.351830691099166870e-02 -1.833265125751495361e-01 1.476740650832653046e-02 -9.653058648109436035e-02 3.399246335029602051e-01 3.179047405719757080e-01 2.166470587253570557e-01 -2.199724502861499786e-02 2.599851042032241821e-02 1.370261311531066895e-01 -1.476369649171829224e-01 -3.445830643177032471e-01 1.568542569875717163e-01 1.466013044118881226e-01 -2.728302963078022003e-02 1.193947494029998779e-01 -1.265046298503875732e-01 -2.242493480443954468e-01 -1.818316429853439331e-01
2.718449532985687256e-01 -5.260647088289260864e-02 2.352832555770874023e-01 2.319239526987075806e-01 8.002484589815139771e-02 4.433523863554000854e-02 1.523170471191406250e-01 1.629312336444854736e-01 -9.829359129071235657e-03 8.836089074611663818e-02 -2.160031795501708984e-01 -2.081770747900009155e-01 2.247115189675241709e-04 -1.838897615671157837e-01 -2.665536291897296906e-02 1.634850054979324341e-01 2.251552045345306396e-01 1.681650578975677490e-01 -1.739838868379592896e-01 -4.857038706541061401e-02 -2.345492132008075714e-02 1.666618138551712036e-01 1.027296334505081177e-01 -1.337647736072540283e-01 -2.694630064070224762e-02 4.233909025788307190e-02 4.676333442330360413e-02 1.006710231304168701e-01 2.116745859384536743e-01 -1.231968253850936890e-01 -4.902957379817962646e-01 3.366401493549346924e-01
7.218398898839950562e-02 -2.958408184349536896e-02 1.840006113052368164e-01 6.868522614240646362e-02 1.159183457493782043e-01 1.194633822888135910e-02 2.294621616601943970e-01 1.220418605953454971e-02 -1.602579206228256226e-01 1.660298109054565430e-01 -4.994119703769683838e-02 6.243045255541801453e-02 3.021176457405090332e-01 1.225721910595893860e-01 -3.494461476802825928e-01 2.184101045131683350e-01 -2.560501098632812500e-01 4.068470597267150879e-01 -1.533059179782867432e-01 -1.104930788278579712e-01 -6.975744664669036865e-02 -1.477454453706741333e-01 2.828672528266906738e-01 -3.103009164333343506e-01 1.363108027726411819e-02 -4.654801264405250549e-02 2.473371475934982300e-02 9.610632807016372681e-02 1.068559810519218445e-01 -1.865223497152328491e-01 9.087090194225311279e-02 1.293993443250656128e-01
-9.494309872388839722e-02 -4.231955856084823608e-02 -1.223733201622962952e-01 -1.398087292909622192e-01 -2.016587182879447937e-02 2.240581661462783813e-01 2.563122510910034180e-01 -1.190295442938804626e-01 1.456697564572095871e-02 3.483911603689193726e-02 -4.819385334849357605e-02 -2.707086205482482910e-01 2.210237383842468262e-01 6.811908632516860962e-02 -2.454502433538436890e-01 2.692313790321350098e-01 -2.855393290519714355e-01 2.107668966054916382e-01 1.130938604474067688e-01 -7.891869544982910156e-02 -4.268255531787872314e-01 -1.297772973775863647e-01 4.586407542228698730e-02 -9.620459377765655518e-02 -1.549967676401138306e-01 8.148760348558425903e-02 3.641842305660247803e-01 -1.708857715129852295e-02 -4.997346177697181702e-02 -8.321448415517807007e-02 9.718892979435622692e-04 1.805029213428497314e-01
3.799213469028472900e-01 -6.895241886377334595e-02 1.081159114837646484e-01 -1.961046606302261353e-01 1.742102652788162231e-01 2.281027585268020630e-01 1.679501831531524658e-01 9.038336575031280518e-02 -1.773567944765090942e-01 1.537325680255889893e-01 -1.693588942289352417e-01 -4.310204088687896729e-01 -1.131578311324119568e-01 2.824739217758178711e-01 -5.044500902295112610e-02 -7.398297637701034546e-02 8.113011717796325684e-02 1.746415346860885620e-01 1.708594113588333130e-01 9.164475835859775543e-03 -2.304179668426513672e-01 -2.554883062839508057e-01 1.161635071039199829e-01 5.414023622870445251e-02 -1.222027391195297241e-01 1.340770162642002106e-02 2.245282083749771118e-01 6.295349448919296265e-02 1.873529553413391113e-01 5.381349101662635803e-02 -5.001832917332649231e-02 2.645041793584823608e-02
2.733340561389923096e-01 -2.001582831144332886e-01 1.656448990106582642e-01 3.611184656620025635e-02 8.867184817790985107e-02 1.197687461972236633e-01 -3.456814587116241455e-02 -6.415510922670364380e-02 -4.282603412866592407e-02 1.382699757814407349e-01 1.104582380503416061e-02 -1.280717849731445312e-01 1.763207018375396729e-01 1.696550101041793823e-01 -4.325193762779235840e-01 9.477604925632476807e-02 6.426572334021329880e-03 2.554172277450561523e-01 2.830923199653625488e-01 -3.678310313262045383e-04 -1.064029484987258911e-01 -1.531498413532972336e-02 -1.613106429576873779e-01 -3.735918318852782249e-03 -3.153507709503173828e-01 1.615681350231170654e-01 5.674682930111885071e-02 2.401798069477081299e-01 3.906469047069549561e-01 -1.004786863923072815e-01 5.128567665815353394e-02 2.757278829813003540e-02
2.269133329391479492e-01 -5.970360338687896729e-02 8.767755329608917236e-02 7.220266759395599365e-02 1.159168481826782227e-01 -5.747265368700027466e-02 2.858155667781829834e-01 -6.151651591062545776e-02 2.440026253461837769e-01 -6.859280169010162354e-02 -1.436400711536407471e-01 -1.195262297987937927e-01 1.412821263074874878e-01 1.682275682687759399e-01 -2.920757830142974854e-01 2.205694317817687988e-01 -2.393177896738052368e-01 -9.939116984605789185e-02 -1.151473969221115112e-01 -1.230504363775253296e-01 -3.301392793655395508e-01 -1.574942022562026978e-01 1.714466214179992676e-01 1.920208185911178589e-01 1.301043927669525146e-01 1.761059612035751343e-01 3.201745152473449707e-01 -3.485957905650138855e-02 -2.520282007753849030e-02 -1.179622486233711243e-01 -2.644852697849273682e-01 -1.290918737649917603e-01
3.731008172035217285e-01 -1.305252313613891602e-01 -1.238908395171165466e-01 -6.497576832771301270e-02 1.812166124582290649e-01 2.778643369674682617e-01 9.904619306325912476e-02 -2.233748883008956909e-01 -5.247790738940238953e-02 -4.080306366086006165e-02 2.920255996286869049e-03 -1.481428891420364380e-01 -1.885391026735305786e-02 2.079414278268814087e-01 -1.397644430398941040e-01 1.571808755397796631e-01 -5.580010637640953064e-02 1.836792826652526855e-01 4.831354320049285889e-01 -1.479527354240417480e-01 5.676712095737457275e-02 2.015096694231033325e-01 1.952650845050811768e-01 -1.736158281564712524e-01 -2.572480440139770508e-01 -3.791465191170573235e-03 -1.333304643630981445e-01 5.429072305560112000e-02 6.713294982910156250e-02 -7.844898849725723267e-02 -1.244682297110557556e-01 -1.513107419013977051e-01
2.391180247068405151e-01 -1.421538144350051880e-01 -1.690109521150588989e-01 -4.063063859939575195e-02 2.198121696710586548e-01 1.549117267131805420e-01 1.676702350378036499e-01 1.752045564353466034e-02 4.482991993427276611e-03 1.826041340827941895e-01 9.534850716590881348e-03 -2.166156098246574402e-02 2.777766250073909760e-02 6.838949024677276611e-02 -4.669713377952575684e-01 6.040100380778312683e-02 -2.114683017134666443e-02 3.359699845314025879e-01 2.126767039299011230e-01 8.760060369968414307e-02 5.418244376778602600e-02 7.660789042711257935e-02 3.041231036186218262e-01 -3.031263351440429688e-01 -2.288071364164352417e-01 -1.468591392040252686e-01 1.007626429200172424e-01 6.495360285043716431e-02 1.370364576578140259e-01 -5.939418449997901917e-02 6.248718500137329102e-02 -2.380488663911819458e-01
-7.869407534599304199e-03 -9.735576063394546509e-02 -2.104154080152511597e-01 -5.387962609529495239e-02 2.789058089256286621e-01 1.945361495018005371e-01 1.200778707861900330e-01 -2.682210318744182587e-02 -3.030733764171600342e-01 1.348651945590972900e-01 -1.669078171253204346e-01 -8.594435453414916992e-02 2.634429335594177246e-01 4.620320722460746765e-02 -2.328185439109802246e-01 2.503165788948535919e-02 2.038123160600662231e-01 -1.008141040802001953e-01 2.647643983364105225e-01 -2.722018957138061523e-01 -1.791233122348785400e-01 -3.893766924738883972e-02 2.256328314542770386e-01 7.033527642488479614e-02 -2.286446690559387207e-01 -8.875074796378612518e-03 -1.056829318404197693e-01 -1.086062043905258179e-01 2.042496949434280396e-01 -1.852155476808547974e-01 -2.973304092884063721e-01 -1.255059987306594849e-01
3.458247780799865723e-01 -3.117349743843078613e-02 -9.597649425268173218e-02 -9.544812142848968506e-02 -3.494731336832046509e-02 3.076603710651397705e-01 4.040305688977241516e-02 2.557561099529266357e-01 1.314529180526733398e-01 2.570962011814117432e-01 4.825115203857421875e-02 -1.898747235536575317e-01 4.651046358048915863e-03 5.163950379937887192e-03 -1.895279586315155029e-01 1.061268001794815063e-01 -9.729972481727600098e-02 2.214637584984302521e-02 -1.482142210006713867e-01 3.380843400955200195e-01 -8.263010531663894653e-02 -1.158926114439964294e-01 4.161222875118255615e-01 -2.675697207450866699e-01 -7.186158746480941772e-02 1.807982623577117920e-01 3.075483068823814392e-02 2.697234228253364563e-02 1.728787124156951904e-01 -1.486324965953826904e-01 -1.214611157774925232e-01 -1.082018166780471802e-01
5.599134415388107300e-02 -6.991872098296880722e-03 -1.063026115298271179e-01 -9.440968185663223267e-02 1.302687972784042358e-01 -3.822211176156997681e-02 2.879988849163055420e-01 3.253470659255981445e-01 -7.104009389877319336e-02 1.393824219703674316e-01 -6.918106973171234131e-02 -2.954395711421966553e-01 8.554370701313018799e-02 4.516022503376007080e-01 -2.579706609249114990e-01 3.022076003253459930e-02 -5.303336679935455322e-02 2.995968163013458252e-01 -9.489298611879348755e-02 4.856824502348899841e-02 1.612428016960620880e-02 1.147284433245658875e-01 2.359690219163894653e-01 3.263846039772033691e-02 -7.010848820209503174e-02 1.752166002988815308e-01 4.450565576553344727e-02 2.909443676471710205e-01 -2.722805365920066833e-02 -1.024168282747268677e-01 -1.263996809720993042e-01 -2.248379141092300415e-01
2.188436090946197510e-01 -1.249438598752021790e-01 -1.386476308107376099e-01 5.556732043623924255e-02 2.567998170852661133e-01 1.187142655253410339e-01 -1.396156400442123413e-01 1.404018402099609375e-01 5.367772188037633896e-03 -3.333386033773422241e-03 6.416733562946319580e-02 -5.663749203085899353e-02 -1.144167408347129822e-01 2.111015319824218750e-01 -1.338934712111949921e-02 1.849023103713989258e-01 1.588092297315597534e-01 1.744676530361175537e-01 1.641972362995147705e-01 -1.085702329874038696e-01 -3.054552376270294189e-01 1.246425136923789978e-01 3.748458921909332275e-01 -1.099429950118064880e-01 -2.408261410892009735e-03 7.518406212329864502e-02 -7.881125435233116150e-03 2.177089750766754150e-01 -3.674198314547538757e-02 -4.970149695873260498e-01 -6.375707685947418213e-02 -1.848053932189941406e-01
2.114233374595642090e-01 -5.773695930838584900e-02 4.633388668298721313e-02 1.236934307962656021e-02 3.686684370040893555e-02 1.357995718717575073e-01 3.685759902000427246e-01 8.804697543382644653e-02 -1.847232729196548462e-01 7.714244723320007324e-02 -4.809953272342681885e-02 -6.794773042201995850e-02 -8.247511088848114014e-02 -8.482476323843002319e-02 1.172274872660636902e-01 1.541377454996109009e-01 -1.163913309574127197e-01 1.485880613327026367e-01 -1.982638537883758545e-01 -9.554816037416458130e-02 -8.155588060617446899e-02 1.638274341821670532e-01 1.331398338079452515e-01 -1.900259256362915039e-01 -3.278063535690307617e-01 -1.831402629613876343e-01 6.069714203476905823e-02 1.298309769481420517e-02 1.036021336913108826e-01 -3.027763664722442627e-01 -4.796374440193176270e-01 1.976461857557296753e-01
7.640665024518966675e-02 -1.137205138802528381e-01 2.767474204301834106e-02 -9.534432739019393921e-02 4.295982420444488525e-02 2.402923069894313812e-02 1.534907370805740356e-01 8.546385914087295532e-02 2.192858308553695679e-01 6.845925748348236084e-02 -1.416646391153335571e-01 -3.641791641712188721e-02 -3.389423713088035583e-02 4.545266553759574890e-02 -7.810181379318237305e-02 2.094982713460922241e-01 3.909025341272354126e-03 2.627044320106506348e-01 -7.873707264661788940e-02 -1.648421138525009155e-01 -1.997987180948257446e-01 -1.167384460568428040e-01 -1.298293750733137131e-02 -3.777076900005340576e-01 1.289461553096771240e-01 -3.221786618232727051e-01 1.077471747994422913e-01 5.901579931378364563e-02 5.461816210299730301e-03 -3.194127678871154785e-01 -5.221919417381286621e-01 4.094875976443290710e-02
-2.439541816711425781e-01 -3.127370178699493408e-01 -1.098836958408355713e-01 3.465886786580085754e-02 -8.686649799346923828e-02 1.973299831151962280e-01 1.215320229530334473e-01 7.027611881494522095e-02 -1.357308924198150635e-01 9.199545532464981079e-02 -9.114786982536315918e-02 -5.593751370906829834e-02 2.007573693990707397e-01 -1.572484076023101807e-01 -1.648087203502655029e-01 -2.297678589820861816e-02 -1.394138950854539871e-02 2.267600595951080322e-01 -1.928217150270938873e-02 -2.712430059909820557e-01 -2.162331044673919678e-01 3.933649361133575439e-01 2.429915368556976318e-01 -9.034893661737442017e-02 1.129226684570312500e-01 1.683286204934120178e-02 2.010605931282043457e-01 1.827086657285690308e-01 -5.398840084671974182e-02 -3.380797207355499268e-01 -1.722708493471145630e-01 6.463154405355453491e-02
3.361799716949462891e-01 -1.479715257883071899e-01 -4.874005541205406189e-02 6.262594461441040039e-02 1.468646619468927383e-02 6.844201683998107910e-02 1.472604721784591675e-01 1.569909416139125824e-02 -1.475634127855300903e-01 3.615431189537048340e-01 8.695627748966217041e-02 9.643441438674926758e-02 -5.303585156798362732e-02 3.184639811515808105e-01 -7.876547425985336304e-02 2.754627764225006104e-01 -4.213052242994308472e-02 2.335038036108016968e-01 2.856246829032897949e-01 -2.030728608369827271e-01 3.159509599208831787e-02 2.077389061450958252e-01 -5.517582967877388000e-02 -5.046159774065017700e-02 -1.327939033508300781e-01 -4.288992285728454590e-02 -1.553195267915725708e-01 2.302592545747756958e-01 2.120187729597091675e-01 2.474766224622726440e-02 -3.221001327037811279e-01 3.871592134237289429e-02
3.654295206069946289e-01 6.327425688505172729e-02 1.281153857707977295e-01 -9.401196241378784180e-02 -1.977123320102691650e-01 1.259856224060058594e-01 2.373544722795486450e-01 9.351141005754470825e-02 8.271409571170806885e-02 1.587097495794296265e-01 -1.322883218526840210e-01 -1.289607733488082886e-01 1.752993017435073853e-01 -1.426271647214889526e-01 -3.017302155494689941e-01 3.056669421494007111e-02 1.222505122423171997e-01 3.979102149605751038e-02 2.040881216526031494e-01 7.218953222036361694e-02 -1.684401780366897583e-01 -2.759468741714954376e-02 1.867865324020385742e-01 -4.779332876205444336e-01 2.996954694390296936e-02 4.149866849184036255e-02 1.653040498495101929e-01 1.623405814170837402e-01 2.550998926162719727e-01 -1.823029667139053345e-02 -4.538194462656974792e-02 1.683733016252517700e-01
4.405831396579742432e-01 -4.473747909069061279e-01 -1.459436416625976562e-01 -2.658407948911190033e-02 6.042435020208358765e-02 2.005251944065093994e-01 -8.216505497694015503e-02 -1.823880337178707123e-02 -6.401625275611877441e-02 1.699655354022979736e-01 -9.609350562095642090e-02 -1.699294745922088623e-01 1.797209233045578003e-01 -5.858610197901725769e-02 -4.683900177478790283e-01 -5.430253595113754272e-02 -1.396727412939071655e-01 1.023121364414691925e-02 2.548604905605316162e-01 6.258649379014968872e-02 -6.409085541963577271e-02 1.798257417976856232e-02 6.917570531368255615e-02 1.504493057727813721e-01 2.788376249372959137e-02 4.870146512985229492e-02 9.502934664487838745e-02 1.616640388965606689e-01 1.427443474531173706e-01 -1.553783714771270752e-01 -2.565466566011309624e-04 -2.134214155375957489e-02
1.517329961061477661e-01 -2.096274644136428833e-01 9.762882441282272339e-02 2.997922152280807495e-02 1.377783566713333130e-01 1.768529862165451050e-01 1.546923536807298660e-02 -1.388756483793258667e-01 1.437061093747615814e-02 1.290996819734573364e-01 5.748505517840385437e-02 5.187404900789260864e-02 1.241519749164581299e-01 3.867271821945905685e-03 -5.112760663032531738e-01 2.408664524555206299e-01 2.728218138217926025e-01 1.836245656013488770e-01 -6.528867036104202271e-02 -4.664841666817665100e-02 -2.406102865934371948e-01 2.139183878898620605e-01 -1.025175079703330994e-01 -1.325985044240951538e-01 -3.046590983867645264e-01 9.794998914003372192e-02 2.207734584808349609e-01 7.207341492176055908e-02 9.737081080675125122e-02 -2.378337830305099487e-01 2.986089326441287994e-02 -1.596274524927139282e-01
1.686840876936912537e-02 -2.431181669235229492e-01 -3.747382760047912598e-02 -1.338937133550643921e-01 -2.323231659829616547e-02 2.792434394359588623e-01 1.553514897823333740e-01 2.242030501365661621e-01 -3.444617688655853271e-01 8.633574098348617554e-02 -3.613649904727935791e-01 -2.715089023113250732e-01 -1.367955654859542847e-01 -2.625944316387176514e-01 -9.874448180198669434e-02 2.215033322572708130e-01 -8.771919459104537964e-02 1.511764079332351685e-01 1.407572478055953979e-01 -1.509890407323837280e-01 -1.160168945789337158e-01 1.606183499097824097e-01 1.677388697862625122e-01 -1.507415622472763062e-01 -2.209728956222534180e-01 -3.145065903663635254e-02 -1.525384932756423950e-01 2.162121981382369995e-02 4.769367724657058716e-02 -1.033319607377052307e-01 -2.041671425104141235e-01 3.024118486791849136e-04
2.178982645273208618e-01 -6.042100861668586731e-02 -1.188743487000465393e-02 -2.312116473913192749e-01 1.753044277429580688e-01 1.574828028678894043e-01 2.005050331354141235e-01 -5.401669815182685852e-02 4.101770371198654175e-02 -5.476476158946752548e-03 -2.605995535850524902e-01 -2.382698953151702881e-01 1.644630432128906250e-01 2.487575262784957886e-01 -5.448726937174797058e-02 3.111306019127368927e-02 -2.897512614727020264e-01 1.471837311983108521e-01 1.182490438222885132e-01 -2.088363319635391235e-01 -1.654700040817260742e-01 9.282064437866210938e-02 6.535705924034118652e-02 -1.216129511594772339e-01 2.642563544213771820e-02 -3.899822533130645752e-01 -5.265516415238380432e-02 1.293061487376689911e-02 3.496967852115631104e-01 1.882053017616271973e-01 -1.999540328979492188e-01 -7.528884708881378174e-02
7.033614069223403931e-02 -3.425574004650115967e-01 -4.663853347301483154e-02 7.299066334962844849e-02 4.567430019378662109e-01 1.641283333301544189e-01 -2.341661155223846436e-01 6.747946143150329590e-02 -8.343359827995300293e-02 6.814450025558471680e-02 -6.793661043047904968e-03 1.138195767998695374e-01 1.778919948264956474e-03 1.164115071296691895e-01 -2.611479461193084717e-01 8.734762668609619141e-02 1.264945417642593384e-01 1.120497137308120728e-01 2.245759069919586182e-01 -3.408727794885635376e-02 -2.084466814994812012e-01 4.387142136693000793e-02 3.656464219093322754e-01 3.161267936229705811e-02 -4.692320153117179871e-02 5.684280768036842346e-02 6.679304689168930054e-02 4.316816478967666626e-02 1.058708131313323975e-01 -2.160763442516326904e-01 -3.546362221240997314e-01 -7.503685355186462402e-02
3.611782789230346680e-01 -4.240046441555023193e-01 -2.489587068557739258e-01 -7.154284417629241943e-02 1.265902966260910034e-01 9.559237398207187653e-03 -1.385073214769363403e-01 -9.197235107421875000e-03 -1.250533945858478546e-02 -1.527698896825313568e-02 3.465198725461959839e-02 -1.460264027118682861e-01 -1.211758702993392944e-01 5.842265486717224121e-02 -7.908564805984497070e-02 2.090828865766525269e-01 1.494522243738174438e-01 3.121121525764465332e-01 2.390930429100990295e-02 -2.374386787414550781e-02 -1.187757030129432678e-01 8.877696841955184937e-02 9.758221358060836792e-02 1.070849820971488953e-01 -2.729866206645965576e-01 6.053779274225234985e-02 2.585910558700561523e-01 -4.641332197934389114e-03 -1.562017351388931274e-01 6.710008531808853149e-02 -3.802778124809265137e-01 -1.176904588937759399e-01
3.922621011734008789e-01 5.771854892373085022e-02 -3.529101312160491943e-01 -8.330234885215759277e-02 1.725019887089729309e-02 2.515975236892700195e-01 2.411603480577468872e-01 -5.182101950049400330e-02 -1.014998927712440491e-01 4.854917153716087341e-02 -4.577749967575073242e-02 6.566958874464035034e-02 1.569963097572326660e-01 1.265842169523239136e-01 -2.968691587448120117e-01 -2.002132087945938110e-01 -1.480201184749603271e-01 1.802429407835006714e-01 2.628673613071441650e-01 -2.707170546054840088e-01 -1.318480521440505981e-01 1.651932597160339355e-01 -9.294620715081691742e-03 -1.416504085063934326e-01 8.965405076742172241e-02 1.580332033336162567e-02 1.827842295169830322e-01 -2.311484701931476593e-02 4.848644509911537170e-02 -2.737515419721603394e-02 -2.045743316411972046e-01 2.238856405019760132e-01
2.678322196006774902e-01 8.648614399135112762e-03 1.314995884895324707e-01 -1.222480162978172302e-01 3.308206796646118164e-02 1.117258146405220032e-01 1.462976932525634766e-01 4.038070142269134521e-02 1.205626353621482849e-01 2.055351287126541138e-01 -1.240779757499694824e-01 -2.793391942977905273e-01 -1.189725324511528015e-01 -2.102902829647064209e-01 1.242008358240127563e-01 2.485765963792800903e-01 3.713012114167213440e-02 -5.945958942174911499e-02 -1.806227564811706543e-01 1.125302352011203766e-02 -1.999201327562332153e-01 1.263265609741210938e-01 3.707773983478546143e-01 -1.664450168609619141e-01 -1.201511770486831665e-01 4.323870316147804260e-02 1.050760895013809204e-01 6.100923940539360046e-02 2.957043051719665527e-01 -2.665668725967407227e-01 -2.645942270755767822e-01 2.349373400211334229e-01
3.728142082691192627e-01 3.146361559629440308e-02 -1.352850049734115601e-01 6.386154890060424805e-02 2.037604004144668579e-01 1.509729865938425064e-02 3.092993497848510742e-01 -2.382089197635650635e-02 -4.546922072768211365e-02 1.357579082250595093e-01 -1.361367385834455490e-02 -2.723181154578924179e-03 -2.125972509384155273e-01 2.692168578505516052e-03 7.131870836019515991e-02 -7.979588955640792847e-02 -4.851660691201686859e-03 1.066433489322662354e-01 -2.829555571079254150e-01 -1.181146577000617981e-01 -3.671944513916969299e-02 6.393614411354064941e-02 2.553520537912845612e-02 -9.379533678293228149e-02 -2.747363150119781494e-01 -1.243496164679527283e-01 2.233763784170150757e-01 1.339479833841323853e-01 6.218770146369934082e-02 -2.761238813400268555e-01 -5.102189183235168457e-01 5.288084968924522400e-02
2.145118862390518188e-01 -1.754663139581680298e-02 -2.927024364471435547e-01 1.134443283081054688e-01 -3.634272143244743347e-02 3.159282803535461426e-01 -6.234099157154560089e-03 2.201166749000549316e-01 5.010059848427772522e-02 1.574378907680511475e-01 6.821151822805404663e-02 -6.130531802773475647e-02 -9.892758727073669434e-02 1.742897927761077881e-01 -3.540706932544708252e-01 -3.944884240627288818e-02 -2.627038210630416870e-02 2.267980426549911499e-01 -4.609157517552375793e-02 -1.824762672185897827e-01 -4.955266416072845459e-02 -2.602656558156013489e-02 3.641570731997489929e-02 7.007634639739990234e-02 2.262044325470924377e-02 7.758291065692901611e-02 -1.658922582864761353e-01 2.058787345886230469e-01 -1.856260001659393311e-01 -4.641236662864685059e-01 -2.468847781419754028e-01 -1.361647546291351318e-01
-4.151128232479095459e-03 -9.988734871149063110e-02 1.588082909584045410e-01 3.411465883255004883e-02 -1.446472257375717163e-01 9.241094440221786499e-02 1.200465932488441467e-01 2.003917992115020752e-01 -1.444541662931442261e-01 -6.880412250757217407e-02 -2.221539169549942017e-01 -1.985840201377868652e-01 5.026112869381904602e-02 2.251258045434951782e-01 -3.809036687016487122e-02 -1.904650479555130005e-01 -2.126275096088647842e-03 1.538971215486526489e-01 -8.140625059604644775e-02 -2.105002105236053467e-02 -7.137567549943923950e-02 1.560660004615783691e-01 1.192066371440887451e-01 -4.362711608409881592e-01 -2.038284540176391602e-01 3.900270909070968628e-02 1.257353089749813080e-02 1.480183843523263931e-02 1.737788319587707520e-01 -2.861704826354980469e-01 -4.177991449832916260e-01 2.818161547183990479e-01
1.276245862245559692e-01 2.878916077315807343e-02 3.983534127473831177e-02 -7.052537798881530762e-02 3.751975893974304199e-01 2.229270935058593750e-01 1.546024978160858154e-01 2.459585368633270264e-01 -1.372164208441972733e-02 2.090314477682113647e-01 -6.420949101448059082e-02 -2.949517667293548584e-01 2.470716089010238647e-02 2.420105040073394775e-01 -1.800470203161239624e-01 -6.135779619216918945e-02 -4.312873817980289459e-03 3.295272886753082275e-01 1.524365320801734924e-02 -2.718227170407772064e-02 -1.118079666048288345e-02 1.797037124633789062e-01 6.186238490045070648e-03 -3.569273948669433594e-01 -4.882541298866271973e-02 2.303980737924575806e-01 2.066202312707901001e-01 1.866087466478347778e-01 -1.330884099006652832e-01 -1.499307807534933090e-03 -1.825774013996124268e-01 -1.327742338180541992e-01
4.451023936271667480e-01 -1.901369988918304443e-01 -1.495258510112762451e-02 5.147470533847808838e-02 4.456587135791778564e-02 2.121612280607223511e-01 -7.394715398550033569e-02 -2.247965633869171143e-01 8.095799386501312256e-02 1.418955903500318527e-02 1.053899247199296951e-02 -2.017927616834640503e-01 2.814020812511444092e-01 -3.602189570665359497e-02 -5.300354361534118652e-01 -1.319960206747055054e-01 -1.549287606030702591e-02 7.834340631961822510e-02 2.490509748458862305e-01 2.207747660577297211e-02 -5.906667932868003845e-02 -7.408438622951507568e-02 5.469513684511184692e-02 -3.503506630659103394e-02 9.616678208112716675e-02 1.147724837064743042e-01 1.448667049407958984e-01 1.907896697521209717e-01 7.366546243429183960e-02 -7.541456073522567749e-02 -2.457073181867599487e-01 6.671484094113111496e-03
2.031640261411666870e-01 -1.331656724214553833e-01 -2.359444275498390198e-02 2.787416279315948486e-01 1.117785349488258362e-01 -2.261758595705032349e-02 7.084482908248901367e-02 -1.176543161273002625e-01 -2.749119140207767487e-02 2.443494051694869995e-01 -2.498319298028945923e-01 -3.449418246746063232e-01 4.918792098760604858e-02 1.240492984652519226e-01 1.314426586031913757e-02 1.033188998699188232e-01 4.194840788841247559e-02 -9.608044475317001343e-02 -4.856333509087562561e-02 -1.144329831004142761e-01 2.862253598868846893e-02 1.948629468679428101e-01 1.731408983469009399e-01 -2.216242700815200806e-01 -9.482856839895248413e-02 -8.380410075187683105e-02 1.324844956398010254e-01 5.067713558673858643e-02 3.452940285205841064e-01 -2.013927251100540161e-01 -3.569760024547576904e-01 3.044119477272033691e-01
1.820603162050247192e-01 -2.755171060562133789e-02 -1.623649895191192627e-01 -1.608023196458816528e-01 -8.851791918277740479e-02 2.261069566011428833e-01 1.670981794595718384e-01 -6.638878583908081055e-02 -2.063820809125900269e-01 -6.572213023900985718e-03 5.895665660500526428e-02 -7.227350771427154541e-02 -5.167739093303680420e-02 2.021039128303527832e-01 -4.405998587608337402e-01 7.450570911169052124e-02 -1.745578795671463013e-01 3.866764008998870850e-01 2.892417311668395996e-01 -2.507062554359436035e-01 7.328680902719497681e-02 -3.575529903173446655e-02 -1.300617009401321411e-01 -1.489017754793167114e-01 1.138482391834259033e-01 1.122274547815322876e-01 8.726298063993453979e-02 1.941473782062530518e-01 1.106015816330909729e-01 -1.817180663347244263e-01 -1.960273087024688721e-01 3.561475872993469238e-02
2.193330600857734680e-02 -1.199440099298954010e-02 1.580514907836914062e-01 -8.611726015806198120e-02 1.593993604183197021e-01 1.041897833347320557e-01 9.510435163974761963e-02 -6.255301833152770996e-02 5.810236185789108276e-02 1.561204940080642700e-01 -1.814494282007217407e-01 2.310393378138542175e-02 -2.312500774860382080e-02 5.184389650821685791e-02 -6.156680360436439514e-02 1.789202392101287842e-01 1.410993933677673340e-01 2.839530408382415771e-01 -8.522354066371917725e-02 -1.950728595256805420e-01 -2.406697422266006470e-01 -5.487297847867012024e-02 1.207934319972991943e-01 -4.018572270870208740e-01 7.330265641212463379e-02 -2.805615067481994629e-01 2.433679699897766113e-01 -1.110305637121200562e-02 8.658533543348312378e-02 -2.589001357555389404e-01 -4.653381109237670898e-01 -1.230333186686038971e-02
-2.244793577119708061e-03 -2.048478275537490845e-01 -1.435209251940250397e-02 -3.140928149223327637e-01 1.143568530678749084e-01 2.529837489128112793e-01 1.972379833459854126e-01 2.830271609127521515e-02 4.911301657557487488e-02 -8.964552730321884155e-02 -3.132468461990356445e-01 -3.939215242862701416e-01 2.580890990793704987e-02 -1.736396849155426025e-01 -2.359707467257976532e-02 -1.129236891865730286e-01 -1.084819734096527100e-01 1.619153916835784912e-01 -2.408673316240310669e-01 7.291411980986595154e-03 -1.864376068115234375e-01 2.784911990165710449e-01 1.949800103902816772e-01 -9.094823151826858521e-02 -3.264061510562896729e-01 7.109802961349487305e-02 1.545832902193069458e-01 1.331188827753067017e-01 6.915544718503952026e-02 -1.340156942605972290e-01 -6.228930875658988953e-02 4.783130250871181488e-03
9.950431436300277710e-02 -1.151820793747901917e-01 -5.052320286631584167e-02 1.241711378097534180e-01 7.095209509134292603e-02 5.876268818974494934e-02 2.324731051921844482e-01 1.234550923109054565e-01 4.132925570011138916e-01 3.209730982780456543e-02 -4.182600229978561401e-02 -2.924314737319946289e-01 1.470773220062255859e-01 1.000036373734474182e-01 1.291973739862442017e-01 -1.145488545298576355e-01 -1.155034825205802917e-01 2.291313260793685913e-01 1.151961088180541992e-02 7.443585433065891266e-03 -1.289095431566238403e-01 7.471538335084915161e-02 7.264862209558486938e-02 -1.351997256278991699e-01 -1.140574663877487183e-01 -8.792210370302200317e-03 2.017300128936767578e-01 1.795271337032318115e-01 3.041826784610748291e-01 -8.773806691169738770e-02 -2.702278792858123779e-01 4.353042542934417725e-01
2.408104091882705688e-01 -1.010004505515098572e-01 1.153829917311668396e-01 -6.676191696897149086e-04 -1.184733957052230835e-02 -5.411271378397941589e-02 9.648667275905609131e-02 1.320948638021945953e-02 2.334611862897872925e-02 4.118758141994476318e-01 1.169404685497283936e-01 -9.857091307640075684e-02 1.241663545370101929e-01 1.638269424438476562e-01 -2.926972210407257080e-01 2.119837850332260132e-01 -9.590792469680309296e-03 1.653446704149246216e-01 -1.674347072839736938e-01 -1.784513443708419800e-01 1.462081372737884521e-01 1.202146559953689575e-01 2.444527857005596161e-02 1.508034858852624893e-02 -2.960123717784881592e-01 -1.115638464689254761e-01 2.733493745326995850e-01 3.461129367351531982e-01 1.746614128351211548e-01 -1.062648817896842957e-01 -9.093709290027618408e-02 -2.662401199340820312e-01
3.459654003381729126e-02 1.556416153907775879e-01 -1.676091998815536499e-01 -1.354783028364181519e-01 -3.872923180460929871e-02 1.539865583181381226e-01 1.927512437105178833e-01 9.221410006284713745e-02 -7.790903002023696899e-02 1.993130296468734741e-01 1.219680719077587128e-02 -1.215549781918525696e-01 5.812658369541168213e-02 2.216904461383819580e-01 -3.840428590774536133e-01 3.772498667240142822e-02 -1.468939781188964844e-01 1.130556538701057434e-01 6.394732743501663208e-02 4.933934658765792847e-02 -2.032505869865417480e-01 3.434362709522247314e-01 3.020789325237274170e-01 -1.086910516023635864e-01 -3.665098845958709717e-01 -8.749055676162242889e-03 -1.293738633394241333e-01 1.051191538572311401e-01 1.167756319046020508e-01 1.953208893537521362e-01 -1.733839064836502075e-01 -2.187591791152954102e-01
3.401865363121032715e-01 -2.221814990043640137e-01 5.629580840468406677e-02 -2.560507357120513916e-01 8.578643947839736938e-02 1.388587653636932373e-01 1.160060763359069824e-01 4.075587987899780273e-01 1.693449169397354126e-01 -7.638967782258987427e-02 -2.808026373386383057e-01 -2.273858338594436646e-01 -5.955118313431739807e-02 1.026931926608085632e-01 -1.861812174320220947e-01 1.941687762737274170e-01 -1.462471336126327515e-01 -2.131607197225093842e-02 1.148579758591949940e-03 -5.784042552113533020e-02 -2.055592536926269531e-01 1.499332040548324585e-01 -5.461276974529027939e-03 -1.052197068929672241e-01 -2.159350663423538208e-01 2.838205099105834961e-01 5.327027291059494019e-02 -1.600249409675598145e-01 -1.116955466568470001e-02 2.263871394097805023e-02 -1.988691836595535278e-01 -1.077558025717735291e-01
2.999215722084045410e-01 -2.340277731418609619e-01 1.022946164011955261e-01 -1.470907628536224365e-01 6.637516617774963379e-02 1.198198553174734116e-02 7.199537754058837891e-02 -9.196709096431732178e-02 2.586994878947734833e-02 2.797003388404846191e-01 -8.187081664800643921e-03 -1.712172478437423706e-02 3.859839960932731628e-02 1.456576883792877197e-01 -4.075303673744201660e-01 2.287724241614341736e-02 -9.777396917343139648e-02 1.028888747096061707e-01 -1.132217794656753540e-01 -6.264658272266387939e-02 -8.491872996091842651e-02 1.326124072074890137e-01 -1.265992410480976105e-02 -3.230104148387908936e-01 -1.436597406864166260e-01 -1.714624911546707153e-01 2.937192618846893311e-01 3.364553153514862061e-01 1.807226538658142090e-01 1.259222812950611115e-02 6.518048048019409180e-02 -2.892307043075561523e-01
4.722581803798675537e-02 -7.775843609124422073e-03 -8.302150294184684753e-03 6.265803426504135132e-02 2.305546030402183533e-02 1.042052656412124634e-01 4.343611896038055420e-01 2.357817888259887695e-01 1.476215273141860962e-01 2.731210887432098389e-01 -1.867380738258361816e-01 -7.151634246110916138e-02 3.615001589059829712e-02 2.138553261756896973e-01 -3.050405681133270264e-01 -2.161689847707748413e-01 -1.140484809875488281e-01 3.153366446495056152e-01 -7.304897997528314590e-03 -1.979124844074249268e-01 -1.259358376264572144e-01 -7.308215834200382233e-03 -1.356523483991622925e-01 -1.111193671822547913e-01 -7.773318886756896973e-02 4.787011817097663879e-02 1.294969916343688965e-01 2.187656760215759277e-01 -1.779723316431045532e-01 1.376832127571105957e-01 -2.655386030673980713e-01 -1.497860848903656006e-01
2.169671356678009033e-01 -7.136426866054534912e-02 2.578388750553131104e-01 -1.226119250059127808e-01 3.837869316339492798e-02 9.983839839696884155e-02 1.889352649450302124e-01 -1.458744704723358154e-02 1.197750791907310486e-01 1.968735009431838989e-01 1.108546257019042969e-01 -9.607597440481185913e-02 1.024356186389923096e-01 -1.299269944429397583e-01 -3.393820524215698242e-01 1.587427854537963867e-01 3.178885951638221741e-02 2.808532416820526123e-01 4.393191635608673096e-01 -9.860902279615402222e-02 -1.736383140087127686e-01 8.365234732627868652e-02 -3.528671339154243469e-02 -1.022327318787574768e-01 -3.394711315631866455e-01 -5.660036206245422363e-02 1.111116930842399597e-01 2.360150814056396484e-01 1.427477002143859863e-01 1.585901081562042236e-01 -4.072830826044082642e-02 -1.070097461342811584e-01
1.466245651245117188e-01 -1.724976748228073120e-01 7.320707663893699646e-03 1.698512583971023560e-01 2.244066633284091949e-02 1.913495808839797974e-01 2.773486375808715820e-01 6.061207968741655350e-03 1.826940476894378662e-01 5.022361874580383301e-02 -2.822977900505065918e-01 -5.513753369450569153e-02 4.169144202023744583e-03 2.158444374799728394e-01 7.985837757587432861e-02 2.273093909025192261e-01 5.528859794139862061e-02 -2.958298102021217346e-02 -3.884459659457206726e-02 -2.254608124494552612e-01 -7.831636816263198853e-02 2.579413354396820068e-01 5.640962719917297363e-02 -2.403093874454498291e-01 -1.285834610462188721e-01 6.835456192493438721e-02 9.980767220258712769e-02 1.667771786451339722e-01 4.031990468502044678e-01 1.976424902677536011e-01 -3.555578887462615967e-01 7.465636730194091797e-02
3.049717471003532410e-02 5.547654628753662109e-02 -3.600863367319107056e-02 -1.257719248533248901e-01 4.041071981191635132e-02 1.349155455827713013e-01 -1.393094211816787720e-01 1.624712795019149780e-01 -6.593547761440277100e-02 -4.575490206480026245e-02 -1.935253590345382690e-01 -1.265625655651092529e-01 2.332319021224975586e-01 4.574952647089958191e-02 -8.317565172910690308e-02 -4.282866418361663818e-02 4.501370713114738464e-02 -7.817506790161132812e-02 1.660800874233245850e-01 -3.688459694385528564e-01 -3.157600462436676025e-01 -1.846586167812347412e-02 2.998584806919097900e-01 -4.830514639616012573e-02 -3.609996140003204346e-01 7.469066977500915527e-02 -1.719513386487960815e-01 -2.861975133419036865e-02 2.806244492530822754e-01 -2.711457908153533936e-01 -2.205440849065780640e-01 -2.383843511343002319e-01
1.251092106103897095e-01 -3.059538304805755615e-01 5.326690152287483215e-02 -8.460535109043121338e-02 3.168799579143524170e-01 2.074197083711624146e-01 1.992842368781566620e-02 7.929231971502304077e-02 3.053426444530487061e-01 -1.474994141608476639e-02 2.222829461097717285e-01 -2.078351005911827087e-02 1.033084839582443237e-01 2.249172776937484741e-01 -2.640451192855834961e-01 5.595616251230239868e-02 -1.741559505462646484e-01 1.638509482145309448e-01 1.698849648237228394e-01 3.459223359823226929e-02 -2.338724881410598755e-01 -2.474013483151793480e-03 -5.941408500075340271e-02 2.659783959388732910e-01 -1.719903200864791870e-02 1.342298686504364014e-01 1.690672934055328369e-01 1.541850864887237549e-01 1.889482438564300537e-01 -3.331632614135742188e-01 -1.325818151235580444e-01 -4.538865014910697937e-02
1.094329655170440674e-01 -1.835117340087890625e-01 5.475853011012077332e-02 -3.770978364627808332e-04 1.008896306157112122e-01 1.082309484481811523e-01 1.011924073100090027e-01 1.445929855108261108e-01 -7.872664183378219604e-02 4.578546807169914246e-02 -4.769052937626838684e-02 -1.181224733591079712e-01 -7.884161919355392456e-02 -3.369313199073076248e-03 -5.086955428123474121e-01 2.840328812599182129e-01 1.931647062301635742e-01 6.844136118888854980e-02 3.337259963154792786e-02 8.040133863687515259e-02 -1.094069108366966248e-01 2.668955028057098389e-01 -1.284757852554321289e-01 -9.534376114606857300e-02 -1.504471749067306519e-01 3.913519904017448425e-02 4.320092499256134033e-01 1.648938655853271484e-01 1.095476299524307251e-01 -2.530299127101898193e-01 5.260191974230110645e-04 -2.360670566558837891e-01
1.345673650503158569e-01 1.289514184463769197e-04 6.423115264624357224e-03 -9.600125998258590698e-02 5.864996835589408875e-02 1.298974156379699707e-01 1.323902159929275513e-01 5.430757626891136169e-02 2.372631132602691650e-01 1.243238896131515503e-01 -1.062749102711677551e-01 9.097706526517868042e-03 -5.732842162251472473e-02 -1.027682200074195862e-01 -6.541363894939422607e-02 2.419633120298385620e-01 1.079964102245867252e-03 2.425984442234039307e-01 -3.357963636517524719e-02 -2.738320827484130859e-01 -1.942941397428512573e-01 -3.866397961974143982e-02 4.518011212348937988e-02 -3.252084255218505859e-01 6.109564751386642456e-02 -2.769724726676940918e-01 1.552753448486328125e-01 1.117089688777923584e-01 -2.824463136494159698e-02 -4.352222383022308350e-01 -4.055977165699005127e-01 1.351633518934249878e-01
5.540454387664794922e-01 1.159195005893707275e-01 -8.759331703186035156e-02 -6.423393636941909790e-02 2.408500164747238159e-01 3.588450849056243896e-01 4.856394976377487183e-02 2.107929624617099762e-02 2.223295867443084717e-01 1.781356632709503174e-01 -1.477309763431549072e-01 -1.310688257217407227e-01 6.347085535526275635e-02 8.316808938980102539e-02 -1.189693734049797058e-01 -7.575143128633499146e-02 -1.438544094562530518e-01 -3.060611523687839508e-02 -4.287262260913848877e-02 -9.628975391387939453e-02 -1.958580017089843750e-01 -1.809074729681015015e-01 1.932480037212371826e-01 -2.751145958900451660e-01 -7.694918662309646606e-02 1.979296207427978516e-01 1.626473665237426758e-01 -5.312456563115119934e-02 1.592171937227249146e-01 2.267395891249179840e-02 -2.706612087786197662e-02 -9.685643017292022705e-02
2.713324427604675293e-01 4.910455644130706787e-02 2.381455600261688232e-01 -8.395859599113464355e-02 -3.875067457556724548e-02 3.081618845462799072e-01 3.151650428771972656e-01 2.394330874085426331e-02 -1.909889578819274902e-01 9.830449707806110382e-03 -8.143680542707443237e-02 -4.588783383369445801e-01 -7.196918874979019165e-02 2.009895741939544678e-01 -2.479387521743774414e-01 2.928355894982814789e-02 6.426273286342620850e-02 1.097256988286972046e-01 5.823993124067783356e-03 -7.244896888732910156e-02 -2.647361755371093750e-01 -1.169613748788833618e-01 3.244917690753936768e-01 1.345946639776229858e-01 -1.341259032487869263e-01 4.092408344149589539e-02 4.836397618055343628e-02 3.161263465881347656e-02 2.151613533496856689e-01 2.144638076424598694e-02 -4.480072110891342163e-02 -4.198641330003738403e-02
2.073013931512832642e-01 -1.261234134435653687e-01 -2.386072874069213867e-01 1.958069056272506714e-01 -3.247097879648208618e-02 -1.644717156887054443e-01 -5.251967534422874451e-02 8.446120657026767731e-03 1.495061367750167847e-01 -2.538966238498687744e-01 1.812153160572052002e-01 -1.972801983356475830e-01 1.569266468286514282e-01 2.833799421787261963e-01 -4.424753189086914062e-01 1.905708611011505127e-01 7.450439035892486572e-02 2.453590333461761475e-01 1.508492678403854370e-01 -2.229826003313064575e-01 -1.434583961963653564e-01 -4.406538233160972595e-02 -9.973255544900894165e-02 -1.764911264181137085e-01 -2.029893100261688232e-01 7.110594958066940308e-02 1.042144075036048889e-01 5.915667116641998291e-02 1.120951399207115173e-01 -1.212300434708595276e-01 -1.719555109739303589e-01 2.533987630158662796e-03
1.771543025970458984e-01 -5.526934936642646790e-02 -6.639070063829421997e-02 -2.145467326045036316e-03 -1.091587245464324951e-01 -2.614371180534362793e-01 3.324863910675048828e-01 1.228727176785469055e-01 5.831683427095413208e-02 4.486962035298347473e-02 -1.611159145832061768e-01 -1.760973334312438965e-01 9.505185484886169434e-02 2.563288211822509766e-01 -3.281309306621551514e-01 1.340213567018508911e-01 -2.875614464282989502e-01 2.229573279619216919e-01 -1.819805949926376343e-01 -2.346261292695999146e-01 -1.473184078931808472e-01 1.665029376745223999e-01 2.124299407005310059e-01 -2.532372474670410156e-01 -1.153467297554016113e-01 -7.239316124469041824e-03 -9.798373281955718994e-02 1.823250055313110352e-01 1.718582063913345337e-01 -1.575410813093185425e-01 -3.266214579343795776e-02 -4.017866402864456177e-02
1.769042462110519409e-01 -2.255585044622421265e-01 3.315544221550226212e-03 1.407300829887390137e-01 6.376894563436508179e-02 5.785280093550682068e-02 -2.677922844886779785e-01 1.482049375772476196e-01 -1.185298524796962738e-02 -1.749007254838943481e-01 4.649121314287185669e-02 -1.634319573640823364e-01 1.690168082714080811e-01 7.563741505146026611e-02 -2.046134024858474731e-01 1.135249137878417969e-01 4.329010471701622009e-02 3.112652897834777832e-01 1.339300423860549927e-01 -1.124701946973800659e-01 -2.115901708602905273e-01 1.284032762050628662e-01 2.057674378156661987e-01 4.012073203921318054e-02 -2.923423349857330322e-01 9.412924945354461670e-02 1.822484582662582397e-01 9.451440721750259399e-02 -2.914607822895050049e-01 -2.455731183290481567e-01 -3.241940438747406006e-01 -1.639914661645889282e-01
2.681015431880950928e-01 -9.931991994380950928e-02 -4.320153966546058655e-02 -1.164272576570510864e-01 9.715723991394042969e-02 2.206678241491317749e-01 3.747665584087371826e-01 3.599117696285247803e-02 8.464336395263671875e-02 5.780277028679847717e-02 -1.537596881389617920e-01 -8.399263769388198853e-02 -1.805768460035324097e-01 4.425309300422668457e-01 -2.337757498025894165e-01 -1.035946831107139587e-01 -2.685289084911346436e-01 1.508345827460289001e-02 -2.609208822250366211e-01 -2.100323438644409180e-01 -3.469398617744445801e-02 9.370435774326324463e-02 -2.038634754717350006e-02 -1.524906307458877563e-01 6.617521494626998901e-02 -1.522024627774953842e-02 4.562769085168838501e-02 -3.251432999968528748e-02 1.131810247898101807e-01 7.327196002006530762e-02 -3.495031297206878662e-01 -4.082138091325759888e-02
[truncated: 3,271,588 more chars]
