# Supplementary material for: The Language of Innovation
Source: PLoS One. 2020 Apr 30;15(4):e0230107. doi: 10.1371/journal.pone.0230107 (PMC7194493; doi:10.1371/journal.pone.0230107)
Supplement: S7 File — (GZ) [file pone.0230107.s007.tar.gz › 1985-1989/V2Run_26_VS_4500_embeddings1985-1989ED32.txt]

1.454730629920959473e-01 -2.711637020111083984e-01 3.412639200687408447e-01 -2.269978523254394531e-01 -1.327813565731048584e-01 6.563654541969299316e-02 4.321400076150894165e-02 -3.255852162837982178e-01 2.334376424551010132e-01 1.152839809656143188e-01 2.688442170619964600e-01 5.608531087636947632e-02 -2.450586259365081787e-01 3.733617952093482018e-03 -1.918561011552810669e-02 1.961074918508529663e-01 6.805563718080520630e-02 -1.630539745092391968e-01 -2.105552703142166138e-01 -2.540649473667144775e-01 -7.899288088083267212e-02 1.714771240949630737e-01 -2.241929434239864349e-02 -2.124648727476596832e-02 -1.353509575128555298e-01 6.288722902536392212e-02 1.482355128973722458e-02 -1.505256742238998413e-01 -6.538279354572296143e-03 -2.491253614425659180e-01 -2.598711848258972168e-01 -1.179648414254188538e-01
3.299110531806945801e-01 -7.677990011870861053e-03 -2.033790647983551025e-01 -3.419078886508941650e-02 -1.279295329004526138e-02 -1.126289814710617065e-01 7.713939249515533447e-02 -1.194098442792892456e-01 1.081045567989349365e-01 -1.567097157239913940e-01 1.374264210462570190e-01 9.965845197439193726e-02 1.731668710708618164e-01 1.538102030754089355e-01 -5.184853821992874146e-02 2.079584598541259766e-01 -1.127492710947990417e-01 -2.969065010547637939e-01 1.872381865978240967e-01 -5.553058385848999023e-01 2.353020757436752319e-02 3.531525284051895142e-02 4.008376970887184143e-02 1.579453423619270325e-02 -1.828944534063339233e-01 1.883352100849151611e-01 -3.007310628890991211e-01 6.068777665495872498e-02 1.010684892535209656e-01 1.517301350831985474e-01 -4.200512170791625977e-02 -6.984578073024749756e-02
2.678427100181579590e-01 -6.906147301197052002e-02 1.428599953651428223e-01 -7.858296483755111694e-02 6.023182347416877747e-02 -7.224683463573455811e-02 1.116179898381233215e-01 3.639690577983856201e-02 3.458220958709716797e-01 6.910135596990585327e-02 2.940375208854675293e-01 -1.934286355972290039e-01 -2.706505358219146729e-03 2.136748284101486206e-01 1.604664623737335205e-01 5.189809948205947876e-02 2.432697266340255737e-01 -3.091261349618434906e-02 9.674212336540222168e-02 -4.423761665821075439e-01 -3.729452192783355713e-02 -2.870173193514347076e-02 1.665981113910675049e-01 2.263034135103225708e-01 -7.311648130416870117e-02 1.357903927564620972e-01 -1.053245831280946732e-02 -1.668049693107604980e-01 2.050178050994873047e-01 1.243954449892044067e-01 -4.722137749195098877e-02 -3.067530989646911621e-01
2.361514121294021606e-01 -1.357629001140594482e-01 -5.963641405105590820e-02 -2.325082868337631226e-01 1.110200509428977966e-01 4.607491940259933472e-02 -1.568410918116569519e-02 3.196622058749198914e-02 -3.330878168344497681e-02 -3.797172335907816887e-03 3.049150407314300537e-01 -1.116332784295082092e-01 -1.262044012546539307e-01 -5.595302581787109375e-02 6.228701770305633545e-02 2.093127518892288208e-01 -1.687883436679840088e-01 1.013379320502281189e-01 4.715015366673469543e-02 -4.779373407363891602e-01 2.475233078002929688e-01 6.753171910531818867e-04 -1.290193796157836914e-01 -5.373772233724594116e-03 -1.642138212919235229e-01 1.888833492994308472e-01 -2.669581770896911621e-01 -2.465119957923889160e-01 1.831645518541336060e-01 4.215311259031295776e-03 -3.216621577739715576e-01 9.921831078827381134e-03
-4.368076473474502563e-02 -1.443172693252563477e-01 2.728109359741210938e-01 -4.709473252296447754e-02 1.082618981599807739e-01 1.369942575693130493e-01 -7.870034873485565186e-02 1.963547915220260620e-01 2.390174269676208496e-01 -2.127293497323989868e-01 2.453177049756050110e-02 4.707827791571617126e-02 -1.792799681425094604e-01 3.191939294338226318e-01 -8.001206815242767334e-02 1.164689511060714722e-01 -2.397710680961608887e-01 -1.944177597761154175e-01 -1.346784923225641251e-02 -2.303545475006103516e-01 1.208754852414131165e-01 6.157998368144035339e-02 -1.522082556039094925e-02 -8.127807080745697021e-02 -2.275169491767883301e-01 2.876953184604644775e-01 3.505894541740417480e-02 -1.795737743377685547e-01 1.736003905534744263e-01 2.215390354394912720e-01 -3.638528585433959961e-01 -1.131445541977882385e-01
1.616623997688293457e-01 -3.543836623430252075e-02 1.466311067342758179e-01 -1.218063235282897949e-01 3.055703826248645782e-02 6.955622881650924683e-02 -2.520743990316987038e-03 -1.193852201104164124e-01 1.852691471576690674e-01 -1.767872124910354614e-01 9.927487373352050781e-02 -1.328486055135726929e-01 -1.328261196613311768e-01 6.791295856237411499e-02 9.908699989318847656e-02 -1.253766715526580811e-01 -2.048193663358688354e-01 -3.653891757130622864e-02 2.134064270649105310e-04 -3.536488115787506104e-01 -1.867175251245498657e-01 1.086932942271232605e-01 -1.365704387426376343e-01 7.103609293699264526e-02 -2.854292690753936768e-01 2.337452471256256104e-01 -5.292176268994808197e-03 -2.174257636070251465e-01 3.424615561962127686e-01 4.183681011199951172e-01 -2.148228287696838379e-01 -1.215219944715499878e-01
2.583627998828887939e-01 1.581279188394546509e-01 2.524992227554321289e-01 -5.969668552279472351e-02 1.254549920558929443e-01 2.333938479423522949e-01 1.486724466085433960e-01 -1.411185413599014282e-01 1.989888250827789307e-01 -1.573986411094665527e-01 -2.248202078044414520e-02 1.240125000476837158e-01 -1.039266958832740784e-01 1.375962197780609131e-01 1.892146766185760498e-01 7.524349540472030640e-02 -3.391388803720474243e-02 -2.153856456279754639e-01 1.432041674852371216e-01 -2.825872004032135010e-01 -7.803348451852798462e-02 -9.057012200355529785e-02 2.003013342618942261e-01 2.006707154214382172e-02 -1.106994673609733582e-01 2.310726046562194824e-01 -1.074773147702217102e-01 -9.637867659330368042e-02 1.234265416860580444e-01 1.857509613037109375e-01 -4.076886177062988281e-01 -2.684882283210754395e-01
8.791287988424301147e-02 -2.366716861724853516e-01 1.579143255949020386e-01 -1.998562216758728027e-01 -1.248177066445350647e-01 9.713669423945248127e-04 -1.374130789190530777e-02 5.560022592544555664e-02 -4.431949183344841003e-02 -2.259405106306076050e-01 2.927246391773223877e-01 1.202873662114143372e-01 -6.195169407874345779e-03 1.624086648225784302e-01 -1.848582476377487183e-01 3.568707406520843506e-01 -2.356290370225906372e-01 1.000427231192588806e-01 1.275977194309234619e-01 -3.312575519084930420e-01 1.784488409757614136e-01 -5.401165690273046494e-03 -6.517793983221054077e-02 1.912778317928314209e-01 -1.541691124439239502e-01 2.354498207569122314e-01 -1.157897561788558960e-01 -7.251112908124923706e-02 2.808058559894561768e-01 -1.739704906940460205e-01 -1.786040067672729492e-01 -9.091652184724807739e-02
3.108305931091308594e-01 3.923636395484209061e-03 1.397316753864288330e-01 2.089567482471466064e-02 5.591698922216892242e-03 -9.927850216627120972e-02 1.770141124725341797e-01 4.553206637501716614e-02 3.620895743370056152e-02 1.677951514720916748e-01 4.913627356290817261e-02 1.175819486379623413e-01 -4.954393953084945679e-02 -6.320004165172576904e-02 -1.716337502002716064e-01 6.212062761187553406e-02 -1.171219572424888611e-01 -5.413718149065971375e-02 1.894078254699707031e-01 -3.790222704410552979e-01 2.094352394342422485e-01 -9.813077747821807861e-03 2.314570359885692596e-02 -2.086630165576934814e-01 -4.396201372146606445e-01 6.353331357240676880e-02 -2.423131763935089111e-01 -6.456729024648666382e-02 2.726756334304809570e-01 -1.290390193462371826e-01 -3.404067158699035645e-01 -5.793886259198188782e-02
-6.930179893970489502e-02 -1.424299478530883789e-01 1.093824654817581177e-01 -1.426119506359100342e-01 -9.642600268125534058e-02 1.426552832126617432e-01 1.382633447647094727e-01 -3.039068877696990967e-01 -3.363740444183349609e-02 1.264502387493848801e-02 1.802777051925659180e-01 7.431927323341369629e-02 -3.215101659297943115e-01 7.156133651733398438e-02 1.293303165584802628e-02 -5.553524196147918701e-02 -2.687796950340270996e-01 -1.798798590898513794e-01 -1.608820259571075439e-02 -7.157411426305770874e-02 1.692703180015087128e-02 3.941528499126434326e-02 -1.732393801212310791e-01 4.024220108985900879e-01 -2.524966001510620117e-01 -7.688483595848083496e-02 -2.824033200740814209e-01 -4.187266826629638672e-01 5.342826992273330688e-02 -5.804972723126411438e-02 -1.080715879797935486e-01 -6.322930753231048584e-02
2.155110836029052734e-01 -3.368230909109115601e-02 1.254125386476516724e-01 -6.917076557874679565e-02 1.180876493453979492e-01 -1.624343097209930420e-01 2.385930567979812622e-01 -3.674874780699610710e-03 3.558055460453033447e-01 -4.249210469424724579e-03 9.939932823181152344e-02 -3.626961633563041687e-02 1.674933731555938721e-01 -3.930148668587207794e-03 -1.232334300875663757e-01 2.595036923885345459e-01 -1.742868572473526001e-01 -1.721475422382354736e-01 1.160683557391166687e-01 -4.942246377468109131e-01 -3.618764132261276245e-02 -2.130926698446273804e-01 -8.654043078422546387e-03 -1.212732344865798950e-01 -2.184070199728012085e-01 1.811373978853225708e-01 1.151498332619667053e-01 4.052261263132095337e-02 2.198523133993148804e-01 -4.818434268236160278e-02 -1.857212036848068237e-01 1.625567376613616943e-01
7.405167818069458008e-02 -1.885959506034851074e-01 -4.128939658403396606e-02 -3.665735200047492981e-02 8.254563063383102417e-02 -1.183287426829338074e-01 -4.683313891291618347e-02 -2.007544189691543579e-01 3.167402446269989014e-01 2.860378660261631012e-02 2.593689858913421631e-01 7.772617042064666748e-02 -2.945987582206726074e-01 9.476479887962341309e-02 1.787928342819213867e-01 7.617282122373580933e-02 -2.990131378173828125e-01 4.738257080316543579e-02 1.879531890153884888e-01 -1.311716735363006592e-01 1.367576420307159424e-01 7.828129827976226807e-02 2.621149718761444092e-01 7.430161815136671066e-03 -3.659106194972991943e-01 1.660610437393188477e-01 -2.227601855993270874e-01 -1.274692863225936890e-01 2.185552716255187988e-01 -5.771076306700706482e-02 -2.247921824455261230e-01 -1.336108148097991943e-01
3.758708834648132324e-01 4.675377532839775085e-02 1.781742125749588013e-01 -7.858873903751373291e-02 1.511792987585067749e-01 9.387974441051483154e-02 1.871346384286880493e-01 -1.068116351962089539e-01 3.057626187801361084e-01 -2.671851813793182373e-01 1.820798963308334351e-02 -4.125534370541572571e-02 -2.975719571113586426e-01 1.159711331129074097e-01 2.773286104202270508e-01 5.116491019725799561e-02 -1.329248398542404175e-01 8.508255332708358765e-02 2.299940586090087891e-01 -2.614336907863616943e-01 7.404877990484237671e-02 -1.357051730155944824e-01 -2.428252100944519043e-01 4.722023755311965942e-02 3.081153333187103271e-02 2.267961353063583374e-01 -7.617016136646270752e-02 -9.024257212877273560e-02 1.600262671709060669e-01 -7.914290577173233032e-02 4.315441101789474487e-02 -2.465058863162994385e-01
4.336001873016357422e-01 -5.790396779775619507e-02 -6.376991420984268188e-02 -2.334794402122497559e-02 1.180452108383178711e-01 -1.988496631383895874e-01 2.052320241928100586e-01 -2.046874910593032837e-01 2.149490714073181152e-01 -2.062096819281578064e-02 -6.593169271945953369e-02 7.920583337545394897e-02 -1.574260294437408447e-01 2.940215468406677246e-01 -1.048440039157867432e-01 2.278866469860076904e-01 -1.625815331935882568e-01 -6.083640456199645996e-02 -2.607773542404174805e-01 -3.286398053169250488e-01 2.102258801460266113e-01 2.424940653145313263e-02 -1.466687209904193878e-02 -9.081792831420898438e-02 -1.057778522372245789e-01 2.259774059057235718e-01 4.619744792580604553e-02 -2.129360884428024292e-01 -6.083352118730545044e-02 1.949763298034667969e-01 1.553203016519546509e-01 1.295430958271026611e-02
3.673608601093292236e-01 -8.224072307348251343e-02 1.872572004795074463e-01 -2.918952405452728271e-01 5.457876250147819519e-02 -2.971782982349395752e-01 -5.337817594408988953e-02 1.903237104415893555e-01 3.285567760467529297e-01 -1.484076529741287231e-01 -1.796776615083217621e-02 8.167175203561782837e-02 -3.545719757676124573e-02 5.730857700109481812e-02 -9.065704792737960815e-02 1.134608015418052673e-01 -1.516758501529693604e-01 -2.946909330785274506e-02 2.908324822783470154e-02 -2.862510085105895996e-01 1.238213269971311092e-03 -1.863627582788467407e-01 -4.479556903243064880e-02 5.213446915149688721e-02 -3.875910937786102295e-01 9.090413898229598999e-02 -2.770487368106842041e-01 -3.705323487520217896e-02 8.458465337753295898e-02 -4.987846687436103821e-02 -2.252838015556335449e-01 -4.376986995339393616e-02
4.178118407726287842e-01 6.893370300531387329e-02 -7.793506979942321777e-02 5.350902676582336426e-02 -7.371728867292404175e-02 -7.617530226707458496e-02 8.219292014837265015e-02 -2.527425764128565788e-03 2.742456793785095215e-01 -1.943049579858779907e-01 5.215746536850929260e-02 1.509462147951126099e-01 -2.428015768527984619e-01 7.303118705749511719e-02 2.375182807445526123e-01 9.760905057191848755e-02 -2.712453901767730713e-01 -1.357821226119995117e-01 -9.271612018346786499e-02 -3.202373385429382324e-01 2.532281577587127686e-01 -4.627168551087379456e-02 2.466766238212585449e-01 1.367757171392440796e-01 -2.194932848215103149e-01 8.683793991804122925e-02 7.471994310617446899e-02 -1.880908757448196411e-01 2.292581601068377495e-03 2.691591382026672363e-01 7.399056851863861084e-02 -3.819569200277328491e-02
1.499502211809158325e-01 -6.548791378736495972e-02 2.469510287046432495e-01 -1.052459999918937683e-01 -1.135886907577514648e-01 -1.034195534884929657e-02 -7.426048815250396729e-02 -1.384711861610412598e-01 -2.670266665518283844e-02 -4.253903627395629883e-01 -4.367775470018386841e-02 5.645732581615447998e-02 -2.693973481655120850e-01 1.454276293516159058e-01 8.895111083984375000e-02 -4.154094308614730835e-02 -8.040852099657058716e-02 -1.131731644272804260e-02 3.973292931914329529e-02 -4.245697855949401855e-01 -1.947284936904907227e-01 7.714575529098510742e-02 -2.540060319006443024e-02 -8.813854306936264038e-02 -9.826856851577758789e-02 1.663104891777038574e-01 -3.110681772232055664e-01 -2.272984236478805542e-01 3.284420073032379150e-01 4.208366945385932922e-02 -1.904674768447875977e-01 -3.092486597597599030e-02
2.176083773374557495e-01 1.229151710867881775e-01 1.239412277936935425e-01 -2.080214172601699829e-01 -2.506263554096221924e-01 2.023551166057586670e-01 1.669832617044448853e-01 -2.910143136978149414e-01 3.640604391694068909e-02 -2.431119084358215332e-01 1.063406690955162048e-01 -7.759319245815277100e-02 -1.755137741565704346e-01 1.665564924478530884e-01 3.082318790256977081e-02 -8.734459429979324341e-02 -3.100338280200958252e-01 7.407876662909984589e-03 -2.706027962267398834e-02 -3.300291895866394043e-01 -6.976032257080078125e-02 -1.207020580768585205e-01 1.192866265773773193e-01 -2.658521384000778198e-02 -8.056788146495819092e-02 2.672305703163146973e-01 4.094512760639190674e-02 -2.742511034011840820e-01 -1.753756105899810791e-01 -2.838182151317596436e-01 1.066585853695869446e-01 2.990703564137220383e-03
2.000966966152191162e-01 -1.985417865216732025e-02 1.263507157564163208e-01 2.905867993831634521e-03 -1.701255291700363159e-01 -8.495566248893737793e-02 -4.288838431239128113e-02 -2.691016197204589844e-01 3.789293020963668823e-02 -2.868306934833526611e-01 1.476358026266098022e-01 1.272852569818496704e-01 -1.331486254930496216e-01 3.659996092319488525e-01 6.891920417547225952e-02 1.229944173246622086e-02 1.998978294432163239e-02 -2.826095223426818848e-01 1.233115717768669128e-01 -1.347771733999252319e-01 1.117122024297714233e-01 -2.427264750003814697e-01 -7.545771449804306030e-02 1.568521559238433838e-01 -2.274532914161682129e-01 -1.479461342096328735e-01 -1.034550741314888000e-01 -2.918565869331359863e-01 3.577434420585632324e-01 -6.427627056837081909e-02 -1.855289340019226074e-01 -5.931545048952102661e-02
2.926549017429351807e-01 -1.017252653837203979e-01 2.891927063465118408e-01 2.963137812912464142e-02 1.371913403272628784e-01 5.785135924816131592e-02 -6.942294538021087646e-02 -1.817869395017623901e-02 3.249250948429107666e-01 -1.366555839776992798e-01 2.861948013305664062e-01 1.075755432248115540e-01 -9.988874197006225586e-02 -8.092057704925537109e-02 -3.304789215326309204e-02 3.280330002307891846e-01 9.549629688262939453e-02 -2.057132124900817871e-01 2.199193984270095825e-01 -3.276346325874328613e-01 3.971169888973236084e-02 1.396021246910095215e-01 1.088476255536079407e-01 -2.714110612869262695e-01 -1.080546602606773376e-01 1.271371692419052124e-01 7.413110136985778809e-02 4.503005743026733398e-02 -1.675406694412231445e-01 -1.676981449127197266e-01 -1.740180253982543945e-01 1.168770417571067810e-01
2.081275433301925659e-01 3.064191667363047600e-03 8.444427698850631714e-02 -6.521552056074142456e-02 -1.213961169123649597e-01 -5.275486037135124207e-02 1.500936746597290039e-01 7.597052305936813354e-02 -1.250341385602951050e-01 -3.970395624637603760e-01 2.191090583801269531e-01 -7.307906448841094971e-02 -7.070728391408920288e-02 5.284658074378967285e-02 9.121830016374588013e-02 2.239224612712860107e-01 -3.129279613494873047e-01 1.139022707939147949e-01 5.910558626055717468e-02 -3.431082367897033691e-01 2.969713136553764343e-02 2.420549094676971436e-02 -3.519571572542190552e-02 -9.283220767974853516e-02 -4.983512759208679199e-01 1.193112656474113464e-01 6.567496806383132935e-02 7.943391799926757812e-02 1.309375315904617310e-01 -2.740935049951076508e-02 -1.975788772106170654e-01 -1.816816180944442749e-01
2.848810553550720215e-01 -5.575566366314888000e-02 2.727266252040863037e-01 1.989147393032908440e-03 1.802025735378265381e-01 -4.733214899897575378e-02 -1.682239323854446411e-01 7.978098094463348389e-02 -5.392417311668395996e-02 -1.255329400300979614e-01 1.716251969337463379e-01 -1.806555837392807007e-01 -2.922284007072448730e-01 1.057079508900642395e-01 -4.244923964142799377e-02 1.609342098236083984e-01 -2.111421823501586914e-01 -9.206587821245193481e-02 4.143280982971191406e-01 -2.585772871971130371e-01 -3.362362459301948547e-02 1.063110679388046265e-01 1.067792028188705444e-01 3.058644384145736694e-02 -1.745916903018951416e-01 1.481239795684814453e-01 -2.184556126594543457e-01 -2.972424924373626709e-01 1.627159416675567627e-01 9.539789706468582153e-02 -2.463207766413688660e-02 -1.609388440847396851e-01
5.666677653789520264e-02 -2.004737034440040588e-02 8.155961334705352783e-02 -3.326084911823272705e-01 1.786149293184280396e-02 2.087895274162292480e-01 6.871391832828521729e-02 4.496438428759574890e-02 1.266740411520004272e-01 -3.683010637760162354e-01 2.351929843425750732e-01 9.515393525362014771e-02 -2.037220895290374756e-01 1.095896661281585693e-01 3.428450524806976318e-01 -9.513942524790763855e-03 -1.055573895573616028e-01 -2.596103027462959290e-02 1.964886672794818878e-02 -3.853614330291748047e-01 9.986648708581924438e-02 -1.129551082849502563e-01 1.042168736457824707e-01 -1.422010660171508789e-01 -1.220586225390434265e-01 3.171288669109344482e-01 -2.275418192148208618e-01 5.849211290478706360e-02 1.117059029638767242e-02 -2.356526404619216919e-01 1.891166553832590580e-03 1.992782205343246460e-02
3.063382804393768311e-01 8.607070893049240112e-02 4.572332799434661865e-01 -2.490465492010116577e-01 1.072165966033935547e-01 1.092752665281295776e-01 -8.700188994407653809e-02 1.101304218173027039e-01 1.597391664981842041e-01 -4.998417198657989502e-02 -8.268594741821289062e-02 -1.381922066211700439e-01 1.132386103272438049e-01 4.335343092679977417e-02 1.733008772134780884e-01 1.358344852924346924e-01 -1.427447497844696045e-01 -3.233861327171325684e-01 -2.082324773073196411e-02 -7.499082386493682861e-02 1.255258023738861084e-01 2.692689895629882812e-01 -6.425634026527404785e-02 -1.073510851711034775e-02 2.370397187769412994e-02 -2.333515584468841553e-01 -2.805992960929870605e-01 -2.654156461358070374e-02 2.894816100597381592e-01 -1.096148565411567688e-01 3.896020725369453430e-02 -1.099337413907051086e-01
1.451114416122436523e-01 -1.702173426747322083e-02 -2.587327547371387482e-02 -2.154264897108078003e-01 -5.825443565845489502e-02 -1.037819236516952515e-01 1.040728241205215454e-01 -2.504725158214569092e-01 5.412632599472999573e-02 -4.840811491012573242e-01 -4.627682268619537354e-03 -4.655195400118827820e-02 -1.708158291876316071e-02 2.523405104875564575e-02 6.101243663579225540e-03 -1.267590280622243881e-02 -8.905529975891113281e-02 -1.186690405011177063e-01 -2.173650115728378296e-01 -3.417844474315643311e-01 -4.353033751249313354e-02 2.893328070640563965e-01 -9.097728878259658813e-02 2.701651677489280701e-02 -2.076650410890579224e-01 1.688192188739776611e-01 -1.672324985265731812e-01 -1.754352748394012451e-01 3.252109885215759277e-01 -6.387325003743171692e-03 1.383669488131999969e-02 -2.936122715473175049e-01
1.435410827398300171e-01 -1.092980131506919861e-01 1.140750497579574585e-01 -1.234855055809020996e-01 -1.081020608544349670e-01 5.838897824287414551e-02 1.005324814468622208e-02 3.468119353055953979e-02 4.304491728544235229e-02 -2.982746064662933350e-01 -7.491890341043472290e-02 -3.556777723133563995e-03 -2.792691625654697418e-02 -1.403080374002456665e-01 -6.158730387687683105e-02 3.453974053263664246e-02 -1.022411435842514038e-01 -1.261494010686874390e-01 -1.369257420301437378e-01 -3.819540739059448242e-01 -1.893295496702194214e-01 2.356480993330478668e-02 3.062364831566810608e-02 1.437459737062454224e-01 -2.242326438426971436e-01 3.082267343997955322e-01 -1.371248364448547363e-01 -2.033598423004150391e-01 4.269047975540161133e-01 -1.269439160823822021e-01 -3.557432591915130615e-01 -1.467179954051971436e-01
5.333495140075683594e-01 -3.723929077386856079e-02 6.684309244155883789e-02 -2.273740172386169434e-01 1.072883456945419312e-01 3.049498796463012695e-02 -5.138264968991279602e-03 6.581652164459228516e-02 8.601444214582443237e-02 -9.912795573472976685e-02 8.028440177440643311e-02 -2.359051108360290527e-01 -1.444117128849029541e-01 -1.317459940910339355e-01 8.247339725494384766e-02 2.069381773471832275e-01 -2.130970805883407593e-01 -3.124281391501426697e-02 1.045466065406799316e-01 -3.561656223610043526e-03 4.184867069125175476e-02 3.964212909340858459e-02 -2.067873775959014893e-01 -1.213246062397956848e-01 -2.672200202941894531e-01 1.275191754102706909e-01 -1.762636452913284302e-01 1.312183439731597900e-01 4.191455245018005371e-01 1.715869009494781494e-01 -5.396595597267150879e-02 -1.090970411896705627e-01
4.804837331175804138e-02 1.570752263069152832e-01 2.542121410369873047e-01 -5.672575789503753185e-04 -4.103986918926239014e-02 -1.259314864873886108e-01 1.457891762256622314e-01 -1.114041730761528015e-01 8.852454274892807007e-02 1.370858401060104370e-01 1.765851825475692749e-01 1.214886158704757690e-01 -2.558445632457733154e-01 2.577408552169799805e-01 2.418952435255050659e-01 1.194921806454658508e-01 -2.967856526374816895e-01 -2.732288278639316559e-02 2.047313749790191650e-01 -4.771810472011566162e-01 1.576391458511352539e-01 -8.569741249084472656e-02 1.781779229640960693e-01 -1.538459509611129761e-01 -8.405680954456329346e-02 -9.553796797990798950e-02 -1.595840603113174438e-01 -1.536241322755813599e-01 2.501261830329895020e-01 4.285961762070655823e-02 4.236677289009094238e-02 -4.925824701786041260e-02
1.854495555162429810e-01 3.749661520123481750e-02 8.186908066272735596e-02 1.134985908865928650e-01 2.154717966914176941e-02 6.178527697920799255e-02 1.993142813444137573e-01 5.317937582731246948e-02 -2.257337793707847595e-02 -3.810096681118011475e-01 6.785826291888952255e-03 -2.464461028575897217e-01 -5.104760080575942993e-02 4.832942783832550049e-02 -2.295655570924282074e-02 9.272213280200958252e-02 -4.591002687811851501e-02 -1.150870248675346375e-01 -1.275411844253540039e-01 -3.757495880126953125e-01 7.553842663764953613e-02 6.046210764907300472e-04 6.420786026865243912e-03 1.048046723008155823e-01 -1.574787795543670654e-01 2.348927855491638184e-01 -9.600216150283813477e-02 -3.859460055828094482e-01 3.955562710762023926e-01 1.294911373406648636e-02 -2.000194340944290161e-01 -2.300710678100585938e-01
2.932152710855007172e-02 -1.344012171030044556e-01 8.152407407760620117e-02 -1.153638511896133423e-01 4.112467169761657715e-02 -3.017235361039638519e-02 3.152689933776855469e-01 -1.812198162078857422e-01 -1.367056667804718018e-01 -3.610638678073883057e-01 1.672073453664779663e-01 -3.193677216768264771e-02 -1.378050595521926880e-01 -5.318525806069374084e-02 1.196988672018051147e-02 -1.124104782938957214e-01 -1.189660504460334778e-01 -1.575814560055732727e-02 -1.836964040994644165e-01 -2.919209897518157959e-01 5.625326186418533325e-02 4.753895848989486694e-02 1.835272274911403656e-02 5.572047457098960876e-02 -2.079566568136215210e-01 1.173526570200920105e-01 -3.044456839561462402e-01 -5.253129824995994568e-02 3.603459000587463379e-01 1.586793065071105957e-01 -3.473129868507385254e-01 -2.080969959497451782e-01
2.580124437808990479e-01 -5.483848974108695984e-02 8.023486286401748657e-02 -9.650839865207672119e-02 1.569841802120208740e-01 -1.661178320646286011e-01 1.078711375594139099e-01 -2.873640060424804688e-01 3.850476741790771484e-01 2.420552447438240051e-02 9.303113818168640137e-02 -8.861528337001800537e-02 -1.901202797889709473e-01 2.362128347158432007e-01 2.459155619144439697e-01 8.312269300222396851e-02 4.838590696454048157e-02 -1.993177533149719238e-01 -2.031068317592144012e-02 -3.698561191558837891e-01 -1.424270421266555786e-01 -2.363442443311214447e-02 -7.331666536629199982e-03 -1.604738682508468628e-01 -5.950555950403213501e-02 1.456125974655151367e-01 -1.618200168013572693e-02 6.436634063720703125e-02 1.663201749324798584e-01 3.056290792301297188e-03 -9.232085943222045898e-02 -3.902154266834259033e-01
1.393430680036544800e-01 -4.452698305249214172e-02 1.325062066316604614e-01 -3.338613212108612061e-01 1.392784118652343750e-01 2.011860162019729614e-02 -4.640365019440650940e-02 -2.184520214796066284e-01 2.324290424585342407e-01 1.745228618383407593e-01 1.197468712925910950e-01 3.435634672641754150e-01 -1.273936629295349121e-01 1.615173667669296265e-01 -1.381970494985580444e-01 2.272667586803436279e-01 -2.678951919078826904e-01 -1.902506053447723389e-01 1.479544043540954590e-01 -3.167520761489868164e-01 1.036978811025619507e-01 4.839435592293739319e-02 -2.385006397962570190e-01 2.804709076881408691e-01 -7.601578533649444580e-02 -1.012789011001586914e-01 7.543491199612617493e-03 -1.595004498958587646e-01 1.266647577285766602e-01 -2.882254123687744141e-02 -1.056759431958198547e-01 3.971343487501144409e-02
2.923562824726104736e-01 -3.523515164852142334e-01 2.199308127164840698e-01 -1.026561111211776733e-01 2.232888936996459961e-01 1.103981882333755493e-01 1.643750071525573730e-01 -1.201924458146095276e-01 2.327957749366760254e-01 -1.146188825368881226e-01 1.357142329216003418e-01 1.127357259392738342e-01 -2.791126072406768799e-01 2.703473865985870361e-01 2.119081318378448486e-01 3.227535635232925415e-02 8.204442262649536133e-02 -1.549530774354934692e-01 2.596130669116973877e-01 -2.660641670227050781e-01 -1.388803571462631226e-01 6.493708491325378418e-02 5.214694142341613770e-02 6.661707162857055664e-02 3.318764641880989075e-02 1.614835411310195923e-01 -2.342749536037445068e-01 -4.945090785622596741e-02 8.677098155021667480e-02 1.835135668516159058e-01 -8.381444215774536133e-02 -1.508755050599575043e-02
2.104490101337432861e-01 9.441393613815307617e-02 -4.182716086506843567e-02 7.001448422670364380e-02 1.946528255939483643e-01 2.334318906068801880e-01 1.209900304675102234e-01 2.208332866430282593e-01 2.594304382801055908e-01 -2.213268131017684937e-01 2.395018935203552246e-01 5.396215245127677917e-02 8.143144845962524414e-02 3.794063031673431396e-01 -1.591462790966033936e-01 9.011127799749374390e-02 -3.381487131118774414e-01 -7.180473953485488892e-02 -8.375366777181625366e-02 -1.637048572301864624e-01 2.399093359708786011e-01 -4.308139905333518982e-02 -8.256125450134277344e-02 9.896469116210937500e-02 9.730586782097816467e-03 -3.854948561638593674e-03 -2.604944631457328796e-02 1.564988866448402405e-02 1.042248532176017761e-01 -3.490319848060607910e-01 -2.340682297945022583e-01 7.697248458862304688e-02
2.341834604740142822e-01 -2.497538551688194275e-02 8.750927448272705078e-02 -1.717832684516906738e-01 6.139265373349189758e-02 5.317491665482521057e-02 5.889832973480224609e-02 -2.829826772212982178e-01 -3.982750698924064636e-02 -3.709141016006469727e-01 6.019714102149009705e-02 -1.741808056831359863e-01 -1.434628814458847046e-01 -9.726246446371078491e-02 1.539863198995590210e-01 6.277155131101608276e-02 -1.369701176881790161e-01 -3.253728151321411133e-02 -3.426519408822059631e-02 -3.838963508605957031e-01 4.397052526473999023e-02 -3.910430148243904114e-02 8.368877321481704712e-02 -4.743020609021186829e-02 -2.808685041964054108e-02 8.350701630115509033e-02 -4.378278926014900208e-02 -1.802669465541839600e-01 5.209541916847229004e-01 4.148133844137191772e-02 -2.609513103961944580e-01 -1.480931490659713745e-01
3.703870577737689018e-03 -3.601068258285522461e-02 3.186801373958587646e-01 -2.569981813430786133e-01 7.289315015077590942e-02 2.813743650913238525e-01 1.527306437492370605e-01 -8.899013698101043701e-02 1.024648845195770264e-01 -2.903442364186048508e-03 -8.215651661157608032e-02 -2.476884424686431885e-01 -1.714540123939514160e-01 5.931468307971954346e-02 1.226199641823768616e-01 7.848978042602539062e-02 -8.195351064205169678e-02 -8.690877817571163177e-03 -1.070434373104944825e-04 -3.118816912174224854e-01 1.012502331286668777e-02 1.768307387828826904e-01 1.207023411989212036e-01 5.013568699359893799e-02 -3.082233965396881104e-01 3.519813418388366699e-01 -1.426254510879516602e-01 -1.325479596853256226e-01 1.865497417747974396e-02 8.167646825313568115e-02 -4.040116965770721436e-01 5.541890859603881836e-02
2.738364040851593018e-01 -2.245668694376945496e-02 -3.130361437797546387e-02 -2.282749563455581665e-01 -1.835839301347732544e-01 -7.857106626033782959e-02 1.247682645916938782e-01 2.825638651847839355e-01 2.312662154436111450e-01 5.060521140694618225e-02 7.249518483877182007e-02 -5.448512732982635498e-02 -3.649702072143554688e-01 1.540960073471069336e-01 6.479406356811523438e-02 2.646863460540771484e-01 -7.538750022649765015e-02 8.598648756742477417e-02 -1.440591067075729370e-01 -4.323153197765350342e-01 7.111480832099914551e-02 9.151399880647659302e-02 1.424894034862518311e-01 4.869344457983970642e-02 -3.575112223625183105e-01 -1.499687284231185913e-01 -2.896007150411605835e-02 4.485168680548667908e-02 5.220500007271766663e-02 -1.544964462518692017e-01 5.989899486303329468e-02 -2.210269309580326080e-02
2.506066858768463135e-01 -2.648354172706604004e-01 2.750774919986724854e-01 -7.483739405870437622e-02 -7.383642345666885376e-02 1.019144505262374878e-01 4.772661328315734863e-01 -3.550937771797180176e-02 -2.247820198535919189e-01 -1.213302463293075562e-01 -1.363253444433212280e-01 -3.270817548036575317e-02 -1.163609251379966736e-01 2.794820368289947510e-01 1.220755502581596375e-01 7.121700048446655273e-02 5.652604252099990845e-02 -1.767175495624542236e-01 -2.209235541522502899e-02 -4.120203256607055664e-01 -1.321241557598114014e-01 -1.785367354750633240e-02 -8.257217705249786377e-02 -1.180485039949417114e-01 -1.251836419105529785e-01 -1.078340411186218262e-01 -1.160082072019577026e-01 1.953815296292304993e-02 1.278379708528518677e-01 -6.087755784392356873e-02 6.101810559630393982e-02 1.904423534870147705e-01
1.116135269403457642e-01 2.375444024801254272e-01 2.869409620761871338e-01 2.061769552528858185e-02 2.018233388662338257e-01 5.515611916780471802e-02 -8.207442611455917358e-02 -2.320321649312973022e-01 -1.169426515698432922e-01 -9.098940342664718628e-02 7.564090937376022339e-02 -6.982653588056564331e-02 -3.500862419605255127e-01 -1.444357447326183319e-02 8.823622763156890869e-02 6.905855238437652588e-02 -9.901763498783111572e-02 -8.532338589429855347e-02 2.077765204012393951e-02 -4.105400145053863525e-01 -1.978600211441516876e-02 5.506478622555732727e-02 -1.108905598521232605e-01 -5.395635031163692474e-03 -2.251817733049392700e-01 3.410936594009399414e-01 -2.459351867437362671e-01 -2.548545897006988525e-01 1.435674130916595459e-01 6.297512352466583252e-02 -2.052035331726074219e-01 -1.230755895376205444e-01
3.845320940017700195e-01 1.696018278598785400e-01 -2.830992341041564941e-01 -2.950921356678009033e-01 -2.204109430313110352e-01 1.311432123184204102e-01 -1.151100546121597290e-01 -1.036495342850685120e-01 6.906338036060333252e-02 -2.290255725383758545e-01 2.153247147798538208e-01 -1.127767786383628845e-01 6.067352741956710815e-02 2.948081791400909424e-01 -4.112979397177696228e-02 1.977766901254653931e-01 -2.433869242668151855e-01 -3.531101047992706299e-01 -1.070775538682937622e-01 -1.223638057708740234e-01 -3.720166161656379700e-02 8.553726971149444580e-02 2.569451928138732910e-02 -1.228059008717536926e-01 -1.536043826490640640e-03 -1.562869250774383545e-01 -6.038072705268859863e-02 -1.138455197215080261e-01 1.302716135978698730e-01 -7.898341864347457886e-02 7.561387121677398682e-02 -1.179015412926673889e-01
3.644118551164865494e-03 5.109146609902381897e-02 2.483294159173965454e-01 -2.749303877353668213e-01 -8.273202925920486450e-03 -2.442524768412113190e-02 1.618760675191879272e-01 -5.534966662526130676e-02 1.629481911659240723e-01 -1.010427698493003845e-01 -1.136298999190330505e-01 -6.489188969135284424e-02 -2.013232558965682983e-01 2.013112753629684448e-01 8.044100552797317505e-02 -7.960176467895507812e-02 -7.740127295255661011e-02 1.118168886750936508e-02 -5.455334857106208801e-02 -6.316606402397155762e-01 5.935295671224594116e-02 1.645532548427581787e-01 -6.545834243297576904e-02 5.525067448616027832e-02 -1.140861809253692627e-01 3.569445312023162842e-01 -2.201914340257644653e-01 -1.528797894716262817e-01 5.413521826267242432e-02 7.781067490577697754e-02 -1.203129366040229797e-01 2.595512755215167999e-02
8.487590402364730835e-02 -1.895388364791870117e-01 -1.478880494832992554e-01 -2.775694727897644043e-01 8.259855210781097412e-02 3.656920790672302246e-01 1.931879669427871704e-01 -1.190990954637527466e-01 1.188753321766853333e-01 -6.409858912229537964e-02 1.039219349622726440e-01 1.462626457214355469e-01 6.359752267599105835e-03 -7.576429843902587891e-02 -2.120271921157836914e-01 -1.514929831027984619e-01 5.759995430707931519e-02 -3.190392851829528809e-01 -1.595641672611236572e-02 -2.350896894931793213e-01 -6.186715140938758850e-02 -2.259726077318191528e-01 -5.186016485095024109e-02 2.973791658878326416e-01 -2.069238722324371338e-01 1.284094303846359253e-01 9.730748087167739868e-02 -9.253164380788803101e-02 3.423337936401367188e-01 -1.939266920089721680e-01 -5.209406837821006775e-02 1.689695194363594055e-02
2.708504907786846161e-02 8.802703022956848145e-02 1.553611457347869873e-01 -3.571847081184387207e-01 -8.117396384477615356e-02 1.682528527453541756e-03 -8.381026238203048706e-02 -2.583032250404357910e-01 7.076741009950637817e-02 -1.716336607933044434e-01 1.740614622831344604e-01 -1.542185992002487183e-01 1.925957798957824707e-01 3.487782478332519531e-01 -1.886923015117645264e-01 1.000407561659812927e-01 -9.002843871712684631e-03 -1.361206620931625366e-01 -2.214830368757247925e-03 -3.557728826999664307e-01 -8.431320637464523315e-02 -1.159244566224515438e-03 -6.306593865156173706e-02 -1.298733651638031006e-01 -6.520068645477294922e-02 -9.267473220825195312e-02 -6.782007962465286255e-02 -2.884828448295593262e-01 1.963705122470855713e-01 -3.769369721412658691e-01 1.086666509509086609e-01 -1.752033829689025879e-02
2.737504243850708008e-01 -1.217287704348564148e-01 5.864784121513366699e-02 -1.073607131838798523e-01 3.490027040243148804e-02 2.337128669023513794e-01 -1.273678541183471680e-01 -1.475526243448257446e-01 1.384143065661191940e-02 -1.203079223632812500e-01 -2.107163220643997192e-01 -2.517183683812618256e-02 -1.827215999364852905e-01 1.277381032705307007e-01 -3.248703107237815857e-02 2.299054563045501709e-01 -1.089726313948631287e-01 1.183559671044349670e-01 -3.917531073093414307e-01 -3.945028781890869141e-01 1.274272706359624863e-02 -5.235695466399192810e-02 7.684167474508285522e-02 -3.409559652209281921e-02 -3.965390026569366455e-01 1.941584795713424683e-01 -8.702327311038970947e-02 -9.416092932224273682e-02 7.628773152828216553e-02 -6.315536331385374069e-03 -1.876084357500076294e-01 -2.018226534128189087e-01
2.234019637107849121e-01 -4.018471762537956238e-02 2.210322916507720947e-01 -3.470194637775421143e-01 3.460937738418579102e-01 1.315658092498779297e-01 -7.033013552427291870e-02 2.437883242964744568e-02 2.209201902151107788e-01 1.454203724861145020e-01 -2.180314622819423676e-03 -7.711783796548843384e-02 -1.040824502706527710e-01 3.820525854825973511e-02 -9.030252695083618164e-02 2.360372543334960938e-01 -2.281579673290252686e-01 -5.146418139338493347e-02 6.212399899959564209e-02 -4.192927181720733643e-01 -7.664748467504978180e-03 -1.113800331950187683e-01 9.909237176179885864e-02 4.412168264389038086e-02 -1.671646088361740112e-01 -1.133942380547523499e-01 -1.510457694530487061e-01 -1.409196704626083374e-01 2.049501389265060425e-01 -2.424787133932113647e-01 2.040209919214248657e-01 1.032098312862217426e-03
5.390065908432006836e-02 2.925549447536468506e-02 4.586631432175636292e-03 -7.511561363935470581e-02 -2.068234831094741821e-01 1.711091250181198120e-01 2.193964868783950806e-01 -2.572215199470520020e-01 7.676324248313903809e-02 6.984314322471618652e-02 2.816238999366760254e-01 -2.059633135795593262e-01 -1.415269523859024048e-01 -2.293121814727783203e-02 2.425823360681533813e-01 -2.123012691736221313e-01 -1.514149606227874756e-01 -4.268657267093658447e-01 -1.173338736407458782e-03 -1.979477405548095703e-01 1.816437840461730957e-01 -1.868245750665664673e-01 1.828845888376235962e-01 2.460675090551376343e-01 -7.123284786939620972e-02 3.838562220335006714e-02 -1.643813997507095337e-01 -1.813438981771469116e-01 1.682785898447036743e-01 -1.884662806987762451e-01 -9.616973996162414551e-02 3.855542093515396118e-02
3.088075220584869385e-01 1.835853792726993561e-02 6.018725037574768066e-02 1.698940433561801910e-02 1.155814975500106812e-01 2.310373187065124512e-01 1.070623192936182022e-02 -4.400407969951629639e-01 1.162642017006874084e-01 -5.062189698219299316e-02 1.533225178718566895e-01 4.098334908485412598e-02 -1.202367022633552551e-01 6.009368225932121277e-02 -2.348060607910156250e-01 -2.284716516733169556e-01 -8.489031344652175903e-02 -3.134891390800476074e-01 1.867998987436294556e-01 -2.031407803297042847e-01 4.041230678558349609e-02 -1.338307857513427734e-01 8.810637518763542175e-03 2.893215119838714600e-01 -2.821097075939178467e-01 -7.824554294347763062e-02 -1.025324985384941101e-01 -2.106902599334716797e-01 7.627769559621810913e-02 -1.743537746369838715e-02 1.993346586823463440e-02 2.028090804815292358e-01
2.042468488216400146e-01 -2.140853554010391235e-01 7.351387292146682739e-02 -1.368002295494079590e-01 -2.880085073411464691e-02 2.478386275470256805e-03 -2.184964157640933990e-02 1.202317103743553162e-01 2.445493936538696289e-01 -1.208324432373046875e-01 1.145138218998908997e-01 -6.770987063646316528e-02 -1.041734442114830017e-01 2.503658235073089600e-01 7.280932366847991943e-02 7.101485133171081543e-02 -2.269981801509857178e-01 3.552914410829544067e-02 2.285270541906356812e-01 -3.712758123874664307e-01 2.807818353176116943e-01 3.088396489620208740e-01 -4.717712104320526123e-02 -2.862553000450134277e-01 -2.051352858543395996e-01 8.794601261615753174e-02 -1.273780316114425659e-01 -5.976592376828193665e-02 1.770342737436294556e-01 1.756811328232288361e-02 5.291543155908584595e-02 -3.021096885204315186e-01
-2.989044785499572754e-02 -7.359688729047775269e-02 1.541019976139068604e-01 1.658887602388858795e-02 -1.452269554138183594e-01 -2.198187634348869324e-03 2.484779357910156250e-01 -1.589274853467941284e-01 -7.403295487165451050e-02 -2.171071767807006836e-01 -3.783962130546569824e-02 -4.374440014362335205e-02 -8.907327055931091309e-02 7.433433085680007935e-02 -1.556332036852836609e-02 3.662254214286804199e-01 -1.991067975759506226e-01 -1.088387370109558105e-01 -1.506771594285964966e-01 -4.811213910579681396e-01 -2.573446333408355713e-01 2.196583151817321777e-01 3.197826072573661804e-02 1.533792167901992798e-01 -9.278987348079681396e-02 2.468852996826171875e-01 -1.122694462537765503e-01 1.264933198690414429e-01 1.491244286298751831e-01 -3.390060039237141609e-03 -3.034604787826538086e-01 -2.424849569797515869e-02
-6.108286976814270020e-02 -8.326921612024307251e-02 3.596341609954833984e-01 1.064889505505561829e-01 -4.325598012655973434e-03 8.077607303857803345e-02 1.212719455361366272e-01 1.097624376416206360e-01 9.712904691696166992e-02 -2.106892317533493042e-01 2.078615874052047729e-01 -8.791285566985607147e-03 -1.797603219747543335e-01 2.625379860401153564e-01 2.705715298652648926e-01 1.527159959077835083e-01 -9.686230868101119995e-02 -6.564760208129882812e-02 -8.811205625534057617e-03 -5.482162833213806152e-01 1.105949655175209045e-01 -4.036229848861694336e-02 -9.148179739713668823e-02 -5.107894539833068848e-02 -2.532879710197448730e-01 2.720656692981719971e-01 5.465937778353691101e-03 8.332024514675140381e-02 -4.253743588924407959e-02 -3.731041774153709412e-02 -1.394204944372177124e-01 1.163881644606590271e-01
1.770039498805999756e-01 -2.264734655618667603e-01 1.321615576744079590e-01 7.378417998552322388e-02 1.396901011466979980e-01 1.391187608242034912e-01 6.711054593324661255e-02 -1.368020027875900269e-01 3.207137882709503174e-01 1.576264500617980957e-01 9.173257648944854736e-02 1.122461408376693726e-01 -3.005074262619018555e-01 -1.819446682929992676e-02 1.289413422346115112e-01 7.148665189743041992e-02 -2.333780378103256226e-01 -2.369351126253604889e-02 -4.143397882580757141e-02 -4.277093708515167236e-01 6.472487002611160278e-02 -3.309070467948913574e-01 -9.418438374996185303e-02 -2.676839195191860199e-02 -1.495384611189365387e-03 -2.963442355394363403e-02 -1.564446091651916504e-01 -2.803919315338134766e-01 3.431044518947601318e-02 -4.020400345325469971e-02 -7.528776675462722778e-02 -3.096799254417419434e-01
1.226810887455940247e-01 -2.414678186178207397e-01 2.804999947547912598e-01 1.518853902816772461e-01 5.541986599564552307e-02 3.234361708164215088e-01 4.089035093784332275e-02 -5.422611534595489502e-02 1.922392249107360840e-01 2.181403934955596924e-01 5.661068856716156006e-02 6.020136922597885132e-02 -3.187821805477142334e-01 2.486228346824645996e-01 8.192504942417144775e-02 1.945398002862930298e-01 -1.865005493164062500e-01 1.021792739629745483e-01 3.470641002058982849e-02 -4.557222127914428711e-01 1.861589550971984863e-01 1.887315809726715088e-01 9.768121689558029175e-02 2.641254104673862457e-02 -8.226524107158184052e-03 2.020936608314514160e-01 -5.093375593423843384e-02 7.609645277261734009e-02 5.184266343712806702e-02 -4.768945649266242981e-02 -1.560556441545486450e-01 1.134373131208121777e-03
6.568323075771331787e-02 1.305118650197982788e-01 2.806477621197700500e-02 -5.239173769950866699e-02 2.241011857986450195e-01 1.640468388795852661e-01 -5.523495748639106750e-02 -1.066064015030860901e-01 3.901627957820892334e-01 1.200656965374946594e-01 1.706999689340591431e-01 -6.327258050441741943e-02 7.065024226903915405e-02 9.774256497621536255e-02 6.036689132452011108e-02 8.919459581375122070e-02 -3.760645091533660889e-01 -1.506247967481613159e-01 -2.136159390211105347e-01 -1.947939842939376831e-01 2.999684810638427734e-01 -6.392891705036163330e-02 -3.070103228092193604e-01 4.151014238595962524e-02 -3.378579318523406982e-01 5.482238251715898514e-03 5.747602134943008423e-02 -2.067028135061264038e-01 2.299048453569412231e-01 7.598583400249481201e-02 2.431276626884937286e-02 2.185763604938983917e-02
8.115246891975402832e-02 1.752978563308715820e-02 1.945280730724334717e-01 -2.813663519918918610e-02 9.888219088315963745e-02 1.660522632300853729e-02 -2.259613424539566040e-01 -2.569542825222015381e-01 4.336190875619649887e-03 9.460369497537612915e-02 3.086945116519927979e-01 -1.861427575349807739e-01 -2.911792099475860596e-01 3.542576134204864502e-01 2.958449721336364746e-02 6.012268364429473877e-02 -1.786431223154067993e-01 -2.398164272308349609e-01 -2.841247022151947021e-01 -1.783638000488281250e-01 -1.874659359455108643e-01 -7.015958428382873535e-02 -5.412912741303443909e-02 2.206144034862518311e-01 1.160865724086761475e-01 5.682459101080894470e-02 -1.087446361780166626e-01 6.918229907751083374e-02 2.245822250843048096e-01 1.785607933998107910e-01 -2.160785049200057983e-01 1.330144852399826050e-01
6.206949800252914429e-02 9.010102599859237671e-02 7.111509889364242554e-02 -1.486145555973052979e-01 3.285965323448181152e-01 -1.901980675756931305e-02 8.722291886806488037e-02 1.552299410104751587e-01 1.661878079175949097e-01 1.313220560550689697e-01 2.296031862497329712e-01 1.155731678009033203e-01 -1.432245671749114990e-01 1.312204152345657349e-01 -1.065905094146728516e-01 2.515167295932769775e-01 -3.041745424270629883e-01 -2.215558290481567383e-01 -3.146361559629440308e-02 -3.366212844848632812e-01 1.237310245633125305e-01 -2.579781413078308105e-01 5.700217559933662415e-02 9.461025148630142212e-02 -2.968961298465728760e-01 -8.388497680425643921e-02 1.447686087340116501e-02 -1.719900071620941162e-01 2.012447118759155273e-01 -2.757491767406463623e-01 -5.488424375653266907e-02 5.524747446179389954e-02
1.194244548678398132e-01 -3.602718701586127281e-03 -1.166555806994438171e-01 -3.079689145088195801e-01 -1.712904274463653564e-01 -3.979558125138282776e-02 7.672826200723648071e-02 3.608121536672115326e-03 2.587811350822448730e-01 -1.035029739141464233e-01 3.057335615158081055e-01 -7.411890476942062378e-02 -1.667100340127944946e-01 1.703896969556808472e-01 9.957354515790939331e-02 -1.627144962549209595e-01 -2.591592669486999512e-01 -2.394826710224151611e-01 -1.017526835203170776e-01 -1.251443773508071899e-01 -1.078262273222208023e-02 -1.726362407207489014e-01 -5.974232032895088196e-02 -3.365845978260040283e-01 -2.783761620521545410e-01 3.903245627880096436e-01 -1.375393718481063843e-01 5.180611833930015564e-02 -5.926290899515151978e-02 -1.100541427731513977e-01 -7.288557291030883789e-02 -2.987293899059295654e-02
2.591587603092193604e-01 -1.057174131274223328e-01 2.581574618816375732e-01 -1.370701193809509277e-01 2.362120524048805237e-02 -1.085267402231693268e-03 1.792775467038154602e-02 -5.422283336520195007e-02 1.539848744869232178e-01 -5.914884805679321289e-02 -8.059340715408325195e-02 -2.605708837509155273e-01 -2.540974915027618408e-01 2.091977447271347046e-01 -5.453387275338172913e-02 2.395560592412948608e-01 1.632818765938282013e-02 -4.054228961467742920e-02 -1.878096014261245728e-01 -1.647070795297622681e-01 2.108865082263946533e-01 8.794885128736495972e-03 1.420194357633590698e-01 -2.127228230237960815e-01 -2.775049507617950439e-01 1.156357601284980774e-01 1.461391896009445190e-01 -9.608936309814453125e-02 2.332545965909957886e-01 -3.289394080638885498e-02 -4.476925134658813477e-01 -1.046074777841567993e-01
4.791412502527236938e-02 1.018157899379730225e-01 -5.644420161843299866e-02 -2.245014905929565430e-02 5.690616369247436523e-02 -1.083560660481452942e-02 1.265677958726882935e-01 7.888086885213851929e-02 8.637000620365142822e-02 -2.585279643535614014e-01 8.966335654258728027e-02 -3.383344113826751709e-01 -2.405008077621459961e-01 1.876385509967803955e-01 -6.443257629871368408e-02 -2.043613046407699585e-01 -7.973618060350418091e-02 -1.070242747664451599e-01 1.512732543051242828e-02 -3.575964570045471191e-01 5.379821732640266418e-02 1.957291960716247559e-01 1.183322146534919739e-01 2.090936005115509033e-01 -2.543456256389617920e-01 2.733867764472961426e-01 -1.977540701627731323e-01 -2.274143844842910767e-01 -2.077625244855880737e-01 -2.077349573373794556e-01 -2.271689325571060181e-01 9.621158242225646973e-02
1.718971133232116699e-01 2.117951810359954834e-01 1.586039662361145020e-01 -1.798766106367111206e-01 -1.650294847786426544e-02 -4.663755372166633606e-02 1.549274027347564697e-01 5.637770146131515503e-02 1.543783247470855713e-01 -2.005521208047866821e-02 -1.177300736308097839e-01 -1.067128479480743408e-01 -2.272089123725891113e-01 2.247394472360610962e-01 -1.016178876161575317e-01 3.207725286483764648e-01 -1.803503930568695068e-01 -8.458156138658523560e-02 -9.714425355195999146e-02 -4.140593111515045166e-01 5.292530730366706848e-02 -5.029976740479469299e-02 3.460885286331176758e-01 1.153069138526916504e-01 -2.937380075454711914e-01 -2.805452942848205566e-01 -1.707931458950042725e-01 2.268908545374870300e-02 2.256472222506999969e-02 -1.298521608114242554e-01 -5.019176751375198364e-02 -9.488989599049091339e-03
4.848629832267761230e-01 -3.793075978755950928e-01 5.436561629176139832e-02 -2.902413308620452881e-01 7.767952978610992432e-02 9.277100861072540283e-02 2.103586792945861816e-01 3.004790842533111572e-01 -1.232523322105407715e-01 -1.982212215662002563e-01 7.469847332686185837e-03 5.928032100200653076e-02 -2.101290971040725708e-01 5.517134070396423340e-02 -1.231576576828956604e-01 2.262093313038349152e-02 -1.703754067420959473e-01 -5.660174041986465454e-02 1.845579408109188080e-02 -3.183363676071166992e-01 -1.758660078048706055e-01 -6.104347761720418930e-03 5.229924619197845459e-02 -8.455115556716918945e-02 -7.859618961811065674e-02 -1.741813421249389648e-01 -6.978518515825271606e-02 -1.268516480922698975e-01 8.859651535749435425e-02 -6.626562774181365967e-02 1.226127073168754578e-01 6.493127346038818359e-02
3.446925282478332520e-01 1.502430289983749390e-01 2.037162892520427704e-02 -2.962627112865447998e-01 2.285489588975906372e-01 -5.126510933041572571e-02 2.631731703877449036e-02 1.483342377468943596e-03 2.505440115928649902e-01 -4.884912446141242981e-02 -1.001043468713760376e-01 1.915466636419296265e-01 -2.812023088335990906e-02 3.206560015678405762e-01 -1.304949820041656494e-01 2.238024212419986725e-02 -2.767712771892547607e-01 -3.326972126960754395e-01 1.007062941789627075e-01 -2.559767365455627441e-01 1.234122961759567261e-01 -1.869483152404427528e-03 -1.120660528540611267e-01 1.677576750516891479e-01 -2.723407149314880371e-01 -6.969830393791198730e-02 6.274733692407608032e-02 -1.545295566320419312e-01 1.113465875387191772e-01 -2.850807830691337585e-02 -1.209115087985992432e-01 1.682085394859313965e-01
2.254817634820938110e-01 2.997422777116298676e-02 1.215694472193717957e-01 -5.016640573740005493e-02 -3.250860795378684998e-02 -1.650219224393367767e-02 1.678761690855026245e-01 6.682602688670158386e-03 1.331565827131271362e-01 -2.124756127595901489e-01 -9.851910173892974854e-02 -1.964068412780761719e-01 -2.415412813425064087e-01 -1.129910498857498169e-01 -5.710693821310997009e-02 7.246635854244232178e-02 -2.398480921983718872e-01 3.254107013344764709e-02 -1.121021136641502380e-01 -4.238979518413543701e-01 1.502646654844284058e-01 -6.458275765180587769e-02 -2.145272120833396912e-02 -1.042855530977249146e-01 -8.012352883815765381e-02 1.576383262872695923e-01 5.887966603040695190e-02 -4.979918710887432098e-03 4.599449634552001953e-01 -6.062351167201995850e-02 -3.056494593620300293e-01 -2.798064649105072021e-01
1.697815954685211182e-01 -2.204129695892333984e-01 9.926817566156387329e-02 -1.680904328823089600e-01 -1.787213683128356934e-01 1.044868677854537964e-01 -1.048472821712493896e-01 1.409714110195636749e-02 2.507296204566955566e-01 -2.440468519926071167e-01 1.863186508417129517e-01 -1.382878720760345459e-01 -1.131499707698822021e-01 -1.013055071234703064e-01 -4.943469539284706116e-02 1.571887880563735962e-01 -2.260370999574661255e-01 1.228387728333473206e-01 -2.077458240091800690e-02 -3.302467167377471924e-01 2.055631252005696297e-03 1.522598713636398315e-01 -1.186565011739730835e-01 6.977511942386627197e-02 -2.870794236660003662e-01 2.151260226964950562e-01 -2.621499001979827881e-01 -4.752350971102714539e-02 4.121490940451622009e-02 8.640544489026069641e-03 -4.080616831779479980e-01 -1.348282843828201294e-01
3.175889253616333008e-01 -2.554265549406409264e-03 5.594965815544128418e-02 -1.239963397383689880e-01 2.690247893333435059e-01 8.725163340568542480e-02 1.408914923667907715e-01 -5.735916271805763245e-02 2.432548701763153076e-01 2.237676978111267090e-01 -5.108573660254478455e-02 -1.124343797564506531e-01 -1.866916269063949585e-01 7.286161184310913086e-02 -3.349636867642402649e-02 2.603485286235809326e-01 -3.274629116058349609e-01 4.794818814843893051e-03 3.243532497435808182e-03 -9.230654686689376831e-02 8.161580562591552734e-02 -1.166553869843482971e-01 -9.414438158273696899e-02 -1.731291227042675018e-02 -1.304817348718643188e-01 -7.154747098684310913e-02 -4.168855845928192139e-01 1.607228070497512817e-02 3.603739142417907715e-01 -2.097038626670837402e-01 1.632466167211532593e-01 -4.501309245824813843e-02
1.717873513698577881e-01 -1.199057698249816895e-01 -7.371711730957031250e-02 -2.128459811210632324e-01 -1.037133410573005676e-01 7.505935430526733398e-02 6.837911158800125122e-02 -3.711552023887634277e-01 7.125958055257797241e-02 -2.814258038997650146e-01 2.832092344760894775e-01 1.849154084920883179e-01 -2.683684825897216797e-01 1.827544569969177246e-01 7.416470348834991455e-02 2.111250013113021851e-01 -6.402090191841125488e-02 -1.741121858358383179e-01 7.294634729623794556e-02 -5.925233475863933563e-03 9.419614076614379883e-02 -7.482177019119262695e-02 -2.455403506755828857e-01 2.893477976322174072e-01 -1.809979379177093506e-01 -1.291373670101165771e-01 -2.383028715848922729e-02 -1.896242797374725342e-01 2.944213449954986572e-01 8.408626541495323181e-03 -8.948615193367004395e-02 -1.157556250691413879e-01
1.000416725873947144e-01 -1.382264494895935059e-01 3.225265741348266602e-01 2.729246765375137329e-02 2.339998334646224976e-01 2.002673298120498657e-01 -3.230424830690026283e-03 -7.027505338191986084e-02 -1.755691505968570709e-02 2.310907468199729919e-03 -4.028096050024032593e-02 5.729366093873977661e-02 -2.241085097193717957e-02 2.891530990600585938e-01 4.353890195488929749e-02 2.345920950174331665e-01 -1.362953335046768188e-01 -1.028778254985809326e-01 -4.372699931263923645e-02 -1.708202958106994629e-01 2.953490018844604492e-01 7.779423147439956665e-02 3.012943267822265625e-02 -5.757372360676527023e-03 -2.375889867544174194e-01 4.335520863533020020e-01 -1.437948644161224365e-01 -2.391010373830795288e-01 2.436565756797790527e-01 1.680349409580230713e-01 -1.829737126827239990e-01 -1.490764915943145752e-01
3.413192927837371826e-01 -1.039218604564666748e-01 -2.518877387046813965e-03 -6.176523491740226746e-02 6.358021404594182968e-03 -1.052340939640998840e-01 -6.939907371997833252e-02 -3.550545275211334229e-01 -5.383479967713356018e-02 -1.855737715959548950e-01 2.952264845371246338e-01 -4.158293306827545166e-01 -2.360219061374664307e-01 5.519907176494598389e-02 -3.901744261384010315e-03 3.221023380756378174e-01 3.362271562218666077e-02 -1.794450879096984863e-01 -2.174813896417617798e-01 -2.565710544586181641e-01 -1.194105371832847595e-01 -1.052702032029628754e-02 -6.215834058821201324e-03 5.946446955204010010e-02 -3.297553211450576782e-02 1.802908778190612793e-01 4.944743961095809937e-02 -1.491251750849187374e-03 -1.068432256579399109e-01 -1.996202766895294189e-01 -1.233341395854949951e-01 6.471298635005950928e-03
4.074948132038116455e-01 -6.811136752367019653e-02 4.753209650516510010e-02 1.165536791086196899e-01 1.179248169064521790e-01 1.820261776447296143e-01 -2.582681551575660706e-02 6.128724664449691772e-03 -6.214337050914764404e-02 -1.491423398256301880e-01 6.406065821647644043e-02 -1.909313648939132690e-01 -3.492632508277893066e-01 1.009396314620971680e-01 1.303632110357284546e-01 3.165891170501708984e-01 -4.724943637847900391e-02 1.426607668399810791e-01 -1.951242983341217041e-01 -2.628805935382843018e-01 -7.917718961834907532e-03 4.315790161490440369e-02 -3.183038905262947083e-02 1.160923466086387634e-01 -3.658201098442077637e-01 2.336865989491343498e-03 -3.434437513351440430e-02 -1.242059767246246338e-01 2.005305886268615723e-01 3.230838477611541748e-01 -8.729427307844161987e-02 2.876037545502185822e-02
1.734067797660827637e-01 -1.180474162101745605e-01 3.209837675094604492e-01 -1.359024792909622192e-01 6.484679412096738815e-03 -2.793402671813964844e-01 -7.133748382329940796e-02 1.903135180473327637e-01 2.463312447071075439e-01 3.898117318749427795e-02 -3.226661682128906250e-02 -2.530501186847686768e-01 -2.962065935134887695e-01 2.034773081541061401e-01 2.251378819346427917e-02 -6.742863357067108154e-02 -8.120723068714141846e-02 -1.359157562255859375e-01 -4.049026668071746826e-01 -1.378368884325027466e-01 -4.878897592425346375e-02 -1.255025714635848999e-01 -1.674029678106307983e-01 4.538409784436225891e-02 2.804009616374969482e-02 3.998050093650817871e-02 -2.349777817726135254e-01 4.552033543586730957e-02 3.147388100624084473e-01 -1.955564469099044800e-01 2.102730423212051392e-02 -8.408426656387746334e-04
1.297738999128341675e-01 2.445580810308456421e-02 1.095978170633316040e-01 1.493158489465713501e-01 5.553717911243438721e-02 1.123809069395065308e-01 1.362493485212326050e-01 2.082316726446151733e-01 3.072643876075744629e-01 -4.660765826702117920e-02 3.392040431499481201e-01 -1.456808391958475113e-02 5.793430283665657043e-02 1.128464192152023315e-01 -1.574724353849887848e-02 2.269433289766311646e-01 -3.542148172855377197e-01 1.110259145498275757e-01 -6.780486553907394409e-02 -3.669868111610412598e-01 6.248214095830917358e-02 1.623075157403945923e-01 -1.094971299171447754e-01 -3.237589448690414429e-02 -2.381053715944290161e-01 -8.250369690358638763e-03 -2.618066370487213135e-01 -3.065348863601684570e-01 -4.154323413968086243e-02 -2.085508555173873901e-01 9.027764201164245605e-03 -7.740526646375656128e-02
1.883849054574966431e-01 -2.032568156719207764e-01 3.233826160430908203e-01 -2.608306407928466797e-01 2.647625505924224854e-01 -5.747835710644721985e-02 3.109456039965152740e-02 -9.756322950124740601e-02 3.648612499237060547e-01 -2.644270360469818115e-01 3.409784287214279175e-02 -2.207789421081542969e-01 -6.443228572607040405e-02 -1.343503128737211227e-02 -1.321471035480499268e-01 4.525935277342796326e-02 -3.111273108515888453e-04 -2.236101776361465454e-02 -6.572759151458740234e-02 -2.138586193323135376e-01 -1.650232076644897461e-02 2.425696551799774170e-01 -7.833340205252170563e-03 -3.923075646162033081e-02 -2.560993731021881104e-01 4.098735004663467407e-02 2.786954343318939209e-01 -1.136074960231781006e-01 1.666241735219955444e-01 -3.188347816467285156e-02 -2.980930507183074951e-01 -5.614988878369331360e-02
1.215608343482017517e-01 9.111190587282180786e-02 1.407891809940338135e-01 -1.221990287303924561e-01 3.136039078235626221e-01 1.151490584015846252e-01 -1.382666826248168945e-01 -2.511624395847320557e-01 5.128686875104904175e-02 -2.120696157217025757e-01 3.753452003002166748e-02 -7.536948472261428833e-02 -1.920789778232574463e-01 3.230908811092376709e-01 1.220663711428642273e-01 -4.847479052841663361e-03 -2.013576030731201172e-01 9.339497238397598267e-02 -5.222433060407638550e-02 -2.679179012775421143e-01 3.712322190403938293e-02 1.239673718810081482e-01 -3.614648478105664253e-03 1.556613892316818237e-01 -1.000513806939125061e-01 3.638042211532592773e-01 -2.307456880807876587e-01 -1.662325263023376465e-01 2.362141013145446777e-01 -1.111703831702470779e-02 -1.525244116783142090e-01 -2.650887966156005859e-01
1.347238570451736450e-01 -2.719136774539947510e-01 1.753103137016296387e-01 9.079543501138687134e-02 2.073372900485992432e-01 3.768481314182281494e-02 9.498048573732376099e-02 2.915292745456099510e-03 3.551984578371047974e-02 -1.338655799627304077e-01 -7.581310719251632690e-02 6.658697128295898438e-02 -9.828869998455047607e-02 -9.705448895692825317e-02 -1.068206652998924255e-01 1.793100535869598389e-01 -3.412738740444183350e-01 -1.940357834100723267e-01 -7.575943320989608765e-02 -4.773269295692443848e-01 -1.735064387321472168e-01 -3.465100750327110291e-02 -4.310057312250137329e-02 -1.093072146177291870e-01 -2.282028198242187500e-01 -7.868326455354690552e-02 -8.295221626758575439e-02 -3.951522707939147949e-01 9.203134477138519287e-02 1.796814054250717163e-01 -4.540948942303657532e-02 -1.630027592182159424e-01
-6.953403353691101074e-02 -2.363886088132858276e-01 -1.004383563995361328e-01 -5.537839233875274658e-02 -3.562739193439483643e-01 1.887569129467010498e-01 2.069354057312011719e-01 -1.391085088253021240e-01 1.075808033347129822e-01 -1.023257598280906677e-01 2.557528614997863770e-01 2.850359492003917694e-02 -2.963752746582031250e-01 2.684889174997806549e-02 -7.836623489856719971e-02 -7.894044369459152222e-02 -2.782472074031829834e-01 -2.369626760482788086e-01 -1.406222283840179443e-01 -3.115651309490203857e-01 2.281096577644348145e-02 -1.364625096321105957e-01 8.426446467638015747e-02 1.638420969247817993e-01 -6.259390711784362793e-02 8.256854861974716187e-02 -1.928722709417343140e-01 -2.363857626914978027e-01 1.579733639955520630e-01 -2.770141065120697021e-01 2.981808409094810486e-02 -4.792416840791702271e-02
-7.759884744882583618e-02 -8.772387355566024780e-02 -1.165360733866691589e-01 -2.120098024606704712e-01 -2.121363878250122070e-01 1.166835203766822815e-01 2.063059806823730469e-01 -3.794760107994079590e-01 5.631680786609649658e-02 -1.361791603267192841e-02 1.454550623893737793e-01 -2.241565436124801636e-01 -2.986467182636260986e-01 -1.494616549462080002e-02 1.237615793943405151e-01 -2.431995794177055359e-02 -2.258540242910385132e-01 -2.383178174495697021e-01 -1.193263530731201172e-01 -3.041872978210449219e-01 9.693515300750732422e-02 1.361166127026081085e-02 1.573677062988281250e-01 5.966212972998619080e-02 -1.298248767852783203e-01 4.996847361326217651e-02 -1.277129203081130981e-01 -1.013727933168411255e-01 2.683026902377605438e-02 -3.954651951789855957e-01 -1.470140814781188965e-01 1.592073142528533936e-01
3.007263839244842529e-01 2.806365787982940674e-01 1.522407829761505127e-01 -1.906467825174331665e-01 3.299509584903717041e-01 1.183816269040107727e-01 9.437464177608489990e-03 -2.194597385823726654e-02 1.886063963174819946e-01 2.027351856231689453e-01 5.630338819173630327e-06 2.426998466253280640e-01 -3.465502560138702393e-01 6.543320417404174805e-02 1.839850656688213348e-02 3.791496530175209045e-02 -2.667922079563140869e-01 -3.170577585697174072e-01 -3.516916558146476746e-02 -1.886091232299804688e-01 2.274276316165924072e-01 1.086339205503463745e-01 -9.062322229146957397e-02 8.789423108100891113e-02 -1.787816733121871948e-01 -1.492531746625900269e-01 -4.793424904346466064e-02 -9.398093074560165405e-02 1.107413470745086670e-01 -1.293272227048873901e-01 -5.748902261257171631e-02 2.142131887376308441e-02
2.843973636627197266e-01 -1.402189880609512329e-01 1.891987770795822144e-01 9.953198581933975220e-02 -3.556983172893524170e-02 2.684707380831241608e-02 2.719927430152893066e-01 9.326504170894622803e-02 2.823800221085548401e-02 -1.606529206037521362e-01 2.148565091192722321e-02 -5.764972791075706482e-02 1.032677516341209412e-01 1.643250435590744019e-01 4.020506888628005981e-02 3.930041566491127014e-02 -2.189987450838088989e-01 -2.068393975496292114e-01 1.076209619641304016e-01 -3.113510012626647949e-01 -2.211762368679046631e-01 -2.339405864477157593e-01 2.027206867933273315e-01 -1.472894847393035889e-01 -4.411102831363677979e-01 1.643503159284591675e-01 -1.925033330917358398e-01 9.203317016363143921e-02 2.263518422842025757e-01 6.432016938924789429e-02 3.694361820816993713e-02 9.118175506591796875e-02
2.202885597944259644e-01 -2.892931997776031494e-01 2.825689017772674561e-01 -1.847654879093170166e-01 -3.299332037568092346e-02 6.510946154594421387e-02 -1.497654467821121216e-01 -5.992643535137176514e-02 3.539037406444549561e-01 8.750085532665252686e-02 9.972388297319412231e-02 1.207407489418983459e-01 -1.748851984739303589e-01 9.866121411323547363e-02 1.464749425649642944e-01 2.613270878791809082e-01 -2.839213013648986816e-01 -4.664408788084983826e-02 2.598326206207275391e-01 -2.921847105026245117e-01 9.872404485940933228e-02 7.021194696426391602e-02 1.730796396732330322e-01 6.295510381460189819e-02 -1.029369458556175232e-01 3.413227200508117676e-01 -7.305265963077545166e-02 -1.010803133249282837e-01 -1.641884632408618927e-02 -7.337523996829986572e-02 1.096666511148214340e-02 -4.758449271321296692e-02
5.218228697776794434e-02 -1.165757402777671814e-01 2.229095548391342163e-01 -2.503057718276977539e-01 1.806396991014480591e-01 -1.500089466571807861e-02 2.827334776520729065e-02 -1.026507169008255005e-01 3.546418622136116028e-02 -3.036660850048065186e-01 -3.612498939037322998e-02 -2.466084957122802734e-01 -1.982040256261825562e-01 -3.835288062691688538e-02 4.328177496790885925e-02 2.508300542831420898e-01 3.088833391666412354e-01 -2.480487078428268433e-01 -1.355496346950531006e-01 -2.887620031833648682e-01 -6.835434585809707642e-03 1.097287535667419434e-01 -1.571902632713317871e-01 -6.079346314072608948e-02 -2.418629080057144165e-01 6.008637696504592896e-02 -1.323230713605880737e-01 -1.946639269590377808e-01 7.690295577049255371e-02 1.789146475493907928e-02 -3.450176417827606201e-01 -1.550733447074890137e-01
4.066146016120910645e-01 3.620320186018943787e-02 3.619197309017181396e-01 -2.761117182672023773e-03 8.808887749910354614e-02 1.192571148276329041e-01 -1.177803426980972290e-01 1.498939543962478638e-01 6.414224207401275635e-02 8.220135420560836792e-02 2.788770198822021484e-01 -1.581297665834426880e-01 8.772850967943668365e-03 -8.930927142500877380e-03 -8.972411602735519409e-02 3.995400071144104004e-01 -1.815066672861576080e-02 -1.577535420656204224e-01 -1.327592283487319946e-01 -2.713761329650878906e-01 7.755709439516067505e-02 -9.235312789678573608e-02 -2.147198170423507690e-01 4.774345085024833679e-02 -2.193981781601905823e-02 -5.288445949554443359e-02 5.433105397969484329e-04 1.485601216554641724e-01 2.925819456577301025e-01 -1.107118800282478333e-01 5.938071385025978088e-02 2.374874949455261230e-01
8.370102941989898682e-02 -5.284710600972175598e-02 1.478180289268493652e-01 -1.382342875003814697e-01 -2.992454916238784790e-02 1.087957844138145447e-01 1.646514683961868286e-01 1.213909238576889038e-01 1.165016666054725647e-01 1.004458125680685043e-02 1.434485018253326416e-01 -5.228105559945106506e-02 -3.389948308467864990e-01 7.237375527620315552e-02 -1.415495425462722778e-01 4.753697812557220459e-01 -3.055345118045806885e-01 1.125307604670524597e-01 -2.565094083547592163e-02 -3.094657361507415771e-01 -9.686799719929695129e-03 -8.300556987524032593e-02 1.976131051778793335e-01 2.422735840082168579e-01 -2.324450910091400146e-01 -1.985725164413452148e-01 -6.692792475223541260e-02 1.141523718833923340e-01 1.267055720090866089e-01 -1.896054595708847046e-01 1.064011380076408386e-01 -1.002085208892822266e-01
5.433459281921386719e-01 -5.334463901817798615e-03 1.158930435776710510e-01 -9.896398335695266724e-02 2.508717775344848633e-01 -2.013440430164337158e-01 -8.221297524869441986e-03 5.102743953466415405e-02 3.956986963748931885e-02 -2.218992114067077637e-01 1.517245918512344360e-01 -4.786699637770652771e-02 -1.302417367696762085e-01 -7.421503216028213501e-02 -1.609467267990112305e-01 1.271181851625442505e-01 -1.526329666376113892e-01 -1.769617348909378052e-01 8.929949253797531128e-02 -2.133294939994812012e-01 -7.956987619400024414e-02 1.609533280134201050e-01 -4.766559693962335587e-03 -1.580888405442237854e-02 -3.521445989608764648e-01 -1.663859933614730835e-02 -1.230332702398300171e-01 1.115396097302436829e-01 1.455297023057937622e-01 1.161934360861778259e-01 -3.244547247886657715e-01 4.802094772458076477e-02
5.446689203381538391e-02 -3.319297432899475098e-01 5.626812577247619629e-02 -1.181725710630416870e-01 -3.845949843525886536e-02 2.279198765754699707e-01 1.369171142578125000e-01 -2.423581480979919434e-01 -1.144941672682762146e-01 -5.802581552416086197e-03 1.826542317867279053e-01 1.652360707521438599e-02 -2.777050137519836426e-01 1.231143064796924591e-02 -6.559126079082489014e-02 -1.574446111917495728e-01 -3.102237582206726074e-01 -2.290226519107818604e-01 -6.642142683267593384e-02 -1.474773287773132324e-01 1.561965048313140869e-01 -1.292989999055862427e-01 1.156413480639457703e-01 1.026480719447135925e-01 -4.985487461090087891e-02 1.151723563671112061e-01 -1.524547040462493896e-01 -3.700213432312011719e-01 6.730751693248748779e-02 -3.432345986366271973e-01 -2.180100679397583008e-01 -4.480117000639438629e-03
5.327609777450561523e-01 3.398578613996505737e-02 6.740732491016387939e-02 -1.564006358385086060e-01 -2.935153841972351074e-01 1.375930942595005035e-02 -1.221599876880645752e-01 -7.095764577388763428e-02 -1.113868225365877151e-02 -1.226051971316337585e-01 5.124229565262794495e-02 -3.519758880138397217e-01 5.178507789969444275e-02 2.576730549335479736e-01 -1.340666413307189941e-01 6.094239279627799988e-02 9.348918683826923370e-03 -5.824379250407218933e-02 -6.601709127426147461e-02 -3.459851145744323730e-01 -1.259501725435256958e-01 1.146113798022270203e-01 -1.724284440279006958e-01 2.410028129816055298e-01 -7.432197779417037964e-02 -4.822148382663726807e-02 -2.579995989799499512e-01 1.464765071868896484e-01 1.181818917393684387e-02 1.191674079746007919e-02 -3.204870223999023438e-02 7.575775682926177979e-02
3.214239478111267090e-01 2.510240068659186363e-03 1.381061822175979614e-01 -2.255824804306030273e-01 1.681648045778274536e-01 -7.458192855119705200e-02 1.782221943140029907e-01 2.720107324421405792e-02 3.643384575843811035e-01 -3.360316455364227295e-01 2.695777714252471924e-01 -2.100848034024238586e-02 8.222718536853790283e-02 -1.403849571943283081e-01 -1.016355678439140320e-01 2.151893228292465210e-01 -3.410166501998901367e-02 -3.852204186841845512e-03 -5.274442955851554871e-02 -1.724176108837127686e-01 3.075324594974517822e-01 1.915666311979293823e-01 -1.732202060520648956e-02 9.629832953214645386e-02 -1.941647827625274658e-01 2.626334317028522491e-02 -2.734605073928833008e-01 -7.415224611759185791e-02 4.521412402391433716e-02 -1.615550965070724487e-01 6.433893740177154541e-02 1.816814839839935303e-01
7.491678930819034576e-03 -2.684878706932067871e-01 1.899803429841995239e-01 -3.198241293430328369e-01 5.048481002449989319e-02 1.526650786399841309e-01 1.576356142759323120e-01 -2.409729510545730591e-01 1.064474508166313171e-01 -3.871974945068359375e-01 -7.098040729761123657e-02 -3.240824341773986816e-01 4.708429053425788879e-02 1.296212077140808105e-01 -9.868959896266460419e-03 1.566232591867446899e-01 1.147314906120300293e-01 -1.154448613524436951e-01 -1.163661181926727295e-01 -2.603861093521118164e-01 7.750651985406875610e-02 -7.606200233567506075e-05 3.202545642852783203e-02 -3.225634619593620300e-02 -1.774025410413742065e-01 1.154717206954956055e-01 -2.804946387186646461e-03 -9.715487062931060791e-02 3.169580698013305664e-01 -1.450475305318832397e-02 -1.427671462297439575e-01 -2.729923725128173828e-01
2.206437848508358002e-02 -1.389753632247447968e-02 -2.577614225447177887e-02 -3.167952969670295715e-02 1.157733239233493805e-02 3.733669221401214600e-01 -3.900833800435066223e-02 -1.123995855450630188e-01 2.882747948169708252e-01 -1.398087888956069946e-01 -1.148921325802803040e-01 -4.940950311720371246e-03 -2.248906493186950684e-01 1.660111099481582642e-01 -1.548631936311721802e-01 -2.278823107481002808e-01 -2.178572565317153931e-01 -3.640406429767608643e-01 -6.843218952417373657e-02 -9.983753412961959839e-02 1.225168779492378235e-01 -1.441576331853866577e-01 -9.911169111728668213e-02 1.411841511726379395e-01 -3.832325041294097900e-01 -4.988652840256690979e-02 -1.394695043563842773e-01 -1.827546954154968262e-01 -9.559853933751583099e-03 -3.205093443393707275e-01 -7.474851608276367188e-02 -5.692436546087265015e-02
4.754022955894470215e-01 -1.665924787521362305e-01 -1.298422813415527344e-01 -4.036220014095306396e-01 1.028953492641448975e-01 2.881699204444885254e-01 1.294298619031906128e-01 -1.279658079147338867e-02 6.288076192140579224e-02 2.501873672008514404e-01 1.190830618143081665e-01 -2.953324466943740845e-02 -1.782921403646469116e-01 5.974781140685081482e-02 1.921840757131576538e-02 -5.697228759527206421e-02 -1.393798291683197021e-01 -5.364542081952095032e-02 -1.268257945775985718e-01 -7.385603338479995728e-02 -1.659079343080520630e-01 -2.974481508135795593e-02 1.207456663250923157e-01 2.047135531902313232e-01 -1.753224283456802368e-01 -3.002483863383531570e-04 -3.680503368377685547e-01 -1.388649940490722656e-01 4.170557484030723572e-02 -6.373172998428344727e-02 1.151582673192024231e-01 -4.543554782867431641e-02
2.094500064849853516e-01 -1.100029572844505310e-01 1.484531909227371216e-01 -2.307669669389724731e-01 1.606019735336303711e-01 -1.165862474590539932e-02 -2.264898642897605896e-02 -1.565405577421188354e-01 6.291782855987548828e-02 -2.159616947174072266e-01 2.970237284898757935e-02 -1.521439403295516968e-01 -1.326877921819686890e-01 3.687059506773948669e-02 3.244590386748313904e-02 1.215502992272377014e-01 2.674357891082763672e-01 -1.245244815945625305e-01 -2.216516286134719849e-01 -1.531997919082641602e-01 3.717179894447326660e-01 1.510972082614898682e-01 2.041725665330886841e-01 1.091422364115715027e-01 -3.954877853393554688e-01 2.129613794386386871e-02 -7.399029284715652466e-02 3.579887002706527710e-02 2.419882863759994507e-01 1.038628742098808289e-01 -2.978430688381195068e-01 -1.116379946470260620e-01
4.047001898288726807e-01 7.505374401807785034e-02 3.146907091140747070e-01 -1.031121909618377686e-01 2.383902966976165771e-01 1.223568320274353027e-01 1.572813689708709717e-01 -9.855434298515319824e-02 2.384414076805114746e-01 -1.477053612470626831e-01 1.274200081825256348e-01 4.891837015748023987e-02 -1.154484972357749939e-01 3.715214505791664124e-02 -7.326510734856128693e-03 -9.290439635515213013e-02 -1.660769921727478504e-03 4.854660481214523315e-02 -1.580376178026199341e-02 -3.746141493320465088e-01 -2.308951765298843384e-01 -1.734729669988155365e-02 -7.243545353412628174e-02 5.616505816578865051e-02 -8.622413873672485352e-02 2.504249215126037598e-01 -6.510123144835233688e-03 -7.168073952198028564e-02 2.912337183952331543e-01 5.379892140626907349e-02 1.324003655463457108e-02 -3.546867668628692627e-01
4.915620386600494385e-01 -9.257785230875015259e-02 9.310253895819187164e-03 -2.489793300628662109e-01 8.446260541677474976e-02 -9.182924777269363403e-02 -6.985311210155487061e-02 1.780021488666534424e-01 1.006154641509056091e-01 -1.943965703248977661e-01 -5.180738121271133423e-02 -3.358571529388427734e-01 -2.843825519084930420e-01 1.014017760753631592e-01 -1.389092300087213516e-02 1.357052195817232132e-02 -1.080994307994842529e-01 -3.964252024888992310e-02 1.154253557324409485e-01 -1.643939316272735596e-01 -4.106302221771329641e-04 -1.401859894394874573e-02 9.874678403139114380e-02 -5.562866479158401489e-02 -3.320857584476470947e-01 5.452356860041618347e-02 -1.135219857096672058e-01 1.432661116123199463e-01 3.755303919315338135e-01 9.484086930751800537e-02 -8.406471461057662964e-02 -1.012873500585556030e-01
1.256258785724639893e-01 -3.359961807727813721e-01 1.544260680675506592e-01 -2.512181401252746582e-01 -7.754489779472351074e-02 1.674492470920085907e-02 1.925444900989532471e-01 -9.800239652395248413e-02 1.671448796987533569e-01 2.943243086338043213e-02 6.485179066658020020e-02 1.549736261367797852e-01 -1.200188398361206055e-01 2.923071384429931641e-01 2.602949142456054688e-01 6.226990371942520142e-02 -3.884493112564086914e-01 -4.803486913442611694e-02 7.475636899471282959e-02 -3.405896127223968506e-01 -7.928561419248580933e-03 -2.005224674940109253e-01 9.633621573448181152e-02 7.192009687423706055e-02 -8.375866711139678955e-02 -1.377051770687103271e-01 -7.127242535352706909e-02 -3.014765381813049316e-01 5.671342834830284119e-02 1.886555701494216919e-01 -9.511794149875640869e-02 -5.978158488869667053e-02
2.350904494524002075e-01 -2.900948934257030487e-02 4.196503758430480957e-01 2.883241139352321625e-02 1.721603423357009888e-01 2.033885382115840912e-02 4.143060371279716492e-02 -1.804255694150924683e-01 8.621498942375183105e-02 -1.237630024552345276e-01 -1.481269858777523041e-02 -7.785796374082565308e-02 -2.176319956779479980e-01 1.500801444053649902e-01 1.011998131871223450e-01 -1.995354890823364258e-02 1.359713915735483170e-02 2.283671684563159943e-02 5.290365591645240784e-02 -4.424653649330139160e-01 -1.695418506860733032e-01 -1.809607744216918945e-01 -7.641795277595520020e-02 8.075501024723052979e-02 -1.173724904656410217e-01 2.823868095874786377e-01 -2.287535518407821655e-01 -1.950700432062149048e-01 2.664653956890106201e-01 4.420275799930095673e-03 -3.712987527251243591e-02 -2.522644698619842529e-01
5.835653748363256454e-03 -1.792553663253784180e-01 9.597150981426239014e-02 -9.167455881834030151e-02 -9.883500635623931885e-02 -1.719439625740051270e-01 -1.550762914121150970e-02 -1.187085434794425964e-01 5.140084028244018555e-02 -1.903840899467468262e-01 2.597658149898052216e-02 -1.594984829425811768e-01 3.081749379634857178e-02 2.387239485979080200e-01 -1.520881149917840958e-02 6.024555489420890808e-02 -3.658638298511505127e-01 7.434545457363128662e-02 -1.233800426125526428e-01 -3.972380757331848145e-01 1.768594086170196533e-01 -9.369298070669174194e-02 4.449341446161270142e-02 -6.057137623429298401e-03 -2.260918021202087402e-01 1.435006558895111084e-01 -3.171937763690948486e-01 -2.798080742359161377e-01 2.208143919706344604e-01 -1.033403202891349792e-01 -2.355028986930847168e-01 -2.230665534734725952e-01
2.639202177524566650e-01 -1.751447319984436035e-01 2.533554136753082275e-01 -1.118605807423591614e-01 2.513111829757690430e-01 6.061262637376785278e-02 -1.991009712219238281e-01 -1.463537663221359253e-01 -1.181131973862648010e-01 -2.633875906467437744e-01 1.448438316583633423e-01 -9.494093805551528931e-02 -1.544598191976547241e-01 1.148765087127685547e-01 4.996804893016815186e-02 2.874072492122650146e-01 -2.512630820274353027e-01 -2.485257027728948742e-05 2.535893023014068604e-01 -3.031885027885437012e-01 -1.129618436098098755e-01 4.289585724472999573e-02 4.642067849636077881e-02 1.792861223220825195e-01 -7.420399039983749390e-02 2.978236973285675049e-01 -1.485660951584577560e-02 -1.256007105112075806e-01 1.904473006725311279e-01 6.662622839212417603e-02 -1.347608268260955811e-01 -1.492371857166290283e-01
2.793991565704345703e-01 -2.047488242387771606e-01 1.400278955698013306e-01 -1.401460319757461548e-01 1.753417104482650757e-01 -2.387575618922710419e-02 3.286619484424591064e-01 -8.030334115028381348e-02 -3.682420775294303894e-02 2.630156576633453369e-01 1.428103148937225342e-01 7.372847199440002441e-02 -2.339017093181610107e-01 1.859920173883438110e-01 3.184697031974792480e-01 -1.567855104804039001e-02 1.085975989699363708e-01 -1.949480473995208740e-01 -9.384813159704208374e-02 -2.756216526031494141e-01 -1.486063450574874878e-01 -2.329591894522309303e-03 -7.712826132774353027e-02 -2.375077754259109497e-01 -2.430527061223983765e-01 1.279696375131607056e-01 -8.196698874235153198e-02 -8.744977414608001709e-02 2.551745176315307617e-01 1.438077092170715332e-01 -1.114974096417427063e-01 -2.415078692138195038e-02
1.534466892480850220e-01 -5.562280863523483276e-02 3.398105800151824951e-01 -3.134287893772125244e-02 2.291781604290008545e-01 -1.267681568861007690e-01 3.324408233165740967e-01 -1.383901387453079224e-01 -1.444251276552677155e-02 1.776130497455596924e-01 2.041191607713699341e-02 8.179406821727752686e-02 -2.573040425777435303e-01 2.625198960304260254e-01 1.162513419985771179e-01 1.479884386062622070e-01 1.521871089935302734e-01 -6.395100057125091553e-02 -3.236747160553932190e-02 -4.723555743694305420e-01 -2.717094421386718750e-01 5.932165309786796570e-02 -3.719930350780487061e-02 -9.650330990552902222e-02 -2.509611248970031738e-01 5.414629355072975159e-02 -4.248662292957305908e-02 -3.239383548498153687e-02 1.477279514074325562e-01 -5.021438375115394592e-02 -1.112181693315505981e-02 -1.286460459232330322e-01
2.453733980655670166e-01 -1.118423044681549072e-01 8.619372546672821045e-02 6.491417437791824341e-02 1.175239533185958862e-01 2.866466045379638672e-01 -3.008382394909858704e-02 3.408432379364967346e-02 1.305884420871734619e-01 -1.923396736383438110e-01 3.809226155281066895e-01 -1.814364790916442871e-01 4.563302546739578247e-02 1.371308714151382446e-01 -6.149178370833396912e-02 -6.336144637316465378e-03 -2.730828821659088135e-01 7.157313823699951172e-02 -2.491116970777511597e-01 -4.121143221855163574e-01 8.612027764320373535e-02 7.458259165287017822e-02 4.229040443897247314e-02 1.321471631526947021e-01 -1.053939014673233032e-01 3.811919093132019043e-01 -2.148267580196261406e-03 1.353262066841125488e-01 2.417535521090030670e-02 1.769989579916000366e-01 1.600944437086582184e-02 1.004614233970642090e-01
1.233974918723106384e-01 -4.684086423367261887e-03 1.195954978466033936e-01 -1.733275055885314941e-01 2.236601859331130981e-01 -1.599870249629020691e-02 2.259691804647445679e-02 1.015496104955673218e-01 2.730273306369781494e-01 -2.269440889358520508e-02 7.253331691026687622e-02 -2.728909254074096680e-01 -2.605122141540050507e-02 3.965795785188674927e-02 -2.419947683811187744e-01 1.778475642204284668e-01 -1.754371076822280884e-01 -2.649317085742950439e-01 -1.730963401496410370e-02 -1.902319192886352539e-01 4.628390073776245117e-02 -1.290423572063446045e-01 2.462783604860305786e-01 1.789814829826354980e-01 -3.177852332592010498e-01 -2.125861495733261108e-01 -2.697407305240631104e-01 -1.109092086553573608e-01 2.304783463478088379e-01 -1.894289404153823853e-01 2.296595573425292969e-01 -1.007267236709594727e-01
6.489140540361404419e-02 1.274673044681549072e-01 4.318255931138992310e-02 -3.178533911705017090e-01 1.110983565449714661e-01 -4.878894984722137451e-02 1.929554939270019531e-01 1.999426633119583130e-01 1.834527999162673950e-01 1.071250364184379578e-01 6.356997042894363403e-02 -4.693077877163887024e-02 -2.907710075378417969e-01 -1.992812007665634155e-01 7.713384181261062622e-02 2.695621252059936523e-01 -1.601989567279815674e-01 -1.895400434732437134e-01 -1.916889101266860962e-01 -4.421800673007965088e-01 -5.427117273211479187e-02 -3.655217960476875305e-02 1.249237433075904846e-01 5.761118233203887939e-02 -2.645879685878753662e-01 1.394559908658266068e-02 -2.619600594043731689e-01 4.932452365756034851e-02 1.470626424998044968e-02 -2.225599288940429688e-01 6.505694240331649780e-02 -1.347695142030715942e-01
3.595479726791381836e-01 -1.852023154497146606e-01 -4.000108316540718079e-02 4.841816797852516174e-02 9.971721470355987549e-02 1.618967577815055847e-02 1.735050231218338013e-02 -1.774875633418560028e-02 1.825747042894363403e-01 -2.328272163867950439e-01 -1.207437068223953247e-01 -1.486647725105285645e-01 -1.101971492171287537e-01 -2.011244930326938629e-02 1.418966650962829590e-01 -1.351016014814376831e-01 -2.816855013370513916e-01 -4.396962001919746399e-02 -1.048267036676406860e-01 -4.743679761886596680e-01 7.002142816781997681e-02 5.931230261921882629e-02 4.730111733078956604e-02 -2.328762859106063843e-01 -1.835895776748657227e-01 -1.298135668039321899e-01 -2.210817486047744751e-01 -1.966429054737091064e-01 3.257410228252410889e-01 9.110134094953536987e-02 -9.159294515848159790e-02 -5.848452448844909668e-02
9.833215922117233276e-02 -1.559340506792068481e-01 2.520373463630676270e-01 7.388181239366531372e-02 1.657564640045166016e-01 1.999462097883224487e-01 -1.510898619890213013e-01 -7.777980994433164597e-03 2.470472455024719238e-01 2.090600132942199707e-02 1.711997240781784058e-01 -4.199657589197158813e-02 -2.567317485809326172e-01 7.450807094573974609e-02 3.196249902248382568e-01 1.744741052389144897e-01 -2.268915474414825439e-01 -6.064672395586967468e-02 1.654574722051620483e-01 -4.621233940124511719e-01 -4.023091867566108704e-02 1.950629204511642456e-01 1.810049563646316528e-01 3.313614986836910248e-03 -1.198509186506271362e-01 2.029336243867874146e-01 -1.609961241483688354e-01 -1.111336573958396912e-01 5.274059949442744255e-04 -3.978862613439559937e-02 -2.146164029836654663e-01 -9.542185813188552856e-03
3.031160533428192139e-01 -1.499932706356048584e-01 4.213808476924896240e-02 -3.970922231674194336e-01 5.897007882595062256e-02 1.589319407939910889e-01 2.453237026929855347e-01 3.455553203821182251e-02 2.025118619203567505e-01 1.975416839122772217e-01 1.970665454864501953e-01 7.222896069288253784e-02 -3.074485659599304199e-01 1.821237653493881226e-01 -1.093490272760391235e-01 1.129149198532104492e-01 -2.284439355134963989e-01 8.391068130731582642e-02 4.160365462303161621e-02 -6.506679952144622803e-02 -2.403850480914115906e-02 -1.264691650867462158e-01 -5.635666102170944214e-02 4.362758249044418335e-02 5.496907979249954224e-02 1.193927824497222900e-01 -2.787789702415466309e-01 2.141756862401962280e-01 -5.069229006767272949e-02 -1.653831303119659424e-01 -1.601009815931320190e-01 -2.762264311313629150e-01
1.481159478425979614e-01 1.067060744389891624e-03 3.927326947450637817e-02 -2.909754812717437744e-01 3.310275031253695488e-03 2.240758538246154785e-01 -3.344384580850601196e-02 -7.818932831287384033e-02 3.537685275077819824e-01 -3.142133355140686035e-02 2.077549546957015991e-01 2.402956336736679077e-01 -2.318678200244903564e-01 2.539539635181427002e-01 1.105207279324531555e-01 7.021691650152206421e-02 -2.266031503677368164e-02 -2.157543897628784180e-01 4.022306576371192932e-02 -2.957621216773986816e-01 2.917996644973754883e-01 -1.220272853970527649e-01 -8.034078776836395264e-02 5.704544857144355774e-02 1.435322873294353485e-02 -1.616098731756210327e-01 -1.746149063110351562e-01 -1.440893560647964478e-01 2.912020981311798096e-01 1.367443948984146118e-01 3.996827080845832825e-02 2.082793116569519043e-01
5.906728655099868774e-02 -1.871462562121450901e-03 3.592970222234725952e-02 -8.207528293132781982e-02 -2.059094011783599854e-01 1.123524904251098633e-01 1.957138925790786743e-01 1.700791567564010620e-01 1.328015476465225220e-01 9.531435370445251465e-02 -9.992605075240135193e-03 -6.051997095346450806e-02 -1.355917304754257202e-01 7.708980888128280640e-02 2.548652701079845428e-02 4.448903799057006836e-01 -2.591444253921508789e-01 -1.029398366808891296e-01 -2.557718753814697266e-02 -4.524398744106292725e-01 1.037221401929855347e-01 1.860419847071170807e-02 1.288791298866271973e-01 3.363176882266998291e-01 -4.055326581001281738e-01 -8.607354015111923218e-02 7.213307172060012817e-02 -3.036193549633026123e-02 -9.599342010915279388e-03 -4.165486991405487061e-02 -8.197341114282608032e-02 4.867708310484886169e-02
3.886573016643524170e-02 3.112913668155670166e-02 2.046883553266525269e-01 -1.168541014194488525e-01 -7.864249497652053833e-02 -9.783206880092620850e-02 -9.649208188056945801e-02 -5.419449508190155029e-02 2.552754282951354980e-01 -1.152591407299041748e-01 1.178336516022682190e-01 -4.021120369434356689e-01 -2.736369669437408447e-01 -6.364499777555465698e-02 -1.276839673519134521e-01 1.137489676475524902e-01 -5.453561246395111084e-02 -4.427156448364257812e-01 3.580251336097717285e-02 -2.312106937170028687e-01 1.251937001943588257e-01 -6.160235404968261719e-02 1.424147188663482666e-01 7.866441458463668823e-02 -1.573956571519374847e-02 7.526842504739761353e-02 -3.248409330844879150e-01 1.803136467933654785e-01 2.056168764829635620e-01 -3.791503235697746277e-02 2.177273631095886230e-01 1.305650025606155396e-01
5.356271266937255859e-01 9.688849002122879028e-02 2.539305482059717178e-03 -1.574248671531677246e-01 -1.632332056760787964e-01 1.260815858840942383e-01 8.806046098470687866e-02 7.914458215236663818e-02 1.752201467752456665e-01 -1.565172821283340454e-01 1.609806865453720093e-01 -8.305153995752334595e-02 1.505399197340011597e-01 2.084444761276245117e-01 -1.179789453744888306e-01 1.217088326811790466e-01 -4.072255194187164307e-01 6.941933929920196533e-02 -1.367973815649747849e-02 -1.593370437622070312e-01 1.559949070215225220e-01 1.709261238574981689e-01 1.551394313573837280e-01 -1.113093346357345581e-01 -2.416884750127792358e-01 1.582185178995132446e-02 -2.383294552564620972e-01 -1.117856055498123169e-01 5.963156465440988541e-03 2.201414108276367188e-02 -1.555082648992538452e-01 2.475354634225368500e-02
2.914940416812896729e-01 -4.749285988509654999e-03 2.466997653245925903e-01 -1.398553550243377686e-01 2.460467070341110229e-01 5.232625082135200500e-02 -7.186734676361083984e-02 2.187956869602203369e-01 3.461274206638336182e-01 1.039468571543693542e-01 1.448575705289840698e-01 -6.162572279572486877e-02 -1.093946471810340881e-01 -2.358176000416278839e-02 -1.330851763486862183e-01 1.095774844288825989e-01 -3.087695538997650146e-01 -1.568696349859237671e-01 -3.635493665933609009e-02 -3.116222023963928223e-01 -2.339385449886322021e-02 -1.258967071771621704e-01 2.024322301149368286e-01 3.318894654512405396e-02 -2.133522182703018188e-01 -1.559517234563827515e-01 -2.314412295818328857e-01 -2.253388762474060059e-01 1.096319705247879028e-01 -1.349685788154602051e-01 1.560023874044418335e-01 -1.226077005267143250e-01
2.409072071313858032e-01 -1.041565388441085815e-01 3.005891293287277222e-02 -8.558089286088943481e-02 -5.381229892373085022e-02 -4.412789270281791687e-02 1.938243359327316284e-01 -1.680487021803855896e-02 -8.930312469601631165e-03 -6.981763988733291626e-02 2.820521295070648193e-01 -1.556178629398345947e-01 -1.334942877292633057e-01 1.420633196830749512e-01 2.785805463790893555e-01 2.379701435565948486e-01 -2.791590094566345215e-01 -7.195546478033065796e-02 -6.762474030256271362e-02 -3.752280771732330322e-01 1.610172241926193237e-01 4.913791269063949585e-02 -1.587897539138793945e-01 -2.814695239067077637e-01 1.750417798757553101e-01 2.876126766204833984e-01 -2.094810754060745239e-01 -1.980900913476943970e-01 -6.274192035198211670e-02 -1.803373843431472778e-01 7.030142843723297119e-02 -9.495078586041927338e-03
2.954730987548828125e-01 -2.117668651044368744e-02 2.136219851672649384e-02 -1.509363800287246704e-01 -7.924446463584899902e-02 1.818402260541915894e-01 4.742927849292755127e-02 -1.530071943998336792e-01 1.467535197734832764e-01 -2.576107978820800781e-01 -8.274385705590248108e-03 -2.132078409194946289e-01 -2.485959231853485107e-01 6.413739174604415894e-02 -1.724503561854362488e-02 7.166060805320739746e-02 3.144830465316772461e-02 -1.565362215042114258e-01 -8.490620553493499756e-02 -1.386457383632659912e-01 1.926153339445590973e-02 2.677569687366485596e-01 1.327891498804092407e-01 -8.603698015213012695e-02 -3.727284967899322510e-01 2.863143682479858398e-01 2.645928598940372467e-02 2.112160325050354004e-01 2.394594699144363403e-01 1.239782646298408508e-01 -2.429912090301513672e-01 -2.687663137912750244e-01
3.256126940250396729e-01 -1.046825423836708069e-01 6.896220147609710693e-02 3.390751779079437256e-01 1.906426399946212769e-01 1.054408103227615356e-01 2.085148245096206665e-01 -7.793692499399185181e-02 1.146717816591262817e-01 1.244411394000053406e-01 2.434075921773910522e-01 -8.248592913150787354e-02 9.153369069099426270e-02 2.180391252040863037e-01 -1.131597459316253662e-01 1.341020464897155762e-01 -3.258305490016937256e-01 -6.172552332282066345e-02 -2.016929537057876587e-01 -1.412668228149414062e-01 -8.672927320003509521e-02 7.803747057914733887e-02 -3.767417073249816895e-01 1.649767607450485229e-01 -6.263317912817001343e-02 8.897439576685428619e-03 -2.941054999828338623e-01 -1.623353064060211182e-01 3.557409718632698059e-02 -3.335988894104957581e-02 -1.107863634824752808e-01 6.294325576163828373e-04
2.062286287546157837e-01 5.676928907632827759e-02 1.583314985036849976e-01 -2.726348042488098145e-01 1.838568150997161865e-01 -3.544546430930495262e-03 6.859645992517471313e-02 -4.036279022693634033e-02 3.676146268844604492e-01 1.153122037649154663e-01 1.112998425960540771e-01 2.920105159282684326e-01 -2.350581288337707520e-01 2.815907895565032959e-01 -1.299571394920349121e-01 -1.500810496509075165e-02 -3.381013572216033936e-01 -1.947003751993179321e-01 8.721232414245605469e-02 -2.248930335044860840e-01 3.938674181699752808e-02 5.654403939843177795e-02 -1.286619007587432861e-01 1.391474753618240356e-01 -2.937196791172027588e-01 -2.060734480619430542e-01 6.094837561249732971e-02 -1.572986096143722534e-01 8.044438809156417847e-02 -2.794124744832515717e-02 -2.944372780621051788e-02 -2.368166111409664154e-02
1.458514481782913208e-01 9.947930276393890381e-02 3.499151468276977539e-01 -1.191680356860160828e-01 4.699676856398582458e-02 6.883997470140457153e-02 -1.761147826910018921e-01 1.722256839275360107e-01 1.380862146615982056e-01 1.182481348514556885e-01 -2.353563718497753143e-02 -1.934865266084671021e-01 -2.642361223697662354e-01 -9.772513061761856079e-02 -1.398796737194061279e-01 3.161128163337707520e-01 -3.204789161682128906e-01 -3.476023077964782715e-01 -5.811410024762153625e-02 -2.633754611015319824e-01 1.004736796021461487e-01 1.527954488992691040e-01 3.789068385958671570e-02 2.305572181940078735e-01 -1.785949468612670898e-01 -1.719985902309417725e-02 -1.767826527357101440e-01 -7.158832624554634094e-03 -1.996442675590515137e-02 1.087006404995918274e-01 1.860286742448806763e-01 5.457138177007436752e-03
2.754034101963043213e-01 8.734419941902160645e-02 -6.990091502666473389e-02 -6.377281993627548218e-02 3.746850416064262390e-02 2.348609268665313721e-03 1.940604746341705322e-01 9.379713237285614014e-02 2.567972242832183838e-01 2.327339723706245422e-02 4.131498932838439941e-01 1.166428253054618835e-01 1.078301668167114258e-01 7.997237145900726318e-02 2.864894270896911621e-01 1.723024249076843262e-01 -1.648344248533248901e-01 6.784546375274658203e-02 -6.543727964162826538e-02 -3.415003716945648193e-01 1.689733266830444336e-01 1.551869809627532959e-01 -6.140799447894096375e-02 -8.890322595834732056e-02 -1.298641115427017212e-01 1.904333941638469696e-02 -1.979974657297134399e-01 -2.623946666717529297e-01 1.213047504425048828e-01 -3.065374195575714111e-01 -1.613020002841949463e-01 -4.652669653296470642e-02
2.172887027263641357e-01 -2.466567307710647583e-01 1.259346753358840942e-01 -2.859483063220977783e-01 6.576409935951232910e-02 -1.525190565735101700e-02 5.722915381193161011e-02 -1.698486804962158203e-01 2.290841341018676758e-01 -4.739722311496734619e-01 1.770613901317119598e-02 -5.937221273779869080e-02 1.558756921440362930e-02 -3.520329250022768974e-03 -2.335255779325962067e-02 2.092660069465637207e-01 9.583063423633575439e-02 -2.166763693094253540e-01 -1.446834355592727661e-01 -2.459313869476318359e-01 -1.080922037363052368e-02 2.010376453399658203e-01 -9.924681484699249268e-02 8.258188515901565552e-02 -1.942755281925201416e-01 7.973650842905044556e-02 1.304983496665954590e-01 -4.172332584857940674e-03 7.716375589370727539e-02 4.817298427224159241e-02 -3.940621018409729004e-01 -1.123390272259712219e-01
3.835885524749755859e-01 -9.265320003032684326e-02 6.172759085893630981e-02 1.904097050428390503e-01 -6.681449711322784424e-02 1.675443500280380249e-01 -7.967798411846160889e-02 -2.141020298004150391e-01 1.926077604293823242e-01 -7.922695577144622803e-02 -7.347092777490615845e-02 1.214809715747833252e-01 -2.546394169330596924e-01 7.001928985118865967e-03 7.340932637453079224e-02 1.276544183492660522e-01 -2.178897559642791748e-01 3.930969908833503723e-02 -3.256926238536834717e-01 -3.668592870235443115e-01 6.498198956251144409e-02 1.586197614669799805e-01 -1.242380142211914062e-01 1.088205352425575256e-01 -2.706998288631439209e-01 1.184449493885040283e-01 -1.918242871761322021e-01 9.985028952360153198e-02 9.492059051990509033e-02 2.519710063934326172e-01 -3.313765302300453186e-02 1.239605844020843506e-01
1.404833644628524780e-01 -4.156144335865974426e-02 -2.118645906448364258e-01 3.459036350250244141e-02 2.739949524402618408e-02 1.255734413862228394e-01 -1.551440265029668808e-02 -1.171193197369575500e-01 1.098998039960861206e-01 -1.500580310821533203e-01 4.463686347007751465e-01 3.848507627844810486e-02 -8.834415674209594727e-02 1.574551314115524292e-01 -5.784057080745697021e-02 1.556074172258377075e-01 6.638064514845609665e-03 -2.783039212226867676e-01 -1.180342137813568115e-01 -6.564491923199966550e-05 3.314027935266494751e-02 -8.261141926050186157e-02 -1.940844208002090454e-01 5.259156227111816406e-02 -3.396353125572204590e-01 -4.007283225655555725e-02 -6.490600854158401489e-02 -3.964807391166687012e-01 3.151195347309112549e-01 -1.132259741425514221e-01 -2.072206288576126099e-01 -1.824392974376678467e-01
7.719119638204574585e-02 -4.183420166373252869e-02 2.906688489019870758e-02 -3.036029338836669922e-01 -2.491931915283203125e-01 2.043038234114646912e-02 7.784645259380340576e-02 -1.987214237451553345e-01 2.088592350482940674e-01 3.021920099854469299e-02 1.853194534778594971e-01 -2.079446166753768921e-01 -1.647441238164901733e-01 9.496435523033142090e-02 1.722565293312072754e-02 -2.920619845390319824e-01 -1.750985383987426758e-01 -1.460990458726882935e-01 -9.447711706161499023e-02 -2.989803552627563477e-01 1.516657322645187378e-01 -9.060804545879364014e-02 2.714842557907104492e-01 2.406894415616989136e-01 -1.781622320413589478e-02 -4.864155501127243042e-02 5.847761780023574829e-02 -2.610064446926116943e-01 2.529216706752777100e-01 -2.394887655973434448e-01 -1.918541938066482544e-01 4.248338565230369568e-02
2.021975517272949219e-01 -5.345164984464645386e-02 2.279764413833618164e-01 -1.758068352937698364e-01 5.587168037891387939e-02 -8.309649676084518433e-02 -1.069265082478523254e-01 -1.544508431106805801e-02 1.634141504764556885e-01 5.776409804821014404e-02 2.778871655464172363e-01 6.531783938407897949e-02 3.121192008256912231e-02 1.584236919879913330e-01 -1.103808730840682983e-01 -3.348967432975769043e-02 -3.798835873603820801e-01 -7.130857557058334351e-02 1.225257068872451782e-01 -3.727194368839263916e-01 7.030414044857025146e-02 -1.660804003477096558e-01 -2.250485271215438843e-01 1.816288679838180542e-01 -2.130318731069564819e-01 -2.727537155151367188e-01 1.341064181178808212e-02 -2.437463402748107910e-01 1.643082797527313232e-01 -1.654113382101058960e-01 2.086062878370285034e-01 6.355232000350952148e-02
4.522665143013000488e-01 -2.047396898269653320e-01 2.367472499608993530e-01 8.220114558935165405e-02 7.892756164073944092e-02 1.475013047456741333e-01 1.456642001867294312e-01 -8.229200541973114014e-02 -7.189589738845825195e-02 -1.618562042713165283e-01 -1.157224848866462708e-01 -7.219187170267105103e-02 -2.472573816776275635e-01 1.820171438157558441e-02 1.294904947280883789e-01 8.065944910049438477e-02 -1.873963177204132080e-01 2.474922090768814087e-01 -3.361869752407073975e-01 -4.301592707633972168e-01 7.987830042839050293e-02 -1.606727018952369690e-02 -9.989082068204879761e-02 1.010519936680793762e-01 -1.937496811151504517e-01 4.861346259713172913e-02 2.038918621838092804e-02 -2.837520837783813477e-02 5.757071822881698608e-02 1.720161437988281250e-01 -1.227241195738315582e-02 -6.788632273674011230e-02
3.291184902191162109e-01 2.102185338735580444e-01 1.950966417789459229e-01 -1.524047702550888062e-01 -1.454794406890869141e-01 1.104710474610328674e-01 1.182113680988550186e-02 1.197898164391517639e-01 -9.755077958106994629e-02 -8.558844029903411865e-02 4.939066618680953979e-02 -2.005243003368377686e-01 -4.443901777267456055e-02 1.871506869792938232e-01 -8.257339894771575928e-02 2.649257183074951172e-01 -1.238060668110847473e-01 -5.214786529541015625e-01 4.692934826016426086e-02 -1.293667010031640530e-03 -1.742033958435058594e-01 7.465438544750213623e-02 -1.930646598339080811e-02 8.027634024620056152e-02 -3.018946573138237000e-02 6.462371349334716797e-02 -2.695118486881256104e-01 8.357782661914825439e-02 9.549105912446975708e-02 -7.487273216247558594e-02 -7.217771559953689575e-02 -3.577623963356018066e-01
2.843262255191802979e-01 -2.542386651039123535e-01 2.032144814729690552e-01 -2.617107331752777100e-02 1.597316935658454895e-02 2.761156558990478516e-01 -1.419161111116409302e-01 -1.552911251783370972e-01 2.159125953912734985e-01 6.058340519666671753e-02 2.609121799468994141e-01 8.357694372534751892e-03 4.240655526518821716e-02 2.071015303954482079e-03 2.125693708658218384e-01 2.035811841487884521e-01 -2.011883705854415894e-01 6.362824141979217529e-02 1.737242341041564941e-01 -3.623061180114746094e-01 2.483123168349266052e-02 1.800215989351272583e-01 -8.605029433965682983e-04 -2.492216676473617554e-01 -1.740503758192062378e-01 1.031776741147041321e-01 -2.435840070247650146e-01 -9.072857908904552460e-03 8.604948967695236206e-02 -1.410071849822998047e-01 -1.365165263414382935e-01 -1.937422901391983032e-01
1.239942908287048340e-01 -1.098326295614242554e-01 -5.540503188967704773e-02 -1.734561771154403687e-01 5.466082692146301270e-02 -9.220959991216659546e-02 -2.102835029363632202e-01 -9.806917607784271240e-02 3.016806244850158691e-01 4.338521510362625122e-02 3.578900918364524841e-02 1.495279073715209961e-01 -2.815985679626464844e-01 1.377283185720443726e-01 -5.255760625004768372e-02 1.079894900321960449e-01 -2.727274298667907715e-01 -2.459453642368316650e-01 7.686274498701095581e-02 -2.765194773674011230e-01 2.976402267813682556e-02 -7.029990851879119873e-02 -5.104500055313110352e-01 5.837512668222188950e-03 -1.634291112422943115e-01 -1.504506915807723999e-01 -1.953259408473968506e-01 -4.162774235010147095e-02 2.250390052795410156e-01 -1.409560441970825195e-01 -2.986254729330539703e-02 -2.367393858730792999e-02
9.255548566579818726e-02 -2.827770411968231201e-01 -6.853283196687698364e-02 -8.947660028934478760e-02 -2.564069032669067383e-01 1.260555386543273926e-01 1.744448542594909668e-01 -3.133840858936309814e-01 1.851844638586044312e-01 1.929287426173686981e-02 1.957685202360153198e-01 -8.916938304901123047e-02 -2.533857226371765137e-01 7.792508602142333984e-02 -8.450235426425933838e-02 -1.975942701101303101e-01 -6.483875215053558350e-02 -2.794209420680999756e-01 -1.268331110477447510e-01 -2.085408121347427368e-01 3.926359117031097412e-02 -1.308536082506179810e-01 -2.959259226918220520e-02 1.080992817878723145e-01 -1.348805725574493408e-01 1.947933435440063477e-01 -1.972871571779251099e-01 -3.292619287967681885e-01 1.042338088154792786e-01 -2.905089557170867920e-01 -6.233300268650054932e-02 1.240559965372085571e-01
7.588766515254974365e-02 -1.106730476021766663e-01 2.383469641208648682e-01 -2.841824591159820557e-01 -7.425323128700256348e-02 -4.262977093458175659e-02 -7.371839880943298340e-02 -3.860229253768920898e-02 -1.921037584543228149e-01 -7.311969250440597534e-02 2.472075521945953369e-01 -2.571213245391845703e-01 -3.033556342124938965e-01 1.952687501907348633e-01 1.374210566282272339e-01 1.510850936174392700e-01 -1.948996037244796753e-01 -5.149669572710990906e-02 -2.284209281206130981e-01 -2.118531465530395508e-01 6.446177512407302856e-02 5.355551838874816895e-02 -8.175936341285705566e-02 4.393143057823181152e-01 1.282160282135009766e-01 -5.890206899493932724e-03 -1.337949186563491821e-01 -7.193828374147415161e-02 2.177860289812088013e-01 1.234242469072341919e-01 1.911009401082992554e-01 7.546085864305496216e-02
5.002851039171218872e-02 -2.344125062227249146e-01 1.689309328794479370e-01 1.684455946087837219e-02 1.687697470188140869e-01 4.030430316925048828e-02 4.367674291133880615e-01 -8.311187475919723511e-02 5.197032541036605835e-02 9.027976542711257935e-02 1.123461201786994934e-01 9.569977968931198120e-02 -3.430724442005157471e-01 2.315559983253479004e-01 1.029688045382499695e-01 -8.144827932119369507e-02 4.748697578907012939e-02 -1.011786460876464844e-01 1.354767680168151855e-01 -3.125755190849304199e-01 -2.939052581787109375e-01 1.468870192766189575e-01 2.772383205592632294e-02 -8.341964334249496460e-02 -3.587576746940612793e-01 3.333154320716857910e-02 -4.680732265114784241e-02 -4.699877649545669556e-02 2.122406959533691406e-01 -4.222116619348526001e-02 -1.305657625198364258e-01 -1.497794538736343384e-01
2.074070721864700317e-01 -2.203270345926284790e-01 -2.294625528156757355e-02 -9.809375554323196411e-02 2.112349420785903931e-01 1.327270865440368652e-01 6.106738001108169556e-02 -1.147753074765205383e-01 2.822068985551595688e-03 -2.484783828258514404e-01 -8.766108006238937378e-02 9.053014963865280151e-02 -2.849666774272918701e-01 5.745171010494232178e-02 1.415433734655380249e-01 8.270187675952911377e-02 -2.100479751825332642e-01 -1.806076057255268097e-02 -4.063633382320404053e-01 -2.191313505172729492e-01 5.549323931336402893e-02 1.649351418018341064e-01 -6.777882575988769531e-02 2.940349467098712921e-02 -4.235313832759857178e-01 2.980083823204040527e-01 -4.278357326984405518e-02 -9.464143216609954834e-02 -3.063880838453769684e-02 8.030860126018524170e-02 -7.767506688833236694e-02 -2.107250243425369263e-01
3.543424010276794434e-01 3.227587938308715820e-01 2.766047976911067963e-02 -1.288121193647384644e-01 -1.852938830852508545e-01 2.129815220832824707e-01 -2.173186987638473511e-01 -3.709222376346588135e-02 1.493185311555862427e-01 1.773461550474166870e-01 1.311792731285095215e-01 -3.473759591579437256e-01 -3.840190470218658447e-01 1.595089137554168701e-01 4.905622825026512146e-02 9.373047202825546265e-02 -1.847629100084304810e-01 2.117007225751876831e-02 -6.245079636573791504e-02 -2.043341994285583496e-01 9.845518320798873901e-02 3.775337338447570801e-02 -8.438862860202789307e-02 2.130989916622638702e-02 -1.026203855872154236e-01 1.002367734909057617e-01 -9.271711111068725586e-02 1.468746662139892578e-01 1.605373769998550415e-01 9.431124478578567505e-02 5.467547848820686340e-02 -2.480832636356353760e-01
2.820954918861389160e-01 -1.738760471343994141e-01 3.000755310058593750e-01 7.963389903306961060e-02 1.588899791240692139e-01 2.108102142810821533e-01 -1.011690348386764526e-01 -2.549370750784873962e-02 3.403930664062500000e-01 1.636300794780254364e-02 2.318301796913146973e-01 5.127512663602828979e-02 -1.925052851438522339e-01 1.141136810183525085e-01 3.712759613990783691e-01 6.182579323649406433e-02 -1.210465058684349060e-01 2.899090945720672607e-02 -1.486809086054563522e-02 -3.256469666957855225e-01 2.369847893714904785e-02 1.970451325178146362e-01 -1.092696562409400940e-01 -3.051866777241230011e-02 -3.751601651310920715e-02 2.306889146566390991e-01 -3.100461661815643311e-01 -4.913957044482231140e-02 -1.742286980152130127e-02 7.988794147968292236e-02 -1.142793893814086914e-01 -4.515838250517845154e-02
2.651205956935882568e-01 -9.732830524444580078e-02 7.328117731958627701e-03 -6.244396418333053589e-02 1.050236299633979797e-01 2.840263955295085907e-02 2.205480076372623444e-02 1.494584828615188599e-01 1.005656048655509949e-01 1.763924956321716309e-01 -6.508145597763359547e-04 -1.366713196039199829e-01 -2.810800373554229736e-01 8.135274797677993774e-02 -3.007947653532028198e-02 7.818883284926414490e-03 -1.861852109432220459e-01 1.024509593844413757e-01 -3.225581049919128418e-01 -2.323156893253326416e-01 6.469654291868209839e-02 1.131309345364570618e-01 1.193505227565765381e-01 -4.180293902754783630e-02 -5.055643320083618164e-01 6.769903004169464111e-02 -8.887241780757904053e-02 -3.845186205580830574e-03 3.315237164497375488e-01 2.689490914344787598e-01 -7.712239027023315430e-02 -2.066254764795303345e-01
7.519679516553878784e-02 7.518266141414642334e-02 9.463941305875778198e-02 -2.214817851781845093e-01 -2.269126623868942261e-01 1.609064936637878418e-01 2.734148204326629639e-01 5.991780012845993042e-02 3.107297047972679138e-02 -2.908181548118591309e-01 2.848193347454071045e-01 9.335253387689590454e-02 -3.592986613512039185e-02 2.925384640693664551e-01 8.646847307682037354e-02 4.200876504182815552e-02 -1.437361091375350952e-01 -2.126370072364807129e-01 -3.473768755793571472e-02 -3.589563965797424316e-01 -1.270676255226135254e-01 -4.669771715998649597e-02 9.793961048126220703e-02 -7.497304677963256836e-02 -8.702401071786880493e-02 2.685195803642272949e-01 -6.430310010910034180e-02 -5.025428906083106995e-02 -1.644227504730224609e-01 -3.870683610439300537e-01 -7.415151596069335938e-02 -7.283563911914825439e-02
2.472680062055587769e-01 -2.467718869447708130e-01 2.327574640512466431e-01 -1.647478342056274414e-01 -2.145695872604846954e-02 1.171040162444114685e-01 -3.897187532857060432e-03 -2.831128537654876709e-01 -3.249038010835647583e-02 -1.485252976417541504e-01 8.603337407112121582e-02 -2.287825345993041992e-01 4.540471732616424561e-02 8.057769387960433960e-02 1.158554386347532272e-02 1.738170981407165527e-01 -2.537866830825805664e-01 1.510584801435470581e-01 -1.849875897169113159e-01 -2.443739622831344604e-01 2.444710880517959595e-01 6.913730502128601074e-02 1.608561910688877106e-02 -1.252736300230026245e-01 -1.793707311153411865e-01 2.467452734708786011e-01 -2.518061101436614990e-01 -1.663136780261993408e-01 2.118352502584457397e-01 2.202516794204711914e-01 -1.303677111864089966e-01 -1.561245918273925781e-01
3.467412292957305908e-01 5.083527788519859314e-02 1.813423633575439453e-01 -5.684239789843559265e-02 -1.008987799286842346e-01 -1.298308819532394409e-01 2.225932925939559937e-01 1.398289203643798828e-01 -2.011108696460723877e-01 -1.696120649576187134e-01 1.827109046280384064e-02 -4.882329329848289490e-02 4.215207323431968689e-02 5.068802274763584137e-03 2.210803627967834473e-01 1.511970609426498413e-01 -5.389304831624031067e-02 -2.485499382019042969e-01 -1.994116604328155518e-02 -3.057864904403686523e-01 -8.776115253567695618e-03 6.738343834877014160e-02 1.487938761711120605e-01 6.513844430446624756e-02 -2.993726730346679688e-01 1.843329519033432007e-01 -2.368648946285247803e-01 1.649805903434753418e-02 3.763944208621978760e-01 3.191553056240081787e-02 1.113470494747161865e-01 2.735116481781005859e-01
1.013119295239448547e-01 -2.166393250226974487e-01 9.435278922319412231e-02 9.356863796710968018e-03 1.834623813629150391e-01 1.216704696416854858e-01 4.432518184185028076e-01 -9.929102659225463867e-02 1.447747200727462769e-01 7.946155965328216553e-02 1.088735312223434448e-01 1.396203786134719849e-01 -3.374927341938018799e-01 1.707719713449478149e-01 6.876948475837707520e-02 6.145770475268363953e-02 2.079212814569473267e-01 -2.791860997676849365e-01 -7.943898439407348633e-02 -3.313875496387481689e-01 -2.769402265548706055e-01 -4.182741418480873108e-02 -7.767265290021896362e-02 -8.180539309978485107e-02 -1.631398499011993408e-01 6.785987876355648041e-03 -8.148977905511856079e-02 -6.471988558769226074e-02 2.086417376995086670e-01 6.793871521949768066e-02 -2.110884636640548706e-01 -1.007881537079811096e-01
1.316185016185045242e-02 -4.322486743330955505e-02 2.045022696256637573e-01 1.551268696784973145e-01 -1.885564997792243958e-02 -8.936781436204910278e-02 1.386323124170303345e-01 -3.354845568537712097e-02 1.482973247766494751e-01 -2.963720858097076416e-01 4.547076821327209473e-01 -9.929598122835159302e-02 -2.000878453254699707e-01 1.956474184989929199e-01 -1.444236338138580322e-01 7.421869039535522461e-02 -1.648451536893844604e-01 2.598644420504570007e-02 -2.024242132902145386e-01 -4.799086749553680420e-01 -3.817655518651008606e-02 1.360200941562652588e-01 -2.132523804903030396e-01 6.753048393875360489e-03 -1.133968308568000793e-01 2.834776639938354492e-01 -4.989897832274436951e-03 3.176793828606605530e-02 -5.977466702461242676e-02 2.007390931248664856e-02 8.423638343811035156e-02 4.813272878527641296e-02
4.028079509735107422e-01 2.307599410414695740e-02 6.435684114694595337e-02 -7.786332815885543823e-02 1.706220395863056183e-02 -1.051110848784446716e-01 1.934055685997009277e-01 6.142033636569976807e-02 1.834465116262435913e-01 -2.901206016540527344e-01 2.862252891063690186e-01 3.996068611741065979e-02 8.835621923208236694e-02 1.890788823366165161e-01 -1.745028197765350342e-01 1.114035248756408691e-01 -3.600877821445465088e-01 -6.293684244155883789e-02 -8.104457706212997437e-02 4.643325880169868469e-02 2.721340656280517578e-01 2.367017120122909546e-01 1.961094737052917480e-01 5.758177861571311951e-02 -1.634286940097808838e-01 2.209961600601673126e-02 -2.675076425075531006e-01 -2.709666825830936432e-02 2.170019745826721191e-01 -1.161662861704826355e-01 6.503915041685104370e-02 -9.062499552965164185e-02
7.155285775661468506e-02 -1.702384650707244873e-01 2.308342009782791138e-01 7.510083168745040894e-02 1.375550590455532074e-02 2.076913975179195404e-02 -9.009472280740737915e-02 1.270565241575241089e-01 2.231677770614624023e-01 -4.721216857433319092e-01 2.865905463695526123e-01 -2.620136141777038574e-01 -2.484544739127159119e-02 3.430671989917755127e-01 6.222402676939964294e-03 -2.829926460981369019e-02 -2.918524444103240967e-01 2.197114750742912292e-03 -2.406238466501235962e-01 -1.488691270351409912e-01 1.111754588782787323e-02 5.114658176898956299e-02 8.739859610795974731e-02 -7.489287108182907104e-02 -1.154476255178451538e-01 1.398520022630691528e-01 -1.229153648018836975e-01 -2.666131258010864258e-01 -1.500042825937271118e-01 -7.984685152769088745e-02 5.541247129440307617e-02 -8.483488857746124268e-02
1.533078849315643311e-01 -1.221251934766769409e-01 2.242048531770706177e-01 -1.544808000326156616e-01 -1.004108786582946777e-02 1.151163950562477112e-01 1.031378954648971558e-01 -3.790995851159095764e-02 -7.901658117771148682e-02 -4.417700320482254028e-02 1.707674711942672729e-01 -1.335621625185012817e-01 -7.226742804050445557e-02 1.575822830200195312e-01 9.142930060625076294e-02 2.669164538383483887e-01 -3.633861541748046875e-01 -1.661126315593719482e-01 -5.982629954814910889e-04 -1.793701052665710449e-01 1.788378804922103882e-01 -1.757354140281677246e-01 -2.125360369682312012e-01 -4.900432750582695007e-02 -9.399513900279998779e-02 1.683830469846725464e-02 -9.090405702590942383e-02 6.403506547212600708e-02 -1.350718364119529724e-02 2.872831821441650391e-01 -3.813192546367645264e-01 -3.811978995800018311e-01
3.425278067588806152e-01 -1.527147591114044189e-01 2.087754756212234497e-01 -1.811619997024536133e-01 3.235349059104919434e-01 -9.599348902702331543e-02 3.839001804590225220e-02 1.325479596853256226e-01 3.295471966266632080e-01 3.443880006670951843e-02 -1.136876642704010010e-03 -2.039952725172042847e-01 -3.161701560020446777e-02 1.724530905485153198e-01 -2.776794135570526123e-01 1.282533109188079834e-01 -1.698909997940063477e-01 -1.019214987754821777e-01 1.808762783184647560e-03 -1.260340958833694458e-01 4.244865849614143372e-02 2.171631902456283569e-02 6.532572209835052490e-02 -1.059780642390251160e-01 -2.599478662014007568e-01 1.191552504897117615e-01 -4.019046127796173096e-01 -3.724648803472518921e-02 9.006275236606597900e-02 8.647387474775314331e-02 -1.989916265010833740e-01 -3.915596008300781250e-02
7.552790641784667969e-02 -2.766743488609790802e-02 2.359855026006698608e-01 -2.988651990890502930e-01 4.792445898056030273e-02 4.955229908227920532e-02 1.869429945945739746e-01 -2.922415137290954590e-01 1.466895490884780884e-01 -1.413544565439224243e-01 1.119221970438957214e-01 -9.409917145967483521e-02 -4.584995657205581665e-02 -6.454841792583465576e-02 -1.025837361812591553e-01 1.137131229043006897e-01 1.719972640275955200e-01 -2.028016000986099243e-01 -1.919344812631607056e-01 -3.115094602108001709e-01 3.132390975952148438e-02 1.467352062463760376e-01 7.665895670652389526e-02 -1.559352129697799683e-01 -2.053084820508956909e-01 1.972813606262207031e-01 2.265251614153385162e-02 -2.132292240858078003e-01 3.823854923248291016e-01 1.714662015438079834e-01 -1.641528457403182983e-01 -2.095291614532470703e-01
2.666506171226501465e-01 -1.659448891878128052e-01 -6.619068980216979980e-02 8.320406079292297363e-02 1.805118322372436523e-01 1.552921235561370850e-01 1.292410492897033691e-01 -7.258148491382598877e-02 5.042340606451034546e-02 -2.067194730043411255e-01 3.996098637580871582e-01 1.228756979107856750e-01 1.342853996902704239e-02 2.816674709320068359e-01 -6.654826551675796509e-02 2.426276952028274536e-01 -1.814470291137695312e-01 2.194345742464065552e-01 4.460845887660980225e-02 -3.279570043087005615e-01 8.427537977695465088e-02 1.370760351419448853e-01 7.025542855262756348e-02 5.421149730682373047e-02 7.604566961526870728e-02 -1.673496067523956299e-01 -2.037888765335083008e-01 -1.848524063825607300e-01 1.422719657421112061e-01 -2.444847077131271362e-01 -1.787481456995010376e-01 -5.164588242769241333e-02
2.461385875940322876e-01 -6.526855379343032837e-02 1.648709923028945923e-01 -2.309611439704895020e-01 -9.287732839584350586e-02 2.707571387290954590e-01 -2.130927890539169312e-01 -5.481978505849838257e-02 1.563758254051208496e-01 -2.264216989278793335e-01 3.099086582660675049e-01 -1.096626743674278259e-01 -6.748349219560623169e-02 5.384068563580513000e-02 1.417766362428665161e-01 2.662475407123565674e-01 -2.218983881175518036e-02 -4.014412313699722290e-02 5.893811583518981934e-02 -2.403691858053207397e-01 1.439994424581527710e-01 7.475116848945617676e-02 2.480944842100143433e-01 -1.085798218846321106e-01 -2.257773131132125854e-01 3.862854465842247009e-02 2.086361125111579895e-02 -8.596973866224288940e-02 2.495186775922775269e-01 3.416652083396911621e-01 -1.389825642108917236e-01 -1.429224461317062378e-01
1.335373526671901345e-04 -1.327121257781982422e-01 2.349673211574554443e-01 -3.803513199090957642e-02 -1.528287380933761597e-01 8.542501926422119141e-02 7.288810610771179199e-02 -6.111587285995483398e-01 1.756216287612915039e-01 1.556013375520706177e-01 9.674030542373657227e-02 -1.360680460929870605e-01 -1.034349799156188965e-01 5.371507629752159119e-02 1.586973369121551514e-01 1.645889878273010254e-02 -2.625777125358581543e-01 -1.093922257423400879e-01 -6.328047066926956177e-02 -2.212875336408615112e-01 -5.768039450049400330e-02 7.755327224731445312e-02 -2.389197796583175659e-01 1.176840960979461670e-01 -1.803337782621383667e-01 -2.484881281852722168e-01 5.349062755703926086e-02 -1.577846109867095947e-01 1.155273392796516418e-01 -1.001211032271385193e-01 -2.804145403206348419e-02 -1.842298656702041626e-01
5.496842861175537109e-01 -2.453998290002346039e-02 3.598384559154510498e-01 -2.068412601947784424e-01 1.479334533214569092e-01 -2.142283320426940918e-01 1.286462843418121338e-01 6.676243990659713745e-02 1.431743949651718140e-01 -1.618189215660095215e-01 1.619086116552352905e-01 -1.654817014932632446e-01 -1.566501855850219727e-01 -1.496356129646301270e-01 1.369158457964658737e-02 1.338892728090286255e-01 -2.366994172334671021e-01 1.656348630785942078e-02 1.231552213430404663e-01 -5.371552705764770508e-02 8.809317834675312042e-03 -8.795438706874847412e-02 5.153564363718032837e-02 -1.594977639615535736e-02 -2.652280032634735107e-01 3.593056648969650269e-02 -6.219574436545372009e-02 3.628978505730628967e-02 1.756774634122848511e-01 -1.090166792273521423e-01 -2.573216557502746582e-01 -2.276132116094231606e-03
5.916141346096992493e-02 5.297849699854850769e-02 1.782322488725185394e-02 -1.354873329401016235e-01 -1.046947669237852097e-02 1.365247070789337158e-01 -2.634426355361938477e-01 -1.066977679729461670e-01 3.512203991413116455e-01 -1.398410741239786148e-02 -6.224906537681818008e-03 1.743667721748352051e-01 -6.196898967027664185e-02 1.014648079872131348e-01 -2.702688612043857574e-02 2.342339605093002319e-01 -8.910509198904037476e-02 -3.433689773082733154e-01 -1.085891760885715485e-02 -2.802845835685729980e-01 2.285532206296920776e-01 1.001910492777824402e-02 -3.203171491622924805e-02 5.706620588898658752e-02 -3.404932022094726562e-01 -1.878921389579772949e-01 -2.081936299800872803e-01 -1.581301093101501465e-01 3.821276724338531494e-01 -4.445445537567138672e-02 1.500826925039291382e-01 -2.254669182002544403e-02
3.076576888561248779e-01 6.352660804986953735e-02 7.849981635808944702e-02 -3.521460890769958496e-01 -5.239871144294738770e-02 -3.207753002643585205e-01 -1.494369059801101685e-01 -6.144435331225395203e-02 1.366950720548629761e-01 -1.797479242086410522e-01 1.887829750776290894e-01 -2.559827566146850586e-01 -4.328909516334533691e-01 -1.301138699054718018e-01 1.371251698583364487e-02 1.500505656003952026e-01 -1.427020728588104248e-01 -1.516376882791519165e-01 -7.588830590248107910e-02 -2.567640841007232666e-01 -2.080072090029716492e-02 1.274954676628112793e-01 1.097032576799392700e-01 -1.092453449964523315e-01 -7.953799515962600708e-02 1.357795596122741699e-01 -4.363962914794683456e-03 1.107250899076461792e-01 1.952929645776748657e-01 9.677923470735549927e-02 -1.355326473712921143e-01 -3.982647508382797241e-02
3.130404055118560791e-01 -2.085991650819778442e-01 1.157182380557060242e-01 1.392676215618848801e-02 4.823181778192520142e-02 1.886365115642547607e-01 1.566215902566909790e-01 3.798659890890121460e-02 2.776443660259246826e-01 -9.391394257545471191e-02 -3.004367649555206299e-01 1.607259511947631836e-01 -2.030958980321884155e-01 4.621563479304313660e-02 -8.286530524492263794e-02 5.018220841884613037e-02 -2.028076946735382080e-01 -1.104806363582611084e-01 -2.229351699352264404e-01 -3.285559713840484619e-01 -4.989835992455482483e-02 8.915482088923454285e-03 -1.524609420448541641e-02 4.031449928879737854e-02 -4.802124500274658203e-01 1.278958171606063843e-01 -3.377934545278549194e-02 -3.942043054848909378e-03 1.992590911686420441e-02 1.967524737119674683e-01 1.440219730138778687e-01 -5.359118059277534485e-02
8.867092430591583252e-02 -2.811848521232604980e-01 5.011485889554023743e-02 2.460638061165809631e-02 9.483244270086288452e-02 4.107564687728881836e-02 -5.400549620389938354e-02 4.087932780385017395e-02 2.823638319969177246e-01 1.409809570759534836e-02 4.350777566432952881e-01 9.818191081285476685e-02 -1.547593474388122559e-01 -8.207630366086959839e-02 -6.689796596765518188e-02 2.252039611339569092e-01 -1.560530858114361763e-03 -1.710128411650657654e-02 2.046972215175628662e-01 -2.716946303844451904e-01 8.485437184572219849e-02 1.981204897165298462e-01 -1.100833788514137268e-01 -1.051139384508132935e-01 -2.785738706588745117e-01 1.018063873052597046e-01 -2.123002707958221436e-01 1.810857467353343964e-02 3.552258312702178955e-01 7.839539647102355957e-02 -1.031909063458442688e-01 -2.607070505619049072e-01
2.662504911422729492e-01 -1.961203515529632568e-01 -4.124572500586509705e-02 -1.096295416355133057e-01 -2.120546251535415649e-02 1.277793757617473602e-02 -1.455507278442382812e-01 -2.565788328647613525e-01 7.268974930047988892e-02 -1.596075445413589478e-01 2.825483977794647217e-01 -5.579156056046485901e-02 -1.528021544218063354e-01 2.218358814716339111e-01 2.715988457202911377e-01 1.977854967117309570e-01 -1.422270834445953369e-01 -2.221866101026535034e-01 1.854321360588073730e-01 -1.636028736829757690e-01 -7.334826886653900146e-02 -1.097655594348907471e-01 7.161588221788406372e-02 2.057397216558456421e-01 -2.431866377592086792e-01 -1.683021634817123413e-01 1.083234846591949463e-01 -3.090760707855224609e-01 1.214766576886177063e-01 -2.700066864490509033e-01 -7.464703172445297241e-02 8.096503466367721558e-02
6.070860847830772400e-02 1.533759012818336487e-02 1.965124160051345825e-01 -1.378343254327774048e-01 -1.032375544309616089e-01 -8.177573233842849731e-02 -3.318054974079132080e-02 -2.237381488084793091e-01 -1.162569504231214523e-02 1.059880033135414124e-01 2.389656752347946167e-01 -3.512806594371795654e-01 -3.440300822257995605e-01 1.074411645531654358e-01 1.369868814945220947e-01 2.394119501113891602e-01 -5.482799187302589417e-02 -1.671274602413177490e-01 -1.783969402313232422e-01 -3.014264702796936035e-01 -1.358887702226638794e-01 -1.412111967802047729e-01 -1.672714203596115112e-01 3.104139864444732666e-01 -1.362105756998062134e-01 4.228759929537773132e-02 -1.352340430021286011e-01 -2.187399379909038544e-02 7.973275333642959595e-02 1.819936931133270264e-01 -2.314137518405914307e-01 1.536232531070709229e-01
1.490163952112197876e-01 -2.301482856273651123e-02 1.283307671546936035e-01 -4.666007682681083679e-02 -9.170883893966674805e-02 -1.065024286508560181e-01 2.335204184055328369e-01 -1.526403427124023438e-01 -4.199716821312904358e-02 -3.142998218536376953e-01 1.847299635410308838e-01 2.849374525249004364e-02 -1.238215714693069458e-01 3.049295842647552490e-01 2.856439352035522461e-01 1.022610962390899658e-01 -2.247577309608459473e-01 -1.250106394290924072e-01 -9.872867166996002197e-02 -1.090789362788200378e-01 -8.776093274354934692e-02 2.550575733184814453e-01 -1.676979474723339081e-02 7.253246009349822998e-02 -1.463923305273056030e-01 1.462108939886093140e-01 -1.175858080387115479e-01 9.442714601755142212e-02 4.055301547050476074e-01 2.964023351669311523e-01 -3.407983481884002686e-02 2.001907527446746826e-01
2.486101537942886353e-02 -6.854128092527389526e-02 5.288432538509368896e-02 -1.457444727420806885e-01 -9.227620810270309448e-02 1.066720709204673767e-01 3.698394075036048889e-02 -2.292142063379287720e-01 8.203817903995513916e-02 -1.639042496681213379e-01 1.492818444967269897e-01 -1.671003252267837524e-01 -6.903406232595443726e-02 3.836086392402648926e-02 -2.962059676647186279e-01 1.576744616031646729e-01 -2.712773680686950684e-01 2.353009767830371857e-02 -6.044830754399299622e-02 -4.857416450977325439e-01 1.451047509908676147e-01 -5.767945572733879089e-02 8.106335252523422241e-02 -1.870970129966735840e-01 -1.729552447795867920e-02 2.011469602584838867e-01 -2.283067554235458374e-01 -1.082587465643882751e-01 3.590935766696929932e-01 4.885360226035118103e-02 -2.435754537582397461e-01 -1.386941522359848022e-01
2.030863016843795776e-01 -1.213413029909133911e-01 9.272792935371398926e-02 9.147656708955764771e-02 1.623110622167587280e-01 1.986863762140274048e-01 6.540433317422866821e-02 -2.941873371601104736e-01 2.213917523622512817e-01 -2.584506012499332428e-02 1.386464238166809082e-01 -1.486012190580368042e-01 -2.257217019796371460e-01 9.751566499471664429e-02 2.542926967144012451e-01 5.026171728968620300e-02 1.123140454292297363e-01 -1.929451525211334229e-01 -1.067817024886608124e-02 -2.901028692722320557e-01 -3.656617999076843262e-01 -1.022604927420616150e-01 -5.137005448341369629e-02 8.907037973403930664e-02 -2.453974932432174683e-01 1.859277635812759399e-01 -5.841661989688873291e-02 -1.690885722637176514e-01 2.307003438472747803e-01 6.811857968568801880e-02 1.417931765317916870e-01 -2.411806732416152954e-01
3.093618750572204590e-01 -4.816621541976928711e-02 1.361302137374877930e-01 -1.212162598967552185e-01 1.436484903097152710e-01 1.147035881876945496e-01 1.792030781507492065e-01 9.061283431947231293e-03 2.834700345993041992e-01 -1.719058901071548462e-01 1.790604591369628906e-01 4.195898026227951050e-02 2.716758251190185547e-01 2.151799649000167847e-01 -1.312983334064483643e-01 1.492349058389663696e-01 -4.412870109081268311e-01 -2.339903451502323151e-02 -1.912325061857700348e-02 -2.427424639463424683e-01 1.383399516344070435e-01 -9.220267087221145630e-02 -1.133336871862411499e-01 -1.961488835513591766e-02 4.289841651916503906e-02 -3.499753028154373169e-02 -2.348308563232421875e-01 3.745843132492154837e-04 1.890066713094711304e-01 -3.097938895225524902e-01 9.710526466369628906e-02 6.809053570032119751e-02
2.073864787817001343e-01 -3.229336871299892664e-04 2.753986120223999023e-01 9.277933090925216675e-02 1.574482917785644531e-01 8.901094645261764526e-02 8.534916490316390991e-02 -2.643598243594169617e-03 1.326710432767868042e-01 -3.160178363323211670e-01 1.668005622923374176e-02 -1.255043148994445801e-01 -3.896030783653259277e-02 1.158678233623504639e-01 6.614128500223159790e-02 -6.934449821710586548e-02 1.028165370225906372e-01 -1.199869662523269653e-01 -5.835050344467163086e-02 -4.982859194278717041e-01 3.936497494578361511e-02 2.137780189514160156e-01 -5.826707556843757629e-02 -1.691452972590923309e-02 -1.447632759809494019e-01 3.226965665817260742e-01 -2.685305476188659668e-01 -2.940670549869537354e-01 1.291680335998535156e-01 3.929644078016281128e-02 -9.270063787698745728e-02 1.918849796056747437e-01
3.441025912761688232e-01 1.690432056784629822e-02 1.536464542150497437e-01 1.224441826343536377e-01 1.163844466209411621e-01 2.179906815290451050e-01 5.796113014221191406e-01 -7.588278502225875854e-02 3.255108837038278580e-03 9.312687814235687256e-02 1.602139323949813843e-01 -2.284522056579589844e-01 1.557267457246780396e-02 1.144255027174949646e-01 2.862389571964740753e-02 2.892920672893524170e-01 -1.476365774869918823e-01 -9.263043105602264404e-02 2.882264554500579834e-02 -1.652943529188632965e-02 7.155416905879974365e-02 -1.183310747146606445e-01 -9.573561698198318481e-02 1.788665354251861572e-01 -2.386463619768619537e-02 2.593173980712890625e-01 3.742873296141624451e-02 -2.014189511537551880e-01 1.954831480979919434e-01 3.690467402338981628e-02 -1.173802912235260010e-01 2.543804049491882324e-02
8.302032202482223511e-02 3.179579228162765503e-02 3.240040242671966553e-01 -1.753974407911300659e-01 -2.458307147026062012e-01 -9.737487882375717163e-03 -4.842498898506164551e-02 -3.835572302341461182e-02 5.743430554866790771e-02 -2.669482529163360596e-01 5.874213576316833496e-02 -1.142135113477706909e-01 -7.190603297203779221e-03 2.637433707714080811e-01 -4.115937277674674988e-02 2.017224729061126709e-01 -3.313577175140380859e-02 -9.985348582267761230e-02 1.798343658447265625e-01 -1.754638254642486572e-01 7.874199189245700836e-03 2.985536456108093262e-01 -6.751401722431182861e-02 2.848232164978981018e-02 -3.937107622623443604e-01 3.438836336135864258e-01 1.179894208908081055e-01 2.237182110548019409e-02 -5.071813240647315979e-02 -3.279269933700561523e-01 -1.562740840017795563e-02 1.488467305898666382e-01
2.886445522308349609e-01 6.486973911523818970e-02 -2.726903185248374939e-02 -2.430845946073532104e-01 2.217845171689987183e-01 -7.118691690266132355e-03 -2.308360487222671509e-01 -6.336424499750137329e-02 2.190190702676773071e-01 1.018203124403953552e-01 1.149753294885158539e-02 2.289129048585891724e-01 -2.385202646255493164e-01 2.647112011909484863e-01 3.512645885348320007e-02 1.190333589911460876e-01 -2.055147290229797363e-01 -1.334387958049774170e-01 -1.180510446429252625e-01 -2.915732562541961670e-01 -1.060277316719293594e-02 -7.543437927961349487e-02 -1.030912920832633972e-01 1.330061256885528564e-01 -5.112679600715637207e-01 -1.190562248229980469e-01 3.163586929440498352e-02 -1.369099467992782593e-01 1.272034551948308945e-02 -4.103184491395950317e-02 1.335461041890084743e-03 -5.089373141527175903e-02
-6.659490172751247883e-04 -1.584437638521194458e-01 1.511789709329605103e-01 -3.493908420205116272e-02 -2.719704993069171906e-03 6.521232426166534424e-02 2.081539928913116455e-01 -9.980229660868644714e-03 2.020630985498428345e-01 -1.417565196752548218e-01 3.769876062870025635e-01 -1.300906389951705933e-01 -7.359879463911056519e-02 9.318919479846954346e-02 1.435338854789733887e-01 1.755946688354015350e-02 -1.702285110950469971e-01 2.701909281313419342e-02 -2.856676876544952393e-01 -4.101067185401916504e-01 -7.309986650943756104e-02 1.384368538856506348e-01 -1.459125280380249023e-01 2.559546148404479027e-03 -1.912997812032699585e-01 4.320483505725860596e-01 -4.537930712103843689e-03 1.470920145511627197e-01 2.032107263803482056e-01 2.887810021638870239e-02 1.516563892364501953e-01 1.131364107131958008e-01
1.656381934881210327e-01 2.493643462657928467e-01 8.123191446065902710e-02 -1.937154084444046021e-01 1.865995973348617554e-01 5.566102266311645508e-02 2.499857246875762939e-01 1.613640934228897095e-01 3.326737284660339355e-01 -7.707639038562774658e-02 9.657818078994750977e-02 1.450757980346679688e-01 -1.219574585556983948e-01 1.494019627571105957e-01 4.688786715269088745e-02 2.536084353923797607e-01 -1.550765186548233032e-01 -1.964548975229263306e-01 -1.093296632170677185e-01 -1.787292659282684326e-01 8.122422546148300171e-02 -2.603678219020366669e-02 3.200211822986602783e-01 1.837231069803237915e-01 -4.105565249919891357e-01 1.564451120793819427e-02 9.001455456018447876e-02 7.861400395631790161e-02 1.219189725816249847e-02 -1.663370430469512939e-01 8.683297038078308105e-02 -1.438295841217041016e-01
1.870873719453811646e-01 2.104975283145904541e-02 1.323986351490020752e-01 -7.336807250976562500e-02 -3.946518152952194214e-02 2.319202423095703125e-01 7.481905817985534668e-02 9.791765362024307251e-02 -4.050309211015701294e-02 1.362093538045883179e-01 2.496796250343322754e-01 3.467589244246482849e-02 -1.129935029894113541e-02 2.449112981557846069e-01 -1.431711912155151367e-01 2.263910919427871704e-01 -2.049907296895980835e-01 -2.079328000545501709e-01 -9.760531038045883179e-02 -1.561390012502670288e-01 -1.471099108457565308e-01 2.046552896499633789e-01 8.448195643723011017e-03 -6.875576078891754150e-02 -1.418984979391098022e-01 8.194728754460811615e-03 -1.598183363676071167e-01 2.279370576143264771e-01 1.579595059156417847e-01 2.399597689509391785e-02 -1.797466725111007690e-02 -5.869241356849670410e-01
-6.812870502471923828e-02 -1.996122747659683228e-01 1.988048404455184937e-01 -1.896389573812484741e-01 -1.235266625881195068e-01 2.100341487675905228e-03 -1.640789210796356201e-01 -1.947622559964656830e-02 2.988852262496948242e-01 -7.332489639520645142e-02 1.216525584459304810e-02 -2.736419141292572021e-01 4.448812454938888550e-02 3.674615025520324707e-01 3.574418649077415466e-02 -6.565483659505844116e-02 -9.209462255239486694e-02 -1.833257675170898438e-01 -7.162804901599884033e-02 -1.096947491168975830e-01 2.526399195194244385e-01 8.404320478439331055e-02 7.147289812564849854e-02 3.555705398321151733e-02 -3.209337890148162842e-01 3.818456828594207764e-01 -7.352684438228607178e-02 3.224215283989906311e-02 2.764737010002136230e-01 7.242627441883087158e-02 -1.987399309873580933e-01 1.103775650262832642e-01
4.341797232627868652e-01 -1.535466462373733521e-01 -5.710294842720031738e-02 8.749952167272567749e-02 -5.222328752279281616e-02 -1.075864136219024658e-01 -4.325796663761138916e-02 -1.401949226856231689e-01 -2.107226848602294922e-01 1.627935469150543213e-01 1.798670291900634766e-01 -1.666251868009567261e-01 -3.708749413490295410e-01 5.045735836029052734e-02 2.705179341137409210e-02 1.184066087007522583e-01 -3.821676671504974365e-01 -9.858347475528717041e-02 -2.846091687679290771e-01 -2.666186392307281494e-01 1.882110685110092163e-01 9.480206668376922607e-02 -1.767204403877258301e-01 4.173945263028144836e-02 -2.708577783778309822e-03 1.536624282598495483e-01 4.547837376594543457e-02 -1.115093901753425598e-01 8.031939715147018433e-02 -1.095770075917243958e-01 1.117594093084335327e-01 3.140283748507499695e-02
3.162271082401275635e-01 -9.106024354696273804e-02 1.524209082126617432e-01 -8.410038053989410400e-02 1.396237313747406006e-01 5.051575228571891785e-02 -2.415958326309919357e-03 -3.900812938809394836e-02 2.134649306535720825e-01 -3.362984359264373779e-01 7.369878888130187988e-02 -2.052178680896759033e-01 -3.237944841384887695e-01 4.975322261452674866e-02 -2.282402962446212769e-01 9.346009045839309692e-02 -1.058030202984809875e-01 1.649649441242218018e-01 8.256544172763824463e-02 -3.905770480632781982e-01 -1.521985232830047607e-01 -1.932998374104499817e-02 3.387435153126716614e-02 2.643665075302124023e-01 -9.108148515224456787e-03 2.765252813696861267e-02 -1.044397056102752686e-01 1.891717761754989624e-01 2.733543813228607178e-01 9.387245774269104004e-02 -1.181139275431632996e-01 -1.615420728921890259e-01
3.231090605258941650e-01 2.773748040199279785e-01 4.756654053926467896e-02 -3.195081278681755066e-02 -3.101420775055885315e-02 2.573343813419342041e-01 -2.022864669561386108e-01 9.215034544467926025e-02 1.584943979978561401e-01 1.673699766397476196e-01 2.227133363485336304e-01 -1.999071389436721802e-01 -8.966325968503952026e-02 2.021315544843673706e-01 -4.208476282656192780e-03 1.412183791399002075e-01 -5.574269965291023254e-02 -3.341497182846069336e-01 -1.160771548748016357e-01 -1.423695087432861328e-01 -1.517728623002767563e-02 2.043496221303939819e-01 4.167388752102851868e-02 -1.171625331044197083e-01 -1.959449797868728638e-01 -9.066294133663177490e-02 -1.298100650310516357e-01 1.061538010835647583e-01 1.038760617375373840e-01 -5.066871643066406250e-02 -1.431005299091339111e-01 -4.155763387680053711e-01
1.683371514081954956e-01 -2.008830457925796509e-01 9.758089482784271240e-02 -1.248998343944549561e-01 -1.757516562938690186e-01 -1.842346414923667908e-02 -2.139228731393814087e-01 -2.439524531364440918e-01 4.156701639294624329e-02 -2.367699518799781799e-02 2.593034207820892334e-01 -2.789382338523864746e-01 -1.464694738388061523e-01 3.163469135761260986e-01 -1.611394062638282776e-02 1.507408618927001953e-01 -5.904480349272489548e-03 -3.367823958396911621e-01 -2.382624745368957520e-01 -9.709880501031875610e-02 -7.608335465192794800e-02 1.333657093346118927e-02 -7.841453701257705688e-02 3.806635141372680664e-01 -1.490958631038665771e-01 1.927856355905532837e-01 -6.460219621658325195e-02 -8.277691900730133057e-02 3.422479331493377686e-02 2.515196502208709717e-01 -4.083299636840820312e-02 6.812942028045654297e-02
2.885055840015411377e-01 -1.831109821796417236e-01 4.026015102863311768e-02 -1.027390453964471817e-02 2.514803223311901093e-02 2.222585119307041168e-02 1.708823591470718384e-01 1.322781145572662354e-01 1.043227463960647583e-01 1.523710489273071289e-01 -6.622752640396356583e-03 -4.489861056208610535e-02 -3.458384573459625244e-01 1.221577525138854980e-01 1.899102516472339630e-02 3.466806188225746155e-02 -1.675564795732498169e-01 -2.370809018611907959e-01 2.413692623376846313e-01 -3.866727352142333984e-01 6.359072029590606689e-02 1.280878186225891113e-01 1.628258526325225830e-01 1.656598150730133057e-01 6.350795179605484009e-02 2.096359282732009888e-01 1.296018362045288086e-01 -1.185338795185089111e-01 1.722208112478256226e-01 1.319549530744552612e-01 -3.905805349349975586e-01 1.285248994827270508e-01
3.589103519916534424e-01 1.536849588155746460e-01 2.657755613327026367e-01 -3.074676990509033203e-01 3.298198580741882324e-01 -1.561309993267059326e-01 4.481600224971771240e-02 2.634826004505157471e-01 -3.137906268239021301e-02 -1.499200016260147095e-01 2.169708460569381714e-01 -2.872587442398071289e-01 -1.601810604333877563e-01 2.571872249245643616e-02 7.659054547548294067e-02 -5.331047624349594116e-02 -9.990511089563369751e-02 -2.955706715583801270e-01 4.948822036385536194e-02 -1.492296308279037476e-01 1.263951808214187622e-01 7.339668273925781250e-02 4.980020597577095032e-02 1.701147295534610748e-03 -2.050325870513916016e-01 -1.565536409616470337e-01 7.288111839443445206e-03 2.108475118875503540e-01 6.904554367065429688e-02 7.374802231788635254e-02 -7.751416414976119995e-02 -1.286101490259170532e-01
5.019905790686607361e-02 -1.665363758802413940e-01 3.532982245087623596e-02 -6.588276475667953491e-02 -2.617760300636291504e-01 9.325090795755386353e-02 1.112634837627410889e-01 -2.551937997341156006e-01 1.612266749143600464e-01 -1.006268188357353210e-01 4.245297908782958984e-01 -1.698982715606689453e-02 -1.204730942845344543e-01 -1.448231935501098633e-01 -8.986350148916244507e-02 -1.160386502742767334e-01 -2.411635667085647583e-01 -3.127308487892150879e-01 -6.622496992349624634e-02 -3.344785273075103760e-01 1.172117665410041809e-01 -1.619300805032253265e-02 7.261964678764343262e-02 1.623161733150482178e-01 -1.273033916950225830e-01 -4.327706247568130493e-02 -1.194085367023944855e-02 -2.940044403076171875e-01 2.854020707309246063e-02 -1.977479457855224609e-01 -1.451153159141540527e-01 2.286675870418548584e-01
1.878474950790405273e-01 2.358925491571426392e-01 3.149720430374145508e-01 -3.205919638276100159e-02 -1.436684727668762207e-01 3.344741463661193848e-02 1.340592801570892334e-01 -6.570671498775482178e-02 1.049544364213943481e-01 4.281505197286605835e-02 7.635734975337982178e-02 -3.574309647083282471e-01 -2.748403251171112061e-01 1.831440478563308716e-01 -1.178114563226699829e-01 -1.402129381895065308e-01 -1.648505926132202148e-01 -1.877814829349517822e-01 -3.761008679866790771e-01 -1.641402989625930786e-01 9.988817572593688965e-02 -1.160243712365627289e-02 -9.767314419150352478e-03 1.112802624702453613e-01 -1.545981466770172119e-01 1.112902685999870300e-01 1.545794680714607239e-02 2.376932948827743530e-01 2.575364112854003906e-01 1.563086956739425659e-01 -5.355723202228546143e-02 1.888359040021896362e-01
1.496589630842208862e-01 -4.439468309283256531e-02 3.130479156970977783e-01 -1.761020272970199585e-01 8.361528068780899048e-02 -1.485237479209899902e-01 4.349582642316818237e-02 3.222435712814331055e-01 1.860891133546829224e-01 -3.596282377839088440e-02 9.049631655216217041e-02 -2.868260145187377930e-01 -3.866075277328491211e-01 -5.093587562441825867e-02 1.636751554906368256e-02 1.285237967967987061e-01 -2.769625484943389893e-01 -2.845157980918884277e-01 1.942742429673671722e-02 -2.434570491313934326e-01 -9.707955271005630493e-02 1.270382851362228394e-01 -1.301212459802627563e-01 -3.081786818802356720e-02 -1.633311435580253601e-02 8.742960542440414429e-02 2.289803512394428253e-02 1.561269760131835938e-01 1.595292091369628906e-01 -2.283342629671096802e-01 1.751905679702758789e-01 -1.215336322784423828e-01
4.951550662517547607e-01 1.267246752977371216e-01 3.026681840419769287e-01 6.723856925964355469e-02 -5.579024180769920349e-02 -7.814661413431167603e-02 1.295509785413742065e-01 1.297722607851028442e-01 2.086881399154663086e-01 -3.902129083871841431e-02 1.753239631652832031e-01 9.596850723028182983e-02 -1.242038160562515259e-01 1.488669067621231079e-01 -3.479072079062461853e-02 2.465451657772064209e-01 -4.552892595529556274e-02 6.917232275009155273e-02 -3.208767175674438477e-01 -1.516195386648178101e-01 9.386698901653289795e-02 -1.046163663268089294e-01 -4.482596367597579956e-02 2.578320205211639404e-01 -9.625449031591415405e-02 1.167394220829010010e-01 2.184610813856124878e-02 -1.193834692239761353e-01 2.957472801208496094e-01 -4.835395514965057373e-02 2.582764029502868652e-01 8.166279294528067112e-04
2.823690176010131836e-01 -1.202433183789253235e-01 2.424296885728836060e-01 -1.485466957092285156e-01 -1.789538264274597168e-01 -1.824225783348083496e-01 -1.852717064321041107e-02 7.697290182113647461e-02 2.014994025230407715e-01 -2.004386112093925476e-02 1.993031501770019531e-01 -7.581940293312072754e-02 -2.852224111557006836e-01 2.894826829433441162e-01 -1.525995284318923950e-01 -8.069235086441040039e-02 -4.448812827467918396e-02 1.919359713792800903e-02 -2.029793560504913330e-01 -1.036124005913734436e-01 -1.802512556314468384e-01 2.958785593509674072e-01 -6.558886915445327759e-02 4.331818222999572754e-02 -1.381669193506240845e-01 2.044395171105861664e-02 -3.565327823162078857e-02 7.852672599256038666e-03 3.653523325920104980e-01 -1.950721815228462219e-02 3.473450839519500732e-01 -1.269937306642532349e-01
1.493518650531768799e-01 -3.405235707759857178e-02 2.970229685306549072e-01 -1.756105870008468628e-01 -3.041905164718627930e-01 8.218830078840255737e-02 7.024019956588745117e-02 -4.253440201282501221e-01 1.548836231231689453e-01 -4.487393051385879517e-02 -1.862325519323348999e-02 2.265028953552246094e-01 -2.431768625974655151e-01 -2.653624489903450012e-02 -5.512425675988197327e-02 -9.731613844633102417e-02 -1.579625606536865234e-01 -3.029107749462127686e-01 -1.040685325860977173e-01 -1.688300967216491699e-01 1.450503170490264893e-01 -5.485427379608154297e-02 -2.938732132315635681e-02 2.139757275581359863e-01 -4.790954664349555969e-02 7.243035733699798584e-02 -1.068932414054870605e-01 -2.563431262969970703e-01 4.153690114617347717e-02 -3.097006380558013916e-01 -7.024572789669036865e-02 -9.132827073335647583e-02
4.663749784231185913e-02 1.503811627626419067e-01 1.090196967124938965e-01 2.560589462518692017e-03 -1.097855940461158752e-01 2.072512656450271606e-01 -4.363984614610671997e-02 2.109501659870147705e-01 1.237333491444587708e-01 -1.127508953213691711e-01 1.875095814466476440e-02 -3.234178572893142700e-02 -2.803685069084167480e-01 2.141384333372116089e-01 -1.804647445678710938e-01 -6.988359242677688599e-02 -2.300899028778076172e-01 -3.286923468112945557e-01 9.374639391899108887e-02 -1.361059248447418213e-01 -9.498451836407184601e-03 3.432698845863342285e-01 -3.006265964359045029e-03 1.703503578901290894e-01 -2.842884063720703125e-01 2.311314940452575684e-01 -2.483697533607482910e-01 -2.242214679718017578e-01 -6.801335513591766357e-02 -1.507757604122161865e-01 -4.482338204979896545e-02 2.444512993097305298e-01
4.239108562469482422e-01 3.418177068233489990e-01 2.850348055362701416e-01 -8.349200710654258728e-03 7.196981925517320633e-03 1.260964274406433105e-01 -9.105028957128524780e-02 1.715972870588302612e-01 -2.452565170824527740e-02 -3.059022687375545502e-02 1.605056375265121460e-01 4.221780225634574890e-02 -1.594127155840396881e-02 2.196848094463348389e-01 -9.433881193399429321e-02 1.388499587774276733e-01 -1.775803864002227783e-01 -2.767553031444549561e-01 -1.256350725889205933e-01 -1.816761195659637451e-01 -2.411044202744960785e-02 -1.766916066408157349e-01 9.377238899469375610e-02 2.632974088191986084e-01 1.867570579051971436e-01 2.692001461982727051e-01 -9.145038574934005737e-02 3.539764508605003357e-02 1.412344425916671753e-01 -1.093143969774246216e-01 -3.020487492904067039e-03 -2.167342901229858398e-01
4.064960777759552002e-01 -1.836286783218383789e-01 1.032347083091735840e-01 -3.185262680053710938e-01 -1.901962235569953918e-02 1.848721802234649658e-01 2.050245851278305054e-01 2.823242545127868652e-01 7.074621040374040604e-03 1.732403486967086792e-01 1.222208142280578613e-01 -5.567856132984161377e-03 -2.952398359775543213e-01 -5.566173419356346130e-02 -2.755698263645172119e-01 6.352441757917404175e-02 -6.818319112062454224e-02 -1.453247517347335815e-01 -1.748881489038467407e-01 -3.054032027721405029e-01 -9.805964678525924683e-02 -4.349603876471519470e-02 6.577949970960617065e-02 -6.761809438467025757e-02 -2.275249958038330078e-01 1.813150346279144287e-01 -1.254545003175735474e-01 -8.117129653692245483e-02 5.230294540524482727e-02 1.350954733788967133e-02 1.735948771238327026e-01 -8.554483950138092041e-02
1.306641846895217896e-01 1.446786820888519287e-01 2.404205203056335449e-01 -2.403572797775268555e-01 4.746330901980400085e-02 -4.160881415009498596e-02 1.200899928808212280e-01 1.398382615298032761e-02 3.568707704544067383e-01 1.914794892072677612e-01 1.262807548046112061e-01 -2.230583280324935913e-01 1.787104904651641846e-01 1.039480268955230713e-01 7.391273975372314453e-02 1.749681532382965088e-01 -2.530591189861297607e-01 -1.925763934850692749e-01 -1.161770969629287720e-01 -3.065261542797088623e-01 2.154392302036285400e-01 -4.010506719350814819e-02 -3.005196340382099152e-02 -5.419654771685600281e-02 -2.389180213212966919e-01 -1.083036139607429504e-01 -1.963263601064682007e-01 -2.436036616563796997e-01 1.409070342779159546e-01 7.969533652067184448e-02 2.447853833436965942e-01 7.752646505832672119e-02
2.753651142120361328e-01 -2.263122200965881348e-01 1.346454769372940063e-01 -6.600239127874374390e-02 -2.235532738268375397e-02 -6.587959825992584229e-03 1.009833589196205139e-01 -8.225938677787780762e-02 2.245091944932937622e-01 -1.090367604047060013e-02 2.744947075843811035e-01 -3.298235535621643066e-01 -3.102709352970123291e-01 -8.698690682649612427e-02 -2.313884943723678589e-01 7.320289313793182373e-02 -2.600559890270233154e-01 1.393675804138183594e-01 4.870573058724403381e-03 -2.855852246284484863e-01 -1.819473356008529663e-01 4.881501942873001099e-02 -1.952527463436126709e-02 8.294411748647689819e-02 -1.684679687023162842e-01 1.095203403383493423e-02 6.904876232147216797e-02 1.576686203479766846e-01 2.317769676446914673e-01 9.174535423517227173e-02 -2.774084508419036865e-01 -1.642256528139114380e-01
4.434089362621307373e-01 2.314653014764189720e-03 4.129277542233467102e-02 6.506516784429550171e-02 3.460543602705001831e-02 -4.626400023698806763e-02 1.349690258502960205e-01 -2.054333835840225220e-01 9.037790447473526001e-02 1.757808029651641846e-01 1.003997027873992920e-01 -7.084859162569046021e-02 3.231539204716682434e-02 2.845272719860076904e-01 -2.933338284492492676e-02 6.374897062778472900e-02 -2.377015650272369385e-01 1.902398467063903809e-01 -1.547592878341674805e-01 -1.415901631116867065e-01 1.403450220823287964e-01 1.524823158979415894e-01 -1.582805365324020386e-01 1.348246783018112183e-01 -5.225535035133361816e-01 6.683663465082645416e-03 -1.014302894473075867e-01 -2.912794649600982666e-01 1.249227765947580338e-02 -1.247041020542383194e-02 -1.973923062905669212e-03 -3.424070402979850769e-02
2.051068097352981567e-01 -1.065276414155960083e-01 2.542212009429931641e-01 -4.469059407711029053e-02 2.850089669227600098e-01 -2.105529792606830597e-02 -6.290215253829956055e-02 5.533660203218460083e-02 1.078654229640960693e-01 4.503422975540161133e-02 1.851444840431213379e-01 -1.300618350505828857e-01 -3.250854015350341797e-01 -1.357398368418216705e-02 2.964794635772705078e-02 -8.377734571695327759e-02 6.394056137651205063e-03 -3.701497912406921387e-01 2.866273224353790283e-01 -1.432806998491287231e-01 2.663499116897583008e-01 7.591079920530319214e-02 -1.089235842227935791e-01 3.100568354129791260e-01 -1.962087154388427734e-01 1.221774965524673462e-01 -1.829286217689514160e-01 1.459047198295593262e-01 1.127247232943773270e-03 -8.178250491619110107e-02 -5.584694817662239075e-02 -2.649898529052734375e-01
1.499995291233062744e-01 -1.366643887013196945e-02 9.679183363914489746e-02 -3.790548741817474365e-01 2.524902224540710449e-01 2.895390801131725311e-02 -2.156915515661239624e-02 -1.114111244678497314e-01 2.961961925029754639e-01 1.422934532165527344e-01 7.842137664556503296e-02 2.926181852817535400e-01 -1.594132483005523682e-01 3.327876329421997070e-01 5.936236679553985596e-02 -6.933179497718811035e-02 -3.393985033035278320e-01 -2.273864150047302246e-01 -6.854672450572252274e-03 -3.108257055282592773e-01 1.259347349405288696e-01 1.918344572186470032e-02 -1.208076998591423035e-01 1.778829395771026611e-01 -1.675061583518981934e-01 -5.274221673607826233e-02 -5.798101425170898438e-03 -1.193007305264472961e-01 1.439951062202453613e-01 -6.184428185224533081e-02 4.095524922013282776e-02 7.201309502124786377e-02
1.223483011126518250e-01 9.533138573169708252e-02 3.373388946056365967e-01 8.935453742742538452e-02 -1.104558352380990982e-02 1.612601801753044128e-02 1.338518969714641571e-02 -1.799591481685638428e-01 1.626064926385879517e-01 1.021127626299858093e-01 1.941319853067398071e-01 -3.022802472114562988e-01 -3.804931640625000000e-01 5.872791260480880737e-02 -2.429839819669723511e-01 1.177975237369537354e-01 -7.438579946756362915e-02 -1.219809651374816895e-01 -5.033583939075469971e-02 -2.235968858003616333e-01 1.779565662145614624e-01 2.675786018371582031e-01 3.493353724479675293e-01 1.058208420872688293e-01 -4.713515192270278931e-02 -1.146524548530578613e-01 -3.181651234626770020e-02 2.511332556605339050e-02 2.499157637357711792e-01 6.114405021071434021e-02 5.081780254840850830e-02 -1.972656100988388062e-01
5.716399475932121277e-02 -2.050288319587707520e-01 2.515774369239807129e-01 -1.459553390741348267e-01 1.195944473147392273e-01 7.029279321432113647e-02 1.279248148202896118e-01 -2.248650938272476196e-01 1.488127112388610840e-01 -2.772389650344848633e-01 8.440650999546051025e-02 -1.902443617582321167e-01 6.206580996513366699e-02 -1.432381756603717804e-02 -1.290632784366607666e-01 2.280781716108322144e-01 1.326022446155548096e-01 -1.438988000154495239e-01 -1.793238818645477295e-01 -2.767194211483001709e-01 1.442437320947647095e-01 2.589930593967437744e-01 -3.317311406135559082e-02 -1.735852211713790894e-01 -1.505442410707473755e-01 8.518474549055099487e-02 -1.648824103176593781e-02 -1.371878087520599365e-01 3.572319149971008301e-01 7.751000113785266876e-03 -2.554699480533599854e-01 -2.465383410453796387e-01
1.176578328013420105e-01 -2.106528580188751221e-01 1.996995359659194946e-01 -2.632024586200714111e-01 -1.479808939620852470e-03 2.414878308773040771e-01 2.578851282596588135e-01 7.331240922212600708e-02 -1.253763586282730103e-01 -4.590113833546638489e-02 -7.187823951244354248e-02 -2.687788307666778564e-01 -1.101337447762489319e-01 2.545953094959259033e-01 7.693835347890853882e-02 2.983873710036277771e-02 -3.063201345503330231e-02 -7.082990556955337524e-02 4.382581636309623718e-02 -2.721058130264282227e-01 -2.103648632764816284e-01 3.145841360092163086e-01 -1.174494810402393341e-02 -1.031794920563697815e-01 -1.383202970027923584e-01 1.798479701392352581e-03 -1.304958015680313110e-01 -1.026373542845249176e-02 4.612876474857330322e-01 9.065879136323928833e-02 1.518715769052505493e-01 8.471928536891937256e-02
1.467025727033615112e-01 -2.898839712142944336e-01 8.465542644262313843e-02 -2.260568588972091675e-01 1.630423590540885925e-02 -2.081182897090911865e-01 1.589426100254058838e-01 1.135030388832092285e-01 8.084181696176528931e-02 -3.126256912946701050e-02 4.223800599575042725e-01 -4.314066469669342041e-02 -1.114705875515937805e-01 -6.458636373281478882e-02 -1.873278766870498657e-01 1.211480274796485901e-01 -1.807405203580856323e-01 -2.403026223182678223e-01 -1.831646710634231567e-01 -2.004294544458389282e-01 2.286777049303054810e-01 1.254814583808183670e-02 1.154516115784645081e-01 -6.017921492457389832e-02 -1.517010629177093506e-01 -1.581467241048812866e-01 3.843612596392631531e-02 -2.343060821294784546e-01 -1.051389947533607483e-01 1.408947110176086426e-01 -3.488170802593231201e-01 -9.896371513605117798e-02
2.178719490766525269e-01 1.086822375655174255e-01 1.206941604614257812e-01 -1.362167894840240479e-01 1.962170749902725220e-01 -6.558255851268768311e-02 1.046869158744812012e-01 1.135220155119895935e-01 3.030601143836975098e-01 -7.413846254348754883e-02 7.756744325160980225e-02 -1.210616677999496460e-01 -2.321974784135818481e-01 1.391795575618743896e-01 -1.836649142205715179e-02 3.371073007583618164e-01 -1.962372362613677979e-01 -1.502574384212493896e-01 -7.263804227113723755e-02 -2.346338331699371338e-01 9.805287234485149384e-03 -5.293282866477966309e-02 1.185670867562294006e-01 4.112859070301055908e-01 -2.365732938051223755e-01 -1.980267316102981567e-01 -2.509990930557250977e-01 1.419591009616851807e-01 2.828719094395637512e-02 -1.999642103910446167e-01 7.355712354183197021e-02 6.008637696504592896e-02
3.905822038650512695e-01 -1.343463510274887085e-01 4.066986441612243652e-01 -1.419469863176345825e-01 3.952197358012199402e-02 4.318134859204292297e-02 -1.335647702217102051e-02 8.543951064348220825e-02 3.955932706594467163e-02 -4.293626639991998672e-03 -9.007864445447921753e-02 -2.608642876148223877e-01 -3.071460127830505371e-01 2.123671174049377441e-01 -2.754054069519042969e-01 -1.089353263378143311e-01 2.916921675205230713e-02 3.930230066180229187e-02 2.006332278251647949e-01 1.379334740340709686e-02 1.918548941612243652e-01 1.488593518733978271e-01 3.710979968309402466e-02 1.453675925731658936e-01 -3.468718528747558594e-01 1.169693171977996826e-01 -1.438018083572387695e-01 -1.606022566556930542e-01 1.106271818280220032e-01 3.987410664558410645e-02 -7.557447999715805054e-02 6.089713051915168762e-02
5.010744929313659668e-01 -7.762412726879119873e-02 5.640826821327209473e-01 6.077251955866813660e-02 1.015783920884132385e-01 -6.717006117105484009e-02 -4.011134058237075806e-02 1.673336327075958252e-01 -1.036142348311841488e-03 -2.612538263201713562e-02 1.137416362762451172e-01 1.565515808761119843e-02 -1.411080211400985718e-01 1.149597391486167908e-01 -8.749589323997497559e-02 1.781401038169860840e-01 -2.404553443193435669e-01 -1.566821523010730743e-02 -3.063981533050537109e-01 -1.810790002346038818e-01 -5.650344491004943848e-02 1.766090281307697296e-02 -1.688023805618286133e-01 2.323787426576018333e-03 8.076468110084533691e-02 1.170497536659240723e-01 -1.075556948781013489e-01 -9.939011931419372559e-02 9.289064258337020874e-02 -3.548526763916015625e-02 -1.127781197428703308e-01 -9.580880403518676758e-02
2.063938975334167480e-01 -1.953173056244850159e-02 1.806173324584960938e-01 -1.524732261896133423e-01 -7.279151678085327148e-02 1.108218729496002197e-01 -1.378266513347625732e-01 -3.375627100467681885e-02 1.510426849126815796e-01 8.269219845533370972e-02 2.451206892728805542e-01 -1.203385926783084869e-02 -8.245334774255752563e-02 2.164194285869598389e-01 1.424311846494674683e-01 1.072322279214859009e-01 -1.232796683907508850e-01 7.812032103538513184e-02 1.057437360286712646e-01 -5.403938889503479004e-01 1.125708818435668945e-01 2.583988606929779053e-01 1.317383646965026855e-01 -5.603442713618278503e-02 -1.585188657045364380e-01 2.595319449901580811e-01 5.698201805353164673e-02 6.879429519176483154e-02 -8.770172297954559326e-02 -1.571252048015594482e-01 -3.307791054248809814e-01 -1.463802456855773926e-01
4.226718563586473465e-03 -1.678600609302520752e-01 1.591030657291412354e-01 -1.864576786756515503e-01 -9.122976660728454590e-02 2.327959984540939331e-01 -3.289662301540374756e-02 -4.172611236572265625e-01 7.981505244970321655e-02 -2.186054438352584839e-01 6.983324885368347168e-02 1.981288380920886993e-02 -2.222948223352432251e-01 -1.463474184274673462e-01 1.334418207406997681e-01 -2.566142566502094269e-02 -2.391915768384933472e-01 -2.027987986803054810e-01 3.107175789773464203e-02 -2.008913159370422363e-01 2.105177789926528931e-01 3.263041377067565918e-02 -6.196520105004310608e-02 2.897108495235443115e-01 -2.198128402233123779e-01 -5.018736049532890320e-02 -9.240468591451644897e-02 -2.112678736448287964e-01 1.792571246623992920e-01 -3.331939876079559326e-01 -3.955148532986640930e-02 -6.124582514166831970e-02
1.050075441598892212e-01 -1.400595903396606445e-02 2.474293708801269531e-01 -1.251064124517142773e-03 -6.115049868822097778e-02 1.155150532722473145e-01 -1.664718687534332275e-01 -8.193515986204147339e-02 3.672313690185546875e-01 2.212022803723812103e-02 -1.362319942563772202e-02 -4.174483418464660645e-01 -2.740316987037658691e-01 -8.283561468124389648e-02 -8.360042423009872437e-02 1.413863450288772583e-01 -1.598872542381286621e-01 -3.517453372478485107e-01 7.935563474893569946e-02 -2.837447822093963623e-01 -3.841856122016906738e-02 -3.102087415754795074e-02 5.336201190948486328e-02 1.554385293275117874e-02 -2.732182741165161133e-01 7.574594765901565552e-02 -1.441218256950378418e-01 2.535497844219207764e-01 1.386639475822448730e-01 -3.493547905236482620e-03 1.370282769203186035e-01 1.105821952223777771e-01
2.647304832935333252e-01 -8.333287201821804047e-03 2.347459793090820312e-01 -2.045292109251022339e-01 5.114905908703804016e-02 -2.001501023769378662e-01 2.024196088314056396e-01 -6.393191218376159668e-02 2.767763137817382812e-01 -3.014596365392208099e-02 2.905556187033653259e-02 -3.603335842490196228e-02 -6.835706532001495361e-02 2.842932343482971191e-01 -1.024959683418273926e-01 1.030541434884071350e-01 -3.281594216823577881e-01 -2.268129214644432068e-02 1.096156165003776550e-01 -2.234258055686950684e-01 2.926472723484039307e-01 -1.076193153858184814e-01 -2.720070481300354004e-01 -3.671544417738914490e-02 -2.825679481029510498e-01 5.735532566905021667e-02 -1.711025536060333252e-01 2.205480784177780151e-01 -3.409554064273834229e-02 1.332304906100034714e-03 -2.273479253053665161e-01 -4.790438711643218994e-02
3.086519837379455566e-01 1.195130869746208191e-02 7.543461024761199951e-02 2.982626855373382568e-02 -1.182580813765525818e-01 -2.154649794101715088e-01 -9.154587984085083008e-02 -1.701782792806625366e-01 -1.519397348165512085e-01 -3.266958594322204590e-01 2.577552497386932373e-01 -3.000213503837585449e-01 -1.505013406276702881e-01 4.554298147559165955e-02 -1.219530329108238220e-01 5.149854719638824463e-02 -1.279567778110504150e-01 -3.330732285976409912e-01 -2.063277363777160645e-01 -2.276093810796737671e-01 -3.072089888155460358e-02 -2.862326055765151978e-02 -8.232769370079040527e-02 2.268869876861572266e-01 -1.001795157790184021e-01 3.586728274822235107e-01 9.557699412107467651e-02 7.512847427278757095e-03 3.835895657539367676e-02 -3.783034533262252808e-02 -1.865021288394927979e-01 6.691876798868179321e-02
8.856708556413650513e-02 -7.067395001649856567e-02 2.409059256315231323e-01 -1.427207440137863159e-01 -2.091679424047470093e-01 2.155636698007583618e-01 -1.958241499960422516e-02 7.992252707481384277e-02 2.373786866664886475e-01 6.256761401891708374e-02 -1.649570465087890625e-01 -1.661825478076934814e-01 -3.087526373565196991e-02 1.386413127183914185e-01 -1.052469387650489807e-02 1.760525107383728027e-01 -3.369045257568359375e-01 -3.707585036754608154e-01 2.651125788688659668e-01 -2.219113856554031372e-01 -1.546382606029510498e-01 1.323227584362030029e-01 5.545163899660110474e-02 1.102033182978630066e-01 -1.282531619071960449e-01 -1.150472536683082581e-01 -2.522022426128387451e-01 6.816871464252471924e-02 3.186405897140502930e-01 6.204341724514961243e-02 6.739562377333641052e-05 -1.222241818904876709e-01
3.937883675098419189e-01 1.957831084728240967e-01 -3.992009535431861877e-02 -1.761622875928878784e-01 -1.468558609485626221e-01 -8.968347311019897461e-02 3.098413050174713135e-01 5.934284999966621399e-03 1.280548870563507080e-01 3.798570111393928528e-02 1.474751252681016922e-02 -2.968412637710571289e-02 -5.560554936528205872e-02 1.826072186231613159e-01 8.767642825841903687e-02 1.024001240730285645e-01 -2.840186357498168945e-01 -1.101645156741142273e-01 2.588927447795867920e-01 -1.818238347768783569e-01 -5.091439560055732727e-02 -4.153158515691757202e-02 -8.620440214872360229e-02 1.647951602935791016e-01 -1.068182811141014099e-01 1.948083937168121338e-01 -3.048867285251617432e-01 1.458480507135391235e-01 3.381117880344390869e-01 -1.144629493355751038e-01 -1.225575730204582214e-01 1.922310292720794678e-01
1.765996664762496948e-01 -8.881063014268875122e-02 2.128219157457351685e-01 -2.221775352954864502e-01 -2.130116671323776245e-01 4.250064084772020578e-04 -2.348633557558059692e-01 4.180948436260223389e-02 3.801353573799133301e-01 -5.332637205719947815e-02 -1.529904548078775406e-02 -2.077359706163406372e-01 -2.094655632972717285e-01 -4.080354794859886169e-02 1.257141530513763428e-01 2.849808335304260254e-01 -1.990787833929061890e-01 -2.780821025371551514e-01 1.012045424431562424e-02 -1.733143180608749390e-01 -3.015406988561153412e-02 -9.658461809158325195e-02 1.367773711681365967e-01 2.163188904523849487e-01 -2.857015430927276611e-01 1.632923632860183716e-01 -1.703739017248153687e-01 2.461017072200775146e-01 1.438381895422935486e-02 -8.025959134101867676e-02 -7.773889694362878799e-03 -5.708205699920654297e-02
1.436856538057327271e-01 -5.728173628449440002e-02 1.947169601917266846e-01 -6.618516892194747925e-02 3.873471403494477272e-03 7.244146615266799927e-02 -9.178066253662109375e-02 -3.082203269004821777e-01 6.016871705651283264e-02 1.123491302132606506e-01 1.584710180759429932e-01 -3.792325258255004883e-01 -2.906938195228576660e-01 9.705816209316253662e-02 -1.096509979106485844e-03 2.237331271171569824e-01 -1.378052830696105957e-01 -9.062203019857406616e-02 -1.876253187656402588e-01 -1.478641629219055176e-01 -2.544553577899932861e-01 1.243717409670352936e-02 -1.234048791229724884e-02 4.680497646331787109e-01 -5.579810589551925659e-02 2.089440524578094482e-01 -1.277927160263061523e-01 -4.673958942294120789e-02 7.280313968658447266e-02 6.667484343051910400e-02 -1.938145905733108521e-01 1.222562044858932495e-01
3.260285854339599609e-01 -1.769724190235137939e-01 1.672259718179702759e-01 -1.211008355021476746e-01 -2.762748003005981445e-01 1.375972572714090347e-02 1.710132956504821777e-01 -2.399000525474548340e-02 1.456351727247238159e-01 -2.361254543066024780e-01 2.739392518997192383e-01 -1.592553853988647461e-01 -9.209403395652770996e-02 6.672545522451400757e-02 6.748499348759651184e-03 3.679161891341209412e-02 -3.465475440025329590e-01 -1.373097002506256104e-01 -2.011941000819206238e-02 -1.134248673915863037e-01 5.501120164990425110e-02 -1.097825914621353149e-02 -1.748243421316146851e-01 -1.568081378936767578e-01 -1.072928681969642639e-01 8.092975616455078125e-02 -8.841335028409957886e-02 1.113436371088027954e-01 2.291654795408248901e-02 2.788419127464294434e-01 -3.643686175346374512e-01 -2.487550973892211914e-01
2.296840846538543701e-01 2.159595675766468048e-02 1.539044529199600220e-01 3.896316885948181152e-02 -1.076353415846824646e-01 -5.950686335563659668e-02 3.171156048774719238e-01 -2.349772006273269653e-01 2.904540002346038818e-01 -1.978007405996322632e-01 6.267646700143814087e-02 -3.249650597572326660e-01 1.063144393265247345e-02 1.201194711029529572e-02 6.682740896940231323e-02 2.671151757240295410e-01 -2.279042154550552368e-01 -2.026466280221939087e-01 7.588467746973037720e-02 -1.282318532466888428e-01 5.380456522107124329e-02 2.748248577117919922e-01 -1.911115944385528564e-01 4.791425168514251709e-02 -4.387352243065834045e-02 1.308679431676864624e-01 -2.607371807098388672e-01 2.009696066379547119e-01 9.443018585443496704e-02 -1.193109825253486633e-01 -5.710094701498746872e-03 2.419059276580810547e-01
1.991401612758636475e-01 -5.196653306484222412e-02 2.701454758644104004e-01 -3.610899746417999268e-01 5.973040312528610229e-02 8.972140494734048843e-04 5.770459398627281189e-02 1.183095201849937439e-01 3.363643288612365723e-01 -5.138324573636054993e-02 -1.653520576655864716e-02 -4.019363224506378174e-02 1.096342504024505615e-01 1.766293197870254517e-01 -7.088581472635269165e-02 9.941786527633666992e-02 -3.348181247711181641e-01 -4.001545310020446777e-01 -6.880559027194976807e-02 -6.841528415679931641e-02 -8.510694652795791626e-02 4.051539301872253418e-02 1.022542566061019897e-01 2.054227143526077271e-01 1.218262687325477600e-01 -1.132907792925834656e-01 -2.929126620292663574e-01 9.484566748142242432e-02 1.671677678823471069e-01 -1.226931884884834290e-01 -7.837990671396255493e-02 -2.068652361631393433e-01
5.345031023025512695e-01 -1.645567268133163452e-01 -9.938037395477294922e-02 -6.045423820614814758e-02 -5.465316027402877808e-02 -1.792376935482025146e-01 -1.211241856217384338e-01 -1.386541277170181274e-01 -1.732186824083328247e-01 -1.303445696830749512e-01 2.189595401287078857e-01 -7.981635630130767822e-02 -1.879904717206954956e-01 1.918809264898300171e-01 -1.338834129273891449e-02 1.089870929718017578e-01 -1.269799768924713135e-01 -3.458340167999267578e-01 -2.616522312164306641e-01 -6.541994214057922363e-02 1.435068100690841675e-01 -2.959704771637916565e-02 -2.522792220115661621e-01 6.911136209964752197e-02 5.682428926229476929e-02 5.457160249352455139e-02 -4.614381119608879089e-02 3.456793725490570068e-02 -2.748196385800838470e-02 -3.100074529647827148e-01 -1.148513108491897583e-01 -3.496493771672248840e-02
2.974277138710021973e-01 1.210588216781616211e-02 -4.057370126247406006e-02 -1.152903288602828979e-01 6.832931190729141235e-02 4.852512478828430176e-02 3.391430974006652832e-01 -3.807905316352844238e-02 2.907669544219970703e-01 -2.419879734516143799e-01 2.051131427288055420e-01 -9.793305397033691406e-02 8.319688588380813599e-02 2.468717992305755615e-01 -1.891017407178878784e-01 -2.317916788160800934e-02 -2.591403126716613770e-01 -1.092355698347091675e-01 -2.151239750673994422e-04 -6.935926619917154312e-03 3.296481668949127197e-01 2.270603328943252563e-01 6.957896053791046143e-02 -1.485149115324020386e-01 -1.963141262531280518e-01 -3.367576003074645996e-02 -2.454578429460525513e-01 -9.948380291461944580e-02 1.777816116809844971e-01 -2.483588308095932007e-01 5.088162049651145935e-02 4.557079821825027466e-02
4.765905812382698059e-02 -1.984774172306060791e-01 9.325988590717315674e-02 -1.580772101879119873e-01 -3.504846617579460144e-02 2.759262621402740479e-01 -1.485832314938306808e-02 -2.488815486431121826e-01 6.635145843029022217e-02 -2.018536776304244995e-01 8.751957677304744720e-03 1.194004565477371216e-01 -2.421527951955795288e-01 2.398053556680679321e-01 -4.679864645004272461e-02 -2.065595835447311401e-01 -2.627938687801361084e-01 -3.701864778995513916e-01 3.801994316745549440e-04 -2.599571645259857178e-01 1.148499995470046997e-01 -3.307359293103218079e-02 5.181578546762466431e-02 1.669161170721054077e-01 -1.992980241775512695e-01 -6.797207891941070557e-02 -4.488358274102210999e-02 -3.453786671161651611e-01 -1.151822158135473728e-03 -2.586090266704559326e-01 5.391136556863784790e-02 1.034745723009109497e-01
3.368319571018218994e-01 -1.164522841572761536e-01 -4.167641699314117432e-02 -4.929714500904083252e-01 6.088212877511978149e-02 1.763029694557189941e-01 1.033157631754875183e-01 1.251553744077682495e-01 1.350861042737960815e-01 1.673225015401840210e-01 9.613039344549179077e-02 -3.584257662296295166e-01 -9.219803661108016968e-02 -2.650866657495498657e-02 3.768635541200637817e-02 -2.118601948022842407e-01 -7.314629852771759033e-02 1.077126804739236832e-02 -2.097590118646621704e-01 -2.216552495956420898e-01 6.265946477651596069e-02 -4.408552125096321106e-02 -1.611499786376953125e-01 2.453271895647048950e-01 -1.993573457002639771e-01 7.679866254329681396e-02 -7.462149951606988907e-03 -1.428837627172470093e-01 -4.088029265403747559e-02 1.122737489640712738e-02 -1.619232743978500366e-01 -2.070859670639038086e-01
2.490387856960296631e-01 -1.983806639909744263e-01 3.514197766780853271e-01 -1.698520928621292114e-01 5.748854484409093857e-03 1.704586446285247803e-01 6.134569272398948669e-02 -2.658663690090179443e-01 -5.524530541151762009e-03 -2.904257178306579590e-01 -1.257702056318521500e-02 -7.444440573453903198e-02 8.755143731832504272e-02 -1.023770570755004883e-01 -6.618024408817291260e-02 1.990718841552734375e-01 1.059811189770698547e-01 -3.453341498970985413e-02 1.105449050664901733e-01 -4.415097534656524658e-01 1.278144270181655884e-01 1.828271001577377319e-01 -9.234049916267395020e-02 8.373672515153884888e-02 -1.778254508972167969e-01 -8.844038844108581543e-02 4.932163655757904053e-02 -5.322524160146713257e-02 1.780241131782531738e-01 2.239674143493175507e-02 -3.489885330200195312e-01 -8.327975124120712280e-02
2.436499446630477905e-01 1.105190515518188477e-01 -1.672127097845077515e-01 -1.371591538190841675e-01 4.977777972817420959e-02 -2.254856973886489868e-01 4.248338341712951660e-01 6.929104775190353394e-02 2.330835349857807159e-02 -1.664405614137649536e-01 2.118161618709564209e-01 -1.251447647809982300e-01 -1.488828063011169434e-01 1.983730942010879517e-01 -6.110221147537231445e-02 3.515028208494186401e-02 -3.778972625732421875e-01 -9.057286381721496582e-02 -1.215933933854103088e-01 -1.523252427577972412e-01 2.485357522964477539e-01 6.627905368804931641e-02 -2.160536497831344604e-02 6.791118532419204712e-02 -7.085731625556945801e-02 -2.860619425773620605e-01 6.474564224481582642e-02 -2.626101672649383545e-01 9.300788491964340210e-02 -4.579606279730796814e-02 -2.187186777591705322e-01 -9.459269791841506958e-02
2.780873179435729980e-01 -2.154384851455688477e-01 8.396771550178527832e-02 -2.334341108798980713e-01 -1.449519693851470947e-01 1.229912042617797852e-02 5.202544853091239929e-02 -6.099348142743110657e-02 2.373889833688735962e-02 -3.663132190704345703e-01 1.765466928482055664e-01 -1.596548110246658325e-01 -2.076098471879959106e-01 9.416563808917999268e-02 2.781213261187076569e-02 2.235384285449981689e-01 -2.818099558353424072e-01 -1.149760857224464417e-01 7.321652024984359741e-02 -1.359158456325531006e-01 1.209303811192512512e-01 1.358466688543558121e-02 -1.513966023921966553e-01 -3.619883209466934204e-02 2.458865754306316376e-03 1.484591215848922729e-01 -2.200252562761306763e-01 -9.196652472019195557e-02 -2.422098442912101746e-02 1.134925857186317444e-01 -3.401315212249755859e-01 -3.597517311573028564e-01
4.706633090972900391e-01 -8.295125514268875122e-02 4.516163095831871033e-02 -3.123816251754760742e-01 1.852915585041046143e-01 -1.944024562835693359e-01 -4.852956533432006836e-02 -4.302563145756721497e-02 1.756730526685714722e-01 -7.940784096717834473e-02 1.405231207609176636e-01 1.248979493975639343e-01 -1.673565357923507690e-01 1.826629787683486938e-01 -1.481298655271530151e-01 1.041442677378654480e-01 -4.203918576240539551e-01 -2.789932675659656525e-02 -1.654142513871192932e-02 -1.163136810064315796e-01 2.557630240917205811e-01 -1.567337065935134888e-01 -9.399111568927764893e-02 -8.361886441707611084e-02 -2.900535762310028076e-01 3.508412744849920273e-03 -2.128987805917859077e-03 1.960734464228153229e-02 -5.330239422619342804e-03 -1.323215514421463013e-01 5.215765535831451416e-02 1.644972264766693115e-01
-2.693025209009647369e-02 -8.606495708227157593e-02 1.614382266998291016e-01 -1.347375512123107910e-01 -1.646837145090103149e-01 3.991713747382164001e-02 2.856502234935760498e-01 -2.134162336587905884e-01 1.976347118616104126e-01 -8.691510558128356934e-02 3.648784458637237549e-01 -3.903096914291381836e-02 -1.918539851903915405e-01 1.039585769176483154e-01 4.340969026088714600e-02 -2.101985514163970947e-01 -4.568272083997726440e-02 -1.691567897796630859e-01 4.148809611797332764e-02 -3.551862537860870361e-01 2.003712952136993408e-02 -1.516920626163482666e-01 1.419618129730224609e-01 2.649413188919425011e-03 -1.784809082746505737e-01 1.656603664159774780e-01 -4.231728240847587585e-02 -2.705706954002380371e-01 -7.411847263574600220e-02 -4.013677239418029785e-01 -7.275767624378204346e-02 -9.222272038459777832e-02
2.207224220037460327e-01 -9.403717704117298126e-03 1.488377302885055542e-01 -2.348069846630096436e-01 2.270905375480651855e-01 -3.809921070933341980e-02 4.655098542571067810e-02 -5.650242418050765991e-02 -7.146998494863510132e-02 5.979117471724748611e-03 -1.427929848432540894e-02 -7.187934964895248413e-02 -1.767086684703826904e-01 6.912297010421752930e-02 2.610979676246643066e-01 2.010557353496551514e-01 -5.971966981887817383e-01 -3.470277413725852966e-02 4.123944416642189026e-02 -9.744701534509658813e-02 3.218055143952369690e-02 6.549815088510513306e-02 -5.371996760368347168e-02 6.271865218877792358e-02 -1.652981638908386230e-01 2.887811660766601562e-01 -1.324330121278762817e-01 -2.781175374984741211e-01 -1.439774036407470703e-01 -1.369332671165466309e-01 -1.833761483430862427e-01 -2.255020104348659515e-02
2.163034081459045410e-01 9.008298069238662720e-02 1.911864876747131348e-01 -2.630740702152252197e-01 1.564978659152984619e-01 2.135444730520248413e-01 -2.071072161197662354e-01 4.763400927186012268e-02 2.959725819528102875e-02 -1.110264733433723450e-01 1.020364984869956970e-01 1.696879267692565918e-01 -2.547565698623657227e-01 2.045639753341674805e-01 -2.714344672858715057e-02 1.280867308378219604e-01 8.953128010034561157e-02 -1.899841576814651489e-01 5.385877192020416260e-02 -2.637880742549896240e-01 -4.802256822586059570e-02 2.368975579738616943e-01 1.504480689764022827e-01 5.034814402461051941e-02 -2.224312722682952881e-01 2.974961400032043457e-01 -2.912923991680145264e-01 -8.464860916137695312e-02 -1.370078474283218384e-01 -7.704736292362213135e-02 -2.255808413028717041e-01 2.049450129270553589e-01
1.346389502286911011e-01 -2.070906199514865875e-02 -1.384401228278875351e-02 -3.700788617134094238e-01 -6.603538244962692261e-02 4.319361597299575806e-02 -2.868175739422440529e-03 -1.550202220678329468e-01 1.070252954959869385e-01 1.035263612866401672e-01 1.579159796237945557e-01 -4.105116724967956543e-01 -8.752951771020889282e-02 2.887282669544219971e-01 -1.060194671154022217e-01 8.526502549648284912e-02 1.427430063486099243e-01 -4.541406035423278809e-02 -9.765013307332992554e-02 -2.441570758819580078e-01 1.296570431441068649e-02 2.488314658403396606e-01 -2.611204981803894043e-01 -2.719985693693161011e-02 -1.510459091514348984e-02 -4.321342799812555313e-03 -2.450108677148818970e-01 -8.463696576654911041e-03 2.324822694063186646e-01 -2.630207240581512451e-01 -2.108155488967895508e-01 -1.955696642398834229e-01
7.004540413618087769e-03 8.075338602066040039e-02 3.569561243057250977e-02 -2.077646553516387939e-01 9.644859284162521362e-02 7.064653933048248291e-02 2.189514636993408203e-01 2.603296935558319092e-01 2.594289183616638184e-01 1.078836321830749512e-01 -2.757844515144824982e-02 -1.362482178956270218e-02 -2.294526100158691406e-01 2.546078860759735107e-01 4.931350797414779663e-02 3.037950098514556885e-01 -1.550756394863128662e-01 -6.686912477016448975e-02 -2.229745090007781982e-01 -3.863310813903808594e-01 2.727261744439601898e-02 -1.001351848244667053e-01 1.482470333576202393e-01 2.501452565193176270e-01 -3.344013392925262451e-01 -6.887871026992797852e-02 -1.195069178938865662e-01 4.907261207699775696e-02 1.186018735170364380e-01 -2.185282558202743530e-01 -1.676946878433227539e-02 -9.342839568853378296e-02
2.158321589231491089e-01 -9.438107162714004517e-02 3.584065288305282593e-02 3.120798058807849884e-02 3.941763564944267273e-02 7.068606466054916382e-02 4.609928131103515625e-01 9.081754088401794434e-02 1.200226396322250366e-01 1.573226302862167358e-01 1.375014483928680420e-01 1.065949872136116028e-01 -6.980215013027191162e-02 2.865613102912902832e-01 1.196906249970197678e-02 9.978091716766357422e-02 -2.300213128328323364e-01 -2.283862233161926270e-02 -3.353778123855590820e-01 5.263654515147209167e-02 2.488434612751007080e-01 -1.678862236440181732e-02 2.206685580313205719e-02 1.956064254045486450e-01 -2.639218866825103760e-01 3.743037953972816467e-02 -2.904407978057861328e-01 -3.817586973309516907e-02 1.466532498598098755e-01 -1.835097670555114746e-01 -2.462049573659896851e-01 7.823346555233001709e-02
1.334594488143920898e-01 1.403902024030685425e-01 2.498041242361068726e-01 -2.870966494083404541e-02 1.206560209393501282e-01 3.684427142143249512e-01 3.680877853184938431e-03 1.795195490121841431e-01 5.906672403216362000e-02 2.576570771634578705e-02 3.142935037612915039e-02 3.049950860440731049e-02 -3.296463191509246826e-01 1.513381451368331909e-01 3.468195721507072449e-02 8.160389959812164307e-02 -1.801222264766693115e-01 -2.450322955846786499e-01 1.057459563016891479e-01 -2.748194336891174316e-01 2.886325418949127197e-01 2.354212403297424316e-01 -3.647627308964729309e-02 -8.009289950132369995e-02 -2.289277762174606323e-01 4.162766337394714355e-01 6.129439547657966614e-02 3.469698131084442139e-02 -1.040202528238296509e-01 -4.277813434600830078e-02 -4.668156430125236511e-02 6.857416126877069473e-03
6.490376591682434082e-02 -6.436640024185180664e-02 2.293295413255691528e-02 -1.607895642518997192e-01 -1.448107510805130005e-01 3.404786810278892517e-02 1.149926427751779556e-02 1.728991568088531494e-01 4.595783650875091553e-01 2.300583012402057648e-02 1.057857424020767212e-01 9.063450619578361511e-03 -2.953904867172241211e-01 8.444353193044662476e-02 -8.121772110462188721e-02 2.069494128227233887e-01 -9.379955381155014038e-02 -5.379562824964523315e-02 -5.176313593983650208e-02 -4.962643086910247803e-01 9.560491144657135010e-02 7.951856590807437897e-03 2.489363849163055420e-01 2.201049774885177612e-01 -2.314048260450363159e-01 -2.142098397016525269e-01 -4.209387302398681641e-02 1.080025658011436462e-01 4.696241766214370728e-02 -1.897637248039245605e-01 2.535352297127246857e-02 -1.195262894034385681e-01
2.120833396911621094e-01 -4.662431776523590088e-03 2.391064763069152832e-01 -5.259059667587280273e-01 1.294699460268020630e-01 1.269232183694839478e-01 3.685073927044868469e-03 4.300405830144882202e-02 -2.531788051128387451e-01 1.831243783235549927e-01 2.848655283451080322e-01 -8.151535689830780029e-02 -8.798602968454360962e-02 2.654568552970886230e-01 -1.201371848583221436e-01 -4.092077165842056274e-02 -3.888485580682754517e-02 -2.768241763114929199e-01 6.257389485836029053e-02 -8.284282684326171875e-02 -2.176497876644134521e-01 8.906234800815582275e-02 -1.348940283060073853e-01 7.546685636043548584e-02 -1.727295219898223877e-01 -1.429393291473388672e-01 -1.978657692670822144e-01 1.063639074563980103e-01 8.475352823734283447e-02 6.960564851760864258e-02 -1.609184592962265015e-01 -2.439270465401932597e-04
1.035922542214393616e-01 6.023651733994483948e-02 -5.164508521556854248e-02 -5.183742940425872803e-02 -3.998704999685287476e-02 2.360747661441564560e-03 -8.907655626535415649e-02 -1.776073276996612549e-01 1.221537888050079346e-01 -2.038947790861129761e-01 3.097581565380096436e-01 8.036436885595321655e-02 -1.449794471263885498e-01 2.246433496475219727e-01 1.658023446798324585e-01 1.585562527179718018e-01 -7.224665582180023193e-02 -2.178292125463485718e-01 -5.696755368262529373e-03 -1.662020236253738403e-01 6.978208664804697037e-03 -5.694428458809852600e-02 -1.572843641042709351e-01 1.909496635198593140e-01 -1.859430223703384399e-01 -1.991768926382064819e-01 -1.223862692713737488e-01 -4.495584666728973389e-01 4.182867407798767090e-01 -1.896008551120758057e-01 -8.822036534547805786e-02 -3.669299930334091187e-02
3.176252841949462891e-01 -1.534846127033233643e-01 1.392205506563186646e-01 -2.010969668626785278e-01 -2.062643468379974365e-01 -1.139552369713783264e-01 -1.862704902887344360e-01 -2.449559569358825684e-01 1.069037616252899170e-02 -7.873624563217163086e-02 1.735327690839767456e-01 -2.147167772054672241e-01 -2.448310256004333496e-01 1.667730659246444702e-01 -5.288678780198097229e-02 1.584522426128387451e-01 -1.891383379697799683e-01 -4.015922546386718750e-01 -2.501770555973052979e-01 -1.261395364999771118e-01 -1.011814177036285400e-01 4.139225929975509644e-02 1.141074374318122864e-01 1.636277288198471069e-01 1.173648387193679810e-01 2.784118652343750000e-01 1.449104864150285721e-02 4.974702745676040649e-02 1.519965287297964096e-02 5.752724036574363708e-02 -1.840807050466537476e-01 9.284261614084243774e-02
3.051991760730743408e-01 -4.467443376779556274e-02 2.608046829700469971e-01 8.652433007955551147e-02 2.642359733581542969e-01 1.080147698521614075e-01 1.677764207124710083e-02 -9.408672899007797241e-02 2.158876955509185791e-01 -1.725301146507263184e-01 9.903187304735183716e-02 4.236450046300888062e-02 -3.002319037914276123e-01 1.113903671503067017e-01 1.712712049484252930e-01 -7.629746943712234497e-02 -3.893266897648572922e-03 1.001811679452657700e-02 5.806817114353179932e-02 -3.856601417064666748e-01 -1.875477433204650879e-01 -9.332531690597534180e-02 -1.442846804857254028e-01 -3.385810181498527527e-02 -1.178712099790573120e-01 2.268490493297576904e-01 -1.844082772731781006e-01 -3.034641444683074951e-01 1.767436414957046509e-01 -5.670650675892829895e-02 -9.622878581285476685e-02 -2.445767968893051147e-01
1.737076938152313232e-01 1.246512383222579956e-01 -5.626887083053588867e-02 -1.940873563289642334e-01 -4.156502708792686462e-02 1.488310396671295166e-01 -1.005312055349349976e-02 1.546119302511215210e-01 -2.869490720331668854e-02 -1.462116390466690063e-01 2.396696954965591431e-01 -1.809654384851455688e-01 -3.991486132144927979e-02 2.641090154647827148e-01 -9.775424748659133911e-02 2.370625883340835571e-01 -2.279881834983825684e-01 -2.681159079074859619e-01 -2.795072197914123535e-01 -3.049540817737579346e-01 -1.067455038428306580e-01 -1.771523654460906982e-01 -2.453699521720409393e-02 -2.953196763992309570e-01 5.121311545372009277e-02 -4.481255635619163513e-02 1.117032859474420547e-02 9.015977382659912109e-02 1.547915339469909668e-01 -1.950444728136062622e-01 9.658127278089523315e-02 -3.260065615177154541e-01
2.329604476690292358e-01 1.926712244749069214e-01 2.361752986907958984e-01 -3.292784988880157471e-01 2.909782528877258301e-01 -4.799880087375640869e-02 6.290609389543533325e-02 -5.411301180720329285e-02 1.661045402288436890e-01 8.995848149061203003e-02 -1.052263285964727402e-02 2.573792636394500732e-01 -2.214283049106597900e-01 1.077052205801010132e-01 -7.934244349598884583e-03 -8.625237271189689636e-03 -1.761587709188461304e-01 -3.700729906558990479e-01 -3.157045692205429077e-02 -1.893892437219619751e-01 1.045743748545646667e-01 1.270362287759780884e-01 -2.266421020030975342e-01 1.722753196954727173e-01 -2.369814962148666382e-01 -1.354260295629501343e-01 1.188977658748626709e-01 -1.128821298480033875e-01 6.090104579925537109e-02 1.093012373894453049e-02 -1.733560562133789062e-01 1.987699270248413086e-01
1.169675495475530624e-02 -3.978679701685905457e-02 3.108471632003784180e-01 -1.549154520034790039e-01 -8.848159573972225189e-03 9.184522926807403564e-02 1.721672713756561279e-01 8.386410027742385864e-02 3.497078120708465576e-01 5.246553570032119751e-03 2.309081852436065674e-01 -1.180020719766616821e-01 9.014797210693359375e-02 8.188510686159133911e-02 1.289433240890502930e-01 3.515794873237609863e-01 -2.470768094062805176e-01 -1.746650487184524536e-01 -9.400141984224319458e-02 -3.595044612884521484e-01 2.318966984748840332e-01 -1.567436158657073975e-01 -8.317232877016067505e-02 -1.176723986864089966e-01 -1.215936616063117981e-01 -1.567580401897430420e-01 -1.676850467920303345e-01 -2.011139690876007080e-01 5.358659848570823669e-02 7.517643272876739502e-02 1.964536160230636597e-01 -6.364370882511138916e-02
2.594644427299499512e-01 -2.086444571614265442e-02 1.222621724009513855e-01 -3.020670115947723389e-01 6.524153053760528564e-02 2.545135468244552612e-02 -1.261452436447143555e-01 9.209103137254714966e-02 1.404312849044799805e-01 1.875175386667251587e-01 5.865164101123809814e-02 2.309137135744094849e-01 -3.060100786387920380e-02 2.398421764373779297e-01 -3.620256029535084963e-04 2.406338602304458618e-01 -3.635053932666778564e-01 -3.265089988708496094e-01 5.760624632239341736e-02 -2.161670327186584473e-01 8.243264630436897278e-03 -1.109197661280632019e-01 -2.755309939384460449e-01 3.636381402611732483e-02 -2.746711373329162598e-01 -1.436567455530166626e-01 7.863896898925304413e-03 -1.022980511188507080e-01 2.151830643415451050e-01 9.894259274005889893e-02 -1.642117202281951904e-01 2.595461905002593994e-02
2.639172673225402832e-01 -5.669306218624114990e-02 4.328823089599609375e-02 -3.596907556056976318e-01 5.839170888066291809e-02 1.715124100446701050e-01 2.325855195522308350e-01 3.809786587953567505e-02 3.221085667610168457e-01 -2.151771914213895798e-03 2.081926763057708740e-01 -3.136682808399200439e-01 -7.994554936885833740e-02 -1.114133745431900024e-01 -5.015324801206588745e-02 -1.084369048476219177e-01 -2.528478205204010010e-02 -1.230331957340240479e-01 -5.229119583964347839e-02 -1.222190707921981812e-01 -2.263323403894901276e-02 -7.418764755129814148e-03 -2.085460126399993896e-01 1.790527850389480591e-01 -1.793935149908065796e-01 1.430355012416839600e-01 1.255446374416351318e-01 -6.214157864451408386e-02 -5.360168963670730591e-02 -1.088159158825874329e-01 -2.324557006359100342e-01 -4.223257899284362793e-01
1.594015657901763916e-01 -2.351496219635009766e-01 2.700401935726404190e-03 -1.290905922651290894e-01 -2.709946334362030029e-01 2.043632566928863525e-01 1.878155171871185303e-01 -1.714320629835128784e-01 -4.987957701086997986e-02 4.150244407355785370e-03 2.778675854206085205e-01 7.974962890148162842e-02 -4.292266964912414551e-01 3.438396379351615906e-02 -9.654115885496139526e-03 -1.694452315568923950e-01 -1.994921714067459106e-01 -2.468618601560592651e-01 2.257119677960872650e-02 -1.742350310087203979e-01 1.479656994342803955e-01 -1.772423973307013512e-03 1.204386129975318909e-01 1.191311776638031006e-01 -1.904920786619186401e-01 1.161103621125221252e-01 -1.644703596830368042e-01 -1.669380068778991699e-01 -6.494755297899246216e-02 -3.328712880611419678e-01 -8.523654937744140625e-02 1.152627021074295044e-01
1.605964452028274536e-01 -1.777589932316914201e-04 3.753589987754821777e-01 -2.318003177642822266e-01 1.668294221162796021e-01 1.560386270284652710e-01 6.820570677518844604e-02 -2.726687490940093994e-02 7.183758169412612915e-02 -8.615500479936599731e-02 -6.300261616706848145e-02 -1.910863816738128662e-02 1.196334660053253174e-01 1.000632569193840027e-01 -1.226810961961746216e-01 -1.835850626230239868e-02 -3.700501322746276855e-01 -2.728361785411834717e-01 5.055630207061767578e-02 -1.082254871726036072e-01 -1.822594404220581055e-01 2.383139431476593018e-01 1.408616732805967331e-02 1.002219840884208679e-01 -6.792462617158889771e-02 -5.526938941329717636e-03 -2.254971116781234741e-01 1.674735844135284424e-01 3.783588707447052002e-01 -1.471750587224960327e-01 -1.016543284058570862e-01 -2.842295765876770020e-01
1.054373160004615784e-01 -8.591364324092864990e-02 1.251673400402069092e-01 -3.585078418254852295e-01 1.567819118499755859e-01 -5.916360765695571899e-02 5.878359824419021606e-02 2.466776967048645020e-02 2.682566344738006592e-01 -7.881332933902740479e-02 1.009707618504762650e-02 -2.280507534742355347e-01 1.359724104404449463e-01 5.912982672452926636e-02 7.087060809135437012e-02 -3.311359137296676636e-02 -5.026263594627380371e-01 -2.808586359024047852e-01 -3.499061241745948792e-02 -2.649398446083068848e-01 -4.695311561226844788e-02 1.929785311222076416e-01 -4.416973888874053955e-02 9.037660062313079834e-02 -6.901706755161285400e-02 -2.238626033067703247e-01 -2.755541503429412842e-01 6.135179474949836731e-02 1.056593805551528931e-01 -1.365583539009094238e-01 1.049229726195335388e-01 -1.374286264181137085e-01
1.244546473026275635e-01 7.356544584035873413e-02 2.998899519443511963e-01 -1.086910590529441833e-01 7.739353179931640625e-02 1.132264360785484314e-01 6.304693967103958130e-02 3.145338222384452820e-02 -9.694022685289382935e-02 -1.779884845018386841e-01 -8.801132440567016602e-02 -1.611247509717941284e-01 -8.322288095951080322e-02 3.177837431430816650e-01 1.607750505208969116e-01 1.891933977603912354e-01 -7.806584984064102173e-02 -2.177015393972396851e-01 6.051451712846755981e-02 -3.105066716670989990e-01 1.288114301860332489e-02 2.544902563095092773e-01 7.878541946411132812e-02 -8.816599845886230469e-02 8.800184354186058044e-03 3.404870331287384033e-01 -3.144567906856536865e-01 -3.476896882057189941e-01 -1.082544922828674316e-01 -1.089308783411979675e-01 -1.305766031146049500e-02 -1.312464177608489990e-01
5.721150711178779602e-02 1.338168978691101074e-01 -1.512358784675598145e-01 -1.567064821720123291e-01 -7.955607026815414429e-03 2.524054944515228271e-01 -7.616784423589706421e-03 -7.878664880990982056e-03 6.681021302938461304e-02 -2.277380228042602539e-02 5.167843103408813477e-01 1.062712892889976501e-01 -2.090309560298919678e-01 1.718870997428894043e-01 -1.553014814853668213e-01 -6.894844770431518555e-02 -2.804929018020629883e-01 -2.793262600898742676e-01 -8.182799816131591797e-02 -1.177222952246665955e-01 2.826424129307270050e-02 -9.853825718164443970e-02 -1.071471497416496277e-01 -1.328605860471725464e-01 -2.087769806385040283e-01 -9.689420461654663086e-02 -9.192296117544174194e-02 -2.633098959922790527e-01 1.439513862133026123e-01 -3.125148117542266846e-01 5.829669535160064697e-02 -1.122771203517913818e-01
1.986379176378250122e-01 2.772728502750396729e-01 8.829539269208908081e-02 -1.063782051205635071e-01 2.446515411138534546e-01 4.847273975610733032e-02 -9.405546635389328003e-02 -7.981876283884048462e-02 2.555937767028808594e-01 1.328884065151214600e-01 7.802766561508178711e-02 1.804370582103729248e-01 -2.367123365402221680e-01 1.803823411464691162e-01 -8.406929671764373779e-03 1.313888728618621826e-01 -4.459971785545349121e-01 -2.587406337261199951e-01 -1.606361269950866699e-01 -2.757277190685272217e-01 -5.851657129824161530e-03 1.637736409902572632e-01 -1.554923504590988159e-01 9.655367583036422729e-02 -1.809420287609100342e-01 -2.347390651702880859e-01 7.859030365943908691e-02 -4.725724086165428162e-02 1.058237701654434204e-01 -1.491975188255310059e-01 4.211130365729331970e-02 7.790444884449243546e-03
1.489723473787307739e-01 -1.351135671138763428e-01 4.939241707324981689e-02 -1.607689410448074341e-01 -7.128582894802093506e-02 3.548587486147880554e-02 1.354763843119144440e-02 -5.944591760635375977e-02 1.417468190193176270e-01 4.290039837360382080e-02 -1.001306846737861633e-01 -2.136482298374176025e-01 -4.875211715698242188e-01 1.444751471281051636e-01 -3.743605911731719971e-01 1.172966212034225464e-01 -1.734915226697921753e-01 -1.320633590221405029e-01 6.924533098936080933e-02 -2.899288535118103027e-01 1.897565275430679321e-01 2.895655632019042969e-01 1.224517226219177246e-01 9.716836735606193542e-03 1.979942061007022858e-02 -2.536139637231826782e-02 -3.962896764278411865e-03 1.212819069623947144e-01 1.495569050312042236e-01 -3.297031223773956299e-01 1.563277840614318848e-02 -1.128453761339187622e-01
3.011961579322814941e-01 -4.912388324737548828e-02 1.811147630214691162e-01 -2.465519160032272339e-01 1.556413471698760986e-01 -2.200377583503723145e-01 1.497397720813751221e-01 -8.831847459077835083e-02 2.628019750118255615e-01 1.267810817807912827e-03 3.138888776302337646e-01 6.145304813981056213e-02 -2.863404899835586548e-02 1.946464478969573975e-01 -3.363951146602630615e-01 -7.220145314931869507e-02 -1.892139017581939697e-01 1.721400767564773560e-01 3.196546062827110291e-02 -3.703212141990661621e-01 1.429164558649063110e-01 -1.671413481235504150e-01 -2.184489965438842773e-01 1.075596809387207031e-01 -1.366682797670364380e-01 1.183613687753677368e-01 -6.141090020537376404e-02 8.964253216981887817e-02 -2.501522935926914215e-02 -3.220052644610404968e-02 -6.541670858860015869e-02 -1.424167156219482422e-01
2.973958849906921387e-01 -1.106322556734085083e-01 1.234313845634460449e-01 1.345492750406265259e-01 2.427289821207523346e-02 2.233870476484298706e-01 8.321829885244369507e-02 1.153546869754791260e-01 -1.570882648229598999e-02 -3.360139951109886169e-02 3.173767030239105225e-02 1.068040356040000916e-01 -3.330896198749542236e-01 2.488396465778350830e-01 6.502284109592437744e-02 1.108966618776321411e-01 -3.604701906442642212e-02 -2.348588556051254272e-01 1.004597470164299011e-01 -4.070916473865509033e-01 2.882872819900512695e-01 2.509528100490570068e-01 7.330653071403503418e-02 1.672532558441162109e-01 -5.321250483393669128e-02 1.049839779734611511e-01 -1.154614239931106567e-01 5.537398392334580421e-04 5.635397508740425110e-02 2.104034721851348877e-01 -2.775666117668151855e-01 1.693715453147888184e-01
2.003156840801239014e-01 -2.795539423823356628e-02 1.642355918884277344e-01 1.249921694397926331e-01 -2.421630173921585083e-02 2.482262253761291504e-01 1.588593125343322754e-01 2.667460590600967407e-02 2.408006191253662109e-01 -8.835266530513763428e-02 2.011291086673736572e-01 -4.054751992225646973e-02 -1.199342682957649231e-01 8.018494397401809692e-02 3.327470123767852783e-01 4.110325872898101807e-01 -2.415829449892044067e-01 -7.360661029815673828e-02 1.997887194156646729e-01 -1.561209112405776978e-01 -7.542330026626586914e-02 5.120103433728218079e-02 -3.784298896789550781e-02 9.801837056875228882e-02 -7.049386948347091675e-02 2.853551506996154785e-01 -3.232785165309906006e-01 2.858903072774410248e-02 6.967983394861221313e-02 -1.073767691850662231e-01 -7.927406579256057739e-02 2.411694079637527466e-01
1.601747423410415649e-01 -2.177549302577972412e-01 2.304794639348983765e-01 1.931688785552978516e-01 8.054281026124954224e-02 3.307928144931793213e-01 2.467396557331085205e-01 -1.082012727856636047e-01 2.027219682931900024e-01 5.140971392393112183e-02 -2.516089007258415222e-02 -1.866290867328643799e-01 -1.020800024271011353e-01 7.845011353492736816e-02 1.797198317945003510e-02 -1.595450639724731445e-01 1.189358532428741455e-01 -1.770058572292327881e-01 1.835783198475837708e-02 -3.952842354774475098e-01 -5.907881632447242737e-02 8.776345849037170410e-02 5.803812667727470398e-02 -6.914793699979782104e-02 -1.811722517013549805e-01 7.419662922620773315e-02 9.374191612005233765e-02 -1.641969680786132812e-01 4.731363654136657715e-01 2.186889015138149261e-02 7.396964821964502335e-03 -8.101888000965118408e-02
3.948504924774169922e-01 -8.033621311187744141e-02 1.466468125581741333e-01 -1.408143937587738037e-01 2.174699306488037109e-01 -1.253231763839721680e-01 1.720317900180816650e-01 -3.538901358842849731e-02 3.030400872230529785e-01 -1.550291329622268677e-01 1.528599858283996582e-01 1.780775636434555054e-01 -2.311471402645111084e-01 7.238064706325531006e-02 -2.634797394275665283e-01 1.543117910623550415e-01 -3.679839670658111572e-01 -2.042188681662082672e-02 1.447586566209793091e-01 -8.568768948316574097e-02 1.546637713909149170e-01 -1.272747218608856201e-01 -1.474805027246475220e-01 -5.767401680350303650e-02 -1.262108683586120605e-01 -1.519261449575424194e-01 -6.835616379976272583e-02 -2.458271384239196777e-01 1.286157071590423584e-01 -1.149467304348945618e-01 -1.192384809255599976e-01 -4.692586138844490051e-02
1.913792490959167480e-01 -9.392534941434860229e-02 2.103574424982070923e-01 1.138978302478790283e-01 -1.006073877215385437e-01 2.300345897674560547e-01 2.410155255347490311e-03 -1.677404902875423431e-02 3.453251123428344727e-01 -5.052111297845840454e-02 3.354363739490509033e-01 -6.679344922304153442e-02 -2.055093795061111450e-01 -1.193382367491722107e-01 2.079469710588455200e-01 2.274521142244338989e-01 -2.088648378849029541e-01 -9.972164034843444824e-02 2.372784465551376343e-01 -2.919272184371948242e-01 1.798968762159347534e-01 1.120661199092864990e-01 -1.080342456698417664e-01 -2.012070566415786743e-01 -6.372580677270889282e-02 1.599725335836410522e-01 -1.315287500619888306e-01 -1.177369058132171631e-01 -6.265934556722640991e-02 -4.543147981166839600e-02 -2.389715015888214111e-01 1.664053797721862793e-01
2.392925769090652466e-01 -8.692905306816101074e-02 4.765070080757141113e-01 -1.989467889070510864e-01 8.874997496604919434e-02 3.530215099453926086e-02 2.907651662826538086e-01 3.080928511917591095e-02 -3.476180508732795715e-02 8.327197283506393433e-02 7.633522152900695801e-02 -2.651508897542953491e-02 9.917377680540084839e-02 1.552577316761016846e-01 2.242161035537719727e-01 -1.700263321399688721e-01 -2.895526885986328125e-01 -2.586613297462463379e-01 -2.127825841307640076e-02 -1.591430157423019409e-01 -3.944187238812446594e-02 4.956110194325447083e-02 8.336985111236572266e-02 2.533764541149139404e-01 -1.832535564899444580e-01 -9.271974116563796997e-02 -2.126921564340591431e-01 3.176955878734588623e-01 5.856338888406753540e-02 -4.357103258371353149e-02 2.531492523849010468e-02 1.133560668677091599e-02
6.936439126729965210e-02 -2.127113007009029388e-02 -3.193662688136100769e-02 -7.725939154624938965e-02 -6.563910119439242408e-06 4.562148079276084900e-02 5.205320194363594055e-02 -4.430864751338958740e-02 1.244198605418205261e-01 -1.603750437498092651e-01 5.258115753531455994e-02 -2.962878346443176270e-01 -1.728715300559997559e-01 2.649417221546173096e-01 9.127654135227203369e-02 -2.456439435482025146e-01 -1.378477364778518677e-01 -8.527386188507080078e-02 -1.736387759447097778e-01 -1.467207223176956177e-01 1.019947230815887451e-01 1.924761235713958740e-01 8.115641772747039795e-02 3.552947938442230225e-02 -2.419781237840652466e-01 3.812953829765319824e-01 -4.237339794635772705e-01 -2.244701683521270752e-01 -1.448356509208679199e-01 -2.559920847415924072e-01 7.696913927793502808e-02 -1.446720361709594727e-01
6.341959536075592041e-02 1.553883403539657593e-01 2.035949751734733582e-02 -4.183495640754699707e-01 -1.297240555286407471e-01 6.257872562855482101e-03 -6.127645447850227356e-02 -1.651147305965423584e-01 -1.599756628274917603e-01 6.260605901479721069e-02 1.550941765308380127e-01 -1.612844020128250122e-01 -1.097028478980064392e-01 2.508008778095245361e-01 -1.355364173650741577e-01 1.252699829638004303e-02 -1.043268814682960510e-01 5.487221851944923401e-02 -4.183898270130157471e-01 -2.888224422931671143e-01 -4.916434735059738159e-02 -2.170425839722156525e-02 -1.654126793146133423e-01 -5.436454899609088898e-03 -3.524885177612304688e-01 -7.184164226055145264e-02 -2.722409963607788086e-01 -4.763971548527479172e-03 1.009015962481498718e-01 -1.692563891410827637e-01 1.308510005474090576e-01 -1.154731959104537964e-01
4.006225168704986572e-01 -7.985190302133560181e-02 -1.078535467386245728e-01 1.505028754472732544e-01 2.692381478846073151e-02 1.507003158330917358e-01 7.116755098104476929e-02 -1.302297599613666534e-02 2.736901342868804932e-01 -8.596967905759811401e-02 1.425356231629848480e-02 8.950380235910415649e-02 -2.115761637687683105e-01 4.764068499207496643e-02 3.229718804359436035e-01 1.563651114702224731e-01 -3.763296306133270264e-01 1.164482720196247101e-02 -2.400575131177902222e-01 -2.475763559341430664e-01 2.585439383983612061e-01 -2.835299260914325714e-02 -4.069212824106216431e-02 3.527156636118888855e-02 -2.684989571571350098e-01 1.126788184046745300e-01 -2.066093236207962036e-01 -1.651520878076553345e-01 4.679638892412185669e-03 1.089777946472167969e-01 2.584666013717651367e-02 -7.292971760034561157e-02
3.311060070991516113e-01 8.737988770008087158e-02 1.784835308790206909e-01 2.183686010539531708e-02 2.511460185050964355e-01 -2.141132019460201263e-02 2.027105093002319336e-01 1.643121801316738129e-02 1.688890531659126282e-02 -9.045746177434921265e-02 1.422511935234069824e-01 -2.912462353706359863e-01 -1.668369174003601074e-01 3.053573668003082275e-01 -1.461535096168518066e-01 1.097779795527458191e-01 -3.111836314201354980e-01 -1.869555190205574036e-02 -8.601202070713043213e-02 -1.223273053765296936e-01 1.113167703151702881e-01 -5.812375247478485107e-02 -2.582314908504486084e-01 -2.080599963665008545e-01 -2.873118221759796143e-01 -1.526434347033500671e-02 -1.149044707417488098e-01 1.015041768550872803e-01 -6.291051208972930908e-02 4.741530865430831909e-02 -3.349628746509552002e-01 -8.663851022720336914e-02
7.770521193742752075e-02 -8.361458778381347656e-02 2.387967854738235474e-01 -1.370465904474258423e-01 -1.336965989321470261e-02 -4.538952372968196869e-03 2.525891661643981934e-01 -1.201399117708206177e-01 2.528781294822692871e-01 1.417068950831890106e-02 3.265042603015899658e-01 4.185790717601776123e-01 -1.712101399898529053e-01 5.063252151012420654e-02 1.244797483086585999e-01 3.299751281738281250e-01 -7.250379025936126709e-02 2.749072387814521790e-02 2.287402190268039703e-02 -1.410287469625473022e-01 1.287927627563476562e-01 1.329980045557022095e-01 -6.701444834470748901e-02 6.389007717370986938e-02 -1.253252327442169189e-01 -8.496212959289550781e-02 -1.556890904903411865e-01 -1.579278260469436646e-01 -3.308511804789304733e-04 1.687771081924438477e-01 8.012118935585021973e-02 -3.927205502986907959e-01
-6.661812961101531982e-02 -4.754146561026573181e-02 1.059928908944129944e-02 -1.443645209074020386e-01 1.196577772498130798e-01 4.116750508546829224e-02 2.187380641698837280e-01 -1.290427800267934799e-02 1.913564056158065796e-01 -1.386024355888366699e-01 1.862347573041915894e-01 -7.322818040847778320e-02 -4.887436330318450928e-02 2.875398993492126465e-01 2.072356939315795898e-01 1.633332967758178711e-01 -2.519772052764892578e-01 7.831552624702453613e-02 1.031035184860229492e-01 -6.347357034683227539e-01 -8.465540409088134766e-02 1.760088722221553326e-03 -6.436087191104888916e-02 8.509965613484382629e-03 -6.916408240795135498e-02 9.145972132682800293e-02 -1.861288696527481079e-01 -2.838099300861358643e-01 1.811193227767944336e-01 -4.233589395880699158e-02 -7.886602543294429779e-03 -1.507967524230480194e-02
3.582137823104858398e-02 -5.902809649705886841e-02 2.432840764522552490e-01 5.245175585150718689e-02 -5.923753231763839722e-02 2.979259490966796875e-01 -1.805796176195144653e-01 -1.030301209539175034e-02 2.406677752733230591e-01 -1.173062622547149658e-01 5.328365042805671692e-02 -1.263299435377120972e-01 -4.314128458499908447e-01 -2.275637239217758179e-01 -1.450536549091339111e-01 1.482813712209463120e-02 -1.135199796408414841e-02 -3.213480710983276367e-01 -1.986580193042755127e-01 -3.151087164878845215e-01 -1.471045315265655518e-01 1.005355566740036011e-01 -8.265041559934616089e-02 -7.396580278873443604e-02 -1.890731900930404663e-01 -1.144018098711967468e-01 -6.335822492837905884e-02 1.329459100961685181e-01 2.379664331674575806e-01 1.330214366316795349e-02 -1.640729308128356934e-01 -1.349669694900512695e-01
7.604802399873733521e-02 -4.067202657461166382e-02 3.138247132301330566e-02 -1.556321680545806885e-01 4.147393703460693359e-01 -4.032923281192779541e-02 4.028793796896934509e-02 -1.145602017641067505e-01 -2.059531509876251221e-01 2.648148313164710999e-02 2.334599345922470093e-01 4.474542289972305298e-02 -5.712377279996871948e-02 2.862624526023864746e-01 -6.957162916660308838e-02 2.912455499172210693e-01 -1.563043445348739624e-01 -4.033560752868652344e-01 -2.217170223593711853e-02 -1.389870643615722656e-01 1.493876427412033081e-01 -5.212989170104265213e-03 1.161312237381935120e-01 6.161796301603317261e-02 -3.056475222110748291e-01 -1.365274041891098022e-01 -1.732142269611358643e-01 -2.431760132312774658e-01 -2.910131402313709259e-02 -1.852879375219345093e-01 3.065861528739333153e-03 1.467244774103164673e-01
6.320948153734207153e-02 -2.605345845222473145e-01 4.732241854071617126e-02 -1.613624095916748047e-01 1.571030914783477783e-02 1.255678385496139526e-01 1.388698071241378784e-01 -2.508821487426757812e-01 9.030621498823165894e-03 -1.324198991060256958e-01 -4.509000852704048157e-02 -2.777819931507110596e-01 8.628959208726882935e-02 2.409453270956873894e-03 -1.144292429089546204e-01 2.288248986005783081e-01 -1.272408962249755859e-01 -2.738229334354400635e-01 -2.188012152910232544e-01 -2.325741052627563477e-01 2.463213652372360229e-01 4.920226335525512695e-02 2.367860376834869385e-01 -1.728552728891372681e-01 -1.505281329154968262e-01 2.213035672903060913e-01 -2.135268040001392365e-02 -2.283417880535125732e-01 2.563523054122924805e-01 7.115130126476287842e-02 -3.077401816844940186e-01 7.715900428593158722e-04
1.662617623805999756e-01 2.452212385833263397e-02 2.433610558509826660e-01 -2.130290120840072632e-02 5.493682809174060822e-03 1.591423153877258301e-01 2.417503297328948975e-01 -6.672183424234390259e-02 -2.707661092281341553e-01 1.082592606544494629e-01 9.687302261590957642e-02 -2.330130785703659058e-01 -3.961036801338195801e-01 7.002227753400802612e-02 -5.237654969096183777e-02 1.275778710842132568e-01 -1.744006425142288208e-01 -2.084444910287857056e-01 -2.650347650051116943e-01 -2.772026956081390381e-01 -6.745140254497528076e-02 3.254250288009643555e-01 7.768483366817235947e-03 -3.565283864736557007e-02 -2.044509202241897583e-01 -1.922208070755004883e-02 -7.945557683706283569e-02 2.361646294593811035e-01 1.194543018937110901e-02 2.092320770025253296e-01 6.014696508646011353e-02 9.881403297185897827e-02
2.063044309616088867e-01 1.767848581075668335e-01 1.437204778194427490e-01 -3.739650547504425049e-02 -1.493352502584457397e-01 3.432238996028900146e-01 -9.648431092500686646e-02 6.242360547184944153e-02 9.590208530426025391e-02 -1.888150721788406372e-01 1.825613081455230713e-01 -3.762251138687133789e-01 -2.155533432960510254e-01 2.423554509878158569e-01 5.666053295135498047e-02 1.549290865659713745e-01 -2.764629200100898743e-03 -5.031197890639305115e-02 -8.786621689796447754e-02 -2.968418002128601074e-01 -3.625255450606346130e-02 3.837664425373077393e-02 -6.404454261064529419e-02 -1.701063662767410278e-01 9.986210614442825317e-02 -1.170672755688428879e-02 -1.760395914316177368e-01 1.432616915553808212e-02 9.538815170526504517e-02 -1.058123856782913208e-01 -3.149997889995574951e-01 -3.219669759273529053e-01
3.946063816547393799e-01 -4.406101256608963013e-02 2.169268429279327393e-01 1.107877716422080994e-01 1.608445122838020325e-02 1.002911012619733810e-02 7.412694394588470459e-02 -1.907848566770553589e-01 1.496067792177200317e-01 1.742729097604751587e-01 1.823799461126327515e-01 -5.901831015944480896e-02 -2.985877990722656250e-01 2.335392683744430542e-01 -2.384538799524307251e-01 4.324898868799209595e-02 -2.026030570268630981e-01 1.261548846960067749e-01 -2.162175327539443970e-01 -2.538985311985015869e-01 -2.348163127899169922e-01 1.925655901432037354e-01 1.890101283788681030e-02 -2.157307714223861694e-01 -3.667417168617248535e-02 -2.308823354542255402e-02 -2.828616499900817871e-01 9.029474109411239624e-03 -1.894398033618927002e-01 4.990166053175926208e-02 -1.448870301246643066e-01 1.416125241667032242e-02
2.514735162258148193e-01 -3.487073779106140137e-01 -8.592280559241771698e-03 -2.408790290355682373e-01 1.488465964794158936e-01 3.032232820987701416e-01 2.634426653385162354e-01 4.853940103203058243e-03 1.171990931034088135e-01 -3.306254744529724121e-02 9.684872627258300781e-02 -1.509153991937637329e-01 -3.966608271002769470e-02 5.005730781704187393e-04 -4.808497801423072815e-02 2.611819803714752197e-01 -7.665716856718063354e-02 1.616387255489826202e-02 -5.534715205430984497e-02 -1.160493120551109314e-01 -8.265119791030883789e-02 -9.003445506095886230e-02 -3.228975236415863037e-01 -9.223756939172744751e-02 -1.894900053739547729e-01 9.306411445140838623e-02 -1.435338109731674194e-01 5.896230041980743408e-02 -1.580902040004730225e-01 -2.990702688694000244e-01 -2.690514326095581055e-01 -2.204776555299758911e-01
1.699697673320770264e-01 3.835076093673706055e-02 1.723661459982395172e-02 -1.270905286073684692e-01 6.900178641080856323e-02 6.664258241653442383e-02 2.294649034738540649e-01 -4.116603359580039978e-02 -2.185955345630645752e-01 -2.223207205533981323e-01 2.909960746765136719e-01 9.213966876268386841e-02 -1.804922968149185181e-01 3.101669847965240479e-01 2.712371945381164551e-01 -6.641676276922225952e-02 -1.644984036684036255e-01 -7.625104486942291260e-02 -8.083654940128326416e-02 -3.981644511222839355e-01 1.086820587515830994e-01 5.897547304630279541e-02 -1.050516441464424133e-01 -2.519220113754272461e-02 -6.666199862957000732e-02 3.012017607688903809e-01 -2.685395181179046631e-01 -1.812236309051513672e-01 -1.810991168022155762e-01 1.017047371715307236e-02 -1.680076569318771362e-01 7.965989410877227783e-02
1.362723261117935181e-01 -1.734559834003448486e-01 1.780252009630203247e-01 -1.899099051952362061e-01 1.094438359141349792e-01 -2.065040469169616699e-01 2.853178083896636963e-01 3.408256173133850098e-01 2.211799286305904388e-02 -3.007696568965911865e-01 1.761227697134017944e-01 -4.882614687085151672e-02 -3.774469792842864990e-01 -2.077789232134819031e-02 -2.848171889781951904e-01 1.427581012248992920e-01 -2.045103758573532104e-01 -1.873730272054672241e-01 -5.712783709168434143e-02 -1.065399646759033203e-01 1.971794962882995605e-01 -4.130845144391059875e-02 -4.404097795486450195e-02 3.324928507208824158e-02 -1.956687308847904205e-02 -1.418529003858566284e-01 -6.027752906084060669e-02 -2.364305704832077026e-01 4.981245845556259155e-02 6.874270737171173096e-02 -1.667176485061645508e-01 -1.114542856812477112e-01
3.052086830139160156e-01 -1.408022493124008179e-01 1.536701321601867676e-01 2.318022400140762329e-01 2.005479782819747925e-01 -8.512824773788452148e-02 1.092359572649002075e-01 -8.893894404172897339e-02 3.372451290488243103e-02 -1.586650311946868896e-01 -7.337155938148498535e-02 -1.378204226493835449e-01 -1.364807039499282837e-01 -3.619566932320594788e-02 1.199425607919692993e-01 -1.241241768002510071e-01 -1.034953296184539795e-01 -8.317736536264419556e-02 -2.035606801509857178e-01 -4.697161912918090820e-01 2.331650815904140472e-03 1.640886254608631134e-02 7.712605595588684082e-02 -1.309971511363983154e-01 -3.626672327518463135e-01 1.159462332725524902e-02 -1.581975966691970825e-01 -1.134323552250862122e-01 2.130246162414550781e-01 1.148300990462303162e-01 -2.661167085170745850e-01 -1.998108476400375366e-01
2.943019866943359375e-01 -1.774102896451950073e-01 -1.341127753257751465e-01 -1.918555051088333130e-01 1.138953715562820435e-01 1.108847334980964661e-01 2.540699243545532227e-01 1.510078012943267822e-01 -1.780940033495426178e-02 1.265901327133178711e-01 1.662698239088058472e-01 -1.156618073582649231e-01 -2.067854702472686768e-01 -6.870447844266891479e-02 -4.940315335988998413e-02 -1.622675359249114990e-01 -3.094837963581085205e-01 -2.359482347965240479e-01 -4.718840122222900391e-02 -3.209618628025054932e-01 -1.757346838712692261e-01 3.442928940057754517e-02 2.310560494661331177e-01 8.345643989741802216e-03 -3.270626068115234375e-01 -6.601554900407791138e-02 2.834148146212100983e-02 -1.095602214336395264e-01 1.552078276872634888e-01 -8.543919771909713745e-02 2.294064760208129883e-01 -1.746603995561599731e-01
-5.633062496781349182e-02 -5.179972946643829346e-02 -1.041956767439842224e-01 -1.747635453939437866e-01 -3.161361515522003174e-01 1.680679768323898315e-01 3.190969824790954590e-01 -9.331219643354415894e-02 1.714331805706024170e-01 -9.459999389946460724e-03 1.347770243883132935e-01 -1.342425793409347534e-01 -3.145594000816345215e-01 8.005905896425247192e-02 -1.509095132350921631e-01 -1.580341756343841553e-01 -2.018133550882339478e-01 -3.562202155590057373e-01 -1.090390980243682861e-01 -2.275852411985397339e-01 2.098741829395294189e-01 4.899564012885093689e-02 2.302842587232589722e-01 5.602331459522247314e-02 -9.305791556835174561e-02 5.133277550339698792e-02 1.409682910889387131e-02 -2.281513661146163940e-01 1.119244247674942017e-01 -2.690783739089965820e-01 -1.130781546235084534e-01 8.297356776893138885e-03
8.461374044418334961e-02 -5.587178468704223633e-02 1.993097811937332153e-01 -1.507969498634338379e-01 -3.261119723320007324e-01 2.685816884040832520e-01 -3.391817584633827209e-02 -3.915984928607940674e-01 1.673563718795776367e-01 -1.050790548324584961e-01 1.000873297452926636e-01 1.122420057654380798e-01 -4.136652648448944092e-01 -1.322530955076217651e-01 1.306891161948442459e-02 -1.902089081704616547e-02 -2.206733077764511108e-01 -2.035581022500991821e-01 1.085959449410438538e-01 -1.984851211309432983e-01 3.356430307030677795e-02 7.017957977950572968e-03 -5.621803179383277893e-02 1.837990283966064453e-01 -9.508030861616134644e-02 -2.717589959502220154e-02 -1.248623356223106384e-01 -2.198302447795867920e-01 9.017027169466018677e-02 -2.656170725822448730e-01 -1.072379127144813538e-01 -1.197919249534606934e-02
-2.742429822683334351e-02 -6.692542135715484619e-02 1.923606097698211670e-01 2.246218174695968628e-02 -2.690297365188598633e-01 -1.274046488106250763e-03 1.142180636525154114e-01 -2.888523228466510773e-02 1.357290297746658325e-01 -2.723087370395660400e-01 1.068773865699768066e-01 -4.760807752609252930e-02 -2.608720958232879639e-01 4.675679206848144531e-01 1.901949793100357056e-01 1.756032854318618774e-01 -2.672677040100097656e-01 7.623303681612014771e-02 -1.518947780132293701e-01 -3.852245807647705078e-01 -6.146112456917762756e-02 2.097066938877105713e-01 -2.835187688469886780e-02 -4.333443567156791687e-02 -6.720972061157226562e-02 1.407022625207901001e-01 -9.907389432191848755e-02 1.994087100028991699e-01 1.607684344053268433e-01 1.010701581835746765e-01 -3.287995234131813049e-02 2.947313711047172546e-02
3.995008468627929688e-01 -7.982003688812255859e-02 5.082672238349914551e-01 1.672102212905883789e-01 -1.038853377103805542e-01 -1.213020384311676025e-01 4.596798098646104336e-04 6.114870682358741760e-02 5.006334185600280762e-02 3.893850371241569519e-02 2.376554459333419800e-01 1.300057023763656616e-02 -2.509462535381317139e-01 1.602655798196792603e-01 3.233160823583602905e-02 2.051201015710830688e-01 -4.410742968320846558e-02 -7.053326070308685303e-02 -3.653291165828704834e-01 -1.725301891565322876e-01 3.268591826781630516e-03 4.781026393175125122e-02 -1.735217310488224030e-02 1.656400710344314575e-01 -6.951305270195007324e-02 1.206208989024162292e-01 -4.252818599343299866e-02 -2.574141696095466614e-02 6.381393969058990479e-02 1.016340330243110657e-01 -2.299391627311706543e-01 -1.916345059871673584e-01
2.485614866018295288e-01 -9.413202852010726929e-02 6.959471106529235840e-02 -3.540506958961486816e-01 -1.922097802162170410e-01 1.012414693832397461e-01 1.212142184376716614e-01 -1.868407428264617920e-01 1.842342317104339600e-01 1.992101073265075684e-01 -7.804603874683380127e-02 -1.796680986881256104e-01 8.153352886438369751e-02 2.017249166965484619e-01 8.899476379156112671e-02 8.110507577657699585e-02 -2.457628399133682251e-01 -4.380467534065246582e-01 1.568871736526489258e-02 -1.459086034446954727e-02 2.246420457959175110e-02 1.206128969788551331e-01 3.740830421447753906e-01 -6.159906461834907532e-02 -5.714743584394454956e-02 5.972987506538629532e-03 6.296448409557342529e-02 1.331271529197692871e-01 2.403484731912612915e-01 1.841337047517299652e-02 1.039242073893547058e-01 -1.519965827465057373e-01
1.365126073360443115e-01 1.973413676023483276e-01 1.189895197749137878e-01 -3.226442635059356689e-01 1.635943502187728882e-01 1.164941713213920593e-01 8.375988900661468506e-02 -1.135472282767295837e-01 3.576070964336395264e-01 -8.750042761676013470e-04 7.066310197114944458e-02 2.793380916118621826e-01 -1.962751448154449463e-01 2.924723327159881592e-01 -9.002843499183654785e-02 5.523057654500007629e-02 -1.810398101806640625e-01 -2.496002018451690674e-01 5.624830257147550583e-03 -3.330396711826324463e-01 2.086805105209350586e-01 -1.333597749471664429e-01 4.993783310055732727e-02 1.141486167907714844e-01 -2.044626027345657349e-01 -2.131464034318923950e-01 -3.829421475529670715e-02 -1.554249525070190430e-01 2.477243728935718536e-02 -1.100512966513633728e-01 -7.553577423095703125e-02 6.020508334040641785e-02
5.528673529624938965e-02 -1.961949169635772705e-01 8.072657510638237000e-03 -1.359798014163970947e-02 -9.975099563598632812e-02 1.429636478424072266e-01 2.924187853932380676e-02 -3.870510458946228027e-01 1.094229593873023987e-01 -1.862207800149917603e-01 8.451589941978454590e-02 2.608722448348999023e-02 -3.315691053867340088e-01 1.101109478622674942e-02 3.303802758455276489e-02 -1.761502176523208618e-01 -2.882668673992156982e-01 -3.270844221115112305e-01 4.017915204167366028e-02 -1.936351507902145386e-01 1.218818500638008118e-01 3.260142728686332703e-02 -9.452207013964653015e-03 3.464961349964141846e-01 -1.164699941873550415e-01 -1.485736202448606491e-02 -1.550763398408889771e-01 -2.276893258094787598e-01 1.655260622501373291e-01 -2.867683470249176025e-01 -9.742638468742370605e-02 -8.019886165857315063e-02
2.509710490703582764e-01 -2.151141464710235596e-01 -6.885307375341653824e-03 5.827925354242324829e-02 -1.395668834447860718e-01 1.999940574169158936e-01 -6.385925412178039551e-02 -1.626084744930267334e-01 3.351580235175788403e-04 -2.377535551786422729e-01 1.024339720606803894e-01 -1.104102283716201782e-01 -1.147421151399612427e-01 2.414153218269348145e-01 -1.711775958538055420e-01 2.733635306358337402e-01 -2.767038047313690186e-01 1.907370053231716156e-02 5.157290771603584290e-02 -2.471576780080795288e-01 1.278239935636520386e-01 -1.514861639589071274e-02 -5.737261846661567688e-03 -1.587035655975341797e-01 -2.274646461009979248e-01 1.221426799893379211e-01 -1.079079955816268921e-01 -7.448893040418624878e-02 1.898575723171234131e-01 -7.113731931895017624e-03 -4.868976473808288574e-01 5.596246942877769470e-02
1.873195618391036987e-01 -1.023133285343647003e-03 1.648106276988983154e-01 -6.377533823251724243e-02 1.769156381487846375e-02 1.657416224479675293e-01 9.370373189449310303e-02 -4.504013359546661377e-01 8.632963150739669800e-02 -3.179942667484283447e-01 1.931641809642314911e-02 -2.480857819318771362e-01 -2.650924772024154663e-02 7.017305493354797363e-02 1.358435116708278656e-02 2.966266572475433350e-01 -1.699416041374206543e-01 -2.386144734919071198e-02 -2.261009961366653442e-01 -1.947110444307327271e-01 1.106718033552169800e-01 -1.244665239937603474e-03 1.790879070758819580e-01 -2.335565090179443359e-01 -2.554950416088104248e-01 8.089468628168106079e-02 -1.109095662832260132e-01 -8.806128054857254028e-02 1.220315396785736084e-01 9.063729643821716309e-02 -1.858476847410202026e-01 -2.511686682701110840e-01
6.985296308994293213e-02 -2.103595733642578125e-01 1.966770887374877930e-01 -1.226678714156150818e-01 -1.330347806215286255e-01 1.909621059894561768e-01 -7.858512550592422485e-02 -3.307840526103973389e-01 7.564201205968856812e-02 -3.082055747509002686e-01 6.414531916379928589e-02 4.694554209709167480e-02 -2.533200383186340332e-01 -6.975983828306198120e-02 2.322312258183956146e-02 -2.029647119343280792e-02 -3.582563102245330811e-01 -2.893934547901153564e-01 5.289026722311973572e-02 -1.625437289476394653e-01 1.630964875221252441e-01 1.176392957568168640e-01 -1.032990589737892151e-01 2.909140884876251221e-01 -1.478843837976455688e-01 -2.116674557328224182e-02 5.684527754783630371e-02 -2.290376722812652588e-01 1.237442418932914734e-01 -2.463977634906768799e-01 -3.789746016263961792e-02 -1.335619986057281494e-01
1.261874437332153320e-01 -1.991005241870880127e-01 -1.983198523521423340e-01 -4.805588722229003906e-01 7.163417339324951172e-02 1.244124323129653931e-01 2.250136248767375946e-02 1.457698047161102295e-01 1.776101738214492798e-01 6.281651556491851807e-02 1.853293478488922119e-01 -2.360922247171401978e-01 -2.870839275419712067e-02 1.317685246467590332e-01 1.057770252227783203e-01 1.279020011425018311e-01 -1.016136109828948975e-01 -2.372648268938064575e-01 -1.178358495235443115e-01 -7.932285219430923462e-02 -8.419825136661529541e-02 1.687339879572391510e-02 -1.902915835380554199e-01 1.631414145231246948e-01 -8.659116923809051514e-02 2.283857315778732300e-01 1.689563542604446411e-01 3.760552778840065002e-02 2.604210078716278076e-01 -2.092158645391464233e-01 -1.070354953408241272e-01 -3.013762831687927246e-01
1.233191937208175659e-01 5.063167586922645569e-02 3.610081374645233154e-01 -5.421682819724082947e-02 -1.433334052562713623e-01 1.529169827699661255e-01 1.706133186817169189e-01 -2.052055597305297852e-01 -1.152834594249725342e-01 -8.418285101652145386e-02 1.217720136046409607e-01 1.142101511359214783e-01 -5.763592571020126343e-02 1.939275115728378296e-01 -1.711773574352264404e-01 -9.234641492366790771e-02 -8.987642079591751099e-02 -1.629475653171539307e-01 -2.586541175842285156e-01 -1.765331029891967773e-01 -7.487768679857254028e-02 -1.585254669189453125e-01 8.281914144754409790e-02 2.470844537019729614e-01 -2.544708847999572754e-01 7.122698007151484489e-04 4.251736775040626526e-02 4.092525839805603027e-01 3.624590337276458740e-01 4.460859671235084534e-02 -8.297234028577804565e-02 3.410175815224647522e-02
2.740401327610015869e-01 -1.583855152130126953e-01 -5.575788393616676331e-02 -2.662824094295501709e-01 -2.526039779186248779e-01 1.252914369106292725e-01 1.249531283974647522e-01 4.861744865775108337e-02 1.460533440113067627e-01 6.328178197145462036e-02 1.378235518932342529e-01 -1.333934962749481201e-01 -1.114273369312286377e-01 3.666341304779052734e-01 -1.179807037115097046e-01 1.348265409469604492e-01 1.216630218550562859e-03 -3.978132084012031555e-02 -5.659581348299980164e-02 -3.102679550647735596e-01 -3.195635378360748291e-01 -3.908748179674148560e-02 6.245387252420186996e-03 6.009018048644065857e-03 5.852238833904266357e-02 1.657134443521499634e-01 -2.378875911235809326e-01 1.454348415136337280e-01 4.407471045851707458e-02 -6.945908814668655396e-02 -3.385041356086730957e-01 -2.291303277015686035e-01
1.980359256267547607e-01 9.940935671329498291e-02 -1.262990683317184448e-01 -2.414339482784271240e-01 -1.377133578062057495e-01 1.400139033794403076e-01 1.818620711565017700e-01 -1.526887267827987671e-01 1.754752844572067261e-01 -4.065090790390968323e-02 5.218839049339294434e-01 -2.832357399165630341e-02 -1.245733574032783508e-01 6.343016028404235840e-02 1.612636595964431763e-01 2.757795751094818115e-01 -5.095876008272171021e-02 -9.145957976579666138e-02 1.051957979798316956e-01 -2.557975649833679199e-01 2.021856606006622314e-01 -5.356481671333312988e-02 3.877531271427869797e-03 -1.314968317747116089e-01 -1.262882649898529053e-01 -1.723658740520477295e-01 -2.497184127569198608e-01 -1.049477159976959229e-01 6.975641846656799316e-02 -2.272009402513504028e-01 4.728263989090919495e-02 -1.679920405149459839e-01
2.441487312316894531e-01 -1.197248920798301697e-01 1.355886012315750122e-01 -2.998839914798736572e-01 2.167542129755020142e-01 -7.401994615793228149e-02 -2.808324526995420456e-03 -8.304046094417572021e-02 2.863336503505706787e-01 7.934775948524475098e-02 7.091097533702850342e-02 -4.765177518129348755e-02 3.298971801996231079e-02 1.846121996641159058e-01 -1.826784014701843262e-01 1.058673486113548279e-01 -1.673521846532821655e-01 -1.502628922462463379e-01 -1.222171112895011902e-01 -1.758329570293426514e-01 -1.361751258373260498e-01 1.731864809989929199e-01 1.582321524620056152e-02 1.574261188507080078e-01 1.386446207761764526e-01 -3.139528632164001465e-01 -3.336613476276397705e-01 1.204131320118904114e-01 3.648934662342071533e-01 -1.131077557802200317e-01 -3.659268841147422791e-02 -1.487892121076583862e-01
2.820216715335845947e-01 3.139978274703025818e-02 1.792792230844497681e-01 1.786741167306900024e-01 6.465891003608703613e-02 9.546314924955368042e-02 5.685319304466247559e-01 -9.067479521036148071e-02 1.265295147895812988e-01 1.831581294536590576e-01 2.899070084095001221e-01 -6.004608422517776489e-02 1.068489477038383484e-01 1.377738863229751587e-01 -1.139386817812919617e-01 2.229395061731338501e-01 -5.397783219814300537e-02 -3.583071008324623108e-02 -1.562259253114461899e-02 -2.655387818813323975e-01 1.007411032915115356e-01 1.784793436527252197e-01 -1.697882562875747681e-01 1.063619554042816162e-01 -4.267640411853790283e-02 1.734906435012817383e-01 9.201806783676147461e-02 -1.040834486484527588e-01 1.321993470191955566e-01 -1.616243720054626465e-01 -6.678520143032073975e-02 -1.549190133810043335e-01
7.162872701883316040e-02 -9.812060743570327759e-02 1.319364160299301147e-01 -1.287581324577331543e-01 7.255797088146209717e-02 1.561839878559112549e-01 1.328956782817840576e-01 -8.890359662473201752e-03 1.104591563344001770e-01 -2.991049289703369141e-01 -2.531401254236698151e-02 -1.602907776832580566e-01 -1.684116423130035400e-01 1.613518297672271729e-01 5.465313419699668884e-02 -1.390869915485382080e-01 -1.516313254833221436e-01 -1.539036929607391357e-01 2.303410135209560394e-02 -5.652430057525634766e-01 -8.793667703866958618e-02 9.561466425657272339e-02 -2.893030177801847458e-03 -1.337516158819198608e-01 -6.077300757169723511e-02 2.905234396457672119e-01 -5.504023283720016479e-02 -1.893061995506286621e-01 1.325327306985855103e-01 7.693596184253692627e-02 -2.269763797521591187e-01 3.093250989913940430e-01
4.248958826065063477e-01 -7.493763417005538940e-02 1.646339595317840576e-01 2.229008451104164124e-02 2.762154936790466309e-01 -3.373068273067474365e-01 1.444693803787231445e-01 2.280535642057657242e-03 1.447597444057464600e-01 -2.522921860218048096e-01 8.003325760364532471e-02 -2.150497734546661377e-01 -2.272420525550842285e-01 7.325752824544906616e-02 7.354884594678878784e-02 3.218072652816772461e-02 -2.092990428209304810e-01 -9.682601690292358398e-02 1.966081857681274414e-01 -2.073244154453277588e-01 -5.131159350275993347e-02 3.614888340234756470e-02 5.291616544127464294e-02 -6.371856480836868286e-02 -2.365525364875793457e-01 -1.221879199147224426e-01 -1.332435607910156250e-01 7.262433320283889771e-02 2.830053865909576416e-01 1.300218794494867325e-02 -2.269154191017150879e-01 5.747927352786064148e-02
4.443662613630294800e-02 1.867525726556777954e-01 1.514002978801727295e-01 -3.615797460079193115e-01 7.644478231668472290e-02 4.730205237865447998e-02 5.961625277996063232e-02 1.078792139887809753e-01 2.235856056213378906e-01 7.052472233772277832e-02 1.293468773365020752e-01 5.743555724620819092e-02 -1.482174843549728394e-01 1.963518857955932617e-01 -2.481818646192550659e-01 1.915627270936965942e-01 -3.056902885437011719e-01 -3.783116936683654785e-01 4.817166924476623535e-02 -2.521574795246124268e-01 3.006280064582824707e-01 -1.665272563695907593e-01 1.546192020177841187e-01 1.690990924835205078e-01 -1.385157555341720581e-01 -1.527615487575531006e-01 4.036502446979284286e-03 -1.281821429729461670e-01 1.046655923128128052e-01 -9.652854502201080322e-02 7.740007247775793076e-03 4.940670449286699295e-03
2.439079880714416504e-01 1.573838293552398682e-01 3.634997084736824036e-02 -2.277645468711853027e-01 1.642049401998519897e-01 1.009348705410957336e-01 6.956110149621963501e-02 6.503670662641525269e-02 3.415214717388153076e-01 5.163419246673583984e-02 5.098352581262588501e-02 -2.713201008737087250e-02 -1.785404086112976074e-01 1.348151266574859619e-01 4.750841110944747925e-02 3.030211925506591797e-01 -2.919873297214508057e-01 -2.578015923500061035e-01 3.289198875427246094e-02 -2.785584926605224609e-01 1.687548458576202393e-01 -9.752763807773590088e-02 7.404983043670654297e-02 -1.085227131843566895e-01 -1.149286851286888123e-01 -1.065555289387702942e-01 -2.503707110881805420e-01 -3.928286731243133545e-01 -5.611393135040998459e-03 -8.573063462972640991e-02 1.223176047205924988e-01 1.237025135196745396e-03
4.144441187381744385e-01 -3.127678632736206055e-01 2.442009188234806061e-02 2.055549323558807373e-01 1.371014416217803955e-01 8.516650646924972534e-02 1.329883281141519547e-02 -3.585975617170333862e-02 6.622561812400817871e-02 -6.168941780924797058e-02 -5.070716142654418945e-02 -5.805420130491256714e-02 -2.153107672929763794e-01 2.179658114910125732e-01 6.872344762086868286e-02 6.408232450485229492e-02 -5.926055833697319031e-02 3.392671048641204834e-02 -4.534776210784912109e-01 -3.286833763122558594e-01 -1.621579751372337341e-02 8.161798864603042603e-02 3.248351439833641052e-02 1.183393448591232300e-01 -2.851458489894866943e-01 -1.196202263236045837e-02 -8.637642115354537964e-02 -1.786864735186100006e-02 1.017114743590354919e-01 1.638520956039428711e-01 -2.104699239134788513e-02 -2.757382094860076904e-01
3.172957599163055420e-01 6.244072690606117249e-02 6.495675444602966309e-02 9.128204733133316040e-02 2.218332141637802124e-01 -9.057001024484634399e-02 1.849743425846099854e-01 -7.672969251871109009e-02 2.442827671766281128e-01 -2.153380364179611206e-01 7.422862946987152100e-02 -5.779189988970756531e-02 -1.881467737257480621e-02 1.861445009708404541e-01 8.297917246818542480e-02 3.166638910770416260e-01 -1.795135885477066040e-01 4.357286170125007629e-02 -1.546421945095062256e-01 -2.125157713890075684e-01 1.461392641067504883e-01 1.226048171520233154e-01 -2.237090766429901123e-01 1.343403458595275879e-01 -4.005942940711975098e-01 4.168893396854400635e-02 -2.337730675935745239e-01 6.143655627965927124e-03 -2.901276350021362305e-01 2.583206398412585258e-03 1.669250614941120148e-02 -1.387580484151840210e-01
2.261551022529602051e-01 1.512700468301773071e-01 3.262328505516052246e-01 1.489241234958171844e-02 1.491595208644866943e-01 1.365690231323242188e-01 1.461390107870101929e-01 -9.884215891361236572e-02 3.056196272373199463e-01 5.519270431250333786e-03 1.440150588750839233e-01 -9.122689813375473022e-02 -2.741153240203857422e-01 2.995250374078750610e-02 2.614527046680450439e-01 -1.063976809382438660e-01 -7.101051509380340576e-03 -8.375981450080871582e-02 -1.075101494789123535e-01 -3.584728538990020752e-01 -3.667063117027282715e-01 -7.991831749677658081e-02 -2.115565538406372070e-02 8.547940850257873535e-02 -1.380893439054489136e-01 7.251620292663574219e-02 7.762970775365829468e-02 -1.973515897989273071e-01 2.978409230709075928e-01 1.235324963927268982e-01 -7.011846173554658890e-03 4.745320416986942291e-03
5.228147283196449280e-02 -1.787157803773880005e-01 1.453828364610671997e-01 -9.899920970201492310e-02 -3.896347805857658386e-02 -3.839772194623947144e-02 1.596426516771316528e-01 1.927252975292503834e-03 1.771886199712753296e-01 1.012162119150161743e-01 2.732553184032440186e-01 -3.026153445243835449e-01 -4.260347187519073486e-01 2.020674198865890503e-01 -3.621360063552856445e-01 6.664992868900299072e-02 -6.646285951137542725e-02 -1.185255572199821472e-01 -1.636081635951995850e-01 -1.002323925495147705e-01 -2.364226281642913818e-01 2.737382426857948303e-02 -4.452678933739662170e-02 2.136137783527374268e-01 -1.202759370207786560e-01 1.216476708650588989e-01 -5.343440920114517212e-02 9.978054463863372803e-02 2.166511267423629761e-01 2.923825085163116455e-01 -7.164344936609268188e-02 -3.049257956445217133e-02
1.092522293329238892e-01 1.236212700605392456e-01 4.073820263147354126e-02 -2.631538808345794678e-01 3.027087152004241943e-01 -1.330578606575727463e-02 -2.868555672466754913e-02 1.585551351308822632e-02 1.187808737158775330e-01 1.823233067989349365e-02 4.677125252783298492e-03 3.164223134517669678e-01 -2.481932640075683594e-01 1.835085153579711914e-01 -5.513037368655204773e-02 1.839258670806884766e-01 -3.516780436038970947e-01 -2.871318161487579346e-01 2.611490199342370033e-03 -1.831768453121185303e-01 8.691861480474472046e-02 3.995911777019500732e-02 -1.967532038688659668e-01 2.770101428031921387e-01 -3.808519542217254639e-01 6.043952330946922302e-02 1.231270469725131989e-02 -1.214207112789154053e-01 1.381956189870834351e-01 -1.194332838058471680e-01 -3.026368841528892517e-02 1.020497269928455353e-02
2.632534205913543701e-01 -8.632592111825942993e-02 -1.409809738397598267e-01 -2.897861301898956299e-01 -1.562637239694595337e-01 2.229618877172470093e-01 1.243814546614885330e-02 -9.542354941368103027e-02 2.014791592955589294e-03 4.039077088236808777e-02 2.978522181510925293e-01 -1.322597563266754150e-01 -1.948592662811279297e-01 7.399941235780715942e-02 -1.364233195781707764e-01 1.799339950084686279e-01 1.693996191024780273e-01 -1.382528841495513916e-01 4.140620306134223938e-02 -4.181714951992034912e-01 -5.790598690509796143e-02 1.842922419309616089e-01 -8.649367839097976685e-02 8.737749606370925903e-02 3.971618413925170898e-02 2.518518269062042236e-01 7.330972701311111450e-02 1.649447828531265259e-01 2.050690203905105591e-01 -1.201789081096649170e-01 -3.087179064750671387e-01 -8.666037023067474365e-02
4.131780564785003662e-02 5.456113442778587341e-02 -2.596980519592761993e-02 1.206181710585951805e-03 1.367826163768768311e-01 4.081065058708190918e-01 9.263487905263900757e-02 -2.655277848243713379e-01 -4.211692884564399719e-02 4.753349721431732178e-02 2.756950557231903076e-01 -5.756261572241783142e-02 -8.948568999767303467e-02 3.040356040000915527e-01 -4.715962335467338562e-02 4.274889826774597168e-02 -2.734291255474090576e-01 -8.821186423301696777e-02 2.741217613220214844e-01 -2.699106335639953613e-01 -9.935312904417514801e-03 -3.028534650802612305e-01 -7.600322365760803223e-02 2.544575929641723633e-01 -2.634323239326477051e-01 -8.099107444286346436e-02 1.014994904398918152e-01 -1.114334836602210999e-01 1.772329360246658325e-01 -1.073294579982757568e-01 3.722872585058212280e-02 8.102968335151672363e-02
5.770139768719673157e-02 2.324127592146396637e-02 1.498071551322937012e-01 -2.394377626478672028e-02 3.782316669821739197e-02 3.107339143753051758e-01 7.229615747928619385e-02 -3.417378664016723633e-01 -2.490051090717315674e-02 -1.144122779369354248e-01 5.810261890292167664e-02 4.612237587571144104e-02 -2.417901158332824707e-01 1.183715388178825378e-01 -2.619943916797637939e-01 -1.535904109477996826e-01 -1.855860054492950439e-01 -2.574270069599151611e-01 6.911610811948776245e-02 -3.950946033000946045e-01 8.367522805929183960e-02 -3.111182451248168945e-01 3.017570637166500092e-02 1.587618738412857056e-01 -2.636528015136718750e-01 -2.355849742889404297e-01 3.975034877657890320e-02 -2.051751315593719482e-01 2.042740397155284882e-02 -7.781902700662612915e-02 -3.428678959608078003e-02 -3.688127547502517700e-02
-2.550742402672767639e-02 -1.739494055509567261e-01 1.082138195633888245e-01 -2.188950181007385254e-01 -1.188030689954757690e-01 -6.325083225965499878e-02 1.942091505043208599e-03 -9.680822491645812988e-02 2.329354174435138702e-02 -1.629178971052169800e-01 1.331910192966461182e-01 -3.784297034144401550e-02 -1.267488002777099609e-01 1.832792609930038452e-01 3.861222788691520691e-02 2.257366431877017021e-03 -2.489576302468776703e-02 -3.607247173786163330e-01 -2.191109508275985718e-01 -3.193866312503814697e-01 2.190689742565155029e-01 4.607979357242584229e-01 1.113706640899181366e-02 -1.843678392469882965e-02 -9.660394489765167236e-02 1.885581314563751221e-01 7.452867925167083740e-02 1.478600949048995972e-01 2.458591163158416748e-01 3.238037526607513428e-01 -4.862021189182996750e-03 7.344239205121994019e-02
1.021793186664581299e-01 1.823364645242691040e-01 1.514358669519424438e-01 -3.052273094654083252e-01 -9.381154179573059082e-02 7.730597257614135742e-02 -4.921259358525276184e-03 -2.902515828609466553e-01 1.870117150247097015e-03 1.366044282913208008e-01 2.762145102024078369e-01 -6.265781074762344360e-02 1.348404288291931152e-01 3.912183642387390137e-02 -9.293898195028305054e-02 -1.698749605566263199e-03 1.902257502079010010e-01 -2.899436056613922119e-01 -8.686492592096328735e-02 -3.772438764572143555e-01 2.701715230941772461e-01 1.035836990922689438e-02 1.682820767164230347e-01 -1.482928693294525146e-01 -3.298335671424865723e-01 -3.583545330911874771e-03 -9.164566546678543091e-02 -1.609219014644622803e-01 4.537841677665710449e-02 -2.565250694751739502e-01 -8.850688487291336060e-02 -4.018532857298851013e-02
-1.025934237986803055e-02 3.524793544784188271e-03 4.838515073060989380e-02 1.425151675939559937e-01 -8.275302127003669739e-03 -1.206938326358795166e-01 2.159798741340637207e-01 2.703366428613662720e-02 -3.378568962216377258e-02 -1.438978910446166992e-01 2.170211821794509888e-01 9.613585472106933594e-02 -3.151005506515502930e-01 1.009089127182960510e-01 8.812702447175979614e-02 2.401395738124847412e-01 -2.049499005079269409e-01 -2.504932582378387451e-01 -6.545625627040863037e-02 -3.018739521503448486e-01 -1.390674263238906860e-01 4.954779520630836487e-02 1.368304342031478882e-01 -8.664314448833465576e-02 -2.316186130046844482e-01 1.080903187394142151e-01 -2.188992798328399658e-01 6.321662664413452148e-02 4.280969500541687012e-01 -2.226052135229110718e-01 -1.640745252370834351e-02 2.521962523460388184e-01
6.065511330962181091e-02 -1.420087069272994995e-01 6.596444547176361084e-02 -2.460999041795730591e-01 9.169990569353103638e-02 1.886991411447525024e-01 -1.592240929603576660e-01 -5.669700354337692261e-02 4.123808145523071289e-01 6.864008307456970215e-02 2.657588720321655273e-01 2.660205401480197906e-02 -3.137397766113281250e-01 2.323108017444610596e-01 3.520425558090209961e-01 -1.403423957526683807e-02 -1.942132264375686646e-01 -1.884097456932067871e-01 2.680123224854469299e-02 -1.725665032863616943e-01 1.745254546403884888e-01 -1.086369380354881287e-01 -9.931662678718566895e-02 -2.730160392820835114e-02 -1.437504440546035767e-01 -1.445314735174179077e-01 -4.133094474673271179e-02 -2.545723915100097656e-01 1.595050543546676636e-01 -6.672635674476623535e-02 1.824239268898963928e-02 1.453868746757507324e-01
2.036423683166503906e-01 -3.757125139236450195e-02 3.255585134029388428e-01 -3.498547673225402832e-01 -1.318565905094146729e-01 2.029762268066406250e-01 4.577539116144180298e-02 -3.223463594913482666e-01 1.647721976041793823e-01 -3.589958548545837402e-01 3.570466116070747375e-02 -1.541929990053176880e-01 -3.078172914683818817e-02 -4.176319390535354614e-02 1.391582097858190536e-02 1.413580477237701416e-01 4.889292642474174500e-02 -1.399239450693130493e-01 -1.710814237594604492e-01 -2.260201424360275269e-01 2.353292256593704224e-01 3.440279141068458557e-02 1.904047653079032898e-02 -1.633271574974060059e-01 -9.195733070373535156e-02 1.107034161686897278e-01 2.525638416409492493e-02 -2.493979781866073608e-01 1.253081858158111572e-01 1.309837400913238525e-01 -1.954844444990158081e-01 -1.401830017566680908e-01
2.886376082897186279e-01 -2.652646601200103760e-01 -1.144174858927726746e-01 -3.283318877220153809e-01 1.495227683335542679e-02 9.134665876626968384e-02 1.756842732429504395e-01 1.300983247347176075e-03 3.125576376914978027e-01 6.503848731517791748e-02 9.278786927461624146e-02 -2.647395730018615723e-01 -1.082076802849769592e-01 9.617067128419876099e-02 -8.334490656852722168e-02 -1.047635003924369812e-01 1.749626547098159790e-01 -5.664186924695968628e-02 -2.867395281791687012e-01 -2.318928986787796021e-01 -9.961819648742675781e-02 -7.742452621459960938e-02 -2.391800731420516968e-01 1.013295724987983704e-01 -1.373697370290756226e-01 -4.388330131769180298e-02 4.154451936483383179e-02 -3.322120383381843567e-02 1.132586002349853516e-01 -2.352917194366455078e-01 -1.490698456764221191e-01 -3.150435686111450195e-01
2.133115381002426147e-01 -1.009033694863319397e-01 1.920615285634994507e-01 -4.019036889076232910e-03 4.497667849063873291e-01 1.364167779684066772e-01 4.342047870159149170e-02 -1.038935929536819458e-01 1.421655863523483276e-01 6.527709215879440308e-02 3.176326453685760498e-01 -8.782047778367996216e-02 -4.103759676218032837e-02 3.035372793674468994e-01 -1.172237843275070190e-01 1.651704907417297363e-01 -5.909150838851928711e-02 -2.583104372024536133e-01 5.765681713819503784e-02 -1.742889583110809326e-01 5.115670617669820786e-03 -2.446388155221939087e-01 -6.143844127655029297e-02 1.814043372869491577e-01 -2.180062532424926758e-01 -2.067343145608901978e-01 -2.111740857362747192e-01 -9.630242735147476196e-02 -1.239074692130088806e-01 -1.936683058738708496e-01 1.486288011074066162e-02 9.070774167776107788e-02
3.568174839019775391e-01 9.627581387758255005e-02 3.165203928947448730e-01 -1.225326210260391235e-01 2.600563764572143555e-01 -2.350653856992721558e-01 -6.224609538912773132e-02 -5.607387796044349670e-02 3.685148954391479492e-01 -6.540670990943908691e-02 3.043473958969116211e-01 1.874389685690402985e-02 -6.652315706014633179e-02 1.741378754377365112e-01 -1.370814144611358643e-01 9.636984765529632568e-02 -1.842664778232574463e-01 -1.013184487819671631e-01 5.284460261464118958e-02 -8.929108828306198120e-02 2.747720293700695038e-02 1.727700680494308472e-01 7.716974616050720215e-02 -2.014423757791519165e-01 -4.140426218509674072e-01 -1.627445593476295471e-02 5.251050461083650589e-03 9.691710770130157471e-02 3.320184722542762756e-02 8.291594684123992920e-02 -2.992997318506240845e-02 1.754178106784820557e-02
3.360261917114257812e-01 -2.491909116506576538e-01 1.847377121448516846e-01 -2.240680009126663208e-01 6.935569643974304199e-02 2.669437825679779053e-01 2.861786484718322754e-01 8.837266266345977783e-02 3.670355770736932755e-03 1.184333711862564087e-01 2.228631675243377686e-01 -6.631977111101150513e-02 -1.773068308830261230e-01 -3.890407457947731018e-02 -1.080217361450195312e-01 -4.362177848815917969e-02 -3.345627337694168091e-02 -3.496462106704711914e-01 9.858328849077224731e-02 -2.885950803756713867e-01 -1.976948529481887817e-01 -1.632365770637989044e-02 -9.472548216581344604e-02 -4.053583368659019470e-02 -2.066538631916046143e-01 -3.078432753682136536e-02 -6.969323754310607910e-02 -1.210711225867271423e-01 -2.878228425979614258e-01 7.254309207201004028e-02 2.052908837795257568e-01 -2.210624143481254578e-02
2.787330448627471924e-01 -1.264889836311340332e-01 2.082733213901519775e-01 5.001060292124748230e-02 5.417909473180770874e-02 2.715132534503936768e-01 7.822567224502563477e-02 1.175827533006668091e-01 -2.765941321849822998e-01 1.247915551066398621e-01 1.027762293815612793e-01 -3.302569091320037842e-01 -1.247434690594673157e-01 8.341714739799499512e-02 1.665598750114440918e-01 2.494332939386367798e-01 -1.814253479242324829e-01 -2.624532878398895264e-01 -2.693715989589691162e-01 3.110413998365402222e-02 2.167893052101135254e-01 -2.078354507684707642e-01 -1.236775815486907959e-01 5.047177895903587341e-02 -3.866525739431381226e-02 5.799936503171920776e-02 -1.238164007663726807e-01 -2.280070036649703979e-01 1.513600349426269531e-01 -1.101599708199501038e-01 -1.728872358798980713e-01 1.384477019309997559e-01
3.258581757545471191e-01 8.896433562040328979e-02 -5.096300318837165833e-02 -2.573777735233306885e-01 -1.570188701152801514e-01 4.601498693227767944e-02 4.607196152210235596e-02 -4.198720678687095642e-02 -1.165416911244392395e-01 -1.203237622976303101e-01 3.276797831058502197e-01 1.392666697502136230e-01 -2.382313460111618042e-01 2.213701605796813965e-01 1.761866547167301178e-02 -1.291474550962448120e-01 -1.007139831781387329e-01 -1.925163567066192627e-01 9.104385226964950562e-02 -3.473559319972991943e-01 3.285561874508857727e-02 -6.103848665952682495e-02 -2.021323703229427338e-02 -1.556091010570526123e-01 -2.185305655002593994e-01 1.943361312150955200e-01 1.631793230772018433e-01 -3.237024247646331787e-01 -5.285432934761047363e-02 -2.663195431232452393e-01 1.074171885848045349e-01 -3.249964863061904907e-02
1.665222942829132080e-01 -2.011948972940444946e-01 5.559377372264862061e-02 8.253117091953754425e-03 1.436197906732559204e-01 1.457051783800125122e-01 3.126677274703979492e-01 -8.615402877330780029e-02 1.145611926913261414e-01 4.338956251740455627e-02 1.922553181648254395e-01 -1.646368652582168579e-01 -2.971425652503967285e-01 2.843696177005767822e-01 3.010104298591613770e-01 -1.107323244214057922e-01 5.940076336264610291e-02 -1.460310351103544235e-02 -5.120529606938362122e-02 -4.245864748954772949e-01 -3.235144019126892090e-01 1.238031126558780670e-02 -6.551151722669601440e-02 1.088444609194993973e-03 -2.267069667577743530e-01 1.353477537631988525e-01 -8.220626413822174072e-02 2.219600789248943329e-02 1.664747148752212524e-01 -1.957475906237959862e-03 -9.071017056703567505e-02 -1.477568447589874268e-01
1.147835105657577515e-01 8.352008461952209473e-02 1.551250666379928589e-01 -1.031201146543025970e-02 2.503244280815124512e-01 -1.204105839133262634e-02 -2.995499968528747559e-02 -1.368627101182937622e-01 -2.927609533071517944e-02 -2.744784057140350342e-01 2.200978621840476990e-02 -8.248054422438144684e-03 -2.260683327913284302e-01 3.031299114227294922e-01 7.670753449201583862e-02 -2.849044278264045715e-02 -1.250998973846435547e-01 -9.873156249523162842e-02 -7.349929213523864746e-02 -3.644434213638305664e-01 -1.682463884353637695e-01 1.425552666187286377e-01 -8.755861222743988037e-02 6.289229542016983032e-02 -4.941849410533905029e-02 4.214430451393127441e-01 -2.691510319709777832e-01 -2.591435313224792480e-01 2.580825686454772949e-01 -4.839878156781196594e-02 -1.739959120750427246e-01 -6.369408965110778809e-02
2.278462946414947510e-01 7.096264511346817017e-02 -2.073883637785911560e-02 -4.280505776405334473e-01 1.747092977166175842e-02 1.797133833169937134e-01 -4.664023593068122864e-02 7.755377329885959625e-03 -1.936454027891159058e-01 2.314414456486701965e-02 1.838853508234024048e-01 -1.751920431852340698e-01 -1.045543253421783447e-01 1.918347179889678955e-01 -3.064115047454833984e-01 1.212550252676010132e-01 3.967944998294115067e-03 -1.269325613975524902e-01 4.097794741392135620e-02 -8.730816841125488281e-02 9.406796097755432129e-02 1.768514513969421387e-01 -1.569853276014328003e-01 1.406809538602828979e-01 -1.460410356521606445e-01 1.345574259757995605e-01 -1.117542907595634460e-01 2.173305749893188477e-01 3.033479452133178711e-01 -3.205596506595611572e-01 -2.109042257070541382e-01 -1.314823180437088013e-01
1.939846724271774292e-01 -1.702286899089813232e-01 1.528915017843246460e-01 -4.773250967264175415e-02 2.008995972573757172e-02 3.687801584601402283e-02 1.698374301195144653e-01 -8.378230035305023193e-02 -8.576820790767669678e-02 -3.381846845149993896e-01 3.365380167961120605e-01 -1.531623005867004395e-01 -1.811758875846862793e-01 1.417514681816101074e-01 -7.866281270980834961e-02 1.645176261663436890e-01 -3.588295876979827881e-01 -4.784831032156944275e-02 -1.548061426728963852e-02 -2.032677978277206421e-01 -2.546109631657600403e-02 -1.341211497783660889e-01 1.829640865325927734e-01 -1.705646663904190063e-01 -1.842997372150421143e-01 2.697386443614959717e-01 -8.737049996852874756e-02 -5.631681904196739197e-02 -2.564529329538345337e-02 1.149064823985099792e-01 -3.258125185966491699e-01 -1.847720146179199219e-01
6.631202250719070435e-02 7.864574342966079712e-02 -3.160781785845756531e-02 -4.960600435733795166e-01 -1.294345557689666748e-01 9.419599920511245728e-02 -2.307012863457202911e-02 -5.860526114702224731e-02 -9.351412951946258545e-02 -4.973737522959709167e-03 1.661834269762039185e-01 1.272665262222290039e-01 7.475803792476654053e-02 1.626819372177124023e-01 -1.802579015493392944e-01 1.290228366851806641e-01 -1.214798018336296082e-01 -1.742818951606750488e-01 -4.763883650302886963e-01 -3.470958471298217773e-01 -6.430507451295852661e-02 3.651513485237956047e-03 7.781053893268108368e-03 6.969361752271652222e-02 -3.273206949234008789e-01 2.659223414957523346e-02 -4.404190927743911743e-02 1.226655170321464539e-01 4.151055961847305298e-02 -2.021818310022354126e-01 9.459853172302246094e-02 -3.116959333419799805e-02
1.718258857727050781e-01 5.321545898914337158e-02 -1.423889305442571640e-02 -3.492141366004943848e-01 1.624833792448043823e-01 8.802547305822372437e-02 -3.261794894933700562e-02 -4.631165042519569397e-02 3.317883014678955078e-01 2.775916829705238342e-02 2.047650367021560669e-01 1.067047789692878723e-01 -2.513332068920135498e-01 2.251479327678680420e-01 6.309086084365844727e-02 -1.292545255273580551e-02 -9.399072080850601196e-02 -3.171738088130950928e-01 1.323243253864347935e-03 -3.112962543964385986e-01 2.232129275798797607e-01 -1.199158728122711182e-01 -9.281215071678161621e-02 4.224132001399993896e-02 4.469888226594775915e-04 -2.316747978329658508e-02 8.335471898317337036e-02 -3.378897011280059814e-01 1.997812092304229736e-01 -1.623423248529434204e-01 -6.470611691474914551e-02 2.300108224153518677e-01
9.250459820032119751e-02 -3.516891598701477051e-01 2.169165909290313721e-01 3.980214893817901611e-02 3.070755489170551300e-02 1.246294304728507996e-01 -7.643383741378784180e-02 8.409432321786880493e-02 5.038694012910127640e-03 -1.770854890346527100e-01 4.482128918170928955e-01 -1.538076549768447876e-01 -1.852774024009704590e-01 1.014287695288658142e-01 1.397189199924468994e-01 1.279578208923339844e-01 -9.883166849613189697e-02 -2.732054516673088074e-02 -3.266373574733734131e-01 -2.707298398017883301e-01 6.091515719890594482e-02 6.377089023590087891e-02 -1.007725968956947327e-01 7.219471037387847900e-02 -1.549651175737380981e-01 3.901326060295104980e-01 -1.079101115465164185e-01 -5.158701166510581970e-02 -2.935082465410232544e-02 1.902234256267547607e-01 -9.953281283378601074e-02 4.650703072547912598e-02
1.622481793165206909e-01 -3.696683421730995178e-02 -2.962429821491241455e-02 -6.953807920217514038e-02 4.051585122942924500e-02 -1.305006146430969238e-01 8.215507864952087402e-02 -2.655586302280426025e-01 6.551373004913330078e-02 -2.325939089059829712e-01 4.166383445262908936e-01 8.298636972904205322e-02 -1.040821745991706848e-01 1.539379358291625977e-01 2.854765765368938446e-02 2.080386430025100708e-01 -4.989720415323972702e-03 -2.338505089282989502e-01 -4.965256899595260620e-02 -1.367054581642150879e-01 6.935796700417995453e-03 -1.082704737782478333e-01 -1.970913261175155640e-01 1.427051126956939697e-01 -2.840576469898223877e-01 -1.588137745857238770e-01 -2.295385301113128662e-02 -3.915025591850280762e-01 2.684828042984008789e-01 -1.602104902267456055e-01 -1.272271871566772461e-01 -1.807429045438766479e-01
1.423802673816680908e-01 4.149014875292778015e-02 -1.229263693094253540e-01 -1.961210072040557861e-01 -5.668647214770317078e-02 1.281781643629074097e-01 2.594526708126068115e-01 1.235527917742729187e-01 8.973050862550735474e-02 3.859538957476615906e-02 7.036723941564559937e-02 -1.061445996165275574e-01 -1.166358515620231628e-01 3.482606112957000732e-01 2.696249186992645264e-01 1.368021965026855469e-01 -4.005408287048339844e-01 -7.578468881547451019e-03 -2.378947585821151733e-01 -1.786297559738159180e-01 -2.850917279720306396e-01 9.483291208744049072e-02 5.529870465397834778e-02 2.127362638711929321e-01 -2.617297172546386719e-01 -1.869814470410346985e-02 9.013906866312026978e-02 7.139822840690612793e-02 1.388432979583740234e-01 -7.296790182590484619e-02 -1.277978532016277313e-02 2.751886248588562012e-01
2.275641411542892456e-01 -2.796814078465104103e-03 1.757066100835800171e-01 -1.249433234333992004e-01 -1.844266206026077271e-01 -1.361611634492874146e-01 2.788336761295795441e-02 1.444005221128463745e-01 1.523850262165069580e-01 1.636259555816650391e-01 3.825029432773590088e-01 -1.700985617935657501e-02 4.177369549870491028e-02 1.542012766003608704e-02 -2.168274857103824615e-02 6.650143861770629883e-02 -1.593984216451644897e-01 -1.230273097753524780e-01 -2.916735112667083740e-01 -1.819925904273986816e-01 -2.957761473953723907e-02 2.199417352676391602e-01 -2.050577849149703979e-02 3.904438912868499756e-01 -2.521653175354003906e-01 -3.229611786082386971e-03 1.838143765926361084e-01 -1.659108847379684448e-01 2.499019503593444824e-01 2.296221852302551270e-01 -7.844761013984680176e-02 1.302901655435562134e-01
2.480098158121109009e-01 -2.284961044788360596e-01 -2.303122542798519135e-03 5.490165948867797852e-02 -8.099017292261123657e-02 -9.130947291851043701e-02 4.974037110805511475e-01 -6.747151911258697510e-02 6.186954304575920105e-02 1.047850400209426880e-02 1.251773834228515625e-01 -1.107632592320442200e-01 1.280787587165832520e-01 4.361511468887329102e-01 -1.029153764247894287e-01 1.059501767158508301e-01 -1.727314889430999756e-01 -9.462215751409530640e-02 3.207225725054740906e-02 -4.823432490229606628e-02 8.731568604707717896e-02 -9.706767648458480835e-02 -8.786249160766601562e-02 3.164562582969665527e-01 -3.672176599502563477e-01 1.321751177310943604e-01 3.220457583665847778e-02 1.127398312091827393e-01 1.481355875730514526e-01 1.884040981531143188e-02 6.263350602239370346e-03 -2.483559399843215942e-02
1.449633687734603882e-01 -1.430323123931884766e-01 3.990210890769958496e-01 -2.745816707611083984e-01 -2.560499496757984161e-02 1.035592332482337952e-01 1.117349788546562195e-01 -1.043584123253822327e-01 1.499955356121063232e-01 -1.960700005292892456e-01 5.620756000280380249e-02 -2.169068306684494019e-01 -2.574806511402130127e-01 -1.806070655584335327e-02 4.883038252592086792e-02 -4.898030310869216919e-02 1.775293052196502686e-01 -3.098148405551910400e-01 -2.225730381906032562e-02 1.004891023039817810e-01 2.674531042575836182e-01 1.547033488750457764e-01 -1.431264914572238922e-03 -3.887734562158584595e-02 -2.401223331689834595e-01 4.572928696870803833e-02 -2.165633440017700195e-02 -1.892838776111602783e-01 1.797018051147460938e-01 1.742790192365646362e-01 -3.336610496044158936e-01 -3.855999931693077087e-02
2.375502288341522217e-01 -1.386571973562240601e-01 2.877873480319976807e-01 -1.954168081283569336e-01 4.597978666424751282e-02 -5.162719637155532837e-02 2.462805211544036865e-01 -1.398286819458007812e-01 -1.398010700941085815e-01 -2.754986658692359924e-02 9.626397490501403809e-02 1.949718445539474487e-01 4.864733293652534485e-02 2.119487375020980835e-01 1.434116512537002563e-01 1.948199421167373657e-01 -1.990259140729904175e-01 -7.173246890306472778e-02 7.030727714300155640e-02 -2.294113188982009888e-01 -3.029773235321044922e-01 2.090204954147338867e-01 1.742235273122787476e-01 8.304218202829360962e-02 -2.111060470342636108e-01 1.582612991333007812e-01 -6.739506870508193970e-02 -4.090894013643264771e-02 3.313278853893280029e-01 7.046736776828765869e-02 6.882493942975997925e-02 2.730960845947265625e-01
2.192249298095703125e-01 -7.943043857812881470e-02 1.594900190830230713e-01 -1.188313290476799011e-01 3.547816574573516846e-01 8.346791565418243408e-02 -2.383733987808227539e-01 6.447879225015640259e-02 1.762677878141403198e-01 2.521238056942820549e-03 2.284631580114364624e-01 -2.242758125066757202e-01 -1.052463203668594360e-01 -9.603299200534820557e-02 -1.287153828889131546e-02 1.091085076332092285e-01 -2.575607597827911377e-01 -1.923712491989135742e-01 1.375883966684341431e-01 -3.397445380687713623e-01 2.348015457391738892e-02 1.647680997848510742e-01 2.137535363435745239e-01 1.415321826934814453e-01 -2.445344924926757812e-01 1.763434708118438721e-01 2.955885604023933411e-02 -4.105699062347412109e-02 1.251683235168457031e-01 3.347351774573326111e-02 2.041284181177616119e-02 -3.233185410499572754e-01
2.505870163440704346e-01 -1.927459239959716797e-01 2.134707123041152954e-01 -3.241616785526275635e-01 3.740425407886505127e-02 4.412625357508659363e-02 2.041205950081348419e-02 -2.013960629701614380e-01 1.611957401037216187e-01 -3.118497431278228760e-01 -1.107111014425754547e-02 -6.090864539146423340e-02 -5.434628576040267944e-02 1.862038075923919678e-01 -8.020240813493728638e-02 1.756246834993362427e-01 2.686130441725254059e-02 -3.001483902335166931e-02 -1.128373518586158752e-01 -2.655747830867767334e-01 4.211358726024627686e-02 1.066943556070327759e-01 1.246381774544715881e-01 -2.855719327926635742e-01 -3.279961049556732178e-01 -3.376917541027069092e-02 -1.762463748455047607e-01 2.450042963027954102e-02 8.524639415554702282e-04 1.897562295198440552e-01 -3.498792350292205811e-01 -9.579425305128097534e-02
3.115541338920593262e-01 -1.431472152471542358e-01 1.635334938764572144e-01 7.396703958511352539e-02 -1.053320765495300293e-01 -1.333729624748229980e-01 -7.517702132463455200e-02 -2.902063354849815369e-02 2.349349558353424072e-01 1.236987262964248657e-01 2.853315472602844238e-01 1.904677748680114746e-01 -7.696233689785003662e-02 5.083363056182861328e-01 -1.807656884193420410e-01 6.238566339015960693e-02 -1.475151181221008301e-01 2.115976251661777496e-02 -3.797965496778488159e-02 -1.557521224021911621e-01 7.074831984937191010e-03 -2.688775025308132172e-02 1.774664269760251045e-03 2.010341547429561615e-02 -3.815473318099975586e-01 2.833263576030731201e-01 -1.785214692354202271e-01 8.984085172414779663e-02 -1.416582730598747730e-03 4.446564987301826477e-02 -5.985187739133834839e-02 7.294902950525283813e-02
1.147016733884811401e-01 2.436949498951435089e-02 3.295456469058990479e-01 -2.257509827613830566e-01 -5.878667533397674561e-02 2.225108444690704346e-01 -2.804337441921234131e-02 6.066146865487098694e-02 8.091641962528228760e-02 -1.657328456640243530e-01 1.218330953270196915e-02 -1.412127912044525146e-01 -1.767112463712692261e-01 1.606156229972839355e-01 -1.052367733791470528e-03 -1.456568241119384766e-01 -1.245263442397117615e-01 5.722278729081153870e-02 -7.822551578283309937e-02 -5.366986617445945740e-02 1.897874027490615845e-01 2.573617100715637207e-01 -8.710103482007980347e-02 1.370979398488998413e-01 -3.127429187297821045e-01 4.637847542762756348e-01 -1.076534390449523926e-01 -3.298578858375549316e-01 2.805757708847522736e-02 -1.091261953115463257e-01 -3.336603194475173950e-02 1.827031672000885010e-01
8.257471770048141479e-02 -6.180423498153686523e-02 9.757693111896514893e-02 1.335094720125198364e-01 6.420008093118667603e-02 3.281599283218383789e-02 2.153770774602890015e-01 -1.276882588863372803e-01 -2.322384119033813477e-01 -6.953714042901992798e-02 5.708171427249908447e-02 1.232390031218528748e-01 -8.702059835195541382e-02 1.946774721145629883e-01 1.524610817432403564e-01 2.971700131893157959e-01 -8.429878205060958862e-02 -2.596392631530761719e-01 -7.212673127651214600e-02 -4.195868372917175293e-01 -1.886730939149856567e-01 9.771062433719635010e-02 7.840378209948539734e-03 -2.126225642859935760e-02 -3.088527619838714600e-01 -8.722167462110519409e-03 -1.204793080687522888e-01 1.863451898097991943e-01 4.022905528545379639e-01 -7.609912753105163574e-02 1.174931880086660385e-02 2.144234776496887207e-01
1.368487775325775146e-01 -9.158590435981750488e-02 2.466264218091964722e-01 -2.085710167884826660e-01 1.273142099380493164e-01 5.629943311214447021e-02 -2.626510858535766602e-01 -8.775485306978225708e-02 2.864470481872558594e-01 8.849571458995342255e-03 2.854998707771301270e-01 -1.691963970661163330e-01 -2.375665456056594849e-01 -8.936323225498199463e-02 -1.286122947931289673e-01 1.530071049928665161e-01 -1.335994899272918701e-01 -2.451010793447494507e-01 6.524556875228881836e-02 -3.257147073745727539e-01 1.865647882223129272e-01 1.628810316324234009e-01 -4.990545660257339478e-02 2.009195983409881592e-01 -5.917808786034584045e-02 2.695375680923461914e-01 1.170061901211738586e-02 2.580631077289581299e-01 -1.502107828855514526e-03 1.587224155664443970e-01 8.002913743257522583e-02 -9.432500600814819336e-02
1.664698421955108643e-01 1.101817488670349121e-01 -7.702130824327468872e-02 -2.158938646316528320e-01 5.913844332098960876e-02 1.741350293159484863e-01 7.849948108196258545e-02 -1.853628754615783691e-01 2.464898228645324707e-01 5.373778194189071655e-02 1.936182677745819092e-01 5.941213667392730713e-02 -3.074678182601928711e-01 3.009681403636932373e-01 2.256328463554382324e-01 5.372435972094535828e-02 -1.876210868358612061e-01 -1.784411966800689697e-01 6.061207968741655350e-03 -5.733032152056694031e-02 9.877815842628479004e-02 -8.425530791282653809e-02 8.872121572494506836e-02 5.323901306837797165e-03 -8.772785775363445282e-03 -1.696867197751998901e-01 -3.105978295207023621e-02 -1.882290393114089966e-01 4.838155806064605713e-01 7.366619259119033813e-02 -1.724314391613006592e-01 2.450738698244094849e-01
1.881647706031799316e-01 5.409337207674980164e-02 9.420737624168395996e-03 -3.116737008094787598e-01 1.913285702466964722e-01 -1.367853432893753052e-01 -6.283080577850341797e-02 -5.299119278788566589e-02 1.474804282188415527e-01 2.018395811319351196e-01 1.313778012990951538e-01 2.652246952056884766e-01 -2.800506353378295898e-01 2.803833186626434326e-01 -2.331674331799149513e-03 9.448493830859661102e-03 -3.682847023010253906e-01 -2.399629205465316772e-01 -8.483348041772842407e-02 -4.096756279468536377e-01 1.655520685017108917e-02 2.018614262342453003e-01 -1.056684926152229309e-01 1.180069819092750549e-01 -8.666823804378509521e-02 -2.195274271070957184e-02 7.860486954450607300e-02 -1.526863425970077515e-01 1.249438151717185974e-01 -5.274754762649536133e-02 2.534209052100777626e-03 6.992160528898239136e-02
2.924681305885314941e-01 -1.304623335599899292e-01 1.041801497340202332e-01 -2.589411847293376923e-02 2.166693061590194702e-01 8.808903396129608154e-02 -8.736821264028549194e-02 -1.685985326766967773e-01 7.462097704410552979e-02 -1.322508603334426880e-01 -6.735973805189132690e-02 3.289192169904708862e-02 4.689913615584373474e-02 1.317880898714065552e-01 6.030450388789176941e-02 3.326095640659332275e-01 -5.614173784852027893e-02 -5.709775164723396301e-02 -2.507994771003723145e-01 -2.446955889463424683e-01 1.670503616333007812e-01 3.438850492238998413e-02 -3.809250593185424805e-01 1.076290383934974670e-01 -2.017585635185241699e-01 -1.792474389076232910e-01 1.146341934800148010e-01 -2.727825045585632324e-01 2.623994350433349609e-01 -2.120259404182434082e-01 -7.571316510438919067e-02 1.942927539348602295e-01
2.010440677404403687e-01 -2.880364358425140381e-01 1.777183562517166138e-01 -1.546339690685272217e-01 1.884860694408416748e-01 1.303478628396987915e-01 2.662318944931030273e-01 -1.448769718408584595e-01 4.747181665152311325e-03 1.509611755609512329e-01 -1.901384256780147552e-02 -9.763714857399463654e-03 -2.135743200778961182e-01 1.381821483373641968e-01 3.024322986602783203e-01 -1.006106007844209671e-02 1.644489169120788574e-01 -1.352964043617248535e-01 -1.834236271679401398e-02 -4.380508959293365479e-01 -3.733854889869689941e-01 4.383758082985877991e-02 -4.422667622566223145e-02 -8.982764929533004761e-02 -4.596922919154167175e-02 -5.566841363906860352e-02 -1.040104180574417114e-01 -5.026840418577194214e-02 1.716463863849639893e-01 -1.152523234486579895e-01 -2.140085846185684204e-01 -3.393445163965225220e-02
1.244977340102195740e-01 -2.201599478721618652e-01 6.850066781044006348e-02 -1.666432321071624756e-01 3.206197321414947510e-01 6.521392613649368286e-02 3.052613735198974609e-01 -1.445212513208389282e-01 5.178929492831230164e-02 1.498847454786300659e-01 2.632896304130554199e-01 -3.121731337159872055e-03 4.042418301105499268e-02 8.914560079574584961e-02 8.200122416019439697e-02 3.633547723293304443e-01 -3.724193274974822998e-01 -1.986312419176101685e-01 5.520522594451904297e-02 -1.800719350576400757e-01 7.824751734733581543e-02 -2.614323981106281281e-02 1.381414011120796204e-03 -6.520451605319976807e-02 -4.254650697112083435e-02 3.925291299819946289e-01 8.145550638437271118e-02 -1.479834765195846558e-01 -8.746958337724208832e-03 1.603067293763160706e-02 -1.536495834589004517e-01 8.116197586059570312e-02
3.175281882286071777e-01 -1.765280663967132568e-01 -5.336504429578781128e-02 1.859087646007537842e-01 -6.107112020254135132e-02 -1.761836409568786621e-01 6.029542535543441772e-02 -1.068248078227043152e-01 2.794843353331089020e-02 1.851508766412734985e-01 1.497659683227539062e-01 -2.175330072641372681e-01 4.232290387153625488e-02 -3.528055921196937561e-02 1.700301840901374817e-02 3.615859895944595337e-04 -2.163736373186111450e-01 -1.914512068033218384e-01 -2.294112741947174072e-01 -4.345963001251220703e-01 1.879058778285980225e-01 -7.931843400001525879e-02 -2.812830805778503418e-01 1.558713018894195557e-01 -1.230785399675369263e-01 1.102870181202888489e-01 -3.243023902177810669e-02 6.842867285013198853e-02 2.279864996671676636e-01 -2.810026407241821289e-01 1.931139081716537476e-01 3.713477402925491333e-02
2.654239237308502197e-01 6.119755655527114868e-02 2.670138776302337646e-01 1.547117251902818680e-02 -4.667732492089271545e-02 -1.307674348354339600e-01 1.409440934658050537e-01 -2.196560502052307129e-01 -4.588082898408174515e-03 -3.231812119483947754e-01 1.883149594068527222e-01 -6.787902861833572388e-02 -7.202833890914916992e-02 3.467379808425903320e-01 1.935675740242004395e-01 2.155588567256927490e-01 -1.226608753204345703e-01 -1.051646694540977478e-01 -1.164998020976781845e-02 -2.575933039188385010e-01 -1.071300804615020752e-01 2.435191571712493896e-01 1.341204196214675903e-01 2.000969089567661285e-02 -1.472964137792587280e-01 1.827342063188552856e-01 -1.282520741224288940e-01 1.883020401000976562e-01 2.011314034461975098e-01 1.380258053541183472e-01 -4.891785979270935059e-02 2.496702671051025391e-01
1.545055806636810303e-01 -7.923108339309692383e-02 2.796597480773925781e-01 -2.583595812320709229e-01 -6.830275803804397583e-02 -2.649678662419319153e-02 -1.213264912366867065e-01 -6.963130086660385132e-02 1.517017781734466553e-01 -6.935387104749679565e-02 1.173374280333518982e-01 -1.832665205001831055e-01 4.382177814841270447e-02 3.978700190782546997e-02 2.672221660614013672e-01 1.343471407890319824e-01 -3.065054416656494141e-01 -2.841167449951171875e-01 -7.437776029109954834e-02 -1.094879060983657837e-01 -1.344548016786575317e-01 9.936079004546627402e-05 -9.586538374423980713e-02 -6.505696475505828857e-02 -3.894311562180519104e-02 -2.558790445327758789e-01 -1.112232208251953125e-01 2.418174445629119873e-01 3.463240861892700195e-01 -2.048018276691436768e-01 -8.914042264223098755e-02 -3.169567883014678955e-01
4.091092348098754883e-01 -1.177545785903930664e-01 8.242032676935195923e-02 -4.314895346760749817e-02 -9.836871176958084106e-02 5.557325109839439392e-02 -1.947719901800155640e-01 -3.345679044723510742e-01 6.072601303458213806e-02 -4.188441112637519836e-02 6.007095053791999817e-02 -4.058009982109069824e-01 -1.996981501579284668e-01 2.227396070957183838e-01 -1.459357887506484985e-01 1.877187937498092651e-01 -2.384380251169204712e-01 -2.196905612945556641e-01 -1.922262459993362427e-01 -1.446922719478607178e-01 -1.432912498712539673e-01 -8.173745125532150269e-02 -1.204007118940353394e-01 1.592153683304786682e-02 9.673180431127548218e-02 1.531219184398651123e-01 9.058669954538345337e-02 1.362934857606887817e-01 1.167315319180488586e-01 -8.772665262222290039e-02 -2.749088779091835022e-02 2.027054429054260254e-01
3.635730445384979248e-01 -3.466612100601196289e-02 1.444208025932312012e-01 2.412365525960922241e-01 -5.844910070300102234e-02 -2.192724943161010742e-01 9.878035634756088257e-02 -2.222267836332321167e-01 -5.089715123176574707e-02 1.736595779657363892e-01 1.063169464468955994e-01 -1.755940020084381104e-01 -2.505849897861480713e-01 1.718556880950927734e-02 6.380464136600494385e-02 5.897888541221618652e-02 -2.005144506692886353e-01 -7.785724848508834839e-02 -2.248485684394836426e-01 -2.679653465747833252e-01 -3.602470457553863525e-02 -5.286061763763427734e-02 -1.358626782894134521e-01 2.040887326002120972e-01 -2.469217777252197266e-01 1.507094055414199829e-01 -4.402723908424377441e-02 -2.779849106445908546e-03 1.924969851970672607e-01 -3.349753618240356445e-01 1.007049009203910828e-01 2.313682287931442261e-01
-7.628774736076593399e-03 -1.475237607955932617e-01 2.654478251934051514e-01 -4.946172237396240234e-01 -5.922494456171989441e-02 1.319169551134109497e-01 -2.455155923962593079e-02 -9.810408949851989746e-02 -1.052908524870872498e-01 1.478410512208938599e-01 -1.088878326117992401e-02 -1.214230731129646301e-01 -1.235737502574920654e-01 2.591520845890045166e-01 -3.104918599128723145e-01 1.301136910915374756e-01 -2.123573869466781616e-01 -3.158195316791534424e-01 4.288295283913612366e-02 -1.762001812458038330e-01 1.254077255725860596e-01 1.625314950942993164e-01 -2.221423387527465820e-01 -7.905285805463790894e-02 -1.532534807920455933e-01 -2.707181870937347412e-02 -9.660128504037857056e-02 1.727551966905593872e-01 -7.207515090703964233e-02 -9.943176805973052979e-02 -8.190807700157165527e-02 -1.664732545614242554e-01
3.786376118659973145e-01 6.757405400276184082e-02 1.260824054479598999e-01 1.041830927133560181e-01 -9.271168708801269531e-02 1.621437668800354004e-01 3.586418554186820984e-02 1.487509012222290039e-01 -2.829032242298126221e-01 1.509240120649337769e-01 3.602373898029327393e-01 -2.790523171424865723e-01 -1.987701058387756348e-01 1.365935504436492920e-01 8.318417705595493317e-03 2.102682739496231079e-01 -1.586106866598129272e-01 5.543132498860359192e-02 -2.491387575864791870e-01 -1.504756212234497070e-01 3.343791887164115906e-02 6.708445399999618530e-02 -8.130189776420593262e-02 -2.635651500895619392e-03 -8.518104255199432373e-02 -1.386581212282180786e-01 -1.655842363834381104e-01 -2.705392837524414062e-01 2.135628610849380493e-01 7.058703899383544922e-02 1.313598752021789551e-01 -1.843844205141067505e-01
1.148131266236305237e-01 -4.926342889666557312e-02 1.163982972502708435e-01 1.613728106021881104e-01 -1.448335219174623489e-02 4.356806352734565735e-02 1.393351852893829346e-01 -2.820102265104651451e-03 -6.567222531884908676e-03 -9.959594905376434326e-02 2.770349383354187012e-01 2.039324492216110229e-01 -2.955547273159027100e-01 8.540119975805282593e-02 1.571336388587951660e-01 2.481289505958557129e-01 -2.108635902404785156e-01 -8.993721753358840942e-02 -2.046414017677307129e-01 -3.655070364475250244e-01 -1.042109206318855286e-01 1.574287414550781250e-01 2.303897636011242867e-03 5.265381559729576111e-02 7.249989360570907593e-02 5.361640453338623047e-02 -2.616917788982391357e-01 1.580260545015335083e-01 4.282502233982086182e-01 -6.736744195222854614e-02 -2.999974042177200317e-02 2.391592115163803101e-01
2.048381865024566650e-01 -1.424987465143203735e-01 1.855892091989517212e-01 -3.408818319439888000e-02 -8.266268670558929443e-02 1.774109527468681335e-02 -5.344821885228157043e-02 -3.937858045101165771e-01 9.534028917551040649e-02 -2.009860277175903320e-01 1.305239498615264893e-01 4.479024186730384827e-02 5.224190279841423035e-02 1.991665810346603394e-01 2.333092540502548218e-01 2.560404501855373383e-02 -3.947745263576507568e-01 -2.212930619716644287e-01 6.474766880273818970e-02 -6.445478647947311401e-02 1.484066098928451538e-01 2.176964655518531799e-03 3.323155641555786133e-02 2.453285455703735352e-01 -1.217954009771347046e-01 -1.023562029004096985e-01 -7.022906839847564697e-02 -3.378093838691711426e-01 1.042362898588180542e-01 -2.100481241941452026e-01 -2.165691405534744263e-01 -1.682715564966201782e-01
3.720181286334991455e-01 -2.547178566455841064e-01 2.948751449584960938e-01 -1.329114586114883423e-01 9.724475443363189697e-02 5.211527273058891296e-02 -3.903465718030929565e-02 -1.520809978246688843e-01 4.260363802313804626e-02 -2.594521641731262207e-01 1.459222137928009033e-01 -1.407431811094284058e-01 -3.729939460754394531e-02 1.407028734683990479e-01 -1.256373971700668335e-01 3.588189780712127686e-01 -1.795747429132461548e-01 4.680403799284249544e-04 5.783671885728836060e-02 6.805259734392166138e-02 3.120413720607757568e-01 -1.879661530256271362e-01 -2.444680780172348022e-02 -8.075702190399169922e-02 -1.313715577125549316e-01 6.613180041313171387e-02 -2.450814396142959595e-01 1.523891091346740723e-01 2.725752294063568115e-01 -8.953266777098178864e-03 -1.389987319707870483e-01 2.572283521294593811e-02
2.187391221523284912e-01 -8.303024619817733765e-02 -9.909661859273910522e-02 -3.959724009037017822e-01 -1.729449816048145294e-02 4.358785748481750488e-01 1.710315346717834473e-01 -2.121746353805065155e-02 1.661256253719329834e-01 -2.596060931682586670e-02 2.208711504936218262e-01 -6.331320106983184814e-02 5.517553538084030151e-02 3.195200487971305847e-02 -1.223827451467514038e-01 -1.022535786032676697e-01 -8.649292588233947754e-02 -1.777499765157699585e-01 -1.109865680336952209e-02 -1.351608186960220337e-01 -1.375325918197631836e-01 -8.525571972131729126e-02 1.011258885264396667e-01 1.960448175668716431e-01 -1.398136913776397705e-01 -1.776118874549865723e-01 -2.451460957527160645e-01 -3.469598293304443359e-01 2.563554644584655762e-01 -1.262572556734085083e-01 -2.835340797901153564e-02 -4.177064076066017151e-02
1.653757691383361816e-01 -1.114755794405937195e-01 1.557054072618484497e-01 -1.630862653255462646e-01 1.005743071436882019e-01 2.775207720696926117e-02 1.211933344602584839e-01 -3.232674598693847656e-01 -1.541865020990371704e-01 -2.677467167377471924e-01 -2.535361796617507935e-02 -2.100641876459121704e-01 1.234500855207443237e-01 2.824549190700054169e-02 1.219763308763504028e-01 7.103100884705781937e-03 -2.346151471138000488e-01 9.169077128171920776e-02 -1.815041303634643555e-01 -4.102566540241241455e-01 -2.554505504667758942e-02 5.761235207319259644e-02 -1.025837659835815430e-01 6.332074105739593506e-02 -1.398019939661026001e-01 3.068781197071075439e-01 -1.807118207216262817e-01 -2.285538911819458008e-01 2.060490697622299194e-01 -1.179146766662597656e-02 -2.859689891338348389e-01 4.374327138066291809e-02
1.543329954147338867e-01 -3.336741924285888672e-01 2.056830823421478271e-01 -1.023857221007347107e-01 -1.882170438766479492e-01 2.711596898734569550e-02 -1.924764066934585571e-01 -6.502825766801834106e-02 8.428609371185302734e-02 -2.779720351099967957e-02 5.226784944534301758e-01 -1.346508413553237915e-01 -1.135986819863319397e-01 1.085081100463867188e-01 2.375399880111217499e-02 -3.721109777688980103e-02 -2.748774550855159760e-02 -1.323197484016418457e-01 -2.484043240547180176e-01 -1.069226115942001343e-01 3.086160495877265930e-02 1.989220231771469116e-01 2.246084064245223999e-01 -3.598690405488014221e-02 -7.121488451957702637e-02 5.229688808321952820e-02 -2.136619985103607178e-01 1.116068065166473389e-01 3.724763393402099609e-01 9.729261510074138641e-04 1.306349784135818481e-01 5.833425745368003845e-02
3.893704116344451904e-01 9.120467305183410645e-02 2.208976745605468750e-01 -2.471035905182361603e-02 -1.199094653129577637e-01 6.775301694869995117e-02 -7.372799329459667206e-03 1.447173058986663818e-01 -1.316252648830413818e-01 2.498676776885986328e-01 1.327552646398544312e-01 -3.027053177356719971e-01 -1.578188501298427582e-02 3.154799938201904297e-01 2.252793014049530029e-01 6.340580433607101440e-02 -2.716169655323028564e-01 -2.575893104076385498e-01 -2.417993545532226562e-01 2.433609031140804291e-02 9.838110953569412231e-02 -8.040597289800643921e-02 9.055399149656295776e-02 3.578079491853713989e-02 -1.901020407676696777e-01 1.474554836750030518e-01 -1.639122888445854187e-02 -2.917871177196502686e-01 1.795061379671096802e-01 8.553586900234222412e-03 6.755293160676956177e-02 -4.666805267333984375e-02
1.005832180380821228e-01 -1.494706422090530396e-01 1.914646029472351074e-01 -8.428644388914108276e-02 -5.554262083023786545e-03 1.555285006761550903e-01 1.712003052234649658e-01 -8.090784400701522827e-02 -5.429341271519660950e-02 -1.543938368558883667e-01 1.091553866863250732e-01 -1.774872690439224243e-01 -2.326863557100296021e-01 4.518258944153785706e-02 -4.685210436582565308e-02 3.021392226219177246e-01 -3.825675547122955322e-01 -2.210275642573833466e-02 4.848920926451683044e-02 -2.354551255702972412e-01 1.757957339286804199e-01 1.020868867635726929e-01 -2.433362007141113281e-01 -5.633163452148437500e-02 -1.045219376683235168e-01 9.478371590375900269e-02 -2.357045263051986694e-01 6.300611793994903564e-02 -4.826952144503593445e-02 1.541720628738403320e-01 -3.070172667503356934e-01 -3.683630228042602539e-01
1.565300226211547852e-01 9.932707250118255615e-02 -1.529189050197601318e-01 -1.577320396900177002e-01 -8.605334162712097168e-02 5.984480306506156921e-02 -6.836298853158950806e-03 -3.491494655609130859e-01 -2.262046374380588531e-02 -1.294373720884323120e-01 1.914783120155334473e-01 1.246715337038040161e-02 -1.428296864032745361e-01 2.442021071910858154e-01 2.005674242973327637e-01 1.819267421960830688e-01 -1.468369811773300171e-01 -2.902303338050842285e-01 1.750102043151855469e-01 -1.657125502824783325e-01 -2.218377776443958282e-02 1.348858047276735306e-02 9.322496131062507629e-03 2.625981569290161133e-01 -2.323352694511413574e-01 -1.713570356369018555e-01 -5.773898959159851074e-02 -2.893680632114410400e-01 3.075539767742156982e-01 -5.013132095336914062e-02 -8.542280644178390503e-02 -2.618637979030609131e-01
3.978907167911529541e-01 -3.306995332241058350e-01 8.660567551851272583e-02 -3.752709925174713135e-01 9.581036865711212158e-02 2.378836870193481445e-01 2.381899803876876831e-01 1.439961697906255722e-02 -4.799124971032142639e-02 1.532135903835296631e-01 6.876344978809356689e-02 1.428140513598918915e-02 -2.322595380246639252e-02 -2.209864556789398193e-01 -9.975037723779678345e-02 6.181138381361961365e-02 -1.295496821403503418e-01 -1.935924589633941650e-01 -1.427928954362869263e-01 -2.506694495677947998e-01 -1.009941920638084412e-01 4.171489551663398743e-02 -3.444209694862365723e-02 4.888012260198593140e-02 -2.596746683120727539e-01 -6.485060602426528931e-02 -2.094446271657943726e-01 -1.958895772695541382e-01 2.977741695940494537e-02 -1.057451590895652771e-01 2.135819345712661743e-01 -5.350490286946296692e-02
1.879781037569046021e-01 -1.091127023100852966e-01 3.706034123897552490e-01 -6.340019404888153076e-02 1.787052303552627563e-01 -5.823031067848205566e-02 -2.670485526323318481e-02 -1.280355546623468399e-02 3.162659108638763428e-01 -2.412351667881011963e-01 1.336209010332822800e-02 -2.765609622001647949e-01 -2.335038930177688599e-01 2.469085305929183960e-01 1.969954185187816620e-02 2.642163448035717010e-02 -7.436862587928771973e-02 -2.212211787700653076e-01 -1.792867109179496765e-02 8.386062085628509521e-02 3.017536699771881104e-01 -1.012310106307268143e-02 1.459742039442062378e-01 -6.593598425388336182e-02 -1.163254976272583008e-01 8.930418640375137329e-02 -2.347897291183471680e-01 1.504881232976913452e-01 3.322795927524566650e-01 5.094271153211593628e-02 -1.741394996643066406e-01 4.985025525093078613e-02
1.038723587989807129e-01 1.138516888022422791e-02 1.842896044254302979e-01 -1.384552195668220520e-02 1.440241280943155289e-02 -2.674008719623088837e-03 -1.351763308048248291e-01 -2.066645622253417969e-01 3.429005146026611328e-01 1.385260969400405884e-01 3.975228872150182724e-03 6.410840153694152832e-02 3.106198087334632874e-02 1.806254237890243530e-01 1.304114758968353271e-01 2.790607511997222900e-01 -1.891668885946273804e-01 -2.279941737651824951e-01 -4.174570143222808838e-01 -2.217203080654144287e-01 3.261844515800476074e-01 -1.563697159290313721e-01 -3.932043910026550293e-02 -2.884930558502674103e-02 -3.122995197772979736e-01 -8.533173054456710815e-02 -6.035806983709335327e-02 -1.262380778789520264e-01 2.139302343130111694e-01 -3.308541700243949890e-02 9.252952411770820618e-03 9.273996949195861816e-02
-1.147178839892148972e-02 -3.253376185894012451e-01 1.447806805372238159e-01 -5.798259750008583069e-03 -1.280361413955688477e-01 9.121578186750411987e-02 -3.279892727732658386e-02 -3.236556649208068848e-01 2.083137035369873047e-01 -7.938938587903976440e-02 3.902522847056388855e-02 8.599097281694412231e-02 -8.197229355573654175e-02 1.609331667423248291e-01 1.729765385389328003e-01 5.692280456423759460e-02 -4.378923773765563965e-01 -2.217473685741424561e-01 7.215156406164169312e-02 -2.097561508417129517e-01 -1.402785722166299820e-02 1.598645746707916260e-01 -5.761712044477462769e-02 2.759499847888946533e-01 -1.108989194035530090e-01 -8.425295352935791016e-02 2.529059164226055145e-02 -1.361710131168365479e-01 1.582121551036834717e-01 -3.225269615650177002e-01 -1.650288999080657959e-01 -1.669622808694839478e-01
1.418400555849075317e-01 5.568445473909378052e-02 3.117324709892272949e-01 -3.572591543197631836e-01 2.570279687643051147e-02 2.405351251363754272e-01 6.349066644906997681e-02 1.974394358694553375e-02 1.899682134389877319e-01 -1.599531024694442749e-01 -2.504382468760013580e-02 1.015751212835311890e-01 2.033592462539672852e-01 2.783114314079284668e-01 -1.624717377126216888e-02 -8.570256829261779785e-02 -3.020815253257751465e-01 -1.164320781826972961e-01 -1.844515949487686157e-01 -2.014130353927612305e-01 2.862976193428039551e-01 2.206261083483695984e-02 -2.547758817672729492e-01 2.247659713029861450e-01 5.151767283678054810e-02 -8.573955297470092773e-02 -2.090784758329391479e-01 -2.029090188443660736e-02 1.169717460870742798e-01 -1.880339086055755615e-01 7.500296086072921753e-02 6.255900859832763672e-02
2.073383517563343048e-02 -1.883119940757751465e-01 2.119407504796981812e-01 -6.484316289424896240e-02 7.846550643444061279e-02 -1.642761081457138062e-01 3.169094026088714600e-01 -2.950345575809478760e-01 7.105096429586410522e-02 -9.797102957963943481e-02 1.850751638412475586e-01 3.651016205549240112e-02 -2.649256587028503418e-01 2.664271593093872070e-01 2.037905305624008179e-01 6.965734809637069702e-02 -3.074840903282165527e-01 -1.119607016444206238e-01 2.923867665231227875e-02 -2.892824411392211914e-01 3.218332529067993164e-01 -6.882251054048538208e-02 -1.244859956204891205e-02 1.732174754142761230e-01 2.228459566831588745e-01 -9.047785401344299316e-02 4.219499975442886353e-02 -1.636738926172256470e-01 -1.624929346144199371e-02 9.755246341228485107e-02 1.775771379470825195e-02 -1.731351166963577271e-01
2.425666004419326782e-01 1.813796460628509521e-01 1.400237679481506348e-01 1.802525669336318970e-01 2.993021011352539062e-01 1.292866021394729614e-01 4.018095433712005615e-01 -9.034842997789382935e-02 7.330915331840515137e-02 2.120756171643733978e-02 6.977660953998565674e-02 -2.532424032688140869e-01 -1.122128963470458984e-01 8.647922426462173462e-02 6.051533669233322144e-02 2.124175280332565308e-01 -1.447414159774780273e-01 -1.440672725439071655e-01 3.843389824032783508e-02 -4.579563066363334656e-02 1.621166467666625977e-01 1.959168612957000732e-01 -3.065256178379058838e-01 2.894298732280731201e-01 -1.381130516529083252e-01 1.159924641251564026e-01 -2.182321697473526001e-01 -2.310900241136550903e-01 3.172089159488677979e-02 -4.740493744611740112e-02 7.078684121370315552e-02 -8.415610343217849731e-02
6.548647582530975342e-02 -2.451847046613693237e-01 -1.297161565162241459e-03 -2.783002853393554688e-01 -2.192665636539459229e-01 -3.239228157326579094e-03 1.300039738416671753e-01 -1.836997717618942261e-01 -2.320006117224693298e-02 -1.954711824655532837e-01 2.358597218990325928e-01 -1.156627107411623001e-02 -2.437746971845626831e-01 -6.082769483327865601e-03 6.919101625680923462e-02 -1.217400729656219482e-01 -1.931375712156295776e-01 -2.361614257097244263e-01 -2.852816693484783173e-02 -2.151873707771301270e-01 2.155061811208724976e-01 -1.080313175916671753e-01 -1.069149933755397797e-02 1.062179133296012878e-01 -7.552249729633331299e-02 7.829455286264419556e-02 -1.846363991498947144e-01 -4.023679792881011963e-01 1.560380160808563232e-01 -3.620927333831787109e-01 7.538853585720062256e-02 8.459173887968063354e-02
2.209151536226272583e-01 -1.345927566289901733e-01 1.774566322565078735e-01 -2.622050046920776367e-01 1.106151416897773743e-01 8.620060048997402191e-03 6.256805732846260071e-03 1.707931160926818848e-01 2.367610037326812744e-01 1.739382743835449219e-02 -7.204577326774597168e-02 -1.526594012975692749e-01 3.234670311212539673e-02 -4.132427647709846497e-02 -2.015991657972335815e-01 2.677397131919860840e-01 -2.224317193031311035e-01 -1.827817410230636597e-01 -1.405026912689208984e-01 -3.010884225368499756e-01 -4.702797904610633850e-02 1.178665924817323685e-02 1.249364167451858521e-01 5.495709180831909180e-02 -1.316756010055541992e-01 -2.003143429756164551e-01 -3.210214078426361084e-01 -8.342005312442779541e-02 2.407659590244293213e-01 -3.184593319892883301e-01 1.752679347991943359e-01 -1.397980600595474243e-01
3.284088671207427979e-01 -7.054515928030014038e-02 1.100059971213340759e-01 -1.562173962593078613e-01 5.221380293369293213e-02 1.799979209899902344e-01 1.430143862962722778e-01 -1.400714516639709473e-01 -2.302753478288650513e-01 -2.516059279441833496e-01 3.353813290596008301e-01 -1.468629837036132812e-01 -2.001879215240478516e-01 -8.054601401090621948e-02 1.538900379091501236e-02 7.199385762214660645e-02 -3.269222080707550049e-01 3.862449526786804199e-02 -6.898687779903411865e-02 -1.798480749130249023e-01 1.190546229481697083e-01 -2.357647009193897247e-02 9.103357046842575073e-02 -6.125425919890403748e-02 -6.193716824054718018e-02 -7.285694777965545654e-02 -2.103386223316192627e-01 1.441898941993713379e-01 4.217859730124473572e-02 1.160350963473320007e-01 -3.696164190769195557e-01 -2.735366821289062500e-01
3.958809673786163330e-01 -6.971802562475204468e-02 3.372380435466766357e-01 -1.286596506834030151e-01 1.210032254457473755e-01 -2.617648243904113770e-01 2.093072533607482910e-01 6.660027056932449341e-02 1.843632310628890991e-01 -2.229812741279602051e-01 8.607301861047744751e-02 -7.787306606769561768e-02 7.871675305068492889e-03 -1.921065524220466614e-02 6.314389407634735107e-02 2.665732800960540771e-01 -2.840898931026458740e-01 -7.633506506681442261e-02 1.164099201560020447e-01 -2.016136199235916138e-01 -1.724239587783813477e-01 -2.606465294957160950e-02 -2.337376028299331665e-02 -1.803503558039665222e-02 -2.969345152378082275e-01 5.896804854273796082e-02 -4.214430600404739380e-02 1.110590919852256775e-01 -4.275915399193763733e-02 -1.498600840568542480e-01 -2.410744875669479370e-01 2.094968408346176147e-01
3.891290724277496338e-01 2.001189440488815308e-01 1.027606353163719177e-01 -1.085679978132247925e-02 -7.252802699804306030e-02 -2.178861945867538452e-01 5.871265009045600891e-02 -2.049406766891479492e-01 9.000334888696670532e-02 1.443453133106231689e-01 3.324446976184844971e-01 -2.164929807186126709e-01 -1.579212397336959839e-01 -1.674794107675552368e-01 -1.896479874849319458e-01 1.071093231439590454e-01 -1.468990296125411987e-01 -3.530685007572174072e-01 -2.744797468185424805e-01 -3.797743096947669983e-02 -9.527472406625747681e-02 1.009117588400840759e-01 -2.257744371891021729e-01 1.722272858023643494e-02 -1.270570904016494751e-01 6.719163805246353149e-02 -1.144718229770660400e-01 -9.779304265975952148e-02 4.027292877435684204e-02 -1.481839716434478760e-01 2.065762430429458618e-01 -9.894363582134246826e-02
3.225885033607482910e-01 2.294585667550563812e-02 1.475621014833450317e-01 -1.023397669196128845e-01 -7.198666036128997803e-02 -1.117679998278617859e-01 2.019327282905578613e-01 8.263678848743438721e-02 -1.311291754245758057e-01 -2.877831757068634033e-01 -1.371654719114303589e-01 -1.571718603372573853e-02 -1.767827272415161133e-01 8.693575114011764526e-02 4.062329977750778198e-02 2.616579830646514893e-01 -1.362202167510986328e-01 -1.367230117321014404e-01 -7.469883561134338379e-02 -3.050126135349273682e-01 -4.668851196765899658e-02 4.065027460455894470e-03 -2.385821007192134857e-02 5.925148725509643555e-02 -2.261529564857482910e-01 1.102258637547492981e-01 -9.428013861179351807e-02 2.406848818063735962e-01 5.029746890068054199e-01 -3.098242543637752533e-02 1.625336557626724243e-01 1.314164996147155762e-01
2.500886619091033936e-01 -6.280723214149475098e-02 1.666917055845260620e-01 -2.465214133262634277e-01 1.219232194125652313e-02 -1.336290687322616577e-01 4.830329865217208862e-02 1.132457256317138672e-01 -1.318350583314895630e-01 -2.790688276290893555e-01 2.500001192092895508e-01 4.767304752022027969e-03 -2.817322909832000732e-01 -2.970416843891143799e-02 -1.438869535923004150e-01 4.955065995454788208e-02 -2.818268537521362305e-01 -3.220889568328857422e-01 -5.183785036206245422e-02 -1.461805552244186401e-01 2.566997408866882324e-01 1.302915960550308228e-01 2.290816418826580048e-02 -5.409795790910720825e-02 9.822500497102737427e-02 1.289693564176559448e-01 -2.420035749673843384e-02 -2.781277894973754883e-02 9.829680621623992920e-02 2.822375893592834473e-01 -2.713108360767364502e-01 -2.578294873237609863e-01
1.383926868438720703e-01 -1.517357379198074341e-01 3.878859281539916992e-01 1.152491196990013123e-02 -3.251312077045440674e-01 1.407897770404815674e-01 1.644101589918136597e-01 -3.035180456936359406e-02 -8.494567871093750000e-02 -4.663623403757810593e-03 1.145265102386474609e-01 -1.998170912265777588e-01 -9.034009277820587158e-02 3.282359838485717773e-01 -2.353733927011489868e-01 5.716782808303833008e-02 -1.159660294651985168e-01 -1.595508456230163574e-01 -2.720071971416473389e-01 -2.051152884960174561e-01 -2.884107530117034912e-01 7.423532754182815552e-02 -1.236613001674413681e-02 2.034041434526443481e-01 -1.103990748524665833e-01 5.135887302458286285e-03 1.346742734313011169e-02 1.576969772577285767e-01 1.503998786211013794e-01 -3.714081272482872009e-02 -1.100757867097854614e-01 2.456396371126174927e-01
2.108312100172042847e-01 7.943762093782424927e-02 9.273952990770339966e-02 -1.275242269039154053e-01 1.352540850639343262e-01 1.015198603272438049e-01 1.651563346385955811e-01 -1.054444815963506699e-02 2.155569791793823242e-01 7.509408891201019287e-02 5.465600639581680298e-03 -6.247385963797569275e-02 -2.815966308116912842e-01 -1.121026054024696350e-01 -4.493847489356994629e-02 4.562384784221649170e-01 -1.850086003541946411e-01 -1.618393957614898682e-01 -8.217890560626983643e-02 -2.889500558376312256e-01 -6.899742782115936279e-02 -1.599357873201370239e-01 2.880467474460601807e-01 1.583273559808731079e-01 -2.237513065338134766e-01 -2.011059373617172241e-01 -2.817884087562561035e-01 -9.067939221858978271e-02 1.396299302577972412e-01 -1.298758685588836670e-01 -7.644854485988616943e-02 3.044722788035869598e-02
2.565340138971805573e-02 -2.421496659517288208e-01 2.230488508939743042e-01 -2.012653648853302002e-01 1.367898005992174149e-02 2.791220545768737793e-01 6.241153925657272339e-02 -3.430114984512329102e-01 7.093315571546554565e-02 -2.932182848453521729e-01 5.810798704624176025e-02 -1.523523926734924316e-01 -1.036987602710723877e-01 -1.394161880016326904e-01 -6.543637812137603760e-02 2.160158008337020874e-01 6.737685203552246094e-02 -1.359693706035614014e-01 -1.319872885942459106e-01 -2.349334806203842163e-01 9.823629260063171387e-02 1.797335036098957062e-02 -1.186769641935825348e-02 -2.273068577051162720e-01 -2.732143104076385498e-01 1.387651413679122925e-01 -5.608184635639190674e-02 -1.567544043064117432e-01 3.658656477928161621e-01 1.479668617248535156e-01 -1.310068219900131226e-01 1.046162564307451248e-02
2.102102637290954590e-01 -1.088817715644836426e-01 3.908613026142120361e-01 -5.212781950831413269e-02 3.817592933773994446e-02 -6.528087705373764038e-02 3.417071402072906494e-01 -1.462751775979995728e-01 8.236339688301086426e-02 3.017298411577939987e-03 1.594998538494110107e-01 -2.066292911767959595e-01 -2.276443876326084137e-02 2.340174615383148193e-01 2.084988728165626526e-02 -4.006564989686012268e-02 8.446658402681350708e-02 -2.348253428936004639e-01 -5.536507070064544678e-02 -4.256740584969520569e-02 -2.047127932310104370e-01 2.071181535720825195e-01 2.965903282165527344e-01 -8.734099566936492920e-02 -2.998650968074798584e-01 -7.433769106864929199e-02 -2.885569632053375244e-01 1.249515712261199951e-01 1.740726083517074585e-01 -4.178161919116973877e-02 6.454754620790481567e-02 1.850549280643463135e-01
2.635041773319244385e-01 -5.912439525127410889e-02 2.469843626022338867e-01 -5.241659656167030334e-02 1.185751706361770630e-01 -7.182799279689788818e-02 -6.031387299299240112e-02 1.056576054543256760e-02 1.374492496252059937e-01 -4.090739414095878601e-02 -1.736853867769241333e-01 -3.730848431587219238e-01 -5.068253874778747559e-01 5.277900397777557373e-02 -1.291793584823608398e-01 8.537401258945465088e-02 -6.664022803306579590e-02 -2.395435720682144165e-01 -1.073507666587829590e-01 -5.017559975385665894e-02 2.215547263622283936e-01 1.976744532585144043e-01 -1.530676800757646561e-02 -6.342740263789892197e-03 -3.529070317745208740e-01 1.573688983917236328e-01 -6.448098272085189819e-02 8.234807103872299194e-02 1.031716167926788330e-01 1.064214110374450684e-01 -1.259997636079788208e-01 -6.633985787630081177e-02
-7.222713530063629150e-02 -1.032216474413871765e-01 2.519578635692596436e-01 -9.033871442079544067e-02 1.674152910709381104e-01 2.172331511974334717e-01 9.897094964981079102e-02 -3.800050355494022369e-03 2.463612407445907593e-01 4.270320385694503784e-02 8.373865485191345215e-02 -1.112413778901100159e-02 -1.424823403358459473e-01 3.073983788490295410e-01 -2.618086338043212891e-01 9.132281690835952759e-02 -1.007493957877159119e-01 -3.931147158145904541e-01 -7.091490179300308228e-02 -2.421192675828933716e-01 -1.392364799976348877e-01 1.317778229713439941e-01 1.324207633733749390e-01 1.454845652915537357e-03 -2.080368548631668091e-01 -1.629046052694320679e-01 -5.161217600107192993e-02 -3.508781790733337402e-01 -2.384787946939468384e-01 -7.583453506231307983e-02 1.588664948940277100e-01 6.064853165298700333e-03
3.463957309722900391e-01 1.132623758167028427e-03 9.389858692884445190e-02 -7.401648163795471191e-02 -1.140622869133949280e-01 -3.037674129009246826e-01 2.679434791207313538e-02 1.352507919073104858e-01 3.047175705432891846e-01 5.977496132254600525e-02 1.826868504285812378e-01 -2.073542624711990356e-01 -3.146464526653289795e-01 2.252174317836761475e-01 -3.494236618280410767e-02 -1.038076877593994141e-01 -1.010352522134780884e-01 8.663911372423171997e-03 -2.688738107681274414e-01 -1.535111516714096069e-01 -6.788209080696105957e-02 9.083837270736694336e-02 1.669841557741165161e-01 1.169484406709671021e-01 -1.448036283254623413e-01 -1.045972183346748352e-01 -1.243889182806015015e-01 5.733474716544151306e-02 3.891336321830749512e-01 -7.701069116592407227e-02 1.939749270677566528e-01 2.620699815452098846e-02
3.280901014804840088e-01 8.775043487548828125e-02 1.350074261426925659e-01 -1.005414053797721863e-01 -1.461011916399002075e-01 -1.228659506887197495e-02 -1.273646056652069092e-01 -2.547410428524017334e-01 -1.444689333438873291e-01 1.784563660621643066e-01 8.013647049665451050e-02 -9.687383472919464111e-02 -1.315447986125946045e-01 -6.758484989404678345e-02 -5.448148772120475769e-02 3.742161691188812256e-01 -2.257868647575378418e-01 -4.112319946289062500e-01 -2.294222116470336914e-01 -2.210727185010910034e-01 5.776616930961608887e-02 -3.562189266085624695e-02 -1.400652229785919189e-01 -2.193910628557205200e-02 -1.552376598119735718e-01 1.389627903699874878e-01 -1.853830218315124512e-01 1.681984961032867432e-01 -4.189458861947059631e-02 -1.442731618881225586e-01 1.854194253683090210e-01 -1.048151850700378418e-01
8.696445822715759277e-02 -2.277471870183944702e-02 4.729533568024635315e-02 -2.737234234809875488e-01 9.002275019884109497e-02 -8.006793260574340820e-02 -8.844199776649475098e-02 -2.083670347929000854e-01 -1.559036551043391228e-03 -4.366172552108764648e-01 3.307564854621887207e-01 -2.063238807022571564e-02 -2.280702590942382812e-01 3.520393744111061096e-02 1.492651849985122681e-01 1.367550641298294067e-01 -7.707443088293075562e-02 -2.462225258350372314e-01 -3.205153718590736389e-02 -1.236903667449951172e-01 1.345525085926055908e-01 -1.566012054681777954e-01 -1.185332685708999634e-01 2.489802390336990356e-01 -1.416087001562118530e-01 -2.482783943414688110e-01 4.838469251990318298e-02 -2.059220373630523682e-01 1.153591051697731018e-01 -2.726799845695495605e-01 -1.324589252471923828e-01 -1.452357023954391479e-01
-6.811325252056121826e-02 -1.459998190402984619e-01 2.740023434162139893e-01 1.799036264419555664e-01 4.888587445020675659e-02 1.690851710736751556e-02 2.934239506721496582e-01 2.919790707528591156e-02 1.725804507732391357e-01 -1.825358271598815918e-01 2.999600470066070557e-01 -1.244598254561424255e-01 -1.201428249478340149e-01 1.051430255174636841e-01 -1.960583589971065521e-02 -1.453987061977386475e-01 -2.425964176654815674e-01 -1.051481962203979492e-01 -1.106248646974563599e-01 -4.256566166877746582e-01 -1.025763973593711853e-01 7.022979855537414551e-02 -9.187330305576324463e-02 9.034718573093414307e-02 -1.137810423970222473e-01 2.816438674926757812e-01 -2.295442158356308937e-03 1.993177682161331177e-01 2.008965015411376953e-01 -1.863011121749877930e-01 1.993333697319030762e-01 1.385658979415893555e-01
1.326120048761367798e-01 -9.828882664442062378e-02 2.362314164638519287e-01 -4.257979691028594971e-01 -9.244482964277267456e-02 2.240672856569290161e-01 3.953176736831665039e-02 6.307438760995864868e-02 -2.582036890089511871e-02 6.452619284391403198e-02 3.785577714443206787e-01 -1.267296373844146729e-01 -4.126951098442077637e-02 -3.516146447509527206e-03 6.638227961957454681e-03 3.279312327504158020e-02 1.186214759945869446e-01 4.589120298624038696e-02 -7.638545334339141846e-02 -3.512620925903320312e-01 5.700205266475677490e-02 -8.987979590892791748e-02 -1.257630884647369385e-01 3.966288268566131592e-02 -2.920390665531158447e-01 4.421503841876983643e-01 -1.778125464916229248e-01 1.037298366427421570e-01 3.777391463518142700e-02 -4.202409461140632629e-02 3.638322278857231140e-02 -5.027647688984870911e-02
1.371003389358520508e-01 -1.047027930617332458e-01 8.740456402301788330e-02 6.021468341350555420e-02 9.041688591241836548e-02 2.065741270780563354e-01 1.858150959014892578e-02 -3.989010751247406006e-01 -1.554562896490097046e-01 -3.482117503881454468e-02 7.855762541294097900e-02 3.772004321217536926e-02 -1.851941943168640137e-01 1.482660621404647827e-01 -1.697303354740142822e-01 -6.805275380611419678e-02 -2.153823375701904297e-01 -3.724894523620605469e-01 1.748781800270080566e-01 -3.534959852695465088e-01 2.558903694152832031e-01 -2.263985723257064819e-01 -6.552818417549133301e-02 7.718360424041748047e-02 -1.396142393350601196e-01 -2.980014085769653320e-01 -1.122787967324256897e-01 -1.494718492031097412e-01 1.207909639924764633e-02 -2.379982732236385345e-02 -1.155529171228408813e-01 3.146587684750556946e-02
2.351677864789962769e-01 -2.231995463371276855e-01 2.245904207229614258e-01 -2.752333283424377441e-01 -1.866638213396072388e-01 1.694575399160385132e-01 1.614353656768798828e-01 8.150398731231689453e-03 -4.840808361768722534e-02 7.362255454063415527e-02 4.034553766250610352e-01 -2.814464271068572998e-01 -2.481985539197921753e-01 1.129651665687561035e-01 2.027280330657958984e-01 1.560305505990982056e-01 -2.163728177547454834e-01 -5.751769617199897766e-02 -2.389298081398010254e-01 -1.789954490959644318e-02 8.010417968034744263e-02 2.213786840438842773e-01 7.150417566299438477e-02 1.720938682556152344e-01 1.972857862710952759e-01 1.750216037034988403e-01 2.292074635624885559e-02 1.357108168303966522e-02 9.070999175310134888e-02 6.753191351890563965e-02 4.132159426808357239e-02 8.360100537538528442e-02
3.278880119323730469e-01 7.558950781822204590e-02 2.416890412569046021e-01 -1.746034622192382812e-01 1.689073294401168823e-01 8.483937382698059082e-02 1.315370388329029083e-02 -1.620347350835800171e-01 -1.162749156355857849e-01 -5.477542877197265625e-01 -3.658855333924293518e-02 -1.882207766175270081e-02 -1.569701284170150757e-01 3.890354186296463013e-02 -1.587001532316207886e-01 -1.946548745036125183e-02 -2.982788253575563431e-03 -1.213570535182952881e-01 -1.324878334999084473e-01 -1.929249763488769531e-01 -1.890701204538345337e-01 1.671181619167327881e-01 3.426643833518028259e-02 1.693504601716995239e-01 -2.942255437374114990e-01 1.511212289333343506e-01 1.448140572756528854e-02 -2.738155722618103027e-01 3.295607864856719971e-02 4.984428361058235168e-02 -1.324567198753356934e-01 2.998217009007930756e-03
1.474258303642272949e-01 -2.082239389419555664e-01 1.813140213489532471e-01 -2.488475441932678223e-01 -2.569674253463745117e-01 2.580702006816864014e-01 -9.276211261749267578e-02 1.611986309289932251e-01 -4.138113185763359070e-02 -3.759373724460601807e-01 1.492844074964523315e-01 -1.662680059671401978e-01 -6.918077170848846436e-02 1.664911806583404541e-01 -1.141030937433242798e-01 6.704564392566680908e-02 -8.160474896430969238e-02 -9.761448204517364502e-02 -1.923523545265197754e-01 -2.627407312393188477e-01 9.283120743930339813e-03 -1.581006348133087158e-01 -1.856228262186050415e-01 7.673526555299758911e-02 -1.182364746928215027e-01 3.790547847747802734e-01 -1.806730329990386963e-01 5.827675014734268188e-02 -4.911744967103004456e-02 -1.983174234628677368e-01 -4.478780925273895264e-02 6.927063316106796265e-02
1.147226616740226746e-01 -1.908885538578033447e-01 1.121048443019390106e-02 7.732464373111724854e-02 -2.306977063417434692e-01 1.217819824814796448e-01 2.579461634159088135e-01 2.710502780973911285e-02 6.820003688335418701e-02 -1.768474280834197998e-02 7.757233083248138428e-02 -6.575477868318557739e-02 -1.737863868474960327e-01 3.579838275909423828e-01 9.550510346889495850e-02 2.973293960094451904e-01 -2.787573337554931641e-01 -7.563229650259017944e-02 -4.854022338986396790e-02 -1.969173401594161987e-01 1.613564789295196533e-02 -7.332539558410644531e-02 -1.389287225902080536e-02 3.618251383304595947e-01 -3.531929850578308105e-01 -5.813650786876678467e-02 1.051797047257423401e-01 3.128912150859832764e-01 -5.344934016466140747e-02 -1.659732013940811157e-01 3.001213818788528442e-02 -8.993110805749893188e-02
4.437083378434181213e-02 -1.068177670240402222e-01 2.480436861515045166e-02 -2.434505708515644073e-02 -9.685876220464706421e-02 -1.261656582355499268e-01 -6.792218238115310669e-02 -9.026025980710983276e-02 -2.863763086497783661e-02 -2.705145180225372314e-01 3.214923664927482605e-02 -6.968668848276138306e-02 -2.403824031352996826e-02 1.340925600379705429e-02 -1.130487546324729919e-01 -1.904730597743764520e-04 -1.986650824546813965e-01 -6.937898695468902588e-02 1.592751406133174896e-02 -4.939091503620147705e-01 2.298161983489990234e-01 8.244536072015762329e-02 -1.676039844751358032e-01 -6.537298113107681274e-02 -2.871606647968292236e-01 9.221673011779785156e-02 -3.483631908893585205e-01 -2.453697770833969116e-01 3.793684840202331543e-01 -1.287910938262939453e-01 -1.796224862337112427e-01 -9.038092195987701416e-02
1.172735989093780518e-01 1.684995144605636597e-01 3.010819256305694580e-01 1.745957694947719574e-02 5.832034721970558167e-02 1.266922652721405029e-01 -5.546624213457107544e-02 -1.420913785696029663e-01 1.003082618117332458e-01 -4.706228673458099365e-01 -7.253485172986984253e-02 -1.377113442867994308e-02 -2.009597569704055786e-01 1.761464029550552368e-02 -1.613850593566894531e-01 1.310546845197677612e-01 -2.131118439137935638e-02 -1.131236255168914795e-01 -1.547749042510986328e-01 -2.469495981931686401e-01 -1.891139745712280273e-01 3.261172473430633545e-01 4.563091322779655457e-02 1.987503319978713989e-01 -2.738936543464660645e-01 6.437211483716964722e-02 -3.869702573865652084e-03 -1.408073455095291138e-01 7.431542128324508667e-02 -3.457207977771759033e-02 -3.391291797161102295e-01 2.541945874691009521e-02
-1.533651500940322876e-01 2.589946612715721130e-02 2.003161460161209106e-01 -3.753601908683776855e-01 -1.085326299071311951e-01 3.284481167793273926e-01 2.541749477386474609e-01 1.192067377269268036e-02 -5.210435017943382263e-03 2.106021717190742493e-02 3.042714595794677734e-01 -1.569083891808986664e-02 -5.463324859738349915e-02 2.425004094839096069e-01 -1.281587928533554077e-01 2.220078259706497192e-01 -1.534865200519561768e-01 -8.264283090829849243e-02 1.715307980775833130e-01 -2.112999707460403442e-01 -8.711883425712585449e-02 -1.300728172063827515e-01 -1.458902955055236816e-01 -1.079740524291992188e-01 -3.353414237499237061e-01 5.795372277498245239e-02 -2.301777601242065430e-01 6.348875164985656738e-02 2.074627727270126343e-01 7.882094383239746094e-02 -1.048856042325496674e-02 7.404454052448272705e-02
1.178878322243690491e-01 -8.480354398488998413e-02 2.414529919624328613e-01 -3.679333254694938660e-02 3.901965320110321045e-01 1.239173784852027893e-01 -3.088227100670337677e-02 -1.034068018198013306e-01 1.697245091199874878e-01 6.192916631698608398e-02 1.674781590700149536e-01 -1.171310096979141235e-01 -4.717783257365226746e-02 2.520334720611572266e-01 -9.769406914710998535e-02 2.127021998167037964e-01 -4.701332375407218933e-02 -4.096300303936004639e-01 8.748973160982131958e-02 -2.562992870807647705e-01 1.768935918807983398e-01 -1.189437657594680786e-01 -9.664216637611389160e-02 6.326857209205627441e-02 -2.140294611454010010e-01 -2.780765593051910400e-01 -1.163449510931968689e-01 -1.909370869398117065e-01 -2.597912587225437164e-02 -1.728465259075164795e-01 9.987837821245193481e-02 1.710898727178573608e-01
6.323512643575668335e-02 -2.099311947822570801e-01 1.950264871120452881e-01 -2.365093082189559937e-01 -8.631596714258193970e-02 1.332962065935134888e-01 -1.018346846103668213e-01 -2.137247323989868164e-01 1.415202021598815918e-01 2.393990010023117065e-02 3.757338821887969971e-01 -2.791166901588439941e-01 -3.157874047756195068e-01 1.425641309469938278e-02 -1.969444798305630684e-03 1.868353188037872314e-01 1.896972581744194031e-02 -1.209799200296401978e-01 -1.729283034801483154e-01 -1.848032772541046143e-01 -9.011078625917434692e-02 -6.826339662075042725e-02 -2.869460359215736389e-02 3.700777292251586914e-01 4.892941191792488098e-02 8.105240017175674438e-02 -1.563980728387832642e-01 7.808614522218704224e-03 2.425807714462280273e-01 2.013286501169204712e-01 -9.886414557695388794e-02 1.729773133993148804e-01
2.182012349367141724e-01 -2.888456583023071289e-01 2.042500376701354980e-01 1.243273913860321045e-01 2.022953033447265625e-01 7.682506740093231201e-02 8.121694624423980713e-02 -2.991399355232715607e-02 6.092157214879989624e-02 -1.067490726709365845e-01 -1.609626561403274536e-01 -1.487068831920623779e-01 5.982027202844619751e-02 1.082701534032821655e-01 -3.975451737642288208e-02 -2.186445146799087524e-01 2.150246687233448029e-02 -2.223046571016311646e-01 -2.126805037260055542e-01 -5.121486186981201172e-01 6.154872849583625793e-02 7.516192644834518433e-02 -3.511861339211463928e-02 -3.170876577496528625e-02 -2.989855706691741943e-01 2.634110115468502045e-02 1.102828830480575562e-01 -1.870305836200714111e-01 2.540248334407806396e-01 7.147490233182907104e-02 -7.948214560747146606e-02 -2.176632136106491089e-01
1.901134699583053589e-01 -3.343410417437553406e-02 5.982769280672073364e-02 -1.427634209394454956e-01 1.635377705097198486e-01 1.316756606101989746e-01 2.286392748355865479e-01 1.727818101644515991e-01 3.519435226917266846e-01 -2.100101113319396973e-01 1.276135444641113281e-01 8.330755680799484253e-02 -2.542871832847595215e-01 5.081716179847717285e-02 2.036431133747100830e-01 2.362373843789100647e-02 3.887018188834190369e-02 -2.289420813322067261e-01 -1.344671249389648438e-01 -4.027986228466033936e-01 -3.428909480571746826e-01 6.169429421424865723e-02 3.960908949375152588e-02 5.319695174694061279e-02 -8.254569023847579956e-02 -4.951991140842437744e-02 -2.180873043835163116e-02 -5.966429412364959717e-02 1.890575587749481201e-01 -1.721820533275604248e-01 -1.125490292906761169e-01 2.463902533054351807e-01
1.262974739074707031e-01 -1.588298827409744263e-01 4.633868932723999023e-01 -7.460901141166687012e-02 -1.022467911243438721e-01 -8.247434347867965698e-02 -3.728556039277464151e-04 -1.551153510808944702e-01 -1.033431962132453918e-01 6.506846845149993896e-02 2.655783593654632568e-01 -6.577503681182861328e-02 -1.964182257652282715e-01 1.016551032662391663e-01 3.683380037546157837e-02 2.643808126449584961e-01 -3.388038650155067444e-02 2.873671241104602814e-02 -3.497023284435272217e-01 -2.383409291505813599e-01 9.249815344810485840e-02 -1.992404460906982422e-01 -1.058698967099189758e-01 4.086080789566040039e-01 6.382168829441070557e-02 5.387532338500022888e-02 -1.329213976860046387e-01 3.478126227855682373e-02 2.054386138916015625e-01 -5.352275446057319641e-02 4.497206211090087891e-02 8.265556395053863525e-02
4.781111702322959900e-02 -2.411563992500305176e-01 4.401552379131317139e-01 -5.227454006671905518e-02 -8.044999092817306519e-02 1.680805981159210205e-01 -2.230630517005920410e-01 1.660512238740921021e-01 2.047135382890701294e-01 -8.288714289665222168e-02 -1.500550005584955215e-02 -1.056200414896011353e-01 -9.248574264347553253e-03 1.949360780417919159e-02 1.599967628717422485e-01 1.408215165138244629e-01 -1.685686707496643066e-01 -4.264177381992340088e-01 1.347177028656005859e-01 -2.819035947322845459e-01 -1.636797338724136353e-01 -9.109365940093994141e-02 5.330048874020576477e-02 3.627513721585273743e-02 -1.299418359994888306e-01 5.935410154052078724e-04 -1.460503786802291870e-01 1.200971454381942749e-01 1.984339654445648193e-01 -2.086869254708290100e-02 -6.518802791833877563e-02 -2.849018275737762451e-01
2.568922936916351318e-01 -1.636605709791183472e-01 -1.671356260776519775e-01 -3.398958742618560791e-01 5.960402265191078186e-02 8.239395171403884888e-02 2.585331499576568604e-01 7.358950376510620117e-02 8.496603369712829590e-02 9.977372735738754272e-02 1.512627396732568741e-02 -2.164774760603904724e-02 -2.965404689311981201e-01 -1.165528818964958191e-01 -1.185946017503738403e-01 1.279226243495941162e-01 -2.812928855419158936e-01 -1.928822398185729980e-01 -1.283743381500244141e-01 -1.541015058755874634e-01 -7.806945592164993286e-02 -7.075748592615127563e-02 -5.888638552278280258e-03 4.976288229227066040e-02 -4.392741322517395020e-01 -7.054261863231658936e-02 -1.420562863349914551e-01 -1.242382302880287170e-01 6.112163886427879333e-02 -1.501838117837905884e-01 2.734564244747161865e-01 -1.629385948181152344e-01
1.368957310914993286e-01 -1.346348375082015991e-01 2.433653622865676880e-01 -1.616311520338058472e-01 2.050398886203765869e-01 1.552522033452987671e-01 4.004858136177062988e-01 1.971363835036754608e-02 1.192121058702468872e-01 -1.368167698383331299e-01 5.284575372934341431e-02 2.240700274705886841e-02 -2.634756565093994141e-01 1.879516988992691040e-01 2.920443415641784668e-01 2.454497963190078735e-01 1.139927003532648087e-02 -6.883929669857025146e-02 -7.689195871353149414e-02 -2.603220343589782715e-01 -2.685113549232482910e-01 -1.526053696870803833e-01 -4.884328693151473999e-02 1.587936133146286011e-01 -2.964592278003692627e-01 1.735421419143676758e-01 1.082883551716804504e-01 -1.113238632678985596e-01 2.954605408012866974e-02 1.074511632323265076e-01 1.954013714566826820e-03 -9.094176441431045532e-02
1.370648443698883057e-01 -1.217126771807670593e-01 6.430809944868087769e-02 -3.073544502258300781e-01 1.628319472074508667e-01 1.648111790418624878e-01 -1.094372048974037170e-01 -2.102080583572387695e-01 3.096323013305664062e-01 6.434439867734909058e-02 1.623948216438293457e-01 -5.696105305105447769e-03 -2.357418239116668701e-01 4.009322226047515869e-01 2.845623195171356201e-01 -2.186290919780731201e-02 -1.931955218315124512e-01 -1.988175809383392334e-01 5.561830475926399231e-02 -2.314672768115997314e-01 1.383022814989089966e-01 -3.594048693776130676e-02 -9.805471636354923248e-03 -8.078867942094802856e-02 -2.164571546018123627e-02 -1.445385962724685669e-01 -8.177855610847473145e-02 -1.945924162864685059e-01 1.147773712873458862e-01 -1.118170395493507385e-01 1.398773342370986938e-01 2.490833699703216553e-01
3.653412684798240662e-02 4.094270244240760803e-02 3.030731379985809326e-01 -8.221716620028018951e-03 -2.337776497006416321e-02 2.356349304318428040e-02 8.917984552681446075e-03 -1.628094613552093506e-01 1.405822336673736572e-01 9.331353008747100830e-02 2.628217637538909912e-01 -3.689353168010711670e-01 -4.078505039215087891e-01 1.378729939460754395e-01 -1.059713363647460938e-01 7.529405504465103149e-02 -1.258236020803451538e-01 -2.974899113178253174e-01 -1.291674375534057617e-01 -2.331135869026184082e-01 -1.181331127882003784e-01 -1.297173090279102325e-02 1.987491175532341003e-02 3.997803628444671631e-01 -3.072653710842132568e-02 1.196683421730995178e-01 -7.917460054159164429e-02 -4.693973436951637268e-02 4.424436390399932861e-02 1.961165964603424072e-01 -2.671027183532714844e-02 1.640123575925827026e-01
-6.801857147365808487e-03 -1.512109637260437012e-01 1.450231671333312988e-01 -1.475770026445388794e-01 -1.420226693153381348e-01 1.310023479163646698e-02 2.951311878859996796e-02 -2.953968644142150879e-01 2.543075084686279297e-01 -2.029399573802947998e-01 2.765773236751556396e-02 2.334715612232685089e-02 3.130288794636726379e-02 3.576990067958831787e-01 3.834179788827896118e-02 -1.090956013649702072e-02 -2.351065576076507568e-01 -1.912256330251693726e-01 2.486931346356868744e-02 -1.570161283016204834e-01 4.501662403345108032e-02 -1.302957236766815186e-01 -1.561624556779861450e-01 1.394029110670089722e-01 -3.355067968368530273e-01 7.064688950777053833e-03 9.574764966964721680e-02 -3.916400074958801270e-01 1.010622382164001465e-01 -2.610601484775543213e-01 -1.823083162307739258e-01 1.463442444801330566e-01
1.831505596637725830e-01 -1.254220008850097656e-01 1.786644607782363892e-01 -1.220970880240201950e-02 7.065868377685546875e-02 -1.475496888160705566e-01 2.206323482096195221e-02 6.577676534652709961e-02 2.063983492553234100e-02 2.220451235771179199e-01 3.062467277050018311e-01 -2.153483778238296509e-01 -2.462273836135864258e-02 1.956761777400970459e-01 2.178533524274826050e-01 -2.033520787954330444e-01 -1.010693162679672241e-01 -1.683561354875564575e-01 -6.611194461584091187e-02 -2.818037569522857666e-01 7.315553724765777588e-02 2.775857746601104736e-01 -8.083772845566272736e-03 1.452781260013580322e-01 1.969517208635807037e-03 -1.792041659355163574e-01 -2.948121726512908936e-01 2.276000976562500000e-01 2.853092849254608154e-01 -1.398642659187316895e-01 -1.218188740313053131e-02 -2.676063776016235352e-01
1.718425899744033813e-01 -1.659609079360961914e-01 4.346029460430145264e-02 -1.530660390853881836e-01 6.544359773397445679e-02 8.124783635139465332e-02 -1.747408062219619751e-01 -6.297128647565841675e-02 4.692563414573669434e-01 5.358920618891716003e-02 1.229136288166046143e-01 1.838965415954589844e-01 -2.210547924041748047e-01 2.991982400417327881e-01 1.438151895999908447e-01 1.961874365806579590e-01 -1.677736192941665649e-01 -3.456061482429504395e-01 1.417092606425285339e-02 -2.585105001926422119e-01 1.448449492454528809e-01 -1.664910912513732910e-01 -5.408166721463203430e-02 -1.055266410112380981e-01 -7.993197441101074219e-02 -8.229868859052658081e-02 2.428634837269783020e-02 -1.471236348152160645e-01 2.388972789049148560e-01 -9.721371531486511230e-02 -6.154862418770790100e-02 1.399321854114532471e-01
2.878811657428741455e-01 -8.534695953130722046e-02 -1.223437860608100891e-01 -3.947921991348266602e-01 3.038201332092285156e-01 2.747907340526580811e-01 7.011539489030838013e-02 1.147032827138900757e-01 1.164061501622200012e-01 -1.751963049173355103e-01 2.866474986076354980e-01 -8.940061926841735840e-02 -8.302132785320281982e-02 -7.520803064107894897e-02 -3.339834045618772507e-03 -2.022993862628936768e-01 2.005771966651082039e-03 -1.330467611551284790e-01 -4.876104295253753662e-01 -1.972788423299789429e-01 1.922025531530380249e-02 -1.171874105930328369e-01 -9.743906557559967041e-02 1.167071610689163208e-01 -2.437383495271205902e-02 7.226079702377319336e-02 -5.182148888707160950e-03 7.596721500158309937e-02 1.106330826878547668e-01 -7.410623133182525635e-02 3.477757330983877182e-03 -6.535197794437408447e-02
-2.705906890332698822e-02 -1.864292770624160767e-01 8.033060282468795776e-02 -1.250392198562622070e-01 -2.359396368265151978e-01 4.102663695812225342e-02 1.795767098665237427e-01 -1.355080157518386841e-01 1.455719023942947388e-01 -9.540713578462600708e-02 2.801680862903594971e-01 -5.376688018441200256e-02 -3.547073006629943848e-01 1.859103329479694366e-02 -6.993836909532546997e-02 -2.257869839668273926e-01 -3.258640170097351074e-01 -2.655567228794097900e-01 -1.139584705233573914e-01 -2.142207473516464233e-01 9.606256335973739624e-02 -5.301831662654876709e-02 -1.477343682199716568e-02 1.104186549782752991e-01 -6.181386113166809082e-02 6.220716610550880432e-02 -1.362172663211822510e-01 -1.536006927490234375e-01 2.186987176537513733e-02 -4.652323424816131592e-01 3.523130342364311218e-02 1.127676442265510559e-01
1.237505767494440079e-02 -1.125875189900398254e-01 3.265990018844604492e-01 -2.649741172790527344e-01 2.893201112747192383e-01 -4.380740970373153687e-02 -4.486890509724617004e-02 2.179214730858802795e-02 2.904274761676788330e-01 1.050699278712272644e-01 1.453970968723297119e-01 8.689865935593843460e-04 -8.895632624626159668e-02 4.014566913247108459e-02 -1.436969339847564697e-01 -1.232072617858648300e-02 -3.263667523860931396e-01 -2.481874972581863403e-01 -4.234575852751731873e-02 -2.894051074981689453e-01 -1.600545197725296021e-01 -5.938415229320526123e-02 1.485356092453002930e-01 -1.676760017871856689e-01 -2.934249639511108398e-01 -7.016666233539581299e-02 -2.313198298215866089e-01 -2.301514744758605957e-01 1.005053743720054626e-01 -3.846457973122596741e-02 1.412086337804794312e-01 1.154182851314544678e-01
3.763644695281982422e-01 1.159549281001091003e-01 3.845628723502159119e-02 -7.745078206062316895e-02 1.894148997962474823e-02 1.414983868598937988e-01 -5.047365278005599976e-02 -1.727809906005859375e-01 2.145511656999588013e-01 2.086337804794311523e-01 -2.638944424688816071e-03 1.792417615652084351e-01 -1.991439908742904663e-01 3.621822297573089600e-01 -9.744776040315628052e-02 -9.510818868875503540e-03 -4.002885818481445312e-01 -5.800508707761764526e-02 1.257586479187011719e-01 -3.375982940196990967e-01 -5.704992916435003281e-03 -8.406054973602294922e-02 -8.904005587100982666e-02 9.712135791778564453e-02 -2.179912626743316650e-01 -2.850882411003112793e-01 -7.126184552907943726e-02 -1.111489459872245789e-01 -1.718779653310775757e-02 -6.019751727581024170e-02 -1.021279171109199524e-01 6.410677731037139893e-02
2.161016613245010376e-01 1.385648548603057861e-01 2.686244845390319824e-01 -8.971555531024932861e-02 2.825625240802764893e-01 9.027309715747833252e-02 2.437098026275634766e-01 -1.060108840465545654e-01 1.240913793444633484e-01 -1.811330914497375488e-01 4.367770552635192871e-01 -6.900498270988464355e-02 -1.244238913059234619e-01 -1.318374872207641602e-01 1.073360722512006760e-02 3.047085553407669067e-02 -1.343367695808410645e-01 -6.513483822345733643e-02 -2.270321361720561981e-02 -9.137950092554092407e-02 -8.371419459581375122e-02 2.680946886539459229e-01 1.721561402082443237e-01 -1.065830290317535400e-01 -3.498662710189819336e-01 -6.119276210665702820e-02 -3.582056611776351929e-02 2.418282479047775269e-01 1.065627112984657288e-01 -2.832003682851791382e-02 -6.919197738170623779e-02 2.524346113204956055e-01
2.141869217157363892e-01 -1.524335741996765137e-01 4.914052411913871765e-02 -6.121477857232093811e-02 3.076029419898986816e-01 1.304472237825393677e-01 -2.990011870861053467e-02 3.732223063707351685e-02 1.454442143440246582e-01 -5.306999757885932922e-02 -6.006517261266708374e-02 -6.586784869432449341e-02 -2.124584466218948364e-01 2.100671976804733276e-01 3.294341862201690674e-01 2.911747694015502930e-01 -2.086307406425476074e-01 -2.127937972545623779e-01 2.188568860292434692e-01 -3.281598985195159912e-01 -8.036954700946807861e-02 1.873707324266433716e-01 1.188176199793815613e-01 1.985519081354141235e-01 -1.558920145034790039e-01 2.465702146291732788e-01 1.083250045776367188e-01 -6.635169684886932373e-02 1.231971383094787598e-01 8.890127390623092651e-02 -3.788765147328376770e-02 -1.762226521968841553e-01
4.704782068729400635e-01 -3.367632254958152771e-02 -1.236128062009811401e-01 -4.781092051416635513e-03 -8.525770902633666992e-02 -3.287608176469802856e-02 -4.233841598033905029e-02 -2.107382863759994507e-01 5.845946073532104492e-02 6.263030320405960083e-02 3.910308778285980225e-01 -8.277191780507564545e-03 -8.769769221544265747e-02 1.997779607772827148e-01 -1.788174659013748169e-01 1.638952791690826416e-01 -1.381438672542572021e-01 -4.488917291164398193e-01 -2.674989998340606689e-01 9.513622522354125977e-02 -1.084140408784151077e-02 -7.093619555234909058e-02 -1.434513777494430542e-01 -1.569345891475677490e-01 -1.659911721944808960e-01 8.742540329694747925e-02 3.399000316858291626e-02 -3.015575185418128967e-02 7.254134118556976318e-02 -4.851358383893966675e-02 1.230872869491577148e-01 -1.712581515312194824e-01
2.788794934749603271e-01 3.414044901728630066e-02 5.008195340633392334e-02 -1.456547677516937256e-01 5.624537542462348938e-02 3.407526016235351562e-01 -1.032627746462821960e-01 -1.980110853910446167e-01 1.586163192987442017e-01 -2.864363044500350952e-02 2.183859348297119141e-01 -4.938657861202955246e-03 -1.525004506111145020e-01 1.992567330598831177e-01 -3.154072165489196777e-01 3.697185590863227844e-02 -2.049333602190017700e-01 -3.428639471530914307e-01 1.445166468620300293e-01 -4.900013655424118042e-02 -2.019839286804199219e-01 -8.346533775329589844e-02 5.216319486498832703e-02 -1.041210889816284180e-01 -1.243174225091934204e-01 -1.518602222204208374e-01 -8.775929361581802368e-02 -1.698884963989257812e-01 2.777484245598316193e-03 -1.024458706378936768e-01 1.860769987106323242e-01 -3.554036915302276611e-01
2.197182178497314453e-01 1.424061506986618042e-01 -2.340557798743247986e-02 -3.228921890258789062e-01 3.116483390331268311e-01 1.683024168014526367e-01 9.955462068319320679e-02 1.127296034246683121e-02 6.974830478429794312e-02 1.959955133497714996e-02 -1.663247123360633850e-02 8.221416175365447998e-02 -1.884456276893615723e-01 -1.324672834016382694e-03 5.599119514226913452e-02 5.230046510696411133e-01 -2.824963256716728210e-02 -2.159204185009002686e-01 -5.552481114864349365e-02 -2.520479857921600342e-01 1.072290167212486267e-01 8.247488737106323242e-02 4.070497304201126099e-02 1.817783117294311523e-01 -2.605118155479431152e-01 -1.824920773506164551e-01 -1.162969544529914856e-01 -2.314588576555252075e-01 1.272900253534317017e-01 -7.248656824231147766e-03 -8.496109396219253540e-02 8.893007040023803711e-02
7.471997290849685669e-02 -6.843213737010955811e-02 3.111967444419860840e-01 -2.385094463825225830e-01 7.366443425416946411e-02 8.482076972723007202e-02 1.098403558135032654e-01 -5.420084670186042786e-02 -7.984441518783569336e-02 1.435263734310865402e-02 -6.597279570996761322e-03 -2.844457924365997314e-01 -3.826643154025077820e-02 1.892407387495040894e-01 -1.441399902105331421e-01 4.504892602562904358e-02 -2.502658069133758545e-01 -2.539401352405548096e-01 1.672371178865432739e-01 -1.446272432804107666e-01 -1.616103798151016235e-01 3.344902098178863525e-01 -1.113750115036964417e-01 9.247388690710067749e-02 -7.125817239284515381e-02 -1.154491677880287170e-01 -3.306820988655090332e-01 1.172878220677375793e-01 1.502489298582077026e-01 -6.347549706697463989e-02 -4.209405928850173950e-02 -3.948592543601989746e-01
1.274258345365524292e-01 -1.477199494838714600e-01 1.487898528575897217e-01 -1.925644725561141968e-01 2.777439355850219727e-01 1.515888571739196777e-01 3.274244070053100586e-01 8.837319165468215942e-02 1.003015413880348206e-01 -9.799032658338546753e-02 6.290745735168457031e-02 1.218292191624641418e-01 -2.537134885787963867e-01 1.390959918498992920e-01 2.241557091474533081e-01 3.226891160011291504e-01 7.492580264806747437e-02 -1.228230744600296021e-01 -3.103940002620220184e-02 -3.276804387569427490e-01 -3.051566481590270996e-01 -1.821449249982833862e-01 -9.211705625057220459e-02 7.217507809400558472e-02 -2.460806667804718018e-01 1.022876948118209839e-01 1.631895601749420166e-01 -1.146709322929382324e-01 1.673410832881927490e-01 -4.798235371708869934e-02 -5.259615834802389145e-03 -2.947695925831794739e-02
1.621954292058944702e-01 1.007718741893768311e-01 1.204831898212432861e-01 2.232369035482406616e-03 1.245385408401489258e-01 9.298108518123626709e-02 1.077181547880172729e-01 -1.857428997755050659e-01 2.192503660917282104e-01 -1.849631816148757935e-01 2.218507044017314911e-02 -6.531724333763122559e-02 -3.484493196010589600e-01 1.955348066985607147e-02 5.860852077603340149e-02 -1.213760673999786377e-01 -6.353102624416351318e-02 3.686843067407608032e-02 2.297068573534488678e-02 -2.869361042976379395e-01 -2.436685711145401001e-01 -3.013753890991210938e-02 -1.064364686608314514e-01 1.693175137042999268e-01 -2.992902398109436035e-01 2.372633218765258789e-01 -2.157584279775619507e-01 -2.959832549095153809e-01 3.205815851688385010e-01 -5.281623452901840210e-02 -1.768349409103393555e-01 -2.153053283691406250e-01
3.188422024250030518e-01 7.620310783386230469e-02 3.051746077835559845e-02 -8.311326056718826294e-02 -1.196610182523727417e-01 3.278410732746124268e-01 2.099179103970527649e-02 1.775848418474197388e-01 2.309669256210327148e-01 1.693552732467651367e-01 9.987504780292510986e-02 -2.644331157207489014e-01 -1.210596635937690735e-01 1.740945726633071899e-01 -1.231227144598960876e-01 -9.267723560333251953e-02 -9.882719069719314575e-02 -1.670588552951812744e-01 2.494733184576034546e-01 -1.908708512783050537e-01 -2.804632782936096191e-01 6.349268555641174316e-02 3.564961999654769897e-02 1.203563809394836426e-01 -2.482964843511581421e-01 -1.466146409511566162e-01 -8.411867544054985046e-03 -6.525812298059463501e-02 3.029893338680267334e-01 -1.844583451747894287e-01 -7.176507264375686646e-03 -2.283235639333724976e-01
1.107849529944360256e-03 -2.717954218387603760e-01 2.535743117332458496e-01 -2.278525084257125854e-01 -1.298939436674118042e-01 1.603167206048965454e-01 2.972471117973327637e-01 1.133336126804351807e-01 2.386585623025894165e-01 -2.198578603565692902e-02 3.254660964012145996e-01 -3.666878864169120789e-02 -1.239240285940468311e-03 1.742588132619857788e-01 6.985302269458770752e-02 1.515990793704986572e-01 -1.233991831541061401e-01 -8.815313875675201416e-02 -3.710592631250619888e-03 -4.247896373271942139e-01 6.402419507503509521e-02 -2.570986747741699219e-01 -5.949430912733078003e-02 -5.052954331040382385e-02 -1.341367661952972412e-01 -2.072257250547409058e-01 -1.438480913639068604e-01 -7.500923424959182739e-02 2.032142691314220428e-02 2.453038692474365234e-01 1.073762848973274231e-01 6.380555778741836548e-02
1.583171337842941284e-01 1.783757507801055908e-01 1.145847588777542114e-01 -2.775257527828216553e-01 -8.534926176071166992e-02 1.365346163511276245e-01 -1.792123764753341675e-01 5.575198307633399963e-02 -7.460299134254455566e-02 -1.588082015514373779e-01 1.322957277297973633e-01 1.818315498530864716e-02 -9.614567458629608154e-02 1.185716688632965088e-01 -1.048754453659057617e-01 1.928271539509296417e-02 -6.012325733900070190e-02 -4.181721806526184082e-01 -6.239833682775497437e-02 -1.208533868193626404e-01 6.456616520881652832e-02 -1.428691856563091278e-02 4.609970003366470337e-02 1.425572335720062256e-01 -1.698495745658874512e-01 2.991036772727966309e-01 -2.835878133773803711e-01 -3.437027037143707275e-01 -1.561538577079772949e-01 -3.524825870990753174e-01 1.238553673028945923e-01 6.235088780522346497e-02
1.984386444091796875e-01 -2.797596901655197144e-02 3.449555933475494385e-01 -1.764700114727020264e-01 6.008334085345268250e-02 -4.714144393801689148e-02 -2.119399607181549072e-01 9.875919669866561890e-02 1.679935902357101440e-01 2.843333967030048370e-02 -1.015580967068672180e-01 -3.742756843566894531e-01 -1.671035587787628174e-01 3.444699645042419434e-01 -1.589132398366928101e-01 -3.041761182248592377e-02 -1.435763686895370483e-01 6.135025992989540100e-02 -7.768619805574417114e-02 3.720391914248466492e-02 -3.805990517139434814e-02 2.109193941578269005e-03 -9.329807013273239136e-02 2.550989761948585510e-02 -4.026362299919128418e-01 1.999170929193496704e-01 -2.060578912496566772e-01 3.135327249765396118e-02 1.385366171598434448e-01 -2.730736136436462402e-01 1.226834431290626526e-01 -8.167909458279609680e-03
2.331149280071258545e-01 -2.227436006069183350e-01 2.382555156946182251e-01 -4.812392592430114746e-02 1.758796721696853638e-01 -2.340097725391387939e-02 -2.538986206054687500e-01 -3.385430276393890381e-01 2.120671793818473816e-03 -2.557175466790795326e-03 2.117512822151184082e-01 1.908358931541442871e-01 -2.620435953140258789e-01 3.786704316735267639e-02 1.488629579544067383e-01 3.231923282146453857e-01 -1.621694415807723999e-01 4.158915579319000244e-02 2.073765546083450317e-01 -1.784768998622894287e-01 1.936935633420944214e-01 -1.581243425607681274e-01 1.154205389320850372e-02 2.176835238933563232e-01 -2.233701497316360474e-01 4.183199722319841385e-03 -1.611540652811527252e-02 -1.663708835840225220e-01 1.556048542261123657e-01 -1.356081068515777588e-01 -1.222582235932350159e-01 -9.700594469904899597e-03
4.025422036647796631e-03 8.652170002460479736e-02 3.363598138093948364e-02 -2.714981511235237122e-02 -6.038633733987808228e-02 1.362516731023788452e-01 6.537965685129165649e-02 2.911841729655861855e-04 1.309300065040588379e-01 -1.902342140674591064e-01 2.845247387886047363e-01 1.165015399456024170e-01 -2.450610883533954620e-02 1.930180341005325317e-01 5.263064429163932800e-02 2.619336843490600586e-01 -1.385491192340850830e-01 -2.840797603130340576e-01 -3.809639811515808105e-01 -3.119016289710998535e-01 -2.312570065259933472e-01 6.407570838928222656e-02 -7.036460097879171371e-03 -7.087871432304382324e-02 3.526384755969047546e-02 1.823096424341201782e-01 -1.936094611883163452e-01 1.673114895820617676e-01 3.817904889583587646e-01 -1.597212255001068115e-01 7.973307371139526367e-02 1.564826965332031250e-01
1.582196056842803955e-01 -1.294120997190475464e-01 -5.300490651279687881e-03 -2.397071123123168945e-01 -1.621954143047332764e-01 -2.101249620318412781e-02 1.856845766305923462e-01 -1.168599575757980347e-01 1.427568346261978149e-01 -2.456323802471160889e-01 2.692416310310363770e-01 1.746942847967147827e-02 -1.814385317265987396e-02 1.331223398447036743e-01 3.240904808044433594e-01 -1.434783041477203369e-01 -2.092421054840087891e-01 -3.484373912215232849e-02 -7.365997135639190674e-02 -1.962682753801345825e-01 -1.054094210267066956e-01 1.116379722952842712e-01 3.099808283150196075e-02 1.211750358343124390e-01 -2.857073843479156494e-01 3.664144277572631836e-01 -1.262278407812118530e-01 2.318438738584518433e-01 3.568625450134277344e-02 -3.150961697101593018e-01 5.451458320021629333e-02 1.067661195993423462e-01
2.489509284496307373e-01 -2.215930670499801636e-01 2.781706154346466064e-01 2.448223382234573364e-01 1.174401938915252686e-01 1.007197722792625427e-01 1.909630149602890015e-01 7.872001081705093384e-02 1.398326605558395386e-01 -2.874011397361755371e-01 -3.602367639541625977e-02 -9.040066599845886230e-02 -1.782179474830627441e-01 4.501107707619667053e-02 1.590008437633514404e-01 -7.577819377183914185e-02 -8.393108844757080078e-02 -6.284226477146148682e-02 -1.183865144848823547e-01 -5.120842456817626953e-01 3.215194493532180786e-02 3.565185144543647766e-02 1.286497414112091064e-01 -2.167212516069412231e-01 -2.402121126651763916e-01 1.477102339267730713e-01 -1.343275979161262512e-02 -1.648221462965011597e-01 1.364118605852127075e-01 5.150846764445304871e-02 -1.123011410236358643e-01 -1.215163841843605042e-01
4.819596931338310242e-02 -1.586854644119739532e-02 -4.807956516742706299e-02 -2.113568633794784546e-01 -2.342682629823684692e-01 1.802096217870712280e-01 3.311177343130111694e-02 -2.330814003944396973e-01 -2.547417953610420227e-02 -1.444142460823059082e-01 7.934901118278503418e-02 -9.282451868057250977e-02 -1.148095950484275818e-01 1.113480627536773682e-01 -1.673060506582260132e-01 -1.501431167125701904e-01 -2.056968063116073608e-01 -3.873265385627746582e-01 -1.240443289279937744e-01 -2.732820808887481689e-01 1.218790635466575623e-01 -2.876183483749628067e-03 -6.092847906984388828e-04 2.754014134407043457e-01 -1.500373035669326782e-01 -1.756869256496429443e-03 -2.979061901569366455e-01 -3.225207328796386719e-01 -4.849432781338691711e-02 -2.930595874786376953e-01 3.326575458049774170e-02 1.318869739770889282e-01
1.626768708229064941e-01 2.497332543134689331e-01 1.508485525846481323e-01 -2.324291318655014038e-01 3.269588053226470947e-01 -9.723791480064392090e-02 5.342840403318405151e-02 -2.955473400652408600e-02 2.101698219776153564e-01 1.473218798637390137e-01 3.745872527360916138e-02 2.283806204795837402e-01 -2.190263569355010986e-01 2.791133821010589600e-01 -9.127586334943771362e-02 2.681702002882957458e-02 -2.707392573356628418e-01 -3.986604511737823486e-01 -4.109093546867370605e-02 -2.324608266353607178e-01 3.166435658931732178e-02 1.275724470615386963e-01 -1.798406094312667847e-01 2.325631976127624512e-01 -6.205875426530838013e-02 2.976332046091556549e-02 7.788918167352676392e-02 -1.895815432071685791e-01 7.925532758235931396e-02 -4.595557600259780884e-02 -8.226052671670913696e-02 7.984564453363418579e-02
4.410477280616760254e-01 -2.702956553548574448e-03 3.585636913776397705e-01 4.902856424450874329e-02 -8.206230401992797852e-02 -1.258795112371444702e-01 -2.762387134134769440e-02 1.498337984085083008e-01 3.006283007562160492e-02 6.226497516036033630e-02 1.241542026400566101e-01 7.366627454757690430e-03 2.369095198810100555e-02 5.593856424093246460e-02 6.998836249113082886e-02 1.988427340984344482e-01 -1.623524576425552368e-01 -9.116572141647338867e-02 -4.331556558609008789e-01 -1.444843262434005737e-01 -6.586734205484390259e-02 1.771629452705383301e-01 -3.803124651312828064e-02 1.033082231879234314e-01 -2.530103027820587158e-01 2.115644514560699463e-01 -2.570765316486358643e-01 -1.422495096921920776e-01 -5.947303026914596558e-02 -4.674451425671577454e-02 -2.161034792661666870e-01 -1.476325988769531250e-01
5.938711017370223999e-02 -1.212452948093414307e-01 3.572376668453216553e-01 -7.917577773332595825e-02 -7.582819554954767227e-03 1.218510605394840240e-02 3.337439894676208496e-02 -2.644045650959014893e-01 9.549180418252944946e-02 -1.633411087095737457e-02 2.587639093399047852e-01 -2.328844517469406128e-01 -2.478068023920059204e-01 1.940870732069015503e-01 1.036625728011131287e-01 2.409120649099349976e-01 -8.241844922304153442e-02 -5.947476625442504883e-02 -3.808014392852783203e-01 -4.650921002030372620e-02 -1.510106772184371948e-01 -2.156577408313751221e-01 -3.833146393299102783e-02 2.317892462015151978e-01 9.465153515338897705e-02 1.663204282522201538e-01 -4.632027447223663330e-02 -2.255571931600570679e-01 3.070004582405090332e-01 8.527803421020507812e-02 -8.345142938196659088e-03 7.048695534467697144e-02
2.104010134935379028e-01 9.097006171941757202e-03 -5.116545408964157104e-02 -1.113750189542770386e-01 -8.464848995208740234e-02 5.273772031068801880e-02 -3.583730012178421021e-02 -9.016783535480499268e-02 -1.924858093261718750e-01 -4.055848121643066406e-01 2.767179012298583984e-01 -1.705371886491775513e-01 -2.810218334197998047e-01 1.434212476015090942e-01 1.552188694477081299e-01 7.901533693075180054e-02 -7.358220219612121582e-02 -1.010764483362436295e-02 -6.828586757183074951e-02 -2.592067420482635498e-01 -2.071734070777893066e-01 1.753081232309341431e-01 6.081958860158920288e-02 -1.333366334438323975e-02 -1.658426374197006226e-01 2.236387729644775391e-01 -9.437559545040130615e-02 1.091626062989234924e-01 3.955948650836944580e-01 1.079916283488273621e-01 -1.161125078797340393e-01 -2.220388203859329224e-01
1.576079726219177246e-01 -1.603725850582122803e-01 2.153042405843734741e-01 -1.741893589496612549e-01 4.966513067483901978e-02 2.952316105365753174e-01 9.854362905025482178e-02 -4.322854876518249512e-01 1.037408262491226196e-01 1.509424448013305664e-01 1.670593172311782837e-01 2.826871164143085480e-02 -2.537411078810691833e-02 2.848890721797943115e-01 -9.849897772073745728e-02 -5.396055057644844055e-02 -3.732008039951324463e-01 -2.069928646087646484e-01 -1.818427070975303650e-02 9.599694609642028809e-02 -1.296774446964263916e-01 -8.186701685190200806e-02 1.277927160263061523e-01 3.678070753812789917e-02 -1.955627650022506714e-01 -2.069295942783355713e-01 -7.160803303122520447e-03 -2.082692533731460571e-01 1.533935666084289551e-01 -1.757365912199020386e-01 1.243673712015151978e-01 -5.112749710679054260e-02
4.321175217628479004e-01 -8.099260926246643066e-02 1.980650722980499268e-01 -2.576505839824676514e-01 -7.943471428006887436e-04 5.915352329611778259e-02 -2.999392747879028320e-01 -4.324842616915702820e-02 -2.058907002210617065e-01 6.879503279924392700e-02 9.793829917907714844e-02 -4.365975502878427505e-03 -6.760169565677642822e-02 1.936717145144939423e-02 -7.921966910362243652e-02 1.202399879693984985e-01 -1.005856879055500031e-02 -2.067216485738754272e-01 -3.067729771137237549e-01 -4.323385655879974365e-01 4.500402882695198059e-02 -2.759163379669189453e-01 -6.477729231119155884e-02 -5.961444601416587830e-02 -4.415600001811981201e-02 1.645317971706390381e-01 -1.484243422746658325e-01 1.029648333787918091e-01 -2.897099219262599945e-02 -2.128912359476089478e-01 -3.240732848644256592e-02 6.872798502445220947e-02
8.564881049096584320e-03 -2.821977138519287109e-01 4.455812871456146240e-01 -1.287759393453598022e-01 -4.340818151831626892e-03 -4.638829454779624939e-02 -1.390521973371505737e-01 -1.723756641149520874e-01 9.032514691352844238e-02 -2.282983511686325073e-01 -1.151833683252334595e-02 -3.277563452720642090e-01 -5.443359725177288055e-03 2.423587143421173096e-01 6.526112556457519531e-02 -9.832104295492172241e-02 -9.770251810550689697e-02 -4.658218100666999817e-02 -1.203559190034866333e-01 -3.304857015609741211e-01 3.081734776496887207e-01 -3.394937887787818909e-02 1.418097168207168579e-01 1.731382682919502258e-02 -1.954423785209655762e-01 1.940546631813049316e-01 -3.422974422574043274e-02 7.139051705598831177e-02 1.636151522397994995e-01 -3.369208425283432007e-02 -1.579941362142562866e-01 1.626985967159271240e-01
2.599470913410186768e-01 1.606482565402984619e-01 7.012870907783508301e-02 -2.498248815536499023e-01 3.572175204753875732e-01 1.300054490566253662e-01 6.612958014011383057e-02 5.726175848394632339e-03 2.024739384651184082e-01 -9.325126558542251587e-02 -2.065980434417724609e-02 2.392730116844177246e-01 -2.384684234857559204e-01 4.205534234642982483e-02 2.112701162695884705e-02 4.527857601642608643e-01 3.551959618926048279e-02 -2.473555058240890503e-01 -1.430582106113433838e-01 -1.072096750140190125e-01 5.824904516339302063e-02 -1.107359603047370911e-01 8.468851447105407715e-02 2.193924635648727417e-01 -2.586046755313873291e-01 -1.232690215110778809e-01 -1.834575235843658447e-01 -1.013891771435737610e-01 1.041554287075996399e-01 8.084780722856521606e-02 5.753546953201293945e-02 -8.270953595638275146e-02
4.206315577030181885e-01 -1.000258624553680420e-01 -6.650367379188537598e-02 1.998230516910552979e-01 -6.902072578668594360e-02 1.403310447931289673e-01 2.989208996295928955e-01 1.912493556737899780e-01 2.324612885713577271e-01 -2.369504049420356750e-02 2.260947227478027344e-01 4.726747423410415649e-02 -1.692580878734588623e-01 2.205014079809188843e-01 -9.392010420560836792e-02 3.604766353964805603e-02 -2.529953718185424805e-01 -9.553579241037368774e-02 -1.252476572990417480e-01 4.540613386780023575e-03 1.641151756048202515e-01 1.298078894615173340e-01 -2.561919391155242920e-01 2.258285880088806152e-01 -2.065694332122802734e-01 -2.452059835195541382e-02 -2.853757441043853760e-01 -1.792451292276382446e-01 7.098668068647384644e-02 -4.093093425035476685e-02 -2.362781576812267303e-02 9.803985059261322021e-02
8.385296165943145752e-02 -3.924196213483810425e-02 3.083840310573577881e-01 1.221230924129486084e-01 3.213937394320964813e-03 -1.963046193122863770e-01 1.364023983478546143e-01 -1.316994875669479370e-01 4.765294119715690613e-02 2.274219840764999390e-01 1.951541006565093994e-01 -1.242708936333656311e-01 -4.002775847911834717e-01 1.171638071537017822e-01 2.720782756805419922e-01 3.906374275684356689e-01 -1.462029367685317993e-01 4.110606969334185123e-04 -2.524140477180480957e-01 -2.045008391141891479e-01 -6.779929250478744507e-02 1.647376865148544312e-01 -8.245674520730972290e-02 2.199485301971435547e-01 -7.088940590620040894e-02 4.491065070033073425e-02 2.647135220468044281e-02 -1.408862620592117310e-01 1.709137707948684692e-01 2.042490523308515549e-04 1.348414123058319092e-01 -1.000887602567672729e-01
3.061105906963348389e-01 -3.046707808971405029e-02 1.580591946840286255e-01 -2.999337613582611084e-01 -1.152102835476398468e-02 4.793247580528259277e-02 5.965250730514526367e-02 7.882870733737945557e-02 1.259288191795349121e-01 -1.248442754149436951e-01 3.081201016902923584e-01 -7.278601825237274170e-02 -1.508355438709259033e-01 2.062432616949081421e-01 -1.084504425525665283e-01 -5.659962818026542664e-02 -1.706790328025817871e-01 1.268875300884246826e-01 6.954847276210784912e-02 -1.762953698635101318e-01 -1.311390995979309082e-01 -1.029992550611495972e-01 -1.143270805478096008e-01 7.157267071306705475e-03 -1.611439287662506104e-01 4.464727938175201416e-01 -2.376624494791030884e-01 -1.356377848424017429e-03 -6.687697768211364746e-02 -2.396223694086074829e-01 -2.116771042346954346e-01 -2.360584437847137451e-01
3.578521907329559326e-01 3.298453288152813911e-03 5.192037299275398254e-02 -3.285206854343414307e-01 2.715949118137359619e-01 -2.440568432211875916e-02 -7.851180620491504669e-03 2.960920147597789764e-02 1.513227969408035278e-01 1.683254688978195190e-01 1.345973182469606400e-02 3.008348941802978516e-01 -6.362836062908172607e-02 2.416083812713623047e-01 -1.610950976610183716e-01 2.084393054246902466e-01 -2.205433994531631470e-01 -1.192144379019737244e-01 2.515768073499202728e-02 -2.882970273494720459e-01 1.102665066719055176e-01 9.690026193857192993e-02 -1.490656435489654541e-01 1.705656200647354126e-01 -3.569731116294860840e-01 -1.050317287445068359e-01 -7.141749560832977295e-02 -1.151000484824180603e-01 9.515529125928878784e-02 -1.011460125446319580e-01 -1.285084486007690430e-01 -1.429715752601623535e-02
2.005244046449661255e-01 -2.020641863346099854e-01 7.987487316131591797e-02 -3.607817739248275757e-02 -1.736777275800704956e-01 1.617508009076118469e-02 -7.244593650102615356e-02 -3.661391437053680420e-01 1.017588526010513306e-01 -2.205854654312133789e-01 2.401880174875259399e-01 2.684665098786354065e-02 -2.110196277499198914e-02 1.790577620267868042e-01 2.112564146518707275e-01 2.673152834177017212e-02 -2.143590897321701050e-01 -3.812650144100189209e-01 2.492034435272216797e-02 -2.388527989387512207e-01 5.072033964097499847e-03 -1.374768209643661976e-03 -4.323055967688560486e-02 2.227431684732437134e-01 -7.299852371215820312e-02 -2.185679525136947632e-01 2.667590603232383728e-02 -3.561066091060638428e-01 1.499247699975967407e-01 -1.054774373769760132e-01 -1.627511680126190186e-01 -7.114202529191970825e-02
3.724193871021270752e-01 3.132698833942413330e-01 3.797118365764617920e-01 -2.968103885650634766e-01 -1.287818849086761475e-01 1.062636673450469971e-01 2.471772395074367523e-02 -2.690346352756023407e-02 -1.564911380410194397e-02 -5.055942013859748840e-02 2.731831073760986328e-01 -2.620993554592132568e-01 -1.024331748485565186e-01 -3.107400238513946533e-02 1.599131897091865540e-02 1.393790245056152344e-01 -1.265787482261657715e-01 -5.461242515593767166e-03 -1.163203716278076172e-01 -2.426525354385375977e-01 -1.743695884943008423e-01 1.366068236529827118e-02 -1.518941372632980347e-01 -1.209535673260688782e-01 -1.310324221849441528e-01 -4.030746221542358398e-02 -1.656758040189743042e-01 5.028365552425384521e-02 3.733599442057311535e-04 -2.353544682264328003e-01 8.371718972921371460e-02 2.376617938280105591e-01
1.461950391530990601e-01 -6.764136254787445068e-02 1.380512211471796036e-02 -1.252201497554779053e-01 2.407422959804534912e-01 1.674043089151382446e-01 2.300407439470291138e-01 1.713927090167999268e-01 3.274423480033874512e-01 -2.578504383563995361e-01 1.359946429729461670e-01 1.535487323999404907e-01 -2.210077345371246338e-01 9.464775212109088898e-04 1.501183807849884033e-01 3.817997872829437256e-02 1.012587621808052063e-01 -2.556542158126831055e-01 -9.019687771797180176e-02 -3.116141557693481445e-01 -3.475877940654754639e-01 6.260269135236740112e-02 -1.148300766944885254e-01 1.333431899547576904e-01 -1.535670012235641479e-01 -3.763344511389732361e-02 3.001913428306579590e-02 -2.172619849443435669e-02 1.357067525386810303e-01 -2.085220515727996826e-01 -1.979264467954635620e-01 1.931092441082000732e-01
1.372368633747100830e-01 3.817851189523935318e-03 2.898994386196136475e-01 1.742963306605815887e-02 -1.196245998144149780e-01 2.082673758268356323e-01 1.095237284898757935e-01 7.782846689224243164e-03 2.324921339750289917e-01 7.861577719449996948e-02 -3.306953608989715576e-02 7.519486546516418457e-02 -2.894787192344665527e-01 3.186853229999542236e-01 -1.220710203051567078e-01 9.870526939630508423e-02 -2.668463625013828278e-02 -1.859531849622726440e-01 1.525920536369085312e-02 -5.611436814069747925e-02 1.641874611377716064e-01 -1.233868952840566635e-02 2.112784087657928467e-01 7.521130144596099854e-02 -1.688691526651382446e-01 1.686993539333343506e-01 -3.951684832572937012e-01 -2.434861660003662109e-01 -1.135776862502098083e-01 -3.104637265205383301e-01 6.564170867204666138e-02 2.190613448619842529e-01
1.439361572265625000e-01 2.843022579327225685e-03 2.857171185314655304e-02 2.458617091178894043e-01 1.312139928340911865e-01 9.665714949369430542e-02 3.663091063499450684e-01 8.632739074528217316e-03 1.963785737752914429e-01 -2.444921433925628662e-02 6.753965467214584351e-02 -2.350780218839645386e-01 -3.267759829759597778e-02 3.523232936859130859e-01 3.343473374843597412e-02 3.022038042545318604e-01 -1.838861256837844849e-01 -2.674056589603424072e-01 -1.885516941547393799e-02 2.463566325604915619e-02 -5.605049058794975281e-02 2.728830091655254364e-03 -3.330970704555511475e-01 1.689033806324005127e-01 -2.657401561737060547e-01 9.090343117713928223e-02 -3.060488263145089149e-03 -8.912172168493270874e-02 2.366923242807388306e-01 -8.942978084087371826e-02 -3.292464092373847961e-02 -1.992775201797485352e-01
2.088542431592941284e-01 -1.533055752515792847e-01 1.636944413185119629e-01 6.713852286338806152e-02 2.780842594802379608e-02 -6.856919825077056885e-02 1.735306382179260254e-01 1.062153428792953491e-01 2.876114845275878906e-01 -4.413279891014099121e-02 2.704193592071533203e-01 -1.990170180797576904e-01 -2.559751868247985840e-01 -6.250789761543273926e-02 -1.297580450773239136e-01 -5.575552582740783691e-02 -3.486984968185424805e-01 1.595611572265625000e-01 1.258467044681310654e-02 -2.736053764820098877e-01 -1.077540311962366104e-02 4.092508554458618164e-02 -2.114115953445434570e-01 3.494783639907836914e-01 -1.993385404348373413e-01 -9.268157184123992920e-02 -4.020097199827432632e-03 -1.689801109023392200e-03 5.963772907853126526e-02 7.775937020778656006e-02 -3.350556194782257080e-01 8.381882309913635254e-02
1.082867011427879333e-01 2.688285410404205322e-01 -6.578464806079864502e-02 -2.316823899745941162e-01 -2.934374809265136719e-01 2.506605386734008789e-01 1.706371456384658813e-01 -1.457172334194183350e-01 2.316693365573883057e-01 -3.833135217428207397e-02 3.322474658489227295e-01 -1.047115996479988098e-01 -7.669608294963836670e-02 8.775112032890319824e-02 6.690773367881774902e-02 -4.526544734835624695e-02 5.678699351847171783e-03 -2.929000556468963623e-01 -9.622820466756820679e-02 -3.581324517726898193e-01 1.138849481940269470e-01 -6.690359115600585938e-02 3.261351883411407471e-01 1.224791109561920166e-01 -9.978321194648742676e-02 1.687574684619903564e-01 -5.245703831315040588e-02 -1.042526960372924805e-01 -9.275100380182266235e-02 -1.847676932811737061e-01 4.726995527744293213e-02 -5.411102250218391418e-02
3.549402579665184021e-02 -5.739232152700424194e-02 2.383619248867034912e-01 -4.590277373790740967e-02 1.416236013174057007e-01 1.795081049203872681e-01 -2.257034927606582642e-01 3.320885077118873596e-02 1.716588884592056274e-01 -9.641387313604354858e-02 1.524113491177558899e-02 -2.666357457637786865e-01 -1.543395072221755981e-01 1.377310901880264282e-01 1.530855149030685425e-02 -1.634125709533691406e-01 -7.137650996446609497e-02 -2.020934075117111206e-01 -3.620964288711547852e-02 -4.619325995445251465e-01 8.162143081426620483e-02 3.749321028590202332e-02 8.606901764869689941e-02 -1.451059728860855103e-01 -4.217852652072906494e-01 1.307801902294158936e-01 2.980784885585308075e-02 1.793792545795440674e-01 7.688788324594497681e-02 3.159774839878082275e-02 -3.370149135589599609e-01 -8.159753680229187012e-02
1.605393588542938232e-01 8.810345083475112915e-02 1.151159256696701050e-01 -3.632002770900726318e-01 1.024001166224479675e-01 7.253775000572204590e-02 1.163531765341758728e-01 -4.201660677790641785e-02 -7.167179137468338013e-02 -1.625610440969467163e-01 2.928999662399291992e-01 1.348423212766647339e-01 -7.858565449714660645e-02 1.037409082055091858e-01 3.233537673950195312e-01 6.025969609618186951e-02 -1.055795401334762573e-01 -8.354301005601882935e-02 -4.110936820507049561e-02 -2.987057566642761230e-01 2.037124633789062500e-01 1.752167344093322754e-01 8.655791729688644409e-02 -8.810479938983917236e-02 8.192867040634155273e-02 3.578704297542572021e-01 -1.902834922075271606e-01 -2.781709134578704834e-01 -6.441357731819152832e-02 -9.591033309698104858e-02 -2.504962980747222900e-01 -9.285818040370941162e-02
2.130207717418670654e-01 -2.436012625694274902e-01 1.192747429013252258e-01 -1.819722652435302734e-01 -1.217572614550590515e-01 1.071896106004714966e-01 -2.076749354600906372e-01 4.511814936995506287e-02 -1.278681159019470215e-01 -8.610224723815917969e-02 4.898235201835632324e-01 -2.135943621397018433e-01 -1.535278558731079102e-01 -1.974350586533546448e-02 -2.931406348943710327e-02 6.484293937683105469e-02 -1.262406557798385620e-01 -5.982104688882827759e-02 -3.652828037738800049e-01 -9.508046507835388184e-02 -9.119081497192382812e-02 8.625558018684387207e-02 1.523711532354354858e-01 1.922930777072906494e-01 -1.845163255929946899e-01 1.519921869039535522e-01 7.937743514776229858e-02 -3.561907261610031128e-02 2.333926111459732056e-01 9.582668542861938477e-02 -1.954800039529800415e-01 1.833083778619766235e-01
1.974746733903884888e-01 -7.276532053947448730e-02 4.525451660156250000e-01 -1.748696528375148773e-02 -1.580010354518890381e-02 2.916041314601898193e-01 1.843350529670715332e-01 -1.802059262990951538e-01 -6.509941071271896362e-02 9.726866148412227631e-03 1.029630526900291443e-01 -3.148949518799781799e-02 -2.451783269643783569e-01 1.561500877141952515e-01 -9.039946645498275757e-02 9.641932696104049683e-02 -4.858848825097084045e-02 -2.879781462252140045e-02 -1.670543998479843140e-01 -1.232612133026123047e-01 -2.020960599184036255e-01 2.226252853870391846e-01 7.978714257478713989e-02 -1.209461968392133713e-02 -2.606414556503295898e-01 -6.672510411590337753e-03 -2.158265262842178345e-01 2.524678707122802734e-01 2.331442832946777344e-01 2.569437921047210693e-01 -1.128129661083221436e-01 1.623885184526443481e-01
1.607847213745117188e-01 -1.363616436719894409e-01 -1.081544682383537292e-01 -8.994436264038085938e-02 2.725139260292053223e-01 3.341962993144989014e-01 1.107215583324432373e-01 8.396125584840774536e-02 9.913503378629684448e-02 -1.030279397964477539e-01 5.298121571540832520e-01 1.661124229431152344e-01 8.856432139873504639e-02 -4.745038971304893494e-02 1.377776116132736206e-01 1.599843055009841919e-01 -8.000007271766662598e-02 -2.020018249750137329e-01 5.454547237604856491e-03 -1.403755992650985718e-01 2.014605700969696045e-01 2.499799579381942749e-01 9.521176666021347046e-02 7.744752615690231323e-02 -3.509217798709869385e-01 -4.453427344560623169e-02 -3.737502172589302063e-02 7.110010087490081787e-02 5.590344965457916260e-02 -1.323430389165878296e-01 3.058373229578137398e-03 9.892848879098892212e-02
1.192798987030982971e-01 7.268276810646057129e-02 7.001195102930068970e-02 -2.226036638021469116e-01 1.190069946460425854e-03 9.480656683444976807e-02 2.874101698398590088e-01 5.805536359548568726e-02 3.486429154872894287e-01 8.239699900150299072e-02 1.091289147734642029e-01 -9.753099083900451660e-02 -2.385131418704986572e-01 1.137033849954605103e-01 1.247144490480422974e-01 4.204911589622497559e-01 -6.633514165878295898e-02 -1.252373456954956055e-01 6.587871164083480835e-02 -3.182483315467834473e-01 -1.347814872860908508e-02 -4.829993471503257751e-02 2.409418970346450806e-01 1.762613952159881592e-01 -2.581586837768554688e-01 -1.092609241604804993e-01 -5.941329523921012878e-02 -8.252954483032226562e-02 -1.503842920064926147e-01 -2.151570618152618408e-01 -2.006147503852844238e-01 6.085490062832832336e-02
1.212358772754669189e-01 -6.620988249778747559e-02 1.299750506877899170e-01 -8.196522295475006104e-02 3.943247795104980469e-01 2.125580459833145142e-01 5.989728495478630066e-02 -2.548989653587341309e-01 1.087572425603866577e-01 3.684093430638313293e-02 6.210971996188163757e-02 -1.096441224217414856e-01 -2.764889411628246307e-02 3.241060376167297363e-01 4.250685125589370728e-02 1.292913556098937988e-01 -1.220244988799095154e-01 -3.627402782440185547e-01 1.865737140178680420e-01 -1.495659500360488892e-01 7.174547016620635986e-02 -1.803997009992599487e-01 -2.266696989536285400e-01 9.316750615835189819e-02 -1.902310699224472046e-01 -1.812306195497512817e-01 -2.069682925939559937e-01 -1.375372856855392456e-01 -1.531491614878177643e-02 -2.919199764728546143e-01 1.147602498531341553e-01 6.219098716974258423e-02
3.473785519599914551e-01 -1.216026991605758667e-01 1.074464395642280579e-01 -8.702851086854934692e-02 1.156145036220550537e-01 4.883868247270584106e-02 -3.366238996386528015e-02 1.025368198752403259e-01 1.321795880794525146e-01 -6.158458441495895386e-02 1.477862596511840820e-01 1.148712933063507080e-01 -1.155205816030502319e-02 -3.670917823910713196e-02 -1.924765855073928833e-02 2.148062884807586670e-01 -2.968890070915222168e-01 -8.441115170717239380e-02 1.121616885066032410e-01 -3.250204622745513916e-01 1.573189049959182739e-01 1.277321279048919678e-01 -2.347056716680526733e-01 -1.725432723760604858e-01 -1.829261630773544312e-01 1.151181161403656006e-01 -2.437177598476409912e-01 1.259767413139343262e-01 3.508763015270233154e-01 6.720144301652908325e-02 -3.240532875061035156e-01 -1.403449624776840210e-01
3.538835048675537109e-01 -1.060036495327949524e-01 1.948493570089340210e-01 5.392888560891151428e-02 2.891850173473358154e-01 1.964378952980041504e-01 -1.189645975828170776e-01 -1.707258671522140503e-01 -6.976333260536193848e-02 5.102909356355667114e-02 -1.735341101884841919e-01 2.845971472561359406e-02 -2.082382707158103585e-04 4.983955249190330505e-02 -1.238543316721916199e-01 -7.727964222431182861e-02 -7.573945075273513794e-02 -3.728862702846527100e-01 -2.323670499026775360e-02 -2.278501540422439575e-01 1.367433834820985794e-02 3.770792484283447266e-01 -6.890701502561569214e-02 -1.974264085292816162e-01 -1.255484968423843384e-01 2.120779603719711304e-01 -2.936074510216712952e-02 -2.221801280975341797e-01 2.505989372730255127e-01 -1.438885331153869629e-01 -1.223897114396095276e-01 -4.650395736098289490e-02
2.060815542936325073e-01 -2.995130233466625214e-02 1.688940823078155518e-01 -1.638300716876983643e-01 -4.352043569087982178e-02 -5.518628749996423721e-03 -1.185218989849090576e-02 -8.805906400084495544e-03 -1.310225855559110641e-02 -2.642576396465301514e-01 -1.065903455018997192e-01 -7.463814318180084229e-02 -8.958123624324798584e-02 -1.341373622417449951e-01 -4.232958331704139709e-02 7.266749441623687744e-02 -2.570192217826843262e-01 -6.898456811904907227e-02 -9.500688314437866211e-02 -4.578811228275299072e-01 2.396790087223052979e-01 -4.235501214861869812e-02 -7.945788651704788208e-02 9.252847731113433838e-02 -1.789481192827224731e-01 3.105219602584838867e-01 -2.122721225023269653e-01 -3.531059622764587402e-01 2.437442094087600708e-01 8.703479170799255371e-02 -2.105519473552703857e-01 -7.731035351753234863e-02
1.237223297357559204e-01 1.133434101939201355e-01 2.145902067422866821e-01 -8.142212778329849243e-02 1.842081546783447266e-01 2.319003939628601074e-01 7.187274098396301270e-02 1.129594296216964722e-01 2.011764049530029297e-01 -1.314993668347597122e-02 1.204324215650558472e-01 1.684729754924774170e-02 -3.119070529937744141e-01 2.687278203666210175e-02 2.332431972026824951e-01 -5.121711641550064087e-02 1.792071312665939331e-01 -2.245389968156814575e-01 -1.251773387193679810e-01 -3.719120621681213379e-01 -2.699853181838989258e-01 -2.139254957437515259e-01 -1.618102043867111206e-01 1.319958120584487915e-01 -1.959392279386520386e-01 1.238567382097244263e-01 -6.405137944966554642e-03 -1.882129311561584473e-01 2.966296076774597168e-01 1.071785166859626770e-01 -2.626513829454779625e-03 -1.249065548181533813e-01
1.036711633205413818e-01 -1.247561275959014893e-01 7.487846165895462036e-02 -2.641094103455543518e-02 -7.827933132648468018e-02 1.587785780429840088e-01 1.010651588439941406e-01 -3.398397564888000488e-01 1.923630237579345703e-01 -3.905290365219116211e-02 1.012785807251930237e-01 2.307657748460769653e-01 -4.411631077527999878e-02 5.538314953446388245e-02 3.101322352886199951e-01 -6.794280558824539185e-02 -4.178714454174041748e-01 -2.955532968044281006e-01 -4.629696533083915710e-02 -1.449496597051620483e-01 -3.441144153475761414e-02 4.512570053339004517e-02 -2.788856811821460724e-02 2.465716004371643066e-01 -1.888359785079956055e-01 -6.207364425063133240e-02 2.313376776874065399e-02 -1.141102239489555359e-01 7.789918035268783569e-02 -2.191243767738342285e-01 -3.191313445568084717e-01 -2.087459564208984375e-01
2.731927335262298584e-01 -1.099272593855857849e-01 1.944213062524795532e-01 -1.765948683023452759e-01 7.639110833406448364e-02 2.171318978071212769e-01 3.116040229797363281e-01 7.945314049720764160e-02 1.873390823602676392e-01 -2.184287011623382568e-01 5.803329125046730042e-02 -1.247068420052528381e-01 2.869898080825805664e-01 2.153283506631851196e-01 -7.847834378480911255e-02 1.679077744483947754e-01 -4.002145528793334961e-01 -3.243542090058326721e-02 -5.166691541671752930e-02 -7.132942229509353638e-02 1.228128075599670410e-01 1.472021490335464478e-01 1.294855028390884399e-01 1.418215036392211914e-01 -1.885211169719696045e-01 -1.543168574571609497e-01 -1.890192478895187378e-01 6.646077614277601242e-03 -2.326373383402824402e-02 -2.507849037647247314e-01 -7.152751833200454712e-02 1.296430081129074097e-01
1.224733069539070129e-01 -1.157066673040390015e-01 1.242916658520698547e-01 -1.442922055721282959e-01 -1.242581680417060852e-01 2.199839949607849121e-01 -9.203197807073593140e-02 -2.741441726684570312e-01 7.032120227813720703e-02 -2.382750958204269409e-01 1.788216084241867065e-01 2.452262490987777710e-02 -3.059513866901397705e-01 -7.687330991029739380e-02 2.419637702405452728e-02 -2.069916576147079468e-01 -2.004626840353012085e-01 -2.316012233495712280e-01 -2.407314069569110870e-02 -1.553807854652404785e-01 1.258895099163055420e-01 2.349341847002506256e-02 -6.017230078577995300e-02 4.345383346080780029e-01 -1.538367867469787598e-01 -8.421756327152252197e-02 -6.859174929559230804e-03 -2.881207466125488281e-01 8.405794948339462280e-02 -2.924191951751708984e-01 -6.460493057966232300e-02 -1.126104742288589478e-01
1.850116103887557983e-01 1.473023090511560440e-03 -3.995649144053459167e-02 2.788412570953369141e-02 -2.537972331047058105e-01 2.858406901359558105e-01 -4.166422411799430847e-02 1.719383150339126587e-01 -8.909761905670166016e-02 1.490150690078735352e-01 2.352256774902343750e-01 -4.123799204826354980e-01 -2.271381616592407227e-01 3.288412690162658691e-01 1.163989976048469543e-01 6.089442968368530273e-02 -2.530847489833831787e-01 -1.659094542264938354e-01 -1.224881410598754883e-01 1.319338101893663406e-02 4.659904912114143372e-02 1.043258011341094971e-01 -8.672452718019485474e-02 -9.494241327047348022e-02 -1.579178273677825928e-01 -5.637988075613975525e-02 -1.975038200616836548e-01 -1.026150956749916077e-01 1.408549547195434570e-01 -5.695126205682754517e-02 -3.150016665458679199e-01 -1.309611052274703979e-01
3.604595959186553955e-01 -1.414751708507537842e-01 4.465875774621963501e-02 1.435235375538468361e-03 -7.432074844837188721e-02 -3.542948663234710693e-01 -9.020115435123443604e-02 -7.679229602217674255e-03 -1.691713482141494751e-01 9.610167145729064941e-02 3.514622747898101807e-01 -2.168960869312286377e-01 -2.921445965766906738e-01 3.615132591221481562e-04 7.319241017103195190e-02 6.399802118539810181e-02 -2.128901034593582153e-01 -1.929882019758224487e-01 -1.697255373001098633e-01 -3.002539873123168945e-01 8.208460174500942230e-03 -7.633262872695922852e-02 -8.687774091958999634e-02 1.081941872835159302e-01 -1.977399587631225586e-01 2.029036730527877808e-01 -1.127739772200584412e-01 9.353707730770111084e-02 1.381275206804275513e-01 -1.545237600803375244e-01 1.834240853786468506e-01 -2.397992089390754700e-02
2.100674360990524292e-01 -9.668855369091033936e-02 8.481586351990699768e-03 -2.016749382019042969e-01 1.778037995100021362e-01 8.962774276733398438e-02 -1.936703622341156006e-01 1.989473775029182434e-02 3.065055012702941895e-01 1.361646503210067749e-01 9.951790422201156616e-02 3.161848187446594238e-01 -1.926286220550537109e-01 2.198676764965057373e-01 1.239939928054809570e-01 2.580534219741821289e-01 -6.034165993332862854e-02 -2.596679329872131348e-01 -1.191081479191780090e-01 -2.048322856426239014e-01 1.322542876005172729e-01 -1.782740354537963867e-01 -8.209079504013061523e-02 9.349031746387481689e-02 -2.757079601287841797e-01 1.047177519649267197e-02 -5.027980357408523560e-02 -2.888388037681579590e-01 -6.371378153562545776e-02 -1.903366297483444214e-01 -1.352522671222686768e-01 -1.607027202844619751e-01
1.313415449112653732e-02 -2.745420299470424652e-02 3.461550176143646240e-02 8.678615838289260864e-02 1.467179134488105774e-02 5.688399448990821838e-02 1.697119772434234619e-01 -9.781970083713531494e-02 7.691682130098342896e-02 -3.528282642364501953e-01 -2.199281752109527588e-02 -1.822646558284759521e-01 -2.169618904590606689e-01 1.819109171628952026e-01 -1.661825343035161495e-03 -1.524814814329147339e-01 4.493591375648975372e-03 -2.642920315265655518e-01 -1.521597802639007568e-01 -2.740951478481292725e-01 -7.976175844669342041e-02 4.584793150424957275e-01 -3.528998419642448425e-02 -1.296433657407760620e-01 -2.941926419734954834e-01 2.159949690103530884e-01 -2.196448147296905518e-01 -1.927829235792160034e-01 1.821477115154266357e-01 1.536595076322555542e-02 -4.012409970164299011e-02 -1.568153798580169678e-01
1.254645138978958130e-01 -1.538209468126296997e-01 2.083363682031631470e-01 -9.601082652807235718e-02 6.318020075559616089e-02 1.254824846982955933e-01 4.130375385284423828e-01 7.857201993465423584e-02 -6.895628571510314941e-02 -1.098368838429450989e-01 7.474388182163238525e-02 1.360435932874679565e-01 -1.160988211631774902e-01 3.267107605934143066e-01 -5.313283950090408325e-02 7.576224207878112793e-02 2.298256605863571167e-01 -3.807050883769989014e-01 -1.060400828719139099e-01 -3.603416085243225098e-01 -3.153986483812332153e-02 1.305411458015441895e-01 -7.938732951879501343e-02 -7.235342264175415039e-02 -1.661958843469619751e-01 -4.586581140756607056e-02 -1.571089476346969604e-01 1.348651945590972900e-01 2.544198334217071533e-01 -5.786878988146781921e-02 1.776008158922195435e-01 3.364942595362663269e-02
3.466049134731292725e-01 4.191946983337402344e-02 9.691350907087326050e-02 -8.426439762115478516e-02 1.272223591804504395e-01 -4.687226191163063049e-02 6.484549492597579956e-02 1.042903885245323181e-01 2.455862462520599365e-01 -4.869411885738372803e-02 2.585571706295013428e-01 -6.252958625555038452e-02 -2.594929933547973633e-01 1.532368212938308716e-01 -2.185910195112228394e-01 3.449855372309684753e-02 -2.306676805019378662e-01 -1.138383075594902039e-01 9.566811472177505493e-02 -1.615969985723495483e-01 1.019751951098442078e-01 -2.368594557046890259e-01 -2.958769798278808594e-01 1.761179268360137939e-01 -1.695800274610519409e-01 1.859214603900909424e-01 -2.869780361652374268e-01 2.076202183961868286e-01 1.148596629500389099e-01 1.631489098072052002e-01 -1.978050470352172852e-01 2.639558166265487671e-02
2.338324040174484253e-01 -1.069803386926651001e-01 2.157899439334869385e-01 -7.470088452100753784e-02 2.080608857795596123e-03 -7.614221423864364624e-02 6.964575499296188354e-02 3.331693261861801147e-02 1.606300473213195801e-01 -7.321976125240325928e-02 1.568408608436584473e-01 -2.837439179420471191e-01 -3.714466989040374756e-01 -1.851706057786941528e-01 5.708013661205768585e-03 2.169715762138366699e-01 -6.258030980825424194e-02 -1.140223518013954163e-01 -2.271386533975601196e-01 -3.813066780567169189e-01 6.207326427102088928e-02 3.408973515033721924e-01 2.080916240811347961e-02 3.285974562168121338e-01 -9.436912834644317627e-02 -1.476723793894052505e-02 -2.505798079073429108e-02 1.588613390922546387e-01 2.590419910848140717e-02 1.168460473418235779e-01 6.951794028282165527e-02 1.334315836429595947e-01
7.549896836280822754e-02 -6.895940750837326050e-02 1.506771147251129150e-01 1.311850696802139282e-01 1.278856545686721802e-01 7.693907618522644043e-02 2.306306511163711548e-01 1.238453909754753113e-01 2.354672551155090332e-02 1.016668975353240967e-01 2.483379095792770386e-02 -1.911525428295135498e-01 3.432963043451309204e-02 3.688070774078369141e-01 9.961839020252227783e-02 1.520074456930160522e-01 -4.221031814813613892e-02 -3.211619853973388672e-01 -1.020227596163749695e-01 -2.930277884006500244e-01 -3.225219547748565674e-01 1.197460517287254333e-01 1.479052305221557617e-01 5.814891308546066284e-02 -2.877172529697418213e-01 1.707542687654495239e-01 -5.515471473336219788e-02 -1.090118661522865295e-01 2.692169845104217529e-01 -5.433423072099685669e-02 -4.065050557255744934e-02 3.029708564281463623e-01
1.283559501171112061e-01 1.275127381086349487e-01 3.894953429698944092e-01 -2.381039410829544067e-01 -1.961831301450729370e-01 3.343041613698005676e-02 -5.400539189577102661e-02 1.741908043622970581e-01 2.454140186309814453e-01 1.425533592700958252e-01 2.502388656139373779e-01 -1.719267368316650391e-01 -3.590484857559204102e-01 1.561338752508163452e-01 -3.530756756663322449e-02 1.855984926223754883e-01 -1.407912075519561768e-01 -1.773521602153778076e-01 3.957092389464378357e-02 -2.610461413860321045e-01 1.770309954881668091e-01 -1.071966141462326050e-01 -7.025425881147384644e-02 8.797935396432876587e-02 -5.085584521293640137e-02 2.209094315767288208e-01 9.010988473892211914e-02 1.822372972965240479e-01 -7.979791611433029175e-02 3.522698953747749329e-02 -2.918044338002800941e-03 -2.178463041782379150e-01
1.310225874185562134e-01 -4.328432306647300720e-02 2.452190518379211426e-01 -3.540854752063751221e-01 2.541976794600486755e-02 4.228683933615684509e-02 -1.220175996422767639e-01 -3.568943217396736145e-02 -1.708090864121913910e-02 -2.118068486452102661e-01 2.343924194574356079e-01 -3.647591769695281982e-01 -2.083622515201568604e-01 1.608926616609096527e-02 -1.444963216781616211e-01 -6.043202430009841919e-02 -1.965212821960449219e-02 -2.334685176610946655e-01 2.630268409848213196e-02 -3.468691706657409668e-01 -3.534583374857902527e-02 1.132249012589454651e-01 2.521044015884399414e-01 -8.933507651090621948e-02 -2.329526245594024658e-01 3.003758192062377930e-01 1.320349574089050293e-01 6.121511012315750122e-02 -4.814567044377326965e-02 -3.981444984674453735e-02 -2.054452896118164062e-01 -4.703279957175254822e-02
4.649046063423156738e-02 -1.020246446132659912e-01 2.182571440935134888e-01 -2.701293528079986572e-01 -2.141766995191574097e-01 9.010831266641616821e-02 2.042885422706604004e-01 6.250137835741043091e-02 1.091416925191879272e-02 3.351271897554397583e-02 3.506824076175689697e-01 -2.520163357257843018e-01 -1.166844181716442108e-02 2.007537633180618286e-01 -2.001101821660995483e-01 1.724795103073120117e-01 8.507135510444641113e-02 -3.067617118358612061e-01 7.867007516324520111e-03 -2.158088982105255127e-01 7.352988421916961670e-02 -1.900050602853298187e-02 -1.561983823776245117e-01 -5.799644067883491516e-02 -2.659591436386108398e-01 -1.118303313851356506e-01 -3.407125174999237061e-01 1.374790370464324951e-01 -8.626322448253631592e-02 1.074950322508811951e-01 1.207903027534484863e-01 -1.895021498203277588e-01
2.220435589551925659e-01 -1.693286448717117310e-01 2.846693992614746094e-01 -1.335833668708801270e-01 1.766853481531143188e-01 -1.269273310899734497e-01 1.120275110006332397e-01 5.371998250484466553e-02 -2.222613841295242310e-01 -2.627519071102142334e-01 3.840552866458892822e-01 -7.009203732013702393e-02 -1.558498144149780273e-01 -9.192613884806632996e-03 -7.399756461381912231e-02 8.700466156005859375e-02 -3.506242930889129639e-01 -5.385384708642959595e-02 5.650882050395011902e-02 -2.358817756175994873e-01 -2.872395515441894531e-02 -1.874070614576339722e-01 1.231698095798492432e-01 -2.253556996583938599e-01 -1.983086913824081421e-01 1.788855344057083130e-01 -1.875420659780502319e-01 -5.126134492456912994e-03 1.996629536151885986e-01 2.223890088498592377e-02 -1.346371620893478394e-01 -2.290116436779499054e-02
8.823074400424957275e-02 -1.648290604352951050e-01 1.969824880361557007e-01 -6.398789584636688232e-02 8.712302148342132568e-02 8.676263689994812012e-02 1.050592884421348572e-01 -2.547756731510162354e-01 -3.648012131452560425e-02 -3.654803335666656494e-01 2.462903261184692383e-01 -4.689596593379974365e-02 -2.457876950502395630e-01 1.195749863982200623e-01 -4.895953834056854248e-02 1.886931061744689941e-01 -1.292855739593505859e-01 1.437376588582992554e-01 -2.692522108554840088e-01 -3.081735968589782715e-01 6.356398016214370728e-02 -5.286941304802894592e-02 -7.260849326848983765e-02 -1.841906458139419556e-02 -1.295863538980484009e-01 3.524125218391418457e-01 -1.659004092216491699e-01 -1.226316317915916443e-01 3.614487498998641968e-02 1.260184347629547119e-01 -3.202753365039825439e-01 -2.287301234900951385e-03
1.286145001649856567e-01 -2.802420407533645630e-02 2.940747737884521484e-01 -7.084238529205322266e-02 -3.459348976612091064e-01 3.148539364337921143e-01 -1.893838196992874146e-01 1.552587300539016724e-01 -2.399475872516632080e-01 9.705848991870880127e-03 1.726800799369812012e-01 -2.689818739891052246e-01 -9.640736505389213562e-03 2.970102131366729736e-01 8.679803460836410522e-02 1.390193402767181396e-01 -2.021797895431518555e-01 -1.560523360967636108e-01 -2.250652015209197998e-01 -1.862393170595169067e-01 -1.611175090074539185e-01 -1.122732907533645630e-01 3.134605707600712776e-03 9.398273378610610962e-02 -1.356020271778106689e-01 2.070366144180297852e-01 -1.078840047121047974e-01 -1.092599108815193176e-01 1.614498198032379150e-01 4.658224433660507202e-02 -1.547956913709640503e-01 -4.889115318655967712e-02
1.777351051568984985e-01 -3.826460242271423340e-02 -4.021014552563428879e-03 -9.971254318952560425e-02 -2.301701605319976807e-01 6.319793313741683960e-02 -1.613058000802993774e-01 -2.024887204170227051e-01 2.653475403785705566e-01 -7.546065002679824829e-02 8.773212879896163940e-02 2.287591099739074707e-01 -3.548090532422065735e-02 3.686364889144897461e-01 7.324706763029098511e-02 5.144402757287025452e-02 -2.522157728672027588e-01 -1.230855137109756470e-01 9.073492139577865601e-02 -2.330777645111083984e-01 4.244076088070869446e-02 -3.144456073641777039e-02 -6.763131916522979736e-02 1.963103264570236206e-01 -2.277819663286209106e-01 -1.800354719161987305e-01 -1.218160018324851990e-01 -3.210550844669342041e-01 2.115632593631744385e-01 -3.116006851196289062e-01 -1.428285986185073853e-01 -3.113134065642952919e-03
3.909188136458396912e-02 -1.512896567583084106e-01 1.457280218601226807e-01 -3.205152601003646851e-02 -2.033299803733825684e-01 1.349889636039733887e-01 7.985091954469680786e-02 -3.887641727924346924e-01 7.133606076240539551e-02 -1.984723359346389771e-01 1.135713458061218262e-01 -3.383900597691535950e-02 -2.887898087501525879e-01 -7.037296891212463379e-02 -1.215563528239727020e-02 -8.386814594268798828e-02 -2.742480039596557617e-01 -2.471654117107391357e-01 1.623690873384475708e-02 -2.388817518949508667e-01 1.543108671903610229e-01 -3.113185241818428040e-02 -7.021680474281311035e-02 3.164805769920349121e-01 -1.950637996196746826e-01 2.801889926195144653e-02 -5.073601379990577698e-02 -3.422503471374511719e-01 5.864191800355911255e-02 -2.744038105010986328e-01 -6.829106807708740234e-02 -1.293708831071853638e-01
1.206849981099367142e-02 1.532007008790969849e-01 9.497679769992828369e-02 -3.788236975669860840e-01 8.158912509679794312e-02 2.261241376399993896e-01 5.070786178112030029e-02 -3.413917422294616699e-01 1.242763027548789978e-01 -6.800355762243270874e-02 2.440796047449111938e-01 -4.030638560652732849e-02 2.109917402267456055e-01 3.357947468757629395e-01 -7.568805664777755737e-02 -3.130457177758216858e-02 1.385307684540748596e-02 -2.729761898517608643e-01 -2.960220575332641602e-01 -2.642559111118316650e-01 9.072803705930709839e-02 -2.990266494452953339e-02 1.499139070510864258e-01 2.028382569551467896e-02 -1.510612964630126953e-01 7.135348767042160034e-02 1.456660032272338867e-01 9.908287785947322845e-03 2.327803820371627808e-01 -1.673031747341156006e-01 2.528286911547183990e-02 -7.396640628576278687e-02
1.283505707979202271e-01 1.429321616888046265e-01 4.111400842666625977e-01 8.311989717185497284e-03 1.163582950830459595e-01 6.382551789283752441e-02 -2.371022403240203857e-01 1.766551584005355835e-01 1.017200499773025513e-01 -4.228116944432258606e-02 6.381065398454666138e-02 -2.272713929414749146e-01 -2.837524712085723877e-01 4.422205686569213867e-02 1.405305415391921997e-01 2.178228050470352173e-01 -1.793670207262039185e-01 -3.587982356548309326e-01 -5.406540352851152420e-03 -2.790131568908691406e-01 3.518727123737335205e-01 -2.584964409470558167e-02 3.320492804050445557e-02 4.698423296213150024e-02 -1.040025241672992706e-02 2.372629642486572266e-01 -1.355293542146682739e-01 5.229639261960983276e-02 -2.331262826919555664e-02 1.601051539182662964e-01 -3.398950770497322083e-02 3.499364480376243591e-03
2.595180869102478027e-01 -1.425308436155319214e-01 1.422398686408996582e-01 -5.458557233214378357e-02 3.532232046127319336e-01 -1.097775623202323914e-01 -1.101835351437330246e-02 8.709292858839035034e-02 1.123313084244728088e-01 -2.912077680230140686e-02 1.461495310068130493e-01 -7.221526652574539185e-02 -2.567141354084014893e-01 -2.182602435350418091e-01 1.102511887438595295e-03 -1.605939865112304688e-02 -2.242193222045898438e-01 -1.831722557544708252e-01 -1.976385945454239845e-03 -2.798173129558563232e-01 -2.434720695018768311e-01 -1.154133700765669346e-03 2.246591299772262573e-01 -3.662724047899246216e-02 -3.806564509868621826e-01 4.446117952466011047e-02 -1.566438525915145874e-01 -3.024795353412628174e-01 6.922388076782226562e-02 -6.165754795074462891e-02 1.405773162841796875e-01 -1.620968729257583618e-01
3.403186202049255371e-01 -2.351600863039493561e-02 3.026642203330993652e-01 -2.086243033409118652e-01 5.408572405576705933e-02 -2.363371551036834717e-01 5.992068722844123840e-02 2.906850278377532959e-01 -4.937847331166267395e-02 -3.028043359518051147e-02 2.967523336410522461e-01 -1.532714515924453735e-01 -2.244623750448226929e-01 1.029141061007976532e-02 -8.592122793197631836e-02 6.029029563069343567e-02 -4.323110729455947876e-02 -3.479267358779907227e-01 -1.600274629890918732e-02 -6.217154115438461304e-02 6.056576222181320190e-02 1.747384816408157349e-01 5.213812459260225296e-03 -5.194680020213127136e-02 -1.478561908006668091e-01 -1.479442119598388672e-01 -5.340164527297019958e-02 3.213626444339752197e-01 2.999670505523681641e-01 -1.386183798313140869e-01 -1.583751849830150604e-02 -4.386959969997406006e-02
2.503348290920257568e-01 -3.024377860128879547e-02 2.422420084476470947e-01 -1.787757724523544312e-01 -7.929576933383941650e-02 1.307690590620040894e-01 1.039471626281738281e-01 -7.774769514799118042e-02 1.550148427486419678e-01 -4.647106304764747620e-02 3.898744583129882812e-01 -2.470546811819076538e-01 -2.482131868600845337e-01 -1.126333400607109070e-01 1.185966283082962036e-01 4.763728007674217224e-02 5.751653015613555908e-02 -2.211439907550811768e-01 -3.002479970455169678e-01 -1.076036468148231506e-01 8.981867134571075439e-02 3.310601711273193359e-01 3.893508017063140869e-02 2.363630831241607666e-01 1.905746012926101685e-01 1.822882741689682007e-01 1.477907691150903702e-02 -5.828707665205001831e-02 1.289040297269821167e-01 1.788240075111389160e-01 1.541891098022460938e-01 -3.399797156453132629e-02
3.049193918704986572e-01 5.074689164757728577e-02 -5.475047603249549866e-02 -1.685916632413864136e-01 6.858807802200317383e-02 2.206287384033203125e-01 5.936854332685470581e-02 -7.713164389133453369e-02 1.115464195609092712e-01 -2.330520898103713989e-01 3.749417662620544434e-01 3.289486095309257507e-02 8.941362798213958740e-02 2.161774933338165283e-01 -1.803202778100967407e-01 6.854569911956787109e-02 -2.698975801467895508e-01 -2.723950743675231934e-01 -1.325893681496381760e-02 1.300622671842575073e-01 2.438411116600036621e-01 9.265198372304439545e-03 1.286701112985610962e-01 -2.257396876811981201e-01 -1.499946117401123047e-01 -4.339272622019052505e-03 -2.886849045753479004e-01 -2.080910354852676392e-01 1.717379093170166016e-01 -1.424969732761383057e-01 -6.069657206535339355e-02 -1.263968497514724731e-01
1.113188788294792175e-01 -1.200613006949424744e-02 -2.681714482605457306e-02 -1.342008113861083984e-01 2.007264345884323120e-01 3.107274174690246582e-01 -3.529570298269391060e-03 -1.330023556947708130e-01 1.563870757818222046e-01 1.141100935637950897e-02 3.094176948070526123e-01 -9.181582927703857422e-02 -2.261916399002075195e-01 2.915690541267395020e-01 -1.578841209411621094e-01 2.313021756708621979e-02 -1.556736975908279419e-01 -1.499123424291610718e-01 1.802691370248794556e-01 -1.767631918191909790e-01 2.137012630701065063e-01 3.661408424377441406e-01 6.630603224039077759e-02 1.256354153156280518e-01 -3.643211722373962402e-02 1.498529464006423950e-01 -2.900715470314025879e-01 -1.182489320635795593e-01 -2.551867365837097168e-01 -4.386817663908004761e-02 -4.560746625065803528e-02 -1.496845930814743042e-01
4.330442249774932861e-01 1.984634436666965485e-02 1.888151317834854126e-01 -2.231947034597396851e-01 -2.954894304275512695e-01 1.551888287067413330e-01 -1.021914929151535034e-01 -9.737234562635421753e-02 -1.784965544939041138e-01 6.214228644967079163e-02 2.523345947265625000e-01 -2.765627205371856689e-01 6.926166266202926636e-02 1.913235932588577271e-01 -2.411278784275054932e-01 1.196468174457550049e-01 9.082543849945068359e-02 -1.499651968479156494e-01 -8.733300864696502686e-02 -3.217974007129669189e-01 -8.298508822917938232e-02 5.139609426259994507e-02 -3.926470875740051270e-02 5.106288939714431763e-02 -7.373426854610443115e-02 1.606708019971847534e-01 -2.425106614828109741e-01 4.431304335594177246e-02 1.871226429939270020e-01 4.803484305739402771e-02 -1.218902319669723511e-02 1.430142670869827271e-01
3.663004636764526367e-01 -3.817589208483695984e-02 -5.598068609833717346e-02 -1.661820895969867706e-02 -1.595976650714874268e-01 -5.347851291298866272e-02 -1.361109018325805664e-01 -7.567135989665985107e-02 -1.727842241525650024e-01 1.978118866682052612e-01 2.648945450782775879e-01 -1.982571557164192200e-02 -2.517087459564208984e-01 -5.857708863914012909e-03 -1.537657529115676880e-01 7.409316301345825195e-02 -1.757440865039825439e-01 -1.713854819536209106e-01 -8.113768696784973145e-02 -1.212364733219146729e-01 2.572763860225677490e-01 7.340774871408939362e-03 -8.954007178544998169e-02 2.276719063520431519e-01 4.314083606004714966e-03 2.499140352010726929e-01 -2.360522300004959106e-01 1.463002339005470276e-02 4.227378070354461670e-01 -2.132042199373245239e-01 2.522378461435437202e-03 -1.615048944950103760e-01
1.267030537128448486e-01 3.924165852367877960e-03 2.204177379608154297e-01 -1.176842153072357178e-01 1.391483005136251450e-03 3.453592061996459961e-01 -1.651835888624191284e-01 6.830185651779174805e-02 1.858020424842834473e-01 -1.158570647239685059e-01 -5.403137579560279846e-02 -1.497960537672042847e-01 -1.454150974750518799e-01 7.622442394495010376e-02 4.373775329440832138e-03 8.031430840492248535e-02 -2.528356313705444336e-01 -2.910875380039215088e-01 1.858026534318923950e-01 -2.303375750780105591e-01 -1.705010682344436646e-01 2.484061010181903839e-02 -6.396117620170116425e-03 1.021803393959999084e-01 -1.874761879444122314e-01 5.893038958311080933e-02 -2.266305983066558838e-01 2.567801773548126221e-01 2.132963389158248901e-01 -1.477966606616973877e-01 1.277942508459091187e-01 -3.841215670108795166e-01
-5.746484175324440002e-02 -3.302871063351631165e-02 -2.957680076360702515e-02 -1.695066839456558228e-01 1.515601128339767456e-01 1.816672389395534992e-03 -1.374412029981613159e-01 3.431546315550804138e-02 2.690855264663696289e-01 -2.204320393502712250e-02 1.801608949899673462e-01 8.654230087995529175e-02 -1.286290585994720459e-01 -1.413901685737073421e-03 9.514593333005905151e-02 2.539612948894500732e-01 -3.189396262168884277e-01 -3.295423388481140137e-01 1.244497671723365784e-01 -3.171877562999725342e-01 2.465757578611373901e-01 -1.402903199195861816e-01 -2.492254376411437988e-01 6.687416136264801025e-02 -2.699750065803527832e-01 -1.295143216848373413e-01 -1.819764673709869385e-01 -2.749325335025787354e-01 5.594042688608169556e-02 -6.300762295722961426e-02 -2.025544643402099609e-01 -6.856583990156650543e-03
1.631561219692230225e-01 -3.863592818379402161e-02 1.239457875490188599e-01 -6.669618189334869385e-02 -3.777548298239707947e-02 -5.606931075453758240e-02 -1.772422343492507935e-01 -2.517785131931304932e-01 8.432891219854354858e-02 1.287378650158643723e-02 3.150666356086730957e-01 -7.903894782066345215e-02 -2.341883331537246704e-01 3.137637078762054443e-01 2.411958277225494385e-01 1.063470393419265747e-01 -4.681408777832984924e-02 -1.755776405334472656e-01 2.167694121599197388e-01 -1.836261898279190063e-01 1.306515336036682129e-01 -9.988313913345336914e-02 -6.396865006536245346e-03 2.937938272953033447e-01 -2.358513921499252319e-01 -2.265990227460861206e-01 -3.192107379436492920e-02 -2.861014008522033691e-01 1.525151729583740234e-01 -1.922316104173660278e-01 -9.273242950439453125e-02 -1.770369857549667358e-01
1.150749847292900085e-01 -1.433160006999969482e-01 1.864273250102996826e-01 8.909162878990173340e-02 -2.080665677785873413e-01 3.446454107761383057e-01 7.551290839910507202e-02 1.505110859870910645e-01 -1.028102412819862366e-01 -1.888810843229293823e-01 8.422768115997314453e-02 -2.847060561180114746e-01 -1.863476261496543884e-02 1.167010664939880371e-01 1.077890545129776001e-01 1.691356003284454346e-01 -2.678062319755554199e-01 -2.816455662250518799e-01 -1.322471797466278076e-01 -9.600400924682617188e-02 1.278285235166549683e-01 1.484517306089401245e-01 -3.452498018741607666e-01 -3.780253231525421143e-02 -1.705259084701538086e-01 1.225377768278121948e-01 -1.679060757160186768e-01 1.366356760263442993e-01 6.840995699167251587e-02 2.356313169002532959e-01 -1.905840486288070679e-01 -1.423820406198501587e-01
2.725540399551391602e-01 6.082500144839286804e-02 6.199496984481811523e-02 -1.019416674971580505e-01 1.148197352886199951e-01 6.685533374547958374e-02 4.011888802051544189e-02 -2.384099364280700684e-01 1.653901189565658569e-01 -6.213772669434547424e-02 -4.268766567111015320e-02 1.640820652246475220e-01 -1.031804922968149185e-02 2.068471461534500122e-01 1.012336239218711853e-01 -1.960552670061588287e-02 -2.427087724208831787e-01 -9.022501111030578613e-02 -3.858440518379211426e-01 -1.927166581153869629e-01 2.334960401058197021e-01 -1.578787118196487427e-01 -2.208440452814102173e-01 -1.680939644575119019e-02 -3.441134989261627197e-01 -1.996838897466659546e-01 -2.009734958410263062e-01 -3.313823938369750977e-01 1.227896809577941895e-01 1.089002117514610291e-01 1.869313232600688934e-02 2.914849668741226196e-02
2.464609742164611816e-01 -1.054017618298530579e-01 6.943149119615554810e-02 -2.003313302993774414e-01 -1.141234263777732849e-01 -4.170088097453117371e-03 -9.426145255565643311e-02 -2.471518665552139282e-01 2.683112397789955139e-02 -3.183672130107879639e-01 2.335886210203170776e-01 -1.677094586193561554e-02 -2.464178651571273804e-01 1.949907690286636353e-01 -1.401595026254653931e-01 2.458460479974746704e-01 -2.166541516780853271e-01 4.918677359819412231e-02 -3.206085786223411560e-02 -5.087289493530988693e-03 2.064440995454788208e-01 5.006036255508661270e-03 -8.776049315929412842e-02 -1.212110817432403564e-01 -3.414573967456817627e-01 1.734628826379776001e-01 -1.903761178255081177e-01 -1.261622458696365356e-01 1.605366766452789307e-01 1.935111731290817261e-01 -2.873995900154113770e-01 -6.574650853872299194e-02
3.399686515331268311e-01 -3.102215752005577087e-02 2.390450537204742432e-01 -8.495460450649261475e-02 2.003305703401565552e-01 -1.327020674943923950e-01 8.876632899045944214e-02 2.426795065402984619e-01 8.432368189096450806e-02 -6.460312008857727051e-02 1.735622435808181763e-01 -1.764004081487655640e-01 -3.046696484088897705e-01 -2.257717400789260864e-02 -9.368280880153179169e-03 3.171022236347198486e-02 -2.639149427413940430e-01 -4.429407119750976562e-01 -1.593443155288696289e-01 -1.489033829420804977e-02 -1.381447762250900269e-01 2.566258907318115234e-01 1.125647947192192078e-01 4.892295226454734802e-03 -1.407322883605957031e-01 1.421857625246047974e-01 -4.976121243089437485e-03 1.945636123418807983e-01 1.804036945104598999e-01 -1.442177146673202515e-01 8.487109839916229248e-02 9.369849227368831635e-03
1.875069439411163330e-01 -1.111287996172904968e-01 -3.965514898300170898e-02 -2.023034393787384033e-01 1.676048152148723602e-02 4.865556582808494568e-02 -2.492028772830963135e-01 -7.122006267309188843e-02 3.700282573699951172e-01 1.778758466243743896e-01 2.134239524602890015e-01 8.510339260101318359e-02 -2.422751337289810181e-01 3.088334798812866211e-01 1.829450577497482300e-01 9.656137228012084961e-02 -1.211742386221885681e-01 -2.900263369083404541e-01 1.374222710728645325e-02 -3.143200874328613281e-01 1.632509380578994751e-01 -1.008693873882293701e-01 -7.607194036245346069e-02 -1.069538518786430359e-01 -2.188787162303924561e-01 -1.033247634768486023e-01 -1.240341290831565857e-01 -2.159470468759536743e-01 1.544201970100402832e-01 5.731787160038948059e-02 -1.177826616913080215e-02 1.491349935531616211e-01
1.430135220289230347e-01 -1.430502831935882568e-01 3.699706494808197021e-01 3.412782028317451477e-02 -2.604777514934539795e-01 2.938022315502166748e-01 -1.592565178871154785e-01 8.368267118930816650e-02 2.212618589401245117e-01 -2.451138347387313843e-01 7.531752437353134155e-02 -9.796994924545288086e-02 -1.691147983074188232e-01 -8.854319341480731964e-03 4.260905459523200989e-02 2.103581428527832031e-01 -2.317554205656051636e-01 -1.651159226894378662e-01 2.429665764793753624e-03 -2.198517769575119019e-01 -2.321574538946151733e-01 1.552214324474334717e-01 -2.813559584319591522e-02 6.859324127435684204e-02 -2.375129014253616333e-01 1.967433467507362366e-02 -7.851804047822952271e-02 2.383596897125244141e-01 1.749100387096405029e-01 1.072675585746765137e-01 6.556034833192825317e-02 -2.376433312892913818e-01
1.363931745290756226e-01 -1.690376400947570801e-01 2.620562016963958740e-01 -5.335995554924011230e-02 -8.391465246677398682e-02 1.352711766958236694e-01 7.825873047113418579e-02 -3.935010433197021484e-01 1.425780951976776123e-01 -2.519380748271942139e-01 9.195101447403430939e-03 9.216170758008956909e-02 -2.204263061285018921e-01 -1.449413448572158813e-01 -3.219958394765853882e-02 -1.132926121354103088e-01 -2.329444438219070435e-01 -2.975801527500152588e-01 -5.443258956074714661e-02 -1.502215117216110229e-01 4.460958018898963928e-02 -3.566464036703109741e-02 -9.310343116521835327e-02 3.640615642070770264e-01 -2.478629648685455322e-01 -5.419399216771125793e-02 -6.992591172456741333e-02 -2.816178798675537109e-01 -1.611805148422718048e-02 -2.205622047185897827e-01 -9.181874245405197144e-02 -2.051202580332756042e-02
1.845142245292663574e-01 -1.034374833106994629e-01 -3.571245819330215454e-02 -2.001183480024337769e-01 -6.257127970457077026e-02 5.005328357219696045e-02 1.838601529598236084e-01 9.851446002721786499e-02 8.480782061815261841e-02 -1.210038140416145325e-01 4.058743119239807129e-01 3.037670254707336426e-01 2.717406861484050751e-02 3.443490266799926758e-01 -1.921454221010208130e-01 1.553170531988143921e-01 -1.208418980240821838e-01 -1.309025883674621582e-01 -1.521500498056411743e-01 -1.611877679824829102e-01 2.519927322864532471e-01 -4.397022351622581482e-02 -1.888241022825241089e-01 -3.246894478797912598e-02 -2.235921323299407959e-01 -1.430750042200088501e-01 -2.181491255760192871e-01 -1.531348079442977905e-01 -1.243108604103326797e-02 -2.010660916566848755e-01 -6.502369791269302368e-02 -1.883520931005477905e-01
1.834879666566848755e-01 2.455297857522964478e-01 1.017803475260734558e-01 -2.328091263771057129e-01 1.981253623962402344e-01 -5.972196906805038452e-02 1.463027484714984894e-02 -3.943432122468948364e-02 6.647875905036926270e-02 6.294658780097961426e-02 9.749481081962585449e-02 3.417892456054687500e-01 -2.747337818145751953e-01 3.497618138790130615e-01 -5.895174294710159302e-02 1.270139683037996292e-02 -2.274454385042190552e-01 -1.920112967491149902e-01 9.643552452325820923e-02 -4.177814424037933350e-01 9.854745119810104370e-02 4.600316286087036133e-02 -7.105653639882802963e-03 1.350878179073333740e-01 -1.983681470155715942e-01 -6.502848118543624878e-02 6.454515457153320312e-02 -2.255661934614181519e-01 1.567344218492507935e-01 2.822253108024597168e-02 1.838385015726089478e-01 1.978513598442077637e-02
3.225192055106163025e-02 -8.632983267307281494e-02 7.936532795429229736e-02 -1.651771217584609985e-01 1.324655860662460327e-01 -1.227427553385496140e-02 -1.224213615059852600e-01 -1.970169879496097565e-02 5.346257984638214111e-02 -3.311411440372467041e-01 1.058620959520339966e-01 -2.358379513025283813e-01 -1.778024584054946899e-01 5.206941161304712296e-03 2.367602288722991943e-01 -1.223335117101669312e-01 -1.886276155710220337e-01 -1.564281135797500610e-01 -1.495986580848693848e-01 -2.771064639091491699e-01 3.480000793933868408e-01 3.611796200275421143e-01 -1.321504563093185425e-01 1.842028051614761353e-01 -4.313268512487411499e-02 2.967651784420013428e-01 1.231619864702224731e-01 7.951859384775161743e-02 2.579119503498077393e-01 -2.206829749047756195e-02 -4.279423505067825317e-02 2.061457186937332153e-02
3.832079470157623291e-01 -1.437107287347316742e-02 1.203572079539299011e-01 -1.807190030813217163e-01 -1.441468112170696259e-02 2.321054190397262573e-01 -9.557837992906570435e-02 1.595633625984191895e-01 9.176843613386154175e-02 6.803559605032205582e-03 2.131720185279846191e-01 -8.591245114803314209e-02 4.413765668869018555e-02 4.188215136528015137e-01 9.974475204944610596e-02 -2.949124760925769806e-02 -4.161981493234634399e-02 1.048717498779296875e-01 7.855504751205444336e-02 -4.294977784156799316e-01 1.834733486175537109e-01 1.270729452371597290e-01 1.924109086394309998e-02 -1.059215366840362549e-01 -1.969119608402252197e-01 2.832790017127990723e-01 -3.713640943169593811e-02 9.106131270527839661e-03 3.425940126180648804e-02 -3.695754334330558777e-02 -2.308207750320434570e-01 -1.630465090274810791e-01
5.370416641235351562e-01 -8.948728442192077637e-02 4.339507222175598145e-02 2.122703492641448975e-01 1.527293473482131958e-01 -2.637056075036525726e-02 3.835676908493041992e-01 6.090109050273895264e-02 2.111327350139617920e-01 -6.588025391101837158e-02 1.275268346071243286e-01 -1.638132706284523010e-02 -2.837108448147773743e-02 1.804011613130569458e-01 4.308087285608053207e-03 6.124040856957435608e-02 -2.406846284866333008e-01 -1.846844404935836792e-01 1.050575077533721924e-01 7.625102251768112183e-02 6.026064977049827576e-02 1.769968420267105103e-01 -3.187930583953857422e-01 5.199980363249778748e-02 -1.887764036655426025e-01 4.231311008334159851e-02 -1.539582759141921997e-01 -1.257864981889724731e-01 1.823811680078506470e-01 -8.403011411428451538e-02 -7.625706493854522705e-02 8.911854773759841919e-02
6.644476950168609619e-02 -2.058492004871368408e-01 1.537552177906036377e-01 -1.587718427181243896e-01 1.922869533300399780e-01 5.589820444583892822e-02 -1.661686599254608154e-01 -2.089522331953048706e-01 8.766207844018936157e-02 -1.642275750637054443e-01 5.918336287140846252e-02 -2.575576007366180420e-01 -1.721920073032379150e-01 -1.280258297920227051e-01 1.825697869062423706e-01 -3.667972981929779053e-02 -1.776901446282863617e-02 -3.077456951141357422e-01 -8.018194139003753662e-02 -2.483481615781784058e-01 2.478445768356323242e-01 3.932358622550964355e-01 -4.146118089556694031e-02 1.399720609188079834e-01 -1.739455908536911011e-01 3.465732932090759277e-01 8.779970929026603699e-03 4.614176601171493530e-02 1.630289405584335327e-01 1.236799284815788269e-01 -1.132490336894989014e-01 -3.010887012351304293e-04
2.558363080024719238e-01 -1.041887179017066956e-01 3.237784504890441895e-01 -2.165154814720153809e-01 -1.938270628452301025e-01 7.750142365694046021e-02 9.200966358184814453e-02 -2.224439233541488647e-01 1.270087361335754395e-01 -2.206921726465225220e-01 -5.442730709910392761e-02 -1.266022324562072754e-01 -1.614418327808380127e-01 4.874241724610328674e-02 4.160434380173683167e-02 2.743058502674102783e-01 -2.109823822975158691e-01 -8.067666739225387573e-02 -9.925819933414459229e-02 -9.201099723577499390e-02 3.063609898090362549e-01 -1.215236559510231018e-01 8.151715993881225586e-02 -7.778355479240417480e-02 -2.035813033580780029e-01 3.783966302871704102e-01 -1.234560012817382812e-01 -2.044537812471389771e-01 -6.891107559204101562e-02 2.010814845561981201e-01 -4.811943322420120239e-02 -3.724279627203941345e-02
-1.297643315047025681e-02 -2.999237366020679474e-02 2.190486788749694824e-01 -1.893966197967529297e-01 4.182527959346771240e-02 9.231525659561157227e-02 -1.769075691699981689e-01 -1.174941882491111755e-01 2.493847161531448364e-01 -7.304266095161437988e-02 1.722475290298461914e-01 -3.068578839302062988e-01 -4.137672781944274902e-01 3.910915181040763855e-02 -1.425902694463729858e-01 2.159684449434280396e-01 -1.072561554610729218e-02 -1.155510619282722473e-01 -1.895961016416549683e-01 -3.938849270343780518e-01 1.831492930650711060e-01 1.742370575666427612e-01 1.794394552707672119e-01 8.800697326660156250e-02 -1.797186732292175293e-01 1.324615329504013062e-01 7.264432311058044434e-02 2.363332808017730713e-01 -1.821921672672033310e-03 -6.225370988249778748e-02 6.330778449773788452e-02 3.705009073019027710e-02
2.141596376895904541e-01 -1.277483701705932617e-01 3.497255966067314148e-02 -7.430665940046310425e-02 1.186548992991447449e-01 1.950868815183639526e-01 -9.025402367115020752e-02 6.655368953943252563e-02 2.465518116950988770e-01 9.596153348684310913e-02 1.904668062925338745e-01 1.294309198856353760e-01 -3.173469305038452148e-01 2.719688117504119873e-01 2.769949734210968018e-01 2.363700568675994873e-01 -3.612366020679473877e-01 -8.242437243461608887e-02 1.210588216781616211e-01 -1.769272387027740479e-01 3.352496623992919922e-01 -6.976926233619451523e-03 9.598942101001739502e-02 -4.825068637728691101e-03 -1.307781040668487549e-01 8.322972059249877930e-02 -1.851367056369781494e-01 -1.941141486167907715e-01 -1.128898654133081436e-02 -1.246594786643981934e-01 1.380223631858825684e-01 2.081106044352054596e-02
6.615757197141647339e-02 -6.476784497499465942e-02 2.306996881961822510e-01 -1.871083825826644897e-01 -2.093155831098556519e-01 1.504661440849304199e-01 3.107708394527435303e-01 9.828886389732360840e-02 7.561124116182327271e-02 3.663483262062072754e-02 3.381187319755554199e-01 -2.462395876646041870e-01 6.831188499927520752e-02 3.080173954367637634e-02 1.704892888665199280e-02 1.729934662580490112e-01 -2.158908359706401825e-02 -3.355266451835632324e-01 -5.663638934493064880e-02 -2.056105136871337891e-01 2.657635211944580078e-01 -2.528526075184345245e-02 -1.877758353948593140e-01 -9.896282106637954712e-02 -3.035213649272918701e-01 -2.002474963665008545e-01 -2.343690097332000732e-01 3.240156546235084534e-02 -1.479664593935012817e-01 1.930831372737884521e-02 1.326840072870254517e-01 -9.863294661045074463e-02
2.336235642433166504e-01 -1.002392619848251343e-01 1.663017719984054565e-01 1.039559543132781982e-01 -5.924167111515998840e-02 8.011566847562789917e-02 1.158147379755973816e-01 -5.822198092937469482e-02 -2.233197540044784546e-02 1.299080997705459595e-01 4.005340039730072021e-01 -1.997649371623992920e-01 -2.187855727970600128e-02 1.234313026070594788e-01 -2.455219179391860962e-01 7.997616380453109741e-02 -2.087560445070266724e-01 -5.242121592164039612e-02 -2.396561354398727417e-01 -2.917723059654235840e-01 -1.803606152534484863e-01 2.654240429401397705e-01 -6.899084150791168213e-02 1.459661871194839478e-01 -1.391909867525100708e-01 1.479153782129287720e-01 -4.251442477107048035e-02 1.298374235630035400e-01 2.544104754924774170e-01 9.056061506271362305e-02 1.522782295942306519e-01 3.100109696388244629e-01
2.112741172313690186e-01 -1.138213425874710083e-01 3.050270974636077881e-01 -2.075942754745483398e-01 -1.179860904812812805e-01 1.107430923730134964e-02 1.105213910341262817e-01 -4.609085991978645325e-02 1.172164976596832275e-01 -1.548592746257781982e-01 3.960060775279998779e-01 -2.480652332305908203e-01 -2.175783812999725342e-01 -7.175304740667343140e-02 1.757510155439376831e-01 4.472078755497932434e-02 1.332525014877319336e-01 -3.014435172080993652e-01 -1.932378113269805908e-01 -1.506782770156860352e-01 -1.130788493901491165e-02 3.047997355461120605e-01 1.163725256919860840e-01 2.205143123865127563e-01 2.139657735824584961e-01 2.135127782821655273e-01 8.004661649465560913e-03 -1.369831264019012451e-01 3.133304417133331299e-03 -1.566430367529392242e-02 1.393216289579868317e-02 -4.378189891576766968e-02
9.830050915479660034e-02 -2.093450427055358887e-01 7.794542610645294189e-02 -8.263441175222396851e-02 -1.638469696044921875e-01 1.416810154914855957e-01 -7.767528295516967773e-02 -3.704099059104919434e-01 6.551501154899597168e-02 -1.672627180814743042e-01 1.805316358804702759e-01 1.108348518610000610e-01 -2.865351438522338867e-01 -1.466393470764160156e-01 8.902200311422348022e-02 -1.056174933910369873e-01 -2.557072639465332031e-01 -2.765158116817474365e-01 1.972956396639347076e-02 -2.927644550800323486e-01 4.516644030809402466e-02 3.593083471059799194e-02 -1.175152719952166080e-03 2.973086237907409668e-01 -5.197034031152725220e-02 6.181982532143592834e-02 -9.750349819660186768e-02 -2.900803685188293457e-01 1.739371567964553833e-01 -3.007994294166564941e-01 1.364994049072265625e-02 -5.339968204498291016e-02
3.068795800209045410e-01 -4.949559867382049561e-01 1.760409772396087646e-01 -1.386375874280929565e-01 2.413084059953689575e-01 -3.156683146953582764e-01 -4.992488771677017212e-03 -3.452488034963607788e-02 -3.680678829550743103e-02 -5.410278216004371643e-02 3.262692689895629883e-01 -1.009440720081329346e-01 -3.030265867710113525e-02 6.490557640790939331e-02 2.599429897964000702e-02 3.492327034473419189e-02 -1.101124212145805359e-01 -1.925056725740432739e-01 2.573058903217315674e-01 -1.306935995817184448e-01 -6.644901633262634277e-02 -2.228815667331218719e-02 -1.179752349853515625e-01 -7.260751724243164062e-02 -1.696681529283523560e-01 -5.496698897331953049e-03 -1.940700411796569824e-01 1.120333820581436157e-01 2.223450690507888794e-01 3.031486645340919495e-02 -1.815598607063293457e-01 -6.829997152090072632e-02
2.181238532066345215e-01 8.202642947435379028e-02 1.429745107889175415e-01 -5.908263847231864929e-03 1.351401507854461670e-01 6.754854321479797363e-02 3.578314483165740967e-01 -3.240429237484931946e-02 2.621352076530456543e-01 -6.844472140073776245e-02 2.338643074035644531e-01 1.302180588245391846e-01 -1.157166063785552979e-01 1.127132549881935120e-01 -2.577548921108245850e-01 5.905109923332929611e-03 -3.055881261825561523e-01 -7.641953881829977036e-03 1.216526031494140625e-01 -3.176293075084686279e-01 1.332775652408599854e-01 -2.812758088111877441e-01 -9.268707036972045898e-02 4.004792124032974243e-02 -2.282073348760604858e-01 2.411253750324249268e-01 -2.279129326343536377e-01 1.784755587577819824e-01 5.764654651284217834e-02 9.221172332763671875e-02 -9.227437525987625122e-02 -7.155011594295501709e-02
1.976831108331680298e-01 -1.692193150520324707e-01 3.376841843128204346e-01 -1.329509168863296509e-01 -1.252130717039108276e-01 -5.641972273588180542e-02 1.188363656401634216e-01 -7.817279547452926636e-02 5.816667154431343079e-02 7.984825223684310913e-02 1.455726921558380127e-01 5.661892145872116089e-02 -4.637186229228973389e-01 1.670595556497573853e-01 2.107113003730773926e-01 2.495380043983459473e-01 -1.040033847093582153e-01 -3.604925936087965965e-03 -3.486686348915100098e-01 -1.012592911720275879e-01 -1.091314107179641724e-02 -6.961984187364578247e-02 7.783913612365722656e-02 2.452242970466613770e-01 1.062676534056663513e-01 1.928158104419708252e-01 -4.604573827236890793e-03 9.811224043369293213e-02 3.215638697147369385e-01 5.369724705815315247e-03 -4.446271434426307678e-02 1.941169984638690948e-02
3.798235207796096802e-02 -3.810220211744308472e-02 1.996273398399353027e-01 -8.301842212677001953e-02 1.875827759504318237e-01 1.861739456653594971e-01 4.712370410561561584e-02 -1.328222006559371948e-01 1.335221827030181885e-01 -2.201097011566162109e-01 -1.422978639602661133e-01 -6.983441859483718872e-02 -2.645713388919830322e-01 1.579073369503021240e-01 1.851225197315216064e-01 -2.445982955396175385e-02 -1.170276552438735962e-01 -1.367400586605072021e-01 -3.400639072060585022e-02 -3.873015642166137695e-01 5.524434894323348999e-02 9.522539377212524414e-02 -1.398206353187561035e-01 6.821759790182113647e-02 -4.803949594497680664e-02 4.127280116081237793e-01 -3.673271536827087402e-01 -2.078603655099868774e-01 2.168962359428405762e-01 1.645468547940254211e-02 -1.463558822870254517e-01 -7.155895698815584183e-03
2.887378036975860596e-01 -8.194021880626678467e-02 1.543725728988647461e-01 -2.383050881326198578e-02 -8.449768275022506714e-02 -2.968982420861721039e-02 3.518146276473999023e-02 -3.081902116537094116e-02 -3.447887301445007324e-01 2.140389978885650635e-01 2.706618905067443848e-01 -1.674714833498001099e-01 -1.129141375422477722e-01 9.274577349424362183e-02 1.086020991206169128e-01 9.838512539863586426e-02 -2.325412333011627197e-01 -5.100777000188827515e-02 -3.289009034633636475e-01 -2.693157494068145752e-01 2.554921507835388184e-01 1.749070012010633945e-03 -1.271988749504089355e-01 2.670312821865081787e-01 3.281791927292943001e-03 1.289084553718566895e-01 7.002649456262588501e-02 -4.872688651084899902e-02 2.241254150867462158e-01 -3.155402243137359619e-01 -5.381738883443176746e-04 5.132260918617248535e-02
[truncated: 3,276,060 more chars]
