# Supplementary material for: The Language of Innovation
Source: PLoS One. 2020 Apr 30;15(4):e0230107. doi: 10.1371/journal.pone.0230107 (PMC7194493; doi:10.1371/journal.pone.0230107)
Supplement: S7 File — (GZ) [file pone.0230107.s007.tar.gz › 1985-1989/V2Run_10_VS_4500_embeddings1985-1989ED32.txt]

6.398248020559549332e-03 -2.990603744983673096e-01 1.778452843427658081e-02 -1.265639252960681915e-02 1.243115216493606567e-02 2.164976298809051514e-01 -2.259391695261001587e-01 -2.524064853787422180e-02 -1.141537427902221680e-01 -7.748652249574661255e-02 -5.260097235441207886e-02 -3.009291589260101318e-01 3.201268017292022705e-01 9.755397588014602661e-02 1.293255388736724854e-01 -1.501587927341461182e-01 2.540036849677562714e-02 3.166143000125885010e-01 1.038390025496482849e-01 -2.465789914131164551e-01 3.836786448955535889e-01 -1.213266327977180481e-02 -1.250429451465606689e-01 2.186090201139450073e-01 -3.273344933986663818e-01 -2.440059557557106018e-02 1.677032411098480225e-01 2.244789525866508484e-02 2.797470800578594208e-02 -1.497598141431808472e-01 -1.716251112520694733e-02 -6.760569661855697632e-02
2.307957410812377930e-01 -2.892055809497833252e-01 5.269714072346687317e-02 4.463881999254226685e-02 1.061788499355316162e-01 2.310934811830520630e-01 -1.191021129488945007e-01 2.671746611595153809e-01 5.190489813685417175e-02 1.778757721185684204e-01 3.634583652019500732e-01 -1.069484949111938477e-01 2.042322009801864624e-01 -9.290014952421188354e-02 1.755892187356948853e-01 -4.910742118954658508e-02 8.732419461011886597e-02 1.032107472419738770e-01 -5.382421612739562988e-02 -7.759951055049896240e-02 2.937367260456085205e-01 2.027971744537353516e-01 8.408626914024353027e-02 2.329645492136478424e-02 -2.230262458324432373e-01 2.048642635345458984e-01 -9.766400605440139771e-02 6.887856870889663696e-02 -2.494127154350280762e-01 2.355027794837951660e-01 1.749649047851562500e-01 -1.735753417015075684e-01
-1.237571761012077332e-01 -9.091453254222869873e-02 1.606273055076599121e-01 -2.190100699663162231e-01 -4.957079142332077026e-02 -1.068998724222183228e-01 -9.319295175373554230e-03 3.924486637115478516e-01 9.561514854431152344e-02 -1.112397536635398865e-01 4.517577588558197021e-01 -1.118047311902046204e-01 1.897616982460021973e-01 -1.253859512507915497e-02 7.999074459075927734e-02 2.513903379440307617e-01 1.135498806834220886e-01 -3.173452243208885193e-02 8.588214404881000519e-03 -2.348727434873580933e-01 1.635217964649200439e-01 1.388759464025497437e-01 6.809511035680770874e-02 1.444857269525527954e-01 -2.187639474868774414e-01 1.712430119514465332e-01 -1.716962754726409912e-01 1.317555606365203857e-01 -2.374266237020492554e-01 3.933884203433990479e-02 2.002350986003875732e-02 -2.603476047515869141e-01
-6.785589735954999924e-03 -4.764741063117980957e-01 6.128391996026039124e-02 -2.536412179470062256e-01 1.613237112760543823e-01 1.322387456893920898e-01 -2.460794895887374878e-02 1.105822995305061340e-01 8.320741355419158936e-02 9.939336776733398438e-02 1.190596893429756165e-01 -1.097334027290344238e-01 -4.886537417769432068e-02 5.589452385902404785e-02 2.593459784984588623e-01 9.037917852401733398e-02 3.183609843254089355e-01 6.578656286001205444e-02 5.674182903021574020e-04 4.834130778908729553e-02 1.561354696750640869e-01 1.529815196990966797e-01 -1.964702308177947998e-01 2.583769857883453369e-01 -2.339372336864471436e-01 2.263051420450210571e-01 5.615857616066932678e-02 1.299173384904861450e-01 -2.458409219980239868e-01 -1.371495574712753296e-01 2.187162339687347412e-01 -1.015544235706329346e-01
-5.843166261911392212e-02 3.056495264172554016e-02 3.234047070145606995e-02 -2.037564367055892944e-01 1.939776986837387085e-01 1.781871318817138672e-01 -1.025309190154075623e-01 1.809288263320922852e-01 -6.167240068316459656e-02 7.950728386640548706e-02 2.006003856658935547e-01 -1.466076523065567017e-01 4.451203718781471252e-02 1.283523589372634888e-01 -3.556913137435913086e-02 -5.639537796378135681e-02 4.021168649196624756e-01 3.173997402191162109e-01 1.079003140330314636e-01 -8.709505945444107056e-02 6.842226535081863403e-02 4.406614303588867188e-01 -3.268092572689056396e-01 -1.218376010656356812e-01 -2.657158672809600830e-01 4.379343613982200623e-02 -1.749175637960433960e-01 1.197642609477043152e-01 -1.105509996414184570e-01 -3.419508039951324463e-02 1.100960373878479004e-01 2.338299155235290527e-02
4.457728471606969833e-03 -1.411015242338180542e-01 1.290095597505569458e-01 -3.896527886390686035e-01 -2.881083078682422638e-02 -6.698016822338104248e-02 9.673644602298736572e-02 5.226603150367736816e-02 5.358486250042915344e-02 -5.865855142474174500e-02 3.950219154357910156e-01 -3.080112040042877197e-01 5.454284697771072388e-02 4.315947368741035461e-02 3.189761564135551453e-02 -1.507576648145914078e-02 3.738429844379425049e-01 1.630222797393798828e-01 1.657711863517761230e-01 -1.420640200376510620e-01 5.489549040794372559e-02 1.270950585603713989e-01 -2.550640106201171875e-01 1.373326629400253296e-01 -2.676166892051696777e-01 1.338867992162704468e-01 2.478585690259933472e-01 1.682494133710861206e-01 -4.510153830051422119e-02 1.415533870458602905e-01 -1.334665063768625259e-02 1.107539832592010498e-01
-2.143084630370140076e-02 -2.833617627620697021e-01 1.941402554512023926e-01 -1.977611780166625977e-01 1.417148113250732422e-01 -8.389726281166076660e-02 -1.443188786506652832e-01 8.876258879899978638e-02 2.027856409549713135e-01 -5.314998328685760498e-02 1.918348968029022217e-01 -3.318330943584442139e-01 2.438635081052780151e-01 -1.393553912639617920e-01 -2.261964790523052216e-02 -1.626890897750854492e-01 1.653825044631958008e-01 2.994107902050018311e-01 6.515713036060333252e-02 -2.023951411247253418e-01 2.769478857517242432e-01 2.346058487892150879e-01 -1.278779059648513794e-01 6.904848664999008179e-02 -1.478828489780426025e-01 5.679120495915412903e-02 -8.260934054851531982e-02 2.065027654170989990e-01 -6.892497837543487549e-02 -1.185670197010040283e-01 -2.652235329151153564e-01 -1.053867787122726440e-01
1.247189044952392578e-01 -2.709777057170867920e-01 -3.980211541056632996e-02 -2.777037620544433594e-01 5.309359356760978699e-02 1.349312812089920044e-01 4.810944199562072754e-02 7.437205314636230469e-02 -1.040954887866973877e-01 2.356998920440673828e-01 1.307478547096252441e-01 -9.971777349710464478e-02 4.131863266229629517e-02 -6.696369498968124390e-02 1.868171989917755127e-01 3.810171782970428467e-01 2.782145142555236816e-01 1.048231497406959534e-01 -4.061629623174667358e-02 1.655866503715515137e-01 2.944214940071105957e-01 2.068942487239837646e-01 -1.431026458740234375e-01 1.679089367389678955e-01 -2.432425916194915771e-01 -4.881023615598678589e-02 -2.183053642511367798e-01 2.650947868824005127e-01 -1.208488494157791138e-01 -1.279897838830947876e-01 1.034022420644760132e-01 -8.346194773912429810e-02
3.428160771727561951e-02 -4.132591187953948975e-01 1.772414892911911011e-01 -3.000065311789512634e-02 -1.415646374225616455e-01 2.578423619270324707e-01 2.171524986624717712e-02 3.454997017979621887e-02 -1.762397289276123047e-01 6.245679035782814026e-02 8.838103711605072021e-02 -8.255822211503982544e-02 -1.133615970611572266e-01 -7.192957680672407150e-03 2.806527316570281982e-01 -1.114057600498199463e-01 3.370135724544525146e-01 1.568732261657714844e-01 -8.491313084959983826e-03 1.460878252983093262e-01 2.949209213256835938e-01 2.549131512641906738e-01 -1.926181763410568237e-01 2.309028506278991699e-01 -1.376434713602066040e-01 1.098162680864334106e-01 -1.682567298412322998e-01 -1.612301766872406006e-01 -2.510202825069427490e-01 -7.997199892997741699e-03 -2.098212577402591705e-02 5.537182837724685669e-02
-2.429834939539432526e-02 -8.058060705661773682e-02 9.954326599836349487e-02 -7.150274515151977539e-02 -2.172373235225677490e-01 -6.284952908754348755e-02 -2.032466977834701538e-01 -1.383467465639114380e-01 -1.151478514075279236e-01 -2.740298211574554443e-01 4.715244770050048828e-01 -5.608011037111282349e-03 1.212192103266716003e-01 8.428427577018737793e-02 1.412284523248672485e-01 3.365633189678192139e-01 2.040163874626159668e-01 1.566741764545440674e-01 -1.700247824192047119e-01 2.130246013402938843e-01 2.108054161071777344e-01 1.659406423568725586e-01 -1.839581429958343506e-01 -8.555830456316471100e-03 -1.402752846479415894e-01 1.317137293517589569e-02 1.493865102529525757e-01 8.003485389053821564e-03 8.804918080568313599e-02 -1.165870800614356995e-01 2.631443440914154053e-01 1.462861150503158569e-01
5.303178355097770691e-02 -2.887033522129058838e-01 3.335736393928527832e-01 -1.090097352862358093e-01 -2.274757474660873413e-01 2.159872055053710938e-01 8.745209127664566040e-02 7.787590473890304565e-02 7.378499209880828857e-02 -6.213605403900146484e-03 1.480570882558822632e-01 -4.487467557191848755e-02 -1.905141212046146393e-02 -9.828363358974456787e-02 8.651535958051681519e-03 8.893517660908401012e-04 -3.912789002060890198e-02 9.552183002233505249e-02 7.570653222501277924e-03 5.110718309879302979e-02 2.385571599006652832e-01 1.617070734500885010e-01 -2.521425783634185791e-01 2.984386384487152100e-01 -2.304656654596328735e-01 2.139962464570999146e-01 -2.919684350490570068e-01 1.773153394460678101e-01 -2.676573991775512695e-01 1.500189602375030518e-01 2.833150327205657959e-01 5.094099324196577072e-03
-4.152985215187072754e-01 -1.334352642297744751e-01 -1.081650257110595703e-01 3.682937473058700562e-02 6.648963689804077148e-02 1.578925922513008118e-02 -1.165720745921134949e-01 -1.698062941431999207e-02 -6.835663225501775742e-03 1.472052633762359619e-01 2.510202825069427490e-01 -2.641420960426330566e-01 2.002758830785751343e-01 -7.732430100440979004e-02 2.630689740180969238e-01 2.131117880344390869e-01 4.575115740299224854e-01 1.282606124877929688e-01 7.951042056083679199e-02 6.330022215843200684e-02 1.235652416944503784e-01 1.950921416282653809e-01 -4.616015776991844177e-02 1.860872507095336914e-01 -9.201931208372116089e-02 2.138884812593460083e-01 1.001287549734115601e-01 1.598597615957260132e-01 -1.136970371007919312e-01 3.748114407062530518e-02 6.143578514456748962e-02 -1.697674393653869629e-01
-2.526619657874107361e-02 -1.656573265790939331e-01 3.191947340965270996e-01 -4.944374039769172668e-02 -1.503701508045196533e-01 -1.545151919126510620e-01 -2.506422102451324463e-01 2.212239503860473633e-01 1.465844660997390747e-01 6.906113773584365845e-02 2.144581377506256104e-01 -2.438139617443084717e-01 -2.055145055055618286e-01 5.363354831933975220e-02 1.354510933160781860e-01 1.214195489883422852e-01 2.398737967014312744e-01 1.404900699853897095e-01 9.001943469047546387e-02 -2.851300537586212158e-01 3.431873321533203125e-01 -3.976786881685256958e-02 -2.142734825611114502e-01 3.385827839374542236e-01 -1.272813081741333008e-01 -1.345295924693346024e-02 -2.527619898319244385e-02 1.013689041137695312e-01 -1.389653384685516357e-01 -2.215800061821937561e-02 -4.772084578871726990e-02 5.898860096931457520e-02
-1.634423583745956421e-01 -6.530256569385528564e-02 1.614304818212985992e-02 -3.932884037494659424e-01 3.570391982793807983e-02 -7.270890474319458008e-02 -8.534156531095504761e-02 6.794669479131698608e-02 4.649529606103897095e-02 3.530792891979217529e-01 2.386533468961715698e-01 5.541530624032020569e-02 1.155834645032882690e-02 -6.034492701292037964e-02 -2.317658811807632446e-02 9.738358855247497559e-02 2.979146242141723633e-01 5.009219795465469360e-02 -1.962053924798965454e-01 7.500179857015609741e-02 3.462937474250793457e-01 -7.844144850969314575e-02 -2.321091592311859131e-01 1.338845491409301758e-01 5.551782622933387756e-02 2.450721263885498047e-01 -1.281979978084564209e-01 -5.480647087097167969e-02 -1.181922778487205505e-01 3.077201843261718750e-01 2.321800589561462402e-01 1.287229657173156738e-01
-1.193615049123764038e-01 -1.832573488354682922e-02 1.481083482503890991e-01 -1.079683303833007812e-01 -7.599194347858428955e-02 2.573656141757965088e-01 1.269786655902862549e-01 8.088735491037368774e-02 -1.327813416719436646e-01 2.126364260911941528e-01 2.368905097246170044e-01 -3.556935861706733704e-02 1.750557273626327515e-01 9.627145528793334961e-02 1.336857080459594727e-01 -6.025463342666625977e-02 1.557180136442184448e-01 -5.302779376506805420e-02 8.618007600307464600e-02 1.509087085723876953e-01 3.404527306556701660e-01 2.043942660093307495e-01 -8.607757091522216797e-02 5.167254209518432617e-01 -2.603320777416229248e-01 1.667180098593235016e-03 -1.368442028760910034e-01 1.330924332141876221e-01 -1.780084967613220215e-01 -8.829067647457122803e-02 1.921033412218093872e-01 7.444144785404205322e-02
-1.786694824695587158e-01 -4.309638440608978271e-01 8.142527192831039429e-02 -1.159344986081123352e-01 -1.535402089357376099e-01 -1.443969458341598511e-01 -1.213534250855445862e-01 4.189603030681610107e-02 -5.930873006582260132e-02 2.266523241996765137e-01 2.039179503917694092e-01 -7.861792296171188354e-02 -3.471960127353668213e-02 5.866420269012451172e-02 3.321923082694411278e-03 2.064139693975448608e-01 2.397907525300979614e-01 1.970474235713481903e-02 2.708635851740837097e-02 -2.377171814441680908e-01 1.465393900871276855e-01 1.327482759952545166e-01 -2.741304636001586914e-01 -1.216922029852867126e-01 -2.771268039941787720e-02 4.271366298198699951e-01 -6.820757687091827393e-02 6.983625888824462891e-02 -1.774397343397140503e-01 2.320127487182617188e-01 1.687522083520889282e-01 -2.709774859249591827e-02
-9.321936219930648804e-02 7.033015042543411255e-02 2.556959688663482666e-01 -1.041444614529609680e-01 -1.119596809148788452e-01 1.998003125190734863e-01 1.526967622339725494e-02 1.743843220174312592e-02 1.801187843084335327e-01 7.243196666240692139e-02 3.414838612079620361e-01 -1.289492249488830566e-01 9.988810122013092041e-02 3.751732781529426575e-02 2.110350877046585083e-01 -1.578692533075809479e-02 3.837959468364715576e-01 2.620996534824371338e-01 -4.823442175984382629e-02 -1.361571252346038818e-01 3.332062065601348877e-01 2.667254395782947540e-02 -1.953322291374206543e-01 1.424656212329864502e-01 -3.559513390064239502e-01 -3.463126777205616236e-04 1.904526799917221069e-01 1.493012160062789917e-01 8.398544043302536011e-02 -7.175602018833160400e-02 -9.320954978466033936e-02 1.297750771045684814e-01
-1.984937675297260284e-02 -2.051434367895126343e-01 1.661459654569625854e-01 -2.538076937198638916e-01 -1.155918464064598083e-02 2.174034714698791504e-01 -3.386350572109222412e-01 3.051826544106006622e-02 5.482234805822372437e-02 -9.713172167539596558e-02 2.021032869815826416e-01 -8.225407451391220093e-02 -1.034530475735664368e-01 -6.121120229363441467e-02 4.461869224905967712e-02 1.360398977994918823e-01 1.581687033176422119e-01 4.521801471710205078e-01 -6.905085593461990356e-02 2.068276256322860718e-01 -4.893289133906364441e-02 -2.655459940433502197e-01 -4.631744325160980225e-02 2.733716964721679688e-01 -1.503165662288665771e-01 1.632454395294189453e-01 -1.997275277972221375e-02 -2.925380691885948181e-02 1.653883904218673706e-01 1.136851683259010315e-01 2.967433333396911621e-01 -4.299234971404075623e-02
2.299726195633411407e-02 -2.724938392639160156e-01 7.057419419288635254e-02 -2.088102549314498901e-01 3.917245194315910339e-02 3.598141670227050781e-02 -3.132976591587066650e-01 1.239914372563362122e-01 1.832774840295314789e-02 -4.316000267863273621e-02 2.566213905811309814e-01 -1.167608983814716339e-02 4.041655659675598145e-01 1.590086705982685089e-02 2.086530774831771851e-01 3.658006787300109863e-01 2.924246788024902344e-01 1.292916387319564819e-01 4.738784953951835632e-02 4.785833507776260376e-02 -7.930490188300609589e-03 7.697090972214937210e-03 -3.336059451103210449e-01 2.803121320903301239e-02 1.822059601545333862e-01 2.540829777717590332e-01 1.786578446626663208e-02 -1.119064614176750183e-01 -1.028482839465141296e-01 -9.026896953582763672e-02 5.332033336162567139e-02 -2.210519742220640182e-03
-1.653911322355270386e-01 -3.159106373786926270e-01 1.188517212867736816e-01 -1.555782854557037354e-01 -1.216218434274196625e-02 -7.217887043952941895e-02 -1.418047249317169189e-01 1.038842126727104187e-01 -1.463338583707809448e-01 -1.984789781272411346e-02 4.557202383875846863e-02 -1.697864234447479248e-01 -2.709185890853404999e-02 -4.998766817152500153e-03 -1.318355500698089600e-01 6.658709608018398285e-03 8.593510836362838745e-02 2.688127458095550537e-01 -7.990774512290954590e-02 2.613655328750610352e-01 2.822221517562866211e-01 1.560290157794952393e-01 -1.421446353197097778e-01 1.463714092969894409e-01 -3.147364556789398193e-01 -1.989773809909820557e-01 1.905687712132930756e-02 7.463806867599487305e-02 -2.398848384618759155e-01 3.408826589584350586e-01 1.683712601661682129e-01 -2.841054499149322510e-01
7.714289426803588867e-02 -2.041266560554504395e-01 1.704766228795051575e-02 -5.758311599493026733e-02 1.344236582517623901e-01 3.004880845546722412e-01 1.447271257638931274e-01 8.690091222524642944e-02 5.990722402930259705e-02 3.013191372156143188e-02 3.589838147163391113e-01 -1.727649122476577759e-01 7.008146494626998901e-02 -2.624728381633758545e-01 6.196558475494384766e-02 5.690452456474304199e-02 2.340924441814422607e-01 2.309026420116424561e-01 -1.432962268590927124e-01 4.232957586646080017e-02 6.055662781000137329e-02 7.243931293487548828e-02 -3.510942161083221436e-01 1.680807322263717651e-01 -2.922430634498596191e-01 -2.197890579700469971e-01 -1.053932774811983109e-02 2.652975358068943024e-02 -3.738157749176025391e-01 -2.596312947571277618e-02 5.774233955889940262e-03 4.440277814865112305e-02
-1.956143528223037720e-01 -2.258663326501846313e-01 2.051624208688735962e-01 -2.451419383287429810e-01 5.652751028537750244e-02 1.580273956060409546e-01 -2.032306641340255737e-01 -4.579121619462966919e-02 1.771536469459533691e-01 -2.154381014406681061e-02 3.209669589996337891e-01 -2.655168175697326660e-01 -1.195166842080652714e-03 -1.245642546564340591e-02 2.717083692550659180e-01 2.515806257724761963e-02 3.769105374813079834e-01 -3.165270015597343445e-02 1.064096465706825256e-01 -4.365658387541770935e-02 2.652905285358428955e-01 2.970440685749053955e-01 -6.752260960638523102e-03 7.527995854616165161e-02 -2.026039510965347290e-01 -2.024988681077957153e-01 2.215298078954219818e-02 -1.069583892822265625e-01 -1.183302849531173706e-01 -3.384076058864593506e-02 1.571613550186157227e-01 5.032676458358764648e-02
-1.287754476070404053e-01 -1.967823505401611328e-01 2.784157693386077881e-01 5.050078779458999634e-02 7.483855634927749634e-02 2.194741219282150269e-01 -2.417466193437576294e-01 7.190141826868057251e-02 -1.463065594434738159e-01 4.360889643430709839e-02 1.519525796175003052e-01 -2.085136920213699341e-01 -5.208114534616470337e-02 -1.299282610416412354e-01 4.147850722074508667e-02 -7.576753199100494385e-02 1.616624146699905396e-01 2.718346118927001953e-01 -1.157838851213455200e-01 -1.527221649885177612e-01 1.546609252691268921e-01 -8.646775782108306885e-02 -7.301743328571319580e-02 2.808454632759094238e-01 -4.020887315273284912e-01 -5.554357916116714478e-02 1.028206348419189453e-01 -1.004932448267936707e-01 5.143935978412628174e-02 -3.054270148277282715e-01 2.281658947467803955e-01 -2.110290825366973877e-01
-3.279010951519012451e-01 6.331686675548553467e-02 -3.510038182139396667e-02 5.610275641083717346e-02 -3.010598719120025635e-01 3.428241610527038574e-02 -2.623924612998962402e-01 2.272629886865615845e-01 -8.944609761238098145e-02 -1.054746955633163452e-01 3.039259314537048340e-01 -1.427571475505828857e-01 4.210673570632934570e-01 2.786240875720977783e-01 1.913088373839855194e-02 -1.100942716002464294e-01 -6.765779852867126465e-02 -7.906606793403625488e-02 -1.809587180614471436e-01 -8.528541773557662964e-03 -1.966730691492557526e-03 -1.559275668114423752e-03 -2.395949810743331909e-01 1.520216315984725952e-01 -2.226835489273071289e-01 -2.550357580184936523e-01 -2.521448209881782532e-02 1.934713497757911682e-02 -1.523338854312896729e-01 8.441936969757080078e-02 9.359836578369140625e-03 4.751939326524734497e-02
7.735447585582733154e-02 -1.901258379220962524e-01 2.167513966560363770e-01 -1.557650417089462280e-01 8.501637727022171021e-02 2.659609355032444000e-02 1.006633564829826355e-01 1.975212842226028442e-01 1.183497384190559387e-01 1.561190336942672729e-01 3.011399507522583008e-01 -1.951799839735031128e-01 2.721208333969116211e-01 1.724507212638854980e-01 2.012322694063186646e-01 -6.999283283948898315e-02 1.360393166542053223e-01 2.709273993968963623e-01 -1.222619041800498962e-01 -2.844665572047233582e-02 4.795512184500694275e-02 -1.785141974687576294e-01 -2.090567648410797119e-01 1.430909037590026855e-01 -2.380044162273406982e-01 1.279566138982772827e-01 1.944836974143981934e-01 3.010739386081695557e-01 -2.232187613844871521e-02 -6.092165410518646240e-02 -2.456029318273067474e-02 3.176243305206298828e-01
-3.564121201634407043e-02 -1.548217535018920898e-01 2.107334583997726440e-01 -2.593713700771331787e-01 1.508583314716815948e-02 1.794790327548980713e-01 2.623535394668579102e-01 1.703132539987564087e-01 -2.227370440959930420e-02 7.602565735578536987e-02 4.322913289070129395e-01 -4.453023523092269897e-02 2.374961525201797485e-01 5.658243224024772644e-02 2.310693562030792236e-01 -2.666823752224445343e-02 3.993462771177291870e-02 2.753095030784606934e-01 -1.710425876080989838e-02 -1.507204920053482056e-01 8.543849736452102661e-02 2.155633121728897095e-01 -2.312051206827163696e-01 2.036494463682174683e-01 -1.206171065568923950e-01 1.600862890481948853e-01 7.351045310497283936e-02 2.883578538894653320e-01 -2.391309477388858795e-02 3.022406809031963348e-02 -1.785778403282165527e-01 1.129409074783325195e-01
-8.259070664644241333e-02 -2.466475367546081543e-01 1.494454294443130493e-01 -8.579509705305099487e-02 1.254430115222930908e-01 2.439099103212356567e-01 -1.090686861425638199e-02 1.623045653104782104e-01 -1.039536520838737488e-01 6.676747929304838181e-03 3.509177267551422119e-02 -8.113562315702438354e-02 3.710683882236480713e-01 1.192978322505950928e-01 1.596094220876693726e-01 -3.403365015983581543e-01 1.508678942918777466e-01 -3.286138549447059631e-02 -3.728222474455833435e-02 -2.486387342214584351e-01 7.475543022155761719e-02 5.921442434191703796e-02 -1.552946865558624268e-01 1.802824735641479492e-01 -2.786276638507843018e-01 -5.555954948067665100e-02 -1.790249347686767578e-01 1.762685030698776245e-01 -4.318897724151611328e-01 7.542664557695388794e-02 8.554019033908843994e-03 -1.300155837088823318e-02
-2.291755825281143188e-01 -2.440517246723175049e-01 9.404544532299041748e-02 8.012375980615615845e-02 6.831871718168258667e-02 5.626591295003890991e-02 -1.794798970222473145e-01 -8.485428057610988617e-03 5.029364302754402161e-02 8.694502711296081543e-02 -4.324452951550483704e-02 -3.933621346950531006e-01 2.526938021183013916e-01 -1.410572230815887451e-01 7.570115476846694946e-02 1.413699798285961151e-02 2.054932713508605957e-01 6.479708850383758545e-02 -1.284852176904678345e-01 7.665894180536270142e-02 1.940172016620635986e-01 7.197672128677368164e-02 -3.739842474460601807e-01 1.807230263948440552e-01 -3.000463843345642090e-01 3.388191461563110352e-01 -6.990464869886636734e-03 -1.118268519639968872e-01 -1.821654736995697021e-01 1.040501985698938370e-02 7.990226894617080688e-02 -1.869318187236785889e-01
1.630602478981018066e-01 -9.762089699506759644e-02 3.020438253879547119e-01 -2.805182039737701416e-01 1.814818680286407471e-01 -1.734908670186996460e-02 -2.648367173969745636e-02 2.189589478075504303e-02 6.643454730510711670e-02 1.427059173583984375e-01 3.507392108440399170e-01 -8.164317905902862549e-02 1.891584992408752441e-01 6.475276499986648560e-02 2.259578108787536621e-01 -5.339919775724411011e-02 5.504117533564567566e-02 1.925721466541290283e-01 -1.472153067588806152e-01 -9.805344790220260620e-02 1.951589137315750122e-01 2.183942496776580811e-01 -3.676606714725494385e-01 1.218669340014457703e-01 -2.088723033666610718e-01 2.658039331436157227e-01 1.750353127717971802e-01 1.216214373707771301e-01 -1.242777928709983826e-01 -2.075107395648956299e-02 -5.831687897443771362e-02 1.581281423568725586e-01
3.568755229935050011e-03 -1.964628696441650391e-01 2.426630705595016479e-01 -2.784014344215393066e-01 1.260683089494705200e-01 1.466700136661529541e-01 2.454447746276855469e-01 -1.337177772074937820e-02 -1.191252768039703369e-01 9.050061926245689392e-03 2.310065478086471558e-01 -6.437217444181442261e-02 7.292689383029937744e-02 8.773485571146011353e-02 2.784245014190673828e-01 -1.140843182802200317e-01 1.290158927440643311e-01 3.178487420082092285e-01 -1.007923390716314316e-02 -3.165712207555770874e-02 3.891740739345550537e-01 -7.924212515354156494e-02 -1.647776961326599121e-01 2.255800366401672363e-01 -2.532797455787658691e-01 1.168877780437469482e-01 2.727581560611724854e-01 1.299930959939956665e-01 -5.023238435387611389e-02 -7.358141988515853882e-02 6.640356034040451050e-02 1.258248686790466309e-01
-2.584847211837768555e-01 3.893376793712377548e-03 1.307586133480072021e-01 -3.091279976069927216e-02 8.623064495623111725e-03 -1.687819361686706543e-01 -1.124777421355247498e-01 4.245909154415130615e-01 2.296688035130500793e-02 -1.488729268312454224e-01 2.244766503572463989e-01 -2.059634029865264893e-01 2.116485536098480225e-01 -8.310956507921218872e-02 1.337987184524536133e-01 1.064609922468662262e-02 2.287893593311309814e-01 1.277470737695693970e-01 -2.262464016675949097e-01 -3.014852404594421387e-01 1.829949021339416504e-01 -1.617253012955188751e-02 -7.046447694301605225e-02 2.405953407287597656e-01 -3.339344561100006104e-01 -8.236840367317199707e-03 5.366340652108192444e-02 1.329576373100280762e-01 -2.604130804538726807e-01 -3.107748925685882568e-02 -3.493579337373375893e-03 -1.149955950677394867e-02
-1.682106703519821167e-01 -1.544481366872787476e-01 7.969618774950504303e-03 -1.290686726570129395e-01 -2.057474404573440552e-01 7.162447087466716766e-03 -3.203201591968536377e-01 -5.500460416078567505e-02 -1.288136094808578491e-01 1.059467196464538574e-01 3.002270460128784180e-01 -1.350193470716476440e-01 2.492056339979171753e-01 -1.353928446769714355e-01 2.266236841678619385e-01 -7.732777297496795654e-02 -7.565718889236450195e-02 2.153574526309967041e-01 8.699674159288406372e-02 3.633601963520050049e-02 -2.623943425714969635e-02 1.112697198987007141e-01 -4.224620759487152100e-01 6.521471589803695679e-02 -5.361633002758026123e-02 3.659304603934288025e-02 4.942695423960685730e-02 5.957578495144844055e-02 -1.494200229644775391e-01 -5.146713927388191223e-02 4.124989211559295654e-01 2.168726176023483276e-01
-1.581595391035079956e-01 -2.032629847526550293e-01 4.009148105978965759e-02 -9.267009049654006958e-02 2.697485983371734619e-01 -1.348180323839187622e-01 -2.784984707832336426e-01 1.538985818624496460e-01 1.904854774475097656e-01 -8.423440158367156982e-02 3.285104632377624512e-01 -3.418959379196166992e-01 7.434016559273004532e-03 -1.560686975717544556e-01 -2.907775156199932098e-02 1.546192169189453125e-01 7.430703192949295044e-02 6.336249411106109619e-02 -1.458923220634460449e-01 -3.134902417659759521e-01 2.348797917366027832e-01 2.261835336685180664e-01 -5.376984551548957825e-02 5.744838714599609375e-02 -3.234774172306060791e-01 6.326117366552352905e-02 -1.214845180511474609e-01 1.052816882729530334e-01 -8.111947029829025269e-02 3.962119668722152710e-02 1.719582229852676392e-01 1.061495579779148102e-02
-2.222810871899127960e-02 -3.188740909099578857e-01 -2.322231531143188477e-01 -2.249336242675781250e-02 -2.801868617534637451e-01 5.944167450070381165e-02 -2.561443746089935303e-01 3.749793395400047302e-02 -1.398263685405254364e-02 1.310626715421676636e-01 2.948072850704193115e-01 -1.675469577312469482e-01 1.834339052438735962e-01 -1.138103753328323364e-01 1.803642362356185913e-01 -2.040781825780868530e-01 1.376101281493902206e-02 2.287160605192184448e-01 -1.933535635471343994e-01 -6.905313581228256226e-02 1.238608434796333313e-01 1.529461890459060669e-02 -7.353103905916213989e-02 3.173732459545135498e-01 2.302654981613159180e-01 -6.288077682256698608e-02 -3.375064581632614136e-02 3.450277447700500488e-01 -1.696143150329589844e-01 -8.535420149564743042e-02 4.807223752140998840e-02 -9.651043266057968140e-02
-1.328838169574737549e-01 -2.490532249212265015e-01 1.405114978551864624e-01 -2.446286827325820923e-01 7.478777319192886353e-02 1.514971703290939331e-01 9.403637796640396118e-02 1.343252509832382202e-01 4.884600266814231873e-02 -5.260330066084861755e-02 3.245669603347778320e-01 -2.787086069583892822e-01 1.200762018561363220e-01 1.445304304361343384e-01 2.719788253307342529e-01 -1.051307767629623413e-01 2.004924565553665161e-01 2.257734835147857666e-01 -1.677631735801696777e-01 -1.323247700929641724e-02 2.874844074249267578e-01 1.347177177667617798e-01 -1.813374757766723633e-01 -6.183523684740066528e-02 -1.795065104961395264e-01 3.028061240911483765e-02 2.596215605735778809e-01 1.372942794114351273e-02 -1.203819140791893005e-01 -5.488678067922592163e-02 -2.700631618499755859e-01 1.691927611827850342e-01
-9.109938144683837891e-02 -1.950311809778213501e-01 1.203407049179077148e-01 -4.127546548843383789e-01 1.772786676883697510e-01 2.885245978832244873e-01 -1.330063939094543457e-01 4.539458022918552160e-04 7.465488463640213013e-02 1.718629151582717896e-02 3.100199103355407715e-01 -1.740422695875167847e-01 -2.696658372879028320e-01 1.366146504878997803e-01 -1.507385913282632828e-02 -1.529438346624374390e-01 3.905142471194267273e-02 2.853285670280456543e-01 5.442547425627708435e-02 -1.144277155399322510e-01 1.572524895891547203e-03 2.479184418916702271e-01 -2.819314897060394287e-01 2.088314145803451538e-01 -2.025584280490875244e-01 1.442859172821044922e-01 5.562586337327957153e-02 1.594437099993228912e-02 1.022409424185752869e-01 -1.007153466343879700e-02 -2.047481015324592590e-02 -1.716115772724151611e-01
3.477337956428527832e-02 -1.833215951919555664e-01 -3.159009218215942383e-01 -1.547408550977706909e-01 -1.221618577837944031e-01 -7.989121973514556885e-02 -6.180970743298530579e-02 -2.522878944873809814e-01 -1.033319905400276184e-01 6.183496862649917603e-02 2.367846071720123291e-01 -1.705678105354309082e-01 1.460898369550704956e-01 -1.702876389026641846e-01 1.774422079324722290e-01 -1.990603506565093994e-01 1.163666248321533203e-01 -4.415212199091911316e-02 6.731124222278594971e-02 -1.623473763465881348e-01 -2.122135274112224579e-02 1.564378440380096436e-01 -3.435863852500915527e-01 3.052133917808532715e-01 -4.265525043010711670e-01 1.843822188675403595e-02 2.457738108932971954e-02 6.845261156558990479e-02 1.459868103265762329e-01 2.778167277574539185e-02 1.978545337915420532e-01 -1.557239517569541931e-02
-9.569395333528518677e-02 -7.838696241378784180e-02 -3.867592290043830872e-02 -2.268762588500976562e-01 -1.277286261320114136e-01 1.105032712221145630e-01 1.031954884529113770e-01 -3.892215341329574585e-02 2.075147442519664764e-02 7.291399687528610229e-02 2.933335304260253906e-01 1.025826670229434967e-02 -1.707663387060165405e-01 2.115309610962867737e-02 2.332950979471206665e-01 1.138642504811286926e-01 -4.500944167375564575e-02 6.514821946620941162e-02 -2.833270132541656494e-01 -1.478032022714614868e-01 4.292412400245666504e-01 -6.948965042829513550e-02 -7.178953289985656738e-02 -6.155994534492492676e-02 -4.399454593658447266e-01 2.874719202518463135e-01 -2.946526706218719482e-01 1.170875597745180130e-02 -1.945111714303493500e-02 -1.694239974021911621e-01 2.466246485710144043e-02 5.377578362822532654e-02
-1.481841318309307098e-02 8.483758568763732910e-02 2.561062276363372803e-01 -4.175286591053009033e-01 1.129036694765090942e-01 1.385663598775863647e-01 2.325959689915180206e-02 5.511999130249023438e-02 2.048727869987487793e-01 1.313912421464920044e-01 3.976346850395202637e-01 -4.216457605361938477e-01 2.231466770172119141e-02 5.794339627027511597e-02 7.597542554140090942e-02 1.345371752977371216e-01 2.107783555984497070e-01 3.129965364933013916e-01 -2.164615504443645477e-02 -5.618341267108917236e-02 1.664782166481018066e-01 7.164718210697174072e-02 -4.744383320212364197e-02 2.341767698526382446e-01 -3.444158285856246948e-02 1.647642999887466431e-01 -7.592862099409103394e-02 7.669547945261001587e-02 -2.605174668133258820e-02 -3.234836831688880920e-02 -4.443404823541641235e-02 1.209736987948417664e-01
1.377011537551879883e-01 -9.568911045789718628e-02 -1.432750225067138672e-01 -2.732822597026824951e-01 1.037563681602478027e-01 6.326740235090255737e-02 -1.311779022216796875e-01 2.493041753768920898e-01 2.121111005544662476e-01 -8.732691407203674316e-02 1.267600804567337036e-01 1.977630257606506348e-01 3.614322245121002197e-01 1.200691908597946167e-01 3.655675351619720459e-01 1.233451291918754578e-01 -1.243174597620964050e-01 1.370414495468139648e-01 -1.657113581895828247e-01 7.673104107379913330e-02 1.506919413805007935e-01 -4.328878596425056458e-02 7.201734185218811035e-02 2.123773992061614990e-01 -1.514491736888885498e-01 -1.722272634506225586e-01 -2.206898778676986694e-01 -1.543407440185546875e-01 -1.835708618164062500e-01 -2.006541937589645386e-01 1.920592486858367920e-01 4.916028305888175964e-02
-9.637518972158432007e-02 -5.309046804904937744e-02 2.183318287134170532e-01 -2.015586197376251221e-01 -2.921044453978538513e-02 2.473718374967575073e-01 3.933446109294891357e-02 1.985803395509719849e-01 1.767898499965667725e-01 1.666532307863235474e-01 3.295499980449676514e-01 -2.326533943414688110e-01 2.422673068940639496e-02 8.997838944196701050e-02 -2.854931354522705078e-02 -8.775020949542522430e-03 3.202561140060424805e-01 3.066771626472473145e-01 -7.355804741382598877e-02 -1.903320997953414917e-01 -7.026748359203338623e-02 2.369813993573188782e-02 -2.537883818149566650e-01 2.322695702314376831e-01 -3.875215053558349609e-01 1.794198453426361084e-01 -4.805793613195419312e-02 -2.674737572669982910e-02 8.696939796209335327e-02 -4.682277515530586243e-02 -4.530678689479827881e-02 -7.700759917497634888e-02
1.069948524236679077e-01 -2.420419752597808838e-01 -5.420398339629173279e-02 5.182247608900070190e-02 -2.859580144286155701e-02 2.122333832085132599e-02 -3.303567171096801758e-01 3.288623690605163574e-01 -1.306020021438598633e-01 -2.194008976221084595e-01 1.252087801694869995e-01 -2.483393996953964233e-02 1.785953342914581299e-01 4.095784574747085571e-02 -6.208952143788337708e-02 2.455660849809646606e-01 5.654439795762300491e-03 2.237850278615951538e-01 -2.076190859079360962e-01 -1.047263815999031067e-01 3.935460373759269714e-02 1.500920504331588745e-01 7.969375699758529663e-02 1.320773363113403320e-01 -1.128737553954124451e-01 1.668831408023834229e-01 -1.292060166597366333e-01 8.911935985088348389e-02 -4.973710165359079838e-04 -4.724821075797080994e-02 3.596156835556030273e-01 4.215814769268035889e-01
4.719768837094306946e-02 -2.132914215326309204e-01 -1.226287558674812317e-01 -1.456061601638793945e-01 6.874853372573852539e-02 1.008807718753814697e-01 -2.229153960943222046e-01 2.283099442720413208e-01 -2.510337531566619873e-01 2.943365573883056641e-01 2.191888689994812012e-01 2.280720919370651245e-01 1.087417230010032654e-01 1.049150228500366211e-01 2.943142354488372803e-01 2.411617636680603027e-01 1.396890264004468918e-02 1.255428344011306763e-01 -4.764501005411148071e-02 2.231068164110183716e-01 3.429859504103660583e-02 -1.635481119155883789e-01 -1.891395002603530884e-01 -4.674767330288887024e-02 -3.375827372074127197e-01 -1.233673766255378723e-01 -1.966678798198699951e-01 -6.666009873151779175e-02 6.756488978862762451e-02 -1.961944252252578735e-01 1.382326334714889526e-01 -1.167927309870719910e-01
-4.968078806996345520e-02 -3.135246336460113525e-01 -7.690558582544326782e-02 -3.910973072052001953e-01 5.439095944166183472e-02 4.219117015600204468e-02 -7.386624813079833984e-02 2.092605978250503540e-01 1.216451600193977356e-01 4.525709450244903564e-01 3.880242407321929932e-01 2.799635380506515503e-02 9.448760002851486206e-02 1.101240739226341248e-01 -6.190785393118858337e-02 1.137201413512229919e-01 2.187156230211257935e-01 1.216019615530967712e-01 -5.867250636219978333e-02 -3.067440688610076904e-01 1.479472219944000244e-01 9.341192245483398438e-02 -1.801382601261138916e-01 1.837165094912052155e-02 -4.469471424818038940e-02 -1.022303104400634766e-01 1.046787649393081665e-01 -5.296522751450538635e-02 5.719373933970928192e-03 9.656784124672412872e-03 -4.416333045810461044e-03 1.663635224103927612e-01
-2.827467620372772217e-01 -4.347671866416931152e-01 -3.701518103480339050e-02 -1.635667830705642700e-01 -2.757664620876312256e-01 2.733314409852027893e-03 -3.444245755672454834e-01 3.161241859197616577e-02 2.920673973858356476e-02 2.422318421304225922e-02 2.357060089707374573e-02 -7.722537219524383545e-02 4.412343204021453857e-01 -1.178264990448951721e-02 1.865210980176925659e-01 -1.579681485891342163e-01 -3.909012675285339355e-02 -1.787233911454677582e-02 2.152108587324619293e-03 -1.378389447927474976e-01 8.304397016763687134e-02 1.404479146003723145e-01 1.608670316636562347e-02 1.507604420185089111e-01 -1.755198091268539429e-01 -1.361386384814977646e-02 -9.916567802429199219e-02 -2.085507810115814209e-01 -1.535826772451400757e-01 1.255348771810531616e-01 2.103834152221679688e-01 7.941574603319168091e-02
2.044132351875305176e-02 -2.190112918615341187e-01 5.769976601004600525e-02 -3.865488991141319275e-02 1.664450828684493899e-04 -9.323985129594802856e-02 -3.671948015689849854e-01 6.377530097961425781e-02 -1.854591220617294312e-01 -2.266975641250610352e-01 6.857279688119888306e-02 -2.441883832216262817e-01 4.425964877009391785e-02 1.708199083805084229e-01 8.921273052692413330e-02 1.860253065824508667e-01 2.316677272319793701e-01 3.672684729099273682e-01 -1.422780901193618774e-01 1.232642605900764465e-01 2.232078760862350464e-01 -1.831255555152893066e-01 -9.144958853721618652e-02 3.625163733959197998e-01 3.567383065819740295e-02 -9.802337735891342163e-02 9.663861244916915894e-02 5.089540034532546997e-03 1.483663171529769897e-01 -1.422531604766845703e-01 5.943372962065041065e-04 2.564253211021423340e-01
1.305741816759109497e-02 -2.791463434696197510e-01 -7.135624997317790985e-03 -3.814799338579177856e-02 -6.377651542425155640e-02 -2.339675836265087128e-02 -3.297986984252929688e-01 2.096164599061012268e-02 -7.091524451971054077e-02 6.033240258693695068e-02 4.073641598224639893e-01 -1.879922598600387573e-01 3.807409107685089111e-01 4.854348674416542053e-02 2.842456698417663574e-01 -1.211113631725311279e-01 1.427341550588607788e-01 2.403482794761657715e-01 -6.171610206365585327e-02 6.294530630111694336e-02 5.861236527562141418e-02 8.851164579391479492e-02 2.082405146211385727e-03 -1.142126843333244324e-01 7.284454256296157837e-02 -7.937113940715789795e-02 1.184494420886039734e-01 -1.966616213321685791e-01 2.575861513614654541e-01 8.576380088925361633e-03 2.372431904077529907e-01 2.378850877285003662e-01
-1.301222741603851318e-01 -2.786351442337036133e-01 8.085235953330993652e-02 -5.920321494340896606e-02 1.022518891841173172e-02 1.402209550142288208e-01 1.189168691635131836e-01 2.423697710037231445e-02 -4.465914145112037659e-02 1.297518610954284668e-01 3.166126012802124023e-01 -8.084398508071899414e-02 2.603572607040405273e-01 -2.435560524463653564e-02 2.286666333675384521e-01 1.162126585841178894e-01 1.002841219305992126e-01 -2.172673679888248444e-02 -1.728498637676239014e-01 -1.457102596759796143e-01 2.001295685768127441e-01 3.511053025722503662e-01 -1.416976451873779297e-01 1.286585927009582520e-01 -2.376908510923385620e-01 -2.459311038255691528e-01 -1.043604873120784760e-02 4.214489087462425232e-02 -1.525172144174575806e-01 -1.398613601922988892e-01 9.645330905914306641e-02 -4.105187356472015381e-01
2.442041188478469849e-01 -9.351217746734619141e-02 1.860716044902801514e-01 -1.795576512813568115e-01 -5.587897822260856628e-02 1.942489296197891235e-01 7.144810259342193604e-02 1.194102540612220764e-01 6.560239940881729126e-02 1.605547666549682617e-01 3.840028047561645508e-01 -3.487563729286193848e-01 -7.143275439739227295e-02 1.514047533273696899e-01 -3.073400445282459259e-02 -1.117665618658065796e-01 -9.326136112213134766e-02 5.435634404420852661e-02 -3.149123787879943848e-01 -2.617847025394439697e-01 2.205025404691696167e-01 6.055437400937080383e-02 -2.624945342540740967e-01 1.712173968553543091e-01 -2.399873882532119751e-01 -7.031207531690597534e-02 6.931292265653610229e-02 1.324794739484786987e-01 -5.853449553251266479e-02 1.422254741191864014e-01 7.613056898117065430e-02 1.403612792491912842e-01
-2.264057658612728119e-02 -2.717501819133758545e-01 2.071698904037475586e-01 -8.762001991271972656e-02 1.069623883813619614e-02 1.529408097267150879e-01 -8.378169685602188110e-02 6.208687648177146912e-02 -4.038397967815399170e-02 2.619383633136749268e-01 1.927208155393600464e-01 -4.803794920444488525e-01 -1.280446797609329224e-01 -1.983625888824462891e-01 -4.910112544894218445e-02 6.958182901144027710e-02 1.601846367120742798e-01 2.935318350791931152e-01 -9.283760190010070801e-02 -1.253180652856826782e-01 1.529110521078109741e-01 -1.521738171577453613e-01 -2.078048586845397949e-01 -4.433248192071914673e-02 -3.654733002185821533e-01 -4.377586022019386292e-02 -2.633770406246185303e-01 -3.842620179057121277e-03 1.575700007379055023e-02 4.062911868095397949e-02 4.834572970867156982e-02 -5.082364380359649658e-02
-2.603614330291748047e-01 -2.419064044952392578e-01 1.418590545654296875e-01 5.386170372366905212e-02 8.819835633039474487e-02 -1.939622312784194946e-01 7.397481799125671387e-02 1.997887343168258667e-01 8.013793081045150757e-02 -3.677787492051720619e-03 3.371792733669281006e-01 -1.800797730684280396e-01 2.596210539340972900e-01 4.159620776772499084e-02 1.519204527139663696e-01 1.724656969308853149e-01 2.385573238134384155e-01 -9.679523855447769165e-02 1.112457141280174255e-01 -1.272524744272232056e-01 1.168348416686058044e-01 1.267485227435827255e-02 -2.065604925155639648e-01 2.875880002975463867e-01 -1.254833489656448364e-01 1.897274851799011230e-01 -6.724540889263153076e-02 -2.790728211402893066e-01 1.151245012879371643e-01 -9.945700317621231079e-02 2.519340515136718750e-01 1.748518943786621094e-01
-6.573554128408432007e-02 -1.570080518722534180e-01 7.184427976608276367e-02 -2.020325958728790283e-01 7.757963985204696655e-02 -1.057978272438049316e-01 -7.487454265356063843e-02 6.115424633026123047e-02 -2.231253832578659058e-01 3.338249623775482178e-01 1.969548016786575317e-01 -3.883311748504638672e-01 1.357706189155578613e-01 6.019002944231033325e-02 -1.154825910925865173e-01 1.381372660398483276e-01 1.495949327945709229e-01 2.616156637668609619e-02 -1.337984502315521240e-01 -1.934456676244735718e-01 8.173926919698715210e-02 2.929527461528778076e-01 -1.276781708002090454e-01 2.373741865158081055e-01 -3.429368138313293457e-01 -4.289088025689125061e-02 -1.083696186542510986e-01 -1.331067550927400589e-02 6.943371891975402832e-02 -1.885024248622357845e-03 2.260578274726867676e-01 -2.497383356094360352e-01
-4.120076894760131836e-01 -1.999254822731018066e-01 -8.712678402662277222e-02 -4.216418415307998657e-02 -1.626598238945007324e-01 1.845319271087646484e-01 -1.207025125622749329e-01 7.236401736736297607e-02 -1.283771991729736328e-01 2.062186300754547119e-01 2.535678148269653320e-01 2.010272890329360962e-01 3.671647310256958008e-01 1.374634820967912674e-02 -3.834750130772590637e-02 -7.522346079349517822e-02 1.875163912773132324e-01 2.947202920913696289e-01 -9.006007574498653412e-03 -3.455840051174163818e-02 1.944939345121383667e-01 8.854953199625015259e-02 -2.222802489995956421e-01 1.474168598651885986e-01 7.068116217851638794e-02 1.605043113231658936e-01 -2.048419415950775146e-02 -1.398134529590606689e-01 -1.264535486698150635e-01 -3.097608312964439392e-02 2.703373134136199951e-01 1.178438588976860046e-01
1.457225233316421509e-01 1.078398004174232483e-01 -6.072582677006721497e-03 -3.631748557090759277e-01 7.641659677028656006e-02 6.117499619722366333e-02 -3.568131923675537109e-01 -1.683331727981567383e-01 -8.415241539478302002e-02 4.122648853808641434e-03 1.639385819435119629e-01 -3.819293379783630371e-01 9.474579989910125732e-02 8.344835042953491211e-02 2.066026628017425537e-01 2.293813079595565796e-01 1.590914279222488403e-02 -9.049099683761596680e-02 -2.014423012733459473e-01 -5.736245959997177124e-02 3.834635019302368164e-01 -6.352618336677551270e-02 -3.109131567180156708e-02 -1.589519344270229340e-02 -2.256466746330261230e-01 -9.589634090662002563e-02 8.444626815617084503e-03 2.103630453348159790e-01 -9.421231597661972046e-02 -7.376763969659805298e-02 2.113414108753204346e-01 1.041826456785202026e-01
-1.283224076032638550e-01 -5.203968882560729980e-01 2.854369767010211945e-02 -1.767788529396057129e-01 -3.022741079330444336e-01 -9.582045674324035645e-02 -3.083265423774719238e-01 -4.345849901437759399e-02 -2.468399107456207275e-01 6.361449509859085083e-02 1.056560650467872620e-01 -5.553655698895454407e-02 1.892343759536743164e-01 -2.340362668037414551e-01 1.494296640157699585e-01 -4.450734704732894897e-02 -6.676802039146423340e-02 8.450368186458945274e-04 1.026298627257347107e-01 1.072871983051300049e-01 2.058296799659729004e-01 -4.932538419961929321e-02 -1.273164898157119751e-01 1.841400265693664551e-01 -1.690650880336761475e-01 -1.199587211012840271e-01 7.074788212776184082e-03 -2.398136537522077560e-03 -2.082855105400085449e-01 -1.763384044170379639e-02 2.709379792213439941e-01 8.651442080736160278e-02
6.904821097850799561e-02 -2.972702085971832275e-01 2.325486242771148682e-01 -3.268846869468688965e-02 3.270675241947174072e-02 1.491447389125823975e-01 -1.281982958316802979e-01 1.823371201753616333e-01 -9.405986219644546509e-02 -1.396411210298538208e-01 1.052256524562835693e-01 -1.449213624000549316e-01 1.815704703330993652e-01 -2.022224068641662598e-01 1.366722881793975830e-01 -1.169828251004219055e-01 3.359919786453247070e-01 2.612969279289245605e-01 -1.146656461060047150e-02 -5.578685086220502853e-03 -3.517030924558639526e-02 -2.869184613227844238e-01 -1.261948198080062866e-01 3.337692618370056152e-01 -3.085841536521911621e-01 -2.563573420047760010e-01 1.056603193283081055e-01 2.924083499237895012e-03 -2.094160392880439758e-02 -8.451326191425323486e-02 1.566180884838104248e-01 -1.250222325325012207e-01
-1.624977588653564453e-01 -1.766106486320495605e-01 1.065287739038467407e-02 -5.016303062438964844e-01 8.496767282485961914e-02 1.560626775026321411e-01 -9.890322387218475342e-02 -1.223372444510459900e-01 1.763069480657577515e-01 2.080012261867523193e-01 1.284844130277633667e-01 -2.010067738592624664e-02 -1.317373216152191162e-01 3.121885359287261963e-01 2.064945735037326813e-02 1.183779258280992508e-02 1.148821488022804260e-01 1.368532925844192505e-01 1.276428624987602234e-02 -4.000861570239067078e-02 1.896613389253616333e-01 1.415743827819824219e-01 -3.456446230411529541e-01 1.081298068165779114e-01 -2.477095276117324829e-01 -1.265124380588531494e-01 -6.540890783071517944e-02 2.596984803676605225e-01 -1.581878215074539185e-01 9.482129663228988647e-02 3.962664306163787842e-02 1.488307416439056396e-01
3.297284990549087524e-02 -1.996416598558425903e-01 3.600822091102600098e-01 -2.319270372390747070e-01 -6.177145242691040039e-02 1.955445259809494019e-01 -7.454800605773925781e-02 -1.208026558160781860e-01 -7.146557420492172241e-02 2.635592222213745117e-02 4.656167328357696533e-01 -1.347526162862777710e-01 1.385108083486557007e-01 1.592772454023361206e-01 -2.203480005264282227e-01 -2.740673907101154327e-02 2.632949948310852051e-01 2.276104539632797241e-01 -4.527398943901062012e-02 -5.400868132710456848e-02 -3.025714457035064697e-01 -2.273648418486118317e-02 -7.430101931095123291e-02 1.858649253845214844e-01 1.893042237497866154e-03 1.165241971611976624e-01 -6.975631415843963623e-02 -2.402683347463607788e-02 -4.046959429979324341e-02 -1.617928594350814819e-01 2.712413966655731201e-01 -1.196048408746719360e-02
-9.702769666910171509e-02 -3.147107064723968506e-01 -1.747840344905853271e-01 -3.251629173755645752e-01 -1.603029221296310425e-01 -6.440170854330062866e-02 -2.652648985385894775e-01 -5.655714496970176697e-02 -1.303987354040145874e-01 3.360487971804104745e-05 3.321559727191925049e-01 -1.560382097959518433e-01 -1.693628355860710144e-02 -1.786431670188903809e-01 3.306630849838256836e-01 -2.615796867758035660e-03 -1.557619422674179077e-01 -1.589382737874984741e-01 4.114351421594619751e-02 -4.366584867238998413e-02 8.075874298810958862e-03 1.530324220657348633e-01 -1.626677215099334717e-01 1.718523055315017700e-01 -2.877250015735626221e-01 1.151204556226730347e-01 -2.041859477758407593e-01 -1.502070277929306030e-01 -1.184232626110315323e-02 1.449016779661178589e-01 2.009366303682327271e-01 -6.498892605304718018e-02
8.237441629171371460e-02 -2.652835249900817871e-01 3.626997023820877075e-02 -1.762608140707015991e-01 -1.453205663710832596e-02 4.058193415403366089e-02 -1.455838680267333984e-01 -1.084097474813461304e-01 5.689689144492149353e-02 -6.434121727943420410e-02 -4.567789379507303238e-03 3.066724836826324463e-01 7.219458371400833130e-02 1.898979246616363525e-01 1.586770862340927124e-01 -1.518652867525815964e-02 1.144492253661155701e-01 1.251190318726003170e-03 1.124147046357393265e-02 -2.026327997446060181e-01 2.163640707731246948e-01 1.607057303190231323e-01 -2.102922499179840088e-01 1.791246468201279640e-03 -5.621846318244934082e-01 3.002445213496685028e-02 -2.816948890686035156e-01 -6.678365170955657959e-02 2.754894271492958069e-02 -1.090927273035049438e-01 3.056511282920837402e-01 9.758055955171585083e-02
-1.547644883394241333e-01 -1.340172737836837769e-01 -1.506964489817619324e-02 -2.137729227542877197e-01 -2.460571080446243286e-01 -5.978367477655410767e-02 -2.637551426887512207e-01 -4.109890013933181763e-02 -1.601715683937072754e-01 2.056400030851364136e-01 1.997388005256652832e-01 -1.529871523380279541e-01 4.930613934993743896e-01 -2.295111268758773804e-01 1.700216382741928101e-01 -6.871071457862854004e-02 7.689033448696136475e-02 1.774761229753494263e-01 1.706590503454208374e-02 1.668224781751632690e-01 1.887063309550285339e-02 1.802849173545837402e-01 -1.313494443893432617e-01 1.485176682472229004e-01 -9.561779350042343140e-02 9.452519565820693970e-02 -2.061623036861419678e-01 1.039227396249771118e-01 -1.689049601554870605e-01 -5.446035042405128479e-02 2.380641847848892212e-01 1.374070644378662109e-01
4.142546281218528748e-02 -1.775926351547241211e-01 3.964897692203521729e-01 -3.336389660835266113e-01 1.862352341413497925e-02 1.919109821319580078e-01 1.250802576541900635e-01 1.244137436151504517e-01 3.231956809759140015e-02 1.121698245406150818e-01 1.623148322105407715e-01 -9.233178198337554932e-02 -4.360768198966979980e-02 2.721984386444091797e-01 2.402286380529403687e-01 1.262777857482433319e-02 1.721657961606979370e-01 1.197402477264404297e-01 -1.436206698417663574e-01 1.060444116592407227e-02 1.462341248989105225e-01 1.564349532127380371e-01 -3.625930547714233398e-01 1.217980831861495972e-01 -2.071885764598846436e-01 -4.210015758872032166e-03 -1.942063495516777039e-02 2.972423844039440155e-02 -3.343285024166107178e-01 1.029787678271532059e-02 -1.243479996919631958e-01 1.383175253868103027e-01
1.589987576007843018e-01 -3.427393138408660889e-01 4.112106561660766602e-02 -1.941468715667724609e-01 1.703136265277862549e-01 6.334450840950012207e-02 7.104558497667312622e-02 -5.484518781304359436e-02 -1.389475315809249878e-01 -6.169362366199493408e-02 1.684616357088088989e-01 -2.885229140520095825e-02 1.648635566234588623e-01 1.188250780105590820e-01 6.734562665224075317e-02 1.073323041200637817e-01 4.138058423995971680e-01 1.531016230583190918e-01 -1.490889042615890503e-01 -1.047317311167716980e-01 1.537790745496749878e-01 3.160461187362670898e-01 -1.759947538375854492e-01 8.129324018955230713e-02 -2.600798904895782471e-01 -1.178738549351692200e-01 4.696275666356086731e-02 2.601947784423828125e-01 -3.131022453308105469e-01 -1.476205140352249146e-01 4.149025306105613708e-02 -7.165732979774475098e-02
-2.192166596651077271e-01 -3.910676240921020508e-01 -5.557215958833694458e-02 -1.433035731315612793e-01 -2.128617912530899048e-01 1.823359876871109009e-01 -3.448586165904998779e-01 1.017872989177703857e-01 4.665675386786460876e-02 1.072172522544860840e-01 1.934741064906120300e-02 -8.506405353546142578e-02 2.760609686374664307e-01 -6.931722909212112427e-02 6.467502564191818237e-02 -2.723260819911956787e-01 2.724396251142024994e-02 2.448032237589359283e-02 5.370163172483444214e-02 -1.985000967979431152e-01 1.934235543012619019e-01 -4.553169012069702148e-02 -4.643165692687034607e-02 2.704468369483947754e-01 -1.003010645508766174e-01 -1.191791817545890808e-01 -2.755122482776641846e-01 -1.555309593677520752e-01 -8.300013840198516846e-02 2.018989026546478271e-01 1.887724697589874268e-01 1.443642675876617432e-01
-8.673157542943954468e-02 -3.844695687294006348e-01 -5.329048261046409607e-03 -6.437309831380844116e-02 4.563635215163230896e-02 1.091871559619903564e-01 -1.904145032167434692e-01 6.062281504273414612e-02 1.527401208877563477e-01 -1.984230130910873413e-01 3.970323503017425537e-01 -7.126148324459791183e-03 3.259982764720916748e-01 2.484443783760070801e-02 1.843357533216476440e-01 3.051206469535827637e-01 7.848815061151981354e-03 1.682565733790397644e-02 -1.931084096431732178e-01 2.017573863267898560e-01 8.393904566764831543e-02 2.532785758376121521e-02 -2.566815912723541260e-01 9.426888078451156616e-02 2.349091321229934692e-02 1.435161083936691284e-01 1.164222061634063721e-01 5.208817124366760254e-02 -2.043970376253128052e-01 -1.618229895830154419e-01 3.268139064311981201e-02 2.548415064811706543e-01
-1.257421355694532394e-02 -1.306905597448348999e-01 4.244902171194553375e-03 -2.675204575061798096e-01 2.050036489963531494e-01 1.198091506958007812e-01 -1.624013632535934448e-01 -3.028524480760097504e-02 2.050558663904666901e-02 1.212228313088417053e-01 1.041489019989967346e-01 -1.892546564340591431e-01 3.568505495786666870e-02 5.834032222628593445e-02 -4.148657992482185364e-02 5.106561630964279175e-02 4.193488061428070068e-01 4.295010566711425781e-01 1.358113735914230347e-01 -9.279968589544296265e-02 2.779725492000579834e-01 4.326706230640411377e-01 -1.667563915252685547e-01 1.234389245510101318e-01 -1.657050549983978271e-01 7.612729817628860474e-02 -6.454965472221374512e-02 -1.140246167778968811e-01 -8.248893544077873230e-03 1.061584278941154480e-01 -7.662258576601743698e-03 -1.506409025751054287e-03
4.844819381833076477e-02 -1.351339221000671387e-01 2.300075739622116089e-01 -5.563964247703552246e-01 1.769333779811859131e-01 2.116107791662216187e-01 -1.036817207932472229e-01 2.194150537252426147e-01 -1.823921203613281250e-01 -3.773828223347663879e-02 2.883894741535186768e-01 -1.697348244488239288e-02 4.209445789456367493e-02 -1.123284697532653809e-01 1.154214367270469666e-01 2.681744098663330078e-01 1.098444778472185135e-02 -3.320201486349105835e-02 -1.563217341899871826e-01 3.811929747462272644e-02 6.108291074633598328e-02 -2.224716544151306152e-01 -1.971995085477828979e-01 1.348002105951309204e-01 1.378081273287534714e-03 4.944837093353271484e-02 -8.617512136697769165e-02 2.854284048080444336e-01 -1.526102274656295776e-01 6.794168800115585327e-02 2.743826434016227722e-02 8.221498876810073853e-02
-7.716477662324905396e-02 -6.113155558705329895e-02 -1.315299272537231445e-01 -3.323921859264373779e-01 3.703401610255241394e-02 5.866150930523872375e-02 -1.508266031742095947e-01 -6.111717969179153442e-02 -1.105618663132190704e-02 7.003088295459747314e-02 2.701584398746490479e-01 5.953947082161903381e-02 2.550423145294189453e-01 5.025914404541254044e-03 -1.188229024410247803e-01 -5.965691059827804565e-02 3.523664176464080811e-01 1.340964692644774914e-03 -1.518745124340057373e-01 -4.141708314418792725e-01 3.137518465518951416e-01 1.758914440870285034e-01 -7.339768111705780029e-02 6.116385385394096375e-02 -2.358430773019790649e-01 8.942510187625885010e-02 2.353359460830688477e-01 -3.347259759902954102e-02 -2.970616519451141357e-01 -1.793069951236248016e-02 3.873908426612615585e-03 3.070014715194702148e-02
-9.921001642942428589e-02 -2.048785798251628876e-02 4.294132348150014877e-03 -1.936824619770050049e-01 -5.790991336107254028e-02 1.910808086395263672e-01 -2.528092861175537109e-01 1.505028158426284790e-01 -4.713818430900573730e-01 9.965430200099945068e-02 2.098492681980133057e-01 2.057052962481975555e-02 1.356580406427383423e-01 5.534444376826286316e-02 -2.615678310394287109e-02 2.564602345228195190e-02 -5.526021495461463928e-02 -6.483682245016098022e-02 2.037436515092849731e-01 -4.155434370040893555e-01 3.003730475902557373e-01 -5.743966996669769287e-02 1.614421233534812927e-02 1.249957010149955750e-01 -2.248014807701110840e-01 -2.569261193275451660e-01 -1.771015226840972900e-01 -1.376321073621511459e-02 -1.327404677867889404e-01 -6.408091634511947632e-03 1.008930876851081848e-01 1.399390846490859985e-01
-3.521924838423728943e-02 -3.314746022224426270e-01 -1.449518203735351562e-01 -9.615240991115570068e-02 -1.529854685068130493e-01 2.296965718269348145e-01 3.177652601152658463e-03 8.170878887176513672e-02 -3.793898969888687134e-02 1.380150467157363892e-01 2.449899613857269287e-01 -1.062306240200996399e-01 1.057653650641441345e-01 -1.690620742738246918e-02 1.101464033126831055e-01 -1.281975209712982178e-01 2.701376974582672119e-01 4.813417792320251465e-02 6.366278231143951416e-02 -2.371857762336730957e-01 3.470039963722229004e-01 1.323651373386383057e-01 -2.603448927402496338e-01 3.005526065826416016e-01 4.258728027343750000e-02 4.287352785468101501e-02 -1.103300079703330994e-01 -1.141768395900726318e-01 1.198946833610534668e-01 -1.968269348144531250e-01 1.942661255598068237e-01 -3.042763173580169678e-01
-2.196739614009857178e-01 -1.663845032453536987e-01 1.604915708303451538e-01 -2.031833082437515259e-01 7.413622736930847168e-02 -2.824512682855129242e-02 -1.360584348440170288e-01 1.010704711079597473e-01 6.964066997170448303e-03 -4.491704702377319336e-02 2.073588818311691284e-01 -1.721907220780849457e-02 -7.336246222257614136e-02 3.312050402164459229e-01 -1.174146756529808044e-01 -6.843616068363189697e-02 1.637431383132934570e-01 3.862478435039520264e-01 3.365716338157653809e-02 1.246034055948257446e-01 2.854463085532188416e-02 1.294392794370651245e-01 -2.905903458595275879e-01 1.863302290439605713e-01 -2.884599268436431885e-01 -6.956677883863449097e-02 5.510856863111257553e-03 1.773607432842254639e-01 -3.167014420032501221e-01 2.449908666312694550e-02 -2.031500339508056641e-01 2.280214726924896240e-01
-4.246846958994865417e-02 -1.292699873447418213e-01 1.472321897745132446e-01 -3.806189596652984619e-01 2.904060482978820801e-02 2.160903960466384888e-01 -1.254944782704114914e-02 1.386758983135223389e-01 5.197857692837715149e-02 4.994007200002670288e-02 3.622344508767127991e-02 -3.535818159580230713e-01 1.730485702864825726e-03 1.691884174942970276e-02 2.018137574195861816e-01 2.365105748176574707e-01 2.628638744354248047e-01 4.228792488574981689e-01 -7.895389199256896973e-02 -2.896690070629119873e-01 1.255243420600891113e-01 2.493885010480880737e-01 -1.016617119312286377e-01 1.308604478836059570e-01 -2.560839802026748657e-02 1.610691100358963013e-01 1.271218955516815186e-01 7.780142873525619507e-02 -3.997417539358139038e-02 -9.142843633890151978e-02 4.758003726601600647e-02 1.225461736321449280e-01
-2.090981006622314453e-01 -3.025064468383789062e-01 2.853539586067199707e-01 -1.920582205057144165e-01 -6.409685313701629639e-02 -1.790408790111541748e-02 -3.241112222895026207e-03 2.859804220497608185e-02 1.072183772921562195e-01 1.119298040866851807e-01 1.921213865280151367e-01 1.142510995268821716e-01 2.978303134441375732e-01 -6.652173399925231934e-02 -3.195521654561161995e-03 4.406015854328870773e-03 2.117356061935424805e-01 -2.743206545710563660e-02 9.471539407968521118e-03 -4.632138460874557495e-02 1.933991760015487671e-01 2.293917685747146606e-01 -3.308598101139068604e-01 1.266842037439346313e-01 -3.948955237865447998e-01 -7.588706910610198975e-02 -3.188480809330940247e-02 8.848248422145843506e-02 2.111461460590362549e-01 -1.209503877907991409e-02 3.606756404042243958e-02 3.067799210548400879e-01
1.090168282389640808e-01 -1.329978555440902710e-01 1.526453997939825058e-02 1.297152228653430939e-02 -1.641253978013992310e-01 -1.622830182313919067e-01 -2.741628289222717285e-01 9.970384836196899414e-02 -2.136755734682083130e-01 -1.742975413799285889e-01 4.295236468315124512e-01 -1.935704797506332397e-01 6.609976291656494141e-02 2.498639933764934540e-02 2.334196493029594421e-02 3.223016262054443359e-01 1.079957634210586548e-01 3.369295299053192139e-01 5.425499007105827332e-02 2.370734065771102905e-01 6.567008048295974731e-02 -1.387327443808317184e-02 -8.358223736286163330e-02 3.920669257640838623e-01 -1.398413032293319702e-01 1.596271097660064697e-01 2.403578348457813263e-02 1.419841945171356201e-01 8.065442740917205811e-02 -7.206609472632408142e-03 4.721477627754211426e-02 -1.155019551515579224e-02
7.404086738824844360e-02 -3.447471261024475098e-01 6.883756071329116821e-02 -8.302862942218780518e-02 -2.159039117395877838e-02 -9.772192686796188354e-02 -4.660805165767669678e-01 2.413036860525608063e-02 -2.737915515899658203e-01 -1.639241576194763184e-01 2.982439994812011719e-01 -7.954981923103332520e-02 4.714908450841903687e-02 5.898702144622802734e-02 -3.007941693067550659e-02 2.067784033715724945e-02 3.954329788684844971e-01 3.304418027400970459e-01 1.485790032893419266e-02 1.573138535022735596e-01 3.527095913887023926e-02 -1.524278670549392700e-01 -4.012504220008850098e-02 1.834343373775482178e-01 -1.347338706254959106e-01 1.024333536624908447e-01 4.247118160128593445e-02 5.457211658358573914e-02 1.491920351982116699e-01 -8.151147514581680298e-02 -1.102638617157936096e-01 8.548884838819503784e-02
-7.428695261478424072e-02 -2.208538353443145752e-01 1.890399903059005737e-01 -2.058885842561721802e-01 -7.169272005558013916e-02 7.932165637612342834e-03 -3.453866839408874512e-01 -8.257257938385009766e-02 -2.499095052480697632e-01 1.216109246015548706e-01 1.470458507537841797e-01 -1.618860810995101929e-01 2.461070567369461060e-01 -1.546287387609481812e-01 9.101174026727676392e-02 -3.536202758550643921e-02 -2.292641401290893555e-01 1.698028594255447388e-01 7.934441417455673218e-02 1.140711307525634766e-01 1.724356859922409058e-01 2.692079544067382812e-01 -1.183966249227523804e-01 3.262870609760284424e-01 -1.235052794218063354e-01 1.009723991155624390e-01 -1.346771270036697388e-01 -1.084130629897117615e-01 -2.039910666644573212e-02 -1.181286126375198364e-01 1.810742467641830444e-01 3.021431863307952881e-01
-1.126746013760566711e-01 -2.877831459045410156e-01 2.228343635797500610e-01 -1.222565919160842896e-01 -2.110034972429275513e-01 3.855072557926177979e-01 -2.332724258303642273e-02 -1.043368726968765259e-01 -4.226119071245193481e-02 -1.383943390101194382e-02 1.417191922664642334e-01 -1.625288426876068115e-01 7.114765793085098267e-02 -2.157410234212875366e-01 2.917071245610713959e-02 -1.529042124748229980e-01 9.938556700944900513e-02 1.532437652349472046e-01 -2.265933156013488770e-01 -3.343316167593002319e-02 2.504035830497741699e-01 8.979529142379760742e-02 7.724185287952423096e-02 -4.944596067070960999e-02 -3.460443913936614990e-01 2.951363623142242432e-01 -2.295197695493698120e-01 1.450739949941635132e-01 -2.503901124000549316e-01 7.789298426359891891e-03 -4.824612662196159363e-02 -1.842123083770275116e-02
-2.296907752752304077e-01 -1.208676919341087341e-01 4.349576681852340698e-02 -5.188664048910140991e-02 -1.109363883733749390e-01 7.337684929370880127e-02 -2.675211131572723389e-01 1.877076178789138794e-01 -3.369766101241111755e-02 3.308615386486053467e-01 2.748686373233795166e-01 -3.998941779136657715e-01 4.523171484470367432e-02 4.532864689826965332e-02 4.646297544240951538e-02 2.108361870050430298e-01 1.575721204280853271e-01 2.619030885398387909e-02 6.746888905763626099e-02 -6.369920819997787476e-02 1.973834633827209473e-01 3.556589782238006592e-01 -1.139880716800689697e-01 1.298288702964782715e-01 -1.624679118394851685e-01 -7.593902945518493652e-02 -1.495168656110763550e-01 1.519849747419357300e-01 2.422663755714893341e-02 2.386217564344406128e-02 1.900510340929031372e-01 -2.499043345451354980e-01
-2.493792325258255005e-01 -8.805906027555465698e-02 -1.191778182983398438e-01 -2.753499448299407959e-01 3.559232056140899658e-01 5.712245777249336243e-02 9.768659248948097229e-03 -6.514972448348999023e-02 2.107644081115722656e-01 -5.659530311822891235e-02 4.482855498790740967e-01 -3.628091514110565186e-02 2.625194750726222992e-02 2.482880502939224243e-01 8.139498531818389893e-02 3.803766891360282898e-02 -4.403297230601310730e-02 3.504472970962524414e-01 -7.268805056810379028e-02 -8.153047412633895874e-02 8.562927693128585815e-02 1.375281810760498047e-01 -6.823858618736267090e-02 1.810275912284851074e-01 -3.186350464820861816e-01 7.941530644893646240e-02 1.218302920460700989e-01 8.065254986286163330e-02 -8.941981941461563110e-02 -1.585810184478759766e-01 -3.382323309779167175e-02 1.470178812742233276e-01
1.303346157073974609e-01 -8.832114934921264648e-02 -1.823740452527999878e-01 -8.143378794193267822e-02 -3.490210045129060745e-03 1.189087852835655212e-01 -3.996506035327911377e-01 -1.073247566819190979e-01 -3.683686256408691406e-01 -1.741915494203567505e-01 -6.455951184034347534e-02 -2.844018042087554932e-01 2.347401082515716553e-01 -1.981935501098632812e-01 1.788213402032852173e-01 -8.985581994056701660e-02 -1.250727567821741104e-02 1.858011335134506226e-01 -1.885218732059001923e-02 -2.133318483829498291e-01 1.910846829414367676e-01 -9.223950654268264771e-02 -3.581828996539115906e-02 1.380750834941864014e-01 -8.327449858188629150e-02 -1.573155634105205536e-02 -3.412940800189971924e-01 -2.729142084717750549e-02 -2.162351161241531372e-01 1.427119672298431396e-01 1.277568489313125610e-01 -1.031334698200225830e-01
-9.135717153549194336e-02 -2.874915599822998047e-01 -2.625373303890228271e-01 -2.514213323593139648e-01 -3.025651276111602783e-01 6.169757619500160217e-02 -2.961714565753936768e-01 -1.667218804359436035e-01 -1.818061321973800659e-01 1.011783480644226074e-01 8.099014312028884888e-02 -1.509403437376022339e-01 7.401537895202636719e-02 -6.388813257217407227e-02 1.022200286388397217e-01 -4.082870483398437500e-02 3.531954810023307800e-02 -1.658517867326736450e-01 -8.706160634756088257e-02 -4.075925424695014954e-02 1.157349348068237305e-01 2.060908228158950806e-01 -1.615629196166992188e-01 3.244377672672271729e-01 -4.337395429611206055e-01 1.037482544779777527e-01 -6.143702566623687744e-02 -1.135581731796264648e-01 -1.585145145654678345e-01 -2.382972091436386108e-02 -4.399450495839118958e-02 -5.717933177947998047e-02
-1.275259554386138916e-01 -1.882538497447967529e-01 9.318435937166213989e-02 -1.562225222587585449e-01 1.956820636987686157e-01 2.560431957244873047e-01 -1.714385487139225006e-02 1.436414942145347595e-02 -9.361147880554199219e-02 -6.453059613704681396e-03 4.238046109676361084e-01 1.606991328299045563e-02 1.483322083950042725e-01 -1.724911108613014221e-02 1.282103955745697021e-01 -2.947427034378051758e-01 1.617157757282257080e-01 9.502361714839935303e-02 1.187339872121810913e-01 9.642574191093444824e-02 3.595281764864921570e-02 9.855048358440399170e-02 -6.894996762275695801e-02 2.919388413429260254e-01 -2.694407403469085693e-01 4.496037960052490234e-02 -3.019514977931976318e-01 3.029198013246059418e-02 -3.942230641841888428e-01 9.116315096616744995e-02 -6.737104803323745728e-02 4.513169825077056885e-02
1.198746729642152786e-02 -4.891359061002731323e-02 3.420583158731460571e-02 -1.391227543354034424e-01 -7.919415086507797241e-02 -1.294632256031036377e-01 -2.507145106792449951e-01 1.615433543920516968e-01 -1.571695804595947266e-01 -3.065350949764251709e-01 2.949451208114624023e-01 1.195237934589385986e-01 1.498021036386489868e-01 1.416489332914352417e-01 7.954242639243602753e-03 2.737980484962463379e-01 1.684461981058120728e-01 4.789823591709136963e-01 -8.261715620756149292e-02 2.064600139856338501e-01 2.134478241205215454e-01 1.463695778511464596e-03 1.894793100655078888e-02 2.504996955394744873e-01 -1.412126123905181885e-01 1.712831854820251465e-01 1.756406128406524658e-01 7.150815334171056747e-03 3.401293978095054626e-02 -2.008763328194618225e-02 1.717051565647125244e-01 -1.817765086889266968e-02
2.724039852619171143e-01 -7.126406580209732056e-02 7.369516789913177490e-02 -2.803745567798614502e-01 -1.866462081670761108e-02 2.378774136304855347e-01 -1.236769407987594604e-01 1.552972942590713501e-01 -2.435212880373001099e-01 1.142877247184514999e-02 4.068770706653594971e-01 -1.024311408400535583e-01 6.900891661643981934e-02 2.721837460994720459e-01 1.924299299716949463e-01 1.765939295291900635e-01 8.347737044095993042e-02 -8.975926786661148071e-02 -1.342191547155380249e-01 -2.489866167306900024e-01 -5.480483174324035645e-02 -1.620071679353713989e-01 4.526214674115180969e-02 8.460967987775802612e-02 1.352557353675365448e-02 1.887220144271850586e-01 -3.188568949699401855e-01 2.233347743749618530e-01 -1.277209520339965820e-01 9.067608416080474854e-02 7.287337630987167358e-02 8.432171493768692017e-02
-1.462347656488418579e-01 -2.377126812934875488e-01 -7.761262357234954834e-03 -8.279117941856384277e-02 5.393726751208305359e-02 8.163820952177047729e-02 -1.947050988674163818e-01 -7.733450084924697876e-02 -6.124840583652257919e-03 -5.196928605437278748e-02 4.864882528781890869e-01 -2.557101845741271973e-02 -1.027660965919494629e-01 -7.501001656055450439e-02 -4.453390464186668396e-02 -7.163614779710769653e-02 1.329893916845321655e-01 -6.711719185113906860e-02 -2.939084172248840332e-01 1.809067577123641968e-01 3.344694077968597412e-01 3.267438337206840515e-02 -7.623989135026931763e-02 4.771605134010314941e-01 -2.983358688652515411e-02 4.665630683302879333e-02 -1.167042851448059082e-01 -1.263712048530578613e-01 -1.525740176439285278e-01 1.414469629526138306e-01 1.703297346830368042e-01 -7.534068822860717773e-02
-1.839526146650314331e-01 -2.407549470663070679e-01 5.213415250182151794e-02 -3.124690651893615723e-01 1.902140825986862183e-01 1.243875920772552490e-01 5.685310810804367065e-02 2.093205302953720093e-01 2.115165591239929199e-01 -4.504995420575141907e-02 2.722566723823547363e-01 5.703351646661758423e-02 1.358932405710220337e-01 2.503462135791778564e-01 1.026839613914489746e-01 -6.459190696477890015e-02 -7.954609394073486328e-02 3.272168338298797607e-01 -1.397290229797363281e-01 -1.118254512548446655e-01 2.265035212039947510e-01 1.554085165262222290e-01 -2.409340441226959229e-01 2.435336075723171234e-02 -3.285927474498748779e-01 -1.252870559692382812e-01 1.836208105087280273e-01 1.389158219099044800e-01 1.357300132513046265e-01 -1.137726902961730957e-01 3.836202248930931091e-02 -9.617913514375686646e-03
-3.297316143289208412e-03 -1.027741581201553345e-01 -4.727507382631301880e-02 1.142439246177673340e-01 -2.161334753036499023e-01 -1.526853442192077637e-01 -1.853271126747131348e-01 5.531822890043258667e-02 -1.760771274566650391e-01 -5.778523162007331848e-02 1.967782080173492432e-01 -2.350326627492904663e-01 2.191908359527587891e-01 2.046608924865722656e-01 1.814158558845520020e-01 2.638106793165206909e-02 1.470314115285873413e-01 5.248617529869079590e-01 -1.357944309711456299e-01 1.304659843444824219e-01 -8.287029713392257690e-02 1.123718768358230591e-01 -5.893389135599136353e-02 1.385133117437362671e-01 -6.045155972242355347e-02 1.365796178579330444e-01 3.770261304453015327e-03 -2.693969011306762695e-01 1.976705715060234070e-02 -2.364447806030511856e-03 3.376500904560089111e-01 1.756407618522644043e-01
-2.424356900155544281e-02 -1.202066764235496521e-01 -6.957611441612243652e-02 -2.977720461785793304e-02 -1.534017026424407959e-01 -4.253624007105827332e-02 -2.587583959102630615e-01 1.999371051788330078e-01 -1.685877442359924316e-01 2.397485263645648956e-02 5.146390572190284729e-02 -1.346079856157302856e-01 2.261081188917160034e-01 3.378604352474212646e-01 2.629949748516082764e-01 -4.925793409347534180e-02 2.459459900856018066e-01 -3.112806193530559540e-02 -2.541267126798629761e-02 -4.175007343292236328e-02 2.248039245605468750e-01 6.633737683296203613e-02 1.465647369623184204e-01 5.542224645614624023e-02 -3.339389562606811523e-01 1.846880465745925903e-02 -2.607409656047821045e-01 -7.478410005569458008e-02 1.212925538420677185e-01 -1.208503842353820801e-01 4.115813076496124268e-01 1.812268495559692383e-01
-2.525776624679565430e-01 -1.216536983847618103e-01 8.246046304702758789e-02 -4.487505257129669189e-01 2.612529993057250977e-01 6.842808425426483154e-02 -1.182383373379707336e-01 -7.219921797513961792e-02 1.397244334220886230e-01 8.988640457391738892e-02 2.827869653701782227e-01 1.255152672529220581e-01 1.723704487085342407e-01 1.999227404594421387e-01 9.555742144584655762e-02 2.664021588861942291e-02 -1.291679292917251587e-01 3.535204231739044189e-01 6.325522810220718384e-02 -1.142716929316520691e-01 2.037662118673324585e-01 1.042939648032188416e-01 -2.466875314712524414e-01 5.108558014035224915e-02 -1.509639620780944824e-01 -2.517369985580444336e-01 -9.600918740034103394e-03 1.279443055391311646e-01 -1.672794371843338013e-01 -6.094399839639663696e-02 -7.804068922996520996e-02 -5.709433928132057190e-02
-1.619742624461650848e-02 -2.224398553371429443e-01 3.376795053482055664e-01 -2.445915043354034424e-01 -1.268615722656250000e-01 -1.601087301969528198e-01 9.704776108264923096e-02 2.068879455327987671e-01 1.739034801721572876e-01 -2.075965404510498047e-01 1.678508520126342773e-01 -2.175584733486175537e-01 7.701520621776580811e-02 3.229033946990966797e-02 4.295294359326362610e-02 2.032978534698486328e-01 1.388154625892639160e-01 1.326315850019454956e-01 -2.543685734272003174e-01 -2.206950932741165161e-01 1.555998921394348145e-01 1.632102429866790771e-01 -1.040295436978340149e-01 2.379743307828903198e-01 -1.156625375151634216e-01 4.521142691373825073e-02 -2.249031513929367065e-01 1.241456121206283569e-01 -2.923445999622344971e-01 2.543363720178604126e-02 -9.391114115715026855e-02 1.963225156068801880e-01
-1.437653303146362305e-01 -1.405372023582458496e-01 4.224168881773948669e-02 -2.336228340864181519e-01 1.664244085550308228e-01 2.348511368036270142e-01 -1.896008965559303761e-03 -1.196587923914194107e-02 1.173077616840600967e-02 -1.095824781805276871e-02 2.201025001704692841e-02 2.680250816047191620e-02 3.174743354320526123e-01 2.724944949150085449e-01 9.551659226417541504e-03 -1.290872991085052490e-01 2.635444402694702148e-01 -9.962775558233261108e-02 9.479168802499771118e-03 -1.391755640506744385e-01 9.328737854957580566e-03 1.814900338649749756e-01 -1.348230093717575073e-01 4.023084938526153564e-01 -4.307076036930084229e-01 -2.061570994555950165e-02 -1.034637466073036194e-01 1.415472198277711868e-02 -3.221019506454467773e-01 -5.262769386172294617e-02 4.568615183234214783e-02 9.807015210390090942e-02
-2.205203324556350708e-01 -2.545589767396450043e-02 6.363739818334579468e-02 2.367126010358333588e-02 4.366249963641166687e-02 -3.032029047608375549e-02 -1.478327661752700806e-01 7.156834751367568970e-02 1.756604611873626709e-01 2.116421312093734741e-01 1.018474325537681580e-01 -2.214714884757995605e-01 3.500198125839233398e-01 -1.298214402049779892e-02 1.139818131923675537e-01 3.825735449790954590e-01 1.487269401550292969e-01 -2.914218790829181671e-02 -8.946210145950317383e-02 1.951475813984870911e-02 1.878324747085571289e-01 9.361540526151657104e-02 -3.803628385066986084e-01 7.162638008594512939e-02 -3.304574489593505859e-01 8.972416818141937256e-02 -2.091038078069686890e-01 -1.586916148662567139e-01 -6.502756848931312561e-03 -2.953366562724113464e-02 2.948188185691833496e-01 -2.251074882224202156e-03
1.045687943696975708e-01 -1.229484379291534424e-01 2.996143400669097900e-01 -2.450785785913467407e-01 -8.173340000212192535e-03 -1.108089014887809753e-01 -5.330491438508033752e-02 2.445142120122909546e-01 1.986620724201202393e-01 -8.477758616209030151e-03 3.557116389274597168e-01 -2.326780110597610474e-01 1.839051097631454468e-01 -1.085793599486351013e-02 8.570375852286815643e-03 1.636582165956497192e-01 2.259812355041503906e-01 1.820440292358398438e-01 5.627944320440292358e-02 -3.187089860439300537e-01 1.824489831924438477e-01 1.516699790954589844e-01 -5.247090384364128113e-02 1.541991680860519409e-01 -2.373738735914230347e-01 -1.224061008542776108e-03 5.124111473560333252e-02 -1.574102602899074554e-02 -1.610826402902603149e-01 -2.274696379899978638e-01 -1.837642677128314972e-02 2.431392073631286621e-01
2.160682380199432373e-01 -2.736583650112152100e-01 5.311762914061546326e-02 -2.221311777830123901e-01 1.118475273251533508e-01 1.429032441228628159e-02 1.297305375337600708e-01 1.193145811557769775e-01 -1.027381271123886108e-01 1.299131661653518677e-01 3.237700164318084717e-01 -3.932473063468933105e-02 -3.585211560130119324e-02 -8.840041607618331909e-02 3.128451108932495117e-01 6.134917214512825012e-02 4.018869102001190186e-01 2.863563001155853271e-01 -6.313474476337432861e-02 8.894869685173034668e-02 2.208054065704345703e-01 1.794944554567337036e-01 -3.292557597160339355e-01 1.341933310031890869e-01 -9.966960549354553223e-02 -1.140274554491043091e-01 5.668788403272628784e-02 1.257537454366683960e-01 1.355819702148437500e-01 1.682269573211669922e-02 5.056290887296199799e-03 1.203489303588867188e-01
-1.790764182806015015e-02 -1.746092140674591064e-01 3.019964993000030518e-01 -4.083922803401947021e-01 1.650967448949813843e-01 1.589031368494033813e-01 -2.178751677274703979e-01 8.919192850589752197e-02 1.583436280488967896e-01 9.373648092150688171e-03 5.413551628589630127e-02 -2.506040632724761963e-01 4.989940673112869263e-02 7.509060949087142944e-02 2.256854027509689331e-01 1.982301026582717896e-01 2.408504039049148560e-01 1.422067582607269287e-01 7.288211584091186523e-02 -7.150796800851821899e-02 2.423255741596221924e-01 2.504910826683044434e-01 -9.190963581204414368e-03 1.685404032468795776e-01 -1.881216913461685181e-01 -1.168814525008201599e-01 1.047472879290580750e-01 1.819904148578643799e-01 -1.577822417020797729e-01 3.305103862658143044e-03 2.119254469871520996e-01 1.115562319755554199e-01
-1.489331573247909546e-01 -2.176816016435623169e-01 2.382495999336242676e-02 -2.193408645689487457e-02 -1.357201337814331055e-01 -2.381013482809066772e-01 -1.319784075021743774e-01 -4.912643134593963623e-02 5.692897737026214600e-02 -8.982113748788833618e-02 3.432103395462036133e-01 -1.642884165048599243e-01 6.631169468164443970e-02 -2.355348318815231323e-01 1.232138574123382568e-01 1.410584449768066406e-01 1.536346226930618286e-01 6.603161990642547607e-02 -6.487908959388732910e-02 -1.910420656204223633e-01 1.504954993724822998e-01 -8.606451749801635742e-02 -8.090097457170486450e-02 8.111950755119323730e-02 -6.421406269073486328e-01 1.170876473188400269e-01 4.016049671918153763e-03 8.666492998600006104e-02 -1.020338460803031921e-01 -3.215919062495231628e-02 -1.512135714292526245e-01 6.043311208486557007e-02
-6.942308694124221802e-02 -9.757224470376968384e-02 8.239884674549102783e-02 -7.754486799240112305e-02 -2.108751684427261353e-01 -2.465501427650451660e-01 -2.108178883790969849e-01 1.409702003002166748e-01 4.352966696023941040e-02 -8.697199076414108276e-02 3.729280531406402588e-01 -6.904814392328262329e-02 -5.377009138464927673e-02 -2.038833796977996826e-01 -7.297228276729583740e-02 4.896427690982818604e-02 6.893570721149444580e-02 2.741649746894836426e-02 -1.879186779260635376e-01 -2.053098380565643311e-01 2.397066950798034668e-01 4.979639500379562378e-02 -2.322071939706802368e-01 1.864952743053436279e-01 -5.074989795684814453e-01 2.435338310897350311e-02 -2.308051139116287231e-01 2.996610105037689209e-02 -1.345932185649871826e-01 -1.472336947917938232e-01 -1.145978569984436035e-01 3.081043995916843414e-02
-9.518234431743621826e-02 -2.160399705171585083e-01 1.278984397649765015e-01 -1.708964705467224121e-01 1.126761659979820251e-01 2.838751673698425293e-01 1.112078502774238586e-01 1.166229918599128723e-01 -2.131463438272476196e-01 9.371121227741241455e-02 4.370816648006439209e-01 -1.860749125480651855e-01 1.892063319683074951e-01 2.059100568294525146e-02 -2.003823220729827881e-01 2.184163630008697510e-01 3.502430915832519531e-01 3.114487417042255402e-02 5.840095877647399902e-02 -2.143803834915161133e-01 8.922144025564193726e-02 -1.434211134910583496e-01 -1.515130847692489624e-01 -1.050899084657430649e-02 -1.316596120595932007e-01 -1.143734250217676163e-02 -4.222860932350158691e-02 4.249466955661773682e-02 -2.453810721635818481e-01 -1.056966930627822876e-01 3.326385095715522766e-02 -2.394662201404571533e-01
-2.839670479297637939e-01 -2.774706780910491943e-01 -1.086217686533927917e-01 -2.905239164829254150e-01 -2.703225612640380859e-01 1.229285895824432373e-01 -3.665712773799896240e-01 -3.060484491288661957e-02 1.117211114615201950e-02 1.120544299483299255e-01 1.790291368961334229e-01 -2.007276751101016998e-02 1.696788817644119263e-01 3.212965652346611023e-02 1.682410389184951782e-01 -8.316537737846374512e-02 -2.145127356052398682e-01 9.223225526511669159e-03 6.894726306200027466e-02 -8.284573256969451904e-02 8.811318874359130859e-02 5.669005587697029114e-02 9.493378922343254089e-03 2.803039550781250000e-01 -3.267123401165008545e-01 -2.437122911214828491e-01 -2.076440006494522095e-01 -1.174419447779655457e-01 5.743810161948204041e-02 8.364911377429962158e-02 1.732935458421707153e-01 -4.200841486454010010e-02
-1.366480886936187744e-01 -2.624506950378417969e-01 -9.774017333984375000e-02 -1.299176514148712158e-01 -1.671820431947708130e-01 1.343807578086853027e-01 -1.906216293573379517e-01 -2.525489218533039093e-02 -5.811302363872528076e-02 -1.024052798748016357e-01 1.353623867034912109e-01 -1.911318302154541016e-01 9.630234539508819580e-02 -2.710883505642414093e-02 1.659286916255950928e-01 -2.038619071245193481e-01 -5.261231958866119385e-02 1.345549151301383972e-02 1.734717786312103271e-01 -1.336257904767990112e-01 3.232351690530776978e-02 -9.785634279251098633e-02 -1.160989403724670410e-01 2.943757772445678711e-01 -5.079249143600463867e-01 4.601449146866798401e-02 -5.863071605563163757e-02 -1.592571139335632324e-01 -1.088740453124046326e-01 2.822058200836181641e-01 2.876894772052764893e-01 1.743419319391250610e-01
-1.741529703140258789e-01 -2.271592020988464355e-01 1.648691594600677490e-01 -2.857650518417358398e-01 -3.163130953907966614e-02 -8.604314178228378296e-02 1.130158528685569763e-01 6.320584565401077271e-02 1.245820969343185425e-01 2.502337992191314697e-01 2.105365842580795288e-01 1.048010215163230896e-02 1.588464081287384033e-01 -6.433953344821929932e-02 3.194360136985778809e-01 -1.425597965717315674e-01 2.346863150596618652e-01 2.394042760133743286e-01 3.235743194818496704e-02 -9.931298345327377319e-02 1.103014945983886719e-01 1.016095280647277832e-01 -2.713495194911956787e-01 -9.955660253763198853e-02 -4.137490987777709961e-01 -2.693393640220165253e-02 -3.596150875091552734e-02 -4.899398237466812134e-02 -1.454891264438629150e-02 3.640573844313621521e-02 1.593953669071197510e-01 2.790348231792449951e-01
-2.973007559776306152e-01 -1.267076432704925537e-01 7.971715927124023438e-02 -2.457980364561080933e-01 -8.601386845111846924e-02 8.881862275302410126e-03 -1.159549355506896973e-01 1.936269253492355347e-01 -5.077513307332992554e-02 1.688786894083023071e-01 2.254373431205749512e-01 -4.381364285945892334e-01 4.199345782399177551e-02 -4.154255241155624390e-02 -5.401094630360603333e-02 1.064627468585968018e-01 3.031727373600006104e-01 1.509529203176498413e-01 1.442288756370544434e-01 -1.003049835562705994e-01 -1.826563663780689240e-02 2.448916584253311157e-01 -1.035179421305656433e-01 9.614741057157516479e-02 -3.816796243190765381e-01 -3.945384523831307888e-04 -2.393672242760658264e-02 7.105040550231933594e-02 -1.246177777647972107e-01 -8.453647047281265259e-02 2.111134380102157593e-01 -1.853985339403152466e-01
-1.240556687116622925e-01 -2.130421102046966553e-01 -2.087265998125076294e-02 -1.010412871837615967e-01 -1.507003903388977051e-01 8.836853504180908203e-02 -9.632533043622970581e-02 2.075269520282745361e-01 -5.489244591444730759e-03 -8.681598305702209473e-02 -6.384200602769851685e-02 -2.356225252151489258e-01 8.839870244264602661e-02 1.110306233167648315e-01 1.917874813079833984e-01 -2.525292038917541504e-01 4.250040650367736816e-02 1.048071086406707764e-01 9.426146745681762695e-03 -2.925065755844116211e-01 1.074033156037330627e-01 -8.756750822067260742e-02 4.387737065553665161e-02 4.457442462444305420e-01 -2.381934225559234619e-01 -1.200406625866889954e-01 -1.909539252519607544e-01 2.300703078508377075e-01 -1.337094902992248535e-01 -3.531053066253662109e-01 1.638626903295516968e-01 -9.821110218763351440e-02
-2.128549516201019287e-01 -2.874480783939361572e-01 -6.108549237251281738e-02 -1.429925262928009033e-01 1.616759449243545532e-01 1.160892248153686523e-01 -2.341656982898712158e-01 3.361830413341522217e-01 4.698557034134864807e-02 6.503102183341979980e-02 2.178972810506820679e-01 -1.760819405317306519e-01 1.343854516744613647e-01 -7.525951415300369263e-02 -4.834316205233335495e-03 1.234124228358268738e-02 -1.875714063644409180e-01 1.581018716096878052e-01 8.708080649375915527e-02 1.400536000728607178e-01 1.560961902141571045e-01 9.064996987581253052e-02 -2.688898146152496338e-01 1.120352223515510559e-01 -1.093098446726799011e-01 1.749678552150726318e-01 3.296222072094678879e-03 -4.824048653244972229e-02 -7.736062258481979370e-02 -1.831668168306350708e-01 4.575707316398620605e-01 1.816017776727676392e-01
7.805985957384109497e-02 -2.178221940994262695e-01 -2.676667869091033936e-01 -1.643577814102172852e-01 -3.172506690025329590e-01 -1.991395466029644012e-02 -3.507956564426422119e-01 3.247980773448944092e-02 -8.778414875268936157e-02 8.691019564867019653e-02 3.585757911205291748e-01 -1.614791452884674072e-01 -1.508960574865341187e-01 -5.843055620789527893e-02 -1.903363130986690521e-02 -1.090134084224700928e-01 4.140381887555122375e-02 -1.407453715801239014e-01 -6.698783487081527710e-02 -4.176767542958259583e-02 1.780792139470577240e-02 1.744943112134933472e-01 -3.901057541370391846e-01 1.695393323898315430e-01 -3.282175362110137939e-01 2.064671926200389862e-02 4.457760229706764221e-02 -6.650088820606470108e-03 -1.876178383827209473e-02 1.072885841131210327e-01 1.791863441467285156e-01 1.438771933317184448e-01
-3.696271777153015137e-01 -8.802136778831481934e-02 -9.509061276912689209e-02 -2.151428312063217163e-01 2.114034816622734070e-02 2.856797575950622559e-01 -3.838438987731933594e-01 -9.150933474302291870e-02 -1.656208932399749756e-01 -2.407245337963104248e-01 1.420848816633224487e-01 -2.816238403320312500e-01 -1.786214858293533325e-01 8.739800751209259033e-02 2.287890762090682983e-01 1.686747670173645020e-01 1.224417798221111298e-02 2.900410676375031471e-03 -9.573949128389358521e-02 -1.359661817550659180e-01 5.282772704958915710e-02 -7.084508240222930908e-02 -1.309616770595312119e-02 2.274214774370193481e-01 -1.198169291019439697e-01 -1.674094349145889282e-01 -1.312571316957473755e-01 -2.151485085487365723e-01 -1.901598647236824036e-02 2.303772270679473877e-01 1.447354536503553391e-02 1.012615039944648743e-01
1.266439259052276611e-02 -1.808497458696365356e-01 3.000698611140251160e-02 -9.041772037744522095e-02 -1.309546530246734619e-01 6.112482026219367981e-02 -1.219397783279418945e-01 8.025748282670974731e-02 1.794843189418315887e-02 -9.583983570337295532e-03 4.455201923847198486e-01 -6.852819025516510010e-02 2.712658345699310303e-01 8.644390106201171875e-02 8.364424854516983032e-02 -2.356623262166976929e-01 4.492362439632415771e-01 -9.611030668020248413e-02 -2.591690719127655029e-01 1.509247571229934692e-01 2.454166114330291748e-01 2.524683810770511627e-02 -1.672261953353881836e-01 9.311524033546447754e-02 1.893874071538448334e-02 -1.326083242893218994e-01 -1.449378430843353271e-01 1.194883510470390320e-01 -1.821128726005554199e-01 -2.691981941461563110e-02 5.712919682264328003e-02 -2.824740111827850342e-01
-3.426682651042938232e-01 -3.021675944328308105e-01 1.051720511168241501e-02 -1.382686048746109009e-01 -1.966044753789901733e-01 2.288566529750823975e-02 -3.852946162223815918e-01 -4.240186139941215515e-02 -7.223919965326786041e-03 1.235676780343055725e-01 3.403620049357414246e-02 -3.562500700354576111e-02 1.840525269508361816e-01 1.866279989480972290e-01 1.408921778202056885e-01 -1.894733607769012451e-01 -1.979810558259487152e-02 -2.146166004240512848e-02 1.102328225970268250e-01 -1.552876681089401245e-01 2.756595909595489502e-01 6.510990858078002930e-02 -3.413110598921775818e-02 2.564260065555572510e-01 -2.459664344787597656e-01 -7.130030542612075806e-02 -2.679175734519958496e-01 -8.691070973873138428e-02 -8.072857558727264404e-02 9.662078320980072021e-02 3.086312115192413330e-01 -1.119798794388771057e-02
7.093896716833114624e-02 -2.518910467624664307e-01 -4.043631255626678467e-02 -4.558584094047546387e-02 -2.985491417348384857e-02 1.709510535001754761e-01 -1.600267365574836731e-02 -1.508086919784545898e-01 2.007397711277008057e-01 -1.263204813003540039e-01 1.264199316501617432e-01 -1.922323852777481079e-01 1.659852564334869385e-01 -1.684508919715881348e-01 1.934214979410171509e-01 1.633307784795761108e-01 4.437112212181091309e-01 1.978948265314102173e-01 -1.528368443250656128e-01 -1.461494714021682739e-01 2.393995672464370728e-01 -9.525075554847717285e-02 -2.124751061201095581e-01 1.775699853897094727e-01 -1.654326319694519043e-01 8.946558833122253418e-02 -9.421490132808685303e-02 8.183680474758148193e-02 1.484794169664382935e-01 2.222026288509368896e-01 2.467231750488281250e-01 -1.960243582725524902e-01
-2.010782808065414429e-01 -3.426600694656372070e-01 -2.492001466453075409e-02 -4.986909031867980957e-01 2.593635320663452148e-01 2.055253982543945312e-01 3.153936192393302917e-02 1.128889154642820358e-02 7.079394161701202393e-02 -4.981209710240364075e-02 2.713831365108489990e-01 -2.281656116247177124e-01 1.413004007190465927e-02 1.446259021759033203e-01 5.606966838240623474e-02 -2.031391412019729614e-01 1.146151646971702576e-01 9.398548305034637451e-02 -2.484730780124664307e-01 -1.899048089981079102e-01 6.640231236815452576e-03 1.149262487888336182e-01 -1.895475685596466064e-01 5.267336219549179077e-02 -1.394521594047546387e-01 -1.496156305074691772e-01 1.084794551134109497e-01 1.594699770212173462e-01 -1.433391422033309937e-01 -5.779832974076271057e-02 -1.949509792029857635e-02 9.194695204496383667e-02
-3.917515650391578674e-02 -1.802405118942260742e-01 -1.739254742860794067e-01 -1.690613329410552979e-01 -1.272803246974945068e-01 1.894652843475341797e-01 -2.144063450396060944e-02 1.115127056837081909e-01 -5.541003495454788208e-02 -1.007215008139610291e-01 1.812348812818527222e-01 -3.329975530505180359e-02 8.639962971210479736e-02 -1.332631558179855347e-01 1.018076390027999878e-01 -9.014621376991271973e-02 1.195935904979705811e-01 2.647761404514312744e-01 2.137861996889114380e-01 -3.199383318424224854e-01 2.079849094152450562e-01 -3.863706067204475403e-02 -4.190811812877655029e-01 1.958966702222824097e-01 1.648427248001098633e-01 -5.266079679131507874e-02 -3.982401788234710693e-01 4.211656004190444946e-02 2.308257967233657837e-01 4.010133817791938782e-02 9.203436970710754395e-02 7.978748530149459839e-02
-2.074346542358398438e-01 -2.685336172580718994e-01 8.172303438186645508e-02 -1.095995530486106873e-01 -1.197338700294494629e-01 -1.044615581631660461e-01 -3.320898711681365967e-01 1.642097631702199578e-04 -1.724260151386260986e-01 2.829627878963947296e-02 1.831669509410858154e-01 -1.171279549598693848e-01 3.600600659847259521e-01 -2.184871733188629150e-01 6.896974146366119385e-02 -9.312804788351058960e-02 -5.273298546671867371e-02 2.121341973543167114e-01 1.582510024309158325e-01 -3.856841102242469788e-02 -5.178489256650209427e-03 1.791136264801025391e-01 -3.223139941692352295e-01 2.535044550895690918e-01 -6.227764114737510681e-02 7.600903511047363281e-02 -2.194787561893463135e-01 -3.176609054207801819e-02 -8.972623944282531738e-02 -8.673336356878280640e-02 2.919724285602569580e-01 1.667284816503524780e-01
-2.286525070667266846e-01 -2.788259983062744141e-01 -9.654348343610763550e-02 -1.168056502938270569e-01 -2.259110212326049805e-01 1.226578187197446823e-02 -3.196222484111785889e-01 -1.352475434541702271e-01 -1.690780520439147949e-01 -2.403476275503635406e-02 -4.035869787912815809e-04 -3.170630037784576416e-01 1.013699099421501160e-01 1.735015213489532471e-01 2.866382300853729248e-01 1.670187264680862427e-01 9.131870232522487640e-03 -1.979358196258544922e-01 3.368134796619415283e-02 -7.431028783321380615e-02 2.412136830389499664e-02 -3.140974044799804688e-02 -1.560528427362442017e-01 2.517453134059906006e-01 -2.517073154449462891e-01 -2.154368758201599121e-01 -2.777577191591262817e-02 1.205596923828125000e-01 -1.762534379959106445e-01 2.592013776302337646e-01 1.206400394439697266e-01 1.488233208656311035e-01
2.248172461986541748e-02 -3.875942528247833252e-01 -2.623863816261291504e-01 1.112156361341476440e-01 -9.996331483125686646e-02 7.595411501824855804e-03 -1.399301290512084961e-01 2.603099048137664795e-01 -8.652091026306152344e-02 5.590218584984540939e-03 1.049270480871200562e-01 -2.010775059461593628e-01 -8.518727123737335205e-02 -5.470175296068191528e-03 1.875234991312026978e-01 6.476186215877532959e-03 2.545276582241058350e-01 1.429556459188461304e-01 -6.004398688673973083e-02 -2.394590340554714203e-02 3.707485198974609375e-01 4.682317003607749939e-02 -2.579830586910247803e-01 2.402961850166320801e-01 5.609659105539321899e-02 1.146822869777679443e-01 -2.041444480419158936e-01 -9.471102803945541382e-02 -2.250402867794036865e-01 -7.659209519624710083e-02 1.038274317979812622e-01 -2.857054173946380615e-01
-2.946219742298126221e-01 -1.397780030965805054e-01 -2.152723632752895355e-02 -2.014621496200561523e-01 2.016819268465042114e-01 2.061953693628311157e-01 2.269996143877506256e-02 1.249518766999244690e-01 1.110795512795448303e-01 -1.047690436244010925e-01 3.914037346839904785e-01 -4.760725051164627075e-02 2.884155511856079102e-02 2.224572598934173584e-01 8.029717952013015747e-02 -2.268164791166782379e-02 -2.032172493636608124e-02 4.430138766765594482e-01 9.945112466812133789e-02 8.465447276830673218e-02 2.369204908609390259e-01 1.054383143782615662e-01 -1.329913735389709473e-01 2.846548100933432579e-03 -9.091394394636154175e-02 9.819748997688293457e-02 3.284877911210060120e-02 3.111133575439453125e-01 -2.456655353307723999e-01 -1.300861313939094543e-02 -1.329426746815443039e-02 2.051316201686859131e-01
-1.923522353172302246e-02 -1.931718736886978149e-01 6.631173938512802124e-02 -2.004531919956207275e-01 2.462392486631870270e-02 -7.161998748779296875e-02 -5.316583067178726196e-02 1.432203799486160278e-01 -3.345988690853118896e-01 1.872165799140930176e-01 3.417452573776245117e-01 -1.487294957041740417e-02 2.510719001293182373e-01 9.457533806562423706e-02 -1.731145977973937988e-01 1.765325479209423065e-02 3.461576700210571289e-01 -5.040664598345756531e-02 -1.987925767898559570e-01 -3.512713015079498291e-01 2.758988738059997559e-01 8.287120610475540161e-02 -2.690596580505371094e-01 -1.626457832753658295e-02 -1.656643152236938477e-01 6.567607074975967407e-02 1.759285628795623779e-01 -6.395449489355087280e-02 -1.020065322518348694e-01 -1.857793075032532215e-03 4.774206131696701050e-02 -4.442433640360832214e-02
-4.826951771974563599e-02 -2.769085168838500977e-01 -2.515544593334197998e-01 -2.088208310306072235e-02 6.911098957061767578e-03 2.442221939563751221e-01 -1.974900066852569580e-01 4.434886202216148376e-02 2.282904461026191711e-02 -1.398081332445144653e-01 2.265167981386184692e-01 -9.370164573192596436e-02 3.645618259906768799e-01 -7.919055968523025513e-02 2.912039160728454590e-01 1.808399409055709839e-01 8.878411352634429932e-02 3.461450338363647461e-02 -1.071841046214103699e-01 -3.574470058083534241e-02 1.624527722597122192e-01 -1.240371391177177429e-01 -2.387569248676300049e-01 3.303481638431549072e-01 7.492900639772415161e-02 1.953271180391311646e-01 1.917117685079574585e-01 -9.335794299840927124e-02 -1.112815141677856445e-01 -2.742693126201629639e-01 -1.145341694355010986e-01 -7.686126977205276489e-03
-1.065027713775634766e-02 -3.040469586849212646e-01 -5.825215019285678864e-03 -1.785347461700439453e-01 -1.464406996965408325e-01 -1.119403354823589325e-02 -3.315396010875701904e-01 1.623536199331283569e-01 -2.933081686496734619e-01 3.858702629804611206e-02 9.337545186281204224e-02 -1.397659629583358765e-01 6.206251680850982666e-02 1.601594239473342896e-01 -4.457491636276245117e-02 2.076671272516250610e-01 1.148616969585418701e-01 4.063392877578735352e-01 1.449824776500463486e-03 1.332026422023773193e-01 2.197559028863906860e-01 -2.495284378528594971e-01 -7.023882865905761719e-02 1.149926856160163879e-01 4.731929395347833633e-03 1.269480437040328979e-01 1.677663773298263550e-01 2.162558287382125854e-01 2.781525254249572754e-01 -9.442088007926940918e-02 7.034204900264739990e-02 1.423107534646987915e-01
1.714332960546016693e-02 -2.067718654870986938e-01 -1.086093783378601074e-01 -1.102038007229566574e-02 -1.172230914235115051e-01 2.056869268417358398e-01 -3.913896977901458740e-01 8.208859711885452271e-02 -1.673305481672286987e-01 1.600238978862762451e-01 1.787320524454116821e-01 -1.012799888849258423e-01 5.465092062950134277e-01 -6.402169167995452881e-02 9.122966229915618896e-02 3.250045701861381531e-02 5.972573533654212952e-02 3.156287968158721924e-02 -5.343485157936811447e-03 2.173443585634231567e-01 1.292245090007781982e-01 1.278876215219497681e-01 -1.739063113927841187e-01 -3.531733155250549316e-02 -5.997914820909500122e-03 -1.070320308208465576e-01 -1.409517824649810791e-01 -5.862677842378616333e-02 -9.431099891662597656e-02 1.339778006076812744e-01 3.764002323150634766e-01 -3.751852363348007202e-02
-7.861877977848052979e-02 2.828989177942276001e-02 4.977999627590179443e-02 -2.909792065620422363e-01 1.524928510189056396e-01 -2.128782868385314941e-02 -5.613229051232337952e-02 1.828233599662780762e-01 -1.818999797105789185e-01 3.357249200344085693e-01 3.149922788143157959e-01 1.036873608827590942e-01 1.701960861682891846e-01 5.390630289912223816e-02 -1.832244172692298889e-02 7.019569724798202515e-02 2.634737491607666016e-01 -8.380468934774398804e-03 -4.180704057216644287e-02 -4.014537930488586426e-01 1.507806777954101562e-01 1.331263803876936436e-03 -2.508409023284912109e-01 1.303441077470779419e-01 -2.506626844406127930e-01 2.443705201148986816e-01 9.305755794048309326e-02 -2.362051047384738922e-02 -2.352195382118225098e-01 -3.590405359864234924e-02 1.048152819275856018e-01 1.351468265056610107e-01
-9.232901036739349365e-02 -7.242111954838037491e-03 -1.424686610698699951e-01 -4.003210961818695068e-01 -9.675994515419006348e-02 6.070304661989212036e-02 -6.018163263797760010e-02 2.346966415643692017e-01 -1.480665057897567749e-01 -1.328420192003250122e-01 2.527062594890594482e-01 -5.147062614560127258e-02 1.544835269451141357e-01 1.111229062080383301e-01 2.106790244579315186e-01 6.698787212371826172e-02 -1.568912565708160400e-01 1.765660494565963745e-01 -3.392755985260009766e-01 -2.659789621829986572e-01 -2.074443399906158447e-01 1.991143375635147095e-01 -8.864866942167282104e-02 5.224078521132469177e-02 -1.462766975164413452e-01 -8.364722877740859985e-02 -1.988421529531478882e-01 -1.435106843709945679e-01 -2.664955854415893555e-01 1.510816365480422974e-01 4.898088052868843079e-02 -1.681295186281204224e-01
-1.465452760457992554e-01 -4.463959336280822754e-01 -5.815875902771949768e-02 -6.496941298246383667e-02 7.481397688388824463e-02 -1.165860965847969055e-01 1.618746221065521240e-01 1.533311307430267334e-01 -9.000859409570693970e-02 2.973063103854656219e-02 2.529136836528778076e-01 -2.360326498746871948e-01 7.733831554651260376e-02 3.956022672355175018e-03 1.912119388580322266e-01 1.357949152588844299e-02 2.866373658180236816e-01 1.665862500667572021e-01 2.127582430839538574e-01 -1.439478527754545212e-02 2.790142595767974854e-01 2.826825156807899475e-02 -7.817019522190093994e-02 -3.052178025245666504e-02 -3.777264058589935303e-01 -1.813295632600784302e-01 -8.078186959028244019e-02 1.736470311880111694e-01 9.375463426113128662e-02 -5.407797545194625854e-02 1.329860389232635498e-01 -2.205246984958648682e-01
-2.280294597148895264e-01 -7.652827352285385132e-02 5.893799290060997009e-02 -3.103668801486492157e-02 -4.918824881315231323e-02 1.404414325952529907e-01 -1.042245253920555115e-01 3.576355800032615662e-02 -2.291747182607650757e-01 3.791552735492587090e-03 1.932664662599563599e-01 -2.220664322376251221e-01 3.346833884716033936e-01 -2.102346122264862061e-01 2.403942644596099854e-01 3.783498704433441162e-02 -4.447035118937492371e-02 -4.920199885964393616e-02 -4.928052052855491638e-02 -2.357498044148087502e-03 2.216586619615554810e-01 8.742497861385345459e-02 -2.280895709991455078e-01 5.380624905228614807e-02 -1.103157848119735718e-01 -4.617903754115104675e-02 -1.828390359878540039e-02 5.704148858785629272e-02 -2.931660115718841553e-01 -1.845721602439880371e-01 4.809140563011169434e-01 2.471454441547393799e-01
7.048467546701431274e-02 -1.893059611320495605e-01 1.598468795418739319e-02 -4.458697140216827393e-02 -1.019535511732101440e-01 -6.022839341312646866e-03 -2.649728357791900635e-01 2.408323064446449280e-02 -3.562355339527130127e-01 -3.192043602466583252e-01 2.328944951295852661e-01 -9.507739543914794922e-02 1.717414259910583496e-01 -3.237158432602882385e-02 -5.502861458808183670e-03 1.457703858613967896e-01 1.552327424287796021e-01 3.927639722824096680e-01 -2.430458553135395050e-02 1.819702237844467163e-01 2.036643922328948975e-01 -5.527485534548759460e-02 2.837059786543250084e-03 3.397001326084136963e-01 -2.596863210201263428e-01 3.328821808099746704e-02 1.906114518642425537e-01 1.968169212341308594e-01 2.156658470630645752e-02 -1.115490347146987915e-01 4.097016155719757080e-02 4.035240784287452698e-02
-9.380483627319335938e-02 1.419693082571029663e-01 -2.485299706459045410e-01 -4.393550157546997070e-01 1.365687251091003418e-01 8.098045736551284790e-02 -2.498697340488433838e-01 -1.154504492878913879e-01 -2.127199470996856689e-01 7.763019204139709473e-02 3.424828946590423584e-01 -1.275172084569931030e-01 2.985844910144805908e-01 -8.044059574604034424e-02 1.714687794446945190e-01 2.815830409526824951e-01 -6.234925240278244019e-02 7.288050651550292969e-02 3.428177908062934875e-02 -2.005995213985443115e-01 2.976215779781341553e-01 -1.052359417080879211e-01 9.079552441835403442e-02 -2.227480290457606316e-03 -4.845855385065078735e-02 -5.251572281122207642e-02 -2.257051616907119751e-01 1.137692015618085861e-02 -7.825018465518951416e-02 6.059360131621360779e-02 -4.030777886509895325e-02 3.674632403999567032e-03
-1.221619918942451477e-01 -8.523395657539367676e-02 1.429923474788665771e-01 -2.175463736057281494e-01 -1.746505200862884521e-01 -9.046940505504608154e-02 -2.111397534608840942e-01 1.618759483098983765e-01 1.075650472193956375e-02 -2.239799201488494873e-01 2.210631668567657471e-01 -1.017340272665023804e-01 -3.788732364773750305e-02 -1.134542897343635559e-01 -4.097431153059005737e-02 1.190681159496307373e-01 2.322066128253936768e-01 -4.032994061708450317e-02 -2.313319891691207886e-01 -9.546656161546707153e-02 1.213012859225273132e-01 9.045631624758243561e-03 -2.444254755973815918e-01 9.916117414832115173e-03 -5.734989047050476074e-01 1.157481372356414795e-01 -1.907410472631454468e-01 2.377831786870956421e-01 -5.177893489599227905e-02 -7.425536215305328369e-02 -8.614431321620941162e-02 1.313476413488388062e-01
-1.190607622265815735e-01 -1.407445669174194336e-01 -2.979670837521553040e-02 -3.115729391574859619e-01 2.154554575681686401e-01 5.761468037962913513e-02 -1.721099251881241798e-03 1.843580901622772217e-01 -5.647509917616844177e-02 3.085447847843170166e-01 2.109563350677490234e-01 -1.010115519165992737e-01 3.885349258780479431e-02 1.062230169773101807e-01 -3.609055653214454651e-02 -1.446967292577028275e-02 2.629537284374237061e-01 3.008385300636291504e-01 -1.235174462199211121e-01 -3.254796862602233887e-01 9.442033618688583374e-02 1.101909577846527100e-01 -3.328737914562225342e-01 1.608246266841888428e-01 -1.337207406759262085e-01 1.185459792613983154e-01 9.127602726221084595e-02 -1.545430570840835571e-01 -4.428124800324440002e-02 2.320345342159271240e-01 3.086940571665763855e-02 2.396803498268127441e-01
-6.104158610105514526e-02 -1.157101318240165710e-01 -1.522654294967651367e-01 -2.232677191495895386e-01 -2.276252210140228271e-02 3.190232515335083008e-01 -2.753690183162689209e-01 7.366828620433807373e-03 -3.522861599922180176e-01 -1.252620965242385864e-01 -4.896506667137145996e-02 -2.719851732254028320e-01 2.105620354413986206e-01 1.163849681615829468e-01 2.522636651992797852e-01 -1.455598473548889160e-01 1.075973436236381531e-01 1.073030605912208557e-01 -9.184423834085464478e-02 -2.362855076789855957e-01 8.878082036972045898e-02 4.669150710105895996e-02 1.878949850797653198e-01 -6.541874259710311890e-03 -1.545064747333526611e-01 -2.400279417634010315e-02 9.132529050111770630e-02 7.735232263803482056e-02 -3.696814477443695068e-01 -1.284694522619247437e-01 1.065266579389572144e-01 -1.916870027780532837e-01
-2.756873965263366699e-01 -1.148467883467674255e-01 -6.507536768913269043e-02 -2.424989193677902222e-01 -1.378093753010034561e-02 -2.236817479133605957e-01 8.636862784624099731e-02 1.562374979257583618e-01 -1.112130135297775269e-01 4.983947053551673889e-02 3.039000034332275391e-01 -4.097203314304351807e-01 -9.508815407752990723e-02 -1.550157461315393448e-02 -1.977160573005676270e-01 1.447135657072067261e-01 1.878134757280349731e-01 2.523190081119537354e-01 1.166155710816383362e-01 -1.759803891181945801e-01 1.089388132095336914e-01 7.723958045244216919e-02 -2.231150865554809570e-01 1.331358999013900757e-01 -2.003190070390701294e-01 1.101373787969350815e-02 -1.116479560732841492e-01 1.366923302412033081e-01 -1.175469607114791870e-01 -1.348802540451288223e-02 2.743583321571350098e-01 -1.782193928956985474e-01
-7.041299343109130859e-02 -4.901180788874626160e-02 -9.882662445306777954e-03 -2.533954977989196777e-01 -6.077137589454650879e-02 3.451795130968093872e-02 -2.099541127681732178e-01 1.757282614707946777e-01 -6.753837317228317261e-02 2.515601217746734619e-01 2.584348320960998535e-01 -3.061879798769950867e-02 1.503622382879257202e-01 1.600963324308395386e-01 -4.773687198758125305e-02 -1.902006864547729492e-01 4.709967672824859619e-01 -9.711941704154014587e-03 -3.650366514921188354e-02 -2.774940133094787598e-01 -5.251486226916313171e-02 1.618100404739379883e-01 -2.038474678993225098e-01 7.475888729095458984e-02 -2.618333995342254639e-01 -6.598065793514251709e-02 -5.761776491999626160e-02 -1.066291332244873047e-01 -2.811024188995361328e-01 1.815405189990997314e-01 -5.974228307604789734e-02 2.161648869514465332e-01
1.550877690315246582e-01 -1.376620084047317505e-01 1.204099580645561218e-01 -1.158897131681442261e-01 1.334938779473304749e-02 3.222882449626922607e-01 -2.608081400394439697e-01 1.474289298057556152e-01 1.611726284027099609e-01 -3.979088738560676575e-03 2.422783672809600830e-01 -1.438774317502975464e-01 2.943205535411834717e-01 -7.303100079298019409e-02 -1.515064090490341187e-01 6.978788971900939941e-02 1.823668777942657471e-01 2.029833942651748657e-01 -3.070158660411834717e-01 4.247034341096878052e-02 4.318075627088546753e-02 -1.762741804122924805e-01 -3.810068219900131226e-02 2.720772922039031982e-01 -2.766308188438415527e-01 -2.728877216577529907e-02 -1.051067858934402466e-01 3.812132403254508972e-02 2.154214531183242798e-01 -1.863224357366561890e-01 2.327182441949844360e-01 -7.811450958251953125e-02
1.361828744411468506e-01 -4.217354655265808105e-01 -1.574133336544036865e-01 -3.155205547809600830e-01 2.338545322418212891e-01 1.297360211610794067e-01 2.526116669178009033e-01 -5.510915070772171021e-02 1.739156804978847504e-02 1.528346091508865356e-01 1.719535291194915771e-01 -3.909603878855705261e-02 1.923081278800964355e-01 1.060746759176254272e-01 9.357910603284835815e-02 2.235455513000488281e-01 2.125519961118698120e-01 3.099369406700134277e-01 -1.551816426217556000e-02 -1.999239176511764526e-01 2.054346650838851929e-01 1.556926071643829346e-01 -1.561944782733917236e-01 3.731336072087287903e-02 -1.792481094598770142e-01 -5.607047677040100098e-02 1.540882289409637451e-01 1.232958808541297913e-01 -1.314265727996826172e-01 6.427693367004394531e-02 8.496714383363723755e-02 -5.143775045871734619e-02
2.445466816425323486e-02 -2.296990305185317993e-01 3.528649732470512390e-02 -2.959813177585601807e-02 -1.331972330808639526e-01 2.920443415641784668e-01 1.743230521678924561e-01 -1.252516806125640869e-01 -3.277630209922790527e-01 -8.575868606567382812e-02 3.501134514808654785e-01 -1.804836243391036987e-01 1.676652878522872925e-01 -1.310897171497344971e-01 5.546093359589576721e-02 -1.213247478008270264e-01 -2.583397924900054932e-02 -6.526479870080947876e-02 -2.111400812864303589e-01 -2.791268229484558105e-01 1.683651208877563477e-01 -3.145473450422286987e-02 -1.951002329587936401e-01 2.372111566364765167e-02 -3.860277235507965088e-01 5.549338087439537048e-02 -1.871712356805801392e-01 -2.069519907236099243e-01 -4.323279857635498047e-02 -1.042231395840644836e-01 6.962862610816955566e-02 1.395057290792465210e-01
-2.503718137741088867e-01 -7.705529034137725830e-02 9.530615061521530151e-02 -1.342108100652694702e-01 -3.850044310092926025e-02 -1.314355880022048950e-01 -9.027149528264999390e-02 1.622560173273086548e-01 4.327054321765899658e-02 -2.865521013736724854e-01 1.967585980892181396e-01 -1.613462269306182861e-01 1.214743927121162415e-01 -3.220367431640625000e-01 -8.993736468255519867e-03 1.110581085085868835e-01 1.746895536780357361e-02 2.465786188840866089e-01 -1.445668339729309082e-01 -4.858404770493507385e-02 1.902354508638381958e-01 7.810458075255155563e-03 -1.615912020206451416e-01 3.066459484398365021e-02 -5.893308520317077637e-01 8.708897233009338379e-02 -1.811875551939010620e-01 -8.219634182751178741e-03 -8.613767474889755249e-02 -1.595695130527019501e-02 -6.239396706223487854e-02 1.562362313270568848e-01
-5.875425995327532291e-04 -2.873063683509826660e-01 9.198716282844543457e-02 -8.031202107667922974e-02 7.707034051418304443e-02 3.043540716171264648e-01 -8.283492177724838257e-02 -3.164838254451751709e-02 -1.645947992801666260e-01 5.840264633297920227e-02 2.634504139423370361e-01 -2.607758045196533203e-01 3.137256577610969543e-02 -2.059876173734664917e-01 -1.085325703024864197e-01 1.771078705787658691e-01 3.869455456733703613e-01 1.899494826793670654e-01 -1.659398525953292847e-01 -3.555251955986022949e-01 2.847817838191986084e-01 -2.670183181762695312e-01 2.160708606243133545e-02 1.124491021037101746e-01 -9.932345896959304810e-02 -1.323594748973846436e-01 -6.184302642941474915e-02 -5.402528122067451477e-02 2.228311635553836823e-02 -1.470639184117317200e-02 -7.801297120749950409e-03 3.847740963101387024e-02
-3.774514421820640564e-02 -2.450124323368072510e-01 4.957922175526618958e-02 -6.679760664701461792e-02 -5.416968837380409241e-02 7.976979017257690430e-02 -7.149863243103027344e-02 1.323815807700157166e-02 -1.415342092514038086e-01 1.097326576709747314e-01 5.853837728500366211e-01 -1.351068019866943359e-01 -3.815589845180511475e-02 1.755784898996353149e-01 1.592891812324523926e-01 -1.219233945012092590e-01 8.921502530574798584e-02 -1.395595725625753403e-02 -1.048701554536819458e-01 1.444400250911712646e-01 2.530059516429901123e-01 -5.272290483117103577e-02 -2.117595076560974121e-01 3.463717699050903320e-01 1.576877981424331665e-01 1.039368361234664917e-01 -1.686079055070877075e-01 2.846831642091274261e-02 -3.251145035028457642e-02 7.601685076951980591e-02 1.725409179925918579e-01 -2.799656391143798828e-01
-9.317074436694383621e-04 -5.647270008921623230e-02 7.680983841419219971e-02 -2.523346841335296631e-01 -2.411967702209949493e-02 8.980308473110198975e-02 1.720458082854747772e-02 6.125584244728088379e-02 -1.164771020412445068e-01 1.634147204458713531e-02 5.099079012870788574e-01 1.357319951057434082e-01 -1.442920230329036713e-02 -5.263009667396545410e-02 1.923577673733234406e-02 -3.716374514624476433e-03 3.956944346427917480e-01 4.187905788421630859e-01 2.463474869728088379e-02 -2.041250765323638916e-01 2.126147150993347168e-01 -4.359468072652816772e-02 5.433389917016029358e-03 5.801866296678781509e-03 -4.996332898736000061e-02 -2.152011096477508545e-01 -8.708599209785461426e-02 2.597777172923088074e-02 1.509482413530349731e-01 -2.376073971390724182e-02 3.312482237815856934e-01 -8.586905896663665771e-02
1.010791137814521790e-01 -1.915629804134368896e-01 -2.132686525583267212e-01 -1.582597941160202026e-01 2.082589417695999146e-01 -3.820918872952461243e-02 1.482475399971008301e-01 1.171470247209072113e-02 -4.282962158322334290e-02 7.794289849698543549e-03 2.471986263990402222e-01 -2.644487619400024414e-01 3.089514002203941345e-02 1.412764936685562134e-01 2.260163128376007080e-01 4.033674299716949463e-02 1.427889317274093628e-01 3.023839890956878662e-01 -2.413332760334014893e-01 -8.478786051273345947e-02 -3.604937344789505005e-02 1.823851168155670166e-01 -2.973342835903167725e-01 9.836948662996292114e-02 5.984054133296012878e-02 -8.455901592969894409e-02 -6.226979941129684448e-02 2.336362935602664948e-02 -3.911436200141906738e-01 1.641178876161575317e-01 3.168465495109558105e-01 6.060972809791564941e-02
-1.981099545955657959e-01 -1.734768748283386230e-01 7.980654016137123108e-03 -2.032154649496078491e-01 -1.165041401982307434e-01 2.683854103088378906e-01 -8.234424889087677002e-02 6.926092505455017090e-02 -6.910726428031921387e-03 2.346138209104537964e-01 3.568316400051116943e-01 1.344836205244064331e-01 2.009761035442352295e-01 4.541353136301040649e-02 7.200641185045242310e-02 -2.194131165742874146e-01 1.562452465295791626e-01 8.852840960025787354e-02 1.160890888422727585e-02 -3.545615822076797485e-02 2.723395265638828278e-02 3.042158186435699463e-01 1.647169515490531921e-02 3.568052947521209717e-01 -1.316934078931808472e-01 -2.260118126869201660e-01 -2.132093161344528198e-01 -1.567005552351474762e-02 -1.754756122827529907e-01 1.561234742403030396e-01 2.097315341234207153e-01 1.674389094114303589e-01
-9.421812742948532104e-02 -3.330710530281066895e-01 5.262653529644012451e-02 -3.134891986846923828e-01 1.229610666632652283e-01 -9.276957251131534576e-03 8.135642856359481812e-02 3.799406811594963074e-02 6.735719740390777588e-02 -3.277558833360671997e-02 4.263849854469299316e-01 -7.739077508449554443e-02 4.502246901392936707e-02 2.741615176200866699e-01 9.075436741113662720e-02 8.929277211427688599e-02 6.679023057222366333e-02 1.939813643693923950e-01 -4.082826897501945496e-02 -1.242961362004280090e-01 1.356730461120605469e-01 2.253751084208488464e-02 -3.268385231494903564e-01 -3.163813799619674683e-02 -2.642175555229187012e-01 -2.575707435607910156e-02 1.594773232936859131e-01 2.458575069904327393e-01 -5.607390403747558594e-02 -3.119998872280120850e-01 -1.614021211862564087e-01 1.517130155116319656e-02
2.134122699499130249e-01 -4.245935976505279541e-01 -8.185185492038726807e-03 -9.260804206132888794e-02 -9.835430979728698730e-02 4.013895522803068161e-03 -3.114312291145324707e-01 -2.443370968103408813e-02 -1.201816275715827942e-01 1.136386319994926453e-01 7.871548831462860107e-02 -1.695861220359802246e-01 -2.795432321727275848e-02 -1.292622983455657959e-01 2.274342775344848633e-01 -5.758702382445335388e-02 2.004280388355255127e-01 1.021279990673065186e-01 -1.481429636478424072e-01 -3.905975259840488434e-03 4.978407621383666992e-01 9.851858019828796387e-02 -1.805906593799591064e-01 1.551814228296279907e-01 5.703263357281684875e-02 -3.623942658305168152e-02 -4.485077690333127975e-03 9.068214148283004761e-02 -6.168574560433626175e-03 -1.247176900506019592e-01 6.994115561246871948e-02 -3.214156925678253174e-01
-8.436568826436996460e-02 -5.098640918731689453e-01 7.006634771823883057e-02 -1.343556791543960571e-01 1.430872529745101929e-01 6.939200311899185181e-02 -1.000754535198211670e-01 -3.005080297589302063e-02 -3.601631894707679749e-02 1.231216266751289368e-01 2.957219779491424561e-01 -1.116286516189575195e-01 -7.307122647762298584e-02 1.770918667316436768e-01 1.203077360987663269e-01 -1.208220515400171280e-02 3.020997159183025360e-02 2.995539903640747070e-01 1.988728493452072144e-01 -2.395082861185073853e-01 1.989647895097732544e-01 1.467117518186569214e-01 1.930303499102592468e-02 -2.162668406963348389e-01 -2.475848644971847534e-01 -1.890681684017181396e-01 1.362919248640537262e-02 1.115867793560028076e-01 -2.232612520456314087e-01 -1.492319554090499878e-01 1.686626821756362915e-01 -1.781915780156850815e-03
-1.284852027893066406e-01 -1.306177526712417603e-01 -1.019921749830245972e-01 -8.347738534212112427e-02 -6.749554723501205444e-02 1.132863536477088928e-01 -2.897298634052276611e-01 -1.273052394390106201e-01 1.374137252569198608e-01 -1.988225430250167847e-01 2.696261405944824219e-01 -6.515159457921981812e-02 1.572325378656387329e-01 9.104406833648681641e-02 1.236492693424224854e-01 2.450688332319259644e-01 3.649726137518882751e-02 2.151221930980682373e-01 7.827181369066238403e-02 2.641796469688415527e-01 1.603763550519943237e-01 2.129981108009815216e-02 -4.634276032447814941e-01 -1.702411770820617676e-01 -1.008160933852195740e-01 -4.221171885728836060e-02 -1.249325349926948547e-01 9.729083627462387085e-02 2.712323069572448730e-01 -1.421975251287221909e-02 2.563416957855224609e-01 1.336313337087631226e-01
-2.788549065589904785e-01 -1.344809532165527344e-01 5.462630093097686768e-02 -1.951370537281036377e-01 1.474917232990264893e-01 1.726640909910202026e-01 1.632368564605712891e-02 -1.230408903211355209e-02 -1.915914416313171387e-01 -7.190170139074325562e-02 3.005590736865997314e-01 -2.341120038181543350e-03 1.115007847547531128e-01 -2.122822450473904610e-03 1.569148749113082886e-01 -2.937901914119720459e-01 2.376923412084579468e-01 5.860310047864913940e-02 4.338768124580383301e-02 1.115756854414939880e-01 1.974751986563205719e-02 2.244513668119907379e-02 -2.505499422550201416e-01 3.579987287521362305e-01 -2.414586991071701050e-01 -2.023518830537796021e-02 -2.859334349632263184e-01 8.574427664279937744e-02 -3.388783931732177734e-01 1.425926387310028076e-01 5.213358253240585327e-02 6.091700121760368347e-02
-3.416489660739898682e-01 -1.450399756431579590e-01 -1.810196936130523682e-01 -2.947839200496673584e-01 -5.864863842725753784e-02 1.943448930978775024e-01 -6.255565583705902100e-02 1.430406514555215836e-02 -7.025894522666931152e-02 -5.205491930246353149e-02 2.523039281368255615e-01 -8.143588155508041382e-02 2.462192773818969727e-01 -1.180580854415893555e-01 3.075720965862274170e-01 9.229804389178752899e-03 -1.469678580760955811e-01 1.894360631704330444e-01 -2.707731164991855621e-02 1.166445016860961914e-01 9.356025606393814087e-02 3.029676675796508789e-01 -1.614413261413574219e-01 -9.103412739932537079e-03 4.854884371161460876e-02 1.511965245008468628e-01 4.985487833619117737e-02 -2.708143591880798340e-01 -1.660849452018737793e-01 -3.837373480200767517e-02 3.429048359394073486e-01 -6.217725202441215515e-02
-1.924732029438018799e-01 -2.065202966332435608e-02 3.791284188628196716e-02 -3.872431814670562744e-01 6.163121759891510010e-02 1.681697666645050049e-01 -1.035709828138351440e-01 -1.198540031909942627e-01 -2.128036320209503174e-01 2.457340806722640991e-02 2.737758755683898926e-01 -2.964565157890319824e-01 3.103836067020893097e-02 4.274425655603408813e-02 2.560255527496337891e-01 -1.979738771915435791e-01 1.235540509223937988e-01 1.015024036169052124e-01 6.420794874429702759e-02 -6.726757436990737915e-02 8.533498644828796387e-02 -6.500286608934402466e-02 9.368750452995300293e-02 3.069635927677154541e-01 -2.626824378967285156e-01 -1.432342529296875000e-01 4.068286716938018799e-02 1.132205352187156677e-01 -3.794876039028167725e-01 1.123532652854919434e-01 -1.682156026363372803e-01 7.019325625151395798e-03
-1.088895797729492188e-01 -2.643331289291381836e-01 1.383107062429189682e-02 -1.972026228904724121e-01 4.925325885415077209e-02 -1.313547492027282715e-01 -7.355879992246627808e-02 3.011970818042755127e-01 -1.734522879123687744e-01 8.878108114004135132e-02 2.530662417411804199e-01 1.515819225460290909e-02 8.031405508518218994e-02 1.333892345428466797e-01 -1.431837230920791626e-01 -1.484985947608947754e-01 2.590166926383972168e-01 -7.296647876501083374e-02 7.819050922989845276e-03 -1.947216242551803589e-01 2.704139649868011475e-01 2.697593271732330322e-01 -2.461896836757659912e-01 6.925276946276426315e-03 -2.722341120243072510e-01 1.672329008579254150e-01 -4.741814732551574707e-02 -2.076117396354675293e-01 -5.668430402874946594e-02 1.885183751583099365e-01 9.482411295175552368e-02 2.867543995380401611e-01
-1.633288264274597168e-01 -4.392433464527130127e-01 -8.765905350446701050e-02 -5.653497204184532166e-02 1.071335151791572571e-01 -6.566290557384490967e-02 4.889710620045661926e-02 1.554771363735198975e-01 -1.243976950645446777e-01 5.648270621895790100e-02 7.981083542108535767e-02 -3.170559704303741455e-01 8.983065932989120483e-02 -8.981157094240188599e-02 1.787303984165191650e-01 1.471009105443954468e-01 2.497346997261047363e-01 7.283042371273040771e-02 -1.144022792577743530e-01 4.542354494333267212e-02 2.163899987936019897e-01 3.046739101409912109e-01 6.821398437023162842e-02 1.759558320045471191e-01 -3.013524711132049561e-01 -5.912448093295097351e-02 -4.453587532043457031e-02 1.043147891759872437e-01 -3.878748118877410889e-01 -4.491061903536319733e-03 1.118768304586410522e-01 6.026731058955192566e-02
3.367705270648002625e-02 -4.571057260036468506e-01 2.207443304359912872e-02 -5.764142796397209167e-02 4.467330127954483032e-02 -1.142057403922080994e-02 -2.149728089570999146e-01 3.961070626974105835e-02 -1.553574055433273315e-01 7.338846474885940552e-02 1.998004317283630371e-01 -2.820871770381927490e-01 1.555535346269607544e-01 1.335891038179397583e-01 2.834986746311187744e-01 3.645378053188323975e-01 7.666339725255966187e-02 1.692675948143005371e-01 1.348850280046463013e-01 1.332839578390121460e-01 1.296592056751251221e-01 7.645563036203384399e-02 -1.933424919843673706e-01 -1.315611898899078369e-01 6.112049892544746399e-02 1.266927421092987061e-01 7.191703468561172485e-02 -3.589759021997451782e-02 -1.979993879795074463e-01 -2.398630231618881226e-01 2.179728597402572632e-01 1.164171323180198669e-01
1.544242203235626221e-01 9.718608856201171875e-02 -9.862608462572097778e-02 -4.542685151100158691e-01 1.723977029323577881e-01 1.184748411178588867e-01 -3.456909358501434326e-01 -1.801281869411468506e-01 -7.848127186298370361e-02 2.653327025473117828e-02 3.269557654857635498e-01 -2.710920274257659912e-01 2.314238548278808594e-01 -1.112760603427886963e-01 1.276213526725769043e-01 5.108736455440521240e-02 -1.357050389051437378e-01 -5.055140331387519836e-02 3.832744434475898743e-02 -1.167544536292552948e-02 2.552735805511474609e-01 -9.250693023204803467e-02 -1.663511246442794800e-01 7.840308547019958496e-02 -2.502966821193695068e-01 4.023852199316024780e-02 1.980887725949287415e-02 1.471895426511764526e-01 -1.517748534679412842e-01 -2.004360705614089966e-01 -1.418231986463069916e-02 5.449730530381202698e-02
1.791929081082344055e-02 -1.323486715555191040e-01 -9.584260731935501099e-02 -9.796334058046340942e-02 -2.776533178985118866e-02 1.895546168088912964e-01 1.264084875583648682e-01 -2.022497355937957764e-01 -1.129654198884963989e-01 3.378127887845039368e-02 2.858467102050781250e-01 -2.969796955585479736e-01 3.298267126083374023e-01 -4.223366081714630127e-02 -1.923370659351348877e-01 -1.931712329387664795e-01 6.606502085924148560e-02 1.925968378782272339e-02 -3.414244353771209717e-01 -2.192256450653076172e-01 1.999587565660476685e-01 -9.866619482636451721e-03 -2.834617495536804199e-01 8.564936369657516479e-02 -3.475041091442108154e-01 1.575931310653686523e-01 3.732106462121009827e-02 1.986020803451538086e-01 -2.546383440494537354e-02 -1.012035980820655823e-01 -7.919262349605560303e-02 -1.956980675458908081e-02
1.189001277089118958e-01 -3.885011374950408936e-01 1.285929698497056961e-03 2.346794679760932922e-02 7.493716478347778320e-02 7.770391553640365601e-02 1.800571531057357788e-01 -8.938315510749816895e-02 -1.278858073055744171e-02 3.001556098461151123e-01 3.998457193374633789e-01 -9.440983086824417114e-02 7.416101638227701187e-03 2.125101387500762939e-01 3.407662212848663330e-01 1.611355245113372803e-01 2.379948645830154419e-01 2.324331998825073242e-01 -1.937052756547927856e-01 3.897391259670257568e-02 2.834704518318176270e-01 6.741281598806381226e-02 -1.393554806709289551e-01 1.410651057958602905e-01 -1.485625803470611572e-01 -1.769924908876419067e-02 4.929170012474060059e-02 1.697436720132827759e-01 -1.436643768101930618e-02 7.195303589105606079e-02 -5.468425154685974121e-02 6.147316191345453262e-03
-9.375464171171188354e-03 -6.622610241174697876e-02 1.627608388662338257e-01 -3.451846837997436523e-01 -3.679664805531501770e-02 -3.008580505847930908e-01 -7.585642486810684204e-02 1.949973702430725098e-01 6.389239802956581116e-03 -7.526355981826782227e-02 2.049209028482437134e-01 -1.788932681083679199e-01 8.657157421112060547e-02 -1.383066028356552124e-01 1.469499170780181885e-01 2.067912518978118896e-01 1.586584001779556274e-01 2.027502506971359253e-01 -3.625060245394706726e-02 -2.147476822137832642e-01 4.146947860717773438e-01 3.547260537743568420e-02 -3.572865389287471771e-03 4.358305595815181732e-03 -3.648025095462799072e-01 2.249991744756698608e-01 -2.186932368203997612e-03 -9.202364832162857056e-02 -1.328643411397933960e-01 -6.504460424184799194e-02 -1.505888849496841431e-01 1.408615261316299438e-01
-1.444664299488067627e-01 -4.219177961349487305e-01 -1.252963095903396606e-01 -3.029302693903446198e-02 -1.535921990871429443e-01 1.062185093760490417e-01 -2.213275134563446045e-01 1.628674417734146118e-01 3.260230273008346558e-02 1.913983672857284546e-01 3.282290995121002197e-01 -6.377837061882019043e-02 1.880934834480285645e-01 -6.664446741342544556e-02 4.129254817962646484e-02 -2.436163723468780518e-01 -4.174976050853729248e-02 5.474866926670074463e-02 -2.627058923244476318e-01 2.756396681070327759e-02 1.834738552570343018e-01 -2.620258554816246033e-02 -1.992397755384445190e-01 2.501769363880157471e-01 5.614669248461723328e-02 -9.358271211385726929e-02 -2.988666296005249023e-01 1.392982751131057739e-01 -1.019898876547813416e-01 -1.637112908065319061e-02 2.714735269546508789e-01 -8.711164444684982300e-02
-1.911863088607788086e-01 -1.097687631845474243e-01 3.826978206634521484e-01 -1.884951144456863403e-01 1.693002730607986450e-01 6.793848425149917603e-02 -1.630169339478015900e-02 2.291137538850307465e-02 -1.138338260352611542e-02 9.863860160112380981e-02 3.537201285362243652e-01 -1.857180595397949219e-01 -7.897165417671203613e-02 -6.933643668889999390e-02 -4.384867101907730103e-02 7.164879143238067627e-02 1.633788943290710449e-01 4.486104249954223633e-01 -9.053408354520797729e-02 -4.442950338125228882e-02 1.709580570459365845e-01 6.318299472332000732e-02 -3.350971341133117676e-01 1.294559389352798462e-01 -3.327547907829284668e-01 1.160196587443351746e-01 -2.582411281764507294e-02 -3.014916181564331055e-02 1.271455734968185425e-01 3.917420655488967896e-02 -5.266044288873672485e-02 -3.398711979389190674e-02
-1.295352429151535034e-01 -3.312435448169708252e-01 -1.874141097068786621e-01 -1.294759511947631836e-01 -2.394370585680007935e-01 2.002978771924972534e-01 -1.013420373201370239e-01 1.473139822483062744e-01 2.225473336875438690e-02 -4.256637096405029297e-01 2.337583899497985840e-01 -2.346768081188201904e-01 1.829750090837478638e-02 -1.923661828041076660e-01 1.447277516126632690e-02 -8.222785592079162598e-02 1.872732192277908325e-01 1.419391483068466187e-01 -1.816119849681854248e-01 -2.366876900196075439e-01 2.607867121696472168e-01 -1.675971001386642456e-01 -5.844733119010925293e-02 8.535739034414291382e-02 1.481387913227081299e-01 -1.076043099164962769e-01 -1.782449632883071899e-01 -1.154844909906387329e-01 -2.177275158464908600e-02 -5.626891925930976868e-02 6.103080511093139648e-02 1.394946426153182983e-01
-1.595232635736465454e-01 -1.633258759975433350e-01 -1.274197455495595932e-02 -1.105362400412559509e-01 -9.897977858781814575e-02 1.945133507251739502e-01 -1.307329088449478149e-01 -2.088947296142578125e-01 4.009047057479619980e-03 1.227311167895095423e-05 9.179122000932693481e-02 -2.764137387275695801e-01 2.531135678291320801e-01 -1.012599393725395203e-01 -1.892769932746887207e-01 -4.026347305625677109e-03 5.355130508542060852e-02 5.738703012466430664e-01 -1.613114029169082642e-01 -1.307833343744277954e-01 -6.637450307607650757e-02 -2.490360736846923828e-01 -2.743492275476455688e-02 9.463043510913848877e-02 -1.664479374885559082e-01 -6.592550780624151230e-03 -1.044491603970527649e-01 2.816999852657318115e-01 -1.509032547473907471e-01 1.179020255804061890e-01 1.220197305083274841e-01 -1.053594201803207397e-01
-2.134757637977600098e-01 -1.601556688547134399e-01 6.488496810197830200e-02 -1.937109082937240601e-01 -1.920244991779327393e-01 -8.062750846147537231e-02 -1.672599464654922485e-01 8.677832037210464478e-02 -3.148622512817382812e-01 1.346424967050552368e-02 7.553309947252273560e-02 -2.325582355260848999e-01 3.290311694145202637e-01 -1.260952502489089966e-01 1.842398196458816528e-01 -2.062796056270599365e-01 -8.488962054252624512e-02 1.922607570886611938e-01 2.146409600973129272e-01 -9.584079682826995850e-02 2.098667770624160767e-01 2.514657676219940186e-01 -3.451190292835235596e-01 1.899593025445938110e-01 -7.049280405044555664e-02 1.152092590928077698e-01 8.964714407920837402e-02 -1.276403069496154785e-01 -8.525301516056060791e-02 -3.412864357233047485e-02 1.154671534895896912e-01 1.488777101039886475e-01
-1.166434735059738159e-01 -1.505916714668273926e-01 1.942196935415267944e-01 -1.481214631348848343e-02 -3.900670260190963745e-02 2.715104222297668457e-01 3.279459103941917419e-02 1.427497435361146927e-02 -1.662886589765548706e-01 1.053658220916986465e-02 2.241827100515365601e-01 -3.940312862396240234e-01 1.332274526357650757e-01 -1.044670790433883667e-01 -9.776138514280319214e-02 1.057868227362632751e-01 2.668160498142242432e-01 1.923748850822448730e-01 -7.186535745859146118e-02 -2.349901497364044189e-01 2.746195197105407715e-01 -3.408598005771636963e-01 -2.099221199750900269e-01 2.222246117889881134e-02 -3.750073909759521484e-01 -3.001786954700946808e-02 2.844317071139812469e-02 -7.591204252094030380e-03 1.435154676437377930e-02 1.097061187028884888e-01 5.966642126441001892e-02 -6.015429273247718811e-02
-1.645453572273254395e-01 -2.769538164138793945e-01 -9.646704792976379395e-02 -2.741644978523254395e-01 -1.170050352811813354e-01 -8.899630606174468994e-02 -3.233357071876525879e-01 1.049150452017784119e-01 -2.771129906177520752e-01 8.796602487564086914e-02 2.451812326908111572e-01 -1.470486819744110107e-01 -3.308165818452835083e-02 -2.075549066066741943e-01 1.966591328382492065e-01 -3.084509372711181641e-01 -1.699230670928955078e-01 7.248047739267349243e-02 -3.969536349177360535e-02 -8.903861045837402344e-02 2.505460754036903381e-02 4.100427031517028809e-03 -1.001551747322082520e-01 2.949156165122985840e-01 -3.146534860134124756e-01 2.038056105375289917e-01 4.197666794061660767e-02 -3.068783879280090332e-02 3.907972201704978943e-02 8.940967917442321777e-02 1.669022291898727417e-01 -9.177263826131820679e-02
1.997916959226131439e-02 -3.681566119194030762e-01 -2.994067966938018799e-01 -3.687797486782073975e-02 1.188439875841140747e-01 1.905933581292629242e-02 -1.718358993530273438e-01 2.535262703895568848e-01 -3.707421943545341492e-02 -1.482240557670593262e-01 1.612112820148468018e-01 -8.312796056270599365e-02 3.958719968795776367e-02 2.528796494007110596e-01 5.427829921245574951e-03 -5.020637810230255127e-02 -2.302971631288528442e-01 2.231546491384506226e-01 -1.911872327327728271e-01 -2.817149758338928223e-01 -1.407229602336883545e-01 2.881387062370777130e-02 -1.134800985455513000e-01 -5.812650546431541443e-03 -3.285029232501983643e-01 -1.883399039506912231e-01 -6.704349815845489502e-02 -4.936563596129417419e-02 -3.442548215389251709e-01 6.655211746692657471e-02 1.149184629321098328e-01 -4.119588062167167664e-02
-2.840854227542877197e-02 -1.198355928063392639e-01 1.541441679000854492e-01 -1.096135005354881287e-01 -4.021361842751502991e-02 2.575307190418243408e-01 -2.050046920776367188e-01 -8.636863529682159424e-02 -1.715609431266784668e-01 1.908455044031143188e-01 1.957610994577407837e-01 -2.389487810432910919e-02 -5.793316522613167763e-04 6.721967458724975586e-02 -1.081900596618652344e-01 2.328890711069107056e-01 1.625674068927764893e-01 4.717992842197418213e-01 -3.313706070184707642e-02 -1.735375970602035522e-01 -1.654311269521713257e-01 1.289874762296676636e-01 -3.459675908088684082e-01 1.178584024310112000e-01 -2.317828834056854248e-01 -1.984835714101791382e-01 4.137512668967247009e-02 1.244841739535331726e-01 -1.833996027708053589e-01 2.129994779825210571e-01 6.076575070619583130e-02 -7.464609295129776001e-02
1.461530625820159912e-01 -2.020001709461212158e-01 1.762224435806274414e-01 -4.986342489719390869e-01 -6.816235929727554321e-02 -6.624342501163482666e-02 -1.649265736341476440e-01 3.609139472246170044e-02 -1.637396216392517090e-01 1.712514786049723625e-03 1.687039583921432495e-01 -9.476038068532943726e-02 3.116711676120758057e-01 2.037110477685928345e-01 1.447519212961196899e-01 1.285294145345687866e-01 -1.877366192638874054e-02 -5.002791807055473328e-02 -7.586235553026199341e-02 -2.451468855142593384e-01 3.485832810401916504e-01 -2.143661528825759888e-01 -1.603626608848571777e-01 1.176447495818138123e-01 1.107888529077172279e-03 -3.808316309005022049e-03 1.416035890579223633e-01 4.258924350142478943e-02 -1.055858805775642395e-01 2.533447444438934326e-01 -7.806350290775299072e-02 3.476848453283309937e-02
-8.344659209251403809e-02 -3.040677309036254883e-01 1.338091790676116943e-01 -1.455186307430267334e-01 1.955360174179077148e-01 2.706396877765655518e-01 -1.936489492654800415e-01 5.158233270049095154e-02 -6.248651444911956787e-02 -3.197011351585388184e-02 4.452457129955291748e-01 -1.739506870508193970e-01 -1.598639413714408875e-02 6.138307228684425354e-02 1.260782927274703979e-01 -2.636112459003925323e-02 1.500472128391265869e-01 -8.239249140024185181e-02 8.016991615295410156e-02 -3.558075726032257080e-01 3.891583159565925598e-02 1.844646036624908447e-01 1.458119899034500122e-01 2.484065592288970947e-01 -8.111912757158279419e-02 1.430007815361022949e-02 -4.261700436472892761e-02 6.441780179738998413e-02 -2.166627496480941772e-01 -4.673295095562934875e-02 9.141603484749794006e-03 3.361791074275970459e-01
-3.320463374257087708e-02 -1.831918805837631226e-01 -1.293030977249145508e-01 -1.723907738924026489e-01 5.070518329739570618e-02 1.120172813534736633e-01 -2.941635549068450928e-01 3.152014017105102539e-01 -2.738938629627227783e-01 -1.965081840753555298e-01 1.186885386705398560e-01 -1.963783949613571167e-01 2.214357405900955200e-01 2.192037701606750488e-01 1.383835524320602417e-01 -2.853712737560272217e-01 -5.723017826676368713e-02 2.678028047084808350e-01 -8.984538167715072632e-02 -2.550867795944213867e-01 -1.765659898519515991e-01 -1.046562381088733673e-02 -2.076703356578946114e-03 -2.850605919957160950e-02 -1.625260263681411743e-01 -1.288622170686721802e-01 3.158606961369514465e-02 -7.519925385713577271e-02 -3.167307674884796143e-01 -5.126952659338712692e-03 1.330040395259857178e-01 -7.744136452674865723e-02
2.374437302350997925e-01 5.740032345056533813e-02 1.633450090885162354e-01 -3.957027792930603027e-01 1.948325186967849731e-01 1.234092283993959427e-02 -2.832914888858795166e-01 -1.283564418554306030e-01 -1.794050633907318115e-01 -1.161147933453321457e-02 3.733695149421691895e-01 -2.419786155223846436e-01 1.969355940818786621e-01 1.313496846705675125e-02 2.439610660076141357e-01 2.361389845609664917e-01 -1.507918983697891235e-01 -2.276262640953063965e-02 1.313081830739974976e-01 4.184752702713012695e-02 1.535152196884155273e-01 -1.012325808405876160e-01 -7.183340191841125488e-02 -1.473672967404127121e-02 -3.095643520355224609e-01 8.109738677740097046e-02 -6.604331731796264648e-02 1.549936085939407349e-01 -1.428598463535308838e-01 -1.058566197752952576e-02 -2.500311285257339478e-02 -6.579105556011199951e-02
-2.541017159819602966e-02 -9.633763134479522705e-02 3.160474002361297607e-01 -2.708196938037872314e-01 2.423261255025863647e-01 -6.187942251563072205e-02 -3.702287673950195312e-01 -8.690501749515533447e-02 -8.705726265907287598e-02 -7.319068908691406250e-02 1.772973984479904175e-01 -2.950531542301177979e-01 7.806430011987686157e-02 3.303599357604980469e-02 3.837977349758148193e-02 -8.447670191526412964e-02 2.782056629657745361e-01 -5.265105515718460083e-03 -2.199467867612838745e-01 -3.534919023513793945e-02 3.948429226875305176e-02 2.995488643646240234e-01 -1.913701295852661133e-01 9.545955061912536621e-02 -2.358223944902420044e-01 1.318176537752151489e-01 -1.576708108186721802e-01 -1.215634644031524658e-01 -1.750031113624572754e-01 1.709125787019729614e-01 7.654165476560592651e-02 -1.416068375110626221e-01
-3.238759636878967285e-01 -2.593866884708404541e-01 9.475568681955337524e-02 -9.509333968162536621e-02 4.789247363805770874e-02 1.300659924745559692e-01 6.150975823402404785e-02 -1.643555611371994019e-01 -3.104406297206878662e-01 -8.676583319902420044e-02 3.931139111518859863e-01 8.625173568725585938e-02 1.681899279356002808e-01 1.637557148933410645e-01 2.713553011417388916e-01 -1.195547729730606079e-01 -1.778764277696609497e-02 -3.420971706509590149e-02 -1.964432299137115479e-01 5.575896799564361572e-02 -1.100668236613273621e-01 1.236894801259040833e-01 -1.574775129556655884e-01 1.806695014238357544e-01 -2.168775349855422974e-01 -9.185100346803665161e-02 -2.033713012933731079e-01 -9.589871764183044434e-02 -3.100378215312957764e-01 1.376635134220123291e-01 6.941445171833038330e-04 -4.171204566955566406e-02
1.788083463907241821e-01 -1.778690367937088013e-01 -7.800003141164779663e-02 -8.148990571498870850e-02 -1.523272842168807983e-01 6.491271406412124634e-02 -3.267742693424224854e-01 2.046271115541458130e-01 -1.499450951814651489e-01 -3.190577328205108643e-01 2.071298956871032715e-01 -2.030483186244964600e-01 1.387111693620681763e-01 7.791487500071525574e-03 5.038198828697204590e-02 2.741665840148925781e-01 2.686790525913238525e-01 2.517483532428741455e-01 9.962592273950576782e-02 1.108315289020538330e-01 3.157787397503852844e-02 -5.639555305242538452e-02 -2.144938409328460693e-01 2.700263559818267822e-01 -9.562813490629196167e-02 1.062297224998474121e-01 1.891504377126693726e-01 -2.313223294913768768e-02 1.885647177696228027e-01 -1.873049512505531311e-02 2.196181267499923706e-01 1.428941935300827026e-01
-5.052679032087326050e-02 4.292736575007438660e-02 -2.132694870233535767e-01 -3.789403289556503296e-02 1.900985389947891235e-01 1.606929004192352295e-01 -3.143308758735656738e-01 -9.463599324226379395e-02 -1.622408330440521240e-01 -5.225097015500068665e-02 1.435098350048065186e-01 -4.064680933952331543e-01 2.882622182369232178e-01 1.753443628549575806e-01 1.251477003097534180e-01 -5.671549588441848755e-03 1.738028973340988159e-01 -3.851776942610740662e-02 -5.560941621661186218e-02 -9.273631125688552856e-02 2.220939695835113525e-01 -2.095656543970108032e-01 -1.216210424900054932e-01 1.231056749820709229e-01 -3.407311439514160156e-01 -5.925913155078887939e-02 2.463622391223907471e-02 2.736728489398956299e-01 1.366974320262670517e-03 8.822499960660934448e-02 -2.187303751707077026e-01 -1.313439905643463135e-01
-1.838364154100418091e-01 -2.080262899398803711e-01 -2.184789329767227173e-01 -2.191204428672790527e-01 -9.716262109577655792e-03 4.743405804038047791e-02 -6.247323378920555115e-02 8.140704035758972168e-02 -2.534996867179870605e-01 -1.550220102071762085e-01 1.384925395250320435e-01 -1.982388794422149658e-01 3.923659399151802063e-02 1.198796853423118591e-01 1.395664364099502563e-01 -1.023478955030441284e-01 1.579947024583816528e-01 2.516967244446277618e-02 1.720141470432281494e-01 -1.748890727758407593e-01 5.241203121840953827e-03 -8.838054724037647247e-03 -1.056974306702613831e-01 2.144959419965744019e-01 -3.418343961238861084e-01 -3.172084689140319824e-01 -3.281099796295166016e-01 -2.432981431484222412e-01 -1.531824767589569092e-01 2.064620703458786011e-01 -1.541546285152435303e-01 6.660778075456619263e-02
-2.569427900016307831e-02 1.411712616682052612e-01 -1.819553077220916748e-01 -3.246263265609741211e-01 -7.637803256511688232e-02 1.232091113924980164e-01 -1.679725050926208496e-01 1.210735887289047241e-01 -3.248415291309356689e-01 -3.158177807927131653e-02 4.136360436677932739e-02 -1.313519030809402466e-01 2.622729837894439697e-01 -7.962361723184585571e-02 -1.868025362491607666e-01 -5.938160698860883713e-03 1.122633218765258789e-01 -1.163094490766525269e-02 9.723058342933654785e-02 -7.863415777683258057e-02 4.138560593128204346e-01 3.293396905064582825e-02 -3.179064095020294189e-01 2.268784046173095703e-01 -5.287034809589385986e-02 1.820705980062484741e-01 -3.142567873001098633e-01 1.590919792652130127e-01 -6.890058866702020168e-04 8.032048493623733521e-02 1.379590183496475220e-01 -5.214682966470718384e-02
-1.107783988118171692e-01 -1.136149186640977859e-02 -1.180912852287292480e-01 -1.803521513938903809e-01 -4.482299834489822388e-02 2.801426351070404053e-01 -1.052778139710426331e-01 1.059145480394363403e-01 -3.733731210231781006e-01 -4.886200651526451111e-02 4.648321568965911865e-01 -3.245063126087188721e-01 2.901487350463867188e-01 1.344064176082611084e-01 -1.656490415334701538e-01 9.054958075284957886e-02 1.191326975822448730e-01 -1.399962604045867920e-01 7.057090848684310913e-02 -2.520582079887390137e-01 -7.783525437116622925e-02 -9.420854598283767700e-02 2.935202047228813171e-02 1.969767957925796509e-01 -9.644783288240432739e-02 1.591802537441253662e-01 -3.300124034285545349e-02 -1.247280910611152649e-01 1.913735084235668182e-02 1.154742091894149780e-01 -3.205430880188941956e-02 1.198456212878227234e-01
4.234807565808296204e-02 -1.273879110813140869e-01 1.140281558036804199e-01 -2.248734235763549805e-02 -1.757571101188659668e-01 7.644983381032943726e-02 -2.628229856491088867e-01 -1.954594701528549194e-01 -1.920627430081367493e-02 -3.214327394962310791e-01 3.150405585765838623e-01 4.007603973150253296e-02 2.625202238559722900e-01 1.424067318439483643e-01 2.841996215283870697e-02 1.885315179824829102e-01 2.081907354295253754e-02 3.545852005481719971e-01 -3.788617253303527832e-02 3.325984999537467957e-02 3.718626126646995544e-02 -7.789696753025054932e-02 -3.625912368297576904e-01 1.767798364162445068e-01 -5.810336768627166748e-02 -1.550886034965515137e-02 1.269270181655883789e-01 9.418423473834991455e-02 1.918747574090957642e-01 -2.604831941425800323e-02 3.203760683536529541e-01 1.635529845952987671e-01
1.009385213255882263e-01 -1.775404997169971466e-02 -3.187761083245277405e-02 -1.356048882007598877e-01 -2.415553629398345947e-01 1.025004088878631592e-01 7.128036813810467720e-04 -1.332830488681793213e-01 -2.013415694236755371e-01 -1.190859079360961914e-01 2.476946860551834106e-01 -3.040876984596252441e-01 8.452333509922027588e-02 3.355639278888702393e-01 -1.572294533252716064e-01 -1.917669177055358887e-01 2.059005349874496460e-01 4.764517247676849365e-01 9.127307683229446411e-02 1.022408679127693176e-01 -3.597229346632957458e-02 1.557752490043640137e-01 -8.489723503589630127e-02 2.102971374988555908e-01 -1.008166745305061340e-01 1.087752506136894226e-01 2.659354917705059052e-02 -1.196771040558815002e-01 -3.794884681701660156e-02 3.987448289990425110e-02 2.952323257923126221e-01 -3.592361509799957275e-02
-4.975246265530586243e-04 2.681246586143970490e-02 -3.391697704792022705e-01 -2.504929602146148682e-01 -1.917107105255126953e-01 5.378445610404014587e-02 3.285148739814758301e-02 4.182925447821617126e-02 -3.331710994243621826e-01 -2.776502370834350586e-01 1.526737362146377563e-01 1.608221381902694702e-01 3.890906870365142822e-01 1.030002161860466003e-02 -1.567302457988262177e-02 1.029448136687278748e-01 1.562287658452987671e-01 9.196908771991729736e-02 -1.818129867315292358e-01 -2.588939070701599121e-01 -2.485048957169055939e-02 5.857771262526512146e-02 -1.755240708589553833e-01 2.640617191791534424e-01 -9.708490967750549316e-02 -1.489668637514114380e-01 -1.400447785854339600e-01 2.834472060203552246e-02 -1.640646755695343018e-01 -4.369853809475898743e-02 2.204216718673706055e-01 -1.115241721272468567e-01
6.617820821702480316e-03 -2.431873679161071777e-01 1.255132555961608887e-01 -1.858285069465637207e-01 -7.520903646945953369e-02 1.816194355487823486e-01 -3.119771480560302734e-01 5.028136447072029114e-02 -7.583545893430709839e-02 2.294460311532020569e-02 -7.283999770879745483e-02 5.418093875050544739e-03 1.915227472782135010e-01 2.098273336887359619e-01 2.240189760923385620e-01 -2.298709899187088013e-01 3.021908700466156006e-01 -1.119934115558862686e-02 -4.223689436912536621e-02 -2.557460069656372070e-01 1.043854951858520508e-01 5.435171071439981461e-03 -6.495162844657897949e-02 1.661751121282577515e-01 -4.849155545234680176e-01 3.719941154122352600e-02 -1.508555710315704346e-01 -1.592363864183425903e-01 1.293500810861587524e-01 1.149870380759239197e-01 1.251881867647171021e-01 1.581919193267822266e-01
-4.213119447231292725e-01 -3.025487065315246582e-01 -2.008001804351806641e-01 -1.534450650215148926e-01 -2.949787080287933350e-01 1.478937119245529175e-01 -1.638716012239456177e-01 1.432666927576065063e-01 6.549101322889328003e-02 1.681750714778900146e-01 1.765739023685455322e-01 1.310280561447143555e-01 1.892070025205612183e-01 2.916958555579185486e-02 1.279497593641281128e-01 -1.911805570125579834e-02 6.881330162286758423e-02 4.155518114566802979e-02 -1.008345931768417358e-01 6.512048095464706421e-02 1.744578331708908081e-01 -6.717321276664733887e-02 -3.102079629898071289e-01 8.725430071353912354e-02 -1.523123532533645630e-01 2.061849832534790039e-01 -1.436490416526794434e-01 -1.683439686894416809e-02 2.298578619956970215e-02 2.507345974445343018e-01 2.542259693145751953e-01 -4.698501154780387878e-02
-1.155039817094802856e-01 -3.140130043029785156e-01 4.568279162049293518e-02 -1.112156361341476440e-01 -7.553267478942871094e-02 4.685203358530998230e-02 -8.940488845109939575e-02 -1.726653277873992920e-01 -1.677896827459335327e-01 -1.847717314958572388e-01 3.463535010814666748e-01 -9.147164970636367798e-02 -6.528838723897933960e-02 1.422630995512008667e-01 1.968535184860229492e-01 1.139147393405437469e-02 3.678031265735626221e-01 2.290615439414978027e-02 5.016871728003025055e-04 -2.353574931621551514e-01 7.564583420753479004e-02 1.116519272327423096e-01 -1.201458740979433060e-02 2.649266421794891357e-01 -1.199965476989746094e-01 -6.500789523124694824e-02 -4.229442775249481201e-02 2.523802518844604492e-01 -4.038111865520477295e-01 -3.807256370782852173e-02 -6.111011654138565063e-02 2.044854164123535156e-01
6.311429198831319809e-03 -7.785777747631072998e-02 -1.078062430024147034e-01 -3.269088864326477051e-01 -3.991360589861869812e-02 -7.423789054155349731e-02 -7.861959934234619141e-02 5.520939081907272339e-02 -1.764504462480545044e-01 7.802028208971023560e-02 2.686699032783508301e-01 3.920867666602134705e-02 -2.728526107966899872e-02 -1.876238882541656494e-01 6.290139257907867432e-02 -1.697070002555847168e-01 2.617556154727935791e-01 2.535590231418609619e-01 1.105783581733703613e-01 2.677000127732753754e-02 3.822735548019409180e-01 -9.181260317564010620e-02 -2.443104982376098633e-01 6.428790092468261719e-02 6.265219300985336304e-02 -2.357368320226669312e-01 -2.958703637123107910e-01 -8.714313060045242310e-02 4.178284481167793274e-02 -1.160726323723793030e-01 3.410823941230773926e-01 1.706002056598663330e-01
-1.391314864158630371e-01 -1.835737079381942749e-01 8.806985616683959961e-02 -1.218304410576820374e-01 1.251262426376342773e-01 3.678530082106590271e-02 -2.588465511798858643e-01 2.419641315937042236e-01 -3.768338263034820557e-01 -1.488424688577651978e-01 3.246161341667175293e-01 -2.769365906715393066e-01 9.859640151262283325e-02 1.750382333993911743e-01 2.306216955184936523e-01 -4.338531941175460815e-02 1.158651709556579590e-01 -1.631721109151840210e-02 9.212361276149749756e-02 -4.440561402589082718e-03 1.653478294610977173e-01 3.527809679508209229e-01 -8.860001340508460999e-03 2.464196234941482544e-01 -9.517344087362289429e-02 -2.192761749029159546e-01 1.218242421746253967e-01 -6.741808354854583740e-02 1.736082322895526886e-02 9.370158612728118896e-02 -9.538445621728897095e-02 -1.031106933951377869e-01
-2.854229807853698730e-01 -2.134853601455688477e-01 1.749913096427917480e-01 -1.219996213912963867e-01 -1.113203018903732300e-01 -9.488499909639358521e-02 -3.011591136455535889e-01 7.524208724498748779e-02 -2.789600789546966553e-01 1.775929629802703857e-01 1.681188493967056274e-01 -1.689511984586715698e-01 3.030443191528320312e-01 -8.857405930757522583e-02 5.675257742404937744e-02 -4.064371436834335327e-02 -1.034017279744148254e-01 2.557718157768249512e-01 1.441749036312103271e-01 2.338675409555435181e-02 2.338363789021968842e-02 3.158812224864959717e-02 -2.944958508014678955e-01 1.809308677911758423e-01 -1.249842867255210876e-01 1.905599832534790039e-01 -1.473585963249206543e-01 1.685442775487899780e-02 -1.161922067403793335e-01 -1.525063067674636841e-01 2.947038412094116211e-01 1.516020447015762329e-01
-1.441436260938644409e-01 -5.257058888673782349e-02 6.855455692857503891e-03 -1.847838461399078369e-01 -3.487873673439025879e-01 3.783438503742218018e-01 -3.121103346347808838e-01 -2.741183340549468994e-01 -7.357241958379745483e-02 -1.345364749431610107e-01 3.438434898853302002e-01 -1.440022289752960205e-01 1.234659925103187561e-01 9.832506626844406128e-02 1.286716461181640625e-01 2.567332983016967773e-01 1.237919256091117859e-01 -1.280454993247985840e-01 7.108689099550247192e-02 -1.736541241407394409e-01 3.620501980185508728e-02 1.614718586206436157e-01 8.150193840265274048e-02 1.771249920129776001e-01 -1.088967099785804749e-01 -5.073649436235427856e-02 -1.984141916036605835e-01 9.937430173158645630e-02 -8.923043310642242432e-02 -6.718216091394424438e-02 -1.626698821783065796e-01 -1.078565046191215515e-02
-2.164737284183502197e-01 -1.728576123714447021e-01 8.051058975979685783e-04 -2.753818035125732422e-01 1.531399637460708618e-01 3.334316611289978027e-02 1.193382814526557922e-01 1.862112805247306824e-02 3.643814474344253540e-02 2.591351419687271118e-02 4.854128062725067139e-01 -2.014648925978690386e-04 4.968962818384170532e-02 2.542006969451904297e-01 9.684730321168899536e-02 -5.585543066263198853e-02 3.358042612671852112e-02 2.709752321243286133e-01 3.996025398373603821e-02 1.020110994577407837e-01 1.646142005920410156e-01 2.388625405728816986e-02 -2.852236628532409668e-01 5.573365464806556702e-02 -3.514940738677978516e-01 -1.385272890329360962e-01 2.651150822639465332e-01 1.903897374868392944e-01 -5.252164602279663086e-02 -2.004865109920501709e-01 -1.126166712492704391e-02 4.762021359056234360e-03
-2.257637828588485718e-01 -3.535533323884010315e-02 -5.279414355754852295e-02 -9.299052506685256958e-02 -6.574748456478118896e-02 4.132425785064697266e-02 1.593779772520065308e-01 -2.587521821260452271e-02 -6.905231159180402756e-03 -1.208844482898712158e-01 3.676439225673675537e-01 -1.336384415626525879e-01 -2.497683092951774597e-02 7.511145621538162231e-02 2.580916881561279297e-01 -2.269811332225799561e-01 9.015869349241256714e-02 1.271536052227020264e-01 -2.878874540328979492e-01 -2.351213991641998291e-01 2.219543159008026123e-01 1.705270111560821533e-01 -1.602137833833694458e-01 -1.435459405183792114e-01 -4.995738863945007324e-01 -1.240401435643434525e-02 -1.372991651296615601e-01 -1.180979236960411072e-01 1.224266886711120605e-01 -1.545266062021255493e-01 -3.978313133120536804e-02 -4.599012061953544617e-02
6.778791546821594238e-02 -2.479011118412017822e-01 1.365989446640014648e-01 -2.264464497566223145e-01 2.362545132637023926e-01 7.376276422291994095e-03 3.410933539271354675e-02 -1.340824514627456665e-01 -5.072404816746711731e-02 5.295486655086278915e-03 2.186926156282424927e-01 -1.096059158444404602e-01 1.206029057502746582e-01 -1.431568413972854614e-01 2.834701240062713623e-01 -7.490380108356475830e-02 -5.518189072608947754e-02 3.689803481101989746e-01 2.973467707633972168e-01 1.887960135936737061e-01 1.824924349784851074e-01 -8.889020234346389771e-02 7.159638684242963791e-03 3.588699698448181152e-01 -1.430311352014541626e-01 -1.470232307910919189e-01 -1.638094335794448853e-01 -1.583684831857681274e-01 -2.307497113943099976e-01 -1.441579908132553101e-01 -6.012456119060516357e-02 -2.510874718427658081e-02
-1.024858057498931885e-01 -1.164625436067581177e-01 -3.250428140163421631e-01 -2.293958961963653564e-01 -2.529407441616058350e-01 -1.288757473230361938e-01 -2.512732148170471191e-01 -7.706957310438156128e-02 -6.548570841550827026e-02 1.089728400111198425e-01 2.800809442996978760e-01 -1.385820508003234863e-01 1.008775755763053894e-01 -2.026597410440444946e-02 2.078682780265808105e-01 -7.682411372661590576e-02 -2.104613035917282104e-01 1.633112202398478985e-03 4.488042742013931274e-02 -7.724615186452865601e-02 2.334410548210144043e-01 -1.380908209830522537e-02 -1.592799872159957886e-01 3.559575080871582031e-01 -3.017720878124237061e-01 -2.257003076374530792e-02 -5.321233347058296204e-02 -7.876601815223693848e-02 -1.610012203454971313e-01 3.079102039337158203e-01 1.153339445590972900e-01 2.823440544307231903e-02
-1.229382902383804321e-01 -1.588948369026184082e-01 -5.113849788904190063e-02 -4.946850538253784180e-01 -1.093287691473960876e-01 1.018803343176841736e-01 -1.827630400657653809e-01 -7.467940449714660645e-02 -1.133226230740547180e-01 8.087758719921112061e-02 1.879577189683914185e-01 1.223830953240394592e-01 1.497924327850341797e-01 6.387935578823089600e-02 -1.083455830812454224e-01 -1.501219272613525391e-01 5.065398290753364563e-02 3.463511765003204346e-01 6.179773807525634766e-02 -2.217236757278442383e-01 -8.469784259796142578e-02 2.447906434535980225e-01 4.612195771187543869e-03 2.805798649787902832e-01 -1.781276911497116089e-01 1.222591730765998363e-03 -7.844283431768417358e-02 1.972962915897369385e-01 -1.614219993352890015e-01 2.567788064479827881e-01 -1.292155832052230835e-01 -1.169133931398391724e-01
1.166574209928512573e-01 3.646147251129150391e-02 -6.621216982603073120e-02 -1.734007000923156738e-01 -3.276542201638221741e-02 -1.421094238758087158e-01 -2.310879230499267578e-01 1.802393421530723572e-02 -3.636414408683776855e-01 1.258593332022428513e-02 1.155409812927246094e-01 -3.469038754701614380e-02 1.527217924594879150e-01 -9.353538602590560913e-02 -7.693608105182647705e-02 -3.437117487192153931e-02 2.090069204568862915e-01 2.141952216625213623e-01 -1.289928555488586426e-01 -3.138891756534576416e-01 1.884197890758514404e-01 1.154488772153854370e-01 -2.140867263078689575e-01 3.497396111488342285e-01 -6.046112254261970520e-02 -9.416353702545166016e-02 -2.939200699329376221e-01 6.915782578289508820e-03 -4.014537334442138672e-01 2.332994155585765839e-02 -8.078164607286453247e-02 2.429089322686195374e-02
-7.560765370726585388e-03 -3.381564915180206299e-01 8.262854069471359253e-02 -2.799060344696044922e-01 7.803285866975784302e-02 1.952747255563735962e-02 -4.314574599266052246e-02 1.458624154329299927e-01 -2.677110768854618073e-02 2.341895401477813721e-01 2.547979056835174561e-01 -2.548452913761138916e-01 4.366654157638549805e-02 -1.420243382453918457e-01 1.858980357646942139e-01 6.221238523721694946e-02 1.063977032899856567e-01 3.305718004703521729e-01 -1.841750591993331909e-01 -1.440800130367279053e-01 -7.370736449956893921e-02 1.545681357383728027e-01 4.121778532862663269e-02 4.130974411964416504e-03 -2.545537054538726807e-01 -3.038400709629058838e-01 -1.234853342175483704e-01 3.244061395525932312e-02 2.307043597102165222e-02 1.052527576684951782e-01 2.474678903818130493e-01 -2.688655555248260498e-01
5.682725459337234497e-02 -1.376734524965286255e-01 3.271755203604698181e-02 -5.678568035364151001e-03 -5.576321482658386230e-02 3.402505815029144287e-02 -3.222097456455230713e-01 -8.868115395307540894e-02 -2.490365318953990936e-02 -3.770182728767395020e-01 3.129839301109313965e-01 -1.042365878820419312e-01 1.470086276531219482e-01 2.013022638857364655e-02 2.453173249959945679e-01 2.450311034917831421e-01 1.094237193465232849e-01 4.193795919418334961e-01 -2.824961021542549133e-02 -2.053453819826245308e-03 1.428644210100173950e-01 -3.765090368688106537e-04 -1.044980213046073914e-01 4.615084454417228699e-02 -1.695595532655715942e-01 1.745494157075881958e-01 1.214456483721733093e-01 3.964549303054809570e-02 -1.124682724475860596e-01 1.298822164535522461e-01 3.114894032478332520e-01 2.067375183105468750e-01
-2.000347971916198730e-01 -2.404441982507705688e-01 -4.619443044066429138e-02 -1.084603816270828247e-01 -1.908200830221176147e-01 3.032649755477905273e-01 -1.474722474813461304e-01 -2.650123834609985352e-01 -2.214828431606292725e-01 -2.284311801195144653e-01 -1.091948710381984711e-03 -3.400846719741821289e-01 -1.157104074954986572e-01 7.737657427787780762e-02 1.875964999198913574e-01 2.380668967962265015e-01 -2.027136273682117462e-02 9.097196906805038452e-02 -5.763887986540794373e-02 -2.330785095691680908e-01 -4.630740731954574585e-02 1.185318008065223694e-01 -1.224880069494247437e-01 3.549906015396118164e-01 -2.532659769058227539e-01 -1.202180683612823486e-01 -1.134788990020751953e-01 -3.291764855384826660e-02 -7.472359389066696167e-02 1.126545742154121399e-01 1.817182451486587524e-02 7.115147262811660767e-02
1.330934166908264160e-01 -2.164568752050399780e-01 1.060349121689796448e-01 6.963386386632919312e-02 8.038316154852509499e-04 6.089254096150398254e-02 -1.324883475899696350e-02 -1.644974201917648315e-01 -1.223213970661163330e-01 1.963520497083663940e-01 1.741320192813873291e-01 -1.448923200368881226e-01 1.527745127677917480e-01 -4.105065762996673584e-02 2.574342191219329834e-01 -4.374971240758895874e-02 8.812411129474639893e-02 1.572770625352859497e-01 3.272154554724693298e-02 4.951288178563117981e-02 2.957742512226104736e-01 2.991854399442672729e-02 -4.272767528891563416e-02 4.499021470546722412e-01 -7.888130098581314087e-02 -1.575997471809387207e-01 -4.096228480339050293e-01 2.579736113548278809e-01 -7.749910652637481689e-02 -3.586029633879661560e-02 1.330448240041732788e-01 2.670565247535705566e-01
1.305238902568817139e-01 -1.775620281696319580e-01 3.295813798904418945e-01 -4.693518280982971191e-01 1.356581151485443115e-01 2.741680145263671875e-01 -8.527707308530807495e-02 9.781986474990844727e-02 -2.131112068891525269e-01 -8.372811228036880493e-02 2.852619588375091553e-01 -7.911363244056701660e-02 3.431241959333419800e-02 1.302378922700881958e-01 4.038141295313835144e-02 2.574892044067382812e-01 -3.196499496698379517e-02 -7.204534858465194702e-02 -6.405048817396163940e-02 5.485163256525993347e-02 2.048989534378051758e-01 -2.490457594394683838e-01 -2.163976877927780151e-01 1.239102557301521301e-01 -2.264844179153442383e-01 -1.431016325950622559e-01 8.985829353332519531e-02 1.001190543174743652e-01 -1.235028654336929321e-01 1.404045708477497101e-02 2.120452001690864563e-02 -2.633348479866981506e-02
-2.496298104524612427e-01 -2.639889121055603027e-01 -7.553609460592269897e-02 -1.004521697759628296e-01 -3.265270292758941650e-01 2.629312276840209961e-01 -1.757665420882403851e-03 2.203282862901687622e-01 -1.924593150615692139e-01 -2.637398540973663330e-01 -2.191029023379087448e-03 -2.813545167446136475e-01 1.859852969646453857e-01 2.322071194648742676e-01 -3.598691150546073914e-02 9.951659291982650757e-02 -6.680268049240112305e-02 7.132896035909652710e-02 -1.686371266841888428e-01 -3.936465829610824585e-02 -9.582370519638061523e-02 3.060446083545684814e-01 -1.942230015993118286e-01 1.277697533369064331e-01 -3.129142224788665771e-01 6.518392823636531830e-03 -4.889594018459320068e-02 -4.845135286450386047e-02 -1.487908214330673218e-01 1.430360823869705200e-01 2.042562235146760941e-03 2.635005675256252289e-02
-6.597573310136795044e-02 -2.779986262321472168e-01 -7.310306653380393982e-03 -6.256239116191864014e-02 -6.613926589488983154e-02 5.194347500801086426e-01 -8.443092554807662964e-02 2.697643935680389404e-01 -6.412634253501892090e-02 -7.118440419435501099e-02 1.258119940757751465e-01 -2.697849273681640625e-01 -8.934506215155124664e-03 2.575873769819736481e-02 1.315691620111465454e-01 -1.968632936477661133e-01 1.353854387998580933e-01 -1.036756411194801331e-01 9.461954236030578613e-03 -2.911286894232034683e-03 1.611702740192413330e-01 -2.118860185146331787e-01 -1.283859163522720337e-01 2.348630875349044800e-01 -1.188912317156791687e-01 2.568074464797973633e-01 -1.638854295015335083e-01 -3.232676908373832703e-02 -3.159615397453308105e-01 3.275183215737342834e-02 1.203556954860687256e-01 1.031392738223075867e-01
-3.344341218471527100e-01 -3.120218515396118164e-01 -1.132010668516159058e-01 -2.686231732368469238e-01 -9.827242791652679443e-02 2.403962016105651855e-01 -1.291615366935729980e-01 -5.859234184026718140e-02 -2.947320044040679932e-01 -2.494014054536819458e-01 -7.233492285013198853e-02 -3.536553382873535156e-01 -1.304500699043273926e-01 8.950176090002059937e-02 9.826193004846572876e-02 1.094407066702842712e-01 -3.112515620887279510e-02 -5.173093825578689575e-02 -6.782879121601581573e-03 -1.407683491706848145e-01 1.082066074013710022e-01 2.109319418668746948e-01 -1.975771933794021606e-01 2.616829872131347656e-01 -1.947072148323059082e-01 1.074642222374677658e-02 -1.836896687746047974e-02 1.617870032787322998e-01 -1.054437980055809021e-01 7.665128260850906372e-02 1.261180043220520020e-01 -8.698294311761856079e-02
2.050331383943557739e-01 1.083210483193397522e-01 -6.718107312917709351e-02 -3.409340977668762207e-01 5.050355568528175354e-02 2.210452407598495483e-01 -3.453118503093719482e-01 -1.516946703195571899e-01 -1.350466459989547729e-01 -3.368699550628662109e-02 3.140228688716888428e-01 -3.457966446876525879e-01 3.026657104492187500e-01 -1.055098697543144226e-01 1.705290563404560089e-02 2.401020228862762451e-01 -8.408863842487335205e-02 3.762779757380485535e-02 -6.760045886039733887e-02 -1.074490882456302643e-02 4.928236827254295349e-02 2.035238407552242279e-02 -6.509940326213836670e-02 8.116340637207031250e-02 -2.057563960552215576e-01 -7.582545280456542969e-02 -3.719731047749519348e-02 2.155011147260665894e-01 -2.450355291366577148e-01 -1.804736107587814331e-01 -9.290053695440292358e-02 9.790348261594772339e-02
1.593662947416305542e-01 -1.177288070321083069e-01 -5.992720648646354675e-02 -1.824690252542495728e-01 8.490475825965404510e-03 -3.179664164781570435e-02 1.149568334221839905e-01 -6.118273362517356873e-02 -6.340546999126672745e-03 -1.370843797922134399e-01 3.465838730335235596e-01 -1.476726531982421875e-01 1.433540321886539459e-02 8.246389031410217285e-02 2.974305450916290283e-01 3.162119165062904358e-02 3.555547893047332764e-01 2.379479259252548218e-01 -7.015455514192581177e-02 -1.586197018623352051e-01 9.194850176572799683e-02 -5.738643929362297058e-02 -2.690046727657318115e-01 8.788052201271057129e-02 -1.355419456958770752e-01 -2.386979386210441589e-02 -4.965291172266006470e-02 1.848798096179962158e-01 -5.010346174240112305e-01 2.952979132533073425e-02 1.303556710481643677e-01 -1.383541971445083618e-01
-6.596988439559936523e-02 -3.382017612457275391e-01 -1.266804784536361694e-01 -6.200071424245834351e-02 1.886470988392829895e-02 2.755784988403320312e-01 1.786328852176666260e-01 -6.880756467580795288e-02 6.016829237341880798e-02 -1.360687911510467529e-01 1.751999408006668091e-01 -3.497321307659149170e-01 8.895890414714813232e-02 3.209761083126068115e-01 -1.347934454679489136e-01 -2.491075843572616577e-01 1.166368722915649414e-01 3.198314458131790161e-02 -6.306995451450347900e-02 -1.218670010566711426e-01 2.619417607784271240e-01 -2.585165500640869141e-01 -3.061642646789550781e-01 8.486840128898620605e-02 -1.787963807582855225e-01 8.017186075448989868e-02 -6.756808608770370483e-02 -5.209866911172866821e-02 -1.699610650539398193e-01 1.422179192304611206e-01 1.172653436660766602e-01 -6.121334806084632874e-02
-2.675937116146087646e-01 -1.384441703557968140e-01 -6.698477268218994141e-02 -8.191399276256561279e-02 -2.608413398265838623e-01 9.130468219518661499e-02 -2.603780850768089294e-02 3.222375810146331787e-01 -8.282505720853805542e-02 -1.834001764655113220e-02 2.325272411108016968e-01 -1.567363142967224121e-01 3.308236598968505859e-01 2.854602038860321045e-01 1.308420747518539429e-01 -3.126544877886772156e-02 -3.228116333484649658e-01 2.363093942403793335e-02 -6.481913477182388306e-02 2.742102555930614471e-02 1.094566211104393005e-01 1.524013429880142212e-01 -1.481092125177383423e-01 3.366703689098358154e-01 -1.546646356582641602e-01 -8.820568025112152100e-02 -2.653177380561828613e-01 1.782419234514236450e-01 -6.593065336346626282e-03 7.787253707647323608e-02 -4.270837083458900452e-02 1.654501259326934814e-02
2.459058910608291626e-01 -3.096777498722076416e-01 1.673357039690017700e-01 -4.872086346149444580e-01 -1.893769949674606323e-02 9.270261973142623901e-02 -2.138679623603820801e-01 1.208308562636375427e-01 -1.218208894133567810e-01 -1.738369911909103394e-01 6.060336530208587646e-02 -8.562330901622772217e-02 3.520154356956481934e-01 7.437773980200290680e-03 1.341883391141891479e-01 -1.066662929952144623e-02 -1.190678626298904419e-01 8.001513034105300903e-02 -2.907515689730644226e-02 8.459188789129257202e-02 9.032251685857772827e-02 -2.731528878211975098e-01 -2.122160494327545166e-01 9.300271421670913696e-02 2.715298905968666077e-03 3.897623857483267784e-03 -1.031765788793563843e-01 1.264662146568298340e-01 -2.957700192928314209e-01 -4.864311590790748596e-02 -1.512731164693832397e-01 -7.988983392715454102e-02
-5.093308538198471069e-02 -1.573260724544525146e-01 -1.659003272652626038e-02 -7.574495673179626465e-02 9.487498551607131958e-02 -4.815090447664260864e-02 -1.814329475164413452e-01 1.229393556714057922e-01 -2.282751947641372681e-01 1.123418733477592468e-01 4.746161401271820068e-01 -7.251375168561935425e-02 9.689339250326156616e-02 -5.730361491441726685e-02 2.118109017610549927e-01 -2.223856896162033081e-01 1.864507496356964111e-01 3.087544068694114685e-02 -2.732484638690948486e-01 6.632988899946212769e-02 3.149307370185852051e-01 -1.166855916380882263e-01 -1.792383342981338501e-01 3.955133259296417236e-01 7.036815583705902100e-02 -2.726928144693374634e-02 -7.558618485927581787e-02 3.284578397870063782e-02 5.165949836373329163e-02 4.803175479173660278e-02 7.281492650508880615e-02 -2.571948468685150146e-01
1.783143728971481323e-02 -1.402935087680816650e-01 1.678615361452102661e-01 -3.845589607954025269e-02 -1.851255893707275391e-01 -1.631548404693603516e-01 -2.245238423347473145e-01 -3.195395320653915405e-02 -2.123322039842605591e-01 -2.052471786737442017e-01 2.304564118385314941e-01 -1.250402927398681641e-01 2.751556038856506348e-01 1.426399871706962585e-02 3.504568934440612793e-01 3.268515691161155701e-02 7.384684681892395020e-02 5.275877118110656738e-01 2.718821540474891663e-02 6.771344691514968872e-02 1.795444041490554810e-01 2.292700484395027161e-02 4.842362180352210999e-02 1.083925366401672363e-01 -7.238500565290451050e-02 7.899279892444610596e-02 1.404885575175285339e-02 -3.587481379508972168e-02 5.818430334329605103e-02 -1.161886304616928101e-01 3.372394740581512451e-01 5.196120962500572205e-02
9.625078737735748291e-02 -2.189823389053344727e-01 -2.519947588443756104e-01 -1.031249836087226868e-01 -2.287204861640930176e-01 4.708401858806610107e-02 -2.139101177453994751e-01 6.147044897079467773e-02 1.687775403261184692e-01 3.760888800024986267e-02 1.869432181119918823e-01 -1.381955891847610474e-01 4.705429449677467346e-02 4.591161012649536133e-01 2.296231836080551147e-01 -9.736699052155017853e-03 2.153353989124298096e-01 4.551188275218009949e-02 -1.682171523571014404e-01 -2.195097357034683228e-01 -1.563599519431591034e-02 1.544180326163768768e-02 4.198903217911720276e-02 1.581113636493682861e-01 -1.459187269210815430e-01 1.230647638440132141e-01 -1.826401799917221069e-02 3.114787340164184570e-01 -3.481550514698028564e-02 -3.809254243969917297e-02 3.161383569240570068e-01 1.620097458362579346e-01
-1.716173887252807617e-01 -3.336392343044281006e-01 1.165364608168601990e-01 -1.544441431760787964e-01 6.372308731079101562e-02 1.744940131902694702e-01 1.568471342325210571e-01 -8.669062703847885132e-02 4.994800686836242676e-02 -1.095774993300437927e-01 3.605452477931976318e-01 -1.901541501283645630e-01 1.309564858675003052e-01 2.732538878917694092e-01 -4.852823540568351746e-02 4.570126533508300781e-02 -5.211139097809791565e-02 3.234268426895141602e-01 4.661306366324424744e-02 1.867451220750808716e-01 2.328035682439804077e-01 2.545563578605651855e-01 -2.571682333946228027e-01 2.052090167999267578e-01 -4.343473538756370544e-02 -1.290992498397827148e-01 8.641305565834045410e-02 2.340311110019683838e-01 -1.259271651506423950e-01 -1.513076596893370152e-03 -9.137533605098724365e-02 -4.060954228043556213e-02
1.063629537820816040e-01 -1.097036674618721008e-01 2.602296881377696991e-02 -1.245254278182983398e-01 7.105586677789688110e-02 3.108180500566959381e-02 -8.545331656932830811e-02 1.541375815868377686e-01 1.232895031571388245e-01 2.017378509044647217e-01 5.509024858474731445e-01 -2.327785789966583252e-01 2.978982329368591309e-01 8.578819688409566879e-04 2.246475070714950562e-01 -1.973508447408676147e-01 -1.161115169525146484e-01 7.063928246498107910e-02 3.369554877281188965e-01 9.649432450532913208e-02 9.438624233007431030e-02 -2.681319713592529297e-01 -5.960724502801895142e-02 9.936216473579406738e-02 -7.223141845315694809e-03 1.976748555898666382e-02 -9.524903446435928345e-02 -2.222608774900436401e-02 -2.308962643146514893e-01 -1.284988671541213989e-01 4.257423058152198792e-02 1.202430427074432373e-01
2.698173522949218750e-01 -3.172190487384796143e-01 -1.574506983160972595e-02 -2.879491448402404785e-01 9.122952818870544434e-02 -1.633656919002532959e-01 1.310510188341140747e-01 1.139186136424541473e-02 1.358209699392318726e-01 -4.155327752232551575e-02 2.803373634815216064e-01 -1.978637129068374634e-01 9.087916463613510132e-02 1.243024617433547974e-01 2.576312720775604248e-01 -5.438233911991119385e-02 1.914930641651153564e-01 2.031244635581970215e-01 -4.564569890499114990e-02 -1.689119935035705566e-01 1.013372838497161865e-01 -6.461695581674575806e-02 -2.178693413734436035e-01 9.568081796169281006e-02 -1.688693910837173462e-01 -2.132081538438796997e-01 -1.326905842870473862e-02 1.656232476234436035e-01 -3.860959112644195557e-01 2.966690808534622192e-02 1.474940478801727295e-01 -8.509672433137893677e-02
-1.911302357912063599e-01 -1.092714145779609680e-01 7.013957202434539795e-02 -2.606089711189270020e-01 -1.141979545354843140e-01 5.580316111445426941e-02 -1.230434179306030273e-01 -1.576956212520599365e-01 -1.258088499307632446e-01 1.642803847789764404e-01 1.348231583833694458e-01 -1.208176240324974060e-01 2.814684510231018066e-01 -2.470344305038452148e-01 1.974572092294692993e-01 -7.503464072942733765e-02 1.152209341526031494e-01 9.917905181646347046e-02 -4.939862340688705444e-02 1.860552132129669189e-01 5.600389465689659119e-02 2.922213077545166016e-02 -3.292436301708221436e-01 3.638622462749481201e-01 -4.590027965605258942e-03 -5.500496551394462585e-02 -2.386887967586517334e-01 1.620578914880752563e-01 -1.792552769184112549e-01 6.730024237185716629e-03 3.606427311897277832e-01 -9.268419444561004639e-02
-2.441551163792610168e-02 -2.950257360935211182e-01 1.019945070147514343e-01 -1.459292485378682613e-03 -3.980812430381774902e-02 9.037034213542938232e-02 -3.382491469383239746e-01 1.509670168161392212e-01 7.046550512313842773e-02 -1.946263015270233154e-01 3.021111488342285156e-01 -1.895909546874463558e-03 1.400298178195953369e-01 -3.074553422629833221e-02 -1.374916881322860718e-01 2.422756999731063843e-01 2.398828268051147461e-01 3.762210309505462646e-01 -6.846755743026733398e-02 2.150922715663909912e-01 4.732596874237060547e-02 -1.892232298851013184e-01 -7.128137350082397461e-02 1.871365010738372803e-01 -1.726451814174652100e-01 -8.315653353929519653e-02 -6.675074249505996704e-02 2.698704898357391357e-01 1.443247646093368530e-01 -1.102183461189270020e-01 2.072653174400329590e-01 6.782618165016174316e-02
-2.194486260414123535e-01 1.203968375921249390e-01 -3.271775320172309875e-02 -2.243668287992477417e-01 7.232952117919921875e-02 1.793672144412994385e-01 -2.161062955856323242e-01 1.260292977094650269e-01 1.817125380039215088e-01 -1.976026594638824463e-02 1.316535919904708862e-01 -7.908756285905838013e-02 -1.877243444323539734e-02 9.842613339424133301e-02 3.050642311573028564e-01 -1.020634397864341736e-01 2.649037539958953857e-01 3.195192217826843262e-01 2.724288217723369598e-02 -1.147308424115180969e-01 4.139051437377929688e-01 2.403779178857803345e-01 -7.144475728273391724e-02 2.431242763996124268e-01 3.910951782017946243e-03 2.990025095641613007e-02 -2.398307472467422485e-01 -4.421254247426986694e-02 -4.683892056345939636e-02 -1.300185322761535645e-01 1.928284466266632080e-01 -1.388479620218276978e-01
-2.961966395378112793e-02 1.809221133589744568e-02 1.250145882368087769e-01 -2.870866656303405762e-01 -2.052459865808486938e-02 1.529539078474044800e-01 -2.872300148010253906e-01 -2.115452475845813751e-02 -1.259459853172302246e-01 8.126733452081680298e-02 2.502317130565643311e-01 -1.956268697977066040e-01 1.259246766567230225e-01 2.485783398151397705e-01 -2.311769276857376099e-01 -7.056511938571929932e-02 1.368159651756286621e-01 2.841813266277313232e-01 -1.180348172783851624e-01 8.730631321668624878e-03 2.128123790025711060e-01 2.847552001476287842e-01 2.076056450605392456e-01 1.358656436204910278e-01 -2.023720294237136841e-01 8.056014776229858398e-02 -1.840393431484699249e-02 -7.963073253631591797e-02 -1.840339899063110352e-01 -1.622637957334518433e-01 1.527720987796783447e-01 -3.089957833290100098e-01
-1.099669337272644043e-01 -1.372294723987579346e-01 -1.116135194897651672e-01 -2.531629800796508789e-01 -1.590492576360702515e-01 2.298794984817504883e-01 -9.170494973659515381e-02 1.495931595563888550e-01 -2.347911447286605835e-01 1.122584864497184753e-01 2.082363963127136230e-01 -6.250106543302536011e-02 -8.342965692281723022e-02 5.261682271957397461e-01 4.258425831794738770e-01 -3.631098195910453796e-02 8.318251371383666992e-02 2.173562645912170410e-01 -1.772058308124542236e-01 -5.803243070840835571e-02 -6.754828244447708130e-02 -8.094239234924316406e-02 -3.801345825195312500e-02 1.690489202737808228e-01 -9.375009685754776001e-03 6.607992947101593018e-02 -1.470721047371625900e-02 1.803384870290756226e-01 -1.767052896320819855e-02 -9.413842111825942993e-02 1.183461993932723999e-01 -1.080883368849754333e-01
-1.450120359659194946e-01 -1.983111202716827393e-01 -2.654624879360198975e-01 -2.758070528507232666e-01 -2.971005737781524658e-01 5.571445077657699585e-02 -1.724503189325332642e-01 6.166619434952735901e-02 -5.478349700570106506e-02 1.071570739150047302e-01 3.233662247657775879e-01 -2.278617769479751587e-01 1.011411622166633606e-01 -1.873638778924942017e-01 1.007196754217147827e-01 -2.206241488456726074e-01 -9.975627064704895020e-02 -7.045663893222808838e-02 1.439886838197708130e-01 -4.153976961970329285e-02 1.772209703922271729e-01 1.820905804634094238e-01 -1.203122660517692566e-01 2.942004203796386719e-01 -3.874355554580688477e-01 8.211270719766616821e-02 8.782803267240524292e-02 -5.984365474432706833e-03 9.718019515275955200e-02 8.714176714420318604e-02 9.127631038427352905e-02 1.142158824950456619e-02
9.786704927682876587e-02 -1.781684160232543945e-01 -1.635290235280990601e-01 -3.195972144603729248e-01 -2.181464433670043945e-01 4.929352924227714539e-02 -1.037102565169334412e-01 2.010949142277240753e-02 -3.986053634434938431e-03 -8.204542845487594604e-02 3.785358071327209473e-01 -3.128046095371246338e-01 1.339287012815475464e-01 -2.471586316823959351e-01 3.567735105752944946e-02 -2.285751998424530029e-01 6.584442406892776489e-02 8.606328815221786499e-02 4.319148138165473938e-02 -8.619718998670578003e-02 2.235899269580841064e-01 -8.096747100353240967e-03 -5.285694450139999390e-02 3.067075908184051514e-01 1.404483765363693237e-01 1.629642695188522339e-01 -3.029561340808868408e-01 1.525449007749557495e-01 1.965959221124649048e-01 -1.148180514574050903e-01 4.342177510261535645e-02 7.194153964519500732e-02
-1.432828158140182495e-01 -1.723997294902801514e-01 8.272869884967803955e-02 -2.302527427673339844e-01 6.966076791286468506e-02 7.611767947673797607e-02 -2.608044147491455078e-01 -2.478326484560966492e-02 -1.436358988285064697e-01 2.054595202207565308e-01 9.054245799779891968e-02 -4.283597469329833984e-01 5.173585563898086548e-02 1.699500083923339844e-01 -2.029405236244201660e-01 -1.733759939670562744e-01 1.421872973442077637e-01 3.401609659194946289e-01 -1.839815825223922729e-01 6.997972726821899414e-02 -8.020167052745819092e-02 1.916867345571517944e-01 -2.522478066384792328e-02 1.294702887535095215e-01 -2.685278952121734619e-01 2.253632992506027222e-01 -1.746884286403656006e-01 -2.048126421868801117e-02 -1.240684092044830322e-01 1.846803538501262665e-02 1.176241189241409302e-01 -1.860670894384384155e-01
-1.120579764246940613e-01 -1.894349902868270874e-01 -3.555181920528411865e-01 -2.057790309190750122e-01 -1.859864741563796997e-01 5.521330609917640686e-02 -3.863490819931030273e-01 6.522757560014724731e-02 -1.223068460822105408e-01 3.516359999775886536e-02 1.831560879945755005e-01 -1.759229600429534912e-02 1.524305194616317749e-01 -1.312292069196701050e-01 2.140374928712844849e-01 -1.599643081426620483e-01 -2.337421849370002747e-02 -7.200069259852170944e-03 2.087724506855010986e-01 -1.125668436288833618e-01 2.433651499450206757e-02 1.935445070266723633e-01 -2.181578427553176880e-01 1.745685935020446777e-01 -4.366207718849182129e-01 1.138135716319084167e-01 8.491629362106323242e-02 5.565638467669487000e-02 -7.476092129945755005e-02 7.416925579309463501e-02 1.258689910173416138e-01 -1.262713819742202759e-01
1.550866216421127319e-01 -1.478829383850097656e-01 3.659566864371299744e-02 3.391698747873306274e-02 -7.053908705711364746e-02 -1.706844754517078400e-02 -1.253944449126720428e-02 -1.255266950465738773e-03 -2.544940114021301270e-01 1.529660671949386597e-01 7.181146182119846344e-03 -2.329920083284378052e-01 2.496294081211090088e-01 4.637196958065032959e-01 2.750336229801177979e-01 1.571085155010223389e-01 -7.142693549394607544e-02 8.870966732501983643e-02 -3.443479537963867188e-01 -1.286681443452835083e-01 -6.152042746543884277e-02 2.302598766982555389e-02 -7.341031730175018311e-02 3.032560944557189941e-01 -2.690100669860839844e-01 1.489257961511611938e-01 -1.628004759550094604e-01 4.787501692771911621e-02 4.131483659148216248e-02 3.214126825332641602e-02 -4.865992348641157150e-03 -2.238477170467376709e-01
-3.950202092528343201e-02 -3.499825596809387207e-01 -1.000306755304336548e-01 -1.780399829149246216e-01 -4.981400817632675171e-02 1.089810132980346680e-01 -1.308638304471969604e-01 -2.885135076940059662e-02 -4.096839576959609985e-02 -6.187629327178001404e-02 3.538638353347778320e-01 -7.025550305843353271e-02 3.558199405670166016e-01 -1.359837204217910767e-01 1.811017245054244995e-01 3.772482872009277344e-01 -5.390333477407693863e-03 4.979749396443367004e-02 -4.410819336771965027e-02 3.216569870710372925e-02 2.076817899942398071e-01 -2.179040014743804932e-02 -3.248177766799926758e-01 5.466392636299133301e-02 7.326944172382354736e-02 2.474761903285980225e-01 8.741171658039093018e-02 -5.110070481896400452e-02 -5.402343720197677612e-02 -3.165604472160339355e-01 8.286298066377639771e-02 -4.006239771842956543e-02
1.591376364231109619e-01 -1.355671789497137070e-02 1.381869912147521973e-01 -5.663155317306518555e-01 1.705095916986465454e-01 1.388432830572128296e-01 -9.637554734945297241e-02 -5.690997466444969177e-02 -1.820863634347915649e-01 -2.292701750993728638e-01 3.650795221328735352e-01 -2.130005210638046265e-01 5.126264691352844238e-02 4.775951057672500610e-02 1.659790128469467163e-01 1.449501663446426392e-01 -1.560469567775726318e-01 8.207339793443679810e-02 -1.712539345026016235e-01 -2.744200825691223145e-02 1.241646483540534973e-01 -1.104960069060325623e-01 -2.171955108642578125e-01 -1.252642124891281128e-01 -1.554062813520431519e-01 -2.471428960561752319e-01 -5.354873090982437134e-02 2.846876904368400574e-02 -1.034669801592826843e-01 -4.416113719344139099e-02 -3.216199949383735657e-02 4.130489379167556763e-02
-9.444669634103775024e-02 -1.515455693006515503e-01 2.107693254947662354e-01 -2.173550426959991455e-01 -7.863134890794754028e-02 -2.762352526187896729e-01 -4.248217865824699402e-02 6.111604720354080200e-02 2.429943084716796875e-01 6.638532131910324097e-02 3.165404498577117920e-01 -2.495632469654083252e-01 1.418084204196929932e-01 -5.970354005694389343e-02 -4.255669191479682922e-02 2.540106177330017090e-01 1.926101744174957275e-01 3.229327499866485596e-01 -3.250702470541000366e-02 -2.219615727663040161e-01 3.200783133506774902e-01 1.334021836519241333e-01 -4.519418254494667053e-02 2.483084201812744141e-01 -2.421890050172805786e-01 -6.543069146573543549e-03 3.108590096235275269e-02 -1.205828133970499039e-02 -1.094947233796119690e-01 -3.130047768354415894e-02 -1.231966353952884674e-02 1.545782685279846191e-01
1.407698262482881546e-02 -1.629581004381179810e-01 -1.579371690750122070e-01 -2.700058519840240479e-01 1.013498976826667786e-01 4.776444286108016968e-02 -1.360874474048614502e-01 1.121949627995491028e-01 -3.766056895256042480e-02 -9.180820733308792114e-02 2.458705753087997437e-02 1.797279864549636841e-01 8.253871649503707886e-02 1.251186877489089966e-01 6.658280640840530396e-02 -1.253872923552989960e-02 -6.904924660921096802e-02 1.181396842002868652e-01 -3.518759012222290039e-01 -1.027861312031745911e-01 8.376573771238327026e-02 -1.203955560922622681e-01 -1.818639039993286133e-01 4.010110795497894287e-01 -3.583083152770996094e-01 -3.230258524417877197e-01 -1.363662183284759521e-01 -2.474427968263626099e-01 -8.377861976623535156e-02 -2.509987056255340576e-01 9.193989634513854980e-02 -4.896971210837364197e-02
-1.471876353025436401e-01 -2.523744106292724609e-01 3.204833716154098511e-02 -1.593096852302551270e-01 -8.978353440761566162e-02 4.218476265668869019e-02 -2.991856038570404053e-01 -2.358999401330947876e-01 -2.229698747396469116e-01 2.108244448900222778e-01 1.394850760698318481e-01 -2.959963977336883545e-01 2.155226767063140869e-01 -1.684278249740600586e-01 7.293759286403656006e-02 8.465832471847534180e-02 -1.549577414989471436e-01 2.661040425300598145e-01 1.589602604508399963e-02 7.078251242637634277e-02 -7.900287955999374390e-02 1.161386594176292419e-01 -1.886240243911743164e-01 1.607603728771209717e-01 -2.319356892257928848e-03 1.870292127132415771e-01 -2.335439920425415039e-01 -1.954747885465621948e-01 -9.139539301395416260e-02 -6.149658188223838806e-02 2.074719667434692383e-01 2.837969362735748291e-01
-3.021947741508483887e-01 -1.415645033121109009e-01 -1.376281380653381348e-01 -2.581797912716865540e-02 -2.645122110843658447e-01 6.168721988797187805e-02 1.234806980937719345e-02 2.440991848707199097e-01 -2.180751971900463104e-02 2.446270585060119629e-01 4.283971711993217468e-02 -7.510273903608322144e-02 2.292646169662475586e-01 1.675522886216640472e-02 1.516432613134384155e-01 5.655813962221145630e-02 9.223346412181854248e-02 1.222626194357872009e-01 -1.878750473260879517e-01 -5.670745670795440674e-02 2.288394719362258911e-01 -2.890204451978206635e-02 -3.446485400199890137e-01 1.941876262426376343e-01 -3.166229128837585449e-01 1.809894889593124390e-01 -1.439028680324554443e-01 -1.625754088163375854e-01 1.379403099417686462e-02 1.643767505884170532e-01 2.567563056945800781e-01 -2.091593146324157715e-01
-1.768528521060943604e-01 -2.950232923030853271e-01 1.148456037044525146e-01 -9.511949867010116577e-02 -1.903204321861267090e-01 2.130235880613327026e-01 -5.042143538594245911e-02 -4.351994767785072327e-02 -2.648441493511199951e-01 1.409628987312316895e-01 3.365843370556831360e-02 -6.695929914712905884e-02 4.512542486190795898e-01 -1.869766116142272949e-01 2.414484173059463501e-01 -1.429865788668394089e-02 -1.096074581146240234e-01 9.589948505163192749e-02 1.494451016187667847e-01 1.494900044053792953e-02 2.125232815742492676e-01 2.781895734369754791e-02 -3.173233866691589355e-01 7.979168742895126343e-02 -1.156982108950614929e-01 1.102107167243957520e-01 -9.374714642763137817e-02 1.876522749662399292e-01 -1.009133979678153992e-01 -1.116614937782287598e-01 2.905007600784301758e-01 8.568759262561798096e-02
8.253207802772521973e-02 -4.110202491283416748e-01 -2.651217877864837646e-01 -1.436214447021484375e-01 -1.804274618625640869e-01 2.129068598151206970e-02 5.064311251044273376e-02 3.178190290927886963e-01 8.318264782428741455e-02 -1.714537292718887329e-01 2.047340869903564453e-01 -4.939832910895347595e-02 -1.426502130925655365e-02 3.954437375068664551e-01 1.804132945835590363e-02 2.498218230903148651e-02 1.704659610986709595e-01 1.525407135486602783e-01 -3.144026547670364380e-02 -1.343074887990951538e-01 -5.221852567046880722e-03 1.366208307445049286e-02 1.385075151920318604e-01 3.424143195152282715e-01 -1.309935301542282104e-01 -9.076969698071479797e-03 -2.549564093351364136e-02 1.838797032833099365e-01 -1.725847125053405762e-01 -5.819170549511909485e-02 9.222485125064849854e-02 2.391055971384048462e-01
-4.980951547622680664e-02 -7.632978260517120361e-02 2.709501236677169800e-02 -5.728068202733993530e-02 -1.452304273843765259e-01 -7.337003201246261597e-02 -2.284027636051177979e-01 9.432521462440490723e-02 -2.220997959375381470e-01 -3.036744594573974609e-01 4.217096269130706787e-01 -2.292515337467193604e-02 5.795949324965476990e-02 1.409305036067962646e-01 1.453710049390792847e-01 6.105621159076690674e-02 2.435500472784042358e-01 4.515326321125030518e-01 1.285298378206789494e-03 1.716439127922058105e-01 4.740640148520469666e-02 -1.250421106815338135e-01 -3.903335426002740860e-03 2.914740145206451416e-01 -1.386705338954925537e-01 1.111448630690574646e-01 1.079699620604515076e-01 4.515415802597999573e-02 4.377601668238639832e-02 -2.777127921581268311e-01 1.080230101943016052e-01 -2.528463862836360931e-02
-1.774252057075500488e-01 3.399937599897384644e-02 -9.191048890352249146e-02 5.743441358208656311e-02 -9.392759948968887329e-02 1.276949495077133179e-01 -2.503316998481750488e-01 2.651505768299102783e-01 -7.651506364345550537e-02 -6.134579703211784363e-02 2.078175991773605347e-01 -2.366162985563278198e-01 2.910727858543395996e-01 3.447906374931335449e-01 -2.690933644771575928e-02 -1.042412891983985901e-01 -2.360118180513381958e-01 2.114890664815902710e-01 -3.486420586705207825e-02 -1.202465617097914219e-03 -5.683775246143341064e-02 2.200367748737335205e-01 -2.411631345748901367e-01 1.670297533273696899e-01 -3.430432677268981934e-01 -4.314060136675834656e-02 -2.611767947673797607e-01 1.070449501276016235e-01 -6.375658512115478516e-02 1.088533923029899597e-01 -1.041073352098464966e-01 9.064067155122756958e-02
-2.810731232166290283e-01 -2.703531682491302490e-01 6.394111551344394684e-03 -7.380612194538116455e-02 -1.380392909049987793e-01 1.031788364052772522e-01 -2.125192247331142426e-02 2.121082395315170288e-01 -1.605621427297592163e-01 -2.875255979597568512e-02 1.468594819307327271e-01 -2.357479482889175415e-01 3.929598927497863770e-01 2.248058617115020752e-01 1.861094832420349121e-01 -1.590193361043930054e-01 -3.161047697067260742e-01 -2.206955570727586746e-03 -9.692378342151641846e-02 8.617847412824630737e-02 2.380013763904571533e-01 1.760211884975433350e-01 -1.302294880151748657e-01 9.500681608915328979e-02 -2.567993998527526855e-01 -9.793163090944290161e-02 -2.465638518333435059e-01 -3.136645257472991943e-02 6.475754827260971069e-02 8.099202066659927368e-02 -6.195418909192085266e-02 -1.279760003089904785e-01
1.194625422358512878e-01 -6.354065239429473877e-02 1.646583676338195801e-01 -2.017744928598403931e-01 -1.533688306808471680e-01 7.674821466207504272e-02 -2.540743947029113770e-01 -2.024242728948593140e-01 1.975791454315185547e-01 -5.574989691376686096e-02 2.815126478672027588e-01 -1.290932893753051758e-01 1.031879410147666931e-01 6.159713491797447205e-03 -1.174359843134880066e-01 1.708123981952667236e-01 2.496556639671325684e-01 3.609497845172882080e-01 -3.241752386093139648e-01 -5.800752714276313782e-02 9.793661534786224365e-02 3.821387290954589844e-01 4.502258822321891785e-02 8.489487320184707642e-02 -2.070797085762023926e-01 5.155365169048309326e-02 -3.239984437823295593e-02 -6.812623143196105957e-02 -1.049782261252403259e-01 -7.685767114162445068e-02 -6.414307653903961182e-02 -2.213936895132064819e-01
-7.926253601908683777e-03 -4.024508893489837646e-01 -5.349308624863624573e-02 -9.300759993493556976e-03 6.561800837516784668e-02 -1.755283214151859283e-02 -5.590912103652954102e-01 5.161659792065620422e-02 -3.151921182870864868e-02 3.363526239991188049e-02 2.063713818788528442e-01 9.042540192604064941e-02 2.309878617525100708e-01 1.070355996489524841e-01 1.779751032590866089e-01 -5.443041026592254639e-02 2.677835896611213684e-02 1.401320546865463257e-01 -6.826759129762649536e-02 7.216234505176544189e-02 6.127439811825752258e-02 -1.636398583650588989e-01 1.923866011202335358e-02 3.325141072273254395e-01 -5.508160591125488281e-02 1.708074472844600677e-02 5.685476586222648621e-02 -2.703550159931182861e-01 -1.293177902698516846e-01 -2.679709196090698242e-01 1.224496960639953613e-01 -8.919343352317810059e-02
-5.527948215603828430e-02 -2.151022106409072876e-01 1.133905798196792603e-01 -2.100681066513061523e-01 -1.006158217787742615e-01 1.990140881389379501e-03 -2.277695387601852417e-01 -7.498856633901596069e-03 -2.511670291423797607e-01 9.617122262716293335e-02 1.641208231449127197e-01 2.498483471572399139e-02 3.616555333137512207e-01 -9.545581042766571045e-02 1.795403513824567199e-04 5.095887929201126099e-03 -1.486292332410812378e-01 2.235196679830551147e-01 -1.613939739763736725e-02 -5.845253821462392807e-03 6.147167459130287170e-02 3.465400338172912598e-01 -2.496072649955749512e-01 3.041428625583648682e-01 -1.458774320781230927e-02 1.303368657827377319e-01 -2.351282835006713867e-01 -1.337005198001861572e-01 -9.805952012538909912e-02 -7.287920266389846802e-02 2.877094447612762451e-01 2.295930683612823486e-01
-1.149933412671089172e-01 -2.239039540290832520e-01 3.238247334957122803e-02 -1.757907718420028687e-01 -4.025725424289703369e-01 2.184899598360061646e-01 -4.209265708923339844e-01 -8.695948123931884766e-02 2.962269634008407593e-02 -1.155282407999038696e-01 1.393676698207855225e-01 5.143589898943901062e-02 -4.284416511654853821e-02 1.978395730257034302e-01 1.599240899085998535e-01 1.750678569078445435e-01 1.078272908926010132e-01 9.944913536310195923e-02 1.142962500452995300e-01 -2.528548240661621094e-01 -1.635799109935760498e-01 1.586180180311203003e-02 -1.175363436341285706e-01 2.395824790000915527e-01 -2.285536378622055054e-01 1.201088950037956238e-01 3.090392984449863434e-02 -1.491213217377662659e-02 -2.751805186271667480e-01 1.036899611353874207e-01 -1.448390781879425049e-01 -6.796884536743164062e-02
-3.812388703227043152e-02 -5.959365516901016235e-02 2.088342308998107910e-01 -1.208202764391899109e-01 -4.795873537659645081e-02 1.316497921943664551e-01 -1.408864278346300125e-02 3.192138671875000000e-02 -4.879081621766090393e-02 2.026939392089843750e-02 1.335899680852890015e-01 -2.634910345077514648e-01 1.688680797815322876e-01 -2.674823859706521034e-03 1.916124969720840454e-01 1.274210661649703979e-01 1.922800987958908081e-01 1.310838609933853149e-01 7.699826732277870178e-03 1.199094653129577637e-01 1.107323542237281799e-01 -2.125297673046588898e-02 5.685221403837203979e-02 4.005883336067199707e-01 6.390129029750823975e-02 6.412104517221450806e-02 -4.852781295776367188e-01 2.169692069292068481e-01 -3.163614571094512939e-01 -2.522853016853332520e-01 2.048085331916809082e-01 -5.425142124295234680e-02
-1.815940588712692261e-01 -1.682559400796890259e-01 2.681681811809539795e-01 -3.693548142910003662e-01 2.234266102313995361e-01 -9.941884130239486694e-02 -2.737212479114532471e-01 -1.019198680296540260e-03 -2.598253488540649414e-01 1.286072134971618652e-01 1.821044087409973145e-01 -2.737188339233398438e-01 1.647109910845756531e-02 1.109721511602401733e-01 1.266063600778579712e-01 2.511108852922916412e-02 1.394779384136199951e-01 1.060889288783073425e-01 -5.782487243413925171e-02 -2.748827636241912842e-01 4.391602426767349243e-02 8.667745441198348999e-02 -9.498148225247859955e-03 7.257763645611703396e-04 -1.711724847555160522e-01 2.278385311365127563e-01 -2.322613745927810669e-01 1.403951831161975861e-02 2.915813401341438293e-02 5.745599046349525452e-02 2.932830750942230225e-01 -1.720606982707977295e-01
-6.094680353999137878e-02 -3.094555735588073730e-01 -3.751311823725700378e-02 -8.434128016233444214e-02 -2.852866947650909424e-01 1.875727176666259766e-01 1.475136578083038330e-01 -9.356806986033916473e-03 3.602332435548305511e-03 7.600897550582885742e-02 7.541647553443908691e-02 -5.178549289703369141e-01 7.394687086343765259e-02 4.037089273333549500e-02 1.825748942792415619e-02 -2.244606018066406250e-01 1.406400948762893677e-01 2.032864987850189209e-01 2.156776487827301025e-01 -1.830554902553558350e-01 3.367377221584320068e-01 -7.714459300041198730e-02 -7.535774260759353638e-02 -3.810983523726463318e-02 -1.833040416240692139e-01 1.302290558815002441e-01 -1.655732393264770508e-01 9.733483940362930298e-02 -1.038676351308822632e-01 4.741796851158142090e-02 7.217676937580108643e-02 -2.069198489189147949e-01
-3.286708295345306396e-01 -2.490801960229873657e-01 3.063462972640991211e-01 -3.916164338588714600e-01 -1.151845455169677734e-01 1.159617975354194641e-01 -7.039858400821685791e-02 1.721085906028747559e-01 -3.254226967692375183e-02 -1.375896185636520386e-01 2.623991966247558594e-01 -1.064217463135719299e-01 6.475535687059164047e-03 -1.179335713386535645e-01 2.199549227952957153e-01 1.105418428778648376e-01 2.652762271463871002e-02 5.523525178432464600e-02 -1.439330577850341797e-01 -1.915186047554016113e-01 5.504986643791198730e-02 1.149722486734390259e-01 -2.803253754973411560e-02 -1.302627101540565491e-02 -3.429383635520935059e-01 2.378607392311096191e-01 3.643928095698356628e-02 -5.172536149621009827e-02 8.117498457431793213e-02 -9.963771700859069824e-02 -2.238719910383224487e-01 1.534062922000885010e-01
-2.928514480590820312e-01 -2.579582929611206055e-01 5.332754552364349365e-02 -1.053083688020706177e-01 -2.048753388226032257e-02 -1.350681122858077288e-04 -2.624942064285278320e-01 -5.178450420498847961e-02 3.264523297548294067e-02 8.938317745923995972e-02 3.432441055774688721e-01 -3.584406524896621704e-02 1.907486170530319214e-01 -2.058487385511398315e-01 3.574536442756652832e-01 -1.204146817326545715e-01 1.670098453760147095e-01 -2.428136579692363739e-02 2.169087678194046021e-01 1.335726082324981689e-01 1.540755629539489746e-01 -6.642593443393707275e-02 -3.189651370048522949e-01 2.125798463821411133e-01 -1.868562400341033936e-02 -6.841052323579788208e-02 -2.172515392303466797e-01 1.162045076489448547e-02 -1.935664862394332886e-01 -1.229308396577835083e-01 1.925496459007263184e-01 4.580495506525039673e-02
-3.432289883494377136e-02 -3.812741637229919434e-01 -7.541936635971069336e-02 8.632411807775497437e-02 -6.020246073603630066e-02 9.784167259931564331e-02 -5.519694089889526367e-02 1.887017488479614258e-01 -7.441904395818710327e-02 8.100320398807525635e-02 1.413617283105850220e-01 -4.295984208583831787e-01 -7.108218036592006683e-03 1.728090345859527588e-01 -1.288017779588699341e-01 1.109537109732627869e-01 3.330916166305541992e-01 2.430167794227600098e-01 4.946548491716384888e-02 -6.475602835416793823e-02 2.078164368867874146e-01 1.128478199243545532e-01 -1.612186431884765625e-01 2.700656093657016754e-02 -1.194502711296081543e-01 -2.619856894016265869e-01 -1.267790347337722778e-01 5.308588221669197083e-02 -2.156279683113098145e-01 -1.239011064171791077e-02 2.697866857051849365e-01 -1.802436411380767822e-01
-1.435726732015609741e-01 -1.764900088310241699e-01 -1.260882019996643066e-01 6.549033522605895996e-02 -1.018356457352638245e-01 4.710517823696136475e-03 6.135751307010650635e-02 7.095612585544586182e-02 -1.954405754804611206e-01 -1.133146509528160095e-02 3.702985346317291260e-01 -2.398149520158767700e-01 3.821367919445037842e-01 2.647190392017364502e-01 -2.017256245017051697e-02 -7.000663131475448608e-02 -1.018112376332283020e-01 1.173623930662870407e-02 -1.689660549163818359e-01 1.618045754730701447e-02 2.391539067029953003e-01 1.140773966908454895e-01 -1.530953496694564819e-01 6.698018312454223633e-02 -2.452734857797622681e-01 -5.150077864527702332e-02 -3.683345019817352295e-01 -5.338980257511138916e-02 6.513787806034088135e-02 -6.632342934608459473e-02 -3.226407468318939209e-01 -5.449854582548141479e-02
1.242298632860183716e-01 -1.041305363178253174e-01 2.510440349578857422e-01 -1.846155524253845215e-01 6.307915598154067993e-02 -2.186785265803337097e-02 -1.132478192448616028e-01 -2.790687233209609985e-02 -7.897505909204483032e-02 -1.137186437845230103e-01 3.976944983005523682e-01 1.814165897667407990e-02 4.486388340592384338e-02 1.011025980114936829e-01 -2.022542506456375122e-01 -7.807977497577667236e-02 3.952600061893463135e-01 5.004910230636596680e-01 -4.348573461174964905e-02 3.358772024512290955e-02 -1.401605904102325439e-01 -1.461010612547397614e-02 -1.520970463752746582e-01 6.473451107740402222e-02 -1.237771287560462952e-01 -5.018235370516777039e-02 -2.366036027669906616e-01 -9.601165354251861572e-02 -2.284337766468524933e-02 -1.408326178789138794e-01 2.473247647285461426e-01 1.314673293381929398e-02
2.242189496755599976e-01 -2.607983052730560303e-01 -8.969456702470779419e-02 -2.759893834590911865e-01 -1.962235756218433380e-02 7.008477300405502319e-02 -3.424342870712280273e-01 -2.183548733592033386e-02 -2.025323510169982910e-01 3.463313579559326172e-01 -3.683588281273841858e-02 -2.561447583138942719e-02 2.003705203533172607e-01 2.845671474933624268e-01 2.861370518803596497e-02 1.019935160875320435e-01 -1.548974122852087021e-02 3.209577873349189758e-02 -1.267255246639251709e-01 -4.591904953122138977e-02 -4.904074594378471375e-02 -2.361569553613662720e-01 -2.274796217679977417e-01 2.555962800979614258e-01 -2.485577017068862915e-01 -1.686177402734756470e-02 -1.553784757852554321e-01 1.910304427146911621e-01 2.605877444148063660e-02 -1.392761319875717163e-01 1.351513266563415527e-01 -1.529747098684310913e-01
-1.777752488851547241e-01 -2.550606131553649902e-01 -1.804353483021259308e-02 -2.111643552780151367e-01 -1.024251356720924377e-01 -2.082116752862930298e-01 -3.236591815948486328e-02 1.287874877452850342e-01 -1.143149882555007935e-01 2.036715149879455566e-01 3.035138249397277832e-01 4.048942029476165771e-02 1.724511086940765381e-01 5.900866165757179260e-02 1.995233446359634399e-02 7.657254487276077271e-02 4.826315641403198242e-01 3.156378865242004395e-02 1.951665244996547699e-02 -1.431770324707031250e-01 4.231602549552917480e-01 4.627342149615287781e-02 -2.215021848678588867e-01 -5.584366247057914734e-02 -7.615446299314498901e-02 -1.345240790396928787e-02 -5.981484800577163696e-02 -1.196797788143157959e-01 6.223428994417190552e-02 2.036754488945007324e-01 1.835764646530151367e-01 -8.954379707574844360e-02
-5.943329259753227234e-02 -1.118021979928016663e-01 -1.359957363456487656e-02 -1.898287534713745117e-01 -1.198240667581558228e-01 8.829225599765777588e-02 1.427755951881408691e-01 -1.871401816606521606e-01 1.405851822346448898e-02 6.484857946634292603e-02 2.547837793827056885e-01 1.001912131905555725e-01 1.872870624065399170e-01 9.396971017122268677e-02 3.015356361865997314e-01 -3.885923186317086220e-03 3.071858882904052734e-01 2.389620691537857056e-01 -3.266621381044387817e-02 -9.353946149349212646e-02 2.167809307575225830e-01 5.346336215734481812e-02 -1.440615653991699219e-01 1.504156887531280518e-01 3.572232276201248169e-02 -2.838706970214843750e-01 -4.241660535335540771e-01 1.583321765065193176e-02 -3.068390786647796631e-01 -8.311089128255844116e-02 1.761975437402725220e-01 8.569655567407608032e-02
-2.711939811706542969e-01 -4.001873433589935303e-01 -1.393703967332839966e-01 1.081761792302131653e-01 2.166740447282791138e-01 -1.059296503663063049e-01 -6.233240012079477310e-03 1.510758548974990845e-01 1.374171767383813858e-02 -4.779061302542686462e-02 1.195341050624847412e-01 -1.816948130726814270e-02 7.465539872646331787e-02 -3.365356922149658203e-01 3.073234260082244873e-01 2.322374433279037476e-01 1.135197579860687256e-01 2.528662383556365967e-01 6.161192432045936584e-02 -1.414576768875122070e-01 2.362136989831924438e-01 -1.960930787026882172e-02 -1.860947757959365845e-01 1.698580384254455566e-01 -6.331437081098556519e-02 2.566717863082885742e-01 -8.311410248279571533e-02 1.375794559717178345e-01 2.850915491580963135e-02 1.944026350975036621e-01 1.165396794676780701e-01 -4.040494933724403381e-02
-6.487313657999038696e-02 -3.170762360095977783e-01 1.588026434183120728e-01 2.633885852992534637e-02 -1.020678430795669556e-01 1.125485971570014954e-01 -2.246823161840438843e-02 1.181943416595458984e-01 4.028501808643341064e-01 1.745611429214477539e-01 2.980692684650421143e-01 -3.322227001190185547e-01 4.257942363619804382e-02 -4.035942628979682922e-02 1.186348497867584229e-02 1.583759486675262451e-01 2.014485299587249756e-01 1.714285016059875488e-01 -1.408128291368484497e-01 -4.469248000532388687e-03 2.695415019989013672e-01 1.262891292572021484e-02 -2.642628848552703857e-01 1.624842286109924316e-01 -3.077175319194793701e-01 1.653937101364135742e-01 -6.390869617462158203e-02 2.996223792433738708e-02 4.370725899934768677e-02 4.694822058081626892e-02 1.354498267173767090e-01 -5.278236791491508484e-02
-2.396589070558547974e-01 -2.748690843582153320e-01 -1.473941206932067871e-01 -3.185875713825225830e-01 1.116826385259628296e-01 2.104417085647583008e-01 -5.015687644481658936e-02 -1.259483844041824341e-01 -2.159962356090545654e-01 -3.838130831718444824e-02 8.177280426025390625e-02 -1.259673088788986206e-01 9.977871179580688477e-02 1.065261438488960266e-01 1.916635781526565552e-01 2.156316936016082764e-01 6.377930939197540283e-02 7.452365010976791382e-02 7.935838773846626282e-03 -1.729805618524551392e-01 -2.619394063949584961e-01 1.414933204650878906e-01 -1.059345006942749023e-01 6.201122421771287918e-03 -2.638064324855804443e-01 2.157066017389297485e-01 -1.738986968994140625e-01 1.799537390470504761e-01 -1.467212736606597900e-01 -1.920678652822971344e-02 -1.283148378133773804e-01 3.698979020118713379e-01
-2.874748781323432922e-02 -3.295485377311706543e-01 1.337355747818946838e-02 -3.742643296718597412e-01 -3.602157235145568848e-01 -2.562590837478637695e-01 -4.390874132513999939e-02 -6.281084567308425903e-02 -3.244683146476745605e-02 9.985467791557312012e-02 2.107153534889221191e-01 1.320296525955200195e-01 8.737958967685699463e-02 -5.471736565232276917e-02 1.875921785831451416e-01 2.145178020000457764e-01 -1.438728868961334229e-01 2.726123929023742676e-01 7.572636008262634277e-02 1.474557518959045410e-01 1.560605615377426147e-01 7.630642503499984741e-02 -2.617241442203521729e-01 3.063222467899322510e-01 -9.432020038366317749e-02 -7.299211621284484863e-02 -1.306365709751844406e-02 -1.873045712709426880e-01 -1.066690161824226379e-01 -7.020888477563858032e-02 4.187814146280288696e-02 4.222554713487625122e-02
-1.095380485057830811e-01 -3.442772924900054932e-01 -1.090091317892074585e-01 -3.960907161235809326e-01 2.860189676284790039e-01 1.357109993696212769e-01 5.634729191660881042e-02 -5.608563497662544250e-02 1.377758532762527466e-01 8.246669918298721313e-02 2.489733695983886719e-01 -1.492503136396408081e-01 1.670427322387695312e-01 3.638932704925537109e-01 2.105631828308105469e-01 -3.573492541909217834e-02 2.221735268831253052e-01 2.583403587341308594e-01 7.055494189262390137e-02 1.981899514794349670e-02 2.107773125171661377e-01 -2.004613541066646576e-02 -1.667110174894332886e-01 -1.561953574419021606e-01 -1.628229618072509766e-01 -3.660149406641721725e-03 9.580031037330627441e-02 -2.920052595436573029e-02 -1.307527814060449600e-02 -1.820547319948673248e-02 -1.485489010810852051e-01 2.372223697602748871e-02
-1.519534885883331299e-01 -2.674285694956779480e-02 -1.778875440359115601e-01 -3.240296244621276855e-02 7.473283261060714722e-02 2.198480963706970215e-01 -1.608084142208099365e-02 -6.310991197824478149e-02 -2.372662723064422607e-01 -8.573812246322631836e-02 4.209227561950683594e-01 -7.603420317173004150e-02 6.960453838109970093e-02 1.197402849793434143e-01 3.597731590270996094e-01 9.529781341552734375e-02 -6.400156021118164062e-02 -1.262197792530059814e-01 -1.325733065605163574e-01 -1.526958048343658447e-01 3.064224123954772949e-01 -1.114799827337265015e-01 -7.233382761478424072e-02 6.166609004139900208e-02 -5.147090554237365723e-01 -4.054693505167961121e-02 2.911270037293434143e-02 1.136471033096313477e-01 -5.128588154911994934e-02 1.655090413987636566e-02 -1.463110744953155518e-01 1.079180929809808731e-02
-4.818983376026153564e-02 -3.483352065086364746e-02 -2.105560898780822754e-01 -3.593116402626037598e-01 1.262836158275604248e-01 2.331017106771469116e-01 -8.810632675886154175e-02 1.876060962677001953e-01 -1.051180064678192139e-01 -3.854224830865859985e-02 1.836522817611694336e-01 -1.005577594041824341e-01 1.361673884093761444e-02 2.868780791759490967e-01 4.406645894050598145e-02 -1.520263403654098511e-01 2.641099132597446442e-02 1.619313508272171021e-01 -2.768920361995697021e-01 -1.817760616540908813e-01 -7.526086270809173584e-02 2.844366431236267090e-02 -1.758292615413665771e-01 6.926472298800945282e-03 -3.096304237842559814e-01 -8.892511576414108276e-02 1.423009485006332397e-01 1.191649362444877625e-01 -2.719313204288482666e-01 -1.842122972011566162e-01 3.384149074554443359e-01 -1.056738421320915222e-01
1.287574321031570435e-01 -8.235603570938110352e-02 -3.706322237849235535e-02 -3.048209249973297119e-01 -1.553672105073928833e-01 -2.703167684376239777e-02 3.128582239151000977e-02 -9.323476254940032959e-02 -1.199747920036315918e-01 -1.518198847770690918e-01 1.304834187030792236e-01 -1.178980469703674316e-01 1.311402022838592529e-01 -3.406374529004096985e-02 -2.867444790899753571e-02 -9.563593566417694092e-02 6.020945906639099121e-01 2.500927448272705078e-01 -1.070698574185371399e-01 -1.672820001840591431e-01 1.860177367925643921e-01 7.228089123964309692e-02 1.702774167060852051e-01 2.961682081222534180e-01 -5.762441456317901611e-02 -1.733228713274002075e-01 -2.362347990274429321e-01 2.147114835679531097e-02 -1.460577175021171570e-02 -8.017913997173309326e-02 -1.710003316402435303e-01 6.746718287467956543e-02
1.150709018111228943e-01 -3.799283206462860107e-01 -1.193356961011886597e-01 -9.329719841480255127e-02 -4.536881297826766968e-02 9.612183272838592529e-02 5.370597913861274719e-02 9.742284566164016724e-02 1.137495860457420349e-01 -2.695375978946685791e-01 -1.533899158239364624e-01 -1.580388545989990234e-01 -7.213341072201728821e-03 2.393862903118133545e-01 1.164865046739578247e-01 -1.678250283002853394e-01 1.136761829257011414e-01 3.411213159561157227e-01 6.452103704214096069e-02 -1.232259050011634827e-01 1.635846793651580811e-01 -3.312716633081436157e-02 -1.009501889348030090e-01 3.362649679183959961e-01 -2.206400036811828613e-01 -5.119775980710983276e-02 -2.236063629388809204e-01 2.491021305322647095e-01 -1.303561031818389893e-01 -1.746023446321487427e-01 2.280173897743225098e-01 5.160005297511816025e-03
8.321830071508884430e-03 -1.270383745431900024e-01 1.302681863307952881e-01 -8.157973177731037140e-03 5.382502917200326920e-03 9.494502097368240356e-02 -7.936327159404754639e-02 -2.051456272602081299e-01 2.578935623168945312e-01 6.414635479450225830e-02 3.294877409934997559e-01 -3.161372244358062744e-01 7.473881542682647705e-02 -1.889231987297534943e-02 1.238721609115600586e-01 4.014872387051582336e-02 2.966078221797943115e-01 4.763853847980499268e-01 -2.426200658082962036e-01 -1.837750673294067383e-01 -1.739927567541599274e-02 -1.035996973514556885e-01 -1.242148131132125854e-01 1.877582371234893799e-01 -8.753094822168350220e-02 7.106065005064010620e-02 -1.417920887470245361e-01 -1.448946297168731689e-01 -1.076924614608287811e-02 -6.156232208013534546e-02 2.480894885957241058e-02 -2.823008596897125244e-01
-1.315903812646865845e-01 -2.499666512012481689e-01 -2.629672735929489136e-02 -2.570250928401947021e-01 2.169215977191925049e-01 6.596188992261886597e-02 1.915889829397201538e-01 -1.008617132902145386e-01 -7.128015160560607910e-02 1.003123968839645386e-01 3.471148014068603516e-01 -1.517315357923507690e-01 2.992699146270751953e-01 -1.818462163209915161e-01 3.090483248233795166e-01 -1.193691641092300415e-01 1.098818611353635788e-02 1.196926310658454895e-01 1.456924825906753540e-01 -8.976309001445770264e-02 -5.250508710741996765e-02 1.670871302485466003e-02 5.895908689126372337e-04 3.070718944072723389e-01 -7.069897651672363281e-02 -2.235728800296783447e-01 -1.407167315483093262e-01 -2.292053699493408203e-01 -2.036494016647338867e-01 4.050153866410255432e-02 -3.443852812051773071e-02 2.267985939979553223e-01
-1.100310310721397400e-01 -2.130562216043472290e-01 2.445355802774429321e-01 -2.113270908594131470e-01 1.246553733944892883e-01 -2.558529190719127655e-02 1.127067655324935913e-01 3.684250265359878540e-02 -7.337020337581634521e-02 6.936443597078323364e-02 3.089073002338409424e-01 4.731565341353416443e-02 1.131742522120475769e-01 -1.012023091316223145e-01 1.602145582437515259e-01 -7.047664374113082886e-02 2.458167821168899536e-01 3.005452156066894531e-01 3.811964765191078186e-02 -1.607275605201721191e-01 5.878882482647895813e-02 1.983264386653900146e-01 -3.524872660636901855e-01 4.874604940414428711e-02 -4.065856933593750000e-01 8.762042969465255737e-02 4.512478597462177277e-03 -1.397865824401378632e-02 -4.675383493304252625e-02 5.672941356897354126e-02 -6.526628881692886353e-02 3.404775261878967285e-01
4.075157456099987030e-03 -4.243873059749603271e-01 1.246490851044654846e-01 -2.251330018043518066e-01 -6.498222798109054565e-02 -9.097211062908172607e-02 -2.787431180477142334e-01 5.934167280793190002e-02 -4.204667732119560242e-02 -4.533446207642555237e-02 1.578107178211212158e-01 2.236573956906795502e-02 1.841891855001449585e-01 2.824431359767913818e-01 4.001137241721153259e-02 -1.757934689521789551e-01 1.004882156848907471e-01 -1.197830364108085632e-01 -1.440414488315582275e-01 -4.406049847602844238e-02 1.799793094396591187e-01 6.819505244493484497e-02 8.116056770086288452e-02 6.173330917954444885e-02 -4.798161685466766357e-01 5.649116262793540955e-02 -2.974073290824890137e-01 -6.148908659815788269e-02 1.281109601259231567e-01 -1.475721597671508789e-02 7.928298413753509521e-02 2.033916562795639038e-01
3.251478448510169983e-02 -2.952733635902404785e-01 -2.005487680435180664e-03 -9.601471573114395142e-02 -2.902278602123260498e-01 -1.065193191170692444e-01 -3.340198695659637451e-01 1.173147410154342651e-01 -8.712299913167953491e-02 -1.305703818798065186e-01 2.851855754852294922e-01 -7.544808834791183472e-02 2.151989787817001343e-01 1.826841831207275391e-01 -1.899814456701278687e-01 1.546420902013778687e-01 2.767198979854583740e-01 3.222684860229492188e-01 5.149241164326667786e-02 1.282823979854583740e-01 3.145888075232505798e-02 -1.153325662016868591e-01 4.915021127089858055e-04 3.485140502452850342e-01 2.253645472228527069e-02 8.112287521362304688e-02 7.937566190958023071e-02 2.078341543674468994e-01 8.190058916807174683e-02 -1.490493714809417725e-01 -3.742543412954546511e-05 9.731210023164749146e-02
-1.108862273395061493e-02 -2.850037515163421631e-01 7.212414592504501343e-02 4.143884032964706421e-02 -9.868909418582916260e-02 -2.709377370774745941e-02 -2.737333178520202637e-01 -2.021542489528656006e-01 -6.709917634725570679e-02 -3.208760321140289307e-01 4.974482655525207520e-01 -4.640682786703109741e-02 1.357074677944183350e-01 1.252051740884780884e-01 1.229804605245590210e-01 1.519970297813415527e-01 6.793905794620513916e-02 3.544801175594329834e-01 -3.513891994953155518e-02 -4.357702285051345825e-02 3.916656970977783203e-02 -7.268046587705612183e-02 -2.241739779710769653e-01 1.434029042720794678e-01 4.565576463937759399e-02 1.293442547321319580e-01 1.637311428785324097e-01 1.129668951034545898e-01 1.027936711907386780e-01 -6.367327272891998291e-02 2.421562820672988892e-01 1.156895011663436890e-01
-5.814824253320693970e-02 -3.472574427723884583e-02 -2.782518822641577572e-05 -1.592907682061195374e-02 3.216674178838729858e-02 1.825567930936813354e-01 2.930040657520294189e-02 -2.648323401808738708e-02 -1.030799895524978638e-01 2.281091809272766113e-01 1.890816986560821533e-01 -4.601849913597106934e-01 5.664724484086036682e-02 5.393112823367118835e-02 -3.148287162184715271e-02 6.071690097451210022e-02 1.642518043518066406e-01 -1.959257572889328003e-02 -2.795129418373107910e-01 -3.991060256958007812e-01 2.263282239437103271e-01 -1.243183910846710205e-01 -3.634752631187438965e-01 9.850475192070007324e-02 -3.037666678428649902e-01 5.673888325691223145e-02 2.497719787061214447e-02 2.126780897378921509e-01 -8.657203614711761475e-02 -2.978339977562427521e-02 1.201477944850921631e-01 -2.867062948644161224e-02
1.460658907890319824e-01 4.415774717926979065e-02 -3.602826595306396484e-02 -3.094515204429626465e-01 -3.085655719041824341e-02 -1.543185561895370483e-01 -4.521479830145835876e-02 -6.508348975330591202e-03 -3.524889647960662842e-01 -3.035493008792400360e-02 1.522116065025329590e-01 -1.403248608112335205e-01 1.719807237386703491e-01 1.717408932745456696e-02 -3.038552217185497284e-02 1.295516490936279297e-01 2.092008590698242188e-01 1.832633167505264282e-01 1.028510183095932007e-02 -4.018915891647338867e-01 2.739321589469909668e-01 1.271128952503204346e-01 -2.443111091852188110e-01 6.921821832656860352e-02 -1.621341705322265625e-02 -7.487226277589797974e-02 -3.132866919040679932e-01 1.576339602470397949e-01 -2.990789711475372314e-01 -1.091008633375167847e-01 -4.415427520871162415e-02 -1.018808111548423767e-01
-2.946514487266540527e-01 1.082013547420501709e-01 -1.120519451797008514e-02 -2.577051222324371338e-01 -2.942368984222412109e-01 1.803565770387649536e-02 -3.917053639888763428e-01 2.519965171813964844e-01 -1.915545314550399780e-01 -1.415980458259582520e-01 2.182644456624984741e-01 -5.943956971168518066e-02 3.524788888171315193e-03 1.725377142429351807e-01 -5.915123596787452698e-02 -1.549380421638488770e-01 -7.618317753076553345e-02 1.965518146753311157e-01 -2.563169598579406738e-01 7.700525969266891479e-02 -1.168447732925415039e-01 2.481903135776519775e-01 -1.670409291982650757e-01 1.345223095268011093e-02 -2.148345112800598145e-01 1.177679970860481262e-01 -2.408141642808914185e-01 1.165461316704750061e-01 1.936666108667850494e-02 1.013198867440223694e-02 7.579596713185310364e-03 1.198549270629882812e-01
-1.103491559624671936e-01 -1.990036219358444214e-01 -8.138958364725112915e-02 -1.448687463998794556e-01 -1.649170815944671631e-01 -1.069339439272880554e-01 -3.154195547103881836e-01 1.400967389345169067e-01 -1.299743354320526123e-01 1.320016384124755859e-01 1.903931796550750732e-01 -4.718420654535293579e-02 2.877629399299621582e-01 -2.119866162538528442e-01 2.296793758869171143e-01 -9.537785314023494720e-03 -1.233643293380737305e-01 2.380338311195373535e-01 2.053961856290698051e-03 8.310538530349731445e-02 -6.458906922489404678e-03 1.007907092571258545e-01 -2.865088284015655518e-01 2.287517040967941284e-01 -1.798233389854431152e-01 1.543845087289810181e-01 -5.048309639096260071e-02 -9.887202829122543335e-02 -6.567989289760589600e-02 -1.426977217197418213e-01 4.159081280231475830e-01 1.411420106887817383e-01
6.795735657215118408e-02 -1.161291450262069702e-01 1.817878335714340210e-02 -7.064276933670043945e-02 -1.336926072835922241e-01 -1.000951752066612244e-01 -3.102563619613647461e-01 -3.225327655673027039e-02 -1.172069758176803589e-01 -3.286986052989959717e-01 4.039376080036163330e-01 -7.922057062387466431e-02 1.613809913396835327e-01 5.105475336313247681e-02 2.293010354042053223e-01 2.589562833309173584e-01 6.399036943912506104e-02 4.158629477024078369e-01 -1.379640996456146240e-01 8.351319283246994019e-02 1.271523684263229370e-01 1.590796187520027161e-02 -2.481619417667388916e-01 5.356635898351669312e-02 4.907336831092834473e-02 1.300713419914245605e-01 1.180365085601806641e-01 9.794773161411285400e-02 -2.744759432971477509e-02 8.470220863819122314e-02 2.262678146362304688e-01 1.611693054437637329e-01
7.095511257648468018e-02 -2.701295018196105957e-01 -2.078974694013595581e-01 -2.927875816822052002e-01 4.575378075242042542e-02 1.870544105768203735e-01 -5.480627715587615967e-02 8.386244624853134155e-02 6.119186431169509888e-02 2.033320665359497070e-01 2.886202335357666016e-01 1.191952973604202271e-01 -3.647212684154510498e-02 1.642145365476608276e-01 6.958938390016555786e-02 1.255012005567550659e-01 3.197812438011169434e-01 1.885879933834075928e-01 -4.747255519032478333e-02 -2.596448175609111786e-02 1.065377518534660339e-01 2.242683172225952148e-01 -2.980597615242004395e-01 4.701975360512733459e-02 -1.453661620616912842e-01 3.912643529474735260e-03 -1.406466811895370483e-01 3.207552731037139893e-01 -2.914133071899414062e-01 8.437388390302658081e-02 3.753922134637832642e-02 -1.540464609861373901e-01
-9.266717731952667236e-02 -3.902943432331085205e-01 -3.821137174963951111e-02 -3.697202205657958984e-01 9.297394752502441406e-02 6.384884566068649292e-02 3.137794556096196175e-03 2.437395974993705750e-02 -5.893121473491191864e-03 1.056847870349884033e-01 3.957184851169586182e-01 9.591305255889892578e-02 -4.575955867767333984e-02 2.396453171968460083e-01 1.634161919355392456e-01 -4.139694198966026306e-02 1.144891381263732910e-01 3.033412694931030273e-01 -1.538186967372894287e-01 -4.185854643583297729e-02 3.197528719902038574e-01 9.485991299152374268e-02 -1.451008319854736328e-01 -1.271220594644546509e-01 -1.446909159421920776e-01 -9.045201539993286133e-02 1.625514477491378784e-01 1.410158276557922363e-01 -1.834339201450347900e-01 -5.412400141358375549e-02 -1.411295980215072632e-01 -1.084228307008743286e-01
3.657254204154014587e-02 -8.681617677211761475e-02 1.176578458398580551e-02 3.391447663307189941e-02 -7.668440043926239014e-02 1.666816417127847672e-03 -2.762017548084259033e-01 -1.768487542867660522e-01 3.545242547988891602e-02 -3.340024650096893311e-01 3.595428168773651123e-01 -1.661088168621063232e-01 2.686862349510192871e-01 8.174743503332138062e-02 2.311457693576812744e-01 3.128354847431182861e-01 4.093800112605094910e-02 4.136448502540588379e-01 -1.036536023020744324e-01 3.782036900520324707e-02 1.543291360139846802e-01 5.227578058838844299e-02 -1.080551147460937500e-01 2.822187356650829315e-02 -8.556652814149856567e-03 1.362002640962600708e-01 -1.338317408226430416e-03 7.030808832496404648e-03 -2.447603084146976471e-02 1.573489159345626831e-01 2.920165657997131348e-01 1.525192409753799438e-01
4.177325591444969177e-02 1.107544638216495514e-02 -1.844911128282546997e-01 -8.488138020038604736e-02 -1.307605504989624023e-01 2.425242811441421509e-01 1.605352573096752167e-02 2.054116874933242798e-01 1.630611866712570190e-01 -1.412533372640609741e-01 1.911529898643493652e-02 -1.656607985496520996e-01 2.013631463050842285e-01 3.270111978054046631e-01 2.375233322381973267e-01 8.648320101201534271e-03 -4.457010701298713684e-02 2.204418033361434937e-01 -1.875581294298171997e-01 -1.941570937633514404e-01 -1.229776814579963684e-02 1.997737288475036621e-01 -4.089758172631263733e-02 4.795520007610321045e-01 -1.012846454977989197e-01 -8.607487194240093231e-03 -1.856669634580612183e-01 1.756442338228225708e-01 -9.704798460006713867e-02 -1.305360347032546997e-01 1.741973459720611572e-01 1.804948747158050537e-01
-9.180850535631179810e-02 -9.600967168807983398e-02 -1.535438448190689087e-01 -8.427038788795471191e-02 3.436562716960906982e-01 1.783261001110076904e-01 -2.473829388618469238e-01 -1.145332381129264832e-01 -1.573430597782135010e-01 -9.048102796077728271e-02 2.514159977436065674e-01 -1.306591778993606567e-01 5.176992341876029968e-02 1.875305324792861938e-01 7.855279743671417236e-02 2.373770624399185181e-01 1.641686707735061646e-01 5.654709041118621826e-02 -2.689914405345916748e-01 2.501712180674076080e-02 1.819566786289215088e-01 -3.108636140823364258e-01 -1.843285858631134033e-01 -3.403431177139282227e-02 -1.881965100765228271e-01 -3.965971991419792175e-02 -3.426971733570098877e-01 -2.891990588977932930e-04 7.636790722608566284e-02 -5.442644469439983368e-03 -2.009322792291641235e-01 2.125789076089859009e-01
-6.818136572837829590e-02 -1.528827846050262451e-01 -2.448178827762603760e-02 -3.921537697315216064e-01 -3.859671205282211304e-02 4.678568243980407715e-02 4.561139643192291260e-02 2.288791090250015259e-01 -5.931504443287849426e-02 -1.316233426332473755e-01 3.479105979204177856e-02 -1.829361319541931152e-01 -1.447165757417678833e-01 1.801558732986450195e-01 1.808480173349380493e-01 -8.743010461330413818e-02 1.764745712280273438e-01 7.852027565240859985e-02 -3.477694392204284668e-01 -2.254550457000732422e-01 -2.447048388421535492e-02 -1.568061560392379761e-01 -3.248713910579681396e-02 3.411583900451660156e-01 -2.308521717786788940e-01 8.780539035797119141e-02 -1.384185254573822021e-01 2.526563405990600586e-01 -1.965961009263992310e-01 -1.621323525905609131e-01 2.065517753362655640e-01 -8.288354426622390747e-02
4.562585428357124329e-02 -4.602091312408447266e-01 -3.501322865486145020e-01 -4.790232330560684204e-02 8.580216020345687866e-02 1.371629387140274048e-01 -2.245361804962158203e-01 3.114140927791595459e-01 9.918452799320220947e-02 4.549867287278175354e-02 9.030663967132568359e-02 -1.236066147685050964e-01 2.046336382627487183e-01 -4.374596104025840759e-02 1.645173579454421997e-01 1.789743453264236450e-01 2.443530112504959106e-01 7.722117751836776733e-02 -1.583037525415420532e-01 1.651810556650161743e-01 6.640677154064178467e-02 -3.896128758788108826e-02 -2.119911909103393555e-01 2.695790827274322510e-01 -7.855679839849472046e-02 9.545197337865829468e-02 -3.780991956591606140e-02 -1.498746275901794434e-01 -9.487627446651458740e-02 -9.386785328388214111e-02 2.110913991928100586e-01 -7.959782332181930542e-02
-2.685293555259704590e-01 -1.302244961261749268e-01 1.070451289415359497e-01 -4.132618755102157593e-02 -2.129812091588973999e-01 1.657809615135192871e-01 -2.188168913125991821e-01 1.934316158294677734e-01 4.425263777375221252e-02 8.519612252712249756e-02 1.805738061666488647e-01 -4.148086160421371460e-02 3.276959955692291260e-01 3.045883476734161377e-01 3.878835216164588928e-02 -1.633134633302688599e-01 -3.658467531204223633e-01 1.257576942443847656e-01 2.477286383509635925e-02 -2.084590122103691101e-02 8.790872991085052490e-02 -7.741952687501907349e-02 -7.579829543828964233e-02 2.514738738536834717e-01 -3.499211966991424561e-01 -1.484352797269821167e-01 -2.089104801416397095e-01 1.420806199312210083e-01 -1.020506024360656738e-01 2.432045154273509979e-02 -4.479967802762985229e-02 -1.140735968947410583e-01
9.855043143033981323e-02 -2.741065323352813721e-01 -7.147774845361709595e-02 -1.427082419395446777e-01 -1.278834939002990723e-01 2.543607056140899658e-01 -9.990584105253219604e-02 3.347271382808685303e-01 1.305842995643615723e-01 -1.937886327505111694e-01 3.472107052803039551e-01 -2.735301852226257324e-01 -1.012198626995086670e-01 -6.718347314745187759e-03 2.698691003024578094e-02 -2.030195854604244232e-02 -2.990385331213474274e-02 -4.787627141922712326e-03 -9.602704644203186035e-02 -2.614845931529998779e-01 2.146709710359573364e-01 -7.658185064792633057e-02 -2.173067182302474976e-01 1.917145997285842896e-01 7.502533495426177979e-02 -2.069645971059799194e-01 -2.557789981365203857e-01 -2.012983337044715881e-02 1.168586611747741699e-01 -2.371152788400650024e-01 7.339537143707275391e-02 1.455845981836318970e-01
-1.299007087945938110e-01 -1.153631061315536499e-01 1.959082782268524170e-01 -1.662131696939468384e-01 4.457372426986694336e-02 1.973750889301300049e-01 -1.623155176639556885e-01 3.142208606004714966e-02 6.435687839984893799e-02 1.723965853452682495e-01 4.582377374172210693e-01 -2.750631868839263916e-01 -1.079367399215698242e-01 -6.845644861459732056e-02 -3.047542460262775421e-02 -1.110557764768600464e-01 2.259490489959716797e-01 2.827428281307220459e-01 -1.217126026749610901e-01 -7.109651714563369751e-02 -1.181578412652015686e-01 4.675436764955520630e-02 -2.507595419883728027e-01 1.498985886573791504e-01 -3.982641398906707764e-01 1.713494509458541870e-01 1.248057782649993896e-01 -2.029071934521198273e-02 1.333828717470169067e-01 -6.073198840022087097e-02 -9.230667352676391602e-02 1.023250166326761246e-02
-2.029529511928558350e-01 -1.746741533279418945e-01 6.442009657621383667e-02 -1.733896732330322266e-01 1.452681720256805420e-01 1.392421275377273560e-01 -1.969743892550468445e-02 -6.105130538344383240e-02 -6.290872395038604736e-02 1.077275872230529785e-01 2.979777455329895020e-01 -1.091241836547851562e-01 9.554862231016159058e-02 -1.802148520946502686e-01 1.955204010009765625e-01 -2.023413628339767456e-01 1.769638657569885254e-01 1.225973963737487793e-01 -1.291666328907012939e-01 1.541585624217987061e-01 1.424029283225536346e-02 1.130710914731025696e-01 -1.707171797752380371e-01 2.330282479524612427e-01 -2.566035687923431396e-01 -3.041278198361396790e-02 -3.200235068798065186e-01 2.927958965301513672e-02 -3.328703939914703369e-01 2.416529804468154907e-01 -6.185077875852584839e-02 2.935016155242919922e-01
-2.324954271316528320e-01 -2.856414616107940674e-01 -2.065565288066864014e-01 -2.432201951742172241e-01 -2.236955612897872925e-01 -8.743831515312194824e-02 -2.541067898273468018e-01 4.140097647905349731e-02 -1.436279714107513428e-01 8.653044700622558594e-02 2.028651237487792969e-01 -1.892419299110770226e-03 4.458085596561431885e-01 -8.251473307609558105e-02 1.306588351726531982e-01 -4.799209535121917725e-02 -1.081010699272155762e-01 3.461712040007114410e-03 -2.619828283786773682e-02 1.653758287429809570e-01 -9.498956054449081421e-02 1.450042575597763062e-01 -9.142037481069564819e-02 3.103316426277160645e-01 -2.175011932849884033e-01 7.855430245399475098e-02 1.941477805376052856e-01 -2.680704742670059204e-02 -3.627484198659658432e-03 -1.788586974143981934e-01 2.120954096317291260e-01 3.220072761178016663e-02
-3.116045892238616943e-01 -2.446127086877822876e-01 2.449925232212990522e-04 -1.827738732099533081e-01 -1.806608587503433228e-01 1.904847845435142517e-02 -3.322766721248626709e-01 8.943212777376174927e-02 -2.351094223558902740e-02 1.018369197845458984e-01 4.420924559235572815e-02 -1.845537126064300537e-02 1.862782686948776245e-01 -7.984799146652221680e-02 1.040722727775573730e-01 1.400757208466529846e-02 1.241268590092658997e-01 8.719824999570846558e-02 -4.366086423397064209e-02 -1.388715859502553940e-02 2.262762635946273804e-01 -4.704432096332311630e-03 -1.092609763145446777e-01 3.744136989116668701e-01 -1.559032797813415527e-01 1.857046335935592651e-01 -1.231832709163427353e-02 -2.188553661108016968e-01 -5.391515418887138367e-02 -9.571153670549392700e-03 4.991896450519561768e-01 -7.379385083913803101e-02
3.722364827990531921e-02 -1.963322162628173828e-01 3.896382823586463928e-02 -2.207706719636917114e-01 2.518015913665294647e-02 -2.299085259437561035e-02 -5.251638963818550110e-02 8.656694740056991577e-02 -4.886416718363761902e-02 1.801707744598388672e-01 3.299048244953155518e-01 4.509138315916061401e-02 1.878381669521331787e-01 -4.237838461995124817e-02 1.271035335958003998e-02 6.625666469335556030e-02 1.577765345573425293e-01 3.822947666049003601e-02 -6.797519326210021973e-02 -5.347666740417480469e-01 6.531753391027450562e-02 2.219146937131881714e-01 -4.229056835174560547e-01 -1.269086599349975586e-01 -1.981755197048187256e-01 5.903121829032897949e-02 -5.423840880393981934e-02 -1.365779787302017212e-01 -1.501048654317855835e-01 1.660025417804718018e-01 4.093879088759422302e-02 1.717824637889862061e-01
5.523770675063133240e-02 4.412286356091499329e-02 -1.488956809043884277e-01 -5.012531951069831848e-02 -1.948226243257522583e-01 -3.061724826693534851e-02 1.303067505359649658e-01 5.477350950241088867e-02 -8.098123967647552490e-02 -1.165048927068710327e-01 2.670117914676666260e-01 1.647379808127880096e-02 3.359416499733924866e-02 -1.159497871994972229e-01 2.927479706704616547e-02 -9.994270652532577515e-02 3.059575855731964111e-01 2.131098806858062744e-01 6.057282537221908569e-02 -1.251866370439529419e-01 3.468325734138488770e-01 7.748559117317199707e-02 -3.004212677478790283e-01 5.030102133750915527e-01 -4.718789085745811462e-02 1.431715115904808044e-02 -8.450502902269363403e-02 3.686780855059623718e-02 1.173095777630805969e-02 2.621186375617980957e-01 2.720803022384643555e-01 1.122075989842414856e-01
-2.787381177768111229e-03 -2.190717905759811401e-01 1.911590695381164551e-01 -3.176521360874176025e-01 -6.320627033710479736e-02 -2.885910570621490479e-01 4.503839462995529175e-02 1.308034360408782959e-01 4.091216251254081726e-02 -1.203473210334777832e-01 3.985950350761413574e-01 -3.574324250221252441e-01 2.258308604359626770e-02 1.753439079038798809e-03 -1.080192625522613525e-01 1.157634109258651733e-01 2.016980759799480438e-02 1.666602492332458496e-01 -6.271654367446899414e-02 -2.115338444709777832e-01 2.696310579776763916e-01 -6.722281686961650848e-03 -3.648897167295217514e-03 1.496350616216659546e-01 -2.629655003547668457e-01 3.881940618157386780e-02 -1.460419148206710815e-01 -2.209267467260360718e-01 -8.924799412488937378e-02 5.004886910319328308e-02 -1.592425405979156494e-01 1.764269918203353882e-01
5.592527613043785095e-02 -1.289856061339378357e-02 -6.604451686143875122e-02 -3.316819369792938232e-01 1.423573344945907593e-01 2.026894837617874146e-01 -3.609839379787445068e-01 -1.600696742534637451e-01 -2.501816302537918091e-02 -1.659303456544876099e-01 3.937096297740936279e-01 -3.635859489440917969e-01 9.023076854646205902e-03 1.033316776156425476e-01 -1.020663417875766754e-02 9.516000747680664062e-02 1.498358845710754395e-01 -2.618768215179443359e-01 -5.115441605448722839e-02 -6.893942505121231079e-02 9.471754543483257294e-03 1.220303028821945190e-02 -1.170206815004348755e-01 1.375353336334228516e-01 -2.440175563097000122e-01 1.761827059090137482e-02 -1.435879617929458618e-01 1.822433322668075562e-01 -2.685954272747039795e-01 -1.084985807538032532e-01 1.449387799948453903e-02 2.669955976307392120e-02
-1.770307570695877075e-01 -1.099943369626998901e-01 2.498196810483932495e-02 -1.097792610526084900e-01 -2.042948901653289795e-01 -1.555676460266113281e-01 -1.567170768976211548e-01 -7.610181719064712524e-02 -3.605041205883026123e-01 7.454919815063476562e-02 1.491990685462951660e-01 -1.424737572669982910e-01 3.899196386337280273e-01 -8.801034837961196899e-02 1.707732081413269043e-01 8.678352460265159607e-03 1.359730586409568787e-02 2.112461775541305542e-01 1.855110079050064087e-01 -8.582015335559844971e-02 3.374668583273887634e-02 7.358835637569427490e-02 -2.671310007572174072e-01 3.884302079677581787e-01 -5.314512178301811218e-02 4.456936195492744446e-02 -2.105990890413522720e-03 -7.174364477396011353e-02 -2.460851371288299561e-01 -2.629393339157104492e-02 1.890187263488769531e-01 2.411940246820449829e-01
-8.039733767509460449e-02 -1.922521889209747314e-01 -1.248234659433364868e-01 -2.600080072879791260e-01 1.446838974952697754e-01 3.891875445842742920e-01 4.337700456380844116e-02 8.908541500568389893e-02 -1.667084842920303345e-01 -1.246623620390892029e-01 2.715963423252105713e-01 -2.359301149845123291e-01 1.815337836742401123e-01 9.327293187379837036e-02 2.807283997535705566e-01 -2.735589630901813507e-02 -7.698513567447662354e-02 2.201591730117797852e-01 -2.303658425807952881e-01 -1.353707164525985718e-01 -7.652414590120315552e-02 6.265142560005187988e-02 1.415777057409286499e-01 2.183745354413986206e-01 2.155444771051406860e-02 1.022477447986602783e-01 1.677364856004714966e-02 2.925350069999694824e-01 7.236010581254959106e-02 -2.336986362934112549e-01 3.674607351422309875e-02 -1.895237416028976440e-01
2.436224818229675293e-01 -1.874824315309524536e-01 9.641722589731216431e-02 -2.273291535675525665e-02 -1.329957693815231323e-01 -3.488884866237640381e-02 -2.916437387466430664e-01 2.643284797668457031e-01 9.859841316938400269e-02 4.595990106463432312e-02 4.112832248210906982e-01 1.319142431020736694e-02 2.134005129337310791e-01 -2.554954402148723602e-02 4.255473241209983826e-02 1.359345763921737671e-01 1.914456300437450409e-02 2.836534380912780762e-01 1.131336539983749390e-01 1.894043534994125366e-01 1.438582539558410645e-01 -1.262676343321800232e-02 -3.571144044399261475e-01 4.135581478476524353e-02 -1.243650242686271667e-01 -1.007123291492462158e-01 -1.281655579805374146e-01 -2.414807528257369995e-01 1.640482991933822632e-01 -5.127100646495819092e-02 1.069543510675430298e-01 2.308415621519088745e-01
1.367089003324508667e-01 -2.890758514404296875e-01 7.863290607929229736e-02 -5.193444713950157166e-02 -2.530128657817840576e-01 -2.919971756637096405e-02 -2.087909132242202759e-01 2.018564492464065552e-01 -2.455955743789672852e-01 -3.496935591101646423e-02 2.890062332153320312e-01 -2.044521272182464600e-02 2.100921422243118286e-01 -3.453432768583297729e-02 2.478105127811431885e-01 2.181694507598876953e-01 3.766755387187004089e-02 4.677273929119110107e-01 -3.132935985922813416e-02 7.181626558303833008e-02 -5.072081834077835083e-02 2.227019332349300385e-02 -8.861172944307327271e-02 -1.759928911924362183e-01 -3.515519946813583374e-02 -1.159414052963256836e-01 -4.986786469817161560e-02 -1.199628785252571106e-01 6.490930169820785522e-02 8.478315919637680054e-02 2.724737226963043213e-01 2.332708984613418579e-01
-2.125660181045532227e-01 1.824504733085632324e-01 1.962086372077465057e-02 -1.696967929601669312e-01 5.915312841534614563e-02 7.534989714622497559e-02 -1.290053576231002808e-01 -2.424115389585494995e-01 -1.474941498599946499e-03 1.388102620840072632e-01 2.801671028137207031e-01 -3.056176900863647461e-01 -7.230031304061412811e-03 8.374631404876708984e-02 1.634507328271865845e-01 7.707839459180831909e-02 -1.028100773692131042e-01 3.092218637466430664e-01 -1.383759379386901855e-01 -1.737483292818069458e-01 1.050643399357795715e-01 -1.830413937568664551e-01 -2.030050307512283325e-01 -5.205249041318893433e-02 -4.892652928829193115e-01 1.111786626279354095e-02 1.060094535350799561e-01 7.759055495262145996e-02 -2.110727578401565552e-01 1.629445701837539673e-01 6.834027916193008423e-02 -1.873029395937919617e-02
1.935598403215408325e-01 -3.524345457553863525e-01 -2.218376547098159790e-01 -3.253097459673881531e-02 -4.983910545706748962e-02 -9.563411772251129150e-02 -2.782384753227233887e-01 2.462327033281326294e-01 -2.268983274698257446e-01 1.755179017782211304e-01 -1.170865446329116821e-02 -5.376472696661949158e-02 1.825393587350845337e-01 1.232903525233268738e-01 1.018968671560287476e-01 1.374230533838272095e-01 2.215431481599807739e-01 3.168154954910278320e-01 -2.819563075900077820e-02 1.173661053180694580e-01 -1.454139053821563721e-01 -2.010392844676971436e-01 -2.344587892293930054e-01 1.908793300390243530e-01 -1.756469905376434326e-01 -1.495985537767410278e-01 -1.484330594539642334e-01 9.769162535667419434e-02 -8.681579679250717163e-02 -1.813718825578689575e-01 -1.596096605062484741e-01 8.697330206632614136e-02
1.142922788858413696e-01 -9.829772263765335083e-02 -8.717000484466552734e-02 1.530997753143310547e-01 -4.827633500099182129e-02 1.915006190538406372e-01 8.270028233528137207e-02 1.756210066378116608e-02 -2.049320638179779053e-01 8.954351395368576050e-02 1.690460592508316040e-01 -1.593135893344879150e-01 5.355822388082742691e-03 1.109968125820159912e-01 -7.418943941593170166e-02 6.072436273097991943e-02 1.117221266031265259e-01 7.328018546104431152e-02 5.221708491444587708e-02 -7.553447037935256958e-02 4.303602278232574463e-01 -3.465011343359947205e-02 -3.965788185596466064e-01 4.220040142536163330e-02 -4.116700887680053711e-01 1.069423630833625793e-01 -2.456300705671310425e-01 9.686589986085891724e-02 -1.050479114055633545e-01 -7.873142138123512268e-03 9.594634175300598145e-02 3.631716668605804443e-01
-3.560885488986968994e-01 -2.838267982006072998e-01 -1.377786099910736084e-01 -1.232553459703922272e-02 1.363852024078369141e-01 1.063349563628435135e-02 -3.083590865135192871e-01 1.448453664779663086e-01 -1.677612029016017914e-02 -1.998074911534786224e-02 1.702976822853088379e-01 -1.976548880338668823e-01 2.817852497100830078e-01 2.312088757753372192e-02 2.867081202566623688e-03 7.781214267015457153e-02 -9.348687715828418732e-03 2.038163691759109497e-01 1.299604028463363647e-01 6.480215489864349365e-02 1.515147984027862549e-01 -1.014679903164505959e-03 -2.580005228519439697e-01 1.685313284397125244e-01 -4.633002355694770813e-02 9.825526177883148193e-02 1.481886804103851318e-01 -8.045374602079391479e-02 -1.842128336429595947e-01 -2.065825760364532471e-01 4.318455755710601807e-01 1.530377659946680069e-03
-1.537476181983947754e-01 -4.083442091941833496e-01 -9.001360833644866943e-02 -1.617988198995590210e-01 2.723991274833679199e-01 2.237782925367355347e-01 -1.121412962675094604e-02 1.024107411503791809e-01 1.137458160519599915e-02 4.312478750944137573e-02 2.535358369350433350e-01 -7.006391882896423340e-02 -5.608444660902023315e-02 2.291731387376785278e-01 1.290399283170700073e-01 -2.785302698612213135e-02 -4.723425209522247314e-02 3.880540430545806885e-01 -4.997026640921831131e-03 -9.138154238462448120e-02 1.901455223560333252e-01 6.902944296598434448e-02 -3.408135175704956055e-01 -1.230395734310150146e-01 -2.537812888622283936e-01 -8.314480632543563843e-02 2.159679681062698364e-01 1.342322528362274170e-01 -3.779970854520797729e-02 -9.869524836540222168e-02 -1.215452924370765686e-01 2.907431311905384064e-02
-3.352860733866691589e-02 -1.344784498214721680e-01 -2.777823507785797119e-01 -2.025070637464523315e-01 -1.355099380016326904e-01 -9.061171859502792358e-02 3.993443772196769714e-02 9.973596781492233276e-02 1.576975136995315552e-01 -1.367085278034210205e-01 4.632045049220323563e-03 -1.223916187882423401e-01 8.597064763307571411e-02 4.366286098957061768e-01 1.621866077184677124e-01 7.488681375980377197e-02 6.344586610794067383e-02 2.324933409690856934e-01 -3.375147581100463867e-01 -6.424790620803833008e-02 2.183233052492141724e-01 3.862425684928894043e-02 1.547701060771942139e-01 2.886996865272521973e-01 -1.334006339311599731e-01 4.616947472095489502e-02 -1.068565100431442261e-01 3.497374951839447021e-01 -3.160877153277397156e-02 1.172744110226631165e-02 2.144555598497390747e-01 5.124598369002342224e-02
-1.732198745012283325e-01 -2.459583133459091187e-01 6.633847206830978394e-02 -1.584710478782653809e-01 -3.093298971652984619e-01 -1.026734188199043274e-01 -2.202794700860977173e-01 -5.625464022159576416e-02 1.443470716476440430e-01 8.975601941347122192e-02 3.047251403331756592e-01 -1.094845458865165710e-01 1.310205459594726562e-01 1.033266112208366394e-01 1.383122205734252930e-01 2.152133733034133911e-02 -1.712269037961959839e-01 2.416203022003173828e-01 -4.637549445033073425e-02 2.498994953930377960e-02 1.820180118083953857e-01 -1.184276193380355835e-01 -2.519727051258087158e-01 3.461586534976959229e-01 2.702194638550281525e-02 -2.617234289646148682e-01 1.805371418595314026e-02 -3.124968409538269043e-01 -9.344898909330368042e-02 4.357875511050224304e-02 1.991003751754760742e-01 -4.969955608248710632e-02
-3.725808262825012207e-01 -2.077468335628509521e-01 2.397149354219436646e-01 -3.956196084618568420e-02 -1.039935797452926636e-01 1.029646098613739014e-01 -1.012085005640983582e-01 -2.808068096637725830e-01 -2.451538145542144775e-01 7.852075994014739990e-02 3.634010553359985352e-01 -1.108008623123168945e-01 8.627852052450180054e-02 1.294532674364745617e-03 9.848908334970474243e-02 -3.113582432270050049e-01 1.890038140118122101e-03 2.368612587451934814e-01 1.187583431601524353e-02 2.290456928312778473e-02 1.400033235549926758e-01 -8.694325573742389679e-03 -9.484311193227767944e-02 3.241410851478576660e-01 -1.119483113288879395e-01 -6.041974946856498718e-02 -1.285089403390884399e-01 6.560418754816055298e-02 -2.523827850818634033e-01 9.615683928132057190e-03 1.417133063077926636e-01 -1.113851144909858704e-01
1.969191879034042358e-01 -3.430312871932983398e-01 -7.271239161491394043e-02 -2.470057457685470581e-02 -1.984589248895645142e-01 -1.445995867252349854e-01 -1.024612709879875183e-01 1.148039400577545166e-01 -1.175757381133735180e-03 1.746764319250360131e-04 6.063226237893104553e-02 -3.692475333809852600e-02 2.383961230516433716e-01 1.316720247268676758e-01 6.690461933612823486e-02 7.476192899048328400e-03 3.369678854942321777e-01 1.645773053169250488e-01 3.028750792145729065e-02 -2.030786126852035522e-01 -1.036408022046089172e-01 -9.156350791454315186e-02 -4.870789870619773865e-02 1.698682904243469238e-01 -5.175306797027587891e-01 8.785843849182128906e-02 -2.100189626216888428e-01 -1.772507429122924805e-01 1.015642955899238586e-01 8.286835998296737671e-02 -1.735412143170833588e-02 2.612043321132659912e-01
1.055796369910240173e-01 6.276016682386398315e-02 -1.321572531014680862e-02 -3.000233173370361328e-01 4.328559711575508118e-02 1.235825121402740479e-01 -1.156645789742469788e-01 1.668335646390914917e-01 -4.235366731882095337e-02 -3.144266903400421143e-01 2.032330185174942017e-01 -2.350298017263412476e-01 2.446152865886688232e-01 -1.944209635257720947e-02 2.588302791118621826e-01 -1.445155888795852661e-01 -1.418172866106033325e-01 1.424154490232467651e-01 9.329078346490859985e-02 -4.141523540019989014e-01 1.780418753623962402e-01 -2.008935669437050819e-03 -2.524943351745605469e-01 1.483040750026702881e-01 9.504210203886032104e-02 1.515934467315673828e-01 4.444472864270210266e-02 -4.066629800945520401e-03 -4.012604057788848877e-02 1.888780146837234497e-01 2.747516632080078125e-01 -7.889984548091888428e-02
5.026151612401008606e-02 -2.685760855674743652e-01 2.059385925531387329e-01 -1.233024671673774719e-01 3.304698765277862549e-01 5.892186239361763000e-02 -2.119613438844680786e-01 9.793251007795333862e-02 3.544425964355468750e-02 -9.389923512935638428e-02 2.186739593744277954e-01 2.464115992188453674e-02 2.555487155914306641e-01 -1.565021276473999023e-01 9.913941472768783569e-02 1.290902048349380493e-01 6.794549524784088135e-02 2.800851762294769287e-01 -2.137134410440921783e-02 3.092803247272968292e-02 -1.843021214008331299e-01 -2.301262915134429932e-01 -1.416341364383697510e-01 3.417373001575469971e-01 -1.771146357059478760e-01 1.319519132375717163e-01 -1.481947898864746094e-01 -4.371225088834762573e-02 5.211834982037544250e-02 -6.417178362607955933e-02 3.604781925678253174e-01 -8.975707739591598511e-02
-1.147803664207458496e-02 -7.805018126964569092e-02 1.383009254932403564e-01 -2.071451544761657715e-01 -1.917814515763893723e-04 -1.000228598713874817e-01 -1.549522876739501953e-01 2.421854436397552490e-01 -5.162977054715156555e-02 -1.351709365844726562e-01 3.037911355495452881e-01 -1.296655088663101196e-01 -4.709931090474128723e-02 -3.321706950664520264e-01 1.994740590453147888e-02 1.260978132486343384e-01 1.552141010761260986e-01 2.444353550672531128e-01 3.043639101088047028e-02 -3.015670478343963623e-01 1.285831481218338013e-01 -3.386029973626136780e-02 -1.046749129891395569e-01 1.106137633323669434e-01 -5.746840834617614746e-01 7.746102660894393921e-02 -8.503241091966629028e-02 4.125308617949485779e-02 -4.494775831699371338e-02 7.307254523038864136e-02 -1.046433672308921814e-01 -9.596699848771095276e-03
-4.353836923837661743e-02 2.947591990232467651e-02 2.580582499504089355e-01 -2.575578689575195312e-01 1.204341426491737366e-01 1.808310896158218384e-01 -3.810780495405197144e-02 2.286812812089920044e-01 1.136807873845100403e-01 -1.837545819580554962e-02 3.476500809192657471e-01 -2.711022496223449707e-01 4.337444528937339783e-02 -2.974873408675193787e-02 1.282651424407958984e-01 9.087695740163326263e-03 1.978570371866226196e-01 4.967834949493408203e-01 -5.160902626812458038e-03 -2.492030113935470581e-01 7.209897041320800781e-02 1.914796829223632812e-01 -1.205557063221931458e-01 1.863726079463958740e-01 -1.363544017076492310e-01 2.334006428718566895e-01 5.837660282850265503e-02 -1.053405459970235825e-02 6.940918508917093277e-03 -3.625638782978057861e-02 2.457029372453689575e-02 1.366761773824691772e-01
-2.800459042191505432e-02 -1.107058599591255188e-01 -2.259365916252136230e-01 -3.136958777904510498e-01 -1.531141549348831177e-01 2.789129912853240967e-01 -6.264257431030273438e-02 1.518032047897577286e-02 -9.542382508516311646e-02 7.942712306976318359e-02 2.170800864696502686e-01 -1.296408176422119141e-01 1.899974346160888672e-01 5.012693405151367188e-01 2.265689224004745483e-01 -5.915112793445587158e-02 -1.746265776455402374e-02 2.584519982337951660e-01 -2.042652070522308350e-01 -1.089017987251281738e-01 -1.580936908721923828e-01 -1.705442965030670166e-01 -3.414444625377655029e-02 1.748695522546768188e-01 -5.811302736401557922e-02 -2.355575561523437500e-02 -1.355750411748886108e-01 1.595157533884048462e-01 3.265275806188583374e-02 -1.015832573175430298e-01 9.872952848672866821e-02 -1.875320672988891602e-01
-9.221377782523632050e-03 -1.518242508172988892e-01 1.108438149094581604e-01 -2.194339931011199951e-01 1.984510123729705811e-01 1.858459413051605225e-01 3.172355890274047852e-02 5.628459621220827103e-03 1.312052309513092041e-01 -6.769425235688686371e-03 2.721136808395385742e-01 -1.200142279267311096e-01 1.216975450515747070e-01 9.637326002120971680e-02 1.740410774946212769e-01 1.733371317386627197e-01 3.842784464359283447e-01 3.766712844371795654e-01 -1.296352744102478027e-01 7.641755044460296631e-02 1.745049655437469482e-01 -7.062627375125885010e-02 -1.139012798666954041e-01 6.335422396659851074e-02 -1.619438678026199341e-01 -1.918627768754959106e-01 -5.016218125820159912e-02 1.720725297927856445e-01 -4.053710997104644775e-01 7.399380207061767578e-02 9.719406068325042725e-02 -1.108600571751594543e-01
2.329561412334442139e-01 -3.743568658828735352e-01 -1.490877419710159302e-01 -2.636922597885131836e-01 -8.479193784296512604e-03 -1.309273838996887207e-01 -1.739848256111145020e-01 6.979379057884216309e-02 -1.357426047325134277e-01 2.104846239089965820e-01 8.365359157323837280e-02 1.719749271869659424e-01 1.213170513510704041e-01 7.336813956499099731e-02 3.091804683208465576e-02 1.167613193392753601e-01 -1.974594593048095703e-01 9.953271597623825073e-02 -1.115641966462135315e-01 -7.702734321355819702e-02 -9.275731444358825684e-02 -2.780622839927673340e-01 -2.504301965236663818e-01 2.672309577465057373e-01 -3.100034594535827637e-01 7.020469009876251221e-02 -2.789183259010314941e-01 1.852263063192367554e-01 -4.708442464470863342e-02 -5.504159629344940186e-02 1.395324617624282837e-01 4.796717688441276550e-02
-1.208928227424621582e-01 -3.092739582061767578e-01 1.223618760704994202e-01 -1.955396085977554321e-01 2.950702607631683350e-02 4.221411049365997314e-02 -3.856645524501800537e-01 1.754060983657836914e-01 -2.356149256229400635e-02 1.127478703856468201e-01 1.139142885804176331e-01 -8.111179620027542114e-02 3.433297872543334961e-01 -1.190009266138076782e-01 -7.349234074354171753e-02 1.330848783254623413e-01 -1.103218272328376770e-01 2.306969165802001953e-01 1.322071999311447144e-01 1.182912737131118774e-01 1.896695047616958618e-01 -5.997856147587299347e-03 -2.805502414703369141e-01 2.086308598518371582e-01 -1.217443197965621948e-01 2.105095684528350830e-01 6.593042612075805664e-02 -5.685627087950706482e-02 -1.492304652929306030e-01 -1.343133747577667236e-01 3.094225525856018066e-01 9.230495244264602661e-02
2.457065507769584656e-02 -1.065820828080177307e-01 1.210572719573974609e-01 -3.874398469924926758e-01 8.169463276863098145e-02 4.753680899739265442e-02 6.921956688165664673e-02 1.210534796118736267e-01 -3.458153307437896729e-01 1.607664972543716431e-01 2.342783361673355103e-01 -2.393040955066680908e-01 -3.875645995140075684e-02 -2.044111676514148712e-02 -1.077871769666671753e-01 3.230406641960144043e-01 2.311735600233078003e-01 1.947131007909774780e-01 -1.788654481060802937e-03 -1.097737848758697510e-01 1.696486473083496094e-01 -1.921020895242691040e-01 -1.433649510145187378e-01 -1.161953806877136230e-02 -3.001195490360260010e-01 -9.945718199014663696e-02 3.118015825748443604e-02 4.657522961497306824e-02 -2.859054505825042725e-01 9.068804979324340820e-02 1.893759518861770630e-01 -2.642042934894561768e-02
6.192510947585105896e-02 -2.787445187568664551e-01 -1.353629082441329956e-01 -6.745747476816177368e-02 -4.409240186214447021e-02 1.650215834379196167e-01 -1.585404425859451294e-01 4.303496703505516052e-02 -1.980184810236096382e-03 -4.591201618313789368e-02 2.658315598964691162e-01 -3.691207617521286011e-02 3.665601611137390137e-01 -6.027957051992416382e-02 3.919358253479003906e-01 3.016164302825927734e-01 9.123484790325164795e-02 9.558637440204620361e-02 -8.416482806205749512e-02 5.287890136241912842e-02 1.951426416635513306e-01 2.115862071514129639e-02 -3.247204422950744629e-01 1.272126287221908569e-01 8.952366560697555542e-02 2.837800085544586182e-01 3.042421117424964905e-02 -8.994780480861663818e-02 -1.811188310384750366e-01 -2.439514845609664917e-01 -1.058928668498992920e-02 7.223019003868103027e-02
1.515109390020370483e-01 4.287647083401679993e-02 -4.005612134933471680e-01 -1.438653320074081421e-01 -2.792397737503051758e-01 1.352954655885696411e-01 -1.797759719192981720e-02 1.348682492971420288e-01 -1.624600291252136230e-01 8.045328408479690552e-02 4.648752808570861816e-01 -4.003047645092010498e-01 -6.658975034952163696e-02 -1.505308598279953003e-01 2.840006723999977112e-02 -1.000314280390739441e-01 3.816138580441474915e-02 1.969759166240692139e-01 1.345495320856571198e-02 -1.327549200505018234e-02 1.501572579145431519e-01 -1.488876296207308769e-03 -2.206034585833549500e-02 6.911008805036544800e-02 -2.683798074722290039e-01 2.112896293401718140e-01 1.412811782211065292e-02 9.843073785305023193e-03 1.545509994029998779e-01 1.329928189516067505e-01 1.849921420216560364e-02 6.952264159917831421e-02
1.492867171764373779e-01 -1.945595592260360718e-01 -3.392143547534942627e-01 -4.665625095367431641e-01 1.339736022055149078e-02 1.482326537370681763e-01 1.134921386837959290e-01 -1.101624444127082825e-01 -7.652705162763595581e-02 -2.132403552532196045e-01 1.231113299727439880e-01 -2.302575707435607910e-01 1.786240786314010620e-01 7.526740431785583496e-02 -9.602713584899902344e-02 2.599746584892272949e-01 -1.179252937436103821e-01 -3.612183779478073120e-02 -7.585379062220454216e-04 -7.033628225326538086e-02 2.913435101509094238e-01 1.068686172366142273e-01 -9.332825988531112671e-02 1.114940419793128967e-01 -6.101587042212486267e-02 -5.858544632792472839e-02 -2.264294177293777466e-01 1.080962643027305603e-01 -2.398856133222579956e-01 -6.075553596019744873e-02 1.851048469543457031e-01 -1.511606723070144653e-01
1.302785426378250122e-01 -2.541628777980804443e-01 -1.150365769863128662e-01 -2.700510919094085693e-01 -2.259625196456909180e-01 -1.434078719466924667e-02 -3.932955116033554077e-02 4.033529199659824371e-03 2.538148760795593262e-01 -1.555001437664031982e-01 2.993039786815643311e-01 -2.301032692193984985e-01 2.167410254478454590e-01 -1.087927669286727905e-01 2.717068232595920563e-02 -2.065251767635345459e-01 1.633264571428298950e-01 6.142035499215126038e-02 -1.047932133078575134e-01 -3.215412050485610962e-02 2.103672027587890625e-01 -2.116924077272415161e-01 -3.440750539302825928e-01 -3.812406584620475769e-02 -1.199779212474822998e-01 -1.815461218357086182e-01 -3.125670552253723145e-01 2.026848495006561279e-01 6.635040044784545898e-02 -1.139099430292844772e-02 1.952436380088329315e-02 -6.070526689291000366e-02
-2.037877440452575684e-01 -1.629840433597564697e-01 -1.891194134950637817e-01 -2.170582860708236694e-01 1.647875010967254639e-01 2.737955749034881592e-01 -1.876851767301559448e-01 -5.901160091161727905e-02 1.104333400726318359e-01 -1.264781355857849121e-01 1.487397253513336182e-01 -2.741605043411254883e-02 -2.766282483935356140e-02 1.479989290237426758e-01 7.512788474559783936e-02 -1.705889403820037842e-02 -3.460168838500976562e-02 4.292458891868591309e-01 2.154907584190368652e-01 -8.127693086862564087e-02 2.905747294425964355e-01 3.021373040974140167e-02 -1.515759229660034180e-01 2.392284870147705078e-01 -2.379645407199859619e-01 -1.685968041419982910e-01 1.834418326616287231e-01 1.285535097122192383e-01 -1.663452088832855225e-01 -2.809842675924301147e-02 -1.278951615095138550e-01 2.108022421598434448e-01
6.285829842090606689e-02 -9.764119237661361694e-02 -1.261577457189559937e-01 -1.470628529787063599e-01 -1.245970744639635086e-02 1.664562970399856567e-01 1.453165244311094284e-02 -1.315031051635742188e-01 4.434076324105262756e-02 -5.393407773226499557e-04 2.774514853954315186e-01 -1.248698160052299500e-01 1.778849363327026367e-01 -5.980046093463897705e-02 -3.778371214866638184e-02 -2.190384268760681152e-01 4.320103675127029419e-02 -4.601158201694488525e-02 -2.453879863023757935e-01 -2.397779524326324463e-01 3.747701942920684814e-01 5.946054682135581970e-02 -1.986722499132156372e-01 4.335463792085647583e-02 -5.546436905860900879e-01 1.062493398785591125e-01 -2.239047139883041382e-01 -1.612479053437709808e-02 -1.147541329264640808e-01 -1.268870681524276733e-01 -1.202152967453002930e-01 -6.617285311222076416e-02
-2.945191860198974609e-01 -1.692955195903778076e-01 1.032344624400138855e-01 -1.913888901472091675e-01 -5.553495138883590698e-04 -1.154566258192062378e-01 -2.734536826610565186e-01 1.218718197196722031e-02 1.830742135643959045e-02 1.304967850446701050e-01 1.655078381299972534e-01 -2.823144793510437012e-01 4.204490035772323608e-02 1.897759586572647095e-01 3.436047434806823730e-01 2.936485968530178070e-02 2.062166482210159302e-01 1.251576989889144897e-01 9.217710793018341064e-02 6.337432563304901123e-02 2.114885896444320679e-01 2.915049791336059570e-01 1.814079582691192627e-01 1.218447983264923096e-01 -2.456440627574920654e-01 -2.922326922416687012e-01 -1.372688710689544678e-01 8.436401933431625366e-02 -1.569074541330337524e-01 5.166851729154586792e-02 2.030300721526145935e-02 1.425604075193405151e-01
-1.616720110177993774e-01 -2.904339134693145752e-01 -7.501197606325149536e-02 -2.453822642564773560e-01 1.932159066200256348e-01 2.487511932849884033e-01 2.948382124304771423e-02 -1.592172682285308838e-01 5.174992233514785767e-02 -3.237533941864967346e-02 2.466447204351425171e-01 1.118448376655578613e-01 -6.261260062456130981e-02 2.877112329006195068e-01 -1.403595693409442902e-02 -1.024512797594070435e-01 1.217567399144172668e-01 3.696388602256774902e-01 5.505744367837905884e-03 -1.161133963614702225e-02 3.822872340679168701e-01 1.149025633931159973e-01 -6.215303763747215271e-02 7.822409272193908691e-02 -2.829283177852630615e-01 -1.689532212913036346e-02 3.938746824860572815e-02 2.518122792243957520e-01 -2.087619900703430176e-01 -9.549353271722793579e-02 4.187994822859764099e-02 -5.551160126924514771e-02
2.488101273775100708e-01 -1.693974882364273071e-01 1.050674840807914734e-01 -1.902863830327987671e-01 -7.309868186712265015e-02 5.296859890222549438e-02 8.356175571680068970e-02 -1.422245949506759644e-01 -9.801974147558212280e-02 2.546597719192504883e-01 2.560486197471618652e-01 -2.452374994754791260e-01 4.749309420585632324e-01 -2.340377867221832275e-01 -8.830688893795013428e-02 -4.132799431681632996e-02 1.749599725008010864e-01 8.092412352561950684e-02 3.395559638738632202e-02 -1.619413048028945923e-01 3.245773538947105408e-02 1.079173609614372253e-01 -1.034381389617919922e-01 3.314854800701141357e-01 -9.530980139970779419e-02 -1.444896161556243896e-01 -2.112094312906265259e-01 1.973350793123245239e-01 7.960771769285202026e-02 7.204674649983644485e-03 1.234114691615104675e-01 -6.195650994777679443e-02
1.132896989583969116e-01 -1.971099376678466797e-01 2.422153055667877197e-01 -3.893554210662841797e-01 -2.399525195360183716e-01 1.235670447349548340e-01 -8.383971452713012695e-02 -1.113296449184417725e-01 -2.353553473949432373e-01 -1.125667616724967957e-02 1.163535341620445251e-01 -5.767684057354927063e-02 -5.749418400228023529e-03 4.220343753695487976e-02 -1.484841257333755493e-01 -1.171937659382820129e-01 1.566268503665924072e-01 5.324866175651550293e-01 4.153411835432052612e-02 -1.972647160291671753e-01 -1.317925304174423218e-01 5.801108106970787048e-02 -9.769733250141143799e-02 1.187113970518112183e-01 -2.463832944631576538e-01 3.769521787762641907e-02 -3.641629591584205627e-02 2.441155761480331421e-01 -9.388774633407592773e-02 -4.040612280368804932e-02 6.734663248062133789e-02 -6.845841556787490845e-02
6.645306944847106934e-02 -8.431425690650939941e-02 -3.874703124165534973e-02 1.644111983478069305e-02 -1.572533994913101196e-01 2.083624899387359619e-01 7.257123291492462158e-02 -1.057128757238388062e-01 -3.906051814556121826e-02 1.028558537364006042e-01 3.630332350730895996e-01 -2.133699059486389160e-01 1.463241726160049438e-01 -5.618861690163612366e-02 4.255544766783714294e-02 -2.591016702353954315e-02 -1.234893947839736938e-01 6.193904206156730652e-02 -1.970012634992599487e-01 -1.737053841352462769e-01 4.159341752529144287e-01 3.062068112194538116e-02 -2.534044682979583740e-01 -2.168533802032470703e-01 -4.125029742717742920e-01 1.977174580097198486e-01 -2.390453964471817017e-01 -4.249649867415428162e-02 -3.238873905502259731e-04 -1.254844963550567627e-01 4.822317883372306824e-02 1.616301685571670532e-01
-6.467462331056594849e-02 -1.848751753568649292e-01 -4.306916892528533936e-02 -1.298353970050811768e-01 1.202905997633934021e-01 1.179838404059410095e-01 -2.369351834058761597e-01 -1.143226772546768188e-01 -3.442978262901306152e-01 6.214876845479011536e-02 2.371159642934799194e-01 -4.769864380359649658e-01 -3.605123609304428101e-02 -4.426670446991920471e-02 3.092999160289764404e-01 2.173106819391250610e-01 5.381674692034721375e-02 1.003365218639373779e-01 7.852242887020111084e-02 -1.887190192937850952e-01 1.160656660795211792e-02 2.058963179588317871e-01 -4.231029748916625977e-02 2.189152389764785767e-01 -9.593805670738220215e-02 -2.404620200395584106e-01 4.216162115335464478e-02 9.197254478931427002e-02 -1.020994707942008972e-01 2.091813385486602783e-01 -6.482312828302383423e-02 -1.019942536950111389e-01
6.401051301509141922e-03 -3.914582729339599609e-01 -1.232041195034980774e-01 -2.612145543098449707e-01 2.505218088626861572e-01 -3.234844654798507690e-02 -2.169490605592727661e-01 1.479069143533706665e-01 1.210523098707199097e-01 -1.021612342447042465e-02 1.108545809984207153e-01 -1.754380166530609131e-01 3.317888081073760986e-01 -6.735146045684814453e-02 -3.522990271449089050e-02 3.542592003941535950e-02 -1.152560487389564514e-01 1.179614737629890442e-01 1.082870811223983765e-01 2.507939636707305908e-01 1.750969886779785156e-01 7.628578692674636841e-02 -3.999837040901184082e-01 6.934468448162078857e-02 -8.947740495204925537e-02 1.494637131690979004e-01 8.983537554740905762e-02 2.160148508846759796e-02 -9.849952161312103271e-02 6.127308122813701630e-03 2.334438711404800415e-01 2.222604751586914062e-01
-2.272674590349197388e-01 -1.933506429195404053e-01 1.108903586864471436e-01 -1.790586113929748535e-01 -1.638364642858505249e-01 3.815292939543724060e-02 -1.940637230873107910e-01 9.196093678474426270e-02 -1.697882562875747681e-01 1.667116880416870117e-01 2.370128929615020752e-01 -2.987680733203887939e-01 2.758662700653076172e-01 -1.412032544612884521e-02 -3.489651530981063843e-02 -3.688449785113334656e-02 -5.584410578012466431e-02 1.960067600011825562e-01 1.887478530406951904e-01 1.323526948690414429e-01 -1.091480925679206848e-01 5.064322426915168762e-02 -2.958620786666870117e-01 2.114398777484893799e-01 -4.758679494261741638e-02 2.550047636032104492e-01 -2.841783873736858368e-02 -1.955934613943099976e-02 -1.552873253822326660e-01 -2.798246592283248901e-02 1.781048029661178589e-01 3.804636001586914062e-01
-1.348335444927215576e-01 -2.647636234760284424e-01 -4.483214020729064941e-02 -2.789067327976226807e-01 -1.075134202837944031e-01 6.229537352919578552e-02 -2.879143655300140381e-01 8.284699171781539917e-03 -1.249228268861770630e-01 4.450995102524757385e-02 1.872255504131317139e-01 2.138866335153579712e-01 2.189269065856933594e-01 -1.712712794542312622e-01 3.326882794499397278e-02 -1.225801631808280945e-01 5.580551549792289734e-02 4.037079811096191406e-01 -6.922124326229095459e-02 -1.038147658109664917e-01 4.007331728935241699e-01 6.143108382821083069e-02 -1.708461940288543701e-01 -1.181142106652259827e-01 1.890024244785308838e-01 1.138712242245674133e-01 1.259568985551595688e-02 -1.507154554128646851e-01 -1.882539987564086914e-01 -8.315206505358219147e-03 -3.419858962297439575e-02 2.105483859777450562e-01
-2.565342187881469727e-01 -1.739755868911743164e-01 1.583431214094161987e-01 -1.667273491621017456e-01 4.065526649355888367e-02 -1.864096671342849731e-01 -2.088844776153564453e-01 1.056524217128753662e-01 4.443930089473724365e-02 -2.746670246124267578e-01 3.421831429004669189e-01 -7.990229874849319458e-02 -1.406723633408546448e-02 -1.989963799715042114e-01 5.233891680836677551e-02 -4.118395224213600159e-02 -8.223465830087661743e-02 1.600294411182403564e-01 3.773954138159751892e-02 -1.438041776418685913e-01 1.832682788372039795e-01 -1.002499163150787354e-01 -2.020357847213745117e-01 1.023633703589439392e-01 -5.633530616760253906e-01 6.723939627408981323e-02 -9.416691958904266357e-02 3.729175403714179993e-02 1.986499130725860596e-02 -1.606278419494628906e-01 -8.261401206254959106e-02 1.246892940253019333e-02
-1.820580065250396729e-01 -1.573875546455383301e-01 3.783074906095862389e-03 -1.201535016298294067e-01 9.088826924562454224e-02 2.226094603538513184e-01 -2.106011658906936646e-02 1.755745708942413330e-01 2.174628823995590210e-01 -3.898217901587486267e-02 2.105158418416976929e-01 -2.100349664688110352e-01 -7.630871981382369995e-02 4.239116609096527100e-02 1.736264079809188843e-01 6.194229796528816223e-02 2.054901421070098877e-01 2.960226833820343018e-01 -8.096296340227127075e-02 4.963975027203559875e-02 3.835442066192626953e-01 3.107175529003143311e-01 -5.438231676816940308e-02 1.541490405797958374e-01 -5.799087812192738056e-04 3.703548014163970947e-02 -3.778964579105377197e-01 -8.267886191606521606e-02 1.194090321660041809e-01 2.390950620174407959e-01 1.673759967088699341e-01 -2.012774115428328514e-03
3.066012077033519745e-02 -4.787105023860931396e-01 3.379750996828079224e-02 -4.073262214660644531e-01 -5.393039435148239136e-02 6.107633933424949646e-02 -2.103539109230041504e-01 6.958680227398872375e-03 -2.569806873798370361e-01 -1.861036522313952446e-03 2.348479069769382477e-02 -1.978984922170639038e-01 2.324513196945190430e-01 1.818254888057708740e-01 7.860644906759262085e-02 -1.070489063858985901e-01 7.584808021783828735e-02 -1.688150167465209961e-01 -5.294221267104148865e-02 -1.845828741788864136e-01 3.273287117481231689e-01 -2.466062307357788086e-01 -8.605092018842697144e-02 6.451779603958129883e-02 1.436532735824584961e-01 9.644635021686553955e-02 -1.529206335544586182e-01 9.726776741445064545e-03 -1.462974548339843750e-01 8.750815689563751221e-02 -6.823942810297012329e-02 6.022224947810173035e-02
5.424486100673675537e-02 -1.975298076868057251e-01 2.827514894306659698e-02 -5.796283110976219177e-02 3.158825635910034180e-02 1.187058985233306885e-01 -7.382477051578462124e-04 -2.595994770526885986e-01 -1.569378972053527832e-01 8.345656096935272217e-02 3.170294165611267090e-01 -3.361465334892272949e-01 1.835283488035202026e-01 3.684032335877418518e-02 -2.213499993085861206e-01 -2.674813270568847656e-01 3.358050435781478882e-02 3.154471889138221741e-02 -2.873423099517822266e-01 -1.777503788471221924e-01 2.868078052997589111e-01 -8.134172111749649048e-02 -1.454506069421768188e-01 1.172181814908981323e-01 -4.152324795722961426e-01 6.985332071781158447e-02 5.755160469561815262e-03 1.446885019540786743e-01 -5.833710357546806335e-02 -6.091053411364555359e-02 3.153589740395545959e-02 -1.558602899312973022e-01
-3.551169633865356445e-01 -1.675478965044021606e-01 -1.190607547760009766e-01 -5.600685253739356995e-02 1.396672055125236511e-02 1.855812519788742065e-01 -1.677810400724411011e-01 3.349960744380950928e-01 -3.096914589405059814e-01 -1.213916391134262085e-01 3.317323625087738037e-01 -1.165974289178848267e-01 9.129249304533004761e-02 2.718298733234405518e-01 -1.429902762174606323e-01 1.174463853240013123e-01 -2.697920054197311401e-02 -8.255093544721603394e-02 -1.911712437868118286e-01 1.997267454862594604e-02 -2.719984389841556549e-02 1.410897374153137207e-01 -1.439237296581268311e-01 7.134237140417098999e-02 -2.428608387708663940e-01 -1.448505371809005737e-01 -2.898080646991729736e-01 -5.123894289135932922e-02 -1.476385295391082764e-01 -7.475699484348297119e-02 4.519088193774223328e-02 -1.257163435220718384e-01
2.289521694183349609e-01 -4.164081532508134842e-03 2.010255903005599976e-01 -3.807598948478698730e-01 -4.374453797936439514e-02 2.225676029920578003e-01 -1.391819119453430176e-01 2.335912734270095825e-01 -4.351848065853118896e-01 -1.405487060546875000e-01 4.947910457849502563e-02 -2.242679446935653687e-01 9.366448968648910522e-02 -5.521517712622880936e-03 1.681551039218902588e-01 2.385205775499343872e-01 -9.134788811206817627e-02 -1.177072059363126755e-02 -1.075355336070060730e-01 4.193712957203388214e-03 2.470932453870773315e-01 -5.675537511706352234e-02 -1.363968700170516968e-01 2.466237246990203857e-01 -2.061094343662261963e-01 -6.301035732030868530e-02 -9.612655639648437500e-02 1.790560036897659302e-01 -1.297871172428131104e-01 -2.444458194077014923e-02 -4.941063374280929565e-02 9.760955721139907837e-02
-1.480862963944673538e-02 -2.887446582317352295e-01 1.708815246820449829e-01 -4.053656160831451416e-01 -1.178377941250801086e-01 9.875391423702239990e-02 -4.732899367809295654e-02 2.103987149894237518e-02 -2.743101716041564941e-01 -1.858657896518707275e-01 2.464326024055480957e-01 -1.154190748929977417e-01 2.050956189632415771e-01 4.753910377621650696e-02 -4.288074746727943420e-02 1.375595629215240479e-01 -2.053877711296081543e-02 -1.708842366933822632e-01 5.651605501770973206e-02 -2.644840478897094727e-01 3.814907968044281006e-01 -1.716620326042175293e-01 -8.959831297397613525e-02 2.057022601366043091e-01 3.946072980761528015e-02 6.033389270305633545e-02 -2.343470752239227295e-01 1.367477793246507645e-02 1.892689466476440430e-01 3.469034656882286072e-02 -9.023203700780868530e-02 -1.185412555932998657e-01
-1.353535801172256470e-01 -8.943043649196624756e-02 -7.871969789266586304e-02 -1.286659985780715942e-01 -3.318411409854888916e-01 5.405319482088088989e-02 -2.530796080827713013e-02 1.232026796787977219e-02 -1.788417100906372070e-01 2.352919429540634155e-01 1.252431273460388184e-01 -6.382100284099578857e-03 1.196058467030525208e-01 5.670207738876342773e-01 2.272861599922180176e-01 1.396116614341735840e-01 1.063640490174293518e-01 1.120177432894706726e-01 -5.108029395341873169e-02 -1.665060967206954956e-02 -1.320415586233139038e-01 -1.264943480491638184e-01 -4.411543905735015869e-02 2.849885523319244385e-01 -3.481979370117187500e-01 3.072769567370414734e-02 -1.436419039964675903e-01 1.449150685220956802e-02 -6.983447819948196411e-02 -1.620938777923583984e-01 3.594879433512687683e-02 -9.074594080448150635e-02
1.370735764503479004e-01 8.337798714637756348e-02 -1.529769301414489746e-01 -3.069594502449035645e-01 6.176770105957984924e-02 2.242729216814041138e-01 -1.791232675313949585e-01 1.122245863080024719e-01 -8.382456004619598389e-02 -2.247201055288314819e-01 1.575806289911270142e-01 -6.855276878923177719e-03 2.552892565727233887e-01 2.111196368932723999e-01 -3.361506015062332153e-02 -2.415885403752326965e-02 1.293325871229171753e-01 5.592359602451324463e-02 2.244638465344905853e-02 -2.799849212169647217e-01 -8.958388864994049072e-02 -1.754222959280014038e-01 -3.867452442646026611e-01 2.336994856595993042e-01 1.357705704867839813e-02 1.436771452426910400e-01 -1.472226083278656006e-01 -2.165171056985855103e-01 -2.934098839759826660e-01 8.764177560806274414e-02 1.380638927221298218e-01 -1.415226012468338013e-01
1.191539689898490906e-01 4.936898127198219299e-02 -5.560787394642829895e-02 4.708233103156089783e-02 -1.238160505890846252e-01 1.273717284202575684e-01 8.052840083837509155e-02 -3.182858228683471680e-02 -2.462209463119506836e-01 8.609142154455184937e-02 1.744293123483657837e-01 -2.898007929325103760e-01 1.477780640125274658e-01 9.214553236961364746e-02 -1.790460497140884399e-01 7.672873139381408691e-02 1.648773550987243652e-01 7.658419758081436157e-02 -1.974129080772399902e-01 -1.837379485368728638e-01 4.418452084064483643e-01 9.857837855815887451e-02 -3.574981987476348877e-01 2.173938322812318802e-03 -2.773802280426025391e-01 1.166613958775997162e-02 -3.217081129550933838e-01 1.061681732535362244e-01 1.821793615818023682e-02 -2.468462847173213959e-02 1.997241377830505371e-01 1.306655853986740112e-01
-5.890493467450141907e-02 -1.210843697190284729e-01 6.830994039773941040e-02 -2.597413398325443268e-02 3.881935402750968933e-02 7.701668143272399902e-02 -2.921158075332641602e-01 1.073306947946548462e-01 -8.764129132032394409e-02 -1.400493085384368896e-01 3.454913198947906494e-01 -9.332646615803241730e-03 2.279969155788421631e-01 1.737529635429382324e-01 3.713850677013397217e-01 3.543311357498168945e-01 5.550328642129898071e-02 1.837364137172698975e-01 1.054655238986015320e-01 1.886583566665649414e-01 1.875247210264205933e-01 2.026710212230682373e-01 -3.106518387794494629e-01 9.338501095771789551e-02 3.978902474045753479e-02 1.548649519681930542e-01 -9.599323570728302002e-02 8.907844126224517822e-02 4.028060287237167358e-02 2.686367183923721313e-02 2.633844614028930664e-01 1.972317323088645935e-02
1.560305058956146240e-02 -2.746619582176208496e-01 1.018198207020759583e-01 -6.867645680904388428e-02 -3.981459885835647583e-03 3.746233582496643066e-01 -2.612966597080230713e-01 -5.619439762085676193e-03 -4.370788484811782837e-02 1.235864013433456421e-01 1.916730850934982300e-01 8.227475732564926147e-02 -3.702956717461347580e-03 1.065225824713706970e-01 8.304801583290100098e-02 -4.029241576790809631e-02 2.634228169918060303e-01 1.766915619373321533e-01 -6.956669688224792480e-02 -1.225095540285110474e-01 1.357211619615554810e-01 1.660729646682739258e-01 -4.098897278308868408e-01 1.975592821836471558e-01 -1.582748070359230042e-02 -2.931312024593353271e-01 -2.749968767166137695e-01 2.593409121036529541e-01 -1.299199014902114868e-01 1.868233829736709595e-02 -1.445413846522569656e-02 -9.904328035190701485e-04
3.502148017287254333e-02 -2.835168540477752686e-01 -1.630252748727798462e-01 -4.010064154863357544e-02 -2.722894549369812012e-01 1.528317779302597046e-01 -3.549892604351043701e-01 3.830947577953338623e-01 -1.305235922336578369e-01 -6.632255762815475464e-02 1.188337579369544983e-01 2.042815834283828735e-01 1.075910553336143494e-01 2.075891047716140747e-01 2.519131004810333252e-01 1.140077933669090271e-01 1.100213453173637390e-01 1.399514675140380859e-01 -1.403615623712539673e-02 9.644398465752601624e-03 1.936360448598861694e-01 1.311802566051483154e-01 7.262443751096725464e-02 -8.996807970106601715e-03 -1.925015151500701904e-01 1.195484399795532227e-01 -6.339177489280700684e-02 9.200363606214523315e-02 1.443180907517671585e-02 -1.859987974166870117e-01 3.367935717105865479e-01 8.607323467731475830e-02
2.555762417614459991e-02 -3.337249159812927246e-01 2.175732105970382690e-01 -3.071182966232299805e-01 2.577849291265010834e-02 2.052108347415924072e-01 1.879002004861831665e-01 1.581251323223114014e-01 1.669475995004177094e-02 1.324605494737625122e-01 3.086633384227752686e-01 -2.144923806190490723e-01 2.173355370759963989e-01 4.901934415102005005e-02 4.483582451939582825e-02 6.839552521705627441e-02 1.650071144104003906e-01 3.356581032276153564e-01 -2.022742629051208496e-01 -5.143497884273529053e-02 1.083724126219749451e-01 1.367627531290054321e-01 -2.686976790428161621e-01 7.932435721158981323e-02 -9.179308265447616577e-02 9.060858190059661865e-02 2.903467118740081787e-01 1.519230157136917114e-01 -1.435665786266326904e-02 2.425358630716800690e-03 -9.998374432325363159e-02 -3.432841971516609192e-02
-4.860897734761238098e-02 1.064165756106376648e-01 1.730523258447647095e-02 4.185555502772331238e-02 4.870053380727767944e-02 2.549020051956176758e-01 -2.945033311843872070e-01 7.138075679540634155e-02 -3.373666405677795410e-01 9.125921875238418579e-02 3.367685377597808838e-01 -3.578254580497741699e-01 2.329285629093647003e-02 2.400919795036315918e-01 3.842289745807647705e-02 1.079638674855232239e-01 7.176090776920318604e-02 1.587186157703399658e-01 1.325804293155670166e-01 -2.093534171581268311e-01 1.818465590476989746e-01 -3.633562028408050537e-01 1.075898576527833939e-02 3.027900457382202148e-01 -7.582506537437438965e-02 -2.015993371605873108e-02 -4.741561785340309143e-02 -5.351862683892250061e-02 -1.183430477976799011e-01 4.756104946136474609e-02 -2.969329804182052612e-02 -1.145122051239013672e-01
-2.083583362400531769e-02 6.557901203632354736e-02 -1.403402090072631836e-01 -3.219487369060516357e-01 2.084567770361900330e-02 1.350349485874176025e-01 -2.196768075227737427e-01 8.720793575048446655e-02 1.261345390230417252e-02 -3.176682591438293457e-01 1.375210136175155640e-01 -7.056409120559692383e-02 3.174530267715454102e-01 1.525226533412933350e-01 -5.055574234575033188e-03 -1.740142852067947388e-01 -1.164877340197563171e-01 2.606239616870880127e-01 -6.469100713729858398e-02 -4.309237897396087646e-01 1.554065644741058350e-01 -7.421053200960159302e-02 -1.554772704839706421e-01 1.634787172079086304e-01 1.103122308850288391e-01 2.874461114406585693e-01 -9.900142997503280640e-02 -1.651957072317600250e-02 -2.306497991085052490e-01 -1.493930444121360779e-02 6.317372620105743408e-02 6.216309219598770142e-02
1.593615710735321045e-01 -2.588214576244354248e-01 -6.725826859474182129e-02 -2.478604316711425781e-01 1.971922814846038818e-01 -1.243029013276100159e-01 1.803670227527618408e-01 -1.407954469323158264e-02 -1.264554797671735287e-03 1.638796180486679077e-02 1.696230918169021606e-01 -3.059592843055725098e-01 2.565591782331466675e-02 1.409617811441421509e-01 3.373098671436309814e-01 5.142257362604141235e-02 2.902637720108032227e-01 2.435565292835235596e-01 -1.496641933917999268e-01 -1.502143591642379761e-01 1.691734194755554199e-01 1.118030771613121033e-01 -2.316604405641555786e-01 1.810946166515350342e-01 -7.166969776153564453e-02 -1.661372333765029907e-01 -2.046976685523986816e-01 1.650554239749908447e-01 -2.614487707614898682e-01 7.984356023371219635e-03 8.790829032659530640e-02 -2.896006219089031219e-02
7.769041508436203003e-02 -1.653065085411071777e-01 -1.131664440035820007e-01 -1.139768678694963455e-02 -2.441087737679481506e-02 1.169050112366676331e-01 -1.852165758609771729e-01 1.615500897169113159e-01 -9.576439112424850464e-02 -8.238156139850616455e-02 3.351196646690368652e-01 -1.100490167737007141e-01 2.125077694654464722e-01 1.190524697303771973e-01 1.790084689855575562e-01 4.775463342666625977e-01 5.060442909598350525e-02 8.057089895009994507e-02 -1.736277365125715733e-03 3.962911292910575867e-02 9.293617680668830872e-03 1.637995690107345581e-01 -4.299285411834716797e-01 4.585322737693786621e-02 9.312304109334945679e-02 1.651732064783573151e-02 -6.824117619544267654e-03 3.545206412672996521e-02 -9.897167980670928955e-02 -3.568067252635955811e-01 1.328639537096023560e-01 1.724613755941390991e-01
-3.131270408630371094e-03 -4.137166440486907959e-01 -2.913906052708625793e-02 -5.546554177999496460e-02 -1.233793050050735474e-01 1.930476864799857140e-03 -3.273860812187194824e-01 5.133375525474548340e-02 -8.717346191406250000e-02 -8.933611214160919189e-02 1.758033037185668945e-01 5.994120612740516663e-02 1.312811225652694702e-01 2.674879133701324463e-01 1.500693112611770630e-01 -6.073648110032081604e-02 2.908275127410888672e-01 -9.513019025325775146e-02 8.000100404024124146e-02 -1.917290538549423218e-01 1.937231272459030151e-01 1.195970270782709122e-02 9.202775359153747559e-02 1.286617480218410492e-02 -3.603160083293914795e-01 1.657578498125076294e-01 -1.990876793861389160e-01 -1.162979900836944580e-01 1.781464219093322754e-01 -4.234556481242179871e-02 2.588771283626556396e-01 2.016879171133041382e-01
-1.306184679269790649e-01 -7.950311899185180664e-02 -7.506477832794189453e-02 -2.306056171655654907e-01 -8.719095587730407715e-02 2.054873853921890259e-01 -3.456954061985015869e-01 6.058401241898536682e-02 2.121822163462638855e-02 1.038578748703002930e-01 2.050667554140090942e-01 3.744180127978324890e-02 2.246081270277500153e-02 1.673896797001361847e-02 1.796039636246860027e-03 -6.908495724201202393e-02 1.052101254463195801e-01 1.994010508060455322e-01 -3.541129454970359802e-02 -2.689192593097686768e-01 1.257114559412002563e-01 2.278839647769927979e-01 -3.029634654521942139e-01 1.793559342622756958e-01 -1.471558511257171631e-01 -4.793099462985992432e-01 -1.510131061077117920e-01 1.526283621788024902e-01 -1.223355084657669067e-01 6.119575724005699158e-02 -2.272895574569702148e-01 -2.436524257063865662e-02
-4.039577245712280273e-01 -2.102717608213424683e-01 -2.226926237344741821e-01 -2.547530233860015869e-01 -1.482089757919311523e-01 1.349337678402662277e-02 1.717743463814258575e-02 1.347969174385070801e-01 -2.881441712379455566e-01 1.957177817821502686e-01 1.369037032127380371e-01 5.242380127310752869e-02 1.602319478988647461e-01 5.217245593667030334e-02 9.438823908567428589e-03 -4.665485024452209473e-02 -7.797089219093322754e-02 1.509793847799301147e-01 -1.977619677782058716e-01 5.089357122778892517e-02 3.555740416049957275e-01 1.647570431232452393e-01 -3.235879540443420410e-01 7.008904125541448593e-03 1.560437376610934734e-03 1.066774949431419373e-01 8.747240155935287476e-02 2.761854417622089386e-02 -1.441948413848876953e-01 -1.139083132147789001e-01 2.844253182411193848e-01 2.534093521535396576e-02
-1.986963897943496704e-01 7.301633059978485107e-02 3.269365802407264709e-02 1.051301211118698120e-01 -1.103275418281555176e-01 1.152240335941314697e-01 -3.372478187084197998e-01 -3.616001084446907043e-02 -2.235912829637527466e-01 -1.335744559764862061e-01 1.990396678447723389e-01 -1.600808203220367432e-01 1.810920685529708862e-01 5.134356766939163208e-02 2.735521793365478516e-01 2.739018201828002930e-01 -2.435639686882495880e-02 2.809039652347564697e-01 -8.266709744930267334e-02 4.290695115923881531e-02 3.173110485076904297e-01 9.126353263854980469e-02 -3.676651716232299805e-01 6.116414442658424377e-02 -9.250828623771667480e-02 2.405269145965576172e-01 4.130729660391807556e-02 6.882301717996597290e-02 3.053777292370796204e-02 1.171350106596946716e-01 2.436670660972595215e-01 3.498172760009765625e-02
-7.916130870580673218e-02 -2.216494679450988770e-01 -4.105278756469488144e-03 2.800012007355690002e-02 7.980637252330780029e-02 6.712490320205688477e-02 -1.400038301944732666e-01 1.642604023218154907e-01 -1.725636124610900879e-01 -4.032003134489059448e-02 8.847242593765258789e-02 -3.034482244402170181e-03 4.078772664070129395e-01 3.061314858496189117e-02 1.725755929946899414e-01 -2.673802971839904785e-01 -2.191331833600997925e-01 2.403378337621688843e-01 -2.908844649791717529e-01 1.415381580591201782e-01 2.031248509883880615e-01 1.519042104482650757e-01 -2.925555408000946045e-01 3.456397950649261475e-01 -2.526422962546348572e-02 -1.627470105886459351e-01 -1.566184312105178833e-01 -7.110196165740489960e-03 2.071471065282821655e-01 -5.860656965523958206e-03 -3.126939758658409119e-02 5.554653704166412354e-02
-6.937944144010543823e-02 -2.299585342407226562e-01 1.000934019684791565e-01 1.204906031489372253e-01 1.718551963567733765e-01 -2.623767256736755371e-01 -1.915424168109893799e-01 -1.068025305867195129e-01 2.289041429758071899e-01 2.278008311986923218e-02 3.454973995685577393e-01 -1.851231902837753296e-01 1.333060264587402344e-01 9.274863451719284058e-02 3.335576951503753662e-01 1.400264948606491089e-01 -5.663792043924331665e-02 2.161367237567901611e-01 -1.393835842609405518e-01 1.138012763112783432e-02 8.009574562311172485e-02 1.741269975900650024e-01 -3.277283906936645508e-01 -3.896231576800346375e-02 -1.809921562671661377e-01 2.137646377086639404e-01 -2.377625405788421631e-01 -7.022574543952941895e-02 -7.392928749322891235e-02 8.781351149082183838e-03 2.077662348747253418e-01 6.112789362668991089e-02
-1.822910010814666748e-01 -2.344148047268390656e-02 -6.535974144935607910e-02 -2.618146240711212158e-01 -2.839682102203369141e-01 2.186771184206008911e-01 -6.318164616823196411e-02 2.494560480117797852e-01 4.017044231295585632e-02 -2.454456835985183716e-01 3.210859596729278564e-01 -1.796276867389678955e-01 1.267239153385162354e-01 -6.193595379590988159e-02 2.719637379050254822e-02 -8.042693138122558594e-02 2.294708788394927979e-01 5.491950362920761108e-02 -2.999130822718143463e-02 -1.179257482290267944e-01 4.037742614746093750e-01 2.120526740327477455e-03 -2.166871726512908936e-01 1.186670660972595215e-01 1.489618569612503052e-01 -2.156397849321365356e-01 -1.924101263284683228e-01 -2.193962968885898590e-02 1.447298079729080200e-01 -1.637479513883590698e-01 -9.042067825794219971e-02 1.331152468919754028e-01
5.366525426506996155e-02 -1.723985970020294189e-01 -7.587617635726928711e-02 2.893157768994569778e-03 2.931237453594803810e-03 -1.385991275310516357e-01 -2.966460883617401123e-01 1.737071275711059570e-01 -1.580767184495925903e-01 -1.420720964670181274e-01 4.031358361244201660e-01 -1.607490628957748413e-01 1.066017299890518188e-01 5.913881585001945496e-02 4.763161018490791321e-02 2.287187427282333374e-01 2.105976939201354980e-01 3.049724996089935303e-01 1.918285526335239410e-02 2.864591181278228760e-01 2.152950316667556763e-01 -2.229257524013519287e-01 8.871770463883876801e-03 1.924324035644531250e-01 -1.209664791822433472e-01 2.078830301761627197e-01 2.032716423273086548e-01 3.675761446356773376e-02 -5.745869874954223633e-02 -5.633417516946792603e-02 2.358866631984710693e-01 -7.542216032743453979e-02
-3.119522631168365479e-01 -4.522713422775268555e-01 -4.805304482579231262e-02 -1.445291638374328613e-01 -2.330810725688934326e-01 1.931443363428115845e-01 -2.577403485774993896e-01 3.022718429565429688e-02 -3.470867499709129333e-02 1.989672426134347916e-03 9.413335472345352173e-02 -1.033386215567588806e-01 3.009153902530670166e-01 1.296557486057281494e-01 8.507347851991653442e-02 -1.640891879796981812e-01 -1.394876837730407715e-01 -6.294990330934524536e-02 3.936820849776268005e-02 -1.448442488908767700e-01 1.185826286673545837e-01 -6.698172073811292648e-03 -3.731794282793998718e-02 2.847071290016174316e-01 -3.406740128993988037e-01 -9.769999235868453979e-02 -2.254831343889236450e-01 -6.254159659147262573e-02 8.297926932573318481e-02 9.181351214647293091e-02 1.245415359735488892e-01 7.477450999431312084e-04
-7.872175425291061401e-02 -2.126396894454956055e-01 -1.718491017818450928e-01 -1.396915316581726074e-01 2.248542457818984985e-01 1.691097766160964966e-02 1.533170789480209351e-01 -2.243414521217346191e-02 -9.002803266048431396e-02 -1.816508919000625610e-01 2.427233606576919556e-01 -2.378894947469234467e-02 -4.526208341121673584e-02 7.212880253791809082e-02 3.169932663440704346e-01 5.263724364340305328e-03 3.276114761829376221e-01 4.152658581733703613e-01 -2.833436615765094757e-02 -1.251374781131744385e-01 1.198104098439216614e-01 -1.681077927350997925e-01 -5.845739692449569702e-02 2.696531116962432861e-01 -9.323447197675704956e-02 -3.732775524258613586e-02 1.416858583688735962e-01 1.316886842250823975e-01 -3.840055465698242188e-01 -2.231725864112377167e-02 2.479409985244274139e-02 7.267894595861434937e-02
-6.832423061132431030e-02 -4.167634993791580200e-02 8.886671066284179688e-02 -7.135704159736633301e-02 -1.262536942958831787e-01 2.639657855033874512e-01 -5.152914673089981079e-02 -1.698206067085266113e-01 -5.575743690133094788e-02 -5.590674281120300293e-02 3.245801627635955811e-01 -1.011067330837249756e-01 -2.346509136259555817e-02 -9.430022537708282471e-02 1.379044502973556519e-01 -3.442460298538208008e-01 1.616232842206954956e-01 9.239733964204788208e-02 -3.734849020838737488e-02 1.462811976671218872e-01 1.835301369428634644e-01 -1.804060116410255432e-02 -2.621065080165863037e-01 2.509662806987762451e-01 -3.275012969970703125e-01 2.698355615139007568e-01 -2.376428097486495972e-01 1.066405922174453735e-01 -2.818143069744110107e-01 2.038752287626266479e-01 2.208944410085678101e-02 4.675331711769104004e-02
-8.104398101568222046e-02 -2.550113499164581299e-01 -1.179430037736892700e-01 -3.535874187946319580e-01 -7.465591281652450562e-02 1.351487636566162109e-01 -8.077334612607955933e-02 -4.361635539680719376e-03 -2.471642345190048218e-01 -5.595507472753524780e-02 1.221581548452377319e-01 -2.353960573673248291e-01 3.927827179431915283e-01 4.396270215511322021e-02 7.056328654289245605e-02 -1.729674264788627625e-02 -2.149737477302551270e-01 -7.967823743820190430e-02 -3.441119790077209473e-01 -1.178700849413871765e-01 1.179995983839035034e-01 -2.345416247844696045e-01 3.253357484936714172e-02 2.954857051372528076e-01 -1.195166353136301041e-02 8.032933622598648071e-02 2.222162298858165741e-02 -1.135593503713607788e-01 -2.405028641223907471e-01 9.701558202505111694e-02 -1.829358488321304321e-01 -1.277072634547948837e-02
-8.858300745487213135e-02 -1.779241114854812622e-01 -5.846239253878593445e-02 -4.141945764422416687e-02 1.101895794272422791e-01 3.730604350566864014e-01 2.270442992448806763e-01 3.481751680374145508e-02 -2.632158398628234863e-01 6.513632833957672119e-02 2.175468653440475464e-01 -1.710257828235626221e-01 6.244767829775810242e-02 -5.309372022747993469e-02 1.678785830736160278e-01 -9.433824568986892700e-02 -7.804463058710098267e-02 -4.336475467425771058e-05 -1.064805015921592712e-01 -3.287849128246307373e-01 2.713940143585205078e-01 -3.964315727353096008e-02 -1.797123253345489502e-01 1.566996276378631592e-01 -3.579050898551940918e-01 3.151053786277770996e-01 -1.604701429605484009e-01 -1.525534242391586304e-01 -8.639886230230331421e-02 -2.882006391882896423e-02 -1.433373708277940750e-02 1.219202131032943726e-01
1.246005110442638397e-02 -1.986473351716995239e-01 -8.354787714779376984e-03 -2.452293336391448975e-01 3.232294917106628418e-01 -1.184528917074203491e-01 7.399170100688934326e-02 -1.210463717579841614e-01 -1.596859544515609741e-01 7.793989777565002441e-02 2.258173823356628418e-01 -2.867984771728515625e-01 2.304882854223251343e-01 6.465300172567367554e-02 4.266062974929809570e-01 -1.651545315980911255e-01 1.558619886636734009e-01 2.904772162437438965e-01 3.244799003005027771e-02 -4.896503314375877380e-02 -3.320554271340370178e-02 -5.831944197416305542e-02 -6.799758877605199814e-03 5.993189290165901184e-02 -1.236437335610389709e-01 -5.392424389719963074e-02 -4.876219853758811951e-02 -4.234717041254043579e-02 -4.097280502319335938e-01 3.936901688575744629e-02 -1.160019412636756897e-01 -6.807395070791244507e-02
2.332030534744262695e-01 -9.743384085595607758e-03 -2.410466372966766357e-01 -1.446437090635299683e-01 1.290877014398574829e-01 1.990111321210861206e-01 -2.695091962814331055e-01 -2.290428727865219116e-01 -3.211239278316497803e-01 -7.499387115240097046e-02 3.472330868244171143e-01 -2.400619238615036011e-01 4.923733323812484741e-02 3.082417249679565430e-01 5.422832816839218140e-02 2.310432173544541001e-04 1.190489232540130615e-01 1.048998385667800903e-01 -1.818559318780899048e-01 -9.965986013412475586e-02 2.089232057332992554e-01 -1.867810040712356567e-01 -5.406931042671203613e-02 -8.534201979637145996e-02 -2.300502210855484009e-01 2.068655788898468018e-01 -2.778598666191101074e-02 1.772259026765823364e-01 4.517836961895227432e-03 9.861670434474945068e-02 -4.486299306154251099e-02 3.505560383200645447e-02
-2.400440573692321777e-01 -2.121558338403701782e-01 -1.550781875848770142e-01 -2.171976864337921143e-01 -2.365817129611968994e-01 1.093221921473741531e-02 -2.773260176181793213e-01 1.142085418105125427e-01 -4.728879034519195557e-02 -7.175218313932418823e-02 1.950272321701049805e-01 -2.210576534271240234e-01 1.474406719207763672e-01 -9.644084423780441284e-02 1.689554899930953979e-01 -7.906442135572433472e-02 -1.059309691190719604e-01 -1.376148015260696411e-01 2.285335399210453033e-02 2.960632927715778351e-02 1.941487044095993042e-01 9.439201653003692627e-02 -2.273459173738956451e-02 3.260840177536010742e-01 -3.928434550762176514e-01 1.776335537433624268e-01 -6.562035530805587769e-02 -1.443227827548980713e-01 -7.368709146976470947e-02 2.484003901481628418e-01 1.689144819974899292e-01 1.681923866271972656e-01
-2.108458578586578369e-01 -2.995806634426116943e-01 -1.082256212830543518e-01 -2.538807392120361328e-01 2.103374302387237549e-01 1.041606962680816650e-01 -1.604403741657733917e-02 2.001889646053314209e-01 9.786611795425415039e-02 1.498242169618606567e-01 2.352419197559356689e-01 2.250654064118862152e-02 1.289948672056198120e-01 3.402045071125030518e-01 1.425861567258834839e-01 -4.193705692887306213e-02 1.635280251502990723e-02 2.708348631858825684e-01 -2.075795456767082214e-02 -1.380638629198074341e-01 2.264336049556732178e-01 -1.109405010938644409e-01 -1.288820207118988037e-01 1.088026463985443115e-01 -2.880061566829681396e-01 -7.061681896448135376e-02 2.483214437961578369e-01 1.301948726177215576e-01 -1.561137288808822632e-01 -1.196649819612503052e-01 -2.450372725725173950e-01 -3.796472400426864624e-02
6.982317566871643066e-02 -1.714948266744613647e-01 -1.037571951746940613e-01 1.321925967931747437e-01 -2.507877722382545471e-02 2.444297634065151215e-02 -1.268841624259948730e-01 -1.563815623521804810e-01 -1.126157268881797791e-01 -2.464902102947235107e-01 3.969855606555938721e-01 -8.277399092912673950e-02 1.236395239830017090e-01 1.656183153390884399e-01 3.115888871252536774e-02 8.554437756538391113e-02 2.779532782733440399e-02 2.891239710152149200e-03 -1.220962181687355042e-01 -1.372934430837631226e-01 3.920599520206451416e-01 4.419308155775070190e-02 9.263477986678481102e-04 3.469716012477874756e-02 -4.972248971462249756e-01 1.099218279123306274e-01 -2.902937829494476318e-01 -5.309873819351196289e-02 -1.697931252419948578e-02 -2.420022524893283844e-02 -2.307987958192825317e-01 -1.218400001525878906e-01
-3.500603139400482178e-01 -4.070431925356388092e-03 -6.428008526563644409e-02 -4.380059838294982910e-01 1.003566384315490723e-01 3.099668323993682861e-01 -2.760444581508636475e-01 -5.136958509683609009e-02 -4.218313097953796387e-02 -1.167632918804883957e-02 1.288468837738037109e-01 2.004366554319858551e-02 5.300293117761611938e-02 1.877074837684631348e-01 1.556012630462646484e-01 6.366068869829177856e-02 1.241456121206283569e-01 1.928478628396987915e-01 4.870940372347831726e-02 -2.792068719863891602e-01 -2.787144109606742859e-02 2.225024700164794922e-01 -8.316771686077117920e-02 6.217307224869728088e-02 -1.484124362468719482e-01 -2.229309454560279846e-02 -1.108802407979965210e-01 1.620768904685974121e-01 -2.453095167875289917e-01 2.893256545066833496e-01 -6.621820479631423950e-02 8.881111443042755127e-02
3.421249613165855408e-02 -3.301849663257598877e-01 1.277625262737274170e-01 -1.156887561082839966e-01 -2.845075428485870361e-01 1.085917800664901733e-01 -5.830648168921470642e-02 -1.047818064689636230e-01 6.948831677436828613e-02 -2.878003008663654327e-02 1.422399282455444336e-01 -2.594593465328216553e-01 2.843577861785888672e-01 1.305686533451080322e-01 1.161955893039703369e-01 4.146425519138574600e-03 -2.696785330772399902e-01 2.942591309547424316e-01 8.506423979997634888e-02 9.258870780467987061e-02 7.300731539726257324e-02 1.014040261507034302e-01 1.871753931045532227e-01 2.424747943878173828e-01 -2.880039513111114502e-01 9.983490407466888428e-02 -2.099410630762577057e-02 -1.853676140308380127e-01 3.211809694766998291e-02 -2.076153755187988281e-01 2.983269393444061279e-01 5.417871475219726562e-02
-1.977629065513610840e-01 -1.531908847391605377e-02 -5.141446366906166077e-02 -3.015186190605163574e-01 -9.352388978004455566e-02 1.402568072080612183e-01 -2.930171489715576172e-01 1.250122487545013428e-01 -3.014482855796813965e-01 5.756097286939620972e-02 3.711134493350982666e-01 -2.721464931964874268e-01 8.961891382932662964e-02 -5.391524732112884521e-02 -3.944970294833183289e-02 9.822250902652740479e-02 -3.684464842081069946e-02 -1.982733421027660370e-02 1.317734569311141968e-01 -3.580803573131561279e-01 5.950544774532318115e-02 -1.383318156003952026e-01 8.152305148541927338e-03 9.845386445522308350e-02 -1.674619317054748535e-02 -4.208434000611305237e-02 -3.541314303874969482e-01 -9.811090677976608276e-02 -1.325763314962387085e-01 1.947707682847976685e-01 7.327129691839218140e-02 1.770225614309310913e-01
5.860650166869163513e-02 -2.194875776767730713e-01 2.138729579746723175e-02 -4.720089733600616455e-01 -9.513302147388458252e-02 1.218669414520263672e-01 -1.950360983610153198e-01 6.914790719747543335e-02 -3.333234786987304688e-01 7.493470609188079834e-02 -1.712323129177093506e-01 -2.916697040200233459e-02 3.520154953002929688e-01 -6.965426355600357056e-02 1.436575353145599365e-01 2.496111541986465454e-01 -1.492658108472824097e-01 5.595705658197402954e-02 -2.288197576999664307e-01 -2.252483218908309937e-01 4.064629971981048584e-02 -1.465489715337753296e-02 -1.357880420982837677e-02 1.572880297899246216e-01 -1.787306070327758789e-01 8.498726040124893188e-02 -7.142252475023269653e-02 -5.425834655761718750e-02 -2.407555431127548218e-01 1.415507793426513672e-01 -1.388802826404571533e-01 -4.427444189786911011e-03
2.373996675014495850e-01 -4.014390408992767334e-01 -1.807436347007751465e-01 -9.887718409299850464e-02 1.895169354975223541e-02 -2.128139883279800415e-01 -2.989217042922973633e-01 -3.776566311717033386e-02 -1.184665709733963013e-01 -6.848155707120895386e-02 3.060949444770812988e-01 -1.336740553379058838e-01 2.274170666933059692e-01 -7.011617720127105713e-02 2.251682132482528687e-01 2.651904821395874023e-01 9.552366286516189575e-02 1.084307804703712463e-01 -8.012747019529342651e-02 6.946200132369995117e-02 1.044313013553619385e-01 6.089257076382637024e-02 -3.811557590961456299e-01 -9.143940359354019165e-02 -1.308348122984170914e-02 6.920267641544342041e-02 1.586744785308837891e-01 -3.230752795934677124e-02 -1.261596530675888062e-01 -2.030797004699707031e-01 3.237120807170867920e-02 7.678779214620590210e-02
-8.417738974094390869e-02 -3.038218431174755096e-02 2.550363242626190186e-01 -1.074754353612661362e-02 -1.240379288792610168e-01 3.789152801036834717e-01 -2.684895507991313934e-02 8.801705390214920044e-02 -1.020447462797164917e-01 -1.852173171937465668e-02 2.351887077093124390e-01 -2.897560298442840576e-01 6.716307997703552246e-02 7.273654639720916748e-02 -1.907153874635696411e-01 2.640390992164611816e-01 2.733872234821319580e-01 1.567788869142532349e-01 -1.667859591543674469e-02 -9.288873523473739624e-02 3.070198595523834229e-01 -2.667617499828338623e-01 -1.576994508504867554e-01 -2.061820030212402344e-02 -3.498570322990417480e-01 -6.970471143722534180e-02 -2.306207418441772461e-01 -7.245657593011856079e-02 -2.529771625995635986e-02 8.770524710416793823e-02 -2.178340405225753784e-02 -6.157737690955400467e-03
-3.124217689037322998e-02 -3.333397209644317627e-01 4.194314032793045044e-02 -2.598185241222381592e-01 1.114526391029357910e-01 1.598636060953140259e-01 -1.495542973279953003e-01 -2.726046182215213776e-02 -1.230678893625736237e-02 2.476708963513374329e-02 7.935442030429840088e-02 -1.273145526647567749e-01 3.165013343095779419e-02 4.297820478677749634e-02 4.009689763188362122e-02 1.961143501102924347e-02 3.366161286830902100e-01 7.677774876356124878e-02 -5.236098915338516235e-02 -2.366134375333786011e-01 -1.624156087636947632e-01 -4.077920615673065186e-01 -1.219617724418640137e-01 2.396265864372253418e-01 -4.331864118576049805e-01 -1.396825015544891357e-01 -2.064010649919509888e-01 1.207439601421356201e-01 1.265405267477035522e-01 8.923924528062343597e-03 7.533184438943862915e-02 -2.081013098359107971e-02
1.572344638407230377e-02 -1.675074249505996704e-01 5.119460448622703552e-02 -6.230380386114120483e-02 -2.612833380699157715e-01 4.750532656908035278e-02 -2.213984578847885132e-01 1.554456204175949097e-01 -1.880705803632736206e-01 6.384518928825855255e-03 3.858111798763275146e-01 -1.383207440376281738e-01 3.164434731006622314e-01 -9.775289148092269897e-02 2.391297817230224609e-01 1.183551251888275146e-01 -7.644388079643249512e-02 3.267396390438079834e-01 -1.318686157464981079e-01 -1.394167821854352951e-02 -5.256661400198936462e-02 1.146575734019279480e-01 -2.923890650272369385e-01 -1.949445605278015137e-01 -1.142940595746040344e-01 -3.814802318811416626e-02 2.355021536350250244e-01 -1.747986972332000732e-01 2.091621309518814087e-01 -6.704083643853664398e-04 1.146045178174972534e-01 1.009918674826622009e-01
5.017446354031562805e-02 2.340795695781707764e-01 -3.477020189166069031e-03 -2.297595441341400146e-01 -6.411025766283273697e-03 8.736075460910797119e-02 -1.030015125870704651e-01 -1.658896952867507935e-01 -2.721729576587677002e-01 -1.650785505771636963e-01 4.734984636306762695e-01 -3.021137416362762451e-01 6.251520663499832153e-02 1.507880389690399170e-01 1.196467578411102295e-01 -6.485146284103393555e-02 7.047194987535476685e-02 1.394777745008468628e-01 -3.779369965195655823e-02 -1.953258067369461060e-01 3.364953696727752686e-01 -2.303024530410766602e-01 4.798517003655433655e-02 2.424464374780654907e-01 -1.092605888843536377e-01 -8.023362606763839722e-02 2.397285588085651398e-02 -8.911223709583282471e-02 -6.811185181140899658e-02 -1.084641516208648682e-01 1.389297693967819214e-01 -1.678357571363449097e-01
1.083383802324533463e-03 -1.733870357275009155e-01 6.153236329555511475e-02 -1.562655568122863770e-01 2.654569447040557861e-01 1.717898547649383545e-01 -1.694344431161880493e-01 2.446428686380386353e-02 -3.398057073354721069e-03 7.586855441331863403e-02 5.159380435943603516e-01 -1.410344541072845459e-01 1.226887255907058716e-01 1.415947377681732178e-01 -1.381590515375137329e-01 4.761631041765213013e-02 4.509821999818086624e-03 3.741914927959442139e-01 -7.161767035722732544e-02 -1.259250491857528687e-01 3.782182931900024414e-02 1.559733599424362183e-01 -1.303863227367401123e-01 1.379391252994537354e-01 -8.758749067783355713e-02 -6.345602124929428101e-02 1.219990476965904236e-01 1.437848210334777832e-01 1.548516452312469482e-01 1.843708604574203491e-01 -1.948936879634857178e-01 3.132325410842895508e-01
7.000226527452468872e-02 -1.239789202809333801e-01 1.052718088030815125e-01 -3.817424476146697998e-01 -3.745480254292488098e-02 1.882169693708419800e-01 8.594173938035964966e-02 2.727272734045982361e-02 -2.504659295082092285e-01 -1.154605373740196228e-01 2.082775086164474487e-01 -8.889151364564895630e-02 2.944979369640350342e-01 -1.349052637815475464e-01 7.393012940883636475e-02 1.630231142044067383e-01 3.339250385761260986e-01 1.267670392990112305e-01 -2.495066672563552856e-01 7.923594862222671509e-02 -2.286167591810226440e-01 -1.428655534982681274e-01 -1.049762219190597534e-01 4.003135859966278076e-02 -3.980955779552459717e-01 -5.336369201540946960e-02 -4.292364791035652161e-02 7.126753032207489014e-02 -5.714055895805358887e-02 -5.762619525194168091e-02 1.626667827367782593e-01 -1.759062409400939941e-01
2.388398647308349609e-01 -2.559165954589843750e-01 -2.412168383598327637e-01 -3.130282163619995117e-01 -1.604083031415939331e-01 1.232300698757171631e-01 -1.952629387378692627e-01 -4.373979754745960236e-03 -3.377394750714302063e-02 2.861765958368778229e-02 8.910396695137023926e-02 -3.646578788757324219e-01 -3.578077629208564758e-02 5.279222130775451660e-02 2.397319525480270386e-01 -1.426914632320404053e-01 4.506653174757957458e-02 -1.197493672370910645e-01 -1.874597966670989990e-01 2.067530527710914612e-03 1.214427649974822998e-01 1.911422312259674072e-01 -4.181311428546905518e-01 -6.387514621019363403e-02 -9.513891488313674927e-02 2.812823653221130371e-01 -1.062562689185142517e-02 1.233582571148872375e-01 -1.079197786748409271e-02 1.349310129880905151e-01 -1.030719578266143799e-01 -5.736615136265754700e-02
2.305481284856796265e-01 -2.268781661987304688e-01 1.665973104536533356e-02 -2.171578556299209595e-01 2.001084983348846436e-01 1.778258234262466431e-01 8.540056645870208740e-02 1.159354820847511292e-01 -1.515394449234008789e-01 5.191799625754356384e-02 2.188707292079925537e-01 -2.234095782041549683e-01 6.249636784195899963e-02 -3.127310052514076233e-02 3.284606933593750000e-01 -6.649854034185409546e-02 3.230360150337219238e-01 1.166969686746597290e-01 2.844692952930927277e-02 1.387026906013488770e-01 2.391197681427001953e-01 2.390048652887344360e-01 -3.088751137256622314e-01 2.000131905078887939e-01 -2.526964843273162842e-01 1.705495417118072510e-01 3.054587543010711670e-02 1.221352890133857727e-01 6.871197372674942017e-02 7.660473883152008057e-02 -7.081004232168197632e-02 5.240094661712646484e-02
-3.419142067432403564e-01 -2.350457608699798584e-01 1.787555813789367676e-01 -2.129700183868408203e-01 2.408498227596282959e-01 1.159384101629257202e-01 -1.714561581611633301e-01 -6.910809129476547241e-02 -5.250814557075500488e-02 -5.227245762944221497e-02 3.601644635200500488e-01 -9.808116406202316284e-02 9.958399087190628052e-02 1.550324559211730957e-01 -7.485713809728622437e-02 2.787104621529579163e-02 4.854900389909744263e-02 3.702980577945709229e-01 -1.988553702831268311e-01 -1.752999126911163330e-01 -3.000264614820480347e-02 -4.990221932530403137e-02 -7.371332496404647827e-02 2.205796092748641968e-01 2.020804770290851593e-02 1.841118037700653076e-01 2.188094854354858398e-01 2.500062882900238037e-01 -1.810570363886654377e-03 4.795265942811965942e-02 -1.176791936159133911e-01 1.780079007148742676e-01
1.556361764669418335e-01 2.279426530003547668e-02 -7.777363061904907227e-02 -4.073278978466987610e-02 -3.727051615715026855e-01 2.705270648002624512e-01 -1.341114640235900879e-01 2.180149108171463013e-01 -1.036753728985786438e-01 2.921842038631439209e-01 7.536417990922927856e-02 -8.112281560897827148e-02 -6.069801375269889832e-02 3.177557140588760376e-02 1.959297955036163330e-01 6.823138147592544556e-02 2.322963625192642212e-01 2.119830995798110962e-01 -1.257148534059524536e-01 1.086192727088928223e-01 1.482228487730026245e-01 1.951028220355510712e-02 -2.872054576873779297e-01 1.532961577177047729e-01 -4.582767784595489502e-01 -3.982073068618774414e-02 -1.340289562940597534e-01 -1.354644894599914551e-01 2.690971596166491508e-03 -6.747432798147201538e-02 -8.493442088365554810e-02 -1.388922780752182007e-01
-1.640123128890991211e-01 -4.499608576297760010e-01 8.006656169891357422e-02 -1.633276939392089844e-01 -3.999303579330444336e-01 5.259525775909423828e-02 -2.095357030630111694e-01 -1.554606948047876358e-02 3.906207531690597534e-02 1.104550138115882874e-01 2.115258574485778809e-01 -1.110015511512756348e-01 1.549804657697677612e-01 1.141014322638511658e-01 1.130359917879104614e-01 1.469553261995315552e-01 -1.771170645952224731e-01 2.056272029876708984e-01 -5.596689507365226746e-02 9.349161386489868164e-02 1.785207986831665039e-01 -4.969926923513412476e-02 -2.269676476716995239e-01 1.769646257162094116e-01 3.272527083754539490e-02 -1.818547993898391724e-01 9.876076132059097290e-02 -3.001189827919006348e-01 -4.893439635634422302e-02 -1.800453849136829376e-02 2.058897763490676880e-01 8.195456862449645996e-02
1.103285700082778931e-01 1.894218288362026215e-02 -8.364079147577285767e-02 -3.896643817424774170e-01 2.239224016666412354e-01 1.419216543436050415e-01 -3.575353026390075684e-01 -2.603103220462799072e-01 -6.647864729166030884e-02 -1.187438174383714795e-04 3.595124781131744385e-01 -3.840688765048980713e-01 1.220713779330253601e-01 5.436062440276145935e-02 9.692203253507614136e-02 2.017779052257537842e-01 6.108854338526725769e-02 5.410796776413917542e-02 2.524862289428710938e-01 -3.747833147644996643e-02 1.968003511428833008e-01 -5.957740917801856995e-02 -1.438926160335540771e-02 1.948552727699279785e-01 -8.122608810663223267e-02 -1.697878390550613403e-01 -8.423953503370285034e-02 1.271951198577880859e-01 -9.891845285892486572e-03 2.412853948771953583e-02 -2.393734827637672424e-02 3.733751177787780762e-02
-2.074414193630218506e-01 -2.090563029050827026e-01 9.065032005310058594e-02 -3.039396703243255615e-01 -5.177135020494461060e-02 1.385184098035097122e-02 1.074489206075668335e-01 4.171565175056457520e-02 -4.238397628068923950e-02 1.456425040960311890e-01 2.728259265422821045e-01 2.113736122846603394e-01 6.637064367532730103e-02 -6.614299118518829346e-02 2.031531631946563721e-01 9.960284456610679626e-03 2.129319608211517334e-01 3.213730454444885254e-01 -7.031608372926712036e-02 -1.274683475494384766e-01 4.524801671504974365e-02 1.167029961943626404e-01 -1.270053833723068237e-01 3.548698499798774719e-02 -3.980108201503753662e-01 2.270110696554183960e-01 -6.029172986745834351e-02 -8.947003632783889771e-02 -1.073147403076291084e-03 -1.206754073500633240e-01 -2.999121844768524170e-01 2.743544876575469971e-01
-9.126979857683181763e-02 -1.516748964786529541e-01 -1.284937560558319092e-01 4.101753234863281250e-02 6.275635957717895508e-02 1.557825412601232529e-02 -8.773099631071090698e-02 1.424730420112609863e-01 8.406407386064529419e-02 -1.036367863416671753e-01 1.731629520654678345e-01 -4.035885632038116455e-01 1.268554624402895570e-04 -3.112829849123954773e-02 -1.251141577959060669e-01 -2.629859372973442078e-02 -8.591746445745229721e-04 2.706640958786010742e-01 -1.535507198423147202e-02 1.659356653690338135e-01 3.809522688388824463e-01 -3.716472908854484558e-02 5.235182470642030239e-04 1.564214974641799927e-01 -4.960601925849914551e-01 3.103218078613281250e-01 -4.423690959811210632e-02 -1.077949628233909607e-01 -2.182395756244659424e-02 4.115182906389236450e-02 -4.356319457292556763e-02 2.414146065711975098e-01
1.007795706391334534e-01 9.447130560874938965e-02 -6.661796569824218750e-02 -3.632451295852661133e-01 -5.993438418954610825e-03 -7.388151437044143677e-02 -2.176055014133453369e-01 -2.793401181697845459e-01 -2.471223771572113037e-01 2.735600993037223816e-02 1.562783271074295044e-01 -9.843742847442626953e-02 2.903586924076080322e-01 -3.368724137544631958e-02 6.304566282778978348e-03 1.903679221868515015e-01 -4.555926844477653503e-02 1.403380651026964188e-02 8.331616222858428955e-02 -3.102688789367675781e-01 3.285255432128906250e-01 -8.155811578035354614e-02 -1.783558279275894165e-01 1.909666359424591064e-01 -2.481148540973663330e-01 -4.902921244502067566e-02 -2.996388971805572510e-01 1.173459738492965698e-01 7.378298789262771606e-02 -1.070568487048149109e-01 5.751756578683853149e-02 -1.411748826503753662e-01
-2.802875936031341553e-01 -1.688318252563476562e-01 -4.831060767173767090e-02 -9.748855978250503540e-02 -2.917463183403015137e-01 1.278209388256072998e-01 -1.273465007543563843e-01 1.431486606597900391e-01 -1.393971890211105347e-01 -1.024080216884613037e-01 6.636653095483779907e-02 -3.903687000274658203e-01 1.379581838846206665e-01 1.988246887922286987e-01 -2.812780439853668213e-02 1.008039340376853943e-01 3.617607429623603821e-02 5.592054501175880432e-02 -2.627756074070930481e-02 -1.529534608125686646e-01 -9.788803756237030029e-02 3.584269285202026367e-01 -3.021835684776306152e-01 -9.569475054740905762e-02 -3.383966386318206787e-01 -2.125011831521987915e-01 -1.080583184957504272e-01 3.937013447284698486e-02 -1.764622181653976440e-01 -1.029852330684661865e-01 6.704860180616378784e-02 2.291376516222953796e-02
8.489554375410079956e-02 -3.092911243438720703e-01 3.008730337023735046e-02 -2.122698277235031128e-01 -3.155883550643920898e-01 -2.130528353154659271e-02 -1.904274970293045044e-01 4.228126257658004761e-02 -2.134701460599899292e-01 -2.798471413552761078e-02 9.069445729255676270e-02 5.164411291480064392e-02 2.788470685482025146e-01 9.473793953657150269e-02 1.505329012870788574e-01 -9.924261271953582764e-02 1.749836057424545288e-01 -9.495288133621215820e-02 -1.003023609519004822e-01 -8.471072465181350708e-02 1.844860613346099854e-01 8.882155269384384155e-02 7.559257000684738159e-02 1.854755580425262451e-01 -3.681252896785736084e-01 5.163042619824409485e-02 -5.069283023476600647e-02 3.350967541337013245e-02 1.524348407983779907e-01 1.119129434227943420e-01 2.579376697540283203e-01 3.917950689792633057e-01
-3.463465720415115356e-02 -1.640164852142333984e-01 -2.517269924283027649e-03 -2.001483887434005737e-01 -2.476026676595211029e-02 -1.142397895455360413e-01 -4.876418784260749817e-02 2.145898342132568359e-01 6.871354579925537109e-02 -2.872967123985290527e-01 1.959881335496902466e-01 -2.206416279077529907e-01 -1.776885539293289185e-01 -1.554717719554901123e-01 -1.353441625833511353e-01 9.446752816438674927e-02 1.486376821994781494e-01 9.932617098093032837e-02 -2.082648426294326782e-01 -1.723193675279617310e-01 1.588966846466064453e-01 -1.129143983125686646e-01 -3.797633647918701172e-01 1.589630097150802612e-01 -3.337674438953399658e-01 1.864429712295532227e-01 -8.164840401150286198e-04 -3.135671615600585938e-01 -1.667078137397766113e-01 1.402027308940887451e-01 -1.556165795773267746e-02 8.780398219823837280e-02
-3.017301261425018311e-01 -3.457072079181671143e-01 -5.514387413859367371e-02 -5.205629393458366394e-02 1.901751160621643066e-01 3.943556919693946838e-02 -3.076643645763397217e-01 2.016915678977966309e-01 -7.937442511320114136e-02 1.382795125246047974e-01 1.089225560426712036e-01 -7.060634344816207886e-02 1.455851048231124878e-01 1.037602648138999939e-01 -4.300721734762191772e-02 1.861475221812725067e-02 -1.238866895437240601e-01 3.441107273101806641e-01 2.123539596796035767e-01 3.554086433723568916e-03 1.906397044658660889e-01 -4.719439521431922913e-02 -2.117259353399276733e-01 2.161470949649810791e-01 -4.971829801797866821e-02 1.487513482570648193e-01 7.021612673997879028e-02 -1.765414029359817505e-01 -7.397193461656570435e-02 -6.825691461563110352e-02 3.915569484233856201e-01 3.285164758563041687e-02
7.299626618623733521e-02 6.719251722097396851e-02 -1.168474406003952026e-01 -3.660052120685577393e-01 3.057250380516052246e-02 2.586449980735778809e-01 -3.400431573390960693e-01 -2.228697985410690308e-01 -1.689805090427398682e-01 -1.043993830680847168e-01 3.552466630935668945e-01 -3.328139781951904297e-01 2.500838339328765869e-01 -7.267156243324279785e-02 1.167246401309967041e-01 2.525077164173126221e-01 6.679141521453857422e-02 -1.300245076417922974e-01 6.604771316051483154e-02 -8.057925105094909668e-02 8.446542918682098389e-02 6.317432969808578491e-02 -5.093718878924846649e-03 3.206992149353027344e-02 -2.913911640644073486e-01 -1.415975973941385746e-03 3.437430411577224731e-02 2.137860655784606934e-01 -8.441350609064102173e-02 -2.730594761669635773e-02 4.261821880936622620e-02 4.355965927243232727e-02
-6.605055928230285645e-02 -7.409879565238952637e-02 2.341445386409759521e-01 5.879346653819084167e-02 -1.367872022092342377e-02 5.420960858464241028e-02 -3.337117433547973633e-01 2.031342685222625732e-02 -2.279063761234283447e-01 -6.389409303665161133e-02 2.304510474205017090e-01 -8.716122806072235107e-02 3.561359345912933350e-01 -8.832290023565292358e-02 9.997879713773727417e-02 1.597203016281127930e-01 5.789880454540252686e-02 4.402072727680206299e-01 1.425339095294475555e-02 2.093143612146377563e-01 2.573518753051757812e-01 4.134373366832733154e-02 -3.686620593070983887e-01 1.310051232576370239e-01 7.709448039531707764e-02 1.647763848304748535e-01 -2.719764225184917450e-02 3.124966844916343689e-02 5.941202118992805481e-02 -1.175798550248146057e-01 4.006459191441535950e-02 -1.190008148550987244e-01
-2.200832813978195190e-01 -2.056301683187484741e-01 -1.042414680123329163e-01 -5.546778440475463867e-02 -1.048234626650810242e-01 2.430178374052047729e-01 -1.149276345968246460e-01 7.950459420680999756e-02 -2.324616014957427979e-01 1.351934075355529785e-01 2.464115172624588013e-01 -1.944067478179931641e-01 2.780463993549346924e-01 3.636052608489990234e-01 -9.175727516412734985e-02 9.364423155784606934e-02 5.465191323310136795e-03 1.841391474008560181e-01 -1.695195734500885010e-01 -1.915287077426910400e-01 5.962292850017547607e-02 -1.875862013548612595e-03 -1.575045473873615265e-02 -6.945990771055221558e-02 5.470923706889152527e-02 -3.707129955291748047e-01 -3.128834962844848633e-01 -1.552364826202392578e-01 -1.326760053634643555e-01 1.366195976734161377e-01 -4.695370327681303024e-03 3.914255648851394653e-02
-4.545637667179107666e-01 -2.795991599559783936e-01 -3.518040850758552551e-02 -4.367808997631072998e-02 6.363902986049652100e-02 2.855086512863636017e-02 -6.886348128318786621e-02 1.028467044234275818e-01 -8.132857084274291992e-02 4.123225435614585876e-02 1.933265030384063721e-01 -1.217150688171386719e-01 1.578595489263534546e-01 -7.784475386142730713e-02 1.142124086618423462e-01 8.284150063991546631e-02 -1.415552105754613876e-02 2.552693188190460205e-01 1.054432615637779236e-01 7.876038551330566406e-02 2.155173420906066895e-01 5.721753090620040894e-02 -1.817263364791870117e-01 2.099191248416900635e-01 -1.138628423213958740e-01 2.063437104225158691e-01 1.219939365983009338e-01 -6.565000861883163452e-02 -2.822929322719573975e-01 -3.170404583215713501e-02 4.481509923934936523e-01 1.212853416800498962e-01
2.556517720222473145e-02 1.043958589434623718e-03 -3.618412911891937256e-01 3.811481222510337830e-02 1.670271456241607666e-01 -8.298955112695693970e-02 -9.851041436195373535e-02 1.392360031604766846e-01 4.753475636243820190e-02 -3.443886525928974152e-03 9.345558285713195801e-02 -1.038602143526077271e-01 1.054216101765632629e-01 3.343706727027893066e-01 1.462979465723037720e-01 -1.286174170672893524e-02 5.840439349412918091e-02 1.746373921632766724e-01 -6.832455843687057495e-02 -1.363948881626129150e-01 9.450346976518630981e-02 -8.412125706672668457e-02 -6.830092519521713257e-02 3.136411607265472412e-01 -3.673457801342010498e-01 2.614386379718780518e-01 -1.028356924653053284e-01 1.402301490306854248e-01 8.159182220697402954e-02 -1.818405836820602417e-01 2.455281168222427368e-01 3.564333617687225342e-01
-2.114992775022983551e-02 -3.067922592163085938e-01 7.942601293325424194e-02 -3.615580499172210693e-02 -1.311075687408447266e-01 -1.841311454772949219e-01 -1.711167544126510620e-01 -7.869692519307136536e-03 -1.807207614183425903e-01 -2.105027586221694946e-01 3.484138250350952148e-01 -1.219698190689086914e-01 1.873501092195510864e-01 3.044480644166469574e-02 7.002256065607070923e-02 1.580432355403900146e-01 2.326619625091552734e-01 4.306347966194152832e-01 -4.208215326070785522e-02 1.391893923282623291e-01 -5.229148082435131073e-03 -2.391700595617294312e-01 -4.742987826466560364e-02 3.390018045902252197e-01 -1.247799172997474670e-01 8.584656566381454468e-02 2.326832115650177002e-01 6.892807036638259888e-02 1.011398434638977051e-01 -1.449046470224857330e-02 1.014330238103866577e-01 -2.339132502675056458e-02
-3.990839123725891113e-01 -2.937358021736145020e-01 1.600344479084014893e-01 -4.198465496301651001e-02 -1.806966662406921387e-01 5.060530081391334534e-02 -1.645976603031158447e-01 -1.861043870449066162e-01 8.390264213085174561e-02 -1.834908314049243927e-02 4.888573661446571350e-02 -9.643860906362533569e-02 3.927232325077056885e-01 1.054072678089141846e-01 2.038776688277721405e-02 -1.356627196073532104e-01 1.555762290954589844e-01 2.045204676687717438e-02 3.327071666717529297e-02 2.221766710281372070e-01 1.038118526339530945e-01 -4.014749825000762939e-02 -1.282236725091934204e-01 1.864824146032333374e-01 -3.602908551692962646e-01 9.364222176373004913e-03 -1.364121437072753906e-01 -2.186795473098754883e-01 -7.005070149898529053e-02 -1.328344456851482391e-03 2.814814448356628418e-01 8.800640702247619629e-02
-1.344044506549835205e-01 -1.620427668094635010e-01 -6.274774670600891113e-02 -4.745454527437686920e-03 -2.214967608451843262e-01 -1.724354922771453857e-02 -2.759633660316467285e-01 1.123611778020858765e-01 -1.761672496795654297e-01 -5.717633030144497752e-05 2.593724131584167480e-01 -7.191108912229537964e-02 3.628797531127929688e-01 -3.464016020298004150e-01 1.181271448731422424e-01 -2.302684821188449860e-02 -2.651377767324447632e-02 3.585737049579620361e-01 -4.914218187332153320e-02 9.558309614658355713e-02 4.378356784582138062e-02 3.083891272544860840e-01 -1.268040984869003296e-01 6.968187540769577026e-02 -1.045553758740425110e-01 -2.077718973159790039e-01 -1.344761699438095093e-01 -6.758178025484085083e-02 -1.094568967819213867e-01 -3.012926131486892700e-02 2.995174527168273926e-01 7.617298513650894165e-02
-3.173296153545379639e-01 -3.505116701126098633e-01 -8.775319904088973999e-02 8.182042092084884644e-02 7.619025558233261108e-02 -7.674220832996070385e-04 -6.295496970415115356e-02 -3.021445572376251221e-01 -1.573470532894134521e-01 -6.732872873544692993e-02 3.476158380508422852e-01 -1.516143381595611572e-01 -2.698448114097118378e-02 5.171174556016921997e-02 3.913334012031555176e-02 -9.494683891534805298e-02 3.854925185441970825e-02 2.562386095523834229e-01 -7.653095573186874390e-02 1.060773581266403198e-01 2.278924584388732910e-01 -1.739235371351242065e-01 1.197817623615264893e-01 1.253359019756317139e-01 -2.620289921760559082e-01 9.365650266408920288e-02 -2.361442595720291138e-01 -3.361791744828224182e-02 -2.539887130260467529e-01 1.513246744871139526e-01 -1.788944602012634277e-01 -1.539226621389389038e-01
-2.779860794544219971e-01 -9.625530242919921875e-02 2.064561545848846436e-01 -3.662452399730682373e-01 4.619475081562995911e-02 1.775772683322429657e-02 -2.340732812881469727e-01 2.398376166820526123e-01 1.426707804203033447e-01 -3.578021377325057983e-02 1.030891984701156616e-01 -3.386392593383789062e-01 2.129962593317031860e-01 -3.702412173151969910e-02 -3.430404886603355408e-02 -5.619749892503023148e-03 1.753845065832138062e-01 3.136770427227020264e-02 -1.171645224094390869e-01 -8.050999790430068970e-02 4.052824154496192932e-02 3.850350081920623779e-01 -1.564247906208038330e-01 1.022510230541229248e-01 -2.663588821887969971e-01 7.648830115795135498e-02 6.168115884065628052e-02 1.610381901264190674e-02 -2.079486399888992310e-01 2.079337984323501587e-01 1.138087064027786255e-01 -9.993625432252883911e-02
1.238871738314628601e-01 -2.748437523841857910e-01 -9.316920302808284760e-03 -3.229870200157165527e-01 3.635768219828605652e-02 2.239402681589126587e-01 -2.002082020044326782e-01 2.136061191558837891e-01 -8.401914685964584351e-02 -1.068952009081840515e-01 1.454753577709197998e-01 -8.271027356386184692e-03 3.086369037628173828e-01 9.016446024179458618e-02 2.132173180580139160e-01 -1.468166150152683258e-02 -2.063894718885421753e-01 -1.339197307825088501e-01 -2.709848284721374512e-01 -2.847507596015930176e-02 1.102459877729415894e-01 -2.742061018943786621e-01 -2.269791439175605774e-02 3.266564309597015381e-01 -1.230273842811584473e-01 4.808961227536201477e-02 1.105830073356628418e-01 -5.037390068173408508e-02 -3.074726462364196777e-01 -1.299752742052078247e-01 -5.701678991317749023e-02 5.006479844450950623e-02
-2.397365868091583252e-02 -9.398823976516723633e-02 -1.009549051523208618e-01 -7.699382305145263672e-02 -1.263391077518463135e-01 -1.001000124961137772e-02 -4.164735376834869385e-01 3.899675309658050537e-01 1.086164265871047974e-02 -5.342436209321022034e-02 1.456558257341384888e-01 1.133778169751167297e-01 3.713459372520446777e-01 2.468822151422500610e-01 2.586930394172668457e-01 6.499642878770828247e-02 3.486046940088272095e-02 1.863616704940795898e-01 1.378208100795745850e-01 -7.681018859148025513e-02 -2.910958603024482727e-03 1.147065460681915283e-01 5.671201646327972412e-02 1.658685207366943359e-01 -2.385239303112030029e-01 -1.859619170427322388e-01 -2.209479920566082001e-02 -2.594553530216217041e-01 -7.495424151420593262e-02 -1.782541275024414062e-01 1.334760040044784546e-01 -8.138285577297210693e-02
-3.541774675250053406e-02 -1.750556975603103638e-01 -6.782437860965728760e-02 -2.691008150577545166e-01 -2.182160764932632446e-01 -1.583242118358612061e-01 -1.421339958906173706e-01 1.228966191411018372e-01 -1.477132439613342285e-01 -1.429432351142168045e-02 1.192239448428153992e-01 -2.442181259393692017e-01 1.352300047874450684e-01 -2.154270559549331665e-01 1.596024036407470703e-01 -1.535704135894775391e-01 -8.762964606285095215e-02 6.473946268670260906e-04 -1.048694700002670288e-01 -1.055836379528045654e-01 1.867125183343887329e-01 9.237303584814071655e-02 -1.770565509796142578e-01 4.535567164421081543e-01 -2.042901813983917236e-01 2.032915800809860229e-01 7.022652775049209595e-02 -2.315339893102645874e-01 -1.145175024867057800e-01 -4.499623924493789673e-02 2.760303914546966553e-01 1.739159822463989258e-01
-1.664089113473892212e-01 -1.372340619564056396e-01 -3.803161904215812683e-02 -8.451651781797409058e-02 -1.112645640969276428e-01 1.453192234039306641e-01 -3.078944981098175049e-02 2.838782370090484619e-01 -1.778522133827209473e-01 1.299251019954681396e-01 2.839734256267547607e-01 -1.712518036365509033e-01 2.325816303491592407e-01 5.053741335868835449e-01 8.071329793892800808e-04 -1.532662380486726761e-02 -2.560650110244750977e-01 2.081849873065948486e-01 -6.814462691545486450e-02 -4.075526073575019836e-02 -1.107029542326927185e-01 1.688394099473953247e-01 2.327302284538745880e-02 1.184321567416191101e-01 -3.557780086994171143e-01 2.669309079647064209e-02 -8.225375413894653320e-02 1.060330495238304138e-01 -1.368895024061203003e-01 6.275675259530544281e-03 -1.577731817960739136e-01 4.610789194703102112e-02
1.269185822457075119e-02 -8.147201687097549438e-02 7.131125777959823608e-02 -1.509936451911926270e-01 -7.682588696479797363e-02 -1.187834665179252625e-01 -8.800207078456878662e-02 1.556652784347534180e-01 3.364058583974838257e-02 -2.741153240203857422e-01 1.703876256942749023e-01 -2.329452186822891235e-01 -7.245517522096633911e-02 -2.123393416404724121e-01 -3.542848676443099976e-02 9.572353959083557129e-02 8.490597456693649292e-02 1.549274474382400513e-01 -1.356015205383300781e-01 -1.284673810005187988e-01 1.618043482303619385e-01 4.031499847769737244e-02 -2.960501909255981445e-01 2.550047039985656738e-01 -4.984020888805389404e-01 2.917249500751495361e-01 -9.273127466440200806e-02 -2.781533896923065186e-01 -7.736632227897644043e-02 6.501755863428115845e-02 -7.285952568054199219e-02 1.068950891494750977e-01
-3.820541128516197205e-02 -7.503405213356018066e-02 3.194120228290557861e-01 -3.295432031154632568e-01 -1.625170260667800903e-01 -1.869386881589889526e-01 3.003916703164577484e-02 2.044206112623214722e-01 -6.797798722982406616e-02 -3.780330717563629150e-02 3.333253860473632812e-01 -1.262131482362747192e-01 8.005738258361816406e-02 3.470333293080329895e-02 4.107557982206344604e-02 1.286201775074005127e-01 1.158596873283386230e-01 3.537852764129638672e-01 3.926815837621688843e-02 -2.117963433265686035e-01 2.624739706516265869e-01 2.093880176544189453e-01 -1.019247714430093765e-02 2.986530959606170654e-01 -1.209718510508537292e-01 7.924722880125045776e-02 1.220878213644027710e-01 6.343623995780944824e-02 -1.715292334556579590e-01 -1.648246427066624165e-03 -1.082632690668106079e-01 2.264940291643142700e-01
-1.402720957994461060e-01 -3.183631598949432373e-01 -3.797795772552490234e-01 -2.570778727531433105e-01 -1.736289709806442261e-01 1.551241427659988403e-01 -5.678752064704895020e-02 2.637875974178314209e-01 -9.057004004716873169e-02 -3.044427931308746338e-01 -9.950341656804084778e-03 1.587799489498138428e-01 2.108544856309890747e-01 1.320213377475738525e-01 2.365950644016265869e-01 8.761530369520187378e-02 1.710453331470489502e-01 3.537491336464881897e-02 -8.589918166399002075e-02 1.747894287109375000e-02 -1.082548871636390686e-01 1.914583295583724976e-01 -7.143874466419219971e-02 1.982759870588779449e-02 -3.613572716712951660e-01 -5.205518007278442383e-02 -7.681720703840255737e-02 2.998811192810535431e-02 -2.034278213977813721e-01 3.901520045474171638e-03 1.276972144842147827e-01 -5.356148350983858109e-03
-3.891193866729736328e-02 -7.062000781297683716e-02 -1.798465996980667114e-01 -2.371796406805515289e-02 -2.475914955139160156e-01 2.755541168153285980e-02 7.550891488790512085e-02 2.783812284469604492e-01 1.647593080997467041e-01 2.075121104717254639e-01 1.461656093597412109e-01 -4.813069477677345276e-03 1.711953282356262207e-01 -1.270532794296741486e-02 1.957454718649387360e-02 7.302917540073394775e-02 3.935894742608070374e-02 2.283626645803451538e-01 -2.227387018501758575e-02 -6.194689497351646423e-02 1.276720464229583740e-01 -1.032354086637496948e-01 -3.559254407882690430e-01 1.899846941232681274e-01 -5.013848543167114258e-01 1.162064597010612488e-01 -2.597512304782867432e-01 -8.590890467166900635e-02 3.438098728656768799e-02 8.933512866497039795e-02 2.556782066822052002e-01 -1.628185510635375977e-01
2.446845173835754395e-01 6.550712138414382935e-02 -1.727788522839546204e-02 -3.605929613113403320e-01 -1.004843041300773621e-01 -8.445204049348831177e-02 -1.145002059638500214e-02 4.146519117057323456e-03 -1.755924820899963379e-01 -3.232857957482337952e-02 2.121950834989547729e-01 -3.528998047113418579e-02 2.259093970060348511e-01 2.029174268245697021e-01 1.873739063739776611e-02 9.629875421524047852e-02 6.655683368444442749e-02 2.846837341785430908e-01 -3.303748555481433868e-03 1.829731613397598267e-01 -2.440011739963665605e-04 -1.345872879028320312e-01 2.759384922683238983e-03 3.109755516052246094e-01 -2.931415140628814697e-01 1.830401830375194550e-02 5.021241307258605957e-02 -8.744594454765319824e-02 -6.825836747884750366e-02 -1.004677563905715942e-01 4.774771034717559814e-01 -1.875779032707214355e-01
-1.307970136404037476e-01 -1.899600774049758911e-01 -1.207310780882835388e-01 -4.615849852561950684e-01 -1.538794040679931641e-01 2.362750321626663208e-01 -8.015681058168411255e-02 -3.074989281594753265e-02 -2.670223414897918701e-01 6.985201686620712280e-02 5.878962576389312744e-02 5.180387571454048157e-02 2.267728745937347412e-01 5.656361952424049377e-02 -1.736838370561599731e-01 -1.547233015298843384e-01 -1.179897114634513855e-01 3.338553905487060547e-01 -4.841927438974380493e-03 -2.268924713134765625e-01 -2.006261982023715973e-02 1.214536279439926147e-01 1.049595475196838379e-01 1.675086170434951782e-01 -1.878127604722976685e-01 -2.235081642866134644e-01 -5.625526234507560730e-02 1.168595813214778900e-02 -2.023852914571762085e-01 2.579378783702850342e-01 7.567675411701202393e-02 -9.154801070690155029e-02
-2.552298605442047119e-01 -1.619007438421249390e-01 -2.959409728646278381e-03 -1.734474450349807739e-01 -7.692836970090866089e-02 1.156031265854835510e-01 -2.438934296369552612e-01 -5.081090331077575684e-02 1.143890172243118286e-01 1.412405073642730713e-02 1.742866039276123047e-01 -1.226651147007942200e-01 2.269995361566543579e-01 1.551996171474456787e-02 2.783727943897247314e-01 4.354732930660247803e-01 2.192906737327575684e-01 1.412237286567687988e-01 1.707952916622161865e-01 1.922201961278915405e-01 1.828023046255111694e-01 3.169963955879211426e-01 -1.518972069025039673e-01 5.951076745986938477e-02 -1.259744018316268921e-01 -3.840688988566398621e-02 1.667499989271163940e-01 -1.513632386922836304e-01 -1.412081420421600342e-01 -1.193431541323661804e-01 1.501492708921432495e-01 -1.192107517272233963e-02
1.489809751510620117e-01 2.591765671968460083e-02 -1.618016511201858521e-01 -1.277702115476131439e-02 -1.045328006148338318e-01 2.668611407279968262e-01 -1.177218034863471985e-01 1.239929422736167908e-01 -1.556494235992431641e-01 2.311184257268905640e-01 3.097195178270339966e-02 -2.493411451578140259e-01 1.290836930274963379e-01 5.658115819096565247e-02 -1.693868786096572876e-01 2.015549503266811371e-02 4.959939792752265930e-02 2.336966395378112793e-01 -2.973100543022155762e-01 -1.879649311304092407e-01 2.592032849788665771e-01 -1.114445924758911133e-02 -2.345438003540039062e-01 4.441607370972633362e-02 -2.962676286697387695e-01 3.468589484691619873e-02 -3.402066528797149658e-01 1.316885352134704590e-01 -1.653312593698501587e-01 -1.058366373181343079e-01 2.715103700757026672e-02 2.885395586490631104e-01
6.790369004011154175e-02 -6.811738014221191406e-02 1.039031371474266052e-01 1.738006919622421265e-01 2.414487389614805579e-04 2.580351829528808594e-01 8.888944284990429878e-04 1.635180562734603882e-01 -1.888837963342666626e-01 -5.679229646921157837e-02 4.626448452472686768e-01 -2.319465130567550659e-01 1.880886405706405640e-01 -1.120255608111619949e-02 -1.262767314910888672e-01 -1.308337002992630005e-01 2.330217510461807251e-01 3.088129460811614990e-01 1.280522556044161320e-03 -5.343879386782646179e-02 1.402190774679183960e-01 -3.783787786960601807e-01 -3.059145435690879822e-02 1.492786854505538940e-01 -2.791627943515777588e-01 -1.455841809511184692e-01 -9.320194274187088013e-02 4.800349101424217224e-02 8.198278397321701050e-02 -8.395216427743434906e-03 1.404675245285034180e-01 -7.683232426643371582e-02
-1.458580195903778076e-01 -3.290924429893493652e-01 2.904835045337677002e-01 -4.073059931397438049e-02 -4.731121659278869629e-02 -6.616116315126419067e-02 5.770303308963775635e-02 -5.456858500838279724e-02 -7.076808810234069824e-02 1.943634003400802612e-01 3.597946465015411377e-01 6.698698550462722778e-02 4.090495780110359192e-02 2.375303395092487335e-02 -4.096470028162002563e-02 -2.663434250280261040e-03 2.698538005352020264e-01 2.413344830274581909e-01 8.142282068729400635e-02 -3.109222054481506348e-01 1.544382050633430481e-02 1.310174465179443359e-01 -3.612466454505920410e-01 8.509153872728347778e-02 -4.175872206687927246e-01 1.613923348486423492e-02 -1.741318777203559875e-02 2.578062936663627625e-02 -7.535086572170257568e-02 -7.959657162427902222e-02 -7.978826761245727539e-02 8.554067462682723999e-02
2.824897468090057373e-01 -1.003061532974243164e-01 3.959451988339424133e-02 -1.164849251508712769e-01 -1.904426664113998413e-01 -2.006860971450805664e-01 -2.853635549545288086e-01 -3.249797970056533813e-02 -2.886011302471160889e-01 -1.261560022830963135e-01 2.074725925922393799e-01 -4.148598760366439819e-02 3.005995750427246094e-01 1.264063715934753418e-01 1.220006719231605530e-01 5.797545239329338074e-02 1.383312940597534180e-01 3.723823130130767822e-01 -3.360691294074058533e-02 1.489466726779937744e-01 1.782943010330200195e-01 -4.709020256996154785e-02 -8.649203926324844360e-02 3.062858879566192627e-01 -1.418366730213165283e-01 7.119838893413543701e-02 1.957003176212310791e-01 5.220168828964233398e-02 1.498212516307830811e-01 -1.628851443529129028e-01 1.892233490943908691e-01 -1.790348323993384838e-03
-1.076796129345893860e-01 -1.657839864492416382e-01 -2.055816352367401123e-02 -2.796788215637207031e-01 -1.181982681155204773e-01 4.822063446044921875e-02 -3.420813381671905518e-01 -1.555273979902267456e-01 -1.297969073057174683e-01 1.802809685468673706e-01 1.968628168106079102e-01 -1.495030671358108521e-01 3.463694453239440918e-01 -1.097134053707122803e-01 1.112693026661872864e-01 5.999438464641571045e-02 -6.827315688133239746e-02 1.808934360742568970e-01 2.063975185155868530e-01 1.800131611526012421e-02 -8.187728002667427063e-03 1.889375299215316772e-01 -1.984282433986663818e-01 1.355375349521636963e-01 -4.758298397064208984e-02 1.090946272015571594e-01 -1.964698135852813721e-01 -1.130032166838645935e-01 -1.434592306613922119e-01 -1.517608314752578735e-01 1.713059544563293457e-01 3.924536108970642090e-01
5.021939426660537720e-02 5.388200655579566956e-02 3.933969885110855103e-02 -2.755354642868041992e-01 -8.539594709873199463e-02 -1.802556514739990234e-01 -4.292354732751846313e-02 4.859462380409240723e-02 -4.101322591304779053e-01 1.164234951138496399e-01 2.711396217346191406e-01 -9.829768538475036621e-02 -6.057240441441535950e-02 1.465900540351867676e-01 -1.693927682936191559e-02 -1.000696495175361633e-01 1.031063795089721680e-01 3.059626221656799316e-01 5.152953043580055237e-02 -2.457118928432464600e-01 2.215127944946289062e-01 -1.574608683586120605e-02 -2.134556025266647339e-01 3.730820417404174805e-01 1.232219487428665161e-01 1.410996615886688232e-01 -2.101118266582489014e-01 1.105163828469812870e-03 -2.856512069702148438e-01 -3.453940525650978088e-02 -1.655683969147503376e-03 9.665498882532119751e-02
1.662565320730209351e-01 -8.344104140996932983e-02 -1.918342150747776031e-02 -4.379970431327819824e-01 1.046700254082679749e-01 -1.498418152332305908e-01 -4.153769314289093018e-01 -2.850621640682220459e-01 -8.453081548213958740e-02 -3.056000173091888428e-02 3.573921322822570801e-01 -2.754081785678863525e-01 9.802253544330596924e-02 -9.111400693655014038e-02 -1.648430377244949341e-01 1.561996042728424072e-01 8.365958929061889648e-03 5.829719454050064087e-02 5.157915130257606506e-02 -2.103865742683410645e-01 2.442332804203033447e-01 -1.086161136627197266e-01 -9.141454845666885376e-02 -2.244811877608299255e-02 -1.551793664693832397e-01 4.225274175405502319e-02 -1.884415298700332642e-01 3.562226658686995506e-03 2.213674038648605347e-02 -1.024982631206512451e-01 3.134907782077789307e-02 2.781172841787338257e-02
-8.719878271222114563e-03 7.256572693586349487e-02 4.431543499231338501e-02 -2.175982296466827393e-01 1.546219438314437866e-01 3.055405020713806152e-01 1.469845026731491089e-01 6.831768900156021118e-02 1.100126653909683228e-01 -7.237666100263595581e-02 2.420078963041305542e-01 -2.813637256622314453e-01 1.175022423267364502e-01 2.795806154608726501e-02 2.454130947589874268e-01 5.158165097236633301e-02 1.382349431514739990e-01 2.064562290906906128e-01 -2.007767558097839355e-01 -3.118066787719726562e-01 4.999426007270812988e-02 -1.725519001483917236e-01 -1.447249501943588257e-01 2.246785312891006470e-01 -3.048092126846313477e-01 -3.900163620710372925e-02 1.626250445842742920e-01 2.785329818725585938e-01 -1.058864742517471313e-01 -4.065199196338653564e-02 1.034203544259071350e-01 2.104153037071228027e-01
-1.647980511188507080e-01 -4.772474989295005798e-02 1.281552948057651520e-02 -1.364354938268661499e-01 -1.864137798547744751e-01 4.063183441758155823e-02 -3.141749799251556396e-01 1.900789439678192139e-01 -6.688487529754638672e-02 -1.119020357728004456e-01 2.047786861658096313e-01 1.221137046813964844e-01 1.832705140113830566e-01 2.733783125877380371e-01 2.926836311817169189e-01 5.106101743876934052e-03 4.769556596875190735e-02 2.898022830486297607e-01 2.406752854585647583e-01 2.877414524555206299e-01 1.182126700878143311e-01 8.501566201448440552e-02 -2.344379425048828125e-01 -7.134348899126052856e-02 -1.308487951755523682e-01 -2.402148023247718811e-02 -2.208904922008514404e-01 -1.503129601478576660e-01 2.043211758136749268e-01 -2.186431288719177246e-01 1.543335765600204468e-01 4.476684704422950745e-02
8.501674979925155640e-02 7.782292366027832031e-02 1.733961850404739380e-01 -3.331411778926849365e-01 -6.746248900890350342e-02 8.936297893524169922e-02 -1.173893362283706665e-01 -4.653205350041389465e-02 -2.831561267375946045e-01 1.239093542098999023e-01 -5.808237195014953613e-02 1.099173873662948608e-01 5.072420835494995117e-01 2.983525395393371582e-02 2.762089371681213379e-01 2.189875692129135132e-01 2.421660423278808594e-01 -1.289819926023483276e-02 -2.151772379875183105e-01 -1.910691857337951660e-01 7.486795075237751007e-04 -1.608478873968124390e-01 -1.885073333978652954e-01 1.369381695985794067e-01 -1.461488306522369385e-01 -6.052249111235141754e-03 -1.885166466236114502e-01 1.261241883039474487e-01 -4.404929280281066895e-02 6.709216535091400146e-02 1.104597821831703186e-01 1.024792119860649109e-01
-1.637302339076995850e-01 -1.363641917705535889e-01 1.230344250798225403e-01 -3.276493847370147705e-01 3.649771958589553833e-02 1.245454251766204834e-01 -6.898376345634460449e-02 -4.863748699426651001e-02 -1.914022564888000488e-01 1.289056390523910522e-01 1.027012765407562256e-01 3.174323588609695435e-02 -1.164331808686256409e-01 -4.311129823327064514e-02 1.903684884309768677e-01 1.466211974620819092e-01 8.843156695365905762e-02 5.393470525741577148e-01 -2.904781512916088104e-02 -2.231351882219314575e-01 2.212409861385822296e-02 2.602555416524410248e-02 -3.645289242267608643e-01 8.381933718919754028e-02 -2.452867925167083740e-01 -1.749792397022247314e-01 -3.917239978909492493e-02 1.835117787122726440e-01 4.814124479889869690e-02 1.059732437133789062e-01 -1.162217780947685242e-01 -1.634183973073959351e-01
-5.652842298150062561e-02 -3.110347986221313477e-01 -7.127877324819564819e-02 -2.313910424709320068e-01 -9.881508350372314453e-02 -1.894403696060180664e-01 -1.389595121145248413e-01 7.034855335950851440e-02 -7.820893079042434692e-02 -2.107517607510089874e-02 2.678406238555908203e-01 -1.149915717542171478e-02 1.942217499017715454e-01 -2.067437469959259033e-01 1.845289915800094604e-01 -1.755176484584808350e-01 -1.713643521070480347e-01 -2.638088306412100792e-03 -2.655478380620479584e-02 -2.181459218263626099e-01 2.006178051233291626e-01 8.961138874292373657e-02 -6.867435574531555176e-02 3.614029884338378906e-01 -2.027848809957504272e-01 1.015180274844169617e-01 3.162372857332229614e-02 -3.310113251209259033e-01 -1.240916401147842407e-01 1.999392732977867126e-02 2.173856645822525024e-01 2.478946298360824585e-01
-4.986393824219703674e-02 -1.816261410713195801e-01 -2.707435488700866699e-01 -2.131807059049606323e-01 4.408022854477167130e-03 2.746113389730453491e-02 -2.142123579978942871e-01 9.157709777355194092e-02 1.360664367675781250e-01 -5.475413054227828979e-02 4.123513400554656982e-01 -1.344789266586303711e-01 7.969333976507186890e-02 -5.140590295195579529e-02 7.704879343509674072e-02 -2.765614390373229980e-01 1.169545724987983704e-01 9.969017654657363892e-02 2.162127643823623657e-01 -6.922865658998489380e-02 2.727741599082946777e-01 -2.448534220457077026e-01 -3.191017508506774902e-01 2.269246131181716919e-01 7.714416086673736572e-02 1.051333919167518616e-01 -1.715433746576309204e-01 2.476178854703903198e-01 3.299768641591072083e-02 -4.010283201932907104e-02 1.266907155513763428e-01 1.880663633346557617e-02
-6.127998605370521545e-02 -2.333573438227176666e-02 -1.143044009804725647e-01 -3.643045723438262939e-01 -4.789670184254646301e-02 -4.463645443320274353e-02 -1.354559510946273804e-01 -2.039934992790222168e-01 -3.147824108600616455e-02 -5.246740952134132385e-02 1.602692306041717529e-01 -4.143656492233276367e-01 2.485056966543197632e-01 -1.631821244955062866e-01 -9.847458451986312866e-02 1.309571564197540283e-01 -1.404282599687576294e-01 -1.564603112637996674e-02 -2.054672501981258392e-02 -4.181326627731323242e-01 2.632542550563812256e-01 4.934699460864067078e-02 -2.821730375289916992e-01 8.229456841945648193e-02 -4.915342852473258972e-02 -1.890343241393566132e-02 -2.649305760860443115e-01 -3.972140699625015259e-02 -9.414795786142349243e-02 -1.983162388205528259e-02 -1.761827245354652405e-02 1.784618049860000610e-01
3.407866507768630981e-02 -2.008273452520370483e-01 -7.684220373630523682e-02 -2.638472616672515869e-01 -1.319623440504074097e-01 1.299745440483093262e-01 2.776020765304565430e-02 5.399503558874130249e-02 1.567163616418838501e-01 1.034963037818670273e-02 2.792182564735412598e-01 -2.039021849632263184e-01 2.123072594404220581e-01 -2.810500003397464752e-02 5.433988943696022034e-02 -6.764401495456695557e-02 3.669666051864624023e-01 1.126024276018142700e-01 3.797850105911493301e-03 -1.413396745920181274e-01 -2.397442236542701721e-02 -2.316967993974685669e-01 1.365363746881484985e-01 3.194444775581359863e-01 -2.828184068202972412e-01 -2.816743254661560059e-01 -1.681973971426486969e-02 1.530993580818176270e-01 -1.771864742040634155e-01 -1.692347377538681030e-01 2.258588075637817383e-01 -1.049652099609375000e-01
-9.027559310197830200e-02 -2.150143831968307495e-01 2.813880145549774170e-02 -2.013164311647415161e-01 -2.438805401325225830e-01 -4.232714697718620300e-02 -3.012244701385498047e-01 4.925242438912391663e-02 -3.718609511852264404e-01 3.070362210273742676e-01 1.914681494235992432e-01 -7.994323223829269409e-02 2.494895011186599731e-01 -1.658556014299392700e-01 2.111054211854934692e-01 -1.831466704607009888e-01 -4.141566529870033264e-02 1.660054624080657959e-01 1.684654504060745239e-01 1.174428164958953857e-01 1.591432690620422363e-01 9.053478389978408813e-02 -1.953257322311401367e-01 2.459891736507415771e-01 -7.218822091817855835e-02 1.151631399989128113e-02 -1.456340849399566650e-01 3.072566911578178406e-02 -1.555330455303192139e-01 -2.575618401169776917e-02 1.916940063238143921e-01 1.169334053993225098e-01
1.004624143242835999e-01 -2.234543561935424805e-01 1.316855400800704956e-01 -2.219602174591273069e-04 -5.580241605639457703e-02 2.743839751929044724e-03 -2.544680833816528320e-01 6.264026463031768799e-02 -1.293834298849105835e-01 -2.064240127801895142e-01 1.538631767034530640e-01 -6.815881282091140747e-02 3.076509535312652588e-01 3.017447330057621002e-02 3.166591525077819824e-01 4.302276372909545898e-01 1.145417243242263794e-01 1.566681712865829468e-01 -1.060890872031450272e-02 2.589447610080242157e-02 1.249455139040946960e-01 1.417023539543151855e-01 -4.337935745716094971e-01 3.084222413599491119e-02 -1.212725490331649780e-01 1.789662688970565796e-01 -1.024421211332082748e-02 6.443303078413009644e-02 8.937440812587738037e-02 -6.823603808879852295e-02 2.334135919809341431e-01 2.916861139237880707e-02
7.295557111501693726e-02 4.241850227117538452e-02 -2.154803276062011719e-02 -2.116510570049285889e-01 -1.172398626804351807e-01 1.982844024896621704e-01 -1.735956072807312012e-01 -9.372162818908691406e-02 -2.176089286804199219e-01 -1.061146855354309082e-01 2.480054348707199097e-01 -4.095222428441047668e-02 2.042394429445266724e-01 8.219689130783081055e-02 2.123396992683410645e-01 -1.138419136404991150e-01 -1.304571628570556641e-01 1.074876189231872559e-01 -3.719874918460845947e-01 -2.002637088298797607e-02 5.013389885425567627e-02 -3.328659832477569580e-01 1.867777481675148010e-02 2.683488428592681885e-01 -3.276032209396362305e-01 2.096424996852874756e-02 -2.101346105337142944e-01 -1.097428705543279648e-02 -9.004119783639907837e-02 2.654605805873870850e-01 1.586764156818389893e-01 -1.360284686088562012e-01
3.258294239640235901e-02 -2.614158391952514648e-01 -4.310798272490501404e-02 3.171826899051666260e-02 7.191351056098937988e-02 3.985955938696861267e-02 -2.007072120904922485e-01 8.686574548482894897e-02 2.201298624277114868e-01 -2.256412059068679810e-01 4.602401331067085266e-02 -3.805835843086242676e-01 -2.181505598127841949e-02 -4.935217555612325668e-03 -3.039977326989173889e-02 6.706025451421737671e-02 -2.339064888656139374e-02 2.042034119367599487e-01 -1.616829633712768555e-01 1.143581494688987732e-01 3.133544027805328369e-01 3.692242503166198730e-02 -8.887588232755661011e-02 2.614322900772094727e-01 -3.220749795436859131e-01 3.469317257404327393e-01 -1.293528825044631958e-01 -8.430511690676212311e-03 -5.654872208833694458e-02 1.805790960788726807e-01 -4.712080955505371094e-02 2.910367250442504883e-01
1.925448477268218994e-01 -2.026001214981079102e-01 -3.049801476299762726e-02 -3.000406026840209961e-01 -1.456495374441146851e-01 -8.888671547174453735e-02 -9.365095943212509155e-02 -1.064994856715202332e-01 -6.726878136396408081e-02 -2.745861113071441650e-01 2.377724796533584595e-01 -1.255245059728622437e-01 1.634237021207809448e-01 1.420069336891174316e-01 -1.977429240942001343e-01 -1.497283279895782471e-01 4.853404534514993429e-04 2.833536267280578613e-01 1.548327952623367310e-01 1.249829232692718506e-01 1.877494901418685913e-01 2.754279673099517822e-01 5.427134037017822266e-02 3.719862699508666992e-01 -1.172610595822334290e-01 4.632889851927757263e-02 5.659788381308317184e-03 -6.893204152584075928e-02 -9.428147226572036743e-02 -1.706464588642120361e-01 2.909917533397674561e-01 -7.355534285306930542e-02
-6.946841627359390259e-02 -1.492006797343492508e-02 -1.938724964857101440e-01 -1.908023208379745483e-01 -3.901571333408355713e-01 1.707666218280792236e-01 -7.575868815183639526e-02 1.318726241588592529e-01 2.003154903650283813e-01 -2.916266918182373047e-01 3.809918463230133057e-01 -1.265610754489898682e-01 -3.114311769604682922e-02 -1.391222476959228516e-01 6.571843288838863373e-03 -5.198862869292497635e-03 -9.538275189697742462e-03 2.256737500429153442e-01 1.724926009774208069e-02 -3.650211170315742493e-02 1.994770765304565430e-01 -4.714554920792579651e-02 -4.235083162784576416e-01 -1.133271306753158569e-01 -1.056797988712787628e-02 -4.192234203219413757e-02 -2.529415488243103027e-01 -2.347845397889614105e-02 -1.994339227676391602e-01 7.719557732343673706e-02 5.523425340652465820e-02 8.750132471323013306e-02
-2.227283827960491180e-02 -2.783835530281066895e-01 -1.828357763588428497e-02 -1.065872013568878174e-01 -5.859202146530151367e-02 -5.957329645752906799e-02 -2.452323883771896362e-01 -2.653468549251556396e-01 -1.526802629232406616e-01 -1.183161064982414246e-01 4.898070394992828369e-01 -1.094895005226135254e-01 -4.654087126255035400e-03 -6.443149596452713013e-02 3.801094368100166321e-02 -1.116517335176467896e-01 3.865548074245452881e-01 -1.023270487785339355e-01 1.580189564265310764e-03 -4.964945092797279358e-02 1.022409796714782715e-01 5.838314071297645569e-02 -5.673600360751152039e-02 2.196457386016845703e-01 -3.626827895641326904e-02 -4.340508021414279938e-03 -1.968494206666946411e-01 2.389589846134185791e-01 -2.752009928226470947e-01 4.962826147675514221e-03 2.881013415753841400e-02 2.530319988727569580e-01
1.898007541894912720e-01 -2.452642768621444702e-01 1.771013811230659485e-02 -2.700363993644714355e-01 2.137362398207187653e-02 5.648273229598999023e-02 -2.899941504001617432e-01 2.905556261539459229e-01 -7.220632582902908325e-02 -4.867365211248397827e-02 2.560777217149734497e-02 -1.538454294204711914e-01 9.274230897426605225e-02 -3.667315840721130371e-02 -6.113169714808464050e-02 1.556419730186462402e-01 2.195551991462707520e-01 3.682385087013244629e-01 -8.488825708627700806e-02 2.004900872707366943e-01 -8.514127135276794434e-02 -1.216585412621498108e-01 -1.279257386922836304e-01 3.810234963893890381e-01 -2.177141308784484863e-01 -6.236534938216209412e-02 -4.192163795232772827e-02 6.789283454418182373e-02 2.840969860553741455e-01 -1.411817520856857300e-01 1.245244517922401428e-01 -1.089401659555733204e-03
-1.496588289737701416e-01 -2.470788806676864624e-01 1.009363606572151184e-01 -3.689692616462707520e-01 1.547701656818389893e-01 2.368226647377014160e-01 -4.292309284210205078e-02 -6.693433970212936401e-02 -1.293563693761825562e-01 7.679232954978942871e-02 1.721946299076080322e-01 -1.564881056547164917e-01 2.744060009717941284e-02 -1.054887995123863220e-01 3.158432245254516602e-02 7.027005404233932495e-02 7.140827924013137817e-02 3.254029452800750732e-01 -5.793406441807746887e-02 -1.254876703023910522e-01 -2.425458431243896484e-01 3.102525770664215088e-01 -9.857249259948730469e-02 5.032230168581008911e-02 -3.452183902263641357e-01 -1.204072907567024231e-01 -1.892863065004348755e-01 3.227955102920532227e-01 8.517122478224337101e-04 -1.221772953867912292e-01 1.850633136928081512e-02 5.372380465269088745e-02
5.367101635783910751e-03 -3.125109076499938965e-01 3.141033649444580078e-02 -4.015305265784263611e-02 9.797436743974685669e-02 3.501745685935020447e-02 -5.286636203527450562e-02 -4.804996028542518616e-02 1.824681609869003296e-01 -1.654320769011974335e-02 2.828185856342315674e-01 -1.806532591581344604e-02 2.323114871978759766e-02 -1.127512827515602112e-01 1.661868095397949219e-01 6.885178387165069580e-02 1.895061433315277100e-01 6.229931116104125977e-01 -1.537239104509353638e-01 -1.763388067483901978e-01 -6.677445769309997559e-02 1.759136170148849487e-01 -1.017575785517692566e-01 1.311731189489364624e-01 -1.169207468628883362e-01 7.677142322063446045e-02 -1.908184289932250977e-01 -9.913454949855804443e-02 -1.125452592968940735e-01 -1.064371019601821899e-01 -4.051953926682472229e-02 -3.018651902675628662e-01
1.118717417120933533e-01 -2.981150150299072266e-02 -9.252848476171493530e-02 -4.067236781120300293e-01 2.856496274471282959e-01 2.006908655166625977e-01 6.972250528633594513e-03 7.596809417009353638e-02 -1.532050371170043945e-01 -9.518449008464813232e-02 1.654049307107925415e-01 -3.907265365123748779e-01 3.107021935284137726e-02 9.358105808496475220e-02 2.785366587340831757e-02 2.265715450048446655e-01 -6.182184442877769470e-02 1.592029631137847900e-01 1.647113263607025146e-01 -1.140989065170288086e-01 1.983881592750549316e-01 -3.171150088310241699e-01 -8.421745896339416504e-02 2.292662560939788818e-01 -2.278304994106292725e-01 -3.601943701505661011e-02 -3.576606139540672302e-02 2.128214836120605469e-01 -1.396726965904235840e-01 1.107368618249893188e-01 1.406101323664188385e-02 -9.944954514503479004e-02
-7.321009039878845215e-02 -3.426602482795715332e-02 -1.113547384738922119e-01 -3.581694886088371277e-02 1.557400375604629517e-01 1.229669153690338135e-01 -4.845353588461875916e-02 -2.189103513956069946e-01 -1.544747948646545410e-01 -1.695008873939514160e-01 4.875034391880035400e-01 -7.874556630849838257e-02 3.121285000815987587e-03 1.424101144075393677e-01 1.283992677927017212e-01 4.874960333108901978e-02 5.165918171405792236e-02 2.933518774807453156e-02 -2.915396690368652344e-01 -2.071240693330764771e-01 3.932936489582061768e-01 -1.819884777069091797e-02 -5.200665444135665894e-02 1.304431408643722534e-01 -3.635303974151611328e-01 -1.302566230297088623e-01 1.089608413167297840e-03 6.565064191818237305e-02 -1.102112978696823120e-01 -7.355373352766036987e-02 -2.680586278438568115e-01 7.436944544315338135e-02
-2.877623438835144043e-01 -4.868216812610626221e-01 -2.501733303070068359e-01 -6.439361721277236938e-02 -1.020654812455177307e-01 -1.461504995822906494e-01 4.466885328292846680e-02 7.587100565433502197e-02 -3.778675198554992676e-02 1.081102564930915833e-01 3.713291883468627930e-01 -2.953583598136901855e-01 -1.118284910917282104e-01 2.431415207684040070e-02 -1.505088713020086288e-02 6.707790493965148926e-02 4.441654682159423828e-02 2.621331810951232910e-01 -1.746117472648620605e-01 2.365962564945220947e-01 1.618355512619018555e-01 2.785431966185569763e-02 1.054160892963409424e-01 2.442503720521926880e-01 -2.492354065179824829e-02 2.425050549209117889e-02 -1.167283728718757629e-01 -9.556642919778823853e-02 -1.287491321563720703e-01 -1.463221311569213867e-01 -3.194696828722953796e-02 3.008655970916152000e-03
-6.961647421121597290e-02 -2.855164408683776855e-01 -3.842641115188598633e-01 -2.144138514995574951e-01 -2.607381045818328857e-01 -5.687161162495613098e-02 -7.162804156541824341e-02 8.786398172378540039e-02 1.225816737860441208e-02 -1.476508677005767822e-01 1.629269123077392578e-01 -1.529387682676315308e-01 -8.860614150762557983e-02 -1.189165636897087097e-01 2.035270780324935913e-01 -7.043695449829101562e-02 -4.682481288909912109e-03 1.036578863859176636e-01 3.148153051733970642e-02 -8.141408674418926239e-03 1.382363289594650269e-01 1.780680119991302490e-01 -2.304088026285171509e-01 2.734276056289672852e-01 -3.559073507785797119e-01 1.915182918310165405e-01 8.924358338117599487e-02 -9.296619892120361328e-02 -1.342620700597763062e-01 1.317646801471710205e-01 2.814705669879913330e-01 1.029852777719497681e-01
-1.224817559123039246e-01 -4.431523680686950684e-01 1.118450388312339783e-01 -1.071879193186759949e-01 -3.908255994319915771e-01 -2.588384225964546204e-02 -1.779590249061584473e-01 5.357289314270019531e-02 4.334417730569839478e-02 1.111504137516021729e-01 3.347799181938171387e-01 -1.110787913203239441e-01 1.210265755653381348e-01 9.955564141273498535e-02 1.295120716094970703e-01 8.879728615283966064e-02 -1.154405325651168823e-01 1.405926644802093506e-01 -6.495501101016998291e-02 9.895457327365875244e-02 1.003702655434608459e-01 -1.230675876140594482e-01 -3.028188049793243408e-01 4.529164731502532959e-02 2.318961918354034424e-02 -1.940731406211853027e-01 8.158499002456665039e-02 -3.371241092681884766e-01 -3.323611989617347717e-02 -7.847063988447189331e-02 2.114700376987457275e-01 1.105808094143867493e-01
2.765621244907379150e-02 -3.839133679866790771e-01 4.826389998197555542e-02 -5.932585150003433228e-02 1.073059588670730591e-01 1.486765146255493164e-01 1.633420400321483612e-02 2.170855849981307983e-01 -1.969819702208042145e-02 1.819663494825363159e-01 3.864011541008949280e-02 -1.235165894031524658e-01 8.718791604042053223e-02 5.683602020144462585e-02 3.775405585765838623e-01 -1.306172460317611694e-01 2.075892239809036255e-01 1.131679490208625793e-01 6.950762867927551270e-02 -8.810979872941970825e-02 2.276182472705841064e-01 1.313876509666442871e-01 -2.200517207384109497e-01 7.373386621475219727e-02 -3.027459383010864258e-01 -4.735899716615676880e-02 -2.778026163578033447e-01 1.113329380750656128e-01 -4.029531180858612061e-01 -5.711084231734275818e-03 6.955268234014511108e-02 4.658117517828941345e-02
-2.444760501384735107e-01 8.454610593616962433e-03 7.442314922809600830e-02 -2.486020624637603760e-01 3.650391101837158203e-02 2.975356280803680420e-01 -2.194001525640487671e-01 3.468028828501701355e-02 -1.183072626590728760e-01 5.021633207798004150e-02 1.884409487247467041e-01 1.007887423038482666e-01 1.731613129377365112e-01 6.253782659769058228e-02 1.660355925559997559e-02 8.270074427127838135e-02 6.580617278814315796e-03 4.161945283412933350e-01 -5.404368857853114605e-04 -1.636445522308349609e-01 1.260546147823333740e-01 2.433817088603973389e-01 7.080584019422531128e-02 2.215947806835174561e-01 -2.997217774391174316e-01 1.968871504068374634e-01 1.067332625389099121e-01 -1.933643370866775513e-01 2.210182845592498779e-01 1.175280213356018066e-01 -8.531442284584045410e-02 2.319883108139038086e-01
7.859826833009719849e-02 -1.930483579635620117e-01 1.120392605662345886e-01 -3.745415508747100830e-01 6.399089843034744263e-02 8.152845111908391118e-06 1.986633986234664917e-01 1.621047556400299072e-01 -2.210205234587192535e-02 2.244879752397537231e-01 2.409269362688064575e-01 -4.439870268106460571e-02 1.123661771416664124e-01 1.480890661478042603e-01 2.058845013380050659e-01 6.750130653381347656e-02 3.545168340206146240e-01 2.811132371425628662e-01 -1.273280680179595947e-01 1.090568974614143372e-01 2.630143761634826660e-01 2.681591808795928955e-01 -2.256974875926971436e-01 1.212376058101654053e-01 -1.541607528924942017e-01 1.371844857931137085e-01 4.935865104198455811e-02 8.766004443168640137e-02 -4.938104376196861267e-02 -1.236528828740119934e-01 -1.225153207778930664e-01 1.284448355436325073e-01
4.311665892601013184e-02 -2.159427702426910400e-01 6.201405823230743408e-02 -2.153969556093215942e-01 -2.048072963953018188e-01 -1.610602587461471558e-01 -5.671171844005584717e-02 1.625424474477767944e-01 2.230042219161987305e-01 -1.929507702589035034e-01 2.277125120162963867e-01 -1.624423861503601074e-01 1.980200111865997314e-01 -3.826934099197387695e-02 -1.005056947469711304e-01 2.770754992961883545e-01 1.323683112859725952e-01 2.258712053298950195e-01 4.411715269088745117e-02 -2.985732853412628174e-01 1.430111080408096313e-01 1.206169463694095612e-02 -2.281209640204906464e-02 1.815011650323867798e-01 -2.904781699180603027e-01 1.426691114902496338e-01 7.591183483600616455e-02 -2.359423339366912842e-01 -2.047908306121826172e-01 7.955229282379150391e-02 -1.724507510662078857e-01 2.305049747228622437e-01
-4.321597516536712646e-02 -7.969513535499572754e-02 1.192461401224136353e-01 3.141924738883972168e-02 -1.172233298420906067e-01 6.050964817404747009e-02 -2.579824626445770264e-01 -1.341894119977951050e-01 -1.296515017747879028e-01 -2.191468477249145508e-01 1.928784698247909546e-01 -6.306438148021697998e-02 2.685202360153198242e-01 8.358675241470336914e-02 3.342754840850830078e-01 3.799531757831573486e-01 7.441090792417526245e-02 2.600228488445281982e-01 8.273590356111526489e-02 6.822609156370162964e-02 3.046311438083648682e-01 9.073040634393692017e-02 -3.762808144092559814e-01 4.282047599554061890e-02 -9.001235663890838623e-02 4.240512847900390625e-02 -3.930919989943504333e-02 7.539751380681991577e-02 1.313323378562927246e-01 1.666212528944015503e-01 1.303442865610122681e-01 1.586461812257766724e-01
-6.467734277248382568e-02 -1.540494412183761597e-01 -2.222778946161270142e-01 -1.646364778280258179e-01 -1.608652472496032715e-01 -4.311024677008390427e-03 -1.881731599569320679e-01 7.103420794010162354e-02 2.543242834508419037e-02 6.150073185563087463e-02 5.225758552551269531e-01 -3.824523184448480606e-03 7.657164335250854492e-02 -1.980637386441230774e-02 5.813329666852951050e-02 -2.873197495937347412e-01 -1.395956128835678101e-01 8.546464145183563232e-02 -2.523713409900665283e-01 9.917960315942764282e-02 1.254673898220062256e-01 1.598500758409500122e-01 -2.203827947378158569e-01 3.080603480339050293e-01 -1.084901615977287292e-01 -5.524332076311111450e-02 -2.529512047767639160e-01 1.800746619701385498e-01 1.062219217419624329e-01 8.718483895063400269e-02 2.673918008804321289e-02 -2.087809443473815918e-01
5.027849972248077393e-02 -7.122725993394851685e-02 -1.091326326131820679e-01 8.823231793940067291e-03 -1.268071383237838745e-01 -1.217499971389770508e-01 -3.256160616874694824e-01 -1.219736635684967041e-01 -1.036824509501457214e-01 -2.643319070339202881e-01 3.688706457614898682e-01 -1.232473030686378479e-01 3.119659721851348877e-01 8.481467515230178833e-02 2.779437005519866943e-01 2.517836689949035645e-01 3.680923581123352051e-02 3.768150508403778076e-01 -1.998728364706039429e-01 2.703147381544113159e-02 1.627124398946762085e-01 -8.337576687335968018e-02 -1.364934742450714111e-01 -1.613447442650794983e-02 -6.310752779245376587e-02 1.860045045614242554e-01 5.805111303925514221e-02 1.827387325465679169e-02 5.748058483004570007e-02 -4.385531693696975708e-02 2.430269718170166016e-01 9.299547225236892700e-02
-1.604426652193069458e-01 -9.525387734174728394e-02 -7.009647041559219360e-02 -3.792350590229034424e-01 5.989867448806762695e-02 1.284381598234176636e-01 -1.477265357971191406e-01 9.626982361078262329e-02 -1.182246729731559753e-01 -2.927089631557464600e-01 1.490399837493896484e-01 -4.637827724218368530e-02 -1.461437344551086426e-02 1.953794360160827637e-01 2.486006766557693481e-01 -1.181647703051567078e-01 1.665076613426208496e-01 2.622854113578796387e-01 -2.292151600122451782e-01 -2.024095952510833740e-01 1.092984993010759354e-02 -1.632554382085800171e-01 -2.100073099136352539e-01 -1.656433939933776855e-01 8.155576884746551514e-03 8.457148820161819458e-02 -1.130037605762481689e-01 -6.315972656011581421e-02 -2.672568559646606445e-01 -2.362986952066421509e-01 2.841238081455230713e-01 -8.244801312685012817e-02
-7.724868506193161011e-02 -1.765098273754119873e-01 1.903188228607177734e-01 -4.211474359035491943e-01 1.266335789114236832e-02 2.230257540941238403e-01 -1.822113245725631714e-01 -1.238294690847396851e-01 -3.242945373058319092e-01 -5.811737850308418274e-02 7.781995832920074463e-02 -5.758188664913177490e-02 3.854720592498779297e-01 -5.855252966284751892e-02 4.263392090797424316e-02 1.118103787302970886e-01 3.529674187302589417e-02 -5.457175523042678833e-02 -8.629886060953140259e-02 -2.418946474790573120e-01 2.287809848785400391e-01 -2.127749770879745483e-01 -1.440326720476150513e-01 1.795447915792465210e-01 -1.109992116689682007e-01 -2.685143053531646729e-01 -7.338504493236541748e-02 -1.299801655113697052e-02 -1.010967567563056946e-01 2.032281309366226196e-01 6.250576674938201904e-02 -2.045078016817569733e-02
-2.579020261764526367e-01 -1.896923482418060303e-01 -6.379818916320800781e-02 -2.351575195789337158e-01 -2.018968909978866577e-01 -9.951262734830379486e-03 2.703644349821843207e-05 1.924842894077301025e-01 -2.191514819860458374e-01 -1.165752764791250229e-03 1.203255951404571533e-01 -1.395356059074401855e-01 1.174003854393959045e-01 -2.087831646203994751e-01 3.787672817707061768e-01 1.701217293739318848e-01 -2.569879591464996338e-02 1.940786540508270264e-01 1.166123598814010620e-01 -4.524182900786399841e-02 2.072242796421051025e-01 2.162550985813140869e-01 -1.464530229568481445e-01 2.051381617784500122e-01 5.334021151065826416e-02 1.029070019721984863e-01 1.880898773670196533e-01 -2.767067030072212219e-02 -1.045482084155082703e-01 -9.045365452766418457e-02 3.715552389621734619e-01 1.857729107141494751e-01
-7.213479280471801758e-02 -9.094001352787017822e-02 1.811464726924896240e-01 -2.966923117637634277e-01 -6.421457976102828979e-02 1.660741269588470459e-01 1.360290348529815674e-01 -1.139511242508888245e-01 7.626276463270187378e-02 -7.447340339422225952e-02 3.121655583381652832e-01 -1.975821852684020996e-01 -2.870704419910907745e-02 9.040591120719909668e-02 1.074418127536773682e-01 -1.586041301488876343e-01 1.844976544380187988e-01 4.127856194972991943e-01 -3.440030515193939209e-01 -5.326829850673675537e-02 -6.322911381721496582e-02 7.674044370651245117e-02 -1.233490854501724243e-01 5.489129107445478439e-03 -3.909899890422821045e-01 2.001377195119857788e-01 8.858291804790496826e-02 -3.239416400901973248e-04 -5.929095670580863953e-03 -4.272057116031646729e-02 6.719799339771270752e-02 2.259613424539566040e-01
-1.095222905278205872e-01 2.417295798659324646e-02 -1.056424677371978760e-01 1.457549259066581726e-02 -1.439794003963470459e-01 2.024634778499603271e-01 -5.403333902359008789e-02 -1.712381280958652496e-02 9.536309540271759033e-02 -3.854783996939659119e-02 3.100915253162384033e-01 1.346172485500574112e-02 -4.988507181406021118e-02 -1.593010127544403076e-02 2.508957982063293457e-01 8.637174963951110840e-02 -2.700128257274627686e-01 2.193450331687927246e-01 -2.777971029281616211e-01 -2.763793766498565674e-01 2.400263845920562744e-01 -3.877587243914604187e-02 -1.288025230169296265e-01 1.564539074897766113e-01 -4.313152134418487549e-01 2.209253311157226562e-01 -2.306697517633438110e-01 3.565900493413209915e-03 -8.871281892061233521e-02 -1.873376667499542236e-01 9.628454595804214478e-02 1.264359652996063232e-01
-3.902382403612136841e-02 -6.956924498081207275e-02 3.771771863102912903e-02 -1.188192069530487061e-01 -8.860442787408828735e-02 1.962523162364959717e-01 -2.133913785219192505e-01 -4.425191879272460938e-02 -1.738391667604446411e-01 7.180147618055343628e-02 2.030899524688720703e-01 -5.028849840164184570e-02 6.891620159149169922e-02 -1.962849199771881104e-01 3.376578986644744873e-01 2.160789445042610168e-03 3.762562274932861328e-01 3.282875567674636841e-02 7.874424010515213013e-02 -2.424447238445281982e-01 7.161572575569152832e-02 -4.400106891989707947e-02 -4.182568937540054321e-02 2.555888295173645020e-01 -1.158599629998207092e-01 3.457574918866157532e-02 -2.867536842823028564e-01 1.262439638376235962e-01 -4.175539016723632812e-01 -1.280193477869033813e-01 2.261588573455810547e-01 1.065516620874404907e-01
-2.027075588703155518e-01 9.162703156471252441e-02 -8.224052190780639648e-02 -2.537685334682464600e-01 -1.246899366378784180e-01 1.867834627628326416e-01 -9.942325949668884277e-02 -2.737096250057220459e-01 -2.962401509284973145e-01 -1.215263754129409790e-01 4.464987516403198242e-01 -1.942590773105621338e-01 1.445630192756652832e-01 -1.237888559699058533e-01 9.236753731966018677e-02 7.020736485719680786e-02 5.007201060652732849e-02 -3.445220366120338440e-02 1.416989415884017944e-01 -1.872575134038925171e-01 9.856969863176345825e-02 4.358099773526191711e-02 -1.469458341598510742e-01 9.207943081855773926e-02 -3.049640059471130371e-01 -1.648128032684326172e-01 1.341119557619094849e-01 -3.696420416235923767e-02 -2.439894080162048340e-01 2.040845155715942383e-01 5.352211650460958481e-03 -1.164176687598228455e-01
1.615852713584899902e-01 -1.636565923690795898e-01 -2.012304663658142090e-01 -1.225195750594139099e-01 -1.739445924758911133e-01 1.620299071073532104e-01 -1.174903288483619690e-01 7.746719568967819214e-02 1.858564317226409912e-01 -4.607842117547988892e-02 4.615636169910430908e-01 -2.905729413032531738e-01 5.884302314370870590e-03 -6.809493899345397949e-02 -6.881054490804672241e-02 -7.111141830682754517e-02 1.947515457868576050e-02 6.337083876132965088e-02 -6.498789787292480469e-02 -2.426335662603378296e-01 2.795383334159851074e-01 5.731169134378433228e-02 6.275632977485656738e-02 -2.453256584703922272e-02 -2.370263785123825073e-01 2.695550620555877686e-01 -1.672968268394470215e-01 -6.928867101669311523e-02 -1.701358407735824585e-01 -1.332577504217624664e-02 -2.582175433635711670e-01 2.362134605646133423e-01
-9.369640797376632690e-02 -5.602350831031799316e-02 -1.708800941705703735e-01 -2.472960203886032104e-01 -1.562908887863159180e-01 1.734605878591537476e-01 -2.200915962457656860e-01 3.353340551257133484e-02 -2.263010740280151367e-01 1.816786229610443115e-01 6.957714259624481201e-02 -3.286200165748596191e-01 -3.665221855044364929e-02 -2.994184754788875580e-02 9.295343607664108276e-02 2.683084309101104736e-01 2.040820866823196411e-01 3.264920040965080261e-02 -1.148983091115951538e-01 -2.118383496999740601e-01 -1.521253138780593872e-01 -1.665658503770828247e-02 -8.338487148284912109e-02 3.466122746467590332e-01 -1.495455056428909302e-01 -1.500789970159530640e-01 -3.105114698410034180e-01 6.981515884399414062e-02 -2.135852277278900146e-01 5.615959316492080688e-02 1.325516700744628906e-01 -2.233804464340209961e-01
-1.281619369983673096e-01 -7.388315349817276001e-02 8.345534652471542358e-02 -4.108364582061767578e-01 1.217283606529235840e-01 3.160706460475921631e-01 -1.325214356184005737e-01 -1.138897687196731567e-01 2.751363813877105713e-02 -7.178535312414169312e-02 2.223310768604278564e-01 -1.203101873397827148e-01 -4.523381218314170837e-02 6.193124875426292419e-02 1.301844716072082520e-01 1.462646275758743286e-01 8.373174816370010376e-02 3.154197931289672852e-01 -1.306691169738769531e-01 -5.279652774333953857e-03 -1.359478235244750977e-01 -4.933244735002517700e-02 7.098665833473205566e-02 2.949413061141967773e-01 -4.045083224773406982e-01 -1.971035450696945190e-01 -6.028531491756439209e-02 2.911247909069061279e-01 -9.483647346496582031e-02 -6.706470996141433716e-02 -4.658564552664756775e-02 -1.400397741235792637e-04
-2.234394289553165436e-02 -2.016264051198959351e-01 -1.933540254831314087e-01 -2.611229121685028076e-01 -2.235076874494552612e-01 1.108039617538452148e-01 -1.521154865622520447e-02 1.661906689405441284e-01 -1.082228869199752808e-01 9.219815582036972046e-02 1.139060333371162415e-01 -2.369531244039535522e-01 7.398670911788940430e-02 2.908198535442352295e-01 2.506993338465690613e-02 4.916115850210189819e-02 2.136181294918060303e-01 5.902035161852836609e-02 -1.172991991043090820e-01 1.732411533594131470e-01 -1.279725432395935059e-01 -2.239605337381362915e-01 -1.618939638137817383e-01 1.306606382131576538e-01 -2.964898049831390381e-01 2.426524907350540161e-01 -2.679380774497985840e-01 -2.072865664958953857e-01 1.257917005568742752e-02 -2.338570356369018555e-02 -1.452999264001846313e-01 -3.077271580696105957e-01
-1.942079663276672363e-01 -1.936863958835601807e-01 1.482583433389663696e-01 -1.973721832036972046e-01 1.893827766180038452e-01 1.625779122114181519e-01 1.405817419290542603e-01 -3.464017435908317566e-02 7.848548144102096558e-02 7.488054223358631134e-03 1.721563339233398438e-01 -1.027864143252372742e-01 6.879263371229171753e-02 -2.852285839617252350e-02 2.436041831970214844e-01 1.005785465240478516e-01 3.733815252780914307e-01 1.323029547929763794e-01 -1.063769087195396423e-01 2.409519702196121216e-01 3.022616803646087646e-01 -2.401700168848037720e-01 -8.657206594944000244e-02 1.091195121407508850e-01 -3.017484843730926514e-01 -1.247456520795822144e-01 -2.591191232204437256e-01 2.474498003721237183e-02 -2.867120802402496338e-01 5.230114609003067017e-02 6.645819544792175293e-02 2.619250118732452393e-02
1.293772552162408829e-02 -2.591260075569152832e-01 1.165504381060600281e-01 -2.835131585597991943e-01 1.593770533800125122e-01 1.467865705490112305e-01 4.581177234649658203e-02 1.312274602241814137e-03 -1.196085708215832710e-03 2.442581355571746826e-01 3.618516325950622559e-01 -1.320540457963943481e-01 -8.503248542547225952e-02 1.664777547121047974e-01 -7.498665899038314819e-02 2.101603299379348755e-01 3.953496813774108887e-01 2.446133047342300415e-01 -7.450451701879501343e-02 -1.153191998600959778e-01 4.106248915195465088e-01 -6.118876859545707703e-03 -4.778975620865821838e-02 4.070407245308160782e-03 -1.928512006998062134e-01 -8.008522540330886841e-02 7.350118458271026611e-02 1.632323563098907471e-01 -3.526791185140609741e-02 9.392881765961647034e-03 1.169482097029685974e-01 1.737958751618862152e-02
1.662684977054595947e-01 7.135701924562454224e-02 -6.232080981135368347e-02 -2.669991254806518555e-01 2.585219740867614746e-01 1.767826080322265625e-01 -2.446306794881820679e-01 6.669501960277557373e-02 -1.550949662923812866e-01 -2.412258386611938477e-01 2.708495557308197021e-01 5.459824949502944946e-02 7.605054229497909546e-02 2.432614415884017944e-01 1.227448806166648865e-01 4.164586961269378662e-02 2.394962757825851440e-01 4.442727938294410706e-02 -1.415461450815200806e-01 -3.884668946266174316e-01 1.088143661618232727e-01 -1.849258095026016235e-01 -1.713071316480636597e-01 1.049746125936508179e-01 -2.011100053787231445e-01 1.244944706559181213e-01 3.673657402396202087e-02 3.759624809026718140e-02 -1.895008385181427002e-01 -1.705730706453323364e-01 2.032191604375839233e-01 -8.762592077255249023e-02
-5.180992558598518372e-02 -2.451710999011993408e-01 1.367851793766021729e-01 -1.398611161857843399e-02 -3.934313543140888214e-03 3.269311413168907166e-02 -3.376295566558837891e-01 -8.999081701040267944e-02 -1.095547974109649658e-01 -4.393567144870758057e-02 2.937731742858886719e-01 3.969337046146392822e-02 3.320565521717071533e-01 -9.705156832933425903e-02 1.915833801031112671e-01 2.101763933897018433e-01 3.887782245874404907e-02 1.913554519414901733e-01 -1.086838021874427795e-01 1.376044005155563354e-01 1.753096431493759155e-01 2.166595309972763062e-01 -4.741019904613494873e-01 1.781881749629974365e-01 4.839178547263145447e-02 4.723653569817543030e-02 5.080483108758926392e-02 2.892285399138927460e-02 5.237134173512458801e-02 -1.769931018352508545e-01 1.916477084159851074e-01 -1.043653637170791626e-01
-3.016112931072711945e-02 -1.969746947288513184e-01 7.765942253172397614e-03 2.361118607223033905e-02 -1.525066047906875610e-01 -9.889118373394012451e-02 -2.722895741462707520e-01 -5.109211057424545288e-02 -1.726789027452468872e-02 -3.819586336612701416e-01 4.506681263446807861e-01 -4.498046636581420898e-02 1.837978512048721313e-01 1.197945028543472290e-01 1.793618649244308472e-01 3.036533594131469727e-01 7.720029354095458984e-02 3.966270387172698975e-01 -9.621396660804748535e-03 6.509404629468917847e-02 7.938564568758010864e-02 -7.768835872411727905e-02 -1.735350340604782104e-01 1.158884540200233459e-01 -9.252302348613739014e-03 6.705357879400253296e-02 1.502856761217117310e-01 5.033525079488754272e-02 -3.034587949514389038e-02 1.358650177717208862e-01 1.793379485607147217e-01 1.460527330636978149e-01
1.590955704450607300e-01 -2.521863579750061035e-01 -1.454777121543884277e-01 -2.115228027105331421e-01 1.018009558320045471e-01 -9.173189103603363037e-02 -3.291923999786376953e-01 3.503375947475433350e-01 -5.714002996683120728e-02 3.143754899501800537e-01 1.898448467254638672e-01 5.861567333340644836e-02 7.220278680324554443e-02 8.008026331663131714e-02 1.461187452077865601e-01 2.228190898895263672e-01 -2.614587247371673584e-01 3.509539663791656494e-01 -7.717444747686386108e-02 9.360860101878643036e-03 1.156103834509849548e-01 -1.655186563730239868e-01 -1.108035892248153687e-01 1.680863201618194580e-01 -1.474913060665130615e-01 -5.416917428374290466e-02 -1.771947592496871948e-01 9.486084431409835815e-02 1.554175168275833130e-01 2.731103450059890747e-02 -2.800700441002845764e-02 3.832456842064857483e-02
-2.622380554676055908e-01 -1.138022169470787048e-01 -1.799109205603599548e-02 -2.552217543125152588e-01 1.845494955778121948e-01 1.524848490953445435e-01 -3.219475150108337402e-01 -5.829649046063423157e-02 -1.974960416555404663e-01 -5.977955088019371033e-02 2.340539917349815369e-02 -3.886384665966033936e-01 1.347117125988006592e-01 1.264117211103439331e-01 1.040841937065124512e-01 8.132155239582061768e-02 3.168638646602630615e-01 6.315176934003829956e-02 2.380038648843765259e-01 -2.879484295845031738e-01 -1.718576252460479736e-02 1.253962218761444092e-01 -1.309180706739425659e-01 3.966539353132247925e-02 -1.535748690366744995e-01 -1.389135420322418213e-01 -7.468544691801071167e-02 -8.627431094646453857e-02 -2.172193527221679688e-01 -1.138058081269264221e-01 1.374823506921529770e-02 -2.186504751443862915e-01
-1.983124762773513794e-01 -2.389717698097229004e-01 2.793926894664764404e-01 -1.656935065984725952e-01 -1.934774219989776611e-01 -9.166404604911804199e-03 -1.376245915889739990e-01 -1.770533770322799683e-01 2.074181884527206421e-01 3.282469883561134338e-02 9.944932907819747925e-02 -5.288239568471908569e-02 1.194840371608734131e-01 1.371919959783554077e-01 2.025969326496124268e-01 3.491581976413726807e-02 3.187412023544311523e-01 7.173356134444475174e-03 7.941785454750061035e-02 -3.614433109760284424e-02 1.819414347410202026e-01 1.142699941992759705e-01 -1.235462501645088196e-01 1.741019338369369507e-01 -3.887163996696472168e-01 -1.550323665142059326e-01 -1.610458046197891235e-01 -2.218121737241744995e-01 3.441619127988815308e-02 6.056817620992660522e-02 7.260823249816894531e-02 3.416163325309753418e-01
-1.362101286649703979e-01 -9.302563965320587158e-02 -6.231967359781265259e-02 -1.915108859539031982e-01 1.124997362494468689e-01 1.814813613891601562e-01 -2.566171586513519287e-01 -3.207142651081085205e-02 -2.611949145793914795e-01 -4.373801872134208679e-02 2.416763305664062500e-01 -2.834942191839218140e-02 -4.629846662282943726e-02 3.344021439552307129e-01 1.191563159227371216e-01 -1.079900190234184265e-01 -7.304747123271226883e-03 1.636203750967979431e-02 -1.222203224897384644e-01 -1.788897812366485596e-02 2.814205922186374664e-02 -8.802723884582519531e-02 -1.816620826721191406e-01 1.923029422760009766e-01 -2.776345610618591309e-01 -8.125110715627670288e-02 -2.725624442100524902e-01 -2.196965664625167847e-01 -3.940691649913787842e-01 2.571330964565277100e-01 -1.525693833827972412e-01 -7.455717772245407104e-02
-6.898403167724609375e-02 2.473893761634826660e-01 -2.019352614879608154e-01 -2.842619717121124268e-01 -7.314164191484451294e-02 4.282847791910171509e-02 -5.934262648224830627e-02 5.086685065180063248e-03 -2.657029628753662109e-01 -1.264665126800537109e-01 3.411365449428558350e-01 -3.646028041839599609e-01 8.909846656024456024e-03 2.016424387693405151e-01 8.262029290199279785e-02 2.239636331796646118e-01 -5.699171498417854309e-02 2.135454863309860229e-01 1.148447543382644653e-01 -1.434879004955291748e-01 2.694379091262817383e-01 -1.513919830322265625e-01 -9.049572795629501343e-02 9.572146087884902954e-02 -2.190873920917510986e-01 -3.918802365660667419e-02 1.350341588258743286e-01 -5.551901087164878845e-02 -6.466717272996902466e-02 1.540975570678710938e-01 3.239910304546356201e-02 -2.697667777538299561e-01
-5.380291864275932312e-02 -1.777170896530151367e-01 -2.029063701629638672e-01 -1.322953402996063232e-01 -5.498660728335380554e-02 -8.185657858848571777e-02 -1.956494152545928955e-01 1.542872935533523560e-01 -4.294669628143310547e-02 9.938789159059524536e-02 4.089515209197998047e-01 9.710860997438430786e-02 2.029660046100616455e-01 8.686283975839614868e-02 2.237561494112014771e-01 -2.413965910673141479e-01 1.729506999254226685e-01 6.861639022827148438e-02 -2.025198191404342651e-01 9.868952445685863495e-03 7.994783669710159302e-02 -6.028977036476135254e-02 -7.919363677501678467e-02 2.835423052310943604e-01 -1.963002048432826996e-02 1.196381598711013794e-01 2.112978696823120117e-02 -4.528486728668212891e-02 -2.246871441602706909e-01 -2.884486019611358643e-01 1.740209460258483887e-01 -3.687495589256286621e-01
-7.040823996067047119e-02 -1.521630883216857910e-01 -1.787549629807472229e-02 -5.869216844439506531e-02 -2.901542186737060547e-01 9.105937182903289795e-02 -1.165972203016281128e-01 -1.379659213125705719e-02 8.558735996484756470e-02 -4.467167705297470093e-02 3.784164190292358398e-01 -3.090486228466033936e-01 1.257976293563842773e-01 2.359669208526611328e-01 8.680335432291030884e-02 5.955501645803451538e-02 2.173020392656326294e-01 4.448521435260772705e-01 8.134450018405914307e-02 9.599571675062179565e-02 -2.048114687204360962e-01 2.152616381645202637e-01 1.498792618513107300e-01 -2.718038111925125122e-02 -1.155345439910888672e-01 3.368473798036575317e-02 -1.061287000775337219e-01 -6.348620355129241943e-02 -1.914090812206268311e-01 -8.749745786190032959e-02 2.010199874639511108e-01 -2.105418741703033447e-01
2.897323369979858398e-01 3.719105571508407593e-02 -5.689714848995208740e-02 -3.692924082279205322e-01 2.252309583127498627e-02 3.742280006408691406e-01 -1.700294613838195801e-01 3.163916757330298424e-03 -2.508043348789215088e-01 -9.326317161321640015e-02 2.566651105880737305e-01 -9.468565136194229126e-02 1.576050519943237305e-01 2.323733270168304443e-01 2.550570666790008545e-01 3.662110865116119385e-02 1.693994700908660889e-01 1.109028682112693787e-01 -1.879698187112808228e-01 -2.429654896259307861e-01 -2.107690460979938507e-02 -1.282700598239898682e-01 4.060952737927436829e-02 1.604623943567276001e-01 -1.438048928976058960e-01 8.116675913333892822e-02 -2.579915523529052734e-01 1.618188768625259399e-01 7.682032883167266846e-02 7.243031263351440430e-02 5.529751628637313843e-02 -5.936264991760253906e-03
7.756800856441259384e-03 -2.562989592552185059e-01 -7.201446592807769775e-02 -4.707775115966796875e-01 -1.857974082231521606e-01 3.241702616214752197e-01 -1.113163754343986511e-01 -1.512448936700820923e-01 -2.550413310527801514e-01 -1.509959250688552856e-01 -1.949284039437770844e-02 3.798051178455352783e-02 1.728100925683975220e-01 2.099197208881378174e-01 5.773496627807617188e-02 2.051980048418045044e-01 8.331515640020370483e-02 3.553096577525138855e-02 -2.338461726903915405e-01 -2.568083703517913818e-01 2.054900228977203369e-01 -1.086662411689758301e-01 -1.783439964056015015e-01 2.070487886667251587e-01 1.431386470794677734e-01 8.271018043160438538e-03 4.932098835706710815e-02 7.192831486463546753e-02 -1.481658667325973511e-01 1.228348761796951294e-01 2.764564566314220428e-02 -2.159335883334279060e-03
-2.035209238529205322e-01 -1.780699640512466431e-01 -2.274984121322631836e-01 -1.451251506805419922e-01 -1.519586592912673950e-01 2.648081481456756592e-01 -7.494998164474964142e-03 1.324817687273025513e-01 -2.334799915552139282e-01 -2.574090957641601562e-01 -4.311820119619369507e-02 -2.772243022918701172e-01 1.318825036287307739e-01 2.352287024259567261e-01 -3.870868310332298279e-02 -5.075122788548469543e-02 1.725659240037202835e-03 2.040067315101623535e-01 -9.547042101621627808e-02 -1.353092193603515625e-01 -1.154265999794006348e-01 3.590506315231323242e-01 -2.400760650634765625e-01 9.541074186563491821e-02 -3.596331775188446045e-01 -2.034865170717239380e-01 -7.883246988058090210e-02 -7.953720539808273315e-02 3.074139542877674103e-02 5.984091665595769882e-03 5.048657953739166260e-02 -4.591324925422668457e-02
-1.429917514324188232e-01 -2.648663818836212158e-01 -1.212709001265466213e-03 1.537394360639154911e-03 -1.135854572057723999e-01 7.391116768121719360e-02 -4.720940068364143372e-02 1.581420074217021465e-03 -3.159234765917062759e-03 1.029922440648078918e-01 2.934619188308715820e-01 -8.485002070665359497e-02 2.697767913341522217e-01 -2.030915021896362305e-01 3.103940784931182861e-01 2.615504264831542969e-01 3.551513329148292542e-02 1.255120486021041870e-01 1.395290344953536987e-01 1.441867798566818237e-01 1.779500991106033325e-01 4.734279215335845947e-02 -2.016254365444183350e-01 3.248741328716278076e-01 -5.647178739309310913e-02 -5.085808783769607544e-02 1.291134655475616455e-01 -3.723806515336036682e-02 -2.320634126663208008e-01 1.089989468455314636e-01 4.188678264617919922e-01 6.075084209442138672e-02
-2.799885161221027374e-02 -2.487777173519134521e-01 8.799723535776138306e-02 -1.051427498459815979e-01 1.085943877696990967e-01 4.064421355724334717e-02 -2.532875835895538330e-01 1.726026833057403564e-01 -1.058935225009918213e-01 -5.485760420560836792e-02 1.843103170394897461e-01 -2.549614608287811279e-01 2.613800466060638428e-01 -8.059073239564895630e-03 2.744947969913482666e-01 3.450659215450286865e-01 1.425469368696212769e-01 1.574393212795257568e-01 1.220737025141716003e-01 2.082351297140121460e-01 3.309508860111236572e-01 1.899287998676300049e-01 -2.643978297710418701e-01 -7.353098690509796143e-02 1.017000973224639893e-01 7.208176702260971069e-02 3.821867983788251877e-03 -1.297924965620040894e-01 -4.756724089384078979e-02 -2.465446293354034424e-01 -5.671054590493440628e-03 1.239838525652885437e-01
9.508498013019561768e-02 -1.570370793342590332e-01 -1.224705390632152557e-02 -1.106067821383476257e-01 1.521424502134323120e-01 -4.077893868088722229e-02 9.738560765981674194e-02 -7.788529247045516968e-02 -2.001393735408782959e-01 -1.045209020376205444e-01 1.308493912220001221e-01 -3.566909730434417725e-01 8.197058737277984619e-02 2.869728803634643555e-01 1.643540859222412109e-01 1.151460707187652588e-01 2.983039617538452148e-01 2.081010490655899048e-01 -1.997125446796417236e-01 -2.116744220256805420e-01 9.736143052577972412e-03 -1.380862444639205933e-01 -2.156278491020202637e-01 -1.606477200984954834e-01 -1.047680452466011047e-01 8.297035098075866699e-02 -5.410027503967285156e-02 -9.317117184400558472e-02 -4.021932482719421387e-01 -1.401202678680419922e-01 2.149760574102401733e-01 1.528263241052627563e-01
-3.427608013153076172e-01 -1.030538156628608704e-01 -1.206887215375900269e-01 -9.069731831550598145e-02 -1.427996009588241577e-01 -2.947890199720859528e-02 -2.569805681705474854e-01 1.941179782152175903e-01 -1.587571203708648682e-01 3.085997998714447021e-01 1.014917790889739990e-01 4.222411289811134338e-02 2.762784957885742188e-01 -1.183230057358741760e-01 1.574297100305557251e-01 -3.847893560305237770e-03 3.091648519039154053e-01 2.578987479209899902e-01 -1.600692272186279297e-01 -5.956499651074409485e-02 2.505556046962738037e-01 6.727057695388793945e-02 -2.964245378971099854e-01 2.768020890653133392e-02 5.805286020040512085e-02 1.427490413188934326e-01 -1.042243316769599915e-01 -1.838141381740570068e-01 -2.796125039458274841e-02 -1.156512349843978882e-01 1.264479160308837891e-01 1.752870827913284302e-01
1.904643625020980835e-01 -2.805185914039611816e-01 -1.457841992378234863e-01 -1.817041337490081787e-01 8.695319294929504395e-02 1.550619751214981079e-01 -1.484778970479965210e-01 5.136170983314514160e-02 1.384538114070892334e-01 1.153565198183059692e-01 2.880946993827819824e-01 8.180443197488784790e-02 -7.853526622056961060e-02 1.990472525358200073e-01 5.556757003068923950e-02 -6.347769498825073242e-02 4.384044110774993896e-01 3.180376887321472168e-01 1.407055407762527466e-01 -1.066171452403068542e-01 1.943239718675613403e-01 4.434251785278320312e-02 -2.144849449396133423e-01 3.805343061685562134e-02 -2.013769149780273438e-01 -1.578890234231948853e-01 -1.056449785828590393e-01 1.911087036132812500e-01 -2.465856224298477173e-01 7.265873998403549194e-02 8.970861881971359253e-02 2.035841345787048340e-02
-1.081948261708021164e-02 -3.170055523514747620e-02 2.097473107278347015e-02 -1.679474413394927979e-01 -4.890057444572448730e-02 6.897420436143875122e-02 -1.917483359575271606e-01 -5.230402201414108276e-02 -3.191749453544616699e-01 -6.263037770986557007e-02 1.160364970564842224e-01 -2.790328264236450195e-01 9.708797931671142578e-02 2.268521636724472046e-01 1.538656204938888550e-01 -1.826502233743667603e-01 5.676051601767539978e-02 6.383061408996582031e-02 7.018419355154037476e-02 -9.742361307144165039e-02 2.501149475574493408e-01 2.148014754056930542e-01 -5.972186103463172913e-03 1.973734200000762939e-01 -3.092190325260162354e-01 -1.242851838469505310e-01 -4.560127258300781250e-01 -1.448811739683151245e-01 -1.595947593450546265e-01 1.799247562885284424e-01 -1.920358240604400635e-01 6.642414629459381104e-02
-3.940100371837615967e-01 -2.955240309238433838e-01 -1.078824773430824280e-01 -8.396432548761367798e-02 6.102331727743148804e-02 8.970496803522109985e-02 -7.855076342821121216e-02 1.790585368871688843e-01 -6.538429111242294312e-02 5.376771092414855957e-02 1.813354492187500000e-01 -2.491405904293060303e-01 2.586820423603057861e-01 -1.164237856864929199e-01 1.383034735918045044e-01 2.541159093379974365e-02 -1.276179552078247070e-01 2.331097573041915894e-01 1.470600813627243042e-01 4.502951353788375854e-02 2.932516336441040039e-01 5.349103733897209167e-02 -1.800553798675537109e-01 9.271904826164245605e-02 -2.919318526983261108e-02 2.289150655269622803e-01 1.062335297465324402e-01 -6.313616037368774414e-02 -2.532548606395721436e-01 -4.494014754891395569e-02 3.567911386489868164e-01 1.506263855844736099e-02
-3.155562654137611389e-02 -1.853884607553482056e-01 -2.467040419578552246e-01 -1.451031565666198730e-01 -1.534263640642166138e-01 1.058995947241783142e-01 4.642846807837486267e-02 3.533712401986122131e-02 -3.542910218238830566e-01 -5.563290044665336609e-02 1.072234660387039185e-01 -3.935205638408660889e-01 -7.641959935426712036e-02 1.173054799437522888e-01 -7.145923376083374023e-02 2.403020411729812622e-01 1.517868340015411377e-01 1.450225263833999634e-01 -3.609193861484527588e-02 -2.577413618564605713e-01 -1.698214560747146606e-01 1.866143494844436646e-01 -2.315011769533157349e-01 -8.686549216508865356e-02 -3.297053575515747070e-01 -2.134290188550949097e-01 -9.071730077266693115e-02 1.255952715873718262e-01 -1.702528148889541626e-01 -5.255770310759544373e-02 1.294291205704212189e-02 1.426557153463363647e-01
7.165750861167907715e-02 -1.439820975065231323e-01 -1.461495365947484970e-02 3.451032564043998718e-02 -4.677367210388183594e-02 -1.150917261838912964e-01 -3.422888815402984619e-01 -5.898690223693847656e-02 -3.817684203386306763e-02 -3.258641362190246582e-01 4.541139304637908936e-01 -4.221102967858314514e-02 2.358411997556686401e-01 1.059207841753959656e-01 2.113579213619232178e-01 2.959083020687103271e-01 1.129096932709217072e-02 3.153737783432006836e-01 -8.475640416145324707e-02 -1.078758686780929565e-01 1.487741321325302124e-01 1.044004708528518677e-01 -7.552912831306457520e-02 2.081542275846004486e-03 -1.124489028006792068e-02 6.980660557746887207e-02 -4.478523135185241699e-02 7.613582909107208252e-02 1.078832801431417465e-02 8.140821754932403564e-02 3.335953354835510254e-01 1.842605024576187134e-01
2.001671344041824341e-01 -2.556568682193756104e-01 -2.191428393125534058e-01 -6.667466461658477783e-02 3.480276465415954590e-02 1.466375403106212616e-02 -7.365304976701736450e-02 1.827489286661148071e-01 5.459640920162200928e-02 5.604871734976768494e-02 2.504635453224182129e-01 -2.721201479434967041e-01 3.192755877971649170e-01 -1.839267015457153320e-01 1.123658493161201477e-01 -6.687943637371063232e-02 -5.102876201272010803e-02 1.388840675354003906e-01 -7.010802626609802246e-02 1.258915103971958160e-02 1.869043707847595215e-01 -1.756356842815876007e-02 -2.314715087413787842e-01 4.139410257339477539e-01 7.437476515769958496e-02 -7.812786847352981567e-02 -1.410861462354660034e-01 -1.347317397594451904e-01 -1.970963031053543091e-01 -2.320991158485412598e-01 2.231425940990447998e-01 -1.635529696941375732e-01
-1.876975446939468384e-01 -2.402084469795227051e-01 7.148645073175430298e-02 -1.592020243406295776e-01 -4.504144564270973206e-02 -5.887568369507789612e-02 -1.358627974987030029e-01 1.371052861213684082e-01 -2.196056693792343140e-01 1.309791058301925659e-01 1.444877237081527710e-01 -1.285165399312973022e-01 3.106002807617187500e-01 -1.443032026290893555e-01 7.851721346378326416e-02 5.297216400504112244e-02 -1.376065909862518311e-01 2.691047191619873047e-01 2.800845503807067871e-01 -5.595728009939193726e-02 -5.865118652582168579e-02 7.332488149404525757e-02 -3.747493624687194824e-01 2.240332514047622681e-01 -1.782551556825637817e-01 2.278122454881668091e-01 -2.326506078243255615e-01 -6.017293408513069153e-02 -1.005697995424270630e-01 -6.012975424528121948e-02 2.204221934080123901e-01 1.694344580173492432e-01
-1.924881488084793091e-01 1.072450205683708191e-01 3.161489069461822510e-01 -1.362793892621994019e-01 1.399055719375610352e-01 7.301393151283264160e-02 -2.156235873699188232e-01 7.686732709407806396e-02 -1.461816728115081787e-01 1.630845218896865845e-01 3.750025331974029541e-01 -2.631704807281494141e-01 9.766413271427154541e-02 -2.380928210914134979e-02 1.519019752740859985e-01 2.966112457215785980e-02 2.694790624082088470e-02 3.683264851570129395e-01 4.357352852821350098e-02 -2.180963158607482910e-01 -4.442392662167549133e-02 -9.691008180379867554e-02 -2.266508042812347412e-01 -8.822294324636459351e-02 -2.357181906700134277e-01 -2.378083765506744385e-01 1.792034506797790527e-01 -2.790345437824726105e-02 -1.889522969722747803e-01 1.287376582622528076e-01 8.427302539348602295e-02 5.428252741694450378e-02
-9.514566510915756226e-02 -4.714663028717041016e-01 9.993281960487365723e-02 -3.702830970287322998e-01 9.808374941349029541e-02 2.275550067424774170e-01 -3.557766601443290710e-02 1.123928427696228027e-01 -2.877148427069187164e-02 3.324190899729728699e-02 6.331133842468261719e-02 -2.592133879661560059e-01 -1.280610915273427963e-02 -9.509807825088500977e-02 8.485057204961776733e-02 -4.206850659102201462e-03 1.614238023757934570e-01 3.328517079353332520e-01 -1.173438504338264465e-01 -2.473358660936355591e-01 2.253209613263607025e-02 1.127646416425704956e-01 1.096588894724845886e-01 8.843572437763214111e-02 -1.372400522232055664e-01 -1.613328456878662109e-01 -1.939277052879333496e-01 7.652263343334197998e-02 -4.038280248641967773e-02 -1.935306787490844727e-01 1.743837296962738037e-01 -2.324438244104385376e-01
-8.930816501379013062e-02 -2.108422219753265381e-01 -1.079876720905303955e-01 -2.019233107566833496e-01 -1.026968657970428467e-01 1.742403060197830200e-01 -8.376791328191757202e-02 1.017922237515449524e-01 1.754013448953628540e-01 -8.743918687105178833e-02 4.382276535034179688e-01 3.453609719872474670e-02 1.127377077937126160e-01 -9.112482517957687378e-02 9.559691697359085083e-02 -2.837239503860473633e-01 1.210323125123977661e-01 1.804960817098617554e-01 3.174439072608947754e-01 -1.343134790658950806e-01 3.430220782756805420e-01 -1.613165438175201416e-01 -2.785330712795257568e-01 9.119235724210739136e-02 3.278793022036552429e-02 8.594597131013870239e-02 -2.687589824199676514e-01 8.368770778179168701e-02 1.234270352870225906e-02 -1.574384514242410660e-03 8.303506672382354736e-02 -6.467077881097793579e-02
-2.346331030130386353e-01 -7.269600033760070801e-02 1.704373806715011597e-01 -2.257804274559020996e-01 1.646329164505004883e-01 1.203268691897392273e-01 -2.065164148807525635e-01 -6.322364788502454758e-03 -1.434976607561111450e-01 1.722804754972457886e-01 2.038633376359939575e-01 -4.407689273357391357e-01 2.139406278729438782e-02 -9.630422294139862061e-02 2.923331856727600098e-01 -1.981938071548938751e-02 -6.972377002239227295e-02 3.308393359184265137e-01 -5.822939053177833557e-02 -1.195342466235160828e-01 6.122892349958419800e-02 1.763150095939636230e-01 -1.597383767366409302e-01 -4.210132732987403870e-02 -2.707663178443908691e-01 -1.507270336151123047e-01 1.646976619958877563e-01 1.392763257026672363e-01 -1.253710389137268066e-01 9.076042473316192627e-02 -1.603709012269973755e-01 8.556538820266723633e-02
2.493227599188685417e-03 -2.970498502254486084e-01 -3.039415925741195679e-02 -3.289257586002349854e-01 1.799125969409942627e-01 1.877430230379104614e-01 -1.087428927421569824e-01 -1.133005693554878235e-01 2.528809010982513428e-03 1.705154627561569214e-01 7.941599190235137939e-02 -4.492357745766639709e-02 1.126462314277887344e-02 2.111868858337402344e-01 2.157913893461227417e-01 1.263843625783920288e-01 2.772739529609680176e-01 3.295359313488006592e-01 4.407033324241638184e-02 -2.441788017749786377e-01 2.669069170951843262e-01 1.572613716125488281e-01 -3.902157545089721680e-01 -4.267518967390060425e-02 -1.935478299856185913e-02 -1.233024802058935165e-02 1.568431407213211060e-01 -2.154775895178318024e-02 -1.490797996520996094e-01 4.218880459666252136e-02 -7.918423973023891449e-03 -1.375875174999237061e-01
-7.140187919139862061e-02 -5.360926687717437744e-02 -2.670465409755706787e-02 -3.168151676654815674e-01 -1.755753308534622192e-01 2.159803062677383423e-01 -3.046137392520904541e-01 -3.003154098987579346e-01 -1.911661177873611450e-01 1.493330895900726318e-01 1.937927007675170898e-01 -2.226336598396301270e-01 -1.248889788985252380e-01 -4.983247444033622742e-02 2.004956603050231934e-01 2.497626692056655884e-01 -1.033476740121841431e-02 1.255586296319961548e-01 2.318169735372066498e-02 -1.591754518449306488e-02 -3.737191855907440186e-02 -2.611311851069331169e-03 -1.064461003988981247e-02 1.979059875011444092e-01 -4.070883691310882568e-01 -1.727358102798461914e-01 5.522230640053749084e-03 3.436962515115737915e-02 -1.823228895664215088e-01 2.448278069496154785e-01 -5.001416057348251343e-02 -1.185872778296470642e-01
-3.056294620037078857e-01 -3.143124580383300781e-01 -1.208797097206115723e-01 -1.030768528580665588e-01 6.213964521884918213e-02 -1.099014580249786377e-01 -2.662913799285888672e-01 1.281979680061340332e-01 -1.448065340518951416e-01 1.196728274226188660e-01 6.186930835247039795e-02 -2.855087220668792725e-01 1.968724429607391357e-01 -2.661095373332500458e-02 -2.108964323997497559e-02 1.525295227766036987e-01 2.041031718254089355e-01 1.085133478045463562e-01 9.754419326782226562e-02 1.681662350893020630e-02 2.772301435470581055e-01 2.320884913206100464e-01 -1.173834800720214844e-01 2.215533554553985596e-01 -5.266734585165977478e-02 1.778342276811599731e-01 -1.729378104209899902e-02 -1.524385157972574234e-02 -3.448534011840820312e-02 -2.635349519550800323e-02 3.711890578269958496e-01 -2.530872523784637451e-01
-6.190319359302520752e-02 -1.844051331281661987e-01 -1.616569459438323975e-01 -9.144011884927749634e-02 -3.000088930130004883e-01 4.516169056296348572e-02 -7.464276999235153198e-02 3.333671092987060547e-01 6.131286919116973877e-02 -2.402642043307423592e-03 8.861168473958969116e-02 -1.893863677978515625e-01 2.050561755895614624e-01 2.561761140823364258e-01 5.914642289280891418e-02 -1.404270678758621216e-01 3.267372846603393555e-01 4.419310390949249268e-02 -2.010288387537002563e-01 1.328240782022476196e-01 -1.019990071654319763e-02 -3.002481758594512939e-01 -2.888348698616027832e-01 2.193155139684677124e-01 -1.766676902770996094e-01 1.974422633647918701e-01 -1.722223311662673950e-01 -1.168731451034545898e-01 7.432387024164199829e-02 -1.188748888671398163e-02 -1.808371543884277344e-01 -1.079131849110126495e-02
2.698739469051361084e-01 3.467804193496704102e-02 -1.262552589178085327e-01 -1.382632851600646973e-01 2.888157591223716736e-02 3.355858623981475830e-01 -4.419453069567680359e-02 -3.407044336199760437e-02 -3.230542540550231934e-01 -5.767875909805297852e-02 2.676899135112762451e-01 -2.515618801116943359e-01 2.582143247127532959e-01 2.239783108234405518e-01 3.339343145489692688e-02 1.293229609727859497e-01 2.261911034584045410e-01 -1.811903715133666992e-01 2.637931331992149353e-02 -1.189006716012954712e-01 3.391379117965698242e-01 -1.379714161157608032e-01 -1.366377770900726318e-01 2.586394920945167542e-02 -2.824801206588745117e-01 1.590188443660736084e-01 -7.687091827392578125e-02 5.499707162380218506e-02 -4.167250916361808777e-02 1.451495885848999023e-01 2.470132894814014435e-02 -8.592806011438369751e-02
-1.999702155590057373e-01 2.823181450366973877e-01 -1.406583338975906372e-01 -2.926084697246551514e-01 2.510881517082452774e-03 2.534871995449066162e-01 5.492534488439559937e-02 8.727698773145675659e-02 -2.915573120117187500e-01 -2.662529982626438141e-02 3.566797077655792236e-01 -3.742830455303192139e-01 5.504060164093971252e-02 7.452384382486343384e-02 2.724026516079902649e-02 2.271091341972351074e-01 -1.363963931798934937e-01 2.264378517866134644e-01 -5.632463097572326660e-02 -7.609157264232635498e-02 2.482931762933731079e-01 -4.920787364244461060e-02 -3.396683558821678162e-02 1.733520627021789551e-01 -3.453686460852622986e-02 8.279084414243698120e-02 4.466515406966209412e-02 1.142746657133102417e-01 -1.045610159635543823e-01 -1.341322660446166992e-01 1.193578243255615234e-01 -2.137604057788848877e-01
7.043866813182830811e-02 -5.302161723375320435e-02 -4.748842492699623108e-02 -2.044364996254444122e-02 -1.343224644660949707e-01 -1.907470524311065674e-01 -2.805064320564270020e-01 -1.515237838029861450e-01 -2.590861357748508453e-02 -3.087391853332519531e-01 4.353164434432983398e-01 -6.114928051829338074e-02 1.046985685825347900e-01 8.164824917912483215e-03 2.216427177190780640e-01 2.507030665874481201e-01 4.547780007123947144e-02 4.558886587619781494e-01 -5.634969100356101990e-02 3.648896887898445129e-02 1.012147143483161926e-01 -1.961297541856765747e-01 -2.454704791307449341e-01 9.875838458538055420e-02 1.067170314490795135e-02 1.820901036262512207e-01 2.789359912276268005e-02 2.626834623515605927e-02 6.252530217170715332e-02 6.362450122833251953e-02 2.090956717729568481e-01 4.123148322105407715e-02
-2.078611105680465698e-01 -1.475216895341873169e-01 3.417639806866645813e-02 -1.956615410745143890e-02 2.591161727905273438e-01 1.195128038525581360e-01 6.456066668033599854e-02 1.161209270358085632e-01 -1.416785269975662231e-01 -2.568395137786865234e-01 2.311149090528488159e-01 -1.104012653231620789e-01 1.358793079853057861e-01 -9.577659517526626587e-02 4.241515994071960449e-01 -1.825380325317382812e-01 8.382714539766311646e-02 1.243362948298454285e-01 -6.329701840877532959e-02 1.513374447822570801e-01 1.689737588167190552e-01 2.073896229267120361e-01 -4.693360999226570129e-02 1.822293102741241455e-01 -3.681905865669250488e-01 -8.268970251083374023e-02 -1.291439533233642578e-01 1.729571819305419922e-01 -1.983058750629425049e-01 1.030779853463172913e-01 2.006982266902923584e-01 7.941807061433792114e-02
8.225758373737335205e-02 -9.857648611068725586e-02 1.174852848052978516e-01 3.124863607808947563e-03 -3.157374858856201172e-01 9.478878974914550781e-02 -3.165531158447265625e-02 1.178465262055397034e-01 -8.816027641296386719e-02 8.656042069196701050e-02 2.791195213794708252e-01 -2.309759706258773804e-01 6.445650756359100342e-02 -2.520801424980163574e-01 1.631008088588714600e-01 2.717097848653793335e-02 3.120492100715637207e-01 1.568256169557571411e-01 8.390143513679504395e-02 -5.605609342455863953e-02 1.562607735395431519e-01 6.933422293514013290e-03 3.589139506220817566e-02 2.659538388252258301e-01 -1.706049144268035889e-01 7.990740414243191481e-05 -3.813463747501373291e-01 1.307654827833175659e-01 -3.732391595840454102e-01 -7.424918562173843384e-02 1.960346698760986328e-01 3.256628662347793579e-02
-1.039287447929382324e-02 9.164027124643325806e-02 -1.136579439043998718e-01 -3.480412960052490234e-01 1.214181333780288696e-01 -1.192127168178558350e-01 -1.813872605562210083e-01 -1.646106690168380737e-01 -1.724933087825775146e-01 -3.849610220640897751e-03 1.174758970737457275e-01 -3.010445237159729004e-01 2.008539438247680664e-01 -4.318606853485107422e-02 -1.055902689695358276e-01 -7.038990734145045280e-04 8.149212598800659180e-02 8.076179772615432739e-02 -1.105142477899789810e-02 -4.426192641258239746e-01 3.738129138946533203e-01 6.186889950186014175e-03 -9.060698747634887695e-02 1.649442464113235474e-01 -2.137790471315383911e-01 -7.390069961547851562e-02 -2.788128554821014404e-01 2.497942000627517700e-02 1.952291652560234070e-02 -2.256069481372833252e-01 -5.479979142546653748e-02 1.128849238157272339e-01
-2.393906377255916595e-02 -4.784222319722175598e-02 1.313453912734985352e-01 -2.627647519111633301e-01 8.718470484018325806e-02 9.231407940387725830e-02 -2.988655678927898407e-02 1.324519664049148560e-01 5.147670581936836243e-02 1.289824843406677246e-01 4.049414098262786865e-01 -2.775139212608337402e-01 3.934238851070404053e-02 -2.008081972599029541e-02 1.588242314755916595e-02 1.195799484848976135e-01 3.311557173728942871e-01 3.991714119911193848e-01 -2.548596076667308807e-02 -2.146622240543365479e-01 1.696774922311306000e-02 1.473611891269683838e-01 -1.976885050535202026e-01 2.575635910034179688e-01 -2.315001338720321655e-01 2.320623099803924561e-01 1.090915203094482422e-01 1.494789263233542442e-03 1.676159352064132690e-01 -7.276078313589096069e-02 -5.440133810043334961e-02 -2.548195980489253998e-02
1.507825404405593872e-01 -2.710176706314086914e-01 3.114401735365390778e-02 -4.870527386665344238e-01 1.044108942151069641e-01 -9.480827301740646362e-02 -2.133872210979461670e-01 -2.265646755695343018e-01 -1.400562226772308350e-01 -2.233475893735885620e-01 1.275183167308568954e-02 -1.078536361455917358e-01 2.661590576171875000e-01 1.485578864812850952e-01 -9.998683817684650421e-03 9.387570619583129883e-02 7.158685475587844849e-02 5.015975236892700195e-02 -5.251334980130195618e-02 -2.056138813495635986e-01 1.232169419527053833e-01 -3.106690943241119385e-01 -2.816357910633087158e-01 1.584410071372985840e-01 1.611549966037273407e-02 1.638919711112976074e-01 -1.243516951799392700e-01 3.330146521329879761e-02 -2.006088942289352417e-02 2.227292805910110474e-01 5.235763266682624817e-02 2.258431911468505859e-02
-2.475327998399734497e-01 -1.151683032512664795e-01 -1.008959710597991943e-01 -2.232414782047271729e-01 1.215266510844230652e-01 2.077253162860870361e-01 -2.217515856027603149e-01 2.016590675339102745e-03 2.439907640218734741e-01 -1.247857511043548584e-01 2.102726995944976807e-01 -1.965200752019882202e-01 5.905942246317863464e-02 9.226006455719470978e-03 1.482156217098236084e-01 -1.809238456189632416e-02 4.431331753730773926e-01 3.257479071617126465e-01 -3.075390495359897614e-02 -8.203211426734924316e-02 2.325562834739685059e-01 3.858093917369842529e-01 6.281671673059463501e-02 4.134972766041755676e-02 4.318427294492721558e-03 1.467734854668378830e-02 -2.042903900146484375e-01 -4.442993924021720886e-02 -1.094963680952787399e-02 -7.215236127376556396e-02 7.673531770706176758e-02 2.543745189905166626e-02
[truncated: 3,272,862 more chars]
