# Supplementary material for: The Language of Innovation
Source: PLoS One. 2020 Apr 30;15(4):e0230107. doi: 10.1371/journal.pone.0230107 (PMC7194493; doi:10.1371/journal.pone.0230107)
Supplement: S7 File — (GZ) [file pone.0230107.s007.tar.gz › 1985-1989/V2Run_24_VS_4500_embeddings1985-1989ED32.txt]

-2.106477916240692139e-01 -1.084147617220878601e-01 -1.115507632493972778e-01 1.694604158401489258e-01 -2.030919790267944336e-01 -3.144529759883880615e-01 1.042718514800071716e-01 1.565941795706748962e-02 -3.864113092422485352e-01 -2.629771083593368530e-02 2.947803437709808350e-01 2.215219885110855103e-01 1.282920390367507935e-01 -7.268697768449783325e-02 1.214355155825614929e-01 1.919012069702148438e-01 -1.406318545341491699e-01 6.584080308675765991e-02 1.456795632839202881e-01 -7.428543269634246826e-02 2.576033771038055420e-01 1.508444696664810181e-01 -4.681843798607587814e-03 4.887235537171363831e-02 -8.283159881830215454e-02 -2.207121811807155609e-02 2.475956529378890991e-01 -9.354238212108612061e-02 -1.688484847545623779e-01 7.077893614768981934e-02 1.188682671636343002e-02 -3.724794685840606689e-01
-5.374628677964210510e-02 -3.310731947422027588e-01 -1.093879714608192444e-01 5.590404570102691650e-02 1.214246898889541626e-01 -3.617157414555549622e-02 -4.151079058647155762e-02 -4.893416166305541992e-02 -3.145460486412048340e-01 1.988279074430465698e-01 -1.422506477683782578e-02 2.237497456371784210e-02 6.988028436899185181e-02 -1.938439905643463135e-01 2.283679395914077759e-01 3.570481017231941223e-02 -1.466758400201797485e-01 -2.260053306818008423e-01 -1.527442969381809235e-02 -1.392429322004318237e-01 -2.926384471356868744e-02 1.704952865839004517e-01 2.471737563610076904e-01 2.799040079116821289e-01 -5.695391446352005005e-02 1.828518807888031006e-01 2.058605998754501343e-01 -2.066269516944885254e-01 -3.155809268355369568e-02 4.446082189679145813e-02 4.003580510616302490e-01 -2.656864821910858154e-01
-9.544010460376739502e-02 -3.292298614978790283e-01 -8.438956737518310547e-02 1.085946038365364075e-01 -7.331363111734390259e-02 4.862371459603309631e-02 1.230787187814712524e-01 1.150484383106231689e-01 -4.390426352620124817e-02 6.364851444959640503e-02 -3.100083582103252411e-02 9.701126068830490112e-02 6.089158356189727783e-02 -3.507578000426292419e-02 -2.352649122476577759e-01 1.425291746854782104e-01 1.758015453815460205e-01 -9.493976086378097534e-02 1.154821962118148804e-01 -1.053246930241584778e-01 2.822385355830192566e-02 1.034762710332870483e-01 -1.803271025419235229e-01 2.503024041652679443e-01 3.921122550964355469e-01 -1.699141412973403931e-01 1.747532784938812256e-01 -1.124029234051704407e-01 1.175379287451505661e-02 8.155047148466110229e-02 3.863091468811035156e-01 -4.215043187141418457e-01
-1.506451219320297241e-01 -3.631102442741394043e-01 -1.455829888582229614e-01 -8.096544444561004639e-02 -1.447881944477558136e-02 -2.538456618785858154e-01 1.506236940622329712e-01 -1.300516724586486816e-01 -6.019390001893043518e-02 4.770571589469909668e-01 -5.770163983106613159e-02 9.963343292474746704e-02 6.814785301685333252e-02 -1.671550273895263672e-01 -2.074135243892669678e-01 1.282971948385238647e-01 -2.300101965665817261e-01 -8.788803219795227051e-02 2.158804833889007568e-01 -2.090517729520797729e-01 2.575092613697052002e-01 2.361701428890228271e-01 1.550848186016082764e-01 7.643940299749374390e-02 1.472813636064529419e-02 -8.618301711976528168e-03 5.342366918921470642e-02 -1.207245141267776489e-01 -5.814014375209808350e-02 3.236703947186470032e-02 1.971770823001861572e-01 -1.139575615525245667e-01
1.523503214120864868e-01 -3.154319226741790771e-01 -2.061669081449508667e-01 2.294460497796535492e-02 2.146931588649749756e-01 -6.142485141754150391e-02 1.504300683736801147e-01 -2.318766899406909943e-02 4.073196649551391602e-02 3.111018240451812744e-01 1.473580151796340942e-01 1.721808165311813354e-01 -2.403914779424667358e-01 -8.518044650554656982e-02 1.057465448975563049e-01 1.845975816249847412e-01 -3.704538345336914062e-01 6.995481997728347778e-02 9.805934503674507141e-03 -7.418975979089736938e-02 -8.555269241333007812e-02 -2.363926321268081665e-01 -1.126944366842508316e-02 -2.723887190222740173e-02 1.178850680589675903e-01 -8.736228197813034058e-02 1.987212598323822021e-01 -2.141472101211547852e-01 -9.014580398797988892e-02 -2.627784758806228638e-02 1.660894006490707397e-01 -3.821530044078826904e-01
-1.422643959522247314e-01 -2.886356413364410400e-01 -7.689045369625091553e-02 -2.087469585239887238e-02 2.727735638618469238e-01 -9.971594810485839844e-02 4.547244906425476074e-01 9.779582172632217407e-02 -3.741630539298057556e-02 4.005359709262847900e-01 1.275490522384643555e-01 -3.370350971817970276e-02 -5.889041349291801453e-02 -1.008682418614625931e-02 4.752291738986968994e-02 1.257554441690444946e-01 -9.891657158732414246e-03 -3.476318717002868652e-02 9.362034499645233154e-02 -1.271136850118637085e-01 1.200315579771995544e-01 -1.233719885349273682e-01 -1.291213780641555786e-01 -6.725346297025680542e-02 1.742133200168609619e-01 -9.916800260543823242e-02 2.112343907356262207e-01 -1.502042114734649658e-01 -2.459360361099243164e-01 2.274276912212371826e-01 1.828110218048095703e-01 -2.418525665998458862e-01
-1.293635517358779907e-01 -2.194901108741760254e-01 -1.768558174371719360e-01 -2.395501583814620972e-01 -7.016266696155071259e-03 -1.699008196592330933e-01 7.234416157007217407e-02 5.042950809001922607e-02 -1.753158718347549438e-01 1.758158653974533081e-01 -1.993755847215652466e-01 1.639952957630157471e-01 -6.206504255533218384e-02 1.328416019678115845e-01 1.847981959581375122e-01 2.481380999088287354e-01 -7.371434569358825684e-02 -3.040666691958904266e-02 1.344476789236068726e-01 -1.018753647804260254e-01 -1.329047530889511108e-01 -1.690571606159210205e-01 -2.312480658292770386e-01 5.205568671226501465e-02 2.676081359386444092e-01 -1.063766777515411377e-01 1.989346891641616821e-01 1.219730079174041748e-02 -1.531642228364944458e-01 2.194194793701171875e-01 3.679750263690948486e-01 -3.119526505470275879e-01
2.767181210219860077e-02 -3.249093294143676758e-01 -1.006680130958557129e-01 9.083445370197296143e-02 -2.842851169407367706e-02 2.676866389811038971e-02 2.619541883468627930e-01 -7.899676263332366943e-02 -9.423063695430755615e-02 3.756985068321228027e-01 -3.605507314205169678e-01 -4.817150533199310303e-02 -1.436023861169815063e-01 -1.104618534445762634e-01 -5.889108404517173767e-02 1.094156056642532349e-01 -1.144175007939338684e-01 -1.295178532600402832e-01 2.654375135898590088e-01 -1.955935955047607422e-01 6.801011413335800171e-02 1.926716268062591553e-01 9.555925428867340088e-02 3.036029934883117676e-01 -1.053450107574462891e-01 -2.041437625885009766e-01 3.028913959860801697e-02 -5.308458348736166954e-04 -1.340124011039733887e-01 6.806144863367080688e-02 2.027314901351928711e-01 -2.631968557834625244e-01
2.625258173793554306e-03 -2.425958961248397827e-01 -1.703089326620101929e-01 8.321575075387954712e-02 -9.623850136995315552e-02 -1.038638427853584290e-01 -6.202955543994903564e-02 -6.030328944325447083e-02 -2.604668140411376953e-01 3.107043206691741943e-01 2.845034003257751465e-02 1.344438344240188599e-01 1.386847533285617828e-02 1.619273424148559570e-01 -2.256492152810096741e-03 3.334655761718750000e-01 -1.134258955717086792e-01 -2.349860072135925293e-01 2.929001748561859131e-01 -3.654209971427917480e-01 1.334913820028305054e-01 -6.526824086904525757e-02 1.531946957111358643e-01 2.088057100772857666e-01 -1.157423257827758789e-01 2.219170928001403809e-01 1.840679645538330078e-01 -1.053473055362701416e-01 -9.087833017110824585e-02 -1.420906633138656616e-01 2.063684761524200439e-01 3.975621610879898071e-02
7.759132981300354004e-02 1.602400280535221100e-02 -2.535156905651092529e-02 -9.157712012529373169e-02 -1.517666131258010864e-01 -1.267975419759750366e-01 2.449615597724914551e-01 4.468420520424842834e-03 -4.152495861053466797e-01 2.958415448665618896e-01 -1.776288151741027832e-01 2.280080467462539673e-01 -2.933938205242156982e-01 -5.165923014283180237e-02 2.305019348859786987e-01 3.381285667419433594e-01 -5.043352767825126648e-02 1.196404695510864258e-01 1.732654124498367310e-02 1.988181285560131073e-02 2.907347083091735840e-01 -2.601143904030323029e-02 -5.704175215214490891e-03 -1.137557178735733032e-01 2.632791735231876373e-02 3.657029941678047180e-02 1.075082197785377502e-01 1.745896339416503906e-01 -2.026280313730239868e-01 2.214803993701934814e-01 -2.391882054507732391e-02 -1.880666762590408325e-01
-1.264237314462661743e-01 -3.854246139526367188e-01 -2.692053616046905518e-01 3.027553670108318329e-02 1.687247753143310547e-01 -8.057868480682373047e-02 -6.302245706319808960e-02 -1.074382141232490540e-01 -1.895496845245361328e-01 1.534214764833450317e-01 1.414132863283157349e-01 2.365349531173706055e-01 1.126383692026138306e-01 7.526773214340209961e-02 1.529293060302734375e-01 2.007296830415725708e-01 2.035952955484390259e-01 -2.760220170021057129e-01 2.895379960536956787e-01 -2.771235406398773193e-01 -4.680898785591125488e-02 2.450329363346099854e-01 1.151970624923706055e-01 1.052488908171653748e-01 -1.149216890335083008e-01 2.407018095254898071e-02 1.176415160298347473e-01 9.099721163511276245e-02 -2.618003636598587036e-02 -8.364138007164001465e-02 1.919731944799423218e-01 -2.210538387298583984e-01
-3.045726120471954346e-01 -1.819690167903900146e-01 -2.079045921564102173e-01 2.656275779008865356e-02 1.621798425912857056e-01 -3.416654765605926514e-01 1.020391434431076050e-01 -7.602506875991821289e-02 -1.714830696582794189e-01 2.637242674827575684e-01 -1.728076189756393433e-01 5.394136533141136169e-02 -6.865091621875762939e-02 7.100034505128860474e-02 -1.596171557903289795e-01 4.043955802917480469e-01 -2.137245237827301025e-01 -4.714620485901832581e-02 1.762697398662567139e-01 1.259569376707077026e-01 -5.619722604751586914e-02 1.132754534482955933e-01 2.240863591432571411e-01 -1.251989789307117462e-02 2.159891277551651001e-02 -1.916828379034996033e-02 1.528385430574417114e-01 -1.259801834821701050e-01 -2.290565818548202515e-01 1.001025736331939697e-01 3.699241951107978821e-02 -2.744970321655273438e-01
-1.715763211250305176e-01 -3.892674148082733154e-01 1.955391913652420044e-01 -3.367726206779479980e-01 5.140657350420951843e-02 -3.084539175033569336e-01 4.851023107767105103e-02 2.583532035350799561e-01 -9.600025415420532227e-02 9.029556065797805786e-02 3.545130044221878052e-02 1.867934614419937134e-01 -5.973527953028678894e-02 -4.845460504293441772e-02 -1.753267347812652588e-01 2.236256897449493408e-01 5.509291961789131165e-02 -1.294442713260650635e-01 6.016861647367477417e-02 -2.759653627872467041e-01 1.840011030435562134e-01 -1.055058762431144714e-01 1.422564405947923660e-02 -1.271104216575622559e-01 1.184477955102920532e-01 -3.580652922391891479e-02 2.611634135246276855e-01 -1.440117508172988892e-01 4.336415603756904602e-02 6.834699958562850952e-02 1.856934279203414917e-01 -2.326066642999649048e-01
-3.864054381847381592e-01 -2.447700351476669312e-01 9.033056907355785370e-03 4.792844131588935852e-02 2.736952155828475952e-02 -3.435215055942535400e-01 1.353385150432586670e-01 -1.373919546604156494e-01 -1.200586259365081787e-01 1.833013296127319336e-01 2.080187350511550903e-01 2.365807294845581055e-01 -3.146756291389465332e-01 2.996449172496795654e-01 3.412896767258644104e-02 4.257616400718688965e-02 -1.233632676303386688e-02 -1.091477423906326294e-01 2.390517666935920715e-02 -2.503958344459533691e-01 2.596059143543243408e-01 6.210390850901603699e-02 6.800074130296707153e-02 -1.099115610122680664e-02 -2.600231952965259552e-02 2.834651172161102295e-01 3.285163268446922302e-02 1.972156390547752380e-02 5.090053658932447433e-03 2.542126737534999847e-02 1.760338693857192993e-01 -1.670951098203659058e-01
9.107709676027297974e-02 -3.859048485755920410e-01 -2.790447473526000977e-01 1.230574101209640503e-01 1.928469687700271606e-01 4.089862853288650513e-02 -8.559505455195903778e-03 -7.467812858521938324e-03 -5.152416229248046875e-02 3.133454620838165283e-01 8.881685882806777954e-02 2.100654691457748413e-02 -8.541221171617507935e-02 9.866724163293838501e-02 6.133933551609516144e-03 4.313661158084869385e-01 -7.991389371454715729e-03 -2.282793968915939331e-01 1.342379748821258545e-01 -1.870682835578918457e-01 1.920172870159149170e-01 -5.037427321076393127e-02 2.884289622306823730e-01 3.872657543979585171e-06 -5.993773788213729858e-02 -8.648927509784698486e-02 -2.533361315727233887e-02 -1.278897225856781006e-01 8.911401033401489258e-02 -7.642755657434463501e-02 2.134060859680175781e-01 -2.885873615741729736e-01
-1.987678706645965576e-01 -3.244934976100921631e-01 -8.542855829000473022e-02 -3.971071541309356689e-02 7.188592106103897095e-02 -2.890585958957672119e-01 1.625332683324813843e-01 3.608389943838119507e-02 -2.141375839710235596e-01 1.326677352190017700e-01 1.114619001746177673e-01 1.838294118642807007e-01 -4.168255627155303955e-02 3.246083557605743408e-01 4.417834430932998657e-02 -5.088145844638347626e-03 -1.822647601366043091e-01 5.561187863349914551e-03 -2.570822238922119141e-01 -2.378971725702285767e-01 2.563391029834747314e-01 8.823889493942260742e-02 1.913241595029830933e-01 1.988572031259536743e-01 5.992341786623001099e-02 -5.461094435304403305e-03 1.898933053016662598e-01 1.387500762939453125e-01 -1.219844147562980652e-01 1.465867608785629272e-01 3.693420067429542542e-02 -3.299606442451477051e-01
5.796921998262405396e-02 -2.120572924613952637e-01 -2.931088767945766449e-02 -9.464472532272338867e-02 1.297749876976013184e-01 -2.741311788558959961e-01 3.533961772918701172e-01 8.487677574157714844e-02 1.737343519926071167e-01 1.739998608827590942e-01 -8.960464596748352051e-02 1.005027815699577332e-01 -1.305281370878219604e-01 -6.077481806278228760e-02 4.197676852345466614e-02 1.878655999898910522e-01 -1.345277577638626099e-01 -3.375002741813659668e-01 1.653353124856948853e-01 -1.150282099843025208e-01 1.062920019030570984e-01 -2.532123625278472900e-01 1.078821793198585510e-01 -3.680736199021339417e-02 3.529262170195579529e-02 -1.633142530918121338e-01 3.316870033740997314e-01 -8.162633329629898071e-02 -2.270797491073608398e-01 1.819246560335159302e-01 2.931128442287445068e-01 -7.241218537092208862e-02
-2.456619441509246826e-01 -1.977439671754837036e-01 5.438864976167678833e-02 -7.566820085048675537e-02 -9.948564320802688599e-02 -1.303506493568420410e-01 4.186178371310234070e-02 3.596011102199554443e-01 -2.692003250122070312e-01 2.728958148509263992e-03 2.783944457769393921e-02 3.402111232280731201e-01 -3.073883950710296631e-01 -1.606535762548446655e-01 2.421616762876510620e-01 2.261424250900745392e-02 -5.411305651068687439e-02 -3.087855130434036255e-02 2.904080152511596680e-01 1.801502108573913574e-01 8.243795484304428101e-02 3.131810203194618225e-02 1.269618570804595947e-01 7.762797921895980835e-02 6.618321686983108521e-02 5.405006185173988342e-02 3.704879283905029297e-01 5.682026222348213196e-02 -2.393586635589599609e-01 -1.612115278840065002e-02 9.599261730909347534e-02 -1.761801913380622864e-02
-1.928307319758459926e-04 -1.033046245574951172e-01 -2.756360769271850586e-01 2.325391322374343872e-01 -2.347867339849472046e-01 -3.661815524101257324e-01 8.995265513658523560e-02 1.810656487941741943e-01 -1.039950177073478699e-01 1.335562318563461304e-01 -3.204340338706970215e-01 7.995652407407760620e-02 -1.315685510635375977e-01 -1.953944861888885498e-01 1.288435459136962891e-01 1.438228338956832886e-01 3.850506246089935303e-02 2.851093560457229614e-02 2.138805836439132690e-01 4.349362105131149292e-02 3.016819059848785400e-01 2.869761548936367035e-02 2.193622142076492310e-01 3.788526356220245361e-02 2.788979411125183105e-01 -3.188860043883323669e-02 9.065669775009155273e-02 2.247088849544525146e-01 -2.859865687787532806e-02 3.610435128211975098e-02 1.208180636167526245e-01 -2.305114269256591797e-01
-2.254412695765495300e-02 -9.220889210700988770e-02 8.021823316812515259e-02 -1.571982651948928833e-01 5.827043578028678894e-02 -3.824014216661453247e-02 8.264360576868057251e-02 1.280190795660018921e-01 -6.888854503631591797e-02 1.837559342384338379e-01 1.103239431977272034e-01 1.378677487373352051e-01 7.045572251081466675e-02 1.843063533306121826e-01 9.733506292104721069e-02 2.215984761714935303e-01 -1.560627222061157227e-01 1.214711740612983704e-01 1.376284360885620117e-01 -2.382392622530460358e-02 -1.888857455924153328e-03 1.844246685504913330e-01 -1.249115634709596634e-02 2.144110351800918579e-01 -2.005930691957473755e-01 -1.780090630054473877e-01 4.045231640338897705e-01 -2.028909176588058472e-01 -1.323801875114440918e-01 -2.146668583154678345e-01 1.598782390356063843e-01 -5.098065137863159180e-01
9.943906962871551514e-02 -2.554660141468048096e-01 -7.669019699096679688e-02 3.008931279182434082e-01 4.100010544061660767e-02 -8.577150851488113403e-02 1.860063523054122925e-01 -3.785651549696922302e-02 1.129280179738998413e-01 2.942198514938354492e-01 2.862896025180816650e-02 1.156814210116863251e-02 -1.280704289674758911e-01 5.218072328716516495e-03 -4.306046292185783386e-02 -2.648016251623630524e-02 -7.803634554147720337e-02 -1.860145330429077148e-01 5.155823230743408203e-01 -7.920513302087783813e-02 3.976871818304061890e-02 2.175335027277469635e-02 1.272001862525939941e-01 1.910336762666702271e-01 4.823694378137588501e-02 -1.747053265571594238e-01 1.884296983480453491e-01 -2.704213559627532959e-01 -1.021351292729377747e-01 -1.377208083868026733e-01 3.372105956077575684e-01 -1.095239445567131042e-01
-1.157780364155769348e-01 -3.506492674350738525e-01 4.717181902378797531e-03 -1.088897585868835449e-01 6.094832345843315125e-02 -3.670304417610168457e-01 6.563522666692733765e-02 -8.479194343090057373e-02 3.264559805393218994e-02 1.917199939489364624e-01 -2.087656408548355103e-01 -6.369581818580627441e-02 -3.059494867920875549e-02 -8.092849701642990112e-02 -1.395731717348098755e-01 3.864042460918426514e-01 -7.105690892785787582e-03 2.176726609468460083e-02 5.084660649299621582e-02 -8.617381751537322998e-02 1.727532446384429932e-01 -2.316602766513824463e-01 7.209324091672897339e-02 2.235980331897735596e-02 -1.968901455402374268e-01 -1.293635964393615723e-01 2.424553632736206055e-01 -1.504388451576232910e-01 1.835474930703639984e-02 -1.156118363142013550e-01 3.360413014888763428e-01 -2.771523892879486084e-01
-1.644701510667800903e-01 -1.754575967788696289e-01 1.145797222852706909e-01 -2.723016738891601562e-01 1.713685393333435059e-01 -1.548244059085845947e-02 1.663750857114791870e-01 3.818051517009735107e-02 4.409014806151390076e-02 1.607200056314468384e-01 8.678860962390899658e-02 7.623214274644851685e-02 -1.366271674633026123e-01 -1.395579725503921509e-01 4.290097206830978394e-02 1.690371483564376831e-01 -3.695755302906036377e-01 -2.720645815134048462e-02 2.635572850704193115e-01 1.092183217406272888e-01 2.372552640736103058e-02 1.699530482292175293e-01 2.998719215393066406e-01 1.652765572071075439e-01 1.526480466127395630e-01 -3.544783219695091248e-02 2.556233108043670654e-01 8.541125804185867310e-02 -3.374986052513122559e-01 5.038266628980636597e-02 2.935639321804046631e-01 -1.457480788230895996e-01
-3.979895114898681641e-01 -1.714297086000442505e-01 -1.339696496725082397e-01 9.827858209609985352e-02 -1.677342504262924194e-02 2.561428844928741455e-01 -2.617487125098705292e-02 3.238711506128311157e-02 -2.228697240352630615e-01 -3.177269594743847847e-03 2.077544331550598145e-01 1.534082591533660889e-01 5.782060697674751282e-02 -1.315186768770217896e-01 9.449621289968490601e-02 3.094649612903594971e-01 -2.729972898960113525e-01 5.402744933962821960e-02 2.762959897518157959e-01 1.501601338386535645e-01 7.586890459060668945e-02 -1.852270513772964478e-01 2.081198841333389282e-01 2.808625251054763794e-02 -1.777881681919097900e-01 1.437237411737442017e-01 -1.415263116359710693e-01 4.006906226277351379e-02 -1.663232296705245972e-01 1.706079840660095215e-01 7.310535758733749390e-03 -2.899025976657867432e-01
7.466534525156021118e-02 -1.222554743289947510e-01 -9.989363700151443481e-02 -6.583736836910247803e-02 1.390293091535568237e-01 -2.918242216110229492e-01 2.838833630084991455e-01 -6.197832524776458740e-02 -2.226842194795608521e-01 4.066907465457916260e-01 6.528136134147644043e-02 1.784175187349319458e-01 1.230675503611564636e-01 -1.083167865872383118e-01 1.214943453669548035e-01 -6.800111383199691772e-02 1.325434353202581406e-02 -3.631378710269927979e-01 2.138187885284423828e-01 1.450263243168592453e-02 9.602109342813491821e-02 -2.503938078880310059e-01 -7.165256142616271973e-02 -9.984259307384490967e-02 -1.030981093645095825e-01 -3.840954601764678955e-02 3.458761572837829590e-01 2.990153245627880096e-02 -8.620926737785339355e-02 2.076923102140426636e-01 1.601497828960418701e-01 -7.114942371845245361e-02
-9.248026460409164429e-02 -6.985471397638320923e-02 -2.154707461595535278e-01 4.686621204018592834e-02 7.229327410459518433e-02 -2.443589866161346436e-01 3.394608199596405029e-01 1.220929026603698730e-01 -1.166638210415840149e-01 3.628535866737365723e-01 -7.260252721607685089e-03 1.777078211307525635e-01 -2.036624774336814880e-02 3.029112331569194794e-02 9.732852876186370850e-02 1.515751481056213379e-01 1.017493475228548050e-02 -3.133625090122222900e-01 3.016403317451477051e-01 -1.244100332260131836e-01 2.364725805819034576e-03 -1.886786222457885742e-01 -9.740199148654937744e-02 3.150952607393264771e-02 -1.812652051448822021e-01 -1.870792806148529053e-01 9.815514832735061646e-02 -2.092108875513076782e-01 -1.123658493161201477e-01 2.908789515495300293e-01 2.466082125902175903e-01 -4.492785781621932983e-02
-1.861317902803421021e-01 -4.593758881092071533e-01 -1.875255256891250610e-01 -1.269732862710952759e-01 1.209770366549491882e-01 -6.175457313656806946e-02 1.120236292481422424e-01 6.307543069124221802e-02 8.115528523921966553e-02 3.567301109433174133e-02 1.905352808535099030e-02 1.769365668296813965e-01 1.248329952359199524e-01 1.086970046162605286e-02 5.507721751928329468e-02 -5.050263181328773499e-02 -1.367608904838562012e-01 -1.748979091644287109e-01 3.758906126022338867e-01 -1.689381897449493408e-01 3.883883357048034668e-02 -1.787558048963546753e-01 4.540740698575973511e-02 2.348438054323196411e-01 -1.420830339193344116e-01 -8.103921264410018921e-02 -1.971285492181777954e-01 -9.478250890970230103e-02 -2.130798548460006714e-01 -1.369497478008270264e-01 2.749289870262145996e-01 -2.882799804210662842e-01
-2.115676105022430420e-01 -8.711332082748413086e-02 -2.068288028240203857e-01 4.355680197477340698e-02 1.912553608417510986e-01 -5.457168444991111755e-02 6.951522827148437500e-02 1.517746746540069580e-01 -7.063579559326171875e-02 1.412625461816787720e-01 -6.709571927785873413e-02 -1.104022935032844543e-02 -6.092657521367073059e-02 -1.925233379006385803e-02 -5.065982788801193237e-02 4.217020571231842041e-01 -2.021553069353103638e-01 3.456771373748779297e-02 3.175994455814361572e-01 -3.324911892414093018e-01 3.541388735175132751e-02 3.235807418823242188e-01 8.327788114547729492e-02 8.226923644542694092e-02 9.473105520009994507e-02 2.153377681970596313e-01 2.202450484037399292e-01 8.385105431079864502e-02 -6.671572476625442505e-02 1.410463154315948486e-01 4.661625996232032776e-02 -3.330999612808227539e-01
-1.786558926105499268e-01 -1.888290941715240479e-01 1.273139715194702148e-01 2.139228433370590210e-01 1.754403263330459595e-01 -2.053162604570388794e-01 2.624541223049163818e-01 9.843632578849792480e-02 -1.030816435813903809e-01 3.279570639133453369e-01 -1.414989084005355835e-01 1.707587391138076782e-01 8.569383621215820312e-02 -1.081010624766349792e-01 1.325550675392150879e-01 -3.422666806727647781e-03 -2.327140867710113525e-01 -2.468380630016326904e-01 5.747204646468162537e-02 -9.827885031700134277e-02 1.474498510360717773e-01 -2.391611188650131226e-01 -1.020997688174247742e-01 3.293149173259735107e-02 -1.452990919351577759e-01 -1.014565452933311462e-01 2.239935845136642456e-01 -1.486771553754806519e-01 -1.065772697329521179e-01 3.097621798515319824e-01 2.403265684843063354e-01 -1.665158569812774658e-01
-1.700886338949203491e-02 -1.077233999967575073e-01 1.041494011878967285e-01 -1.203211620450019836e-01 8.722567558288574219e-02 -2.060863524675369263e-01 1.651815921068191528e-01 5.984082818031311035e-02 -3.091358579695224762e-02 5.575837492942810059e-01 -1.241646185517311096e-01 1.690265685319900513e-01 -1.279384195804595947e-01 1.488512032665312290e-03 7.899467647075653076e-02 -7.310863584280014038e-02 1.058722138404846191e-01 -2.963239848613739014e-01 1.085542216897010803e-01 -9.549622982740402222e-02 2.203269898891448975e-01 -1.658206582069396973e-01 -5.252721533179283142e-02 -1.256547272205352783e-01 -1.547810733318328857e-01 -9.260365366935729980e-02 1.652836501598358154e-01 -9.885557740926742554e-02 -2.293663918972015381e-01 2.083786018192768097e-02 3.582586944103240967e-01 -1.803149729967117310e-01
-2.394524663686752319e-01 -2.159921973943710327e-01 -5.071444064378738403e-02 -3.543654456734657288e-02 1.057707220315933228e-01 -1.625075340270996094e-01 1.442999206483364105e-02 4.804350435733795166e-02 -1.957070827484130859e-01 1.002359762787818909e-01 -8.939211070537567139e-02 1.607323735952377319e-01 -1.555533856153488159e-01 -1.313259750604629517e-01 -1.811315268278121948e-01 1.193029806017875671e-01 1.536748856306076050e-01 -3.175368905067443848e-01 1.574216485023498535e-01 7.313150912523269653e-02 8.515925705432891846e-02 -3.082261979579925537e-01 -6.222593784332275391e-02 1.667016297578811646e-01 3.942553102970123291e-01 -4.568797349929809570e-02 2.737493515014648438e-01 -7.888052612543106079e-02 -1.185921803116798401e-01 7.692800834774971008e-03 3.172330558300018311e-01 -1.986759006977081299e-01
-2.548667415976524353e-02 5.177314858883619308e-03 3.852480277419090271e-02 -3.543260693550109863e-02 1.068280637264251709e-01 -2.057000249624252319e-01 -3.728347644209861755e-02 -3.592367842793464661e-02 -3.632271885871887207e-01 1.168180704116821289e-01 -1.074813976883888245e-01 3.090291842818260193e-02 -1.270279139280319214e-01 9.744017571210861206e-02 1.894624680280685425e-01 4.565064013004302979e-01 1.977618411183357239e-02 -2.415847778320312500e-01 1.675100028514862061e-01 4.044720530509948730e-02 4.386918246746063232e-01 2.047323249280452728e-02 3.162067010998725891e-02 6.887634843587875366e-02 -2.124661020934581757e-02 1.551848351955413818e-01 -1.230277717113494873e-01 2.241260185837745667e-02 -4.793136566877365112e-02 9.709781035780906677e-03 1.791594624519348145e-01 -3.878673911094665527e-01
-1.493915021419525146e-01 -1.403750330209732056e-01 -2.235018610954284668e-01 -1.230738684535026550e-01 8.780328929424285889e-02 -6.922553479671478271e-02 -1.026824712753295898e-01 6.778466701507568359e-02 -1.339205354452133179e-01 2.596775293350219727e-01 -1.179487332701683044e-01 -5.704128369688987732e-02 -8.363667130470275879e-02 4.466501623392105103e-02 -1.464866399765014648e-01 1.060860753059387207e-01 1.567253842949867249e-02 9.724900126457214355e-02 -5.974015966057777405e-02 -1.382096111774444580e-01 2.213855683803558350e-01 -1.198220029473304749e-01 1.213106736540794373e-01 7.432180922478437424e-03 3.311091661453247070e-01 -8.936927467584609985e-02 2.746138572692871094e-01 1.188793703913688660e-01 -8.690046519041061401e-02 1.624093949794769287e-01 4.734711647033691406e-01 -3.810752928256988525e-01
-2.477263808250427246e-01 -1.589140892028808594e-01 2.701241970062255859e-01 -4.029498994350433350e-02 -1.114155426621437073e-01 5.300099030137062073e-02 -3.206203281879425049e-01 -1.113568693399429321e-01 -1.373304873704910278e-01 4.243788495659828186e-02 -6.191172078251838684e-02 2.059625238180160522e-01 4.622733592987060547e-02 -1.070506349205970764e-01 7.838350534439086914e-02 3.362735211849212646e-01 -1.763250529766082764e-01 7.188149541616439819e-02 2.693570256233215332e-01 -1.811244189739227295e-01 1.827686578035354614e-01 1.104145571589469910e-01 2.794389128684997559e-01 -1.535386499017477036e-02 7.623339444398880005e-02 -2.803753912448883057e-01 -6.485733389854431152e-02 -1.145314350724220276e-01 3.207372128963470459e-02 7.583548873662948608e-02 1.446198374032974243e-01 -3.371309340000152588e-01
-2.457311376929283142e-02 -1.111172959208488464e-01 -7.751906663179397583e-02 4.296439141035079956e-02 1.184975802898406982e-01 -3.003393411636352539e-01 1.852302551269531250e-01 -6.487779319286346436e-02 4.882009234279394150e-03 3.908065855503082275e-01 -7.624044269323348999e-02 2.518633604049682617e-01 1.341760158538818359e-01 -2.985454909503459930e-02 -2.586895786225795746e-02 6.752703338861465454e-02 -1.315744966268539429e-01 -2.065101414918899536e-01 1.711777299642562866e-01 -3.172657638788223267e-02 2.442486733198165894e-01 -8.766329288482666016e-02 -1.583159565925598145e-01 -4.186806082725524902e-02 6.259424239397048950e-02 -2.323390990495681763e-01 1.450955122709274292e-01 -5.879960954189300537e-02 -4.653230011463165283e-01 1.976811736822128296e-01 2.461733818054199219e-01 -8.523050695657730103e-02
-1.239299401640892029e-01 -2.948224246501922607e-01 -1.858183443546295166e-01 -6.706524640321731567e-02 -6.970632821321487427e-02 -1.141574606299400330e-01 5.140363052487373352e-02 5.456921458244323730e-02 9.245061874389648438e-02 3.149184882640838623e-01 -3.412650898098945618e-02 1.554633378982543945e-01 -1.496199220418930054e-01 1.005220413208007812e-01 8.484914153814315796e-02 8.763213455677032471e-02 -2.779500186443328857e-01 -9.190574288368225098e-02 1.579994261264801025e-01 1.483964174985885620e-01 4.190834239125251770e-02 3.138892725110054016e-02 -1.894016265869140625e-01 -2.817207276821136475e-01 -2.795033156871795654e-02 2.046559602022171021e-01 2.760522961616516113e-01 -1.181055605411529541e-02 -7.951057702302932739e-02 2.548201680183410645e-01 3.530960083007812500e-01 -2.985787689685821533e-01
2.405976951122283936e-01 -1.904183179140090942e-01 -6.936314515769481659e-03 1.331913173198699951e-01 1.024059504270553589e-01 6.407082080841064453e-02 8.501235395669937134e-02 -1.666702032089233398e-01 2.771932482719421387e-01 2.951134555041790009e-02 -2.384374151006340981e-03 7.436117529869079590e-02 -2.914305217564105988e-02 1.488416790962219238e-01 -1.820211708545684814e-01 2.374922186136245728e-01 -3.151273727416992188e-02 -2.406861633062362671e-01 1.707319468259811401e-01 -1.762752979993820190e-01 2.350892871618270874e-01 1.022831052541732788e-01 -4.521721228957176208e-02 2.865017652511596680e-01 3.469187021255493164e-02 -3.606437519192695618e-02 1.917296648025512695e-01 3.899436071515083313e-02 -2.845467031002044678e-01 2.193698585033416748e-01 1.996829733252525330e-02 -4.510122835636138916e-01
2.202052623033523560e-02 -2.449185401201248169e-01 1.174591630697250366e-01 2.206288576126098633e-01 -3.030754067003726959e-02 2.683643624186515808e-02 7.672929018735885620e-02 -4.825917631387710571e-02 -9.418883174657821655e-02 1.672757118940353394e-01 7.945015095174312592e-04 -8.880268037319183350e-02 -1.276865452527999878e-01 -6.161917373538017273e-02 1.212256476283073425e-01 1.479820013046264648e-01 2.069266289472579956e-01 -2.693480849266052246e-01 2.988135516643524170e-01 -2.167300581932067871e-01 -5.877771228551864624e-02 -8.758965134620666504e-02 1.234500929713249207e-01 -2.334380336105823517e-02 -5.290100350975990295e-03 3.040828704833984375e-01 1.259579658508300781e-01 3.440510332584381104e-01 -3.358821868896484375e-01 1.150055825710296631e-01 2.891491353511810303e-01 -2.254895716905593872e-01
-3.775878995656967163e-02 -4.043915569782257080e-01 -9.008260816335678101e-02 5.005826056003570557e-02 6.045067682862281799e-02 -1.841422319412231445e-01 2.018483579158782959e-01 -7.744547724723815918e-02 -1.313297599554061890e-01 2.361804842948913574e-01 2.274750173091888428e-02 -3.087364137172698975e-03 -1.365924477577209473e-01 -1.397320181131362915e-01 -3.718198463320732117e-02 2.661614120006561279e-01 -5.690186843276023865e-02 2.853682264685630798e-03 1.818033903837203979e-01 5.083085969090461731e-02 8.873399347066879272e-02 -2.425349056720733643e-01 -4.268172010779380798e-02 -2.472793012857437134e-01 3.794931992888450623e-02 -1.145449280738830566e-01 2.533082067966461182e-01 -4.377335682511329651e-02 2.782451547682285309e-02 3.487629294395446777e-01 4.282735288143157959e-01 -3.372770920395851135e-02
-1.703836768865585327e-01 -4.141772631555795670e-03 2.287445776164531708e-02 -8.027662336826324463e-02 -2.561767697334289551e-01 -1.213757693767547607e-01 -1.175814718008041382e-01 1.207583025097846985e-01 -1.210913956165313721e-01 -2.349160425364971161e-02 -2.416766248643398285e-02 -4.459316655993461609e-02 1.578603982925415039e-01 -2.460648119449615479e-01 9.344143420457839966e-02 2.451211027801036835e-02 -5.109437927603721619e-02 3.034857809543609619e-01 4.442614316940307617e-01 -2.111625820398330688e-01 3.478687405586242676e-01 -2.483885437250137329e-01 1.373845189809799194e-01 2.928643524646759033e-01 1.042803302407264709e-01 -1.173156276345252991e-01 1.693844348192214966e-01 -2.774423547089099884e-02 5.127038434147834778e-02 -9.333088994026184082e-02 1.890138536691665649e-01 -1.320647895336151123e-01
9.895703196525573730e-02 -2.743786275386810303e-01 -1.317542046308517456e-01 -5.151206627488136292e-02 1.422740146517753601e-02 -2.174354493618011475e-01 2.694343328475952148e-01 1.658616662025451660e-01 -6.626717746257781982e-02 2.371852844953536987e-01 8.189393207430839539e-03 -3.726300969719886780e-02 -1.811458319425582886e-01 5.404058843851089478e-03 -6.399455666542053223e-02 8.796881884336471558e-02 -3.341318070888519287e-01 -1.970720589160919189e-01 3.587565422058105469e-01 -1.420448720455169678e-02 9.900019317865371704e-02 -7.691770792007446289e-02 3.041530214250087738e-02 -1.373797655105590820e-01 1.783999353647232056e-01 7.844299823045730591e-02 3.357193768024444580e-01 9.203811734914779663e-02 -1.036074832081794739e-01 1.879126131534576416e-01 3.376374840736389160e-01 -8.023034036159515381e-02
1.767893880605697632e-01 -5.369881540536880493e-02 1.276639997959136963e-01 -9.087530523538589478e-02 1.654520444571971893e-02 5.095849186182022095e-02 2.744083106517791748e-01 2.525351047515869141e-01 -2.306608557701110840e-01 -5.061611160635948181e-02 -2.032643556594848633e-01 2.637939751148223877e-01 2.120325416326522827e-01 -2.871081829071044922e-01 9.142716228961944580e-02 3.135274946689605713e-01 8.611766248941421509e-02 8.880606293678283691e-02 3.306590914726257324e-01 -3.127776384353637695e-01 3.549877926707267761e-02 3.863535448908805847e-02 -1.544284671545028687e-01 9.046930074691772461e-02 8.013352751731872559e-03 1.182875484228134155e-01 1.287624835968017578e-01 3.315311390906572342e-03 -1.619313210248947144e-01 1.380772739648818970e-01 4.820547997951507568e-02 -2.512614727020263672e-01
-2.376220226287841797e-01 -3.606951236724853516e-02 1.224330533295869827e-02 -2.567960321903228760e-01 -1.064547970890998840e-01 -2.258230298757553101e-01 1.025961153209209442e-02 1.046439781785011292e-01 -6.378165632486343384e-02 6.712872534990310669e-02 2.295914739370346069e-01 4.789054393768310547e-02 -1.453211754560470581e-01 -2.396963089704513550e-01 1.705227196216583252e-01 3.857700526714324951e-02 7.154252380132675171e-02 1.467631012201309204e-01 1.970253437757492065e-01 -2.035129517316818237e-01 5.134403705596923828e-01 -1.954030245542526245e-01 1.439248919486999512e-01 1.746843904256820679e-01 5.298172309994697571e-02 -6.955745071172714233e-02 2.552333474159240723e-01 2.023745700716972351e-02 -3.623504191637039185e-02 2.911023199558258057e-01 -9.159552305936813354e-02 -4.968748986721038818e-02
-8.581583946943283081e-02 -3.025157153606414795e-01 -1.511512249708175659e-01 1.746605783700942993e-01 -3.925495594739913940e-02 -4.620774388313293457e-01 2.849078178405761719e-01 -2.173247635364532471e-01 -2.911682240664958954e-02 -5.434534512460231781e-03 4.602598026394844055e-02 5.062057822942733765e-02 -1.906131356954574585e-01 4.502642434090375900e-03 7.569643855094909668e-02 -1.491903141140937805e-02 -2.867172956466674805e-01 -2.726541459560394287e-01 2.348191738128662109e-01 -2.467131800949573517e-02 2.032359242439270020e-01 -4.648462310433387756e-02 -1.832691878080368042e-01 -8.757829666137695312e-02 -5.185586586594581604e-02 -9.660632908344268799e-02 4.719218611717224121e-02 8.911846578121185303e-02 5.189464986324310303e-02 1.322207413613796234e-02 2.530343234539031982e-01 -2.652157247066497803e-01
-1.813140213489532471e-01 -3.064572811126708984e-01 -8.901297301054000854e-02 8.646045625209808350e-02 2.333301156759262085e-01 -4.797777533531188965e-02 -4.432240128517150879e-02 1.292436420917510986e-01 -1.412745565176010132e-01 -5.502907931804656982e-02 -1.058408170938491821e-01 1.147418096661567688e-01 -6.401631236076354980e-02 1.728491187095642090e-01 3.321082517504692078e-02 3.427993655204772949e-01 1.007170453667640686e-01 7.265695184469223022e-02 3.517225086688995361e-01 6.448879837989807129e-02 4.062887132167816162e-01 -3.599613904953002930e-02 -1.601220071315765381e-01 2.991404235363006592e-01 -1.133391186594963074e-01 3.457090258598327637e-02 -4.060114547610282898e-02 -2.237314824014902115e-03 -2.530112490057945251e-02 1.617590337991714478e-01 2.354975640773773193e-01 -2.443625032901763916e-01
-1.205599121749401093e-02 -1.979483366012573242e-01 2.409347742795944214e-01 -1.252683997154235840e-01 -1.822870969772338867e-01 -1.989264786243438721e-01 3.178371191024780273e-01 1.907714903354644775e-01 -1.269388645887374878e-01 4.021353088319301605e-03 -3.111200928688049316e-01 1.766006797552108765e-01 2.860311046242713928e-02 -9.078352153301239014e-02 3.236393034458160400e-01 6.977694481611251831e-02 -2.220554202795028687e-01 -7.715847343206405640e-02 8.006846159696578979e-02 9.942871332168579102e-02 1.741765141487121582e-01 1.024299487471580505e-01 3.092301450669765472e-02 6.927052047103643417e-03 -5.521420389413833618e-03 -3.470342606306076050e-02 1.202401369810104370e-01 -6.007625535130500793e-02 -2.214802950620651245e-01 3.190513551235198975e-01 4.585969820618629456e-02 -3.581702113151550293e-01
7.572621852159500122e-02 2.320734638487920165e-04 1.014835387468338013e-02 -3.411851450800895691e-02 -7.744307816028594971e-02 -3.809510767459869385e-01 1.974095702171325684e-01 4.677910357713699341e-02 -2.115716338157653809e-01 9.471653401851654053e-02 -2.720351815223693848e-01 1.923862695693969727e-01 -1.580556631088256836e-01 -2.032335102558135986e-01 2.424594461917877197e-01 2.331269383430480957e-01 1.063027605414390564e-01 -5.525689572095870972e-02 1.501611620187759399e-01 -1.741901189088821411e-01 1.710726916790008545e-01 -2.850035205483436584e-02 4.491110146045684814e-02 1.452847719192504883e-01 -3.292274475097656250e-01 2.802937477827072144e-02 -1.947842091321945190e-01 2.268833070993423462e-01 -2.778797037899494171e-02 1.128442585468292236e-03 3.216603696346282959e-01 -1.824002414941787720e-01
-2.565128803253173828e-01 -1.950863748788833618e-01 -1.047128736972808838e-01 3.672876581549644470e-02 4.402286186814308167e-02 -3.054391779005527496e-02 5.556101724505424500e-02 3.534985706210136414e-02 -6.580282002687454224e-02 1.747843325138092041e-01 1.650066077709197998e-01 -1.765160411596298218e-01 -1.242414042353630066e-01 -2.234251946210861206e-01 -8.317360281944274902e-02 3.028860986232757568e-01 -3.364560008049011230e-01 -2.606264352798461914e-01 1.545678377151489258e-01 -8.261080831289291382e-02 9.317979216575622559e-02 -1.900468952953815460e-02 1.853108406066894531e-01 2.976360917091369629e-01 -3.512471914291381836e-02 -5.003217980265617371e-02 2.698089480400085449e-01 -2.315257936716079712e-01 -8.547540009021759033e-02 -1.748702079057693481e-01 1.145532950758934021e-01 -3.072170019149780273e-01
1.355338841676712036e-01 -1.019392684102058411e-01 -1.632095575332641602e-01 1.153930947184562683e-01 9.392081946134567261e-02 -1.917157024145126343e-01 1.822862178087234497e-01 -1.410539001226425171e-01 -8.002552390098571777e-02 2.481544315814971924e-01 -5.001321062445640564e-02 1.536375749856233597e-02 -9.147422760725021362e-02 1.261843293905258179e-01 1.579233407974243164e-01 -2.125893235206604004e-01 2.028391659259796143e-01 -8.827753365039825439e-02 2.440535128116607666e-01 -1.602791547775268555e-01 -1.277736574411392212e-01 -1.802519112825393677e-01 -7.588417828083038330e-02 6.272038817405700684e-02 -1.158151403069496155e-01 -1.361840125173330307e-02 2.089773863554000854e-01 -1.309091448783874512e-01 -2.257046848535537720e-01 3.259859681129455566e-01 4.250010550022125244e-01 -2.499989122152328491e-01
2.905645966529846191e-02 1.643285155296325684e-03 -1.108733415603637695e-01 -9.978778660297393799e-02 1.586424112319946289e-01 -1.814188510179519653e-01 1.918326020240783691e-01 -9.684950858354568481e-02 -2.333515509963035583e-02 1.559568941593170166e-02 1.103574186563491821e-01 2.296729236841201782e-01 -2.556886076927185059e-01 2.617411874234676361e-02 -1.293534934520721436e-01 5.109925568103790283e-02 -5.736094340682029724e-02 -1.718448847532272339e-02 2.694097459316253662e-01 -2.070084065198898315e-01 -5.911694839596748352e-02 8.556824177503585815e-03 2.010410428047180176e-01 4.560593143105506897e-02 1.597819477319717407e-02 1.192811038345098495e-02 5.268782377243041992e-01 -8.483548462390899658e-02 -8.127960562705993652e-02 -5.141925439238548279e-02 4.458710551261901855e-01 -2.513753175735473633e-01
-1.187181007117033005e-02 -1.533466428518295288e-01 1.596508473157882690e-01 -6.608353555202484131e-02 3.988265395164489746e-01 -2.275783270597457886e-01 3.689215183258056641e-01 -2.266193367540836334e-02 -3.873701691627502441e-01 1.580686569213867188e-01 5.521325394511222839e-03 2.117934450507164001e-02 5.067959800362586975e-02 2.332883328199386597e-02 -1.402033269405364990e-01 3.688145875930786133e-01 -3.944699838757514954e-02 -1.223822236061096191e-01 1.808689087629318237e-01 3.374008461833000183e-02 2.224239110946655273e-01 -1.463293097913265228e-02 1.364254578948020935e-02 6.635951995849609375e-02 1.633520722389221191e-01 1.200167313218116760e-01 1.680231392383575439e-01 4.701082780957221985e-02 1.522572636604309082e-01 1.126684695482254028e-01 1.715037226676940918e-02 -2.287816852331161499e-01
-1.132255196571350098e-01 -3.704186528921127319e-02 -1.599686592817306519e-01 -2.920928895473480225e-01 1.899351030588150024e-01 -7.170744240283966064e-02 1.357931643724441528e-01 -1.803064793348312378e-01 -2.347432225942611694e-01 2.897909879684448242e-01 1.094088330864906311e-01 2.253950014710426331e-02 -1.766529232263565063e-01 1.351885795593261719e-01 -1.664422303438186646e-01 1.674700677394866943e-01 -1.233797892928123474e-01 -2.684328705072402954e-02 1.841606199741363525e-01 8.072692900896072388e-02 -8.070119656622409821e-03 7.382879499346017838e-03 -1.994918473064899445e-02 4.718986898660659790e-02 -9.890381246805191040e-02 8.303367346525192261e-02 2.539581954479217529e-01 6.815159320831298828e-02 -3.321914747357368469e-02 -5.540784448385238647e-02 2.282298952341079712e-01 -5.698606371879577637e-01
-3.602051734924316406e-01 7.010513218119740486e-04 -4.802232980728149414e-02 1.299818903207778931e-01 1.007888987660408020e-01 -2.052942216396331787e-01 -3.656047582626342773e-02 1.671633422374725342e-01 -5.349576100707054138e-02 -1.724790222942829132e-02 3.809823095798492432e-02 4.049064218997955322e-01 -5.121871456503868103e-02 -3.077139845117926598e-03 5.414466559886932373e-02 1.822694092988967896e-01 -2.755116224288940430e-01 -1.385718882083892822e-01 2.674894928932189941e-01 -1.390473395586013794e-01 2.442398667335510254e-01 8.531598746776580811e-02 1.397491246461868286e-01 6.861575692892074585e-02 -1.358898077160120010e-02 -4.602363705635070801e-02 -1.957366764545440674e-01 4.760770499706268311e-02 1.986035257577896118e-01 -4.233762249350547791e-02 1.460575312376022339e-01 -4.236802756786346436e-01
1.288836542516946793e-02 -5.478474497795104980e-02 -3.610442206263542175e-02 2.078031599521636963e-01 1.431078463792800903e-01 2.093888372182846069e-01 4.363097846508026123e-01 -2.057597041130065918e-01 -3.873240575194358826e-02 1.867244690656661987e-01 -6.065399199724197388e-02 1.449043676257133484e-02 -4.832064360380172729e-02 -3.957358747720718384e-02 1.163616478443145752e-01 -1.118949279189109802e-01 -3.729654103517532349e-02 -4.515215754508972168e-02 2.629094719886779785e-01 9.152717888355255127e-02 3.404379189014434814e-01 6.580912321805953979e-02 1.047340258955955505e-01 -3.393270075321197510e-02 2.145353890955448151e-02 2.867688611149787903e-02 1.067406907677650452e-01 -1.248817145824432373e-01 -2.192997783422470093e-01 -1.996602565050125122e-01 1.036922559142112732e-01 -4.948187172412872314e-01
4.139857366681098938e-02 -1.902688592672348022e-01 8.176418393850326538e-02 1.095020845532417297e-01 1.186533197760581970e-01 -1.973334848880767822e-01 -4.432937130331993103e-02 -2.014937810599803925e-02 -2.514505386352539062e-01 -2.277265489101409912e-01 -3.356111794710159302e-02 3.357139229774475098e-01 -7.770220190286636353e-02 2.305560559034347534e-01 1.587287932634353638e-01 3.699973225593566895e-01 5.702197551727294922e-02 -2.314120829105377197e-01 2.214674353599548340e-01 -7.896663993597030640e-02 3.441815078258514404e-01 -3.995854873210191727e-03 1.268398165702819824e-01 1.555614769458770752e-01 -7.664135843515396118e-02 -7.287330180406570435e-02 2.145364582538604736e-01 -1.132555156946182251e-01 -1.730953576043248177e-03 1.464405953884124756e-01 6.660322844982147217e-02 -2.665371000766754150e-01
-3.291565477848052979e-01 -1.868239194154739380e-01 5.763462930917739868e-02 -1.224951893091201782e-01 -3.805551677942276001e-02 -1.264681667089462280e-01 3.566703945398330688e-02 8.846401423215866089e-02 -8.496445417404174805e-02 -7.603510469198226929e-02 1.517548598349094391e-02 -4.456055536866188049e-02 -3.198707103729248047e-01 -1.281176656484603882e-01 4.661094397306442261e-02 6.905984133481979370e-02 -1.152129545807838440e-01 -1.687091290950775146e-01 4.783689975738525391e-01 1.400773134082555771e-02 2.609100341796875000e-01 1.880438625812530518e-01 1.866895556449890137e-01 1.739691942930221558e-02 1.055609732866287231e-01 1.048991680145263672e-01 1.533760726451873779e-01 -3.120084702968597412e-01 -2.551717758178710938e-01 5.001511052250862122e-02 2.254625558853149414e-01 1.295692101120948792e-02
-1.522122621536254883e-01 -4.217840433120727539e-01 -9.715188294649124146e-02 -2.667249646037817001e-04 -7.287717610597610474e-02 -6.577043980360031128e-02 2.124907523393630981e-01 -2.582124769687652588e-01 1.441693753004074097e-01 1.849849522113800049e-01 2.053586952388286591e-02 1.276931613683700562e-01 -1.875034160912036896e-02 -4.831687733530998230e-02 2.318263798952102661e-01 2.436827421188354492e-01 -2.322691380977630615e-01 -1.416465044021606445e-01 1.261052936315536499e-01 8.410613983869552612e-02 1.626975685358047485e-01 -1.236874461174011230e-01 -1.723271608352661133e-01 -1.695112884044647217e-01 -2.425777018070220947e-01 -1.176125630736351013e-01 1.406722608953714371e-02 -1.723086237907409668e-01 6.652168929576873779e-02 2.083245106041431427e-02 2.317616343498229980e-01 -3.495133519172668457e-01
1.042788922786712646e-01 -4.779467731714248657e-02 1.517655402421951294e-01 1.848962716758251190e-02 -1.284985989332199097e-01 1.597325652837753296e-01 1.354646980762481689e-01 1.370274126529693604e-01 -3.116866052150726318e-01 1.536680161952972412e-01 4.275815933942794800e-02 1.800196766853332520e-01 -1.694553643465042114e-01 4.306694492697715759e-02 -1.507882401347160339e-02 -3.604089096188545227e-02 -3.199792802333831787e-01 2.824766002595424652e-02 3.791161477565765381e-01 -4.026784747838973999e-02 1.106873303651809692e-01 1.553433239459991455e-01 -2.945411801338195801e-01 1.220359206199645996e-01 -6.942960619926452637e-02 -2.336745560169219971e-01 1.877498775720596313e-01 -1.004702374339103699e-01 -6.718194484710693359e-02 5.285388603806495667e-02 4.264346659183502197e-01 -1.293513923883438110e-01
1.324906498193740845e-01 -2.059920579195022583e-01 -5.477762594819068909e-02 1.120352558791637421e-02 4.417623579502105713e-02 1.042962595820426941e-01 -1.692316383123397827e-01 -8.285918831825256348e-02 1.180322393774986267e-01 3.763365373015403748e-02 -1.787128299474716187e-01 3.435722291469573975e-01 -1.953867077827453613e-01 1.412493437528610229e-01 -2.290147170424461365e-02 3.724648952484130859e-01 1.143580153584480286e-01 -7.275505363941192627e-02 7.022605836391448975e-02 -1.280679255723953247e-01 2.449407875537872314e-01 -4.560327529907226562e-02 -1.138335186988115311e-02 8.343909680843353271e-02 -2.118476182222366333e-01 1.535374969244003296e-01 1.507937461137771606e-01 3.244306519627571106e-02 -2.072209119796752930e-01 1.250008046627044678e-01 1.586105823516845703e-01 -4.909219741821289062e-01
2.898351848125457764e-02 -3.350825607776641846e-01 4.620299488306045532e-02 1.122966334223747253e-01 2.815665900707244873e-01 6.657698657363653183e-03 1.445560455322265625e-01 -5.558012053370475769e-02 1.378350555896759033e-01 2.404327392578125000e-01 1.162759494036436081e-02 5.852546077221632004e-03 1.341031044721603394e-01 -8.517266251146793365e-03 1.345757842063903809e-01 1.731982082128524780e-01 -1.222715079784393311e-01 5.769180506467819214e-02 4.451730549335479736e-01 -7.092727720737457275e-02 2.296057343482971191e-01 -3.413604199886322021e-02 -8.620645105838775635e-02 1.244208589196205139e-01 1.359677407890558243e-02 -2.736959606409072876e-03 -1.128296107053756714e-01 3.918046355247497559e-01 -2.358338087797164917e-01 -7.269477844238281250e-02 2.623362243175506592e-01 -1.767586618661880493e-01
-3.475508466362953186e-02 -8.297373354434967041e-02 7.505289465188980103e-02 1.416932642459869385e-01 9.858850389719009399e-02 -2.986885011196136475e-01 -2.324481159448623657e-01 7.256722450256347656e-02 -1.476892083883285522e-01 7.892374694347381592e-02 -5.152956396341323853e-02 1.547732949256896973e-01 -2.614120580255985260e-02 4.976141452789306641e-02 2.248080968856811523e-01 3.873078525066375732e-01 -3.783152438700199127e-03 -8.182294666767120361e-02 7.196539640426635742e-02 -1.306695044040679932e-01 3.641337454319000244e-01 -1.459453552961349487e-01 -1.212648567161522806e-05 1.394026726484298706e-01 -6.507115811109542847e-02 2.018685080111026764e-02 -1.567189544439315796e-01 -2.179657965898513794e-01 -7.428017258644104004e-02 -5.068453773856163025e-02 1.686593443155288696e-01 -4.838127791881561279e-01
6.977845728397369385e-02 -2.959446310997009277e-01 3.667344897985458374e-02 1.988607645034790039e-01 2.893264405429363251e-02 -8.023143559694290161e-02 2.715029716491699219e-01 -1.518993973731994629e-01 -5.607863888144493103e-03 3.019920885562896729e-01 1.841945201158523560e-02 1.250029206275939941e-01 1.747937798500061035e-01 3.289025649428367615e-02 -7.288171350955963135e-02 2.241256646811962128e-02 -1.741697192192077637e-01 -2.515492141246795654e-01 2.537231147289276123e-01 -2.710188925266265869e-01 6.037941202521324158e-02 -2.389352023601531982e-01 -2.123214155435562134e-01 4.074539616703987122e-02 3.758456790819764137e-03 -2.618459165096282959e-01 1.061347573995590210e-01 -1.978888362646102905e-01 -2.384186238050460815e-01 8.213987201452255249e-02 2.155064046382904053e-01 -2.236089706420898438e-01
-1.073822155594825745e-01 -3.397318124771118164e-01 -2.539514303207397461e-01 -9.809183329343795776e-02 -4.951814189553260803e-03 -1.701665222644805908e-01 1.222959086298942566e-01 -8.968666940927505493e-02 1.153882965445518494e-02 3.061952292919158936e-01 1.187698990106582642e-01 -4.135945066809654236e-02 -1.808024197816848755e-01 -2.528623305261135101e-02 -3.771099075675010681e-02 -1.716030761599540710e-02 -2.407996729016304016e-02 -2.563115060329437256e-01 4.043463990092277527e-02 -2.091327458620071411e-01 2.336153239011764526e-01 -9.037877619266510010e-02 -1.481449347920715809e-03 2.192639112472534180e-01 -9.002830833196640015e-03 -2.821335792541503906e-01 1.947197318077087402e-01 -3.349431157112121582e-01 -2.214396744966506958e-01 1.456399112939834595e-01 1.331446170806884766e-01 -2.489545494318008423e-01
-1.137738004326820374e-01 -3.616194725036621094e-01 -4.928074777126312256e-02 -6.129417568445205688e-02 1.793597042560577393e-01 -5.252366140484809875e-02 -1.051847934722900391e-01 9.333215653896331787e-02 -1.087913066148757935e-01 -1.112056076526641846e-01 -2.944763749837875366e-02 3.171237409114837646e-01 1.116181910037994385e-01 2.011824846267700195e-01 -5.747894197702407837e-02 2.088063210248947144e-01 -1.189154088497161865e-01 3.501496277749538422e-03 4.599496424198150635e-01 -8.736122399568557739e-02 2.875550687313079834e-01 -7.012143731117248535e-02 1.023062616586685181e-01 2.929583191871643066e-01 -2.803320065140724182e-02 1.500111818313598633e-01 1.862495392560958862e-02 -1.493370682001113892e-01 1.047121211886405945e-01 1.475662142038345337e-01 1.548831760883331299e-01 -2.236570417881011963e-01
-1.188343986868858337e-01 -8.265769574791193008e-04 -1.668009608983993530e-01 2.331751883029937744e-01 -1.852369308471679688e-01 -9.924662113189697266e-02 -3.580842894734814763e-05 -7.327227294445037842e-02 -4.606251120567321777e-01 8.052116632461547852e-02 -2.715727388858795166e-01 4.106352478265762329e-02 3.993477299809455872e-02 -1.829663962125778198e-01 1.744734346866607666e-01 2.405915558338165283e-01 -6.507357954978942871e-02 -7.090552151203155518e-02 2.291964292526245117e-01 3.041067533195018768e-02 2.780204415321350098e-01 3.866122663021087646e-02 2.391008138656616211e-01 -1.168752163648605347e-01 2.921881377696990967e-01 -7.108621299266815186e-02 1.104828938841819763e-01 1.619621366262435913e-01 2.599359117448329926e-02 1.473422944545745850e-01 6.574090570211410522e-02 -2.622013688087463379e-01
-1.620385982096195221e-02 -3.723711073398590088e-01 -8.349163830280303955e-02 -8.718300610780715942e-02 1.679956018924713135e-01 -5.876778438687324524e-02 1.686577349901199341e-01 -9.826449304819107056e-02 -1.533637661486864090e-02 3.220602571964263916e-01 -1.728598177433013916e-01 1.567289680242538452e-01 -2.675024867057800293e-01 -3.812838718295097351e-02 -9.179482609033584595e-02 6.043335050344467163e-02 -2.851841151714324951e-01 2.709309570491313934e-02 6.234137341380119324e-02 6.766707450151443481e-02 5.651354789733886719e-02 -1.602918207645416260e-01 -1.269759386777877808e-01 5.733302980661392212e-02 9.059504419565200806e-02 -2.147293537855148315e-01 1.333832144737243652e-01 -1.238975152373313904e-01 9.820500016212463379e-02 2.659842967987060547e-01 2.003503888845443726e-01 -4.317629635334014893e-01
-6.489145010709762573e-02 -3.049526512622833252e-01 -4.756119102239608765e-02 1.360860466957092285e-01 -1.061855405569076538e-01 5.438585579395294189e-02 2.740949690341949463e-01 -4.195870086550712585e-02 -3.980470299720764160e-01 1.441253870725631714e-01 -1.139860376715660095e-01 2.614980936050415039e-01 -8.325649797916412354e-02 -1.267511979676783085e-03 5.450145155191421509e-02 -2.577660977840423584e-01 3.349066674709320068e-01 -1.325910985469818115e-01 2.534329593181610107e-01 6.565704196691513062e-02 2.062167823314666748e-01 2.115662954747676849e-02 1.616377383470535278e-01 1.506703794002532959e-01 -2.003873698413372040e-02 -2.487283498048782349e-01 8.665051311254501343e-02 6.926403939723968506e-02 -2.030705660581588745e-01 -1.137443110346794128e-01 1.739523410797119141e-01 -6.974154710769653320e-02
-2.118067592382431030e-01 -1.795776039361953735e-01 -1.161261796951293945e-01 3.782762587070465088e-02 1.200542598962783813e-01 -2.129604816436767578e-01 9.866426698863506317e-03 -2.001873403787612915e-01 -8.254782110452651978e-02 -1.547103049233555794e-03 1.134548112750053406e-01 1.204827204346656799e-01 1.206183992326259613e-02 9.613091498613357544e-02 1.875376552343368530e-01 -1.382412910461425781e-01 -2.710867524147033691e-01 -1.089289039373397827e-02 9.220693260431289673e-02 -8.570671826601028442e-02 -6.880422588437795639e-04 -1.125076785683631897e-01 -9.912140667438507080e-02 -2.046451717615127563e-01 7.458332926034927368e-02 -1.456800401210784912e-01 -2.421839348971843719e-02 -3.034832887351512909e-02 -1.366588473320007324e-01 6.056708842515945435e-02 3.867695331573486328e-01 -5.967568159103393555e-01
-8.118122816085815430e-02 -4.033653065562248230e-02 -1.499979048967361450e-01 -8.785726875066757202e-02 1.329069584608078003e-01 1.114491224288940430e-01 1.520846132189035416e-02 -1.616247743368148804e-01 -2.931708991527557373e-01 -1.615920215845108032e-01 8.632544428110122681e-02 9.488515555858612061e-02 4.024067521095275879e-02 7.832936942577362061e-02 -9.657165408134460449e-02 -1.864474965259432793e-03 5.462097749114036560e-02 3.553618490695953369e-02 4.530252218246459961e-01 4.389162734150886536e-02 2.936202287673950195e-01 -2.993772923946380615e-01 1.352797597646713257e-01 -2.071784138679504395e-01 2.362696453928947449e-02 1.019621565937995911e-01 -1.107470840215682983e-01 -8.165677636861801147e-02 3.024210408329963684e-02 -2.572963759303092957e-02 4.076082408428192139e-01 -3.368211686611175537e-01
-1.599084436893463135e-01 -2.165671586990356445e-01 1.889267414808273315e-01 1.478224992752075195e-01 1.799832880496978760e-01 -5.324482917785644531e-02 -8.589958399534225464e-02 -1.932981163263320923e-01 -7.948011904954910278e-02 2.269594073295593262e-01 8.018901944160461426e-02 -7.793287746608257294e-03 -1.323468238115310669e-01 -1.052135750651359558e-01 -1.702184230089187622e-01 1.014306098222732544e-01 -1.388347744941711426e-01 3.979874029755592346e-02 3.660160601139068604e-01 -1.127405837178230286e-01 2.407355457544326782e-01 2.531494498252868652e-01 1.446062326431274414e-01 3.017662763595581055e-01 6.533480435609817505e-02 -2.248728424310684204e-01 1.231871172785758972e-01 -1.225645840167999268e-01 9.405326843261718750e-02 9.030312299728393555e-02 4.415568336844444275e-02 -3.902704119682312012e-01
-2.134329378604888916e-01 -2.436586618423461914e-01 -1.932441592216491699e-01 1.219962388277053833e-01 2.373903058469295502e-02 1.322448998689651489e-01 8.041028678417205811e-02 1.624353975057601929e-02 1.706014126539230347e-01 2.965168952941894531e-01 1.989783793687820435e-01 1.439185440540313721e-01 -1.871080324053764343e-02 -4.252684302628040314e-03 7.033840566873550415e-02 4.396042525768280029e-01 -2.223694473505020142e-01 -2.724498808383941650e-01 8.178775757551193237e-02 -5.187265947461128235e-02 1.952584534883499146e-01 -1.426016688346862793e-01 -1.572124212980270386e-01 -8.656126260757446289e-02 5.383894219994544983e-02 -2.510342933237552643e-02 2.439856678247451782e-01 -9.578390419483184814e-02 -2.891102135181427002e-01 -5.916207656264305115e-02 7.896422408521175385e-03 -2.430275380611419678e-01
-7.898933440446853638e-02 -4.034353792667388916e-01 -2.184797674417495728e-01 2.934514172375202179e-02 -7.397013157606124878e-02 -3.024188876152038574e-01 2.049634754657745361e-01 8.448597043752670288e-03 -1.117948591709136963e-01 2.406609207391738892e-01 2.630792185664176941e-02 8.550019562244415283e-02 -4.518434032797813416e-02 -1.733796745538711548e-01 -8.799309283494949341e-02 2.613796666264533997e-02 -1.392845064401626587e-01 9.000793099403381348e-03 2.475369274616241455e-01 -1.556430160999298096e-01 -8.634805679321289062e-02 -1.981347054243087769e-01 -1.703204959630966187e-01 -1.411335468292236328e-01 8.577992022037506104e-02 -1.670475453138351440e-01 2.847635149955749512e-01 -5.360590666532516479e-02 -5.338353663682937622e-02 3.891733288764953613e-01 1.037577167153358459e-01 -1.988208591938018799e-01
-2.065963856875896454e-02 -1.857116967439651489e-01 2.017783373594284058e-02 -5.582546442747116089e-02 2.994533479213714600e-01 -1.610030420124530792e-02 3.099450170993804932e-01 1.733954697847366333e-01 -2.142148017883300781e-01 1.938202530145645142e-01 -1.504825521260499954e-02 -1.580502092838287354e-02 2.165897050872445107e-03 5.226014181971549988e-02 -1.439120173454284668e-01 1.722645163536071777e-01 -2.151507884263992310e-01 -2.169280648231506348e-01 1.155360713601112366e-01 -2.394084930419921875e-01 3.625329732894897461e-01 1.746355928480625153e-02 -1.960588395595550537e-01 1.280187964439392090e-01 -1.172752976417541504e-01 -1.905722320079803467e-01 -1.236217617988586426e-01 4.752065241336822510e-02 9.154140949249267578e-03 8.639310300350189209e-02 3.242325186729431152e-01 -2.785380780696868896e-01
8.924875408411026001e-02 -8.405768126249313354e-02 1.125724092125892639e-01 -1.876232475042343140e-01 -1.506317406892776489e-01 -8.059492707252502441e-02 8.863332867622375488e-02 3.284777700901031494e-01 -3.255337178707122803e-01 2.087290734052658081e-01 -1.724639534950256348e-01 1.876836121082305908e-01 -6.798139959573745728e-02 1.486231945455074310e-02 3.508662283420562744e-01 5.317642819136381149e-03 2.679934911429882050e-02 -3.170976042747497559e-02 1.248234212398529053e-01 -1.311185210943222046e-01 4.406407177448272705e-01 4.461027681827545166e-02 -4.861551895737648010e-02 3.758054226636886597e-02 1.010595709085464478e-01 -1.489306706935167313e-02 2.140631228685379028e-01 -4.010652378201484680e-02 -3.006789982318878174e-01 1.858756095170974731e-01 7.206569612026214600e-02 -1.649973839521408081e-01
-1.365193724632263184e-01 -1.483008414506912231e-01 1.730377674102783203e-01 -1.563442498445510864e-01 -3.113456368446350098e-01 -3.843945264816284180e-02 1.308896839618682861e-01 1.890978664159774780e-01 -2.145266532897949219e-01 1.444496065378189087e-01 -1.630152463912963867e-01 8.430987596511840820e-02 1.064676567912101746e-01 -2.897953428328037262e-02 3.101156651973724365e-01 7.937142252922058105e-02 -1.834916472434997559e-01 -1.101271882653236389e-01 3.179427683353424072e-01 9.294107556343078613e-02 3.224925398826599121e-01 8.391481637954711914e-02 -1.518168896436691284e-01 -5.212414264678955078e-02 -1.174098327755928040e-01 5.062323436141014099e-02 3.132773339748382568e-01 -7.688861805945634842e-03 -2.487667649984359741e-01 5.386313050985336304e-02 3.666937351226806641e-02 -2.558359503746032715e-01
3.981340304017066956e-02 2.026501484215259552e-02 8.252504467964172363e-02 1.772160977125167847e-01 6.793045252561569214e-02 -1.520232558250427246e-01 -4.217236861586570740e-02 2.011563628911972046e-01 -1.628310531377792358e-01 7.707815617322921753e-02 2.434320896863937378e-01 1.742432117462158203e-01 -3.592839092016220093e-02 1.184812635183334351e-01 1.606336086988449097e-01 5.075578689575195312e-01 -1.395588088780641556e-02 -1.662339717149734497e-01 2.632318735122680664e-01 7.252755761146545410e-02 3.836765289306640625e-01 -1.181844025850296021e-01 1.984970457851886749e-02 6.109619140625000000e-02 3.449467942118644714e-02 1.004533022642135620e-01 -2.901626750826835632e-03 -2.165148034691810608e-02 -2.546655237674713135e-01 -2.158652804791927338e-02 5.782619118690490723e-03 -3.524273037910461426e-01
9.833204001188278198e-02 -3.571721613407135010e-01 4.166812077164649963e-02 1.332949548959732056e-01 -1.429412066936492920e-01 2.267722971737384796e-03 1.462977677583694458e-01 1.014892533421516418e-01 -4.613399878144264221e-02 7.565443217754364014e-02 -4.024668037891387939e-02 4.507609456777572632e-02 2.017134726047515869e-01 1.182757765054702759e-01 8.805312216281890869e-02 1.575219482183456421e-01 -3.688434883952140808e-02 -1.136831343173980713e-01 3.610742986202239990e-01 -3.849156200885772705e-01 -1.699491590261459351e-01 1.389491558074951172e-01 9.976558387279510498e-02 7.073273509740829468e-02 -1.207740977406501770e-01 1.598124057054519653e-01 1.011096835136413574e-01 -2.336591668426990509e-02 -1.609375476837158203e-01 1.122079342603683472e-01 4.530969858169555664e-01 -2.042506188154220581e-01
-2.688948810100555420e-01 -3.381286859512329102e-01 -1.605470627546310425e-01 -1.589406281709671021e-01 2.227811366319656372e-01 -2.467646598815917969e-01 1.233098283410072327e-02 -7.981661707162857056e-03 -1.925844848155975342e-01 1.852276176214218140e-01 1.158050075173377991e-01 1.465160101652145386e-01 -2.521626949310302734e-01 -1.773798093199729919e-02 -1.616815850138664246e-02 2.785013020038604736e-01 -5.070548504590988159e-02 6.691148504614830017e-03 -3.390888497233390808e-02 1.204648017883300781e-01 -5.942412838339805603e-02 -6.171717494726181030e-02 1.006148830056190491e-01 1.836636662483215332e-01 -1.016179397702217102e-01 7.899347692728042603e-02 3.605221211910247803e-01 6.714693456888198853e-02 -7.635176926851272583e-02 -1.437999308109283447e-01 1.734927296638488770e-02 -3.952882587909698486e-01
-1.733287423849105835e-01 4.847597703337669373e-02 -2.448894679546356201e-01 9.580148383975028992e-03 -1.161446198821067810e-01 -1.736765354871749878e-02 1.081767156720161438e-01 1.086181867867708206e-02 1.284751892089843750e-01 3.494922220706939697e-01 -8.228609710931777954e-02 1.392537206411361694e-01 1.418223232030868530e-01 -1.520416587591171265e-01 1.893726736307144165e-02 7.825999706983566284e-02 -2.226918041706085205e-01 -2.628899812698364258e-01 4.644497111439704895e-02 7.053207606077194214e-02 2.560950815677642822e-01 -2.713044285774230957e-01 -1.143715530633926392e-01 -8.287567645311355591e-02 1.184385344386100769e-01 -1.746629178524017334e-01 2.073917686939239502e-01 -6.785592436790466309e-02 -3.211544128134846687e-03 2.127045840024948120e-01 3.688102662563323975e-01 -3.301613628864288330e-01
1.196894571185112000e-01 -1.643225699663162231e-01 -1.044788304716348648e-02 -3.047121465206146240e-01 4.998770309612154961e-04 1.341291517019271851e-01 -4.749040585011243820e-03 -2.044449895620346069e-01 -2.194624692201614380e-01 -1.475100126117467880e-02 1.776034571230411530e-02 5.161360651254653931e-02 4.342579841613769531e-02 3.141792863607406616e-02 7.100742310285568237e-02 1.561745554208755493e-01 1.247004643082618713e-01 -8.947011828422546387e-02 1.422663480043411255e-01 6.049111858010292053e-02 2.045773118734359741e-01 -1.942299008369445801e-01 4.261954426765441895e-01 5.849644541740417480e-02 -1.132605001330375671e-01 1.852643191814422607e-01 1.564369350671768188e-02 1.746278405189514160e-01 -2.473088651895523071e-01 -5.444625392556190491e-02 6.020093709230422974e-02 -5.142959356307983398e-01
1.157119497656822205e-01 -1.227259412407875061e-01 -1.040574908256530762e-01 -6.304229050874710083e-02 1.263482868671417236e-01 -1.260567456483840942e-01 -9.741423279047012329e-02 -3.673885762691497803e-01 4.482744261622428894e-02 5.989912897348403931e-02 -1.086675301194190979e-01 1.640711128711700439e-01 -1.319779306650161743e-01 1.538898944854736328e-01 -2.367373555898666382e-01 2.930449545383453369e-01 8.040213584899902344e-02 7.657767087221145630e-02 1.300152838230133057e-01 -1.641931831836700439e-01 3.644436895847320557e-01 -7.949790358543395996e-02 8.818867057561874390e-02 1.723092794418334961e-01 -1.999745965003967285e-01 -4.477487504482269287e-02 1.232499908655881882e-02 1.073767989873886108e-02 -3.028564155101776123e-01 2.865498065948486328e-01 1.596679538488388062e-01 -2.805277705192565918e-01
1.131241172552108765e-01 -2.350404709577560425e-01 -2.885906100273132324e-01 -1.741457544267177582e-02 -1.584817189723253250e-03 -1.119360029697418213e-01 8.620747923851013184e-02 1.620068103075027466e-01 7.261413335800170898e-02 2.192139327526092529e-01 9.785994887351989746e-02 3.155691325664520264e-01 5.388710275292396545e-02 1.971622556447982788e-01 -1.250682920217514038e-01 1.684204339981079102e-01 -7.673261314630508423e-02 -3.426314890384674072e-01 2.186687439680099487e-01 -3.849457204341888428e-02 -1.132248807698488235e-02 -1.224410310387611389e-01 5.485810339450836182e-02 9.084435552358627319e-02 -7.770471274852752686e-02 2.464037574827671051e-02 -2.267372608184814453e-02 -3.233486115932464600e-01 -3.016853630542755127e-01 -1.877132058143615723e-02 1.743748784065246582e-01 -3.484794497489929199e-01
7.644256204366683960e-02 -1.088405214250087738e-02 2.307564020156860352e-01 -7.694606482982635498e-02 -2.899640500545501709e-01 -2.140226215124130249e-01 2.628502845764160156e-01 1.412413716316223145e-01 -2.501974701881408691e-01 3.233119249343872070e-01 -9.243178367614746094e-02 2.346240282058715820e-01 -1.334669440984725952e-01 -3.915372304618358612e-03 2.646712362766265869e-01 3.704808652400970459e-02 -4.485443979501724243e-02 -3.952748328447341919e-02 6.464911252260208130e-02 -1.021555066108703613e-01 2.691075801849365234e-01 3.877656534314155579e-02 -3.328660875558853149e-02 1.120850816369056702e-01 5.118215084075927734e-02 -8.747814572416245937e-04 2.811324000358581543e-01 3.082365989685058594e-01 -1.474958062171936035e-01 1.045197527855634689e-02 1.492845416069030762e-01 -2.633855938911437988e-01
-3.673957660794258118e-02 -1.885094791650772095e-01 8.425118029117584229e-02 -1.595435738563537598e-01 -5.148839578032493591e-02 1.038544625043869019e-01 -6.979914754629135132e-02 -1.791706532239913940e-01 -6.579163670539855957e-02 7.566200569272041321e-03 3.298824280500411987e-02 1.042395234107971191e-01 -2.986173629760742188e-01 -3.057051301002502441e-01 -1.067371219396591187e-01 -2.474809288978576660e-01 2.205316573381423950e-01 -1.288024187088012695e-01 8.052786439657211304e-02 1.056293323636054993e-01 3.796458542346954346e-01 -2.509057819843292236e-01 1.190321892499923706e-01 -3.744067996740341187e-02 -1.767988502979278564e-01 -2.013953179121017456e-01 8.965470641851425171e-02 -1.014422103762626648e-01 -4.674571007490158081e-02 -1.181585416197776794e-01 2.106930166482925415e-01 -3.903042078018188477e-01
-5.632067471742630005e-02 -1.672769635915756226e-01 1.575934886932373047e-01 1.197306215763092041e-01 1.756760925054550171e-01 1.116090044379234314e-01 -3.852957487106323242e-02 4.163789004087448120e-02 -1.887346357107162476e-01 4.688939452171325684e-01 1.421744823455810547e-01 2.640759050846099854e-01 -1.160870194435119629e-01 1.670185029506683350e-01 1.511437743902206421e-01 5.684417858719825745e-02 1.782792210578918457e-01 1.449412405490875244e-01 7.779708504676818848e-02 -4.224764555692672729e-02 1.834168136119842529e-01 9.600184857845306396e-02 2.870886921882629395e-01 2.853419184684753418e-01 -7.543754577636718750e-02 -1.562814712524414062e-01 -7.458271086215972900e-02 -3.273962438106536865e-02 2.102798968553543091e-02 -6.088364496827125549e-02 3.012031912803649902e-01 -2.670412957668304443e-01
4.034103080630302429e-02 -3.910381346940994263e-02 -1.615934818983078003e-01 4.749438166618347168e-02 -1.267645061016082764e-01 -2.756529748439788818e-01 7.130712270736694336e-02 5.699495971202850342e-02 1.472066640853881836e-01 4.139099717140197754e-01 7.469504326581954956e-02 1.703165620565414429e-01 1.256149560213088989e-01 -3.139870613813400269e-02 1.755779385566711426e-01 5.767492949962615967e-02 -5.859130760654807091e-04 -2.218891680240631104e-01 -3.585084900259971619e-02 -1.037030667066574097e-01 3.327671885490417480e-01 -1.052024960517883301e-01 -2.108987569808959961e-01 1.078993920236825943e-02 1.285838782787322998e-01 -5.088320747017860413e-02 2.776083946228027344e-01 -5.809479579329490662e-02 -1.503661572933197021e-01 4.678948596119880676e-02 4.194879829883575439e-01 -2.481658160686492920e-01
1.002156436443328857e-01 6.908799707889556885e-02 2.359005361795425415e-01 -1.146117746829986572e-01 -1.453407458029687405e-03 -3.558692932128906250e-01 1.671179085969924927e-01 1.827314347028732300e-01 -6.745592504739761353e-02 1.720817685127258301e-01 -1.788049638271331787e-01 3.376886546611785889e-01 -1.872288286685943604e-01 -1.342730075120925903e-01 9.160652011632919312e-02 1.994508206844329834e-01 -1.379126161336898804e-01 1.404093652963638306e-01 2.988494634628295898e-01 -1.431671380996704102e-01 2.931785583496093750e-01 -8.726239949464797974e-02 9.742331504821777344e-02 1.460366696119308472e-01 -1.223855912685394287e-01 -6.752757728099822998e-02 -4.194328561425209045e-02 1.223463863134384155e-01 -2.953239977359771729e-01 -4.068807139992713928e-02 -1.642539724707603455e-02 -2.206230461597442627e-01
1.930628716945648193e-01 -3.492408096790313721e-01 -6.640264298766851425e-03 -8.472605794668197632e-02 3.416596353054046631e-01 4.209642484784126282e-02 1.154178977012634277e-01 3.720549494028091431e-02 -2.942827343940734863e-01 2.765865623950958252e-02 3.103253990411758423e-02 3.652444481849670410e-02 -8.282281458377838135e-02 -1.387642174959182739e-01 2.047561556100845337e-01 1.355388164520263672e-01 4.708158317953348160e-03 1.150882691144943237e-01 3.841269910335540771e-01 -9.813337586820125580e-03 3.193480670452117920e-01 -1.959277540445327759e-01 -2.596503794193267822e-01 1.919527947902679443e-01 -1.768968254327774048e-02 1.864593923091888428e-01 -1.127241030335426331e-01 7.500350475311279297e-02 -1.118341237306594849e-01 1.505268812179565430e-01 8.287449181079864502e-02 -1.524877250194549561e-01
-2.496048212051391602e-01 -1.220713332295417786e-01 -2.664626538753509521e-01 1.176066324114799500e-02 -3.159216046333312988e-01 -1.631265506148338318e-02 1.824621558189392090e-01 -9.277279675006866455e-02 1.382173150777816772e-01 2.778358161449432373e-01 -9.620277583599090576e-02 4.038034975528717041e-01 8.990222215652465820e-02 -4.221409186720848083e-02 -5.535181984305381775e-02 1.540749371051788330e-01 -1.473150849342346191e-01 -2.322240173816680908e-01 6.930138915777206421e-02 6.695399992167949677e-03 1.204019263386726379e-01 -3.104377910494804382e-02 -1.726056784391403198e-01 -8.697961270809173584e-02 -1.866574585437774658e-01 -1.374857276678085327e-01 1.391270607709884644e-01 -3.381995484232902527e-02 2.177802845835685730e-02 -2.138197794556617737e-02 1.845515519380569458e-01 -4.023397862911224365e-01
-2.926867827773094177e-02 -2.899873554706573486e-01 -7.045753300189971924e-02 -6.122394278645515442e-02 1.162710562348365784e-01 -1.102721393108367920e-01 7.143858075141906738e-02 1.365466713905334473e-01 -2.679852843284606934e-01 5.431719124317169189e-02 2.503906190395355225e-01 4.658474028110504150e-02 1.718378514051437378e-01 3.547747619450092316e-03 -1.044665053486824036e-01 1.938263326883316040e-01 5.916276574134826660e-02 -2.770748138427734375e-01 1.388388127088546753e-01 -6.598884612321853638e-02 1.014069244265556335e-01 -8.587390184402465820e-02 -2.502815127372741699e-01 -1.437156647443771362e-01 2.134012281894683838e-01 -1.310425549745559692e-01 1.957592517137527466e-01 -1.860285103321075439e-01 -2.455945312976837158e-01 2.562852799892425537e-01 2.726117670536041260e-01 -3.137597143650054932e-01
-5.073620378971099854e-02 -3.385592401027679443e-01 -2.062520831823348999e-01 -4.936879873275756836e-02 2.677448093891143799e-01 6.877428293228149414e-02 -3.448855876922607422e-02 -3.021918423473834991e-02 -1.246044710278511047e-01 1.930093169212341309e-01 1.099737733602523804e-01 1.469863653182983398e-01 1.996958106756210327e-01 5.221341177821159363e-02 -3.784096240997314453e-02 1.299084629863500595e-02 -3.184100687503814697e-01 -1.645938120782375336e-02 2.253101766109466553e-01 -7.458518445491790771e-02 2.541958987712860107e-01 -2.622634470462799072e-01 7.272994518280029297e-02 -4.780555609613656998e-03 3.752904757857322693e-02 -8.620642125606536865e-02 -7.020881772041320801e-02 -3.044672906398773193e-01 -2.324017882347106934e-01 -4.066516994498670101e-04 3.540240228176116943e-01 -2.147462666034698486e-01
7.138034701347351074e-02 4.449010267853736877e-02 -7.105845957994461060e-02 -1.586636304855346680e-01 2.532688975334167480e-01 -1.199760288000106812e-02 1.241814717650413513e-01 1.195098608732223511e-01 -2.339922785758972168e-01 3.204326927661895752e-01 7.502369116991758347e-03 5.039336904883384705e-02 -9.428951889276504517e-02 -1.716934591531753540e-01 -7.454121485352516174e-03 3.667575716972351074e-01 -1.642471253871917725e-01 -9.807738661766052246e-02 -3.676336631178855896e-02 -2.740443348884582520e-01 2.032622694969177246e-01 2.180699631571769714e-02 7.952859997749328613e-02 2.431822568178176880e-01 9.052924811840057373e-02 6.817883998155593872e-02 1.410378813743591309e-01 2.969732880592346191e-01 5.386349558830261230e-02 5.359987914562225342e-02 8.443265408277511597e-02 -4.261628389358520508e-01
-1.228614971041679382e-01 -2.714436948299407959e-01 7.139231264591217041e-02 -2.108979038894176483e-02 7.177330553531646729e-02 -3.313961625099182129e-01 2.354379445314407349e-01 2.256087809801101685e-01 -1.422480642795562744e-01 4.699890688061714172e-02 1.023960560560226440e-01 1.399962138384580612e-02 -1.732461713254451752e-02 -1.645478904247283936e-01 -4.456092789769172668e-02 2.460175752639770508e-01 -9.164614230394363403e-02 -8.266919106245040894e-02 2.410660386085510254e-01 -1.098843589425086975e-01 7.992869615554809570e-02 -1.845037788152694702e-01 -1.297082155942916870e-01 -1.423412710428237915e-01 2.446814179420471191e-01 -3.399536609649658203e-01 2.337041050195693970e-01 -1.788644306361675262e-02 -1.395723819732666016e-01 8.338672667741775513e-02 3.386929333209991455e-01 -1.640363186597824097e-01
-1.258289515972137451e-01 -3.250598311424255371e-01 3.601279109716415405e-02 7.566072978079319000e-03 1.923176199197769165e-01 -9.612741321325302124e-02 3.253405690193176270e-01 -2.445557415485382080e-01 -8.781632781028747559e-02 3.880744278430938721e-01 -1.889350563287734985e-01 2.515291869640350342e-01 -2.210201174020767212e-01 -2.869396209716796875e-01 -4.359316453337669373e-02 1.661397069692611694e-01 -7.119639962911605835e-02 -3.457114696502685547e-01 7.137586176395416260e-02 -1.153275743126869202e-01 4.804318770766258240e-02 -3.172683343291282654e-02 -1.890917867422103882e-02 1.473429203033447266e-01 -3.738233074545860291e-02 -9.426199644804000854e-02 6.715051084756851196e-02 -4.883212596178054810e-02 -1.538557261228561401e-01 5.187823250889778137e-02 1.562901437282562256e-01 -1.047669500112533569e-01
-2.292813211679458618e-01 -3.887489736080169678e-01 -3.680273890495300293e-02 -4.808064177632331848e-02 1.151480749249458313e-01 -3.271972537040710449e-01 3.987149521708488464e-02 -8.486066013574600220e-03 -7.628645747900009155e-02 3.091221749782562256e-01 -1.318147331476211548e-01 -5.025995150208473206e-02 -8.653008937835693359e-02 -2.348670512437820435e-01 -7.851670682430267334e-02 9.963119775056838989e-02 5.760350078344345093e-02 2.531672641634941101e-02 1.412501931190490723e-01 -6.306733936071395874e-02 9.328791499137878418e-02 -1.749689429998397827e-01 -8.989739418029785156e-02 -1.328600347042083740e-01 -1.972063630819320679e-01 -2.745152115821838379e-01 3.103438615798950195e-01 -1.177489757537841797e-01 -3.394946828484535217e-02 -3.202062472701072693e-02 1.974450796842575073e-01 -3.348326981067657471e-01
-2.081805020570755005e-01 -2.991220355033874512e-01 2.522521615028381348e-01 -9.216500446200370789e-03 -8.937989361584186554e-03 -1.991516910493373871e-02 -3.041803650557994843e-02 1.182255446910858154e-01 -2.075630128383636475e-01 1.305304318666458130e-01 1.025183082674629986e-04 -5.971675366163253784e-02 -1.721713542938232422e-01 -1.381245553493499756e-01 -2.757423818111419678e-01 1.399844139814376831e-01 -3.697708994150161743e-02 -1.433699876070022583e-01 -1.058315113186836243e-02 -1.975420713424682617e-01 8.262273669242858887e-02 -1.490141004323959351e-01 1.564997434616088867e-01 -3.859752416610717773e-02 2.203108519315719604e-01 1.380106657743453979e-01 9.322416037321090698e-02 1.968550682067871094e-01 -2.955732643604278564e-01 1.548675596714019775e-01 3.625555336475372314e-01 -3.258263468742370605e-01
-2.715115249156951904e-01 -2.733819372951984406e-02 1.503988653421401978e-01 9.665596485137939453e-02 1.225003972649574280e-01 -1.843704655766487122e-02 -6.797329057008028030e-03 -1.699639298021793365e-02 -2.105896472930908203e-01 2.324317246675491333e-01 -2.687061950564384460e-02 1.233049482107162476e-01 -5.864231288433074951e-02 5.761349946260452271e-02 -3.047881126403808594e-01 2.805792987346649170e-01 3.255908191204071045e-02 -2.394544482231140137e-01 1.690625846385955811e-01 -1.787504702806472778e-01 2.096958272159099579e-02 -1.183630973100662231e-01 1.600609533488750458e-02 -9.224662929773330688e-02 1.886141598224639893e-01 2.409088611602783203e-01 1.684716045856475830e-01 2.380278557538986206e-01 -1.834428757429122925e-01 1.579245030879974365e-01 2.717647552490234375e-01 -3.632710576057434082e-01
1.684344857931137085e-01 -2.325388342142105103e-01 -2.156162410974502563e-01 -6.401113420724868774e-02 -1.274031996726989746e-01 -1.291165798902511597e-01 3.190320730209350586e-01 1.199643500149250031e-02 -1.976173967123031616e-01 2.490815371274948120e-01 1.727920919656753540e-01 1.718848384916782379e-02 -2.063089013099670410e-01 1.553722172975540161e-01 -1.193132624030113220e-01 -7.698311656713485718e-02 -3.450556471943855286e-02 -5.098550114780664444e-03 1.019404456019401550e-01 3.120185807347297668e-02 9.351862221956253052e-02 3.561238050460815430e-01 1.881363987922668457e-01 -1.356614679098129272e-01 8.468183875083923340e-02 -1.551820337772369385e-01 6.858407054096460342e-03 -8.987387269735336304e-02 -1.922322064638137817e-01 1.487112492322921753e-01 3.393373787403106689e-01 -3.138163089752197266e-01
-6.240768358111381531e-02 -2.425711601972579956e-01 -5.555875226855278015e-02 6.183468177914619446e-02 1.598756909370422363e-01 1.873229630291461945e-02 -1.890978664159774780e-01 -3.618089854717254639e-02 -9.582265280187129974e-03 -2.683089375495910645e-01 -1.087652221322059631e-01 3.670780956745147705e-01 -2.927225269377231598e-02 -4.278742149472236633e-02 -6.161934509873390198e-02 3.857065737247467041e-01 -5.390298739075660706e-02 2.249669469892978668e-02 3.041972815990447998e-01 6.420286744832992554e-02 3.143414855003356934e-01 -2.244833856821060181e-01 3.897563740611076355e-02 1.802201420068740845e-01 -2.454358339309692383e-02 -1.264930218458175659e-01 -5.077950283885002136e-02 4.315222427248954773e-02 2.861421322450041771e-03 2.467582523822784424e-01 2.296913415193557739e-01 -2.747603952884674072e-01
1.427762955427169800e-01 -2.897194921970367432e-01 -1.230391673743724823e-02 9.529484063386917114e-02 1.732988804578781128e-01 8.561919443309307098e-03 -1.136684566736221313e-01 1.763933710753917694e-02 -1.130446717143058777e-01 -1.393558830022811890e-01 3.971293941140174866e-02 1.805825531482696533e-01 4.412206634879112244e-02 -1.507417066022753716e-03 -3.027020692825317383e-01 2.613287568092346191e-01 3.854673728346824646e-02 -1.752110272645950317e-01 3.085799217224121094e-01 3.702040389180183411e-02 2.214989215135574341e-01 1.383240520954132080e-01 -1.099557057023048401e-02 2.625758647918701172e-01 -1.968060880899429321e-01 9.511880576610565186e-02 1.411820352077484131e-01 -1.420425251126289368e-02 -2.051793932914733887e-01 1.771593987941741943e-01 2.192502766847610474e-01 -3.991775214672088623e-01
5.462275817990303040e-03 -1.703213155269622803e-01 -1.879518032073974609e-01 2.840602397918701172e-02 2.581303417682647705e-01 -3.539331555366516113e-01 3.523364365100860596e-01 5.017618462443351746e-02 -1.322935223579406738e-01 9.189797192811965942e-02 1.352309584617614746e-01 1.769023537635803223e-01 1.675272136926651001e-01 -8.459368348121643066e-02 -7.274419814348220825e-02 2.002114504575729370e-01 -3.136326670646667480e-01 -2.486261725425720215e-01 3.485145047307014465e-02 -2.273805737495422363e-01 1.895115822553634644e-01 1.953412033617496490e-02 3.210618346929550171e-02 1.182593926787376404e-01 -9.515039622783660889e-02 -3.012888319790363312e-02 -4.209010675549507141e-02 1.031437218189239502e-01 -1.310507953166961670e-01 -9.749034047126770020e-02 3.340023756027221680e-01 -1.874194741249084473e-01
-2.826349623501300812e-02 -2.792161107063293457e-01 -1.424959003925323486e-01 -1.491546630859375000e-01 8.322505746036767960e-04 -2.543997764587402344e-01 5.312306433916091919e-02 2.629097178578376770e-02 -2.117788195610046387e-01 2.678354382514953613e-01 2.049352042376995087e-02 -6.053318455815315247e-02 -1.983148902654647827e-01 1.080782040953636169e-01 -2.514351606369018555e-01 3.720932006835937500e-01 -1.615269631147384644e-01 -2.568002790212631226e-02 2.199153304100036621e-01 1.430388987064361572e-01 -7.199031300842761993e-03 5.240318924188613892e-02 1.857610046863555908e-02 -2.937804348766803741e-02 -4.184917360544204712e-02 3.983480483293533325e-02 4.286176264286041260e-01 1.639441400766372681e-02 -3.264925256371498108e-02 2.012456394731998444e-02 1.459022462368011475e-01 -3.569919168949127197e-01
-5.638594925403594971e-02 -2.233142405748367310e-01 -1.563087552785873413e-01 -3.218576312065124512e-01 1.276109665632247925e-01 -3.943655267357826233e-02 -2.927496433258056641e-01 -8.615056425333023071e-02 -2.935363054275512695e-01 7.516581565141677856e-02 -3.736251220107078552e-02 1.829591989517211914e-01 -1.787991523742675781e-01 -1.859571635723114014e-01 -9.020759910345077515e-02 2.731524705886840820e-01 1.853553652763366699e-01 1.475942283868789673e-01 2.402305006980895996e-01 -3.546978160738945007e-02 -9.496849379502236843e-04 -2.214363515377044678e-01 7.614868134260177612e-02 2.310624122619628906e-01 -2.545425202697515488e-03 -1.296750605106353760e-01 4.069022834300994873e-02 -2.143447399139404297e-01 -2.922498285770416260e-01 1.474144402891397476e-02 1.028066799044609070e-01 -2.191559076309204102e-01
-5.478227883577346802e-02 1.832591556012630463e-02 -2.604303061962127686e-01 4.972086846828460693e-02 1.535160988569259644e-01 -1.018280982971191406e-01 -2.277730964124202728e-03 1.808425337076187134e-01 -1.775754243135452271e-01 1.873159110546112061e-01 8.923157118260860443e-03 1.068660914897918701e-01 -2.350884079933166504e-01 1.002374142408370972e-01 2.918417453765869141e-01 1.584418118000030518e-01 1.744731366634368896e-01 -2.131789177656173706e-01 1.864719688892364502e-01 4.126334097236394882e-03 3.622184693813323975e-01 6.998910009860992432e-02 8.956284075975418091e-02 4.125097990036010742e-01 1.750425547361373901e-01 -1.308793276548385620e-01 1.471829265356063843e-01 1.091561615467071533e-01 -6.048558652400970459e-02 -1.048037316650152206e-02 1.017629820853471756e-02 -3.095665574073791504e-01
1.671943515539169312e-01 -6.711564213037490845e-02 1.412624120712280273e-01 -8.859653770923614502e-02 2.428765743970870972e-01 -1.804951280355453491e-01 -4.327607154846191406e-02 -2.360296994447708130e-01 5.045526102185249329e-02 9.357123635709285736e-03 -2.117527276277542114e-01 2.935934066772460938e-01 -7.557953707873821259e-03 -1.358359586447477341e-02 -1.003684923052787781e-01 2.203954756259918213e-01 -2.208729274570941925e-02 -4.333354532718658447e-02 -2.585651539266109467e-02 -6.059316173195838928e-02 1.384329646825790405e-01 5.485870409756898880e-03 8.009324967861175537e-02 1.839941442012786865e-01 -1.630053371191024780e-01 8.675459772348403931e-02 2.343692630529403687e-01 -1.292138546705245972e-01 -1.896644830703735352e-01 3.601987063884735107e-01 1.335569024085998535e-01 -4.925280809402465820e-01
-4.009311273694038391e-02 -3.594849109649658203e-01 -3.627356290817260742e-01 1.817243248224258423e-01 -6.543033570051193237e-02 -4.752564802765846252e-02 1.610826104879379272e-01 -1.702148318290710449e-01 -5.237828195095062256e-02 -2.376085817813873291e-01 -6.892137974500656128e-02 6.671635806560516357e-02 1.944186538457870483e-01 -6.867576390504837036e-02 -2.008958607912063599e-01 7.659178227186203003e-02 8.936350047588348389e-02 -2.109127044677734375e-01 1.549858748912811279e-01 9.152760356664657593e-02 4.180365502834320068e-01 -6.368069350719451904e-02 1.725455373525619507e-01 1.379687339067459106e-02 -1.096992492675781250e-01 1.663942784070968628e-01 1.087243035435676575e-01 -1.160038784146308899e-01 -7.142883539199829102e-02 1.440885663032531738e-01 2.557986676692962646e-01 -1.897978335618972778e-01
-7.738707121461629868e-03 -2.360887974500656128e-01 2.467347383499145508e-01 -1.196514815092086792e-01 6.797690689563751221e-02 5.425899103283882141e-02 2.356563359498977661e-01 -7.738615572452545166e-02 -1.883429139852523804e-01 3.646807074546813965e-01 1.064996570348739624e-01 -8.129318803548812866e-02 -1.121734529733657837e-01 9.861996769905090332e-02 1.306071877479553223e-01 2.104463875293731689e-01 -1.767042577266693115e-01 4.291635006666183472e-02 3.529449701309204102e-01 -1.759349405765533447e-01 1.713807582855224609e-01 2.431141212582588196e-02 1.492545008659362793e-01 9.360765665769577026e-02 -9.149528294801712036e-02 -6.861925870180130005e-02 -1.234930902719497681e-01 -3.856976032257080078e-01 -3.596042841672897339e-02 2.622201740741729736e-01 7.036475837230682373e-02 -1.678144335746765137e-01
-1.973237097263336182e-01 -3.813928961753845215e-01 7.182935625314712524e-02 4.094145726412534714e-03 3.629086911678314209e-01 2.293973788619041443e-02 -4.814270138740539551e-02 8.406478911638259888e-02 -1.536284089088439941e-01 -5.707567185163497925e-02 -5.563202127814292908e-02 2.244738638401031494e-01 -6.825254112482070923e-02 5.298216640949249268e-02 -1.289421766996383667e-01 4.086276888847351074e-01 -4.876841977238655090e-02 -3.663572296500205994e-02 2.995892763137817383e-01 7.653807103633880615e-02 3.521541953086853027e-01 -1.499681919813156128e-01 6.367263942956924438e-02 2.489625811576843262e-01 -8.858913928270339966e-02 -8.281543850898742676e-02 2.527123875916004181e-02 3.047459945082664490e-02 -7.086994498968124390e-02 6.917311251163482666e-02 6.621485203504562378e-02 -2.346587628126144409e-01
-1.975963413715362549e-01 -3.452049493789672852e-01 1.396384462714195251e-02 -7.646666467189788818e-02 -1.140188351273536682e-01 6.551438570022583008e-02 1.351306289434432983e-01 -1.651012524962425232e-02 -1.256903111934661865e-01 3.775420486927032471e-01 1.561252027750015259e-01 1.320313476026058197e-02 -3.589740097522735596e-01 -3.232105076313018799e-02 -1.928362995386123657e-02 -4.966547712683677673e-02 1.694324612617492676e-02 -2.103930860757827759e-01 2.718502581119537354e-01 -1.542022824287414551e-01 -5.742574855685234070e-02 1.150243431329727173e-01 1.113001704216003418e-01 2.965845763683319092e-01 -3.938701748847961426e-02 4.951190203428268433e-02 2.306996136903762817e-01 1.024195775389671326e-01 4.616302438080310822e-03 3.097015619277954102e-01 -1.641242392361164093e-02 -2.475047558546066284e-01
-3.202517032623291016e-01 9.616315364837646484e-03 -3.127259016036987305e-01 2.077961340546607971e-02 -4.977800697088241577e-02 -2.225425392389297485e-01 3.515281900763511658e-02 -1.198950707912445068e-01 4.403987154364585876e-02 2.809272408485412598e-01 2.343683391809463501e-01 -2.189515344798564911e-02 -9.768795222043991089e-02 3.683333471417427063e-02 1.371768396347761154e-02 -7.763618230819702148e-02 -3.283147141337394714e-02 -1.939909309148788452e-01 2.599194943904876709e-01 1.139662116765975952e-01 2.674244046211242676e-01 -1.489547640085220337e-01 -2.596695721149444580e-01 -5.006920918822288513e-02 -3.274820372462272644e-02 -2.243054658174514771e-02 1.521449834108352661e-01 -9.237011522054672241e-02 -2.624599933624267578e-01 -5.911807343363761902e-02 3.435411155223846436e-01 -2.675234675407409668e-01
-4.883697256445884705e-03 -1.078770831227302551e-01 1.702556163072586060e-01 -8.170083165168762207e-02 5.597863346338272095e-02 -3.888501226902008057e-02 -2.512525916099548340e-01 -3.335485700517892838e-03 -5.283980816602706909e-02 3.846007287502288818e-01 8.142585307359695435e-02 -7.060456089675426483e-03 -1.078731729649007320e-03 1.267208624631166458e-02 -1.199178695678710938e-01 -1.109642088413238525e-01 -1.656900346279144287e-01 -1.128330230712890625e-01 3.575670421123504639e-01 1.692804992198944092e-01 2.580013275146484375e-01 2.150331251323223114e-02 1.021530851721763611e-01 -3.601540997624397278e-02 1.674878448247909546e-01 -4.304726608097553253e-03 -8.144000172615051270e-02 -8.595784753561019897e-02 1.231987178325653076e-01 1.856610029935836792e-01 -3.463161736726760864e-02 -5.764145851135253906e-01
-1.771901920437812805e-02 -9.525318630039691925e-03 2.066185511648654938e-02 -1.186560932546854019e-02 1.991667300462722778e-01 -2.493156194686889648e-01 -6.139712408185005188e-02 3.080811724066734314e-02 -2.262851893901824951e-01 8.548095077276229858e-02 -1.713986694812774658e-02 1.076232045888900757e-01 2.643682807683944702e-02 3.178970515727996826e-02 3.389729261398315430e-01 5.146594047546386719e-01 -8.218628913164138794e-02 -1.225212886929512024e-01 1.373703479766845703e-01 1.055248305201530457e-01 3.065456748008728027e-01 -4.884085059165954590e-02 3.427773714065551758e-03 1.656001359224319458e-01 4.783197119832038879e-02 1.899655535817146301e-02 -6.410953402519226074e-02 -2.088139206171035767e-01 -1.724134832620620728e-01 5.269909650087356567e-02 9.374432265758514404e-02 -4.164033830165863037e-01
-2.381751984357833862e-01 -2.497182786464691162e-01 -4.181448370218276978e-02 3.643587604165077209e-02 2.223256677389144897e-01 7.555601000785827637e-02 3.750487044453620911e-02 -1.363663971424102783e-01 2.197238802909851074e-02 -1.212281286716461182e-01 -1.922495476901531219e-02 1.305796504020690918e-01 2.093117982149124146e-01 -6.106407567858695984e-02 -1.729415357112884521e-01 2.569335997104644775e-01 -1.821047365665435791e-01 -3.988248482346534729e-02 3.911734744906425476e-02 2.573900222778320312e-01 3.838376402854919434e-01 -3.686357289552688599e-02 2.127128690481185913e-01 1.397118121385574341e-01 -2.456084042787551880e-01 -3.379693254828453064e-02 1.628643274307250977e-01 -3.052243031561374664e-02 -2.293006479740142822e-01 1.790699064731597900e-01 1.995806843042373657e-01 -3.118424713611602783e-01
-1.955215036869049072e-01 -1.653679460287094116e-01 9.317796677350997925e-02 2.014893144369125366e-01 8.579523861408233643e-02 -1.486543267965316772e-01 -4.174479097127914429e-02 -1.570742577314376831e-01 -2.028728723526000977e-01 2.261681407690048218e-01 -1.211443319916725159e-01 9.754535555839538574e-02 -1.769493222236633301e-01 -5.341344699263572693e-02 -1.111411526799201965e-01 -2.896487154066562653e-02 -6.606505811214447021e-02 2.056165188550949097e-01 3.330451548099517822e-01 -2.057505100965499878e-01 9.920383244752883911e-02 1.040119081735610962e-01 2.291495352983474731e-01 4.788669645786285400e-01 2.018722444772720337e-01 1.861313357949256897e-02 1.251369267702102661e-01 -1.204004287719726562e-01 -5.193657055497169495e-02 -4.517586156725883484e-02 1.381243765354156494e-01 -2.607028782367706299e-01
-9.130936115980148315e-02 4.058078303933143616e-02 -1.110853999853134155e-01 1.122530698776245117e-01 -1.097462698817253113e-01 -3.552953526377677917e-02 2.259194105863571167e-01 -6.549634784460067749e-02 1.167527139186859131e-01 3.352069258689880371e-01 -1.861241832375526428e-02 1.639033257961273193e-01 2.635276690125465393e-02 -6.765602529048919678e-02 1.334978789091110229e-01 2.454416304826736450e-01 -2.051219940185546875e-01 -3.402714431285858154e-01 3.234353959560394287e-01 1.570114120841026306e-02 1.001954674720764160e-01 -1.183753833174705505e-01 -3.348660171031951904e-01 8.457717485725879669e-03 1.013842746615409851e-01 -5.513924360275268555e-02 1.757274717092514038e-01 -2.802653312683105469e-01 -3.050960972905158997e-02 1.578018069267272949e-02 1.420154571533203125e-01 -3.417997658252716064e-01
-1.193610429763793945e-01 -7.929174602031707764e-02 1.336439512670040131e-02 -1.163902282714843750e-01 1.531190872192382812e-01 -1.766172200441360474e-01 2.232051342725753784e-01 -2.603488862514495850e-01 -3.391251862049102783e-01 6.119016930460929871e-02 2.840363979339599609e-01 1.360286623239517212e-01 -4.824785143136978149e-02 9.364900738000869751e-02 2.052214294672012329e-01 -1.418640315532684326e-01 -2.033475786447525024e-01 -2.196061760187149048e-01 5.376786738634109497e-02 2.440342493355274200e-02 -5.535541102290153503e-02 -7.374396175146102905e-02 -1.237729284912347794e-02 -3.437185287475585938e-02 3.604260832071304321e-02 6.208087317645549774e-03 -1.606022007763385773e-02 -2.029306814074516296e-02 -1.459666248410940170e-02 9.745484590530395508e-02 3.232817947864532471e-01 -5.320712327957153320e-01
3.288307040929794312e-02 -8.680017292499542236e-02 -3.793134167790412903e-02 2.473032027482986450e-01 -2.680694758892059326e-01 -2.906580865383148193e-01 1.391589194536209106e-01 -2.352896332740783691e-01 -2.526005208492279053e-01 1.156366318464279175e-01 -2.980836927890777588e-01 -6.104197353124618530e-02 -3.297538682818412781e-02 -1.369839459657669067e-01 1.222461014986038208e-01 1.916959434747695923e-01 -4.446807876229286194e-02 -1.301887333393096924e-01 3.513007164001464844e-01 -1.372959613800048828e-01 2.650965154170989990e-01 -1.343031525611877441e-01 1.908155381679534912e-01 1.780977845191955566e-01 1.357009708881378174e-01 -1.151549397036433220e-03 4.252591356635093689e-02 -1.069803610444068909e-01 -2.155536785721778870e-02 2.667246758937835693e-01 -1.167889013886451721e-01 -1.478755772113800049e-01
-2.375032305717468262e-01 -1.258006691932678223e-01 1.077321916818618774e-01 -1.725495010614395142e-01 -4.116665124893188477e-01 -1.912290602922439575e-01 2.345891445875167847e-01 2.325795441865921021e-01 -2.118353098630905151e-01 8.360642194747924805e-02 -1.105592027306556702e-01 3.531060814857482910e-01 2.580244839191436768e-02 -1.459933966398239136e-01 2.242679148912429810e-01 2.014046311378479004e-01 -7.279936224222183228e-02 -1.147750839591026306e-01 1.496710479259490967e-01 6.501496583223342896e-02 1.417051106691360474e-01 3.266805410385131836e-02 -1.568764597177505493e-01 9.166406095027923584e-02 1.508724223822355270e-02 1.359203550964593887e-02 4.842220246791839600e-02 1.814051531255245209e-03 -2.146810740232467651e-01 2.858294248580932617e-01 5.554412677884101868e-02 -1.916214376688003540e-01
-2.644017897546291351e-02 -6.333933770656585693e-02 -9.686549007892608643e-02 -1.741337329149246216e-01 1.401847004890441895e-01 -1.977766156196594238e-01 1.502670943737030029e-01 2.906023897230625153e-02 -1.308839172124862671e-01 -7.291899621486663818e-02 -2.429413795471191406e-02 1.444511413574218750e-01 1.075780764222145081e-02 -9.435912966728210449e-02 3.187400102615356445e-01 2.890630364418029785e-01 -9.972868859767913818e-02 1.305026262998580933e-01 4.471521452069282532e-02 -1.067694947123527527e-01 2.785526216030120850e-01 9.122382849454879761e-02 3.295472264289855957e-01 2.348961532115936279e-01 -1.767328232526779175e-01 9.302075952291488647e-02 -1.136849597096443176e-01 -1.846366375684738159e-01 -2.351996302604675293e-02 -2.077122451737523079e-03 -5.828118696808815002e-02 -5.043730735778808594e-01
-1.538311988115310669e-01 -6.245205923914909363e-02 2.029266580939292908e-02 -3.226530924439430237e-02 4.177854210138320923e-02 -3.469956219196319580e-01 1.951421052217483521e-01 -2.004913985729217529e-01 -1.160337701439857483e-01 5.377485230565071106e-02 3.075069785118103027e-01 1.534238010644912720e-01 -3.360868664458394051e-03 9.841078519821166992e-02 -6.594156473875045776e-02 -4.781404510140419006e-02 -2.052425742149353027e-01 -2.636079788208007812e-01 -3.759036213159561157e-02 -2.783302366733551025e-01 1.494561731815338135e-01 -2.055203765630722046e-01 -6.470857560634613037e-02 -1.289003156125545502e-02 -5.168769881129264832e-02 -6.904930621385574341e-02 7.570407539606094360e-02 -3.184959664940834045e-02 -1.154063791036605835e-01 -7.748399674892425537e-02 3.419764041900634766e-01 -4.581375122070312500e-01
-1.941140294075012207e-01 -6.288207322359085083e-02 -1.274597644805908203e-01 -4.805264621973037720e-02 -2.047775983810424805e-01 3.359665349125862122e-02 1.524831950664520264e-01 -3.860519081354141235e-02 -4.399548098444938660e-02 2.726125903427600861e-02 2.308489382266998291e-01 5.394584313035011292e-02 9.762813150882720947e-02 -3.032419681549072266e-01 -2.182454466819763184e-01 -2.413944713771343231e-02 -1.378392428159713745e-01 -1.765057072043418884e-02 1.964833289384841919e-01 -8.721564710140228271e-02 2.615123391151428223e-01 -2.409855276346206665e-01 1.483239382505416870e-01 4.472337365150451660e-01 -2.739413082599639893e-01 1.896363683044910431e-02 -5.009326850995421410e-04 -8.545601740479469299e-03 -1.148612648248672485e-01 -5.117552354931831360e-02 3.292944729328155518e-01 -2.229300141334533691e-01
-3.078225068747997284e-02 -2.399995550513267517e-02 -3.103718347847461700e-02 -1.296847462654113770e-01 -5.355967208743095398e-02 -3.039643764495849609e-01 -5.534817650914192200e-02 2.526945620775222778e-02 -2.872610390186309814e-01 3.310146331787109375e-01 1.873108893632888794e-01 -2.046672999858856201e-01 7.800080627202987671e-02 -8.732961863279342651e-02 -1.561660021543502808e-01 2.149978578090667725e-01 -2.716303765773773193e-01 -9.287982434034347534e-02 1.790670901536941528e-01 -5.744520202279090881e-02 8.775047212839126587e-02 1.595565527677536011e-01 4.473873414099216461e-03 2.558293640613555908e-01 2.820747205987572670e-03 -2.091348916292190552e-01 1.438695788383483887e-01 -6.238267570734024048e-02 -1.586948633193969727e-01 -1.249845176935195923e-01 2.831284105777740479e-01 -3.501997590065002441e-01
1.108740493655204773e-01 -1.273803859949111938e-01 -1.718777120113372803e-01 -9.730324149131774902e-02 9.217362850904464722e-02 -2.245128154754638672e-01 6.511367112398147583e-02 -3.818710520863533020e-02 -1.302454173564910889e-01 6.992767006158828735e-02 -1.288856863975524902e-01 1.336597800254821777e-01 9.780561178922653198e-02 4.507734999060630798e-02 1.414736360311508179e-02 4.062901735305786133e-01 -5.615329369902610779e-02 -4.215098321437835693e-01 1.440690457820892334e-01 -1.591288298368453979e-02 4.182724654674530029e-01 1.251130849123001099e-01 2.003065943717956543e-01 2.034595906734466553e-01 1.074581071734428406e-01 1.096068024635314941e-01 -1.673346161842346191e-01 1.372230984270572662e-02 -8.922479301691055298e-02 4.181111603975296021e-02 1.348803341388702393e-01 -2.847153842449188232e-01
-1.003986895084381104e-01 2.661743201315402985e-02 2.581503093242645264e-01 -6.543519557453691959e-04 -2.978841662406921387e-01 -9.614254534244537354e-02 1.420201361179351807e-01 3.283001184463500977e-01 -1.631459891796112061e-01 2.211620658636093140e-01 -9.567149728536605835e-02 1.635381728410720825e-01 -8.522224426269531250e-02 8.605935424566268921e-02 3.025172650814056396e-01 6.390828173607587814e-03 -4.219128191471099854e-02 -2.559507079422473907e-02 2.072441279888153076e-01 -1.047894954681396484e-01 3.121179640293121338e-01 3.803085163235664368e-02 -4.503765143454074860e-03 1.880630850791931152e-02 -6.974995136260986328e-02 1.263688057661056519e-01 1.616313606500625610e-01 5.458454042673110962e-02 -4.059055447578430176e-01 1.506850868463516235e-01 1.372209787368774414e-01 -2.591325640678405762e-01
7.247273623943328857e-02 2.245140448212623596e-02 -6.705565005540847778e-02 1.659458428621292114e-01 -3.686843439936637878e-02 1.480769664049148560e-01 3.546414077281951904e-01 -2.805053293704986572e-01 -1.747042387723922729e-01 -1.455775201320648193e-01 6.536571308970451355e-03 2.756332457065582275e-01 1.360117942094802856e-01 -1.162750571966171265e-01 -1.046399399638175964e-01 9.281098097562789917e-02 -6.853462755680084229e-02 9.300101548433303833e-02 5.752431601285934448e-02 -2.132428884506225586e-01 4.216108918190002441e-01 -6.893885135650634766e-02 2.254633456468582153e-01 -1.573975086212158203e-01 9.672397375106811523e-02 -1.252701431512832642e-01 1.183300390839576721e-01 7.854276150465011597e-02 -1.771298497915267944e-01 -7.440514117479324341e-02 1.543327867984771729e-01 -3.591149449348449707e-01
-2.947213053703308105e-01 -4.014526680111885071e-02 7.442020624876022339e-02 7.910493016242980957e-02 3.333675488829612732e-02 3.357313806191086769e-03 6.593944272026419640e-05 1.199525818228721619e-01 -1.590871810913085938e-01 2.091956734657287598e-01 -1.705410480499267578e-01 -4.187422245740890503e-02 -5.140869691967964172e-02 -1.184214353561401367e-01 -8.308197557926177979e-02 3.650470972061157227e-01 1.089184824377298355e-02 -1.929515302181243896e-01 1.979664862155914307e-01 -2.176308482885360718e-01 4.767287150025367737e-02 -1.986986696720123291e-01 1.115382611751556396e-01 -1.352885812520980835e-01 2.626990079879760742e-01 7.653709501028060913e-02 1.445434838533401489e-01 2.166673541069030762e-01 -3.097053170204162598e-01 2.880856860429048538e-03 3.234135508537292480e-01 -2.964015901088714600e-01
-1.257018446922302246e-01 -1.572119295597076416e-01 -1.378803700208663940e-01 2.303653210401535034e-01 1.248281747102737427e-01 -2.629717886447906494e-01 3.353521823883056641e-01 -1.408541351556777954e-01 -5.966560170054435730e-02 2.211152911186218262e-01 3.162312507629394531e-01 3.017937950789928436e-02 -2.418121695518493652e-01 5.066835880279541016e-02 -6.297774612903594971e-02 1.951413601636886597e-02 -2.053845226764678955e-01 -4.637010395526885986e-02 1.458907276391983032e-01 -1.724195778369903564e-01 2.077856808900833130e-01 -7.122629880905151367e-02 -2.320236116647720337e-01 -1.134454607963562012e-01 -2.304802619619295001e-04 -1.732367556542158127e-03 6.489708274602890015e-02 1.614818116649985313e-03 4.352975264191627502e-02 1.308226734399795532e-01 3.412591218948364258e-01 -3.187970817089080811e-01
-1.367476135492324829e-01 -1.394055932760238647e-01 -1.690601110458374023e-01 -1.680434942245483398e-01 1.461892127990722656e-01 -6.014365330338478088e-02 1.529069393873214722e-01 -2.856109440326690674e-01 -1.558364555239677429e-02 -1.219567805528640747e-01 -1.275916844606399536e-01 5.694149434566497803e-02 -4.868350178003311157e-02 -3.540680706501007080e-01 -7.545889914035797119e-02 4.023227468132972717e-02 1.127546653151512146e-01 -1.067249402403831482e-01 2.910681664943695068e-01 3.083417564630508423e-02 1.133264526724815369e-01 -4.523151516914367676e-01 1.371154934167861938e-01 9.384422004222869873e-02 -5.120650306344032288e-02 5.064215138554573059e-02 9.792781621217727661e-02 -1.592966467142105103e-01 -1.506758779287338257e-01 -2.551567256450653076e-01 1.576910316944122314e-01 -3.126931488513946533e-01
5.487662926316261292e-02 -2.099949866533279419e-01 -1.207697317004203796e-01 -2.073348313570022583e-01 -7.078518718481063843e-02 -2.133851945400238037e-01 -2.533836849033832550e-02 -7.800401002168655396e-02 -3.080147802829742432e-01 2.592193484306335449e-01 3.288659751415252686e-01 -1.341169029474258423e-01 -1.018112450838088989e-01 7.178037613630294800e-02 -2.681757509708404541e-01 2.062552273273468018e-01 -1.867968291044235229e-01 -1.122637540102005005e-01 3.543171659111976624e-02 3.492549434304237366e-02 1.083959490060806274e-01 -1.091356277465820312e-01 1.545975208282470703e-01 1.689983904361724854e-02 1.904014199972152710e-01 -1.101918816566467285e-01 3.679146468639373779e-01 7.618708908557891846e-02 3.988715820014476776e-03 9.035018831491470337e-02 1.295256018638610840e-01 -3.279141783714294434e-01
-3.063862957060337067e-02 -3.002119660377502441e-01 -1.408352553844451904e-01 1.299434155225753784e-01 6.410522758960723877e-02 -2.115267217159271240e-01 3.136056363582611084e-01 -5.918626114726066589e-02 1.115341205149888992e-03 -7.024172693490982056e-02 3.425710797309875488e-01 2.249020338058471680e-02 8.395493775606155396e-02 1.248997598886489868e-01 -2.665017964318394661e-03 1.415013819932937622e-01 -3.611327111721038818e-01 1.141814049333333969e-02 2.376000434160232544e-01 -1.796761900186538696e-01 4.640619084239006042e-02 -4.766862839460372925e-02 -1.350911706686019897e-01 -3.494784608483314514e-02 7.263890467584133148e-03 1.089102700352668762e-01 -1.206477507948875427e-01 -2.348488420248031616e-01 -1.975389122962951660e-01 -2.764736860990524292e-02 2.661449313163757324e-01 -3.472913503646850586e-01
-1.401017308235168457e-01 -3.518904745578765869e-02 3.464720845222473145e-01 -1.098046675324440002e-01 -2.469212748110294342e-02 2.616218291223049164e-02 4.120223224163055420e-02 1.125828474760055542e-01 -8.077505975961685181e-02 2.637429349124431610e-02 1.121413335204124451e-01 1.593826115131378174e-01 -2.504139542579650879e-01 -2.076343148946762085e-01 3.908877819776535034e-02 5.343465507030487061e-02 -1.280297487974166870e-01 -1.332702785730361938e-01 3.940505385398864746e-01 3.775563091039657593e-02 1.344081014394760132e-01 2.033065073192119598e-02 1.503377109766006470e-01 1.989211291074752808e-01 8.443818241357803345e-02 3.129218146204948425e-02 4.806959927082061768e-01 -1.180464178323745728e-01 -2.030282467603683472e-01 2.074265778064727783e-01 2.567284703254699707e-01 -3.454626724123954773e-02
-1.378202140331268311e-01 -3.053836822509765625e-01 -1.963625103235244751e-01 7.504329085350036621e-02 7.113751024007797241e-02 -9.841173887252807617e-02 1.345823407173156738e-01 -1.923546195030212402e-01 -5.505028739571571350e-02 4.729310572147369385e-01 1.313156932592391968e-01 6.326403468847274780e-02 -2.634863555431365967e-01 -1.401066184043884277e-01 -2.538979239761829376e-02 -7.552871108055114746e-02 -5.438458919525146484e-02 -2.702066302299499512e-01 4.274925217032432556e-02 3.438383340835571289e-02 2.708433270454406738e-01 1.083685159683227539e-01 -5.067872256040573120e-02 5.080948397517204285e-02 -8.831326663494110107e-02 -2.710917890071868896e-01 6.034526228904724121e-02 -7.092416286468505859e-02 1.214345451444387436e-02 1.818114519119262695e-01 3.108478784561157227e-01 -2.033076137304306030e-01
1.935708522796630859e-02 -9.946717321872711182e-02 1.974930167198181152e-01 1.288811564445495605e-01 4.043882340192794800e-02 -2.577218413352966309e-02 5.400604382157325745e-02 -2.270458787679672241e-01 5.561038479208946228e-02 1.072241738438606262e-01 -5.717089027166366577e-02 1.575368642807006836e-01 1.518085747957229614e-01 -6.540095806121826172e-02 -1.491254121065139771e-01 -1.019140519201755524e-02 -4.385749623179435730e-02 -1.831884682178497314e-01 3.584414720535278320e-01 -7.729854434728622437e-02 -7.858007214963436127e-03 -9.902533143758773804e-02 3.216351866722106934e-01 -6.787499040365219116e-02 -1.987144351005554199e-01 -2.484589070081710815e-02 -4.367876052856445312e-02 1.498545855283737183e-01 -1.280714422464370728e-01 2.548539638519287109e-01 5.198696255683898926e-01 -2.847168147563934326e-01
-9.401813894510269165e-02 -8.660633116960525513e-02 3.482766449451446533e-02 -1.936140470206737518e-02 -4.352293908596038818e-02 -1.605318188667297363e-01 -1.845912784337997437e-01 2.304750829935073853e-01 -2.312564551830291748e-01 1.215651035308837891e-01 2.605154737830162048e-02 -1.831547240726649761e-03 -9.827199578285217285e-02 -2.165240347385406494e-01 -2.437867373228073120e-01 2.581163346767425537e-01 1.006726250052452087e-01 -2.928078174591064453e-01 1.080827713012695312e-01 -1.784765422344207764e-01 1.286069583147764206e-02 -1.345097869634628296e-01 2.830002084374427795e-02 -1.491878777742385864e-01 1.209738180041313171e-01 4.260424897074699402e-02 9.194158017635345459e-02 2.819872796535491943e-01 -1.238247454166412354e-01 1.702731698751449585e-01 3.777256011962890625e-01 -3.788582086563110352e-01
1.929477974772453308e-02 -1.684050709009170532e-01 4.877093806862831116e-02 -5.820323899388313293e-02 1.389648914337158203e-01 -2.986067906022071838e-02 5.378845706582069397e-02 -1.117787212133407593e-01 -2.768801748752593994e-01 9.312300011515617371e-03 2.210697531700134277e-01 1.398426294326782227e-01 -3.423158526420593262e-01 -1.032655686140060425e-01 -5.647560581564903259e-02 -3.276918828487396240e-02 9.807487018406391144e-03 -1.332864612340927124e-01 1.820919066667556763e-01 1.412273012101650238e-02 6.291852146387100220e-02 1.126591190695762634e-01 3.365161716938018799e-01 -2.871661484241485596e-01 2.742847055196762085e-02 -2.261994183063507080e-01 2.842801213264465332e-01 -2.047607898712158203e-01 -1.640606969594955444e-01 1.527447104454040527e-01 3.218766748905181885e-01 -2.460437268018722534e-01
-1.001570820808410645e-01 -2.074847966432571411e-01 2.437544167041778564e-01 3.960453346371650696e-02 1.731248348951339722e-01 2.291544526815414429e-01 3.616018965840339661e-02 -2.640779316425323486e-01 -1.757108718156814575e-01 4.591491520404815674e-01 1.102513819932937622e-01 4.301625862717628479e-02 -1.702815443277359009e-01 -7.051876746118068695e-03 2.329343259334564209e-01 2.611886858940124512e-01 4.616597294807434082e-02 1.022655367851257324e-01 3.054504990577697754e-01 -1.340451277792453766e-02 1.938969492912292480e-01 -4.085435718297958374e-02 1.739200204610824585e-01 -2.315256511792540550e-03 7.591880392283201218e-03 -1.001697629690170288e-01 -1.427819859236478806e-02 -1.457407623529434204e-01 1.183967217803001404e-01 5.130066350102424622e-02 1.139493584632873535e-01 -2.973648011684417725e-01
-2.244740873575210571e-01 -2.213619053363800049e-01 2.834469079971313477e-01 1.197700574994087219e-02 3.810341656208038330e-02 6.786738336086273193e-02 2.069453895092010498e-02 4.531877115368843079e-02 -1.488317400217056274e-01 8.313225209712982178e-02 6.500094383955001831e-02 1.194848567247390747e-01 -4.107300341129302979e-01 -3.870470821857452393e-02 2.877073921263217926e-02 9.922849014401435852e-03 -3.206479251384735107e-01 2.292379923164844513e-02 5.180660262703895569e-02 3.382736444473266602e-02 2.460836172103881836e-01 -7.174676656723022461e-02 2.288593053817749023e-01 -4.729086533188819885e-02 -4.046493768692016602e-02 -4.302260279655456543e-01 1.564193516969680786e-01 -1.568082869052886963e-01 -1.219459399580955505e-01 4.885191470384597778e-02 2.434083819389343262e-01 -2.304746508598327637e-01
-1.353596299886703491e-01 -2.631264328956604004e-01 -9.838612377643585205e-02 3.499278798699378967e-02 -1.525096595287322998e-01 -1.563739627599716187e-01 7.120309025049209595e-02 -1.445338279008865356e-01 -2.035651169717311859e-02 3.557023108005523682e-01 -3.610186651349067688e-02 1.205920651555061340e-01 -8.347704261541366577e-02 -2.911222875118255615e-01 -7.457292079925537109e-02 -3.239943459630012512e-02 -5.051648989319801331e-02 -2.860277295112609863e-01 1.063570380210876465e-01 -1.663515120744705200e-01 -5.182391405105590820e-02 -3.633321821689605713e-01 3.040842711925506592e-01 9.571851231157779694e-03 4.977370798587799072e-02 -2.977770566940307617e-01 -1.241400018334388733e-01 -1.727004796266555786e-01 -2.948659285902976990e-02 1.787063479423522949e-02 1.399924308061599731e-01 -2.810256779193878174e-01
-1.240559592843055725e-01 -3.890831768512725830e-01 -5.111123248934745789e-02 6.794237531721591949e-03 1.290537267923355103e-01 7.134223729372024536e-02 -2.282550483942031860e-01 -6.818543374538421631e-02 -1.197207421064376831e-01 1.508024483919143677e-01 9.803117066621780396e-02 2.546036541461944580e-01 4.724217578768730164e-02 1.401008665561676025e-01 1.254463046789169312e-01 2.588747143745422363e-01 -1.168004274368286133e-01 -1.117528378963470459e-01 1.615968346595764160e-01 2.055594697594642639e-03 1.763326227664947510e-01 -2.790879309177398682e-01 6.472669541835784912e-02 2.051510363817214966e-01 -1.170457974076271057e-01 -9.864655882120132446e-02 -7.826696336269378662e-02 -2.204374074935913086e-01 6.988416612148284912e-02 2.412930689752101898e-02 4.388604164123535156e-01 -2.285367399454116821e-01
-6.304153800010681152e-02 -1.046600565314292908e-01 -6.808058172464370728e-02 8.608646690845489502e-02 -1.249737441539764404e-01 -7.620287686586380005e-02 2.309977859258651733e-01 -1.959768682718276978e-02 7.405090332031250000e-02 4.753714799880981445e-01 4.553377628326416016e-02 6.277005374431610107e-02 6.095825135707855225e-02 -1.687228679656982422e-02 6.619948148727416992e-02 1.811388432979583740e-01 -3.013568930327892303e-02 -2.267082035541534424e-01 9.722188115119934082e-02 8.690989017486572266e-02 3.139283359050750732e-01 -9.550649672746658325e-02 -1.824171692132949829e-01 -1.364129483699798584e-01 3.037552908062934875e-02 -3.425169885158538818e-01 2.399894595146179199e-01 2.119602262973785400e-01 -1.846936792135238647e-01 1.006521955132484436e-01 2.847211658954620361e-01 -2.103546410799026489e-01
-2.725321054458618164e-01 -1.747453212738037109e-01 1.897745877504348755e-01 1.157807409763336182e-01 -1.133639439940452576e-01 1.646404713392257690e-02 -1.503323167562484741e-01 -2.186893373727798462e-01 -2.030466645956039429e-01 5.156899094581604004e-01 6.769687682390213013e-02 -2.652678824961185455e-02 4.921923577785491943e-02 -5.132672190666198730e-02 3.142547607421875000e-02 2.536805570125579834e-01 -1.285443603992462158e-01 -5.674057081341743469e-02 5.246203765273094177e-02 -1.386686116456985474e-01 1.643497794866561890e-01 1.597818136215209961e-01 2.082877308130264282e-01 3.065858185291290283e-01 8.676294237375259399e-02 -4.711371660232543945e-02 1.752249300479888916e-01 3.840434364974498749e-03 -1.542495042085647583e-01 7.416308671236038208e-02 8.064437657594680786e-02 -2.673349380493164062e-01
-9.248896688222885132e-02 -1.271367222070693970e-01 -2.418199181556701660e-01 -7.126114517450332642e-02 -3.273422122001647949e-01 -2.573396563529968262e-01 1.253006905317306519e-01 -1.101329699158668518e-01 4.254033416509628296e-02 2.804690003395080566e-01 -1.285804901272058487e-02 8.257590234279632568e-02 -2.551885880529880524e-02 1.697922199964523315e-01 -8.981449529528617859e-03 1.119663715362548828e-01 -6.675536185503005981e-02 -8.606539666652679443e-02 -1.028956472873687744e-01 -1.023924872279167175e-01 1.421188563108444214e-01 -6.672821193933486938e-02 3.352816216647624969e-03 3.106031715869903564e-01 -4.071875289082527161e-02 -3.002955615520477295e-01 3.386375010013580322e-01 -1.104908138513565063e-01 -5.739330127835273743e-02 -3.507694602012634277e-02 2.694786190986633301e-01 -3.619850873947143555e-01
-1.201841831207275391e-01 -1.436423659324645996e-01 6.825238466262817383e-03 1.613195687532424927e-01 -7.431437820196151733e-02 -9.129427373409271240e-02 2.400880903005599976e-01 -5.403737351298332214e-02 -2.813908755779266357e-01 3.421808779239654541e-01 -2.548485696315765381e-01 1.313430070877075195e-01 -1.074682995676994324e-01 -2.672094106674194336e-01 2.192880362272262573e-01 1.443565040826797485e-01 -2.164942175149917603e-01 -2.176506817340850830e-01 -7.434000074863433838e-02 2.851894311606884003e-02 2.763686776161193848e-01 -5.246417969465255737e-02 6.902791559696197510e-03 3.821163997054100037e-02 -1.658655554056167603e-01 2.615844011306762695e-01 -2.741198241710662842e-02 1.330434083938598633e-01 2.530611306428909302e-02 1.082352399826049805e-01 -1.171098276972770691e-01 -3.352728486061096191e-01
1.341169327497482300e-02 -2.900592982769012451e-01 -6.537620723247528076e-02 -2.905670180916786194e-02 6.352018564939498901e-02 8.459788560867309570e-02 -5.767997726798057556e-02 7.316704094409942627e-02 -1.256255526095628738e-02 2.281441986560821533e-01 -9.471904486417770386e-02 2.895817160606384277e-01 -2.667018212378025055e-02 1.972021609544754028e-01 -3.326369076967239380e-02 1.662509143352508545e-01 -9.521919488906860352e-02 -1.042075455188751221e-01 4.329017102718353271e-01 -1.172368675470352173e-01 2.315648458898067474e-02 -2.575871348381042480e-01 1.241289079189300537e-01 6.815866380929946899e-02 -2.204857021570205688e-01 -1.017571687698364258e-01 -7.150685787200927734e-02 -1.962154358625411987e-01 -2.619371712207794189e-01 -2.010427117347717285e-01 1.277324110269546509e-01 -3.759930133819580078e-01
1.165531016886234283e-02 1.530623584985733032e-01 -1.559505164623260498e-01 1.329836808145046234e-02 1.934324204921722412e-01 -8.642145246267318726e-02 -7.011035829782485962e-02 1.877147406339645386e-01 -1.181381642818450928e-01 3.178489580750465393e-02 -2.111217379570007324e-01 2.362652271986007690e-01 -2.602363824844360352e-01 1.034786477684974670e-01 -1.930693350732326508e-02 2.305761128664016724e-01 -2.132202088832855225e-01 -3.905571624636650085e-02 2.264829277992248535e-01 7.397729903459548950e-02 5.225583910942077637e-01 1.043166145682334900e-01 1.532398313283920288e-01 1.625952273607254028e-01 8.507383987307548523e-03 2.659019455313682556e-02 6.574462354183197021e-02 -1.470635086297988892e-01 3.211690485477447510e-02 2.188632041215896606e-01 -2.240263158455491066e-03 -3.260073363780975342e-01
-1.569006741046905518e-01 -3.130950331687927246e-01 -1.892910599708557129e-01 1.289694458246231079e-01 3.926700353622436523e-02 2.365796454250812531e-02 3.248513042926788330e-01 -1.459417641162872314e-01 1.600360274314880371e-01 3.391297534108161926e-02 3.486346453428268433e-02 3.103462457656860352e-01 8.067364245653152466e-02 1.245205849409103394e-01 -2.858562394976615906e-02 1.010553985834121704e-01 2.407587133347988129e-02 -1.058008149266242981e-01 1.521577835083007812e-01 1.142032817006111145e-01 1.495163738727569580e-01 -2.226701974868774414e-01 1.098257228732109070e-01 1.063129752874374390e-01 1.049434114247560501e-02 -7.508954405784606934e-02 2.084215432405471802e-01 -3.109862506389617920e-01 -3.812438845634460449e-01 -1.383569687604904175e-01 2.095298171043395996e-01 -2.026416063308715820e-01
1.202294901013374329e-01 -3.205931782722473145e-01 9.011302143335342407e-02 2.143118232488632202e-01 2.732441127300262451e-01 -1.888696998357772827e-01 1.395647972822189331e-01 -2.483810670673847198e-02 -1.205431967973709106e-01 3.253937512636184692e-02 3.317704796791076660e-01 6.235728040337562561e-02 -1.235293969511985779e-01 1.193454638123512268e-01 6.427454948425292969e-02 1.484224013984203339e-02 -2.464618533849716187e-01 -2.044674307107925415e-01 5.402224883437156677e-02 -1.671360135078430176e-01 1.799265891313552856e-01 -1.558851152658462524e-01 -1.898160278797149658e-01 1.223149970173835754e-01 4.198030754923820496e-02 1.972837001085281372e-01 1.239975914359092712e-01 -1.325408648699522018e-02 -5.618905276060104370e-02 6.739358883351087570e-03 2.546846866607666016e-01 -4.117189943790435791e-01
-1.092188954353332520e-01 -8.824843913316726685e-02 -2.231881916522979736e-01 -9.037782251834869385e-02 1.675912439823150635e-01 -2.171966880559921265e-01 2.738572470843791962e-02 3.143342211842536926e-02 -8.802706003189086914e-02 4.413439929485321045e-01 -6.666757911443710327e-02 1.004328951239585876e-01 2.569185793399810791e-01 -2.014805562794208527e-02 -2.513835728168487549e-01 2.558350563049316406e-01 -9.451888501644134521e-02 -2.710809931159019470e-02 1.178291738033294678e-01 -1.083310991525650024e-01 4.202625527977943420e-02 -1.607606746256351471e-02 1.907345205545425415e-01 2.283570021390914917e-01 5.606274120509624481e-03 -2.825406789779663086e-01 1.671395003795623779e-01 -1.972352862358093262e-01 -2.657362520694732666e-01 2.833211235702037811e-02 1.208051741123199463e-01 -2.731856703758239746e-01
5.938683077692985535e-02 4.861193522810935974e-02 -9.885824471712112427e-02 5.906527489423751831e-02 -7.895733416080474854e-02 -1.667979508638381958e-01 3.064363002777099609e-01 2.050727456808090210e-01 -1.571883410215377808e-01 1.462186127901077271e-01 -3.273857533931732178e-01 -1.078160852193832397e-02 1.063889358192682266e-03 -1.493152379989624023e-01 1.298371404409408569e-01 3.333634138107299805e-01 -1.308851093053817749e-01 6.416925042867660522e-02 2.262413203716278076e-01 1.722088642418384552e-02 3.629256188869476318e-01 1.488004922866821289e-01 1.977002173662185669e-01 9.384567290544509888e-02 2.934241667389869690e-02 -2.407347857952117920e-01 8.850446343421936035e-02 5.414051935076713562e-02 1.288288235664367676e-01 6.373533047735691071e-03 -2.558444626629352570e-02 -3.818559646606445312e-01
1.551165152341127396e-02 -1.684598177671432495e-01 1.235972717404365540e-01 1.773779541254043579e-01 -6.568396836519241333e-02 1.696252673864364624e-01 3.508421778678894043e-01 -9.030211716890335083e-02 -1.547760218381881714e-01 7.417828589677810669e-02 -1.712273955345153809e-01 2.398571968078613281e-01 -6.981915980577468872e-02 -1.062653660774230957e-01 -2.050386816263198853e-01 -3.050432307645678520e-03 2.197774872183799744e-02 1.589358411729335785e-02 1.527200788259506226e-01 1.812339015305042267e-02 3.793555796146392822e-01 -6.468541920185089111e-02 2.086458727717399597e-02 -1.720684766769409180e-01 4.554768279194831848e-02 1.095211356878280640e-01 1.832424551248550415e-01 -1.612642705440521240e-01 -1.969267278909683228e-01 -3.305821120738983154e-01 1.695742011070251465e-01 -3.643970787525177002e-01
-1.328396946191787720e-01 1.219537034630775452e-01 -9.246083348989486694e-02 4.507087916135787964e-02 1.323099732398986816e-01 -1.368527710437774658e-01 2.527275681495666504e-01 -1.213945150375366211e-01 7.786319404840469360e-02 7.583621889352798462e-02 -1.221130322664976120e-02 7.610109448432922363e-02 -9.634502232074737549e-02 -6.877563148736953735e-02 1.086385175585746765e-01 4.276610165834426880e-02 -8.858158439397811890e-02 -1.302539408206939697e-01 2.296974658966064453e-01 -1.039170622825622559e-01 -2.169045954942703247e-01 -1.885551512241363525e-01 3.937308192253112793e-01 -1.640420109033584595e-01 -1.787705272436141968e-01 -4.454647749662399292e-02 3.179157674312591553e-01 6.505226343870162964e-02 -3.235447406768798828e-01 8.049026131629943848e-02 2.012020647525787354e-01 -3.909802138805389404e-01
6.020945962518453598e-03 -1.654350459575653076e-01 -1.390482634305953979e-01 1.798761337995529175e-01 1.978672109544277191e-02 2.721120836213231087e-03 8.891290426254272461e-02 -7.732818275690078735e-02 -1.443152129650115967e-01 5.036357641220092773e-01 -9.982524812221527100e-02 1.366899609565734863e-01 -2.162060588598251343e-01 -2.073132842779159546e-01 2.033323049545288086e-02 4.164730012416839600e-02 -6.856396794319152832e-02 -4.066016972064971924e-01 7.690136134624481201e-02 -1.427812427282333374e-01 1.432027667760848999e-01 1.340409368276596069e-01 2.653061039745807648e-02 -1.137123350054025650e-02 -9.760900586843490601e-02 -3.540674448013305664e-01 1.276967823505401611e-01 -9.554530680179595947e-02 -2.104164212942123413e-01 6.216000393033027649e-02 1.798626631498336792e-01 -1.875487416982650757e-01
-6.785359233617782593e-02 -6.495339423418045044e-02 -6.158124655485153198e-02 -9.248534590005874634e-02 4.702782258391380310e-02 1.011591590940952301e-02 3.226072713732719421e-02 1.882053166627883911e-01 -3.007153868675231934e-01 1.136317476630210876e-01 1.240797042846679688e-01 2.970634102821350098e-01 1.397611647844314575e-01 -7.703862339258193970e-02 -1.932188123464584351e-02 2.470621019601821899e-01 1.161576360464096069e-01 -2.297033965587615967e-01 -5.222484841942787170e-02 -1.871510148048400879e-01 4.513587802648544312e-02 -1.839767843484878540e-01 1.013478077948093414e-02 -8.980958908796310425e-02 3.584430217742919922e-01 -1.051642969250679016e-01 2.009349875152111053e-02 2.712941356003284454e-02 -1.443585902452468872e-01 1.781390607357025146e-01 4.842660725116729736e-01 -2.652549445629119873e-01
-2.980935275554656982e-01 -1.886493861675262451e-01 1.033433750271797180e-01 -7.883542031049728394e-02 4.130482207983732224e-03 1.018689349293708801e-01 -1.502077002078294754e-02 2.342868410050868988e-02 -6.432880461215972900e-02 6.919992715120315552e-02 -4.883888736367225647e-02 3.073003292083740234e-01 -4.745325446128845215e-02 -3.834791481494903564e-02 9.205431491136550903e-02 2.888411283493041992e-01 3.452301770448684692e-02 6.805268581956624985e-03 3.338068127632141113e-01 -2.944711744785308838e-01 6.955491751432418823e-02 6.349030137062072754e-02 3.494084477424621582e-01 3.223426640033721924e-01 -1.158268563449382782e-02 -1.577017903327941895e-01 -7.208961993455886841e-02 -1.271307766437530518e-01 1.036173775792121887e-01 1.010964214801788330e-01 9.829284250736236572e-02 -3.672827482223510742e-01
-1.450664699077606201e-01 -1.584316939115524292e-01 -1.793481856584548950e-01 -2.557194419205188751e-02 1.661506295204162598e-01 -4.875928163528442383e-02 2.525810301303863525e-01 1.869650930166244507e-01 -2.221522480249404907e-01 1.827776581048965454e-01 -4.646435007452964783e-02 2.914952337741851807e-01 -1.899205446243286133e-01 -3.868842497467994690e-02 -6.729605793952941895e-02 5.025197193026542664e-02 -3.341284990310668945e-01 -2.108962833881378174e-01 7.182229310274124146e-02 -1.010695472359657288e-01 9.790228307247161865e-02 -1.379033029079437256e-01 1.794563084840774536e-01 -9.031522274017333984e-02 1.266856491565704346e-01 3.454845771193504333e-02 3.545735478401184082e-01 7.406622171401977539e-02 -1.327271312475204468e-01 1.081655770540237427e-01 3.963007926940917969e-01 -5.012533441185951233e-02
1.314791589975357056e-01 1.849062554538249969e-02 -6.039227172732353210e-02 7.982771843671798706e-02 -1.161631345748901367e-01 -7.334785535931587219e-03 -2.430391162633895874e-01 -1.295059770345687866e-01 -1.962499916553497314e-01 2.671021223068237305e-01 -1.840762980282306671e-02 2.872529327869415283e-01 4.225971549749374390e-02 -1.767718791961669922e-02 -4.208837822079658508e-02 -8.224731683731079102e-02 -5.264213308691978455e-02 -1.823021769523620605e-01 4.592920839786529541e-01 -8.647423982620239258e-02 -6.356105953454971313e-02 -2.709916792809963226e-02 -9.419080801308155060e-03 -3.265132009983062744e-02 2.192185968160629272e-01 2.730862200260162354e-01 1.234561875462532043e-01 -6.423013657331466675e-02 1.358832865953445435e-01 1.467313170433044434e-01 1.705640107393264771e-01 -4.562580287456512451e-01
9.022318571805953979e-02 -3.448659181594848633e-02 -8.530642837285995483e-02 -1.893472969532012939e-01 -2.255457043647766113e-01 2.330508679151535034e-01 -8.790533244609832764e-02 -7.359387353062629700e-03 -2.536892498028464615e-05 1.262743324041366577e-01 2.382709830999374390e-01 2.316756099462509155e-01 -1.803474128246307373e-01 3.922715038061141968e-02 2.315614968538284302e-01 9.117008745670318604e-02 -1.358676403760910034e-01 -1.072019338607788086e-02 2.406599968671798706e-01 -1.644774228334426880e-01 1.562909483909606934e-01 -3.127915784716606140e-02 2.625353932380676270e-01 -1.072358265519142151e-01 -5.795952305197715759e-02 -2.073165923357009888e-01 3.917975723743438721e-01 4.852287471294403076e-02 -1.039569005370140076e-01 1.707865297794342041e-01 3.963882327079772949e-01 -5.928545445203781128e-02
1.897156536579132080e-01 -2.323352172970771790e-02 3.871987015008926392e-02 2.652787268161773682e-01 1.057759523391723633e-01 -2.191119045019149780e-01 2.666558884084224701e-02 7.781977206468582153e-02 -1.219429299235343933e-01 1.064170077443122864e-01 2.000685594975948334e-02 3.427631556987762451e-01 -3.078864701092243195e-02 1.693454980850219727e-01 1.330336928367614746e-01 3.505350947380065918e-01 -9.996205568313598633e-02 -3.168784081935882568e-01 -2.379506593570113182e-03 4.579801112413406372e-02 3.432649970054626465e-01 3.203105553984642029e-02 -1.851157099008560181e-02 1.971869319677352905e-01 7.128265500068664551e-02 -8.529095351696014404e-02 -7.196991145610809326e-02 -2.850685454905033112e-02 -2.920552343130111694e-02 9.217253886163234711e-03 1.383785605430603027e-01 -4.498069286346435547e-01
-8.048854768276214600e-03 3.643470408860594034e-04 -1.306247115135192871e-01 -3.387662023305892944e-02 1.359812170267105103e-01 -9.051529318094253540e-02 1.007581576704978943e-01 9.083480574190616608e-03 -1.474186182022094727e-01 7.832495868206024170e-02 2.107271999120712280e-01 2.054028213024139404e-01 -1.502067148685455322e-01 -2.253132639452815056e-03 -2.038698792457580566e-01 -7.518931478261947632e-02 -2.860062196850776672e-02 -4.630930349230766296e-02 2.119894921779632568e-01 -7.765681296586990356e-02 9.329173713922500610e-02 2.292514741420745850e-01 3.569596707820892334e-01 -2.467216253280639648e-01 5.383240431547164917e-02 -1.068960949778556824e-01 3.155318796634674072e-01 -7.587944716215133667e-02 -2.501668632030487061e-01 2.359615862369537354e-01 3.898012936115264893e-01 -2.592799067497253418e-01
1.307149827480316162e-01 -1.977185755968093872e-01 1.135647073388099670e-01 2.354000210762023926e-01 4.703160002827644348e-02 -5.699471384286880493e-02 -7.762851566076278687e-02 -9.395475685596466064e-02 -1.896935328841209412e-02 -8.198681473731994629e-02 8.057658374309539795e-02 3.096612095832824707e-01 -2.405777722597122192e-01 6.032183021306991577e-02 3.088230453431606293e-02 3.286986947059631348e-01 1.308958977460861206e-01 -1.816015839576721191e-01 1.468891054391860962e-01 1.632393896579742432e-01 5.504638329148292542e-02 1.106049343943595886e-01 -4.337603226304054260e-02 2.862007021903991699e-01 -1.127213537693023682e-01 7.483837753534317017e-02 1.182425394654273987e-01 -4.187558591365814209e-02 -3.121251165866851807e-01 2.798778116703033447e-01 1.105534434318542480e-01 -3.947274088859558105e-01
-9.084000438451766968e-02 -1.381852775812149048e-01 -1.221242249011993408e-01 -1.300104111433029175e-01 -2.439466267824172974e-01 -2.268880903720855713e-01 -3.272242378443479538e-03 7.888956367969512939e-02 -1.019979864358901978e-01 1.275565326213836670e-01 2.161276787519454956e-01 -6.578677892684936523e-02 -1.762888766825199127e-02 -9.116567671298980713e-02 -1.114587113261222839e-01 1.238806769251823425e-01 5.844266340136528015e-02 -6.118526309728622437e-02 2.470820248126983643e-01 -7.676642388105392456e-02 8.109118789434432983e-02 -4.336130321025848389e-01 1.000605523586273193e-01 3.759910762310028076e-01 -1.209876462817192078e-01 2.628077566623687744e-01 -7.258184254169464111e-02 1.367013901472091675e-01 -3.385877013206481934e-01 -5.432745441794395447e-02 2.370540648698806763e-01 -8.933270722627639771e-02
3.633878007531166077e-02 -3.668020963668823242e-01 -4.162073135375976562e-01 -2.180467545986175537e-01 -2.062701433897018433e-01 8.451247960329055786e-02 1.493112295866012573e-01 -1.916879415512084961e-02 -9.814637899398803711e-02 1.691133975982666016e-01 1.956358551979064941e-01 2.935784757137298584e-01 -2.709513306617736816e-01 8.397772908210754395e-02 -6.396646797657012939e-02 1.846859455108642578e-01 -9.531237185001373291e-02 -1.630909144878387451e-01 3.722797706723213196e-02 -4.853934422135353088e-02 1.947806328535079956e-01 3.496970981359481812e-02 1.034704074263572693e-01 -8.658406883478164673e-02 -1.462380886077880859e-01 -1.305304616689682007e-01 2.946526110172271729e-01 4.634710401296615601e-02 3.678854322060942650e-03 1.674752682447433472e-01 1.629431247711181641e-01 -1.041938289999961853e-01
-9.427161887288093567e-03 -1.745043992996215820e-01 1.453289091587066650e-01 -1.728970743715763092e-02 -1.506417542695999146e-01 -1.677180975675582886e-01 2.972899973392486572e-01 2.802686765789985657e-02 -2.744662165641784668e-01 -1.038282439112663269e-01 -1.125219240784645081e-01 2.890424132347106934e-01 1.940473020076751709e-01 -9.762523323297500610e-02 -3.185173273086547852e-01 -1.653935611248016357e-01 -1.383955627679824829e-01 -2.036595344543457031e-01 2.911410927772521973e-01 7.224284857511520386e-02 3.187109529972076416e-01 -6.337665766477584839e-02 7.339965552091598511e-02 9.763360768556594849e-02 2.459674477577209473e-01 -9.193664044141769409e-02 7.718933373689651489e-02 -1.172833740711212158e-01 -1.164364889264106750e-01 1.478387974202632904e-02 5.761818215250968933e-02 -2.699098289012908936e-01
9.337191283702850342e-02 -3.860288560390472412e-01 -2.790513336658477783e-01 -6.907805800437927246e-02 3.226329013705253601e-02 -1.788479834794998169e-01 -2.807717956602573395e-02 4.192519932985305786e-02 -2.272169589996337891e-01 1.081628911197185516e-02 -3.631631657481193542e-02 -7.756418734788894653e-02 -2.279454655945301056e-02 6.888218969106674194e-02 -6.956376135349273682e-02 3.554473444819450378e-02 1.844917088747024536e-01 -1.819831430912017822e-01 1.588532626628875732e-01 -1.343371719121932983e-01 2.421676069498062134e-01 -2.322337627410888672e-01 -1.907310187816619873e-01 -1.349520236253738403e-01 -2.134727537631988525e-01 -1.176330968737602234e-01 1.500491499900817871e-01 -3.004795908927917480e-01 -2.115859389305114746e-01 1.789304800331592560e-02 2.618929743766784668e-01 -3.001840412616729736e-01
-1.904280185699462891e-01 -1.286163181066513062e-01 -1.895303577184677124e-01 -1.536310911178588867e-01 -8.056058734655380249e-02 -1.157557591795921326e-01 1.674415171146392822e-01 -1.401225179433822632e-01 -4.541969299316406250e-02 -2.306756097823381424e-03 2.693969309329986572e-01 3.346537426114082336e-02 3.258236392866820097e-04 -1.995503157377243042e-01 -5.472991149872541428e-03 2.416530400514602661e-01 6.552509963512420654e-02 -1.781494468450546265e-01 3.783455491065979004e-01 1.081557013094425201e-02 1.435860153287649155e-02 -4.607689976692199707e-01 -8.273600041866302490e-02 3.303162753582000732e-01 -5.415761843323707581e-02 1.296239197254180908e-01 4.518710821866989136e-02 1.352608799934387207e-01 -1.944177597761154175e-01 -6.177783757448196411e-02 8.958243578672409058e-02 -2.205154299736022949e-01
-7.086963206529617310e-02 -5.643437430262565613e-02 1.063399109989404678e-02 2.585736513137817383e-01 -8.590602874755859375e-02 -5.569234490394592285e-02 3.024826049804687500e-01 -6.976052373647689819e-02 -1.306451261043548584e-01 7.434533536434173584e-02 -5.116891488432884216e-02 2.486211359500885010e-01 -5.137831717729568481e-02 1.236363034695386887e-02 3.815602138638496399e-02 -6.856948137283325195e-02 1.840509921312332153e-01 1.757307350635528564e-01 2.436084002256393433e-01 4.136540368199348450e-02 4.197380542755126953e-01 5.786981433629989624e-02 1.198738440871238708e-01 -2.961186170578002930e-01 -1.181771233677864075e-01 -4.403200745582580566e-02 1.802732199430465698e-01 -1.005509421229362488e-01 -1.548049300909042358e-01 -2.914088368415832520e-01 2.094729393720626831e-01 -3.214434683322906494e-01
9.094092994928359985e-02 -3.773775994777679443e-01 -2.344555109739303589e-01 -2.078676670789718628e-01 1.383736282587051392e-01 7.752013951539993286e-02 3.387423930689692497e-03 -6.797473412007093430e-03 -1.575049161911010742e-01 2.001491487026214600e-01 -5.667928606271743774e-02 -6.011677905917167664e-02 -1.041471064090728760e-01 5.696572735905647278e-02 -9.679384529590606689e-03 -1.026598457247018814e-02 -2.106377482414245605e-01 -2.697553113102912903e-02 2.269496917724609375e-01 -1.525104343891143799e-01 1.710451394319534302e-01 -6.991633772850036621e-02 -2.477621287107467651e-01 -8.864150196313858032e-02 6.209918484091758728e-02 1.715109497308731079e-01 2.425610870122909546e-01 3.565072640776634216e-02 -7.587018609046936035e-02 -1.316142380237579346e-01 1.345343589782714844e-01 -5.311607122421264648e-01
-2.534244954586029053e-01 -3.732347488403320312e-02 -1.498909890651702881e-01 7.570374757051467896e-02 -1.321232169866561890e-01 -2.600962854921817780e-02 -7.226599007844924927e-02 7.773295789957046509e-02 1.427376717329025269e-01 1.553232818841934204e-01 2.277696318924427032e-02 1.668296754360198975e-01 1.443356424570083618e-01 1.700441986322402954e-01 -1.542961895465850830e-01 2.254324108362197876e-01 4.050841182470321655e-02 -1.625770032405853271e-01 3.961443305015563965e-01 1.796891726553440094e-02 8.269203454256057739e-02 -3.185859322547912598e-01 1.661429852247238159e-01 1.176453307271003723e-01 -2.626375854015350342e-01 -8.220589160919189453e-02 -4.982039704918861389e-02 -2.136638909578323364e-01 -3.728401958942413330e-01 8.540087193250656128e-02 7.290997356176376343e-02 -2.626169621944427490e-01
3.481041267514228821e-02 -1.433579325675964355e-01 -5.102702975273132324e-02 -8.323268033564090729e-03 -2.600913941860198975e-01 -2.162531763315200806e-01 2.138216346502304077e-01 3.075094819068908691e-01 -2.562020421028137207e-01 1.384669095277786255e-01 -7.187613844871520996e-02 2.492144405841827393e-01 5.482751503586769104e-02 -2.134161442518234253e-02 4.504779875278472900e-01 1.468213945627212524e-01 -6.904953718185424805e-02 1.691911928355693817e-02 2.260407209396362305e-01 -9.201071411371231079e-02 1.574905365705490112e-01 1.630292534828186035e-01 1.869269832968711853e-02 7.095745205879211426e-02 -4.845547676086425781e-02 1.317539066076278687e-01 2.265351861715316772e-01 2.483716048300266266e-02 -2.496446818113327026e-01 2.352224737405776978e-01 -2.156449481844902039e-02 -1.723200827836990356e-01
-5.081459507346153259e-02 -3.973381221294403076e-02 -1.374822556972503662e-01 2.024056762456893921e-01 -1.081604063510894775e-01 2.474786639213562012e-01 2.695444822311401367e-01 -6.201424822211265564e-02 1.893725097179412842e-01 -5.355875194072723389e-02 -1.817101240158081055e-02 -2.681151591241359711e-02 -1.717695966362953186e-02 -1.701532900333404541e-01 -9.955561906099319458e-02 -2.454877458512783051e-02 9.273164719343185425e-02 -1.249340455979108810e-02 5.578028038144111633e-02 -1.691403053700923920e-02 2.628337442874908447e-01 -1.407346129417419434e-01 3.046410679817199707e-01 -1.398761272430419922e-01 1.720375940203666687e-02 -1.170366704463958740e-01 1.609567403793334961e-01 -3.074593544006347656e-01 -2.318263798952102661e-01 1.141221076250076294e-01 1.290879100561141968e-01 -5.250808000564575195e-01
-2.725447900593280792e-02 -3.586063385009765625e-01 -1.887743473052978516e-01 -2.319831866770982742e-03 5.267841741442680359e-02 1.196505874395370483e-01 6.007245182991027832e-02 1.119993906468153000e-02 9.177678823471069336e-02 -9.420306980609893799e-02 -7.917820662260055542e-02 8.694670349359512329e-02 1.220930069684982300e-01 1.147770881652832031e-01 -2.239937037229537964e-01 3.336863219738006592e-02 -1.093533076345920563e-02 3.674769774079322815e-02 3.806882202625274658e-01 5.450303107500076294e-02 2.016204595565795898e-01 -4.008075892925262451e-01 5.085460841655731201e-02 3.355002030730247498e-02 -1.797261536121368408e-01 9.193885326385498047e-02 -5.474419519305229187e-02 -4.278749972581863403e-02 -1.297444403171539307e-01 1.915765255689620972e-01 1.649324595928192139e-01 -4.722349345684051514e-01
9.935442358255386353e-02 -1.216893494129180908e-01 -9.385506622493267059e-03 -6.690700352191925049e-02 1.714949496090412140e-02 -8.070467039942741394e-03 1.312519162893295288e-01 -1.213967800140380859e-01 -1.351300179958343506e-01 1.326060201972723007e-02 3.325718343257904053e-01 1.136240214109420776e-01 7.878205180168151855e-02 8.306373655796051025e-02 -1.276095956563949585e-01 3.387845307588577271e-02 4.397557675838470459e-02 -1.600621193647384644e-01 1.459523737430572510e-01 -2.329019010066986084e-01 2.594347298145294189e-01 1.012955512851476669e-02 2.821969687938690186e-01 -4.371928796172142029e-02 2.719728648662567139e-01 2.984047830104827881e-01 3.654376044869422913e-02 -9.140904992818832397e-02 -1.322538033127784729e-02 3.605348989367485046e-02 -4.183697327971458435e-02 -5.813416838645935059e-01
-3.047679364681243896e-01 -7.937905192375183105e-02 -1.595914810895919800e-01 -2.103495150804519653e-01 -2.174132503569126129e-03 -1.021440606564283371e-02 2.083139419555664062e-01 -2.658034265041351318e-01 -1.527946349233388901e-02 -3.310550004243850708e-02 -1.255071461200714111e-01 1.196211352944374084e-01 -1.125116720795631409e-01 1.276350766420364380e-01 -1.121532768011093140e-01 8.747147023677825928e-02 1.859067566692829132e-02 -1.069306116551160812e-02 3.177006542682647705e-01 -9.348314255475997925e-02 3.534268140792846680e-01 -1.754598766565322876e-01 2.511427104473114014e-01 -3.020660281181335449e-01 -5.061689019203186035e-02 2.493885904550552368e-01 -5.124701559543609619e-02 4.867890849709510803e-03 -2.818481922149658203e-01 1.535261124372482300e-01 7.317419350147247314e-02 -2.011419832706451416e-01
-5.341040343046188354e-02 6.772945821285247803e-02 7.365389913320541382e-02 -3.778286650776863098e-02 -1.191277131438255310e-01 -1.838614046573638916e-01 6.975773721933364868e-02 8.302258700132369995e-02 -2.573429942131042480e-01 8.846405893564224243e-02 -1.531277447938919067e-01 3.467961549758911133e-01 -8.940743654966354370e-02 -2.686895728111267090e-01 2.773232161998748779e-01 1.100979074835777283e-01 -2.625998556613922119e-01 -2.463665604591369629e-01 -5.850753560662269592e-02 -1.851373463869094849e-01 2.750259041786193848e-01 -4.123734682798385620e-02 4.043640941381454468e-02 -8.802713453769683838e-02 -1.422973424196243286e-01 -4.070684686303138733e-02 2.150740623474121094e-01 1.482296288013458252e-01 -3.237089216709136963e-01 1.148557588458061218e-01 -6.488708406686782837e-02 -2.693804800510406494e-01
1.638268828392028809e-01 1.940133050084114075e-02 -2.342109195888042450e-02 -3.296798467636108398e-02 -1.715346574783325195e-01 4.990359768271446228e-02 3.415435925126075745e-02 9.542559087276458740e-02 -5.465954542160034180e-02 2.253282368183135986e-01 6.213048938661813736e-03 2.394742369651794434e-01 -9.690772742033004761e-02 2.116219699382781982e-01 3.033830411732196808e-02 3.819076111540198326e-03 -4.494388401508331299e-01 7.854367047548294067e-02 3.589936792850494385e-01 3.356243297457695007e-02 9.592609852552413940e-02 -3.187373280525207520e-02 -5.092127714306116104e-03 1.175781413912773132e-01 -1.455244719982147217e-01 -2.055477350950241089e-01 1.133125424385070801e-01 2.427359223365783691e-01 -2.906123995780944824e-01 3.404714167118072510e-01 9.833403676748275757e-02 -2.350231260061264038e-01
-1.954350247979164124e-02 -9.920405596494674683e-02 4.315514862537384033e-02 -1.741913855075836182e-01 -2.844160199165344238e-01 -3.957317396998405457e-02 2.865547537803649902e-01 -5.705462396144866943e-02 -5.367993190884590149e-02 -7.491794228553771973e-02 3.396246135234832764e-01 2.093108743429183960e-01 6.147756054997444153e-02 -1.664044559001922607e-01 -2.946652173995971680e-01 1.569218188524246216e-01 1.563745290040969849e-01 8.385979384183883667e-02 2.570450603961944580e-01 -1.741927266120910645e-01 3.530965745449066162e-02 -2.239259034395217896e-01 2.093057334423065186e-01 1.368558257818222046e-01 -1.640359759330749512e-01 4.217810928821563721e-02 1.075241267681121826e-01 2.989705838263034821e-02 -5.656078085303306580e-02 -1.845764964818954468e-01 6.735741160809993744e-03 -3.986082077026367188e-01
1.894915997982025146e-01 -2.518252432346343994e-01 -1.504272222518920898e-01 1.345268636941909790e-02 2.505594789981842041e-01 1.001087799668312073e-01 4.739325866103172302e-02 1.191342100501060486e-01 -4.590816795825958252e-02 3.573548421263694763e-02 1.296540647745132446e-01 5.704935640096664429e-02 5.595692992210388184e-02 -1.705283671617507935e-02 -2.266078628599643707e-02 5.694231949746608734e-03 2.682464383542537689e-02 1.893046498298645020e-01 4.979893565177917480e-01 -9.817621111869812012e-02 4.428876936435699463e-01 -1.545515507459640503e-01 -9.257646650075912476e-02 1.867468059062957764e-01 8.174037933349609375e-02 4.471914470195770264e-02 6.544800847768783569e-02 8.657357841730117798e-02 -2.727850079536437988e-01 -8.348932117223739624e-02 2.983200848102569580e-01 -1.127147227525711060e-01
-1.810436546802520752e-01 -1.044537276029586792e-01 -1.508948653936386108e-01 1.754215359687805176e-01 2.989441156387329102e-01 -1.364890579134225845e-02 3.903064876794815063e-02 -2.073085866868495941e-02 -2.717345021665096283e-02 2.994553931057453156e-02 1.689869910478591919e-01 3.736126422882080078e-01 -2.154019474983215332e-01 -1.574252843856811523e-01 -1.710047423839569092e-01 2.415079176425933838e-01 1.165018081665039062e-01 -6.315258145332336426e-02 2.891076505184173584e-01 -2.875173464417457581e-02 3.247343897819519043e-01 1.689168661832809448e-01 2.492150962352752686e-01 2.643450200557708740e-01 1.551558822393417358e-02 1.411123424768447876e-01 2.337819710373878479e-02 6.703229248523712158e-02 4.796048998832702637e-02 5.233262479305267334e-02 2.107385359704494476e-02 -2.900296151638031006e-01
-1.228747516870498657e-02 -3.551212549209594727e-01 -2.284224331378936768e-01 2.975018508732318878e-02 -4.843067750334739685e-02 -7.043453305959701538e-02 -4.109705984592437744e-02 2.644473314285278320e-02 -6.973908096551895142e-02 1.890671700239181519e-01 1.262268722057342529e-01 -5.908610299229621887e-02 -4.003814235329627991e-02 8.666276931762695312e-02 -8.014719001948833466e-03 4.871354997158050537e-02 9.020724147558212280e-02 -2.121088095009326935e-02 3.287407383322715759e-02 -1.475641578435897827e-01 1.851861774921417236e-01 -1.804811954498291016e-01 3.007373772561550140e-02 3.532275184988975525e-02 -3.465826064348220825e-02 -2.193238735198974609e-01 4.517911747097969055e-02 -3.884661197662353516e-01 -5.157101750373840332e-01 9.030018933117389679e-03 1.400092989206314087e-01 -3.886401355266571045e-01
-2.497873082756996155e-02 -8.195969462394714355e-02 1.182076632976531982e-01 6.802935153245925903e-02 -1.960276365280151367e-01 -2.801723480224609375e-01 -1.198895350098609924e-01 -2.132814377546310425e-02 4.898181930184364319e-02 2.273152470588684082e-01 1.421787887811660767e-01 1.817432045936584473e-01 -4.149380922317504883e-01 1.684245616197586060e-01 3.580923005938529968e-02 7.779486477375030518e-02 4.713027551770210266e-02 -6.490954011678695679e-02 3.196910321712493896e-01 -1.497773677110671997e-01 2.328330576419830322e-01 -7.417160551995038986e-03 2.583678066730499268e-02 3.408265486359596252e-02 1.441981047391891479e-01 -1.374823157675564289e-03 -1.022528111934661865e-02 -2.645062804222106934e-01 1.910124272108078003e-01 1.202118694782257080e-01 1.514739450067281723e-02 -4.448814690113067627e-01
1.092705503106117249e-01 -3.533861339092254639e-01 -2.499580383300781250e-01 -1.131979003548622131e-01 1.052925176918506622e-02 -3.132371231913566589e-02 9.836944192647933960e-02 2.714620530605316162e-01 9.341370314359664917e-02 3.131902813911437988e-01 -1.366871148347854614e-01 6.922890990972518921e-02 8.581271022558212280e-02 -1.763893961906433105e-01 -2.248344421386718750e-01 6.509993970394134521e-02 6.828937679529190063e-03 8.468124270439147949e-02 7.445009052753448486e-02 2.131642997264862061e-01 1.877924203872680664e-01 -2.235656380653381348e-01 2.834379374980926514e-01 9.669689089059829712e-02 -2.056905440986156464e-02 -3.962375689297914505e-03 1.263891160488128662e-01 9.502338618040084839e-02 -1.467283070087432861e-01 -1.233770698308944702e-01 2.868380211293697357e-02 -4.286244809627532959e-01
1.780016161501407623e-02 7.233255356550216675e-02 -1.568968892097473145e-01 -3.534549474716186523e-02 2.060566693544387817e-01 -2.145535349845886230e-01 -2.939664013683795929e-02 9.847354143857955933e-02 -1.597642302513122559e-01 2.599539048969745636e-02 -1.794284209609031677e-02 9.671360254287719727e-02 -2.142163217067718506e-01 1.089734733104705811e-01 3.239576816558837891e-01 4.542926847934722900e-01 2.250760234892368317e-02 -2.486514896154403687e-01 1.774539947509765625e-01 -3.921478241682052612e-02 3.166996538639068604e-01 -1.231059581041336060e-01 -4.369253292679786682e-02 7.249832898378372192e-02 4.561809450387954712e-02 -7.187188416719436646e-02 -3.072805935516953468e-03 -1.522748079150915146e-02 -7.027448713779449463e-02 -5.247944593429565430e-02 9.174363315105438232e-02 -4.722110033035278320e-01
-1.189959570765495300e-01 -1.001448929309844971e-01 -2.265995889902114868e-01 1.679444611072540283e-01 -8.222508244216442108e-03 9.437873959541320801e-02 -1.332823187112808228e-01 -3.041096329689025879e-01 -7.497682422399520874e-02 4.704334959387779236e-02 -1.710790544748306274e-01 3.242523968219757080e-01 9.497246891260147095e-02 -2.447980940341949463e-01 -2.501055896282196045e-01 1.140812411904335022e-03 -2.250017523765563965e-01 4.655571654438972473e-02 2.389142289757728577e-03 5.438817292451858521e-02 2.806203961372375488e-01 -1.329264342784881592e-01 7.251318544149398804e-02 -1.863106638193130493e-01 -1.493394970893859863e-01 -1.540026348084211349e-02 7.694319635629653931e-02 -9.311009198427200317e-03 -3.571798205375671387e-01 1.345516443252563477e-01 2.518148124217987061e-01 -2.711299955844879150e-01
-4.779895022511482239e-02 -7.444499991834163666e-03 -2.219237387180328369e-01 -1.487543340772390366e-03 -2.625389257445931435e-03 -1.210059300065040588e-01 2.258097380399703979e-01 -1.020708829164505005e-01 5.942832306027412415e-02 5.314332246780395508e-01 1.081131212413311005e-02 1.140652149915695190e-01 2.014465481042861938e-01 -6.469107419252395630e-02 1.870607435703277588e-01 1.601751446723937988e-01 -5.744415894150733948e-02 -2.655766606330871582e-01 8.087433874607086182e-02 1.011601015925407410e-01 2.207692712545394897e-01 -5.133159458637237549e-02 -7.996737957000732422e-03 -1.319377273321151733e-01 6.214517727494239807e-02 -2.181549370288848877e-01 2.316950112581253052e-01 3.832806274294853210e-02 -8.763986825942993164e-02 -1.017624884843826294e-02 3.417669832706451416e-01 -2.778685092926025391e-01
-1.081141531467437744e-01 -1.326435953378677368e-01 7.817031443119049072e-02 2.250956147909164429e-01 1.079308167099952698e-01 4.673095792531967163e-02 1.224280744791030884e-01 -6.432831287384033203e-02 1.081836968660354614e-01 2.099989652633666992e-01 2.908844947814941406e-01 -1.033244878053665161e-01 -1.282185167074203491e-01 -1.922528892755508423e-01 -3.943068906664848328e-02 2.425504028797149658e-01 -3.622709587216377258e-02 -1.044823527336120605e-01 9.072121977806091309e-02 -2.270759940147399902e-01 8.462832123041152954e-02 -2.231110036373138428e-01 -2.916372194886207581e-02 2.563671581447124481e-02 -9.775023162364959717e-02 1.845443397760391235e-01 9.653490036725997925e-02 1.387518942356109619e-01 -3.742253482341766357e-01 7.157159596681594849e-02 4.825111329555511475e-01 -1.883112192153930664e-01
-2.689252495765686035e-01 -4.245831072330474854e-01 -1.981526426970958710e-02 1.970624476671218872e-01 -1.580791324377059937e-01 -2.652738988399505615e-01 -1.159536764025688171e-01 5.739032849669456482e-02 -2.999079041182994843e-02 2.221222817897796631e-01 1.348621845245361328e-01 2.269677221775054932e-01 1.527331918478012085e-01 -1.557465177029371262e-02 2.513126730918884277e-01 1.453402191400527954e-01 -5.988351628184318542e-02 -1.584896892309188843e-01 1.710156947374343872e-01 4.339557886123657227e-02 1.437915563583374023e-01 -9.150872379541397095e-02 2.642479538917541504e-01 -2.254706434905529022e-02 8.817999064922332764e-02 3.183022141456604004e-02 1.674429625272750854e-01 -8.912617340683937073e-03 -2.212929278612136841e-01 -3.183474242687225342e-01 2.180907502770423889e-02 -1.462044715881347656e-01
1.942046731710433960e-01 -1.533726453781127930e-01 -2.614865824580192566e-02 5.483239516615867615e-02 -4.309916496276855469e-02 1.032289788126945496e-01 -9.941120445728302002e-02 -2.067655771970748901e-01 -3.701768442988395691e-02 -4.788808152079582214e-02 2.720632962882518768e-02 2.594967484474182129e-01 2.281905617564916611e-03 2.516042292118072510e-01 -4.267586395144462585e-02 3.074707388877868652e-01 5.716028064489364624e-02 -6.887985765933990479e-02 9.027600288391113281e-02 4.044812812935560942e-04 3.273191154003143311e-01 -1.218003109097480774e-01 1.553258895874023438e-01 1.741906702518463135e-01 -1.845860183238983154e-01 9.139913320541381836e-02 1.728642284870147705e-01 6.535996496677398682e-02 2.995955944061279297e-02 3.504685163497924805e-01 2.608673870563507080e-01 -4.213674664497375488e-01
-2.139076739549636841e-01 -2.292038202285766602e-01 -4.060916900634765625e-01 -7.277221232652664185e-02 -1.331240087747573853e-01 1.106961593031883240e-01 -1.753884553909301758e-01 -1.082044560462236404e-02 -5.845537036657333374e-02 -4.535748809576034546e-02 1.039313152432441711e-01 5.037281662225723267e-02 5.210994556546211243e-02 9.923612326383590698e-02 7.989551872014999390e-02 9.631770104169845581e-02 -3.532703220844268799e-01 -6.136083230376243591e-02 4.537724256515502930e-01 -1.904297769069671631e-01 1.211749017238616943e-01 -1.895684152841567993e-01 -3.994067385792732239e-02 -1.618922501802444458e-01 -9.520369768142700195e-02 -9.345969557762145996e-02 1.797071546316146851e-01 2.815351635217666626e-02 -1.678179204463958740e-01 1.567324995994567871e-01 9.533246979117393494e-03 -2.659802734851837158e-01
-2.065900713205337524e-01 -1.263947486877441406e-01 -1.495706439018249512e-01 -6.501927971839904785e-02 -1.331558525562286377e-01 -2.685221377760171890e-03 -5.833458621054887772e-03 4.411619156599044800e-03 6.804866343736648560e-02 2.276277914643287659e-02 2.971793115139007568e-01 2.843337357044219971e-01 -1.962726265192031860e-01 9.035933017730712891e-02 -1.383674293756484985e-01 7.877448201179504395e-02 2.312724478542804718e-02 -2.424437738955020905e-02 2.913677692413330078e-01 -1.753285527229309082e-01 9.811315685510635376e-02 -2.335745096206665039e-01 1.937076002359390259e-01 -6.361038237810134888e-02 1.297133415937423706e-01 -9.257741272449493408e-02 -1.130666956305503845e-01 9.744238108396530151e-02 -2.478163838386535645e-01 -2.550529539585113525e-01 9.144859388470649719e-03 -5.038572549819946289e-01
-7.530649006366729736e-02 -1.311144083738327026e-01 -1.946365535259246826e-01 -3.228778541088104248e-01 -1.210159137845039368e-01 -6.792622059583663940e-02 1.703966557979583740e-01 -7.187814265489578247e-02 -2.620467543601989746e-01 2.784661352634429932e-01 -1.856344379484653473e-02 4.205603152513504028e-02 -1.738601475954055786e-01 -1.148205064237117767e-02 -8.541896939277648926e-02 9.812235832214355469e-02 -2.164068371057510376e-01 -1.083988323807716370e-01 3.426986336708068848e-01 1.193608492612838745e-01 -7.357040885835886002e-03 4.057438671588897705e-02 6.769061088562011719e-02 1.970597952604293823e-01 1.591205596923828125e-02 6.996356695890426636e-02 3.125565052032470703e-01 -1.401974707841873169e-01 6.169903650879859924e-02 -1.328637152910232544e-01 3.940722942352294922e-01 -2.264979630708694458e-01
1.909520626068115234e-01 -3.679953515529632568e-02 7.437826693058013916e-02 2.866177074611186981e-02 -1.199635416269302368e-01 -1.218341365456581116e-01 2.061202973127365112e-01 4.053414613008499146e-02 -4.698398113250732422e-01 3.177196383476257324e-01 -1.105753183364868164e-01 1.730948090553283691e-01 -5.304764583706855774e-02 -2.764198780059814453e-01 2.439257353544235229e-01 9.950462728738784790e-02 -8.248754590749740601e-02 -1.426643282175064087e-01 5.549602583050727844e-02 5.992040410637855530e-02 2.170714884996414185e-01 4.423124715685844421e-02 1.826721131801605225e-01 1.166728325188159943e-02 -7.294994592666625977e-02 -1.068890281021595001e-02 7.567368447780609131e-02 2.493127435445785522e-01 -3.353072106838226318e-01 6.016362085938453674e-02 -6.459777802228927612e-02 -2.449635714292526245e-01
-1.111301109194755554e-01 -4.910192787647247314e-01 -2.932867705821990967e-01 1.541747748851776123e-01 -1.632900349795818329e-02 -1.594378240406513214e-02 8.038906753063201904e-02 -1.716964542865753174e-01 -2.200595289468765259e-01 -2.687149643898010254e-01 4.262617975473403931e-02 -4.349766764789819717e-03 1.260060518980026245e-01 -9.680187702178955078e-02 -6.237205117940902710e-03 3.410809487104415894e-02 -4.621658474206924438e-02 -2.087081372737884521e-01 -1.724421791732311249e-02 8.686947077512741089e-02 2.966332733631134033e-01 -1.490823477506637573e-01 1.124037504196166992e-01 8.948351442813873291e-02 -1.737917214632034302e-01 -3.304922580718994141e-02 1.425329446792602539e-01 -2.510385587811470032e-02 -1.788478642702102661e-01 3.062234520912170410e-01 2.051461338996887207e-01 -2.165561467409133911e-01
5.314110964536666870e-02 -3.981091082096099854e-01 -1.083524078130722046e-01 1.391625553369522095e-01 -6.415631622076034546e-02 -1.438107490539550781e-01 -1.979635953903198242e-01 2.110395021736621857e-02 -2.281123548746109009e-01 3.066423833370208740e-01 1.213941201567649841e-01 -1.397956628352403641e-02 -1.764846742153167725e-01 1.431490331888198853e-01 1.951634287834167480e-01 2.913665771484375000e-01 1.118385270237922668e-01 -1.714280247688293457e-01 2.286115437746047974e-01 -1.971731185913085938e-01 2.172771841287612915e-01 2.389120869338512421e-03 2.244497090578079224e-01 -1.150378305464982986e-02 -7.196746766567230225e-02 -1.779496371746063232e-01 -2.417578995227813721e-01 -3.645751252770423889e-02 -1.429495587944984436e-02 9.467211365699768066e-02 2.350941002368927002e-01 -1.253343671560287476e-01
-1.314706653356552124e-01 3.095865249633789062e-03 -8.221814781427383423e-02 1.085778698325157166e-01 -1.199101060628890991e-01 -7.025539875030517578e-02 3.529852628707885742e-01 -1.503839343786239624e-02 -1.375921815633773804e-01 3.831744939088821411e-02 -1.450283378362655640e-01 3.856926858425140381e-01 -1.233235821127891541e-01 -6.218919157981872559e-02 -3.409613668918609619e-02 -1.616335958242416382e-01 1.431212574243545532e-01 -9.327778965234756470e-02 2.845852971076965332e-01 3.391451761126518250e-02 2.159549742937088013e-01 -2.812507376074790955e-02 2.576818168163299561e-01 6.531555205583572388e-02 -5.728502571582794189e-02 -3.458735644817352295e-01 1.813398301601409912e-01 -1.874818056821823120e-01 -3.064244985580444336e-01 -7.362727820873260498e-02 2.326857596635818481e-01 -9.819247573614120483e-02
-1.558917462825775146e-01 -3.935187160968780518e-01 -2.564520239830017090e-01 1.077131330966949463e-01 -9.192705154418945312e-02 -1.235803775489330292e-02 -1.213906854391098022e-01 -5.724271386861801147e-02 -2.863132357597351074e-01 1.292227208614349365e-01 1.124963611364364624e-01 7.997437566518783569e-02 -2.924554049968719482e-02 -3.748914971947669983e-02 -3.456277400255203247e-02 1.399630606174468994e-01 -1.012496799230575562e-01 8.614397048950195312e-02 -1.002356037497520447e-01 5.517900362610816956e-02 1.023159548640251160e-01 -3.147830665111541748e-01 5.166003108024597168e-02 3.375246524810791016e-01 -2.101089507341384888e-01 2.155490517616271973e-01 -1.525884680449962616e-02 1.239565387368202209e-01 -1.299838125705718994e-01 3.004881739616394043e-01 2.302866578102111816e-01 -2.296656370162963867e-01
9.927295893430709839e-02 -1.310859322547912598e-01 -9.540549665689468384e-02 -1.530192792415618896e-01 2.015666961669921875e-01 -6.608910858631134033e-03 -1.602887958288192749e-01 9.953012317419052124e-02 -1.740997731685638428e-01 2.111382633447647095e-01 -2.094418928027153015e-02 1.743357330560684204e-01 1.633715331554412842e-01 7.864998187869787216e-04 5.499392282217741013e-03 4.140051081776618958e-02 -7.076745480298995972e-02 8.340231329202651978e-02 6.275237798690795898e-01 -3.014172986149787903e-02 3.016831353306770325e-02 -2.205843105912208557e-02 4.160977602005004883e-01 1.721060723066329956e-01 1.828000880777835846e-02 3.466486930847167969e-02 3.174058720469474792e-02 -8.758307993412017822e-02 -9.296002984046936035e-02 7.797919958829879761e-02 2.076137065887451172e-01 -2.261918932199478149e-01
6.201773136854171753e-02 -3.697772026062011719e-01 -3.946023881435394287e-01 1.145151853561401367e-01 1.691958517767488956e-03 -9.052029252052307129e-02 5.446972325444221497e-02 -1.490918844938278198e-01 -2.235542684793472290e-01 -2.565971612930297852e-01 7.824232429265975952e-02 1.117796003818511963e-01 -1.449960023164749146e-01 -5.522371083498001099e-02 -5.417827516794204712e-02 2.404139935970306396e-01 4.314875230193138123e-02 -9.318438917398452759e-02 -1.044599860906600952e-01 2.715673744678497314e-01 3.042929433286190033e-02 -1.062838286161422729e-01 1.563986688852310181e-01 1.692439764738082886e-01 -9.912946820259094238e-02 -2.156606689095497131e-02 1.149101108312606812e-01 -9.683684259653091431e-02 -2.689852416515350342e-01 5.444098636507987976e-02 1.235596537590026855e-01 -3.923894762992858887e-01
-1.804368011653423309e-02 -1.086692214012145996e-01 -1.005039736628532410e-01 2.328410893678665161e-01 -2.045020908117294312e-01 7.946527004241943359e-02 4.698633849620819092e-01 -1.779979765415191650e-01 -1.599686592817306519e-01 1.462697237730026245e-02 -2.461579889059066772e-01 1.314653605222702026e-01 -1.155713275074958801e-01 3.250992298126220703e-02 -1.339245438575744629e-01 1.134660914540290833e-01 4.546457156538963318e-02 1.014069318771362305e-01 2.121874839067459106e-01 5.794448778033256531e-02 1.791752427816390991e-01 2.919140458106994629e-02 4.478570446372032166e-02 -1.437012404203414917e-01 -1.473100483417510986e-01 3.395635634660720825e-02 1.273068040609359741e-01 -1.104514747858047485e-01 -2.673555314540863037e-01 -1.808993816375732422e-01 1.191326454281806946e-01 -4.336529076099395752e-01
3.947032615542411804e-02 -2.773983180522918701e-01 -7.001487165689468384e-02 6.266277283430099487e-02 -1.005913987755775452e-01 -9.661962091922760010e-02 7.408711314201354980e-02 -2.238216847181320190e-01 -6.478265672922134399e-02 4.229142963886260986e-01 1.208985224366188049e-01 7.526731491088867188e-02 -2.427268922328948975e-01 -1.236321106553077698e-01 1.306137591600418091e-01 -7.314266264438629150e-02 -9.611903876066207886e-02 -8.752381056547164917e-02 1.533608138561248779e-01 1.176798250526189804e-02 -1.340664178133010864e-02 -2.454213947057723999e-01 2.165250629186630249e-01 1.251886337995529175e-01 1.685141772031784058e-01 -2.447724938392639160e-01 -1.145851686596870422e-01 -1.806758195161819458e-01 -3.867529630661010742e-01 -9.256849437952041626e-02 1.917578428983688354e-01 -2.124911248683929443e-01
-3.199691697955131531e-02 -7.790450751781463623e-02 -2.328438609838485718e-01 2.085767686367034912e-01 5.741171911358833313e-02 1.121924072504043579e-02 -4.028362780809402466e-02 -5.901526659727096558e-02 -1.696862727403640747e-01 3.474564850330352783e-01 2.408175915479660034e-01 -9.481396526098251343e-03 1.006044819951057434e-01 1.283157765865325928e-01 1.001448091119527817e-02 -9.793367981910705566e-02 3.500554710626602173e-02 -1.168757211416959763e-02 5.366064906120300293e-01 1.461499035358428955e-01 -4.308398440480232239e-02 1.114942133426666260e-01 2.486147731542587280e-01 -1.637459173798561096e-02 -9.763278812170028687e-02 2.204848639667034149e-02 1.045285314321517944e-01 -4.957402497529983521e-02 -1.217604056000709534e-01 3.417167067527770996e-01 4.277531057596206665e-03 -3.173797428607940674e-01
-1.866524517536163330e-01 -3.043093681335449219e-01 -2.277118563652038574e-01 1.699803629890084267e-03 1.575486548244953156e-02 2.130255401134490967e-01 2.962161041796207428e-02 6.142565608024597168e-02 -1.336632072925567627e-01 1.031700894236564636e-01 2.688692882657051086e-02 2.199501991271972656e-01 -1.304229348897933960e-01 -6.235547363758087158e-02 -6.802369654178619385e-02 4.449321329593658447e-01 1.354328989982604980e-01 1.326900720596313477e-01 7.406625896692276001e-02 -6.576553732156753540e-02 1.485211253166198730e-01 -3.216330409049987793e-01 1.780555695295333862e-01 1.734436601400375366e-01 -1.829750537872314453e-01 2.015053182840347290e-01 -1.517586559057235718e-01 7.166193425655364990e-02 -3.032710775732994080e-02 1.676521897315979004e-01 4.106859490275382996e-02 -3.214103281497955322e-01
8.155532181262969971e-03 -2.014552801847457886e-01 9.099683910608291626e-02 -2.583367563784122467e-02 -5.488483607769012451e-02 -3.194256424903869629e-01 2.491032332181930542e-01 -7.615935057401657104e-02 -2.336759567260742188e-01 -1.253871470689773560e-01 -1.301765590906143188e-01 1.186227947473526001e-01 -9.592476487159729004e-02 -1.637732684612274170e-01 4.616192728281021118e-02 -1.433449983596801758e-01 2.260438054800033569e-01 -6.309363245964050293e-02 2.556539177894592285e-01 1.049379780888557434e-01 3.183824419975280762e-01 -1.984853446483612061e-01 2.879226207733154297e-01 1.792154610157012939e-01 1.407509744167327881e-01 -1.923839896917343140e-01 -3.266617655754089355e-02 -2.837477624416351318e-01 -1.624512970447540283e-01 2.257043495774269104e-03 3.172734007239341736e-02 -2.538200318813323975e-01
-2.064895629882812500e-01 -2.308506667613983154e-01 2.390116602182388306e-01 4.727748781442642212e-02 -1.183078810572624207e-01 6.234459206461906433e-02 7.688505947589874268e-02 -3.583148419857025146e-01 -2.239890992641448975e-01 2.040478736162185669e-01 5.188654642552137375e-03 -2.628990262746810913e-02 -1.587217897176742554e-01 -5.861508846282958984e-02 2.544678151607513428e-01 2.109285593032836914e-01 6.375218927860260010e-02 1.483664810657501221e-01 1.277019083499908447e-01 -1.222058087587356567e-01 1.105429604649543762e-01 7.752537727355957031e-02 2.782515287399291992e-01 2.024362683296203613e-01 -8.675190806388854980e-02 -1.847437769174575806e-02 -1.511033326387405396e-01 -1.624691933393478394e-01 1.409481558948755264e-02 1.096019446849822998e-01 1.417398005723953247e-01 -4.228187203407287598e-01
1.511122733354568481e-01 -4.162829369306564331e-03 2.385177165269851685e-01 -5.706051364541053772e-02 -1.210743486881256104e-01 -2.225443124771118164e-01 3.626700118184089661e-02 1.858932971954345703e-01 -3.210451006889343262e-01 8.896770328283309937e-02 -1.644334197044372559e-01 2.913984954357147217e-01 -1.622000485658645630e-01 -2.004253119230270386e-01 2.985422015190124512e-01 1.717649549245834351e-01 -9.139523655176162720e-02 4.381562024354934692e-02 1.403016299009323120e-01 -2.263920567929744720e-02 3.277551233768463135e-01 1.466032713651657104e-01 -2.018994651734828949e-02 1.399016976356506348e-01 -2.889216877520084381e-02 -1.621131002902984619e-01 2.704599127173423767e-02 1.288344413042068481e-01 -1.651575118303298950e-01 -7.020883262157440186e-02 1.913009732961654663e-01 -3.410051763057708740e-01
-1.838409900665283203e-01 -4.287329614162445068e-01 -7.856166362762451172e-02 -5.175305157899856567e-02 2.683993801474571228e-02 4.687601700425148010e-02 4.827490821480751038e-02 -1.644653454422950745e-02 -1.480032056570053101e-01 3.099565804004669189e-01 7.406761869788169861e-03 2.461040467023849487e-01 7.629320025444030762e-02 -2.138027548789978027e-01 6.962577812373638153e-03 3.963793069124221802e-02 1.660454124212265015e-01 8.841171860694885254e-02 3.413941562175750732e-01 1.065301448106765747e-01 1.823138594627380371e-01 1.284803599119186401e-01 -3.714132905006408691e-01 7.191476970911026001e-02 5.761596933007240295e-02 5.656192079186439514e-02 -1.313490420579910278e-01 -2.666041813790798187e-02 -3.186599910259246826e-01 -1.637575961649417877e-02 -5.434874817728996277e-02 -2.255428731441497803e-01
-8.322359621524810791e-02 7.882246375083923340e-02 -9.514925628900527954e-02 -9.928672760725021362e-02 3.358718752861022949e-02 -4.420772194862365723e-02 1.660804450511932373e-01 -1.334276050329208374e-01 -4.792857542634010315e-02 5.124002695083618164e-01 -1.308111250400543213e-01 2.759813368320465088e-01 1.575343124568462372e-02 -5.628521321341395378e-04 1.656330004334449768e-02 4.071261286735534668e-01 1.871356368064880371e-02 -1.900275945663452148e-01 1.619422063231468201e-02 5.854697525501251221e-02 1.971372067928314209e-01 -8.714562654495239258e-02 -1.015330925583839417e-01 -3.411547839641571045e-02 4.463598132133483887e-02 -2.436655759811401367e-01 1.629912853240966797e-01 -2.824984192848205566e-01 -1.734192520380020142e-01 8.432250469923019409e-03 2.166733741760253906e-01 -2.284039109945297241e-01
1.167924180626869202e-01 -2.518383264541625977e-01 1.321818679571151733e-01 2.246540188789367676e-01 -1.290599852800369263e-01 -2.435606867074966431e-01 -1.198600232601165771e-02 1.125006899237632751e-01 -1.144627034664154053e-01 2.694180607795715332e-01 2.851574122905731201e-01 2.058410346508026123e-01 2.187854200601577759e-01 -4.965085070580244064e-03 2.031952142715454102e-01 8.638911694288253784e-02 -3.845183178782463074e-02 -3.552163764834403992e-02 5.075943097472190857e-02 -6.286174803972244263e-02 3.849103748798370361e-01 1.802419498562812805e-02 3.605008721351623535e-01 5.102979019284248352e-03 2.165082097053527832e-01 -2.528893016278743744e-02 1.996460556983947754e-01 -2.321781814098358154e-01 6.853908300399780273e-02 -5.450553447008132935e-02 9.277608245611190796e-02 -1.220998987555503845e-01
-1.691034585237503052e-01 -3.343812525272369385e-01 -6.172789260745048523e-02 -1.177153885364532471e-01 -1.178862676024436951e-01 -1.508733779191970825e-01 1.813726276159286499e-01 -9.333416074514389038e-02 -1.323638260364532471e-01 4.639891982078552246e-01 6.728156656026840210e-02 -7.501347362995147705e-02 -1.776763796806335449e-01 -1.166049987077713013e-01 2.170396223664283752e-02 1.295722927898168564e-02 -1.176239699125289917e-01 -3.020909428596496582e-01 2.468459755182266235e-01 -3.781980276107788086e-02 1.563535630702972412e-01 -2.424336224794387817e-01 1.202158778905868530e-01 5.534844845533370972e-02 1.568870693445205688e-01 -2.555617094039916992e-01 -4.198503494262695312e-02 -2.188636511564254761e-01 -1.201149001717567444e-01 2.307907864451408386e-02 1.182079836726188660e-01 -1.953916996717453003e-01
2.163909375667572021e-02 -1.553742587566375732e-01 -1.094732061028480530e-01 6.822738051414489746e-02 5.605222284793853760e-02 -1.903271675109863281e-01 9.652239829301834106e-02 -1.584643125534057617e-01 -2.346880882978439331e-01 -2.988467738032341003e-02 -1.088004931807518005e-01 2.308489978313446045e-01 -3.242414295673370361e-01 2.114986330270767212e-01 2.117246836423873901e-01 3.839901685714721680e-01 5.250350758433341980e-02 -1.202886849641799927e-01 1.861595958471298218e-01 -1.694024503231048584e-01 1.108480095863342285e-01 -8.774003945291042328e-03 2.948158979415893555e-01 1.434087604284286499e-01 -1.103865727782249451e-01 -1.448953002691268921e-01 -1.736780107021331787e-01 -1.990946233272552490e-01 -1.142997816205024719e-01 -5.470972508192062378e-02 1.020259503275156021e-02 -3.196051120758056641e-01
-1.085075214505195618e-01 -8.098792284727096558e-02 1.335907131433486938e-01 -1.631994396448135376e-01 -1.750291734933853149e-01 -9.395466744899749756e-02 1.064141243696212769e-01 3.002927601337432861e-01 -1.463879942893981934e-01 1.226807013154029846e-01 3.786962851881980896e-02 6.958245486021041870e-02 -1.208736747503280640e-01 -1.226049885153770447e-01 3.631124794483184814e-01 2.698327600955963135e-01 -1.503620296716690063e-01 -1.948245614767074585e-01 1.759205609560012817e-01 9.623847901821136475e-02 2.841245234012603760e-01 9.794323146343231201e-02 1.651118099689483643e-01 -1.311153732240200043e-02 -6.285504251718521118e-02 6.961002480238676071e-03 3.906350731849670410e-01 8.748909831047058105e-02 -1.188924014568328857e-01 2.484863102436065674e-01 2.432299554347991943e-01 -3.668464720249176025e-02
-1.204837858676910400e-01 -3.343547582626342773e-01 -3.977433592081069946e-02 1.809722185134887695e-01 1.177856232970952988e-02 -2.749816775321960449e-01 1.914162561297416687e-02 -1.732705980539321899e-01 -7.693756371736526489e-02 3.602095842361450195e-01 9.752858430147171021e-02 1.825906485319137573e-01 -1.986384093761444092e-01 -1.093431487679481506e-01 -1.571354866027832031e-01 1.587564498186111450e-01 -7.676669955253601074e-02 2.492813318967819214e-01 2.932462692260742188e-01 -6.877990812063217163e-02 -4.554338008165359497e-02 -1.683460175991058350e-01 -7.838168740272521973e-02 9.520770609378814697e-02 -6.127219647169113159e-02 1.985827684402465820e-01 1.686643660068511963e-01 -1.178038343787193298e-01 2.643786966800689697e-01 -5.447607487440109253e-03 1.473587453365325928e-01 -2.680462300777435303e-01
1.112848669290542603e-01 -2.447433620691299438e-01 -1.984845474362373352e-02 -1.310938149690628052e-01 -1.275790035724639893e-01 -1.450299769639968872e-01 4.934798181056976318e-02 -1.796917319297790527e-01 -6.651309877634048462e-02 2.076491266489028931e-01 -1.214722753502428532e-03 1.594055593013763428e-01 -1.869061142206192017e-01 1.434855461120605469e-01 -1.726176589727401733e-02 9.979177266359329224e-02 -4.045062959194183350e-01 1.066160053014755249e-01 3.728381693363189697e-01 1.452311873435974121e-01 4.367610812187194824e-02 -1.737264990806579590e-01 1.789901964366436005e-02 1.786360330879688263e-02 -1.703758090734481812e-01 -4.152799770236015320e-02 2.902840971946716309e-01 3.056934177875518799e-01 -1.566988825798034668e-01 -1.793204434216022491e-02 2.189860194921493530e-01 -2.241710126399993896e-01
4.136730730533599854e-02 -8.307223767042160034e-02 -4.099410474300384521e-01 -8.723762631416320801e-02 -2.426201999187469482e-01 1.503582745790481567e-01 1.566304080188274384e-02 -5.312424898147583008e-02 -3.348473459482192993e-02 1.245794594287872314e-01 8.921425044536590576e-02 -6.856941618025302887e-03 -1.974448710680007935e-01 -3.935161232948303223e-01 1.669499836862087250e-02 1.393105983734130859e-01 1.164254173636436462e-02 -1.083321943879127502e-01 4.609650373458862305e-01 -1.455495133996009827e-02 2.675400972366333008e-01 4.701185505837202072e-03 -1.505331248044967651e-01 1.825179904699325562e-01 -1.548185646533966064e-01 7.350362837314605713e-02 -1.285091135650873184e-02 -1.700684726238250732e-01 -1.683934628963470459e-01 -7.608332205563783646e-03 -5.071005970239639282e-02 -2.267649322748184204e-01
2.116404920816421509e-01 -3.452065885066986084e-01 2.017423324286937714e-02 3.667579591274261475e-02 1.234858930110931396e-01 -2.837173826992511749e-02 -6.846614927053451538e-02 -1.410199552774429321e-01 9.667504578828811646e-02 -9.860676527023315430e-02 -4.940762743353843689e-02 2.689889371395111084e-01 -1.744278967380523682e-01 1.143438145518302917e-01 -2.283782139420509338e-02 3.334649503231048584e-01 3.356968984007835388e-02 -1.559882014989852905e-01 1.040005907416343689e-01 -1.530441343784332275e-01 2.023517936468124390e-01 1.930983364582061768e-02 2.129313535988330841e-02 3.800810128450393677e-02 -1.950176060199737549e-02 7.178892940282821655e-02 1.845867931842803955e-01 6.996197253465652466e-02 -2.205966599285602570e-02 4.336546659469604492e-01 1.535724699497222900e-01 -4.301532506942749023e-01
1.080393418669700623e-01 -4.249104857444763184e-01 1.311917304992675781e-01 1.113477125763893127e-01 -7.538934051990509033e-02 3.010912984609603882e-02 -1.714510768651962280e-01 -2.490010261535644531e-01 -3.000046126544475555e-02 1.926252096891403198e-01 7.288334518671035767e-02 1.325050443410873413e-01 -7.250256836414337158e-02 -1.634038798511028290e-02 2.740616798400878906e-01 1.308426111936569214e-01 -4.202108457684516907e-02 5.021730437874794006e-03 2.029372453689575195e-01 -1.501988619565963745e-01 5.603142082691192627e-02 -4.102681949734687805e-02 1.728581935167312622e-01 -1.508333534002304077e-01 1.015825718641281128e-01 2.088619917631149292e-01 5.593055859208106995e-02 -1.006422787904739380e-01 7.750128209590911865e-02 3.047531247138977051e-01 -6.937367469072341919e-02 -4.771517217159271240e-01
9.196574240922927856e-02 -5.606446787714958191e-02 -2.370647341012954712e-01 -2.536533474922180176e-01 -1.437436938285827637e-01 -1.960916668176651001e-01 -4.809190705418586731e-02 -2.864170819520950317e-03 -8.040763437747955322e-02 7.208830863237380981e-02 2.037322670221328735e-01 2.296802103519439697e-01 -1.702618896961212158e-01 2.398821525275707245e-02 -1.938844621181488037e-01 5.833382532000541687e-02 -3.307131826877593994e-01 1.393527984619140625e-01 1.332514733076095581e-01 1.417543590068817139e-01 2.876484952867031097e-02 1.823840080760419369e-03 -1.599285900592803955e-01 1.100665852427482605e-01 -9.394110739231109619e-02 1.093483194708824158e-01 3.726409375667572021e-01 -5.559811741113662720e-02 -1.162188053131103516e-01 1.116752773523330688e-01 2.534355819225311279e-01 -4.145337641239166260e-01
5.845516454428434372e-03 -9.451194107532501221e-02 -1.489204019308090210e-01 2.133957669138908386e-02 6.805518269538879395e-02 4.876279458403587341e-02 -6.815699487924575806e-02 -2.616448998451232910e-01 -1.171344053000211716e-02 -3.115688078105449677e-02 -1.928469240665435791e-01 1.789549440145492554e-01 -1.289642751216888428e-01 1.216552481055259705e-01 -1.542541533708572388e-01 3.730269670486450195e-01 -1.089927628636360168e-01 -1.036519780755043030e-01 1.603735238313674927e-01 -6.570417433977127075e-02 2.397293597459793091e-01 1.151010543107986450e-01 -7.849643379449844360e-02 2.679563164710998535e-01 -1.104932948946952820e-01 9.503801167011260986e-02 2.410264164209365845e-01 -3.924099728465080261e-02 -1.982210129499435425e-01 3.833246529102325439e-01 6.328018009662628174e-02 -3.887685239315032959e-01
1.077585620805621147e-03 -1.645864695310592651e-01 -8.078312873840332031e-02 -1.687359251081943512e-02 -1.838964074850082397e-01 9.426422417163848877e-03 -4.531879443675279617e-03 1.266414970159530640e-01 2.207369953393936157e-01 2.384329289197921753e-01 1.341203004121780396e-01 1.967465579509735107e-01 -2.286837100982666016e-01 -3.005602359771728516e-01 -1.264908015727996826e-01 -2.722163684666156769e-02 5.208601430058479309e-02 -1.076956763863563538e-01 2.911862358450889587e-02 8.007416501641273499e-03 4.071801602840423584e-01 -1.450651139020919800e-01 2.034555189311504364e-02 2.897508144378662109e-01 -2.790947556495666504e-01 7.725999504327774048e-02 -2.311353944242000580e-02 -1.970383897423744202e-02 -4.191141128540039062e-01 1.628764867782592773e-01 -2.546678762882947922e-03 -1.451833695173263550e-01
5.985243618488311768e-02 9.468298405408859253e-02 -1.844317615032196045e-01 2.443239688873291016e-01 -2.760660946369171143e-01 -2.182476818561553955e-01 2.160534560680389404e-01 -3.622674942016601562e-02 -2.949756085872650146e-01 1.526142656803131104e-01 -1.989419013261795044e-01 2.632091753184795380e-02 -7.394143939018249512e-02 -1.767160743474960327e-02 1.111254245042800903e-01 1.573768258094787598e-01 -5.680073797702789307e-02 -1.398806124925613403e-01 1.500078588724136353e-01 -1.179869547486305237e-01 3.973673284053802490e-01 -7.377938181161880493e-02 2.815487980842590332e-01 1.770826876163482666e-01 2.510495483875274658e-01 1.473909895867109299e-02 6.762479245662689209e-02 7.020720839500427246e-02 6.242163479328155518e-02 1.122670024633407593e-01 -3.103693388402462006e-02 -3.241015672683715820e-01
3.769388422369956970e-02 3.231615200638771057e-02 -1.415517181158065796e-01 3.111774623394012451e-01 -9.683379530906677246e-02 -7.833854295313358307e-03 4.655733406543731689e-01 -2.429427020251750946e-02 -2.856650948524475098e-01 2.333813905715942383e-02 8.617693930864334106e-02 1.528611034154891968e-01 -1.400719732046127319e-01 -9.353198856115341187e-02 -5.745572969317436218e-02 -1.590136736631393433e-01 1.763510257005691528e-01 -1.497457176446914673e-01 1.871535480022430420e-01 1.838681101799011230e-01 3.105175495147705078e-01 -8.662322908639907837e-02 1.056201830506324768e-01 6.356425583362579346e-02 -1.053391471505165100e-01 -7.192702591419219971e-02 1.350796073675155640e-01 -1.638875752687454224e-01 -1.506531983613967896e-01 -1.806501001119613647e-01 2.408299446105957031e-01 -2.603825628757476807e-01
-1.267892420291900635e-01 -2.989304661750793457e-01 -9.345452487468719482e-02 -1.580701023340225220e-01 6.781057268381118774e-02 -2.842611670494079590e-01 1.212259680032730103e-01 1.130205914378166199e-01 -1.815472394227981567e-01 1.858380585908889771e-01 1.547583937644958496e-01 3.738011047244071960e-02 7.974568009376525879e-02 -4.690207168459892273e-02 -1.546909809112548828e-01 3.694853186607360840e-01 -9.905959665775299072e-02 -8.727073669433593750e-02 1.048817932605743408e-01 -1.711242794990539551e-01 9.220056235790252686e-02 -1.371248364448547363e-01 -9.662427008152008057e-03 -1.876648366451263428e-01 2.441651970148086548e-01 -2.252877205610275269e-01 2.721692025661468506e-01 3.313382714986801147e-02 -1.689342260360717773e-01 1.566136032342910767e-01 2.774779796600341797e-01 -2.240280359983444214e-01
5.946920067071914673e-02 -1.126187965273857117e-01 8.371902257204055786e-02 -9.020046144723892212e-02 -1.013556718826293945e-01 6.470981240272521973e-02 7.812718395143747330e-04 -5.257298797369003296e-02 -1.715563684701919556e-01 -5.758287757635116577e-02 2.536349296569824219e-01 -1.550687998533248901e-01 5.926758795976638794e-02 -2.922924160957336426e-01 -5.375628918409347534e-02 1.030285730957984924e-01 9.783381968736648560e-02 7.407621294260025024e-02 3.907389342784881592e-01 -1.768519282341003418e-01 1.608799695968627930e-01 -4.490933418273925781e-01 2.767931818962097168e-01 2.560031414031982422e-01 3.582328185439109802e-02 -1.587597876787185669e-01 2.405763566493988037e-01 5.860100034624338150e-03 -1.915053129196166992e-01 1.270067095756530762e-01 9.594279527664184570e-02 -1.126643046736717224e-01
1.864418387413024902e-03 3.142893910408020020e-01 5.024661868810653687e-02 1.565542221069335938e-01 1.883859038352966309e-01 -1.574788838624954224e-01 -5.156084150075912476e-02 2.726811915636062622e-02 -3.360248804092407227e-01 1.278921812772750854e-01 1.844614148139953613e-01 1.924672275781631470e-01 1.291366070508956909e-01 1.164190098643302917e-01 1.708981394767761230e-01 2.780359685420989990e-01 -5.701553542166948318e-03 -1.923594176769256592e-01 1.607698351144790649e-01 -9.393377602100372314e-02 3.990032970905303955e-01 -1.855845749378204346e-01 1.677335239946842194e-02 9.153518080711364746e-02 2.023299969732761383e-02 2.206319384276866913e-02 -6.614571064710617065e-02 -6.390108913183212280e-02 -1.814050674438476562e-01 6.347878277301788330e-02 4.702673852443695068e-02 -3.884600102901458740e-01
2.909960970282554626e-02 -1.232793927192687988e-01 -1.831508278846740723e-01 8.292235434055328369e-02 2.889095246791839600e-01 -4.599581286311149597e-02 1.356349587440490723e-01 -2.056540735065937042e-02 1.751923933625221252e-02 -3.316903859376907349e-02 6.139791011810302734e-02 4.223647713661193848e-01 -3.378883898258209229e-01 -1.559335440397262573e-01 -1.093946322798728943e-01 2.522544264793395996e-01 1.569385975599288940e-01 1.759420521557331085e-02 2.021076679229736328e-01 -1.540146619081497192e-01 1.383473426103591919e-01 1.626247763633728027e-01 1.957736909389495850e-01 3.546233475208282471e-01 1.066360771656036377e-01 4.243217781186103821e-02 1.021316722035408020e-01 -7.257728721015155315e-04 1.001684367656707764e-01 1.370770931243896484e-01 2.030682861804962158e-01 -2.205354571342468262e-01
1.134760119020938873e-02 -6.376201659440994263e-02 -2.708367444574832916e-02 -4.273705929517745972e-02 6.733028590679168701e-02 -4.554644972085952759e-02 -5.966354627162218094e-03 6.881096959114074707e-02 -1.015629097819328308e-01 3.403342887759208679e-02 -1.070352345705032349e-01 1.355013400316238403e-01 1.123463958501815796e-01 1.657335460186004639e-02 1.371797621250152588e-01 3.497489392757415771e-01 -1.564404964447021484e-01 -2.750227749347686768e-01 1.920462846755981445e-01 -2.485267519950866699e-01 4.398622512817382812e-01 1.526674479246139526e-01 5.500615388154983521e-02 1.034459024667739868e-01 -9.488606010563671589e-04 1.438152194023132324e-01 -7.436310499906539917e-02 -2.109001427888870239e-01 5.945271626114845276e-02 -1.722060590982437134e-01 9.301282465457916260e-02 -4.947049617767333984e-01
-9.028790518641471863e-03 -3.400193452835083008e-01 -2.649674937129020691e-02 -5.432833568193018436e-04 -2.558766119182109833e-02 2.033339589834213257e-01 -1.011011842638254166e-02 5.167625099420547485e-02 -2.834326028823852539e-01 3.547097444534301758e-01 1.143159791827201843e-01 1.964115351438522339e-01 1.547261476516723633e-01 -3.500375747680664062e-01 -1.148376837372779846e-01 1.186531484127044678e-01 1.755054146051406860e-01 1.395051274448633194e-02 7.267379760742187500e-02 -1.455884873867034912e-01 1.330401450395584106e-01 -1.995200291275978088e-02 -2.309220284223556519e-01 1.493872851133346558e-01 8.076892793178558350e-02 -2.832551896572113037e-01 -9.747064858675003052e-02 5.058838985860347748e-03 -2.202174514532089233e-01 -9.805750846862792969e-02 -8.092025294899940491e-03 -3.187885582447052002e-01
5.244777351617813110e-02 -8.153717219829559326e-02 2.080102562904357910e-01 -5.150679498910903931e-02 -2.822108268737792969e-01 -1.568292379379272461e-01 2.291429340839385986e-01 1.003841981291770935e-01 -2.387666255235671997e-01 -1.148502994328737259e-02 -1.519760787487030029e-01 1.731391847133636475e-01 -2.123151719570159912e-01 5.777722969651222229e-02 4.327489733695983887e-01 1.565952599048614502e-01 -1.968177258968353271e-01 -1.523725837469100952e-01 2.053094804286956787e-01 -2.004284858703613281e-01 2.652034461498260498e-01 3.706642985343933105e-02 -1.882809028029441833e-02 4.152081906795501709e-02 8.157605677843093872e-02 2.672889083623886108e-02 2.097562998533248901e-01 6.232565641403198242e-02 -2.480904012918472290e-01 -2.672226354479789734e-02 2.355373501777648926e-01 -1.279743015766143799e-01
-1.239154860377311707e-01 -1.790606677532196045e-01 -9.670305997133255005e-02 4.498695582151412964e-02 -7.189767807722091675e-02 2.313802391290664673e-01 1.532299816608428955e-01 7.820271700620651245e-02 -3.463217988610267639e-02 2.891740798950195312e-01 5.951752536930143833e-04 1.246200352907180786e-01 -2.386288903653621674e-02 -1.404606401920318604e-01 -1.053093671798706055e-01 2.726235687732696533e-01 -1.764719933271408081e-01 -4.017965868115425110e-03 9.210872650146484375e-02 1.212968528270721436e-01 1.254441142082214355e-01 -4.009961485862731934e-01 1.799494028091430664e-01 2.362199127674102783e-01 -9.736008197069168091e-02 9.308507293462753296e-02 -2.535264790058135986e-01 8.790316060185432434e-03 -8.576259762048721313e-02 3.676153123378753662e-01 2.217092514038085938e-01 -2.315659224987030029e-01
-3.886806070804595947e-01 -1.938327252864837646e-01 -6.850489974021911621e-02 2.430679276585578918e-02 1.281374692916870117e-01 3.928629215806722641e-03 -1.113428920507431030e-02 7.519450783729553223e-02 -7.355842739343643188e-02 1.298073679208755493e-01 6.375863403081893921e-02 1.705654561519622803e-01 -2.980099432170391083e-02 -1.405135542154312134e-01 -2.130410373210906982e-01 3.483919501304626465e-01 3.507686406373977661e-02 8.121243864297866821e-02 7.088481634855270386e-02 -1.000098064541816711e-01 2.600998878479003906e-01 -1.920018196105957031e-01 2.674465477466583252e-01 1.491859108209609985e-01 -2.397241890430450439e-01 9.596757590770721436e-02 -2.436061501502990723e-01 2.918980084359645844e-02 -6.787387281656265259e-02 2.996263802051544189e-01 1.354879140853881836e-01 -2.833359837532043457e-01
-9.335399419069290161e-02 -1.939681917428970337e-01 4.877322167158126831e-02 5.392475053668022156e-02 -1.629845499992370605e-01 1.145430058240890503e-01 3.748698532581329346e-02 1.301410645246505737e-01 -4.362091422080993652e-02 1.191754788160324097e-01 -1.736158877611160278e-01 1.392592042684555054e-01 -3.483175337314605713e-01 -9.033369272947311401e-02 -5.219244584441184998e-02 3.881774097681045532e-02 -4.299006462097167969e-01 -1.478629261255264282e-01 1.788937002420425415e-01 -6.672510504722595215e-02 -9.870827943086624146e-02 -2.004738897085189819e-01 -3.817274421453475952e-02 1.353542227298021317e-02 -8.614810556173324585e-02 -1.131630092859268188e-01 3.399942517280578613e-01 1.395637542009353638e-01 -5.018738098442554474e-03 2.390781491994857788e-01 2.916413545608520508e-01 -3.142368197441101074e-01
-5.441825836896896362e-02 -4.673334583640098572e-02 1.448035240173339844e-01 -1.136390343308448792e-01 -5.003628134727478027e-02 -1.320055723190307617e-01 1.002211868762969971e-01 -3.730139136314392090e-02 -1.345867216587066650e-01 -4.516987875103950500e-02 -1.705212742090225220e-01 -3.072352893650531769e-02 -9.089879691600799561e-03 -1.608006209135055542e-01 3.179323673248291016e-01 2.909051179885864258e-01 -2.134023606777191162e-01 9.623359888792037964e-02 2.183872163295745850e-01 4.141559824347496033e-02 3.193488419055938721e-01 -1.935032606124877930e-01 1.340815573930740356e-01 4.669318199157714844e-01 2.509786486625671387e-01 -4.371740669012069702e-02 6.630691234022378922e-03 8.576598018407821655e-02 -1.950917094945907593e-01 1.286906898021697998e-01 1.403868496417999268e-01 -2.037512809038162231e-01
-8.158063143491744995e-02 5.128397047519683838e-02 -8.240926265716552734e-02 1.479450017213821411e-01 9.817564487457275391e-02 -1.160248368978500366e-01 -4.047805443406105042e-02 1.694848090410232544e-01 -2.040734887123107910e-01 1.048095640726387501e-03 2.068345546722412109e-01 2.994767427444458008e-01 -8.649152517318725586e-02 1.281314343214035034e-01 1.982534527778625488e-01 4.874053895473480225e-01 -7.999656349420547485e-02 -1.074386090040206909e-01 2.652384340763092041e-01 1.149512678384780884e-01 2.365431338548660278e-01 9.233401156961917877e-03 -5.760488286614418030e-02 2.734242938458919525e-02 8.910189568996429443e-02 1.450536847114562988e-01 -2.824798785150051117e-02 -1.050793007016181946e-01 -1.475019007921218872e-01 7.677968591451644897e-02 -9.617075324058532715e-03 -4.511269330978393555e-01
-7.858223468065261841e-02 -1.148991659283638000e-01 1.843956648372113705e-03 1.761573404073715210e-01 -2.227827161550521851e-01 6.247753277420997620e-03 4.983619973063468933e-02 -2.838754355907440186e-01 -6.000536307692527771e-02 2.373399771749973297e-02 -4.445291683077812195e-02 2.089118808507919312e-01 1.331643015146255493e-01 -8.883274346590042114e-02 -3.273772895336151123e-01 2.218611985445022583e-01 -2.558236718177795410e-01 3.205718100070953369e-01 8.542939275503158569e-02 -1.719496995210647583e-01 3.219181001186370850e-01 -9.969617426395416260e-02 -4.754613339900970459e-02 1.148579120635986328e-01 -1.576319932937622070e-01 -1.586436778306961060e-01 1.161385253071784973e-01 -1.753812283277511597e-01 -2.479344904422760010e-01 2.356313765048980713e-01 1.368429362773895264e-01 -1.447724550962448120e-01
1.860879808664321899e-01 -4.135008752346038818e-01 -6.337027996778488159e-02 -3.730600699782371521e-02 -1.858100993558764458e-03 -1.727523505687713623e-01 1.262501180171966553e-01 8.781490474939346313e-02 -1.483826488256454468e-01 2.320479452610015869e-01 1.740764677524566650e-01 1.910648345947265625e-01 -2.558887600898742676e-01 -8.129648119211196899e-02 6.898510456085205078e-02 3.804669678211212158e-01 2.659910619258880615e-01 -5.130803585052490234e-02 1.903276443481445312e-01 4.614407196640968323e-02 2.481613308191299438e-02 1.367433816194534302e-01 1.657879501581192017e-01 1.379455924034118652e-01 6.977011263370513916e-02 -1.970571279525756836e-01 -1.820863336324691772e-01 -2.888363599777221680e-01 -9.945864975452423096e-02 8.340132981538772583e-02 9.915289282798767090e-02 -8.174237608909606934e-02
7.402344141155481339e-03 -2.767542600631713867e-01 -1.183046177029609680e-01 -1.748436242341995239e-01 6.860351562500000000e-02 -7.746338378638029099e-03 2.535659074783325195e-01 4.897316172719001770e-02 -2.311891615390777588e-01 1.961069107055664062e-01 -7.491765916347503662e-02 -6.525553017854690552e-02 -2.128726691007614136e-01 4.924496635794639587e-02 -9.447688609361648560e-02 -1.036893427371978760e-01 -2.315351963043212891e-01 2.925350666046142578e-01 1.827810406684875488e-01 -6.813566386699676514e-02 1.915224939584732056e-01 6.038725376129150391e-03 -2.566047385334968567e-02 -8.301365375518798828e-02 1.533514540642499924e-02 2.576019465923309326e-01 1.821714341640472412e-01 -1.592923700809478760e-02 6.618002802133560181e-02 -5.239856429398059845e-03 2.255968153476715088e-01 -5.111674070358276367e-01
1.791583187878131866e-02 -2.151781022548675537e-01 -1.559780240058898926e-01 -3.090043552219867706e-02 -2.472012862563133240e-02 -3.337019681930541992e-01 -1.255355328321456909e-01 8.729980885982513428e-02 -1.529191136360168457e-01 2.576019056141376495e-02 8.748044818639755249e-02 1.743089407682418823e-01 4.530757665634155273e-02 1.063205376267433167e-01 -1.582075208425521851e-01 1.139237172901630402e-02 -1.570592373609542847e-01 9.152547270059585571e-02 3.736422657966613770e-01 -1.542439013719558716e-01 -1.976212561130523682e-01 1.472281813621520996e-01 3.512375354766845703e-01 1.838284581899642944e-01 -4.853561148047447205e-02 -9.042377769947052002e-02 1.969517916440963745e-01 1.632448844611644745e-02 -2.181729674339294434e-01 2.216572314500808716e-01 4.191941767930984497e-02 -3.601830601692199707e-01
-1.681473106145858765e-01 -2.015372514724731445e-01 5.239984765648841858e-02 7.437052670866250992e-03 -1.659490168094635010e-02 -5.120606627315282822e-03 2.593269348144531250e-01 1.363058686256408691e-01 -2.024338543415069580e-01 -2.182229422032833099e-02 -8.287218213081359863e-02 9.024050086736679077e-02 1.867224723100662231e-01 -2.870032191276550293e-01 -5.838225409388542175e-02 5.713487043976783752e-04 -8.677892386913299561e-02 -4.020209312438964844e-01 -4.137478768825531006e-02 -2.237229794263839722e-01 7.496698200702667236e-02 -1.597728729248046875e-01 -1.493364423513412476e-01 5.881942342966794968e-03 1.336644291877746582e-01 -7.879049330949783325e-02 1.293997764587402344e-01 1.680629849433898926e-01 -1.633075624704360962e-01 1.857008337974548340e-01 3.767593502998352051e-01 -3.442398011684417725e-01
-1.113772913813591003e-01 -1.969649195671081543e-01 9.770563989877700806e-02 -2.804305776953697205e-02 1.971922963857650757e-01 -2.943195700645446777e-01 9.750895202159881592e-03 1.774301752448081970e-02 -1.634785532951354980e-01 1.956766992807388306e-01 -2.928544953465461731e-02 1.563766747713088989e-01 -1.163539737462997437e-01 9.147749096155166626e-02 1.022840440273284912e-01 4.300426840782165527e-01 5.397665128111839294e-02 -3.243141621351242065e-02 2.799397408962249756e-01 -8.693630248308181763e-02 3.146362006664276123e-01 -6.241127848625183105e-02 2.644668221473693848e-01 1.221302598714828491e-01 6.551712751388549805e-02 5.892010778188705444e-02 4.128938540816307068e-02 -3.557697832584381104e-01 -1.384730488061904907e-01 -1.979759335517883301e-01 -5.657337605953216553e-02 -1.722426116466522217e-01
4.999386519193649292e-02 -2.353463470935821533e-01 -8.221763372421264648e-02 -2.472664564847946167e-01 -6.029625609517097473e-02 -1.832155287265777588e-01 -4.529703408479690552e-02 -4.443034529685974121e-02 -1.488397419452667236e-01 3.429115116596221924e-01 2.353599369525909424e-01 8.895238488912582397e-02 -5.559659097343683243e-03 -8.155705779790878296e-02 -3.264163807034492493e-02 9.136455506086349487e-02 -1.715707182884216309e-01 -1.291834861040115356e-01 8.196973055601119995e-02 -9.838363528251647949e-02 -4.881751164793968201e-02 6.947862356901168823e-02 2.394381165504455566e-01 1.724570542573928833e-01 -9.910851716995239258e-02 -3.545641303062438965e-01 3.985903859138488770e-01 9.819655120372772217e-02 1.448237802833318710e-02 1.548235211521387100e-02 -4.902122914791107178e-02 -3.874607086181640625e-01
2.197689749300479889e-02 7.253038883209228516e-02 -1.219067499041557312e-01 7.297178357839584351e-02 9.293460100889205933e-02 1.397864967584609985e-01 2.067124545574188232e-01 1.941099464893341064e-01 -1.522481441497802734e-01 1.630284488201141357e-01 3.635498136281967163e-02 1.161054447293281555e-01 -1.608147919178009033e-01 -9.441009163856506348e-02 -1.300889067351818085e-02 2.833705842494964600e-01 2.698102295398712158e-01 1.278420388698577881e-01 2.141962945461273193e-01 4.795308038592338562e-02 3.119298256933689117e-02 -2.483565360307693481e-01 2.879924774169921875e-01 -8.596782386302947998e-02 -2.317707538604736328e-01 2.227896302938461304e-01 -6.709476560354232788e-02 1.129177212715148926e-02 -1.202035993337631226e-01 4.124824106693267822e-01 2.416136860847473145e-01 -2.107768803834915161e-01
-2.318437956273555756e-02 -1.848667114973068237e-01 1.929155886173248291e-01 -9.972228854894638062e-02 -7.429308607243001461e-04 1.804175972938537598e-01 1.189207509160041809e-01 1.759251207113265991e-01 -1.982468962669372559e-01 7.691194862127304077e-02 -2.886170707643032074e-02 9.756813198328018188e-02 -4.736024141311645508e-01 -6.815133243799209595e-02 6.790150701999664307e-02 -3.698170650750398636e-03 -2.668542563915252686e-01 4.156985133886337280e-02 2.681947052478790283e-01 -5.380989611148834229e-02 1.739767640829086304e-01 1.102939918637275696e-01 -2.429452091455459595e-01 -2.235154435038566589e-02 -2.484274357557296753e-01 -1.470457613468170166e-01 6.601653248071670532e-02 8.846275508403778076e-03 -1.227242425084114075e-01 9.806375950574874878e-02 3.775116503238677979e-01 -2.160080224275588989e-01
3.217527270317077637e-02 -2.249633222818374634e-01 -3.234456107020378113e-02 -8.273398131132125854e-02 -3.247317671775817871e-01 1.142049729824066162e-01 -5.771564692258834839e-02 5.153633654117584229e-02 1.058211475610733032e-01 -2.037159204483032227e-01 -8.218914270401000977e-03 -5.170535296201705933e-02 -2.683817446231842041e-01 -2.919267117977142334e-01 -6.966043263673782349e-02 1.607003249228000641e-02 7.359573245048522949e-02 -5.864277947694063187e-03 4.946728050708770752e-01 -1.506790965795516968e-01 2.614461183547973633e-01 -9.119120240211486816e-02 6.594097614288330078e-02 7.777665555477142334e-02 -8.052754402160644531e-02 -4.151189699769020081e-02 1.428839564323425293e-01 1.133079305291175842e-01 -2.073483765125274658e-01 1.325053721666336060e-01 -1.473537087440490723e-01 -3.384293019771575928e-01
-1.165390238165855408e-01 -2.869829535484313965e-01 8.669449388980865479e-02 2.432481199502944946e-02 6.105992197990417480e-02 -3.316878676414489746e-01 1.424666196107864380e-01 -7.674816995859146118e-02 -2.328184992074966431e-01 2.020255327224731445e-01 6.309623271226882935e-02 9.751375764608383179e-02 -1.865333020687103271e-01 2.157148569822311401e-01 -1.510458905249834061e-02 3.514563664793968201e-02 -1.149240583181381226e-01 -1.817057430744171143e-01 -9.067439287900924683e-02 -1.151386350393295288e-01 5.695306882262229919e-02 1.083569154143333435e-01 -4.369031637907028198e-02 1.446782052516937256e-01 -2.788290567696094513e-02 3.022676706314086914e-02 -1.825032196938991547e-02 -4.904035851359367371e-02 1.146390736103057861e-01 2.334456443786621094e-01 8.895401656627655029e-02 -6.158004403114318848e-01
6.535916775465011597e-02 -3.462338149547576904e-01 6.571307778358459473e-02 -1.037834882736206055e-01 -1.456975936889648438e-01 -2.443583309650421143e-01 -1.432114243507385254e-01 -1.687555015087127686e-01 -6.128983572125434875e-02 2.663300633430480957e-01 6.677951663732528687e-02 2.150557637214660645e-01 -1.939311772584915161e-01 5.830823257565498352e-02 -1.279077529907226562e-01 1.586418300867080688e-01 -2.190955430269241333e-01 -1.382959187030792236e-01 2.056706398725509644e-01 -3.060096316039562225e-02 1.800096929073333740e-01 -1.528559178113937378e-01 1.780450046062469482e-01 1.679802313446998596e-02 -4.540262743830680847e-02 -7.129216939210891724e-02 -3.237397670745849609e-01 -1.785285621881484985e-01 -2.970322072505950928e-01 -4.583907872438430786e-02 1.455809026956558228e-01 -2.635110318660736084e-01
-1.676540672779083252e-01 1.217717155814170837e-01 5.015189759433269501e-03 -1.729019284248352051e-01 6.232105568051338196e-02 -2.524048388004302979e-01 3.282529860734939575e-02 1.671588607132434845e-02 -3.383396863937377930e-01 3.989806473255157471e-01 -1.302168937399983406e-03 1.428048014640808105e-01 4.864208027720451355e-02 7.165765855461359024e-03 -1.925647854804992676e-01 2.499232888221740723e-01 -7.120982557535171509e-02 2.198317833244800568e-02 1.267541050910949707e-01 -2.373071610927581787e-01 2.198415845632553101e-01 1.961694061756134033e-01 -1.142764911055564880e-01 2.271366864442825317e-01 2.369165122509002686e-01 2.095277011394500732e-01 1.683313399553298950e-01 -1.867566704750061035e-01 -4.770064726471900940e-02 1.934395730495452881e-01 -3.018076904118061066e-02 -1.700930446386337280e-01
-7.671783119440078735e-02 -2.155127376317977905e-01 -1.363335400819778442e-01 -5.344353243708610535e-02 2.220052629709243774e-01 -1.684471219778060913e-01 1.373578608036041260e-01 1.735912710428237915e-01 -7.225149869918823242e-02 3.146927356719970703e-01 1.297850161790847778e-01 6.696044653654098511e-02 -9.282948821783065796e-02 -8.712274581193923950e-02 -4.085750505328178406e-02 9.840165078639984131e-02 -4.894709214568138123e-02 -5.864237621426582336e-02 3.179577887058258057e-01 -3.787467181682586670e-01 1.117524951696395874e-01 1.151064410805702209e-01 1.000500321388244629e-01 1.895886659622192383e-01 1.150909811258316040e-01 5.257593467831611633e-02 3.980137407779693604e-01 1.166051328182220459e-01 1.021145880222320557e-01 1.256498545408248901e-01 2.652640342712402344e-01 -1.993716061115264893e-01
-2.467817366123199463e-01 -1.199805736541748047e-01 -3.704173564910888672e-01 2.347853183746337891e-01 1.849858611822128296e-01 1.538150906562805176e-01 1.004914566874504089e-01 -7.519078999757766724e-02 -2.996228039264678955e-01 9.022653847932815552e-02 1.518734823912382126e-02 -1.781810522079467773e-01 1.297073904424905777e-02 -1.489296853542327881e-01 4.969570320099592209e-03 -1.084368824958801270e-01 -1.437984853982925415e-01 1.372648589313030243e-02 1.319568008184432983e-01 1.623595207929611206e-01 3.100364804267883301e-01 -2.129531055688858032e-01 -1.452870368957519531e-01 2.588431164622306824e-02 5.553963407874107361e-02 3.803387284278869629e-02 7.162412256002426147e-02 -1.177752465009689331e-01 -2.564414143562316895e-01 1.967367082834243774e-01 1.785323619842529297e-01 -3.270332217216491699e-01
9.067092090845108032e-02 7.878796756267547607e-02 2.951687574386596680e-02 2.277208119630813599e-01 -1.601444929838180542e-01 -1.997723430395126343e-01 3.224753960967063904e-02 -1.249837502837181091e-01 -1.920729875564575195e-01 -1.941823214292526245e-02 4.061760846525430679e-03 1.767335236072540283e-01 -3.464850038290023804e-02 1.317167580127716064e-01 1.180384755134582520e-01 3.892264068126678467e-01 9.750976413488388062e-02 -2.190546318888664246e-02 3.222336471080780029e-01 2.123604416847229004e-01 3.575183153152465820e-01 -2.552731707692146301e-02 -1.121849939227104187e-01 1.744309365749359131e-01 -3.665140829980373383e-03 -1.612350903451442719e-02 2.734821736812591553e-01 -5.593054369091987610e-02 1.757302880287170410e-01 3.535025194287300110e-02 3.579947650432586670e-01 -1.709958165884017944e-01
-4.848179593682289124e-02 -1.251045614480972290e-01 -2.327378839254379272e-01 -4.035521298646926880e-02 1.131868883967399597e-01 -1.836145073175430298e-01 2.415819466114044189e-01 -6.230181455612182617e-02 7.554701715707778931e-02 3.963223993778228760e-01 7.035230845212936401e-02 2.967206537723541260e-01 -5.117665603756904602e-02 -4.608618840575218201e-02 1.118208467960357666e-01 -6.279761344194412231e-02 -6.041219085454940796e-02 -1.639034748077392578e-01 5.429652705788612366e-02 9.026777744293212891e-02 3.764025270938873291e-01 1.099516376852989197e-01 -2.492054998874664307e-01 5.949939042329788208e-02 -5.784895271062850952e-02 -3.264694213867187500e-01 8.204819262027740479e-02 -9.920695796608924866e-03 -1.321844458580017090e-01 3.383392933756113052e-03 1.669747829437255859e-01 -3.425290584564208984e-01
-1.769595444202423096e-01 -7.583174109458923340e-02 -2.587758377194404602e-02 2.559343278408050537e-01 -8.788496255874633789e-03 1.950116753578186035e-01 7.608677446842193604e-02 -5.262169241905212402e-02 9.191261976957321167e-02 1.489615440368652344e-01 4.214553162455558777e-02 -1.820707470178604126e-01 1.290829181671142578e-01 -1.172328293323516846e-01 -2.597692981362342834e-02 1.716967113316059113e-02 1.528014242649078369e-01 7.262024283409118652e-02 1.997375935316085815e-01 9.339628741145133972e-03 3.655484914779663086e-01 -2.530201375484466553e-01 4.071343243122100830e-01 -1.732168644666671753e-01 -1.135393977165222168e-01 -3.927056118845939636e-02 1.727606505155563354e-01 5.829778313636779785e-02 -1.621377915143966675e-01 3.670749720185995102e-03 3.591962754726409912e-01 -2.968919575214385986e-01
-4.961429908871650696e-02 -1.379222720861434937e-01 -2.451618909835815430e-01 -2.000637799501419067e-01 -1.822627186775207520e-01 -2.589671174064278603e-03 2.804637849330902100e-01 -1.696028113365173340e-01 -2.244145795702934265e-02 1.125003993511199951e-01 1.320131123065948486e-01 -1.278141047805547714e-02 -6.830623745918273926e-02 -2.863561511039733887e-01 2.429604977369308472e-01 7.385229319334030151e-02 1.430745273828506470e-01 -6.683870404958724976e-02 2.523761391639709473e-01 -1.353515964001417160e-02 -1.090167984366416931e-01 -1.693675518035888672e-01 -8.002419769763946533e-02 2.453604936599731445e-01 -1.552646905183792114e-01 -2.169278711080551147e-01 -5.664642900228500366e-02 -2.403915487229824066e-02 -1.197750866413116455e-01 -2.764604054391384125e-02 4.076121747493743896e-01 -3.219228684902191162e-01
4.680073261260986328e-02 -1.158401295542716980e-01 5.596078187227249146e-02 -1.174765676259994507e-01 1.578436493873596191e-01 1.223409473896026611e-01 -1.398281753063201904e-02 -1.586019806563854218e-02 -4.004912972450256348e-01 1.684769690036773682e-01 1.513155251741409302e-01 9.729521721601486206e-02 -4.287663996219635010e-01 7.886855304241180420e-02 -2.193902432918548584e-01 -9.124650061130523682e-02 -1.564738005399703979e-01 -2.564513385295867920e-01 1.161741316318511963e-01 1.687114941887557507e-03 2.122651636600494385e-01 -1.250484883785247803e-01 4.575137794017791748e-02 -6.546258926391601562e-02 6.457751244306564331e-02 -6.902562826871871948e-02 -1.114281918853521347e-02 -2.479323446750640869e-01 -3.455465435981750488e-01 1.722511500120162964e-01 -9.447050094604492188e-02 -2.451943606138229370e-01
6.042802706360816956e-02 -2.419922202825546265e-01 -6.278758496046066284e-02 -1.059222295880317688e-01 4.294120520353317261e-02 -5.815598368644714355e-02 -3.022139072418212891e-01 -1.311599165201187134e-01 -2.939465641975402832e-01 3.504342734813690186e-01 3.236862719058990479e-01 3.385381698608398438e-01 1.700911298394203186e-02 -1.616042405366897583e-01 1.104693859815597534e-01 1.196747943758964539e-01 6.014090031385421753e-02 3.690756484866142273e-02 1.364179104566574097e-01 -1.240848451852798462e-01 -9.400478005409240723e-02 -3.603491932153701782e-02 -1.312635540962219238e-01 2.057096809148788452e-01 1.143976598978042603e-01 -1.734568774700164795e-01 -3.996852040290832520e-02 -1.122193485498428345e-01 -3.085520565509796143e-01 1.345330625772476196e-01 7.867514342069625854e-02 -2.044942229986190796e-01
-1.570802479982376099e-01 -1.061997935175895691e-01 -4.337144270539283752e-02 5.249578040093183517e-03 -1.114670280367136002e-02 2.194523438811302185e-02 1.046657562255859375e-02 -2.913031913340091705e-02 -1.514708101749420166e-01 2.494310736656188965e-01 1.245062127709388733e-01 1.444174498319625854e-01 -4.894441366195678711e-01 -1.283887326717376709e-01 1.488004326820373535e-01 2.861750079318881035e-03 -3.115284740924835205e-01 7.631246000528335571e-02 3.056299388408660889e-01 -1.008634418249130249e-01 -2.975864335894584656e-02 -5.963951349258422852e-03 1.843379586935043335e-01 5.802327021956443787e-02 5.649911984801292419e-02 5.116653814911842346e-02 2.129755467176437378e-01 4.322163295000791550e-03 -2.613774873316287994e-02 2.440759539604187012e-01 4.471274614334106445e-01 -6.911371648311614990e-02
-7.497158646583557129e-02 -3.139736950397491455e-01 -3.448256105184555054e-02 9.229886531829833984e-02 7.241424918174743652e-02 -3.454796373844146729e-01 -5.957558378577232361e-02 1.769729331135749817e-02 1.014475449919700623e-01 1.644034832715988159e-01 1.485182046890258789e-01 1.480871140956878662e-01 1.651974469423294067e-01 6.251270323991775513e-02 1.538166552782058716e-01 1.118976473808288574e-01 -2.011441066861152649e-02 -9.084743261337280273e-02 2.249663621187210083e-01 -6.915424019098281860e-02 3.932577371597290039e-01 -3.944847881793975830e-01 2.838528454303741455e-01 -6.291297823190689087e-02 -1.249310448765754700e-01 -1.174284890294075012e-01 1.532485485076904297e-01 -1.649541854858398438e-01 -1.253281533718109131e-01 -2.076959758996963501e-01 9.554795920848846436e-02 -4.501368850469589233e-02
-1.484845280647277832e-01 -1.345554590225219727e-01 -1.553432364016771317e-02 1.214341521263122559e-01 1.180647090077400208e-01 -1.669526100158691406e-01 3.420147299766540527e-01 4.495902732014656067e-02 -2.266395241022109985e-01 2.166174799203872681e-01 9.195205569267272949e-02 1.901485174894332886e-01 8.637557178735733032e-02 -5.186853930354118347e-03 -8.789984136819839478e-02 1.880069971084594727e-01 -3.218191564083099365e-01 -3.998046815395355225e-01 1.004701033234596252e-01 -1.242734864354133606e-01 4.638060927391052246e-02 -6.706216186285018921e-02 -1.695834547281265259e-01 -7.649668306112289429e-02 -3.384330496191978455e-02 -1.243686396628618240e-02 -9.572763741016387939e-02 -2.417548187077045441e-02 -1.295946687459945679e-01 -3.928729891777038574e-02 4.035194218158721924e-01 -2.610903382301330566e-01
2.960187792778015137e-01 -4.395826160907745361e-01 1.391214579343795776e-01 1.970832794904708862e-01 1.161011755466461182e-01 1.684225797653198242e-01 1.980183720588684082e-01 2.610574066638946533e-01 -1.507647987455129623e-02 8.100152760744094849e-02 1.532140970230102539e-01 1.227644272148609161e-02 1.282095164060592651e-01 -1.256209760904312134e-01 -1.860730163753032684e-02 2.476502507925033569e-01 -1.042528674006462097e-01 -3.090909682214260101e-02 2.566951513290405273e-01 -1.122973486781120300e-01 3.996444642543792725e-01 -1.809814721345901489e-01 -5.778510589152574539e-03 8.699730038642883301e-02 -1.483396976254880428e-03 2.728327643126249313e-03 1.456199437379837036e-01 1.656343042850494385e-01 -1.606423556804656982e-01 9.399072080850601196e-02 8.643779903650283813e-02 -7.915966957807540894e-02
1.133925188332796097e-02 -8.343239314854145050e-03 1.967004686594009399e-01 -1.103361025452613831e-01 -3.258009552955627441e-01 -1.171097233891487122e-01 1.362995952367782593e-01 3.717302680015563965e-01 -1.162485405802726746e-01 8.068196475505828857e-03 -1.389782279729843140e-01 2.885738015174865723e-01 -3.585813194513320923e-02 -3.614370152354240417e-02 2.932832539081573486e-01 1.665684878826141357e-01 -1.426306813955307007e-01 -1.295625865459442139e-01 2.146863937377929688e-01 5.305604636669158936e-02 2.440743893384933472e-01 9.202176332473754883e-02 -2.317488044500350952e-01 7.342645525932312012e-02 -2.452737651765346527e-02 -5.324332509189844131e-03 1.629852652549743652e-01 -7.180909067392349243e-02 -9.171052277088165283e-02 8.350613713264465332e-02 2.393939197063446045e-01 -3.486764729022979736e-01
7.043501734733581543e-02 -1.731342636048793793e-02 1.187781803309917450e-02 -5.940102040767669678e-02 -1.872898489236831665e-01 -1.757351011037826538e-01 1.507660299539566040e-01 1.599249094724655151e-01 -4.363926053047180176e-01 6.278889719396829605e-03 -2.377711385488510132e-01 2.807036638259887695e-01 -1.265365481376647949e-01 -1.696698516607284546e-01 2.369316369295120239e-01 9.326431155204772949e-02 -3.001324832439422607e-01 -1.531922221183776855e-01 7.494802027940750122e-02 -1.181503385305404663e-01 2.495459169149398804e-01 7.500486820936203003e-02 1.816958338022232056e-01 -4.486572742462158203e-02 -1.713538542389869690e-02 5.210116133093833923e-02 7.338496297597885132e-02 1.256699264049530029e-01 -3.538131117820739746e-01 5.384692456573247910e-03 1.020657420158386230e-01 -2.132961601018905640e-01
-9.547777473926544189e-02 -7.434091717004776001e-02 -1.710349619388580322e-01 -4.810080677270889282e-02 2.192992866039276123e-01 -1.394051909446716309e-01 2.968329787254333496e-01 -2.908301353454589844e-01 -3.302313759922981262e-02 1.894968003034591675e-01 1.534013301134109497e-01 -1.524253487586975098e-01 -2.288671880960464478e-01 1.886237785220146179e-02 -1.180616766214370728e-01 -6.032652407884597778e-02 8.918418735265731812e-02 -6.521758437156677246e-02 2.448714226484298706e-01 -1.577798575162887573e-01 -3.025514818727970123e-02 -1.578681617975234985e-01 2.995359897613525391e-01 -4.439636319875717163e-02 2.226091735064983368e-02 -1.371861398220062256e-01 3.111240565776824951e-01 -3.437773138284683228e-02 -1.217190772294998169e-01 2.207127511501312256e-01 2.420868724584579468e-01 -3.247590959072113037e-01
4.197055473923683167e-03 -1.234792768955230713e-01 -1.653751432895660400e-01 2.353812940418720245e-02 -1.064370349049568176e-01 9.746454656124114990e-02 2.938897907733917236e-01 -6.109052151441574097e-02 -1.582718342542648315e-01 -2.395263873040676117e-02 2.143928706645965576e-01 2.965486347675323486e-01 -1.634566336870193481e-01 2.615260146558284760e-02 -1.184994950890541077e-01 -1.266378462314605713e-01 -1.649896055459976196e-01 -1.199993118643760681e-01 1.679527163505554199e-01 -1.590979099273681641e-01 -2.883977070450782776e-02 -2.512232065200805664e-01 1.686557829380035400e-01 -4.162669554352760315e-02 1.113103926181793213e-01 -8.647432923316955566e-02 -3.122821217402815819e-03 4.029129445552825928e-02 -1.732557564973831177e-01 -1.683319956064224243e-01 2.619145438075065613e-02 -5.992379784584045410e-01
-9.289430826902389526e-02 -3.257771730422973633e-01 -3.992604836821556091e-02 6.164264678955078125e-02 -1.193950474262237549e-01 -2.641868591308593750e-02 1.379104107618331909e-01 1.236789524555206299e-01 -1.679053753614425659e-01 -1.435678303241729736e-01 3.223713338375091553e-01 1.126218512654304504e-01 -2.419411018490791321e-02 -1.816161423921585083e-01 2.056187242269515991e-01 2.907736003398895264e-01 -2.780129387974739075e-02 -2.166956216096878052e-01 9.145901352167129517e-02 1.888708025217056274e-01 -1.018963381648063660e-02 -2.210848331451416016e-01 -1.444250345230102539e-01 8.992785215377807617e-02 -2.519447803497314453e-01 3.143755197525024414e-01 -8.856389671564102173e-02 -3.247570991516113281e-02 4.776085913181304932e-02 7.178585976362228394e-02 2.441368401050567627e-01 -3.111748695373535156e-01
-2.431210130453109741e-02 2.783913910388946533e-02 4.296896234154701233e-02 2.476409822702407837e-02 1.314907222986221313e-01 -2.904953658580780029e-01 -9.512779116630554199e-02 7.640270888805389404e-02 -1.523151546716690063e-01 -1.578761264681816101e-02 -3.612456470727920532e-02 2.712598145008087158e-01 -1.345030218362808228e-01 -2.211561985313892365e-02 2.890408933162689209e-01 4.006613194942474365e-01 1.157251670956611633e-01 -1.791866868734359741e-01 1.600013673305511475e-01 -2.039866521954536438e-02 3.270059227943420410e-01 6.493385881185531616e-02 -4.132923111319541931e-02 3.229230940341949463e-01 1.415178272873163223e-02 4.937277361750602722e-02 4.439788684248924255e-02 -6.937666982412338257e-02 -1.332267522811889648e-01 1.295218765735626221e-01 6.503313779830932617e-02 -4.263680577278137207e-01
1.346119642257690430e-01 -2.417197450995445251e-02 9.657916426658630371e-02 4.686572775244712830e-02 -2.279956042766571045e-01 -2.125911861658096313e-01 1.548640877008438110e-01 1.019421145319938660e-01 -3.617196083068847656e-01 2.917138338088989258e-01 -2.232003360986709595e-01 2.586956918239593506e-01 -1.095876619219779968e-01 -2.642644345760345459e-01 2.907289862632751465e-01 1.632777452468872070e-01 -6.299091875553131104e-02 -9.791618585586547852e-02 6.523309648036956787e-02 -5.360915139317512512e-02 2.742626070976257324e-01 5.803056061267852783e-02 1.632008701562881470e-01 -3.619354218244552612e-02 -2.737995982170104980e-02 -9.838663041591644287e-02 7.985766977071762085e-02 2.113358229398727417e-01 -2.168612182140350342e-01 1.515997350215911865e-01 5.439668521285057068e-02 -2.255099713802337646e-01
-1.087348833680152893e-01 -2.668049335479736328e-01 -2.657035887241363525e-01 -7.799560576677322388e-02 -3.262608870863914490e-02 -1.105583310127258301e-01 1.604650616645812988e-01 -1.301723271608352661e-01 7.784007582813501358e-03 3.954910933971405029e-01 -1.697565242648124695e-02 1.094891801476478577e-01 -2.177059501409530640e-01 -2.241286784410476685e-01 1.582117527723312378e-01 1.025433763861656189e-01 -4.162083268165588379e-01 -1.978811621665954590e-01 2.024141699075698853e-01 -8.093054592609405518e-02 1.492218077182769775e-01 1.109378412365913391e-01 1.455464661121368408e-01 -1.933723129332065582e-02 -2.891905605792999268e-02 -2.307927310466766357e-01 -9.078808128833770752e-02 -1.697933077812194824e-01 -7.633905112743377686e-02 1.010415703058242798e-01 1.356096863746643066e-01 -2.018977552652359009e-01
-1.934157609939575195e-01 -2.206188589334487915e-01 -3.134807571768760681e-02 1.360883414745330811e-01 2.199963852763175964e-02 -1.418969035148620605e-01 3.127616643905639648e-02 -1.498571336269378662e-01 1.065437123179435730e-01 2.628407180309295654e-01 -4.759706556797027588e-02 1.276663988828659058e-01 -5.191389843821525574e-02 -7.904469966888427734e-02 2.389657795429229736e-01 2.513250894844532013e-02 -1.421090364456176758e-01 -1.977200359106063843e-01 -1.563831418752670288e-02 1.055412739515304565e-01 2.762652635574340820e-01 1.901579648256301880e-01 -1.279925107955932617e-01 -3.785321116447448730e-02 -4.813924059271812439e-02 -3.608059585094451904e-01 7.478690147399902344e-02 -9.702400118112564087e-02 -2.636380195617675781e-01 1.154717952013015747e-01 3.645778000354766846e-01 -3.470596969127655029e-01
2.005403637886047363e-01 -4.137856885790824890e-02 8.568172901868820190e-02 1.105987578630447388e-01 -3.703472390770912170e-02 -1.330576092004776001e-01 1.588101983070373535e-01 4.293221235275268555e-02 -4.280288219451904297e-01 2.714669406414031982e-01 -1.236805245280265808e-01 2.514645755290985107e-01 -1.717450618743896484e-01 -3.554748892784118652e-01 2.504716515541076660e-01 1.302599757909774780e-01 -1.525123417377471924e-01 -1.400210708379745483e-01 -1.688563637435436249e-02 -9.430754929780960083e-02 2.377528548240661621e-01 -5.104692652821540833e-02 2.327558249235153198e-01 -1.176970638334751129e-02 -2.076036483049392700e-02 -4.899447783827781677e-02 1.978726089000701904e-01 1.882903128862380981e-01 -2.338719964027404785e-01 6.053467467427253723e-02 -4.659024253487586975e-02 -1.337944865226745605e-01
8.305998891592025757e-02 -8.861766755580902100e-02 -1.747254282236099243e-01 1.460790485143661499e-01 2.894794195890426636e-02 2.414697855710983276e-01 -1.750048808753490448e-02 2.034872397780418396e-02 -2.420996576547622681e-01 2.254061996936798096e-01 1.399249769747257233e-02 -5.342053249478340149e-02 8.430530875921249390e-02 -2.932806015014648438e-01 -3.436731919646263123e-02 7.182110846042633057e-02 -3.540963679552078247e-02 7.925929129123687744e-02 2.549760937690734863e-01 -3.070805966854095459e-02 3.706214576959609985e-02 -1.280412673950195312e-01 -2.121270895004272461e-01 3.867622017860412598e-01 1.604271084070205688e-01 -4.275377839803695679e-02 -9.705734252929687500e-02 -1.078975424170494080e-01 -3.338255286216735840e-01 3.898555785417556763e-02 -7.353478670120239258e-02 -4.568891525268554688e-01
3.053011372685432434e-02 8.347551524639129639e-02 4.614004865288734436e-02 3.058400563895702362e-02 -7.542695105075836182e-02 9.424148499965667725e-02 3.423634767532348633e-01 9.200476109981536865e-02 -4.907924309372901917e-02 7.747648656368255615e-02 -1.106304954737424850e-02 3.087813220918178558e-02 3.110384754836559296e-02 -1.697013676166534424e-01 -1.373654305934906006e-01 2.204637043178081512e-02 3.279099464416503906e-01 -1.969807967543601990e-02 -9.074941277503967285e-02 4.970975592732429504e-02 2.474616914987564087e-01 -6.883638352155685425e-02 1.587445139884948730e-01 -5.249460041522979736e-02 -1.973534561693668365e-02 1.432140022516250610e-01 1.666514277458190918e-01 -3.180893659591674805e-01 -2.240680456161499023e-01 3.396185934543609619e-01 2.979243397712707520e-01 -4.164954423904418945e-01
-9.276252239942550659e-02 -7.447795569896697998e-02 -2.326797544956207275e-01 -3.298103213310241699e-01 1.131278723478317261e-01 -2.805619500577449799e-02 -5.420843511819839478e-02 -2.655166983604431152e-01 -1.333425343036651611e-01 1.609162092208862305e-01 9.585651755332946777e-02 2.114455997943878174e-01 -9.823217242956161499e-02 -3.176851272583007812e-01 -1.600285768508911133e-01 8.034031093120574951e-02 2.792121767997741699e-01 -2.361958622932434082e-01 3.137392103672027588e-01 4.438123665750026703e-03 -1.129885949194431305e-02 -9.516064077615737915e-02 -8.885163813829421997e-02 1.742450445890426636e-01 -2.424560487270355225e-02 -1.556377112865447998e-01 1.051793918013572693e-01 -1.755448281764984131e-01 -3.023370504379272461e-01 5.448274686932563782e-02 1.667070388793945312e-01 -1.649414896965026855e-01
-2.223203778266906738e-01 1.461165398359298706e-02 6.048425287008285522e-02 4.851492866873741150e-02 -1.247008144855499268e-01 -1.044289693236351013e-01 -3.516437951475381851e-03 -2.070670388638973236e-02 -1.459122449159622192e-01 2.358891963958740234e-01 7.353189587593078613e-02 1.298345327377319336e-01 -5.699517950415611267e-02 -2.178281396627426147e-01 -1.057780906558036804e-02 1.056586280465126038e-01 -3.245217353105545044e-02 -3.399803116917610168e-02 4.050145745277404785e-01 -1.542037576436996460e-01 1.858122050762176514e-01 2.053844630718231201e-01 6.857442855834960938e-02 5.713974237442016602e-01 1.063228845596313477e-01 6.608194112777709961e-02 2.191711515188217163e-01 -2.164877764880657196e-02 -3.839465975761413574e-02 2.548988461494445801e-01 -6.799739599227905273e-02 -1.519929915666580200e-01
-2.709368169307708740e-01 -9.041529893875122070e-02 -2.042431533336639404e-01 1.459108889102935791e-01 2.069547772407531738e-02 3.345621228218078613e-01 1.773719489574432373e-02 4.824881628155708313e-02 -9.869906306266784668e-02 6.997808348387479782e-03 -2.567066438496112823e-02 3.933871984481811523e-01 -1.146343946456909180e-01 -1.942829042673110962e-01 -4.884255677461624146e-02 3.103590905666351318e-01 3.952045738697052002e-02 1.365979108959436417e-02 2.640983648598194122e-02 -1.623608358204364777e-02 1.613834649324417114e-01 -1.856011003255844116e-01 3.754314035177230835e-02 2.553905248641967773e-01 -2.026922255754470825e-01 6.562502682209014893e-02 -2.232025861740112305e-01 7.484462857246398926e-02 -8.228250592947006226e-02 -7.547534257173538208e-02 2.866900861263275146e-01 -3.167120516300201416e-01
2.964809536933898926e-01 -4.651317000389099121e-02 8.510770648717880249e-02 7.135879248380661011e-02 9.104428440332412720e-02 -1.150948703289031982e-01 -2.789337635040283203e-01 -1.321917474269866943e-01 -1.449759006500244141e-01 2.329310178756713867e-01 7.555125653743743896e-02 6.307760626077651978e-02 -2.284101938130334020e-04 -1.956549584865570068e-01 4.695441573858261108e-03 -3.703682497143745422e-02 1.587428748607635498e-01 -4.887884482741355896e-02 4.126322567462921143e-01 -5.808147415518760681e-02 9.707207977771759033e-02 4.500088840723037720e-02 1.173981279134750366e-02 -7.133032381534576416e-02 2.247492671012878418e-01 1.209212169051170349e-01 1.808345615863800049e-01 -3.091757893562316895e-01 3.528942470438778400e-04 1.627670079469680786e-01 1.419743895530700684e-01 -4.451662898063659668e-01
-2.886736998334527016e-03 -5.717957392334938049e-02 -1.506456136703491211e-01 4.530251771211624146e-02 4.008577391505241394e-02 -7.410633843392133713e-03 3.529109060764312744e-01 9.189528971910476685e-02 -6.855456531047821045e-02 2.310459166765213013e-01 -1.133081093430519104e-01 3.457961603999137878e-02 -8.601588755846023560e-02 7.101799547672271729e-02 4.769967123866081238e-02 1.614280641078948975e-01 -4.930626153945922852e-01 -5.326199904084205627e-02 2.376549094915390015e-01 -1.339758485555648804e-01 7.614014297723770142e-02 -3.576302528381347656e-02 1.870852559804916382e-01 -1.285600513219833374e-01 1.282729506492614746e-01 4.237874969840049744e-02 3.974533081054687500e-01 1.149213965982198715e-02 -1.472341269254684448e-01 1.521028280258178711e-01 3.364331424236297607e-01 -1.053407564759254456e-01
5.627312511205673218e-02 -3.164448142051696777e-01 -7.407139241695404053e-02 3.309674933552742004e-02 1.901509426534175873e-02 2.385441958904266357e-02 1.413822621107101440e-01 2.860890924930572510e-01 -1.466448418796062469e-02 2.509616315364837646e-01 8.661659806966781616e-02 3.459033071994781494e-01 1.654250621795654297e-01 2.179632484912872314e-01 -5.298185348510742188e-02 1.622483432292938232e-01 -1.071843504905700684e-01 -1.815852224826812744e-01 3.333829939365386963e-01 -2.114400714635848999e-01 -2.717675827443599701e-02 -1.554228961467742920e-01 1.872090399265289307e-01 1.255959123373031616e-01 -1.457693725824356079e-01 -2.515524923801422119e-01 -9.506260976195335388e-03 -1.306402087211608887e-01 -1.722420305013656616e-01 -5.063268542289733887e-02 1.715205609798431396e-01 -2.315817177295684814e-01
-7.152535766363143921e-02 -1.140689570456743240e-02 8.989263325929641724e-02 -4.121674597263336182e-02 -1.645250432193279266e-02 -2.072937786579132080e-01 -2.117082923650741577e-01 -3.186216112226247787e-03 -6.736083328723907471e-02 -1.661589741706848145e-01 -2.545457482337951660e-01 2.268171310424804688e-01 -7.870398461818695068e-02 9.638405591249465942e-02 5.497679486870765686e-02 4.208466410636901855e-01 6.572780758142471313e-02 5.309592187404632568e-02 3.290363848209381104e-01 3.855494409799575806e-02 4.145489037036895752e-01 -4.814919084310531616e-03 -3.383588045835494995e-02 2.458895891904830933e-01 -5.772257968783378601e-02 2.896321937441825867e-02 1.588363666087388992e-03 7.544376887381076813e-03 -1.293454468250274658e-01 2.285876125097274780e-01 1.425429135560989380e-01 -3.301448822021484375e-01
-2.148546874523162842e-01 -1.994532644748687744e-01 9.178719669580459595e-02 -3.791933879256248474e-02 3.155538737773895264e-01 -1.708005964756011963e-01 -7.349383085966110229e-02 5.015032831579446793e-03 -1.232876554131507874e-01 -1.376188993453979492e-01 -2.659917809069156647e-03 3.625500202178955078e-01 -2.337230145931243896e-01 6.409295648336410522e-02 1.702972203493118286e-01 2.843807041645050049e-01 -1.886195316910743713e-02 -4.784662649035453796e-02 2.733616530895233154e-01 -1.448733638972043991e-02 2.862507402896881104e-01 1.787773217074573040e-03 1.813557557761669159e-02 3.913726508617401123e-01 3.938488662242889404e-02 4.004784300923347473e-02 2.202482968568801880e-01 4.850620403885841370e-02 -5.955963209271430969e-02 4.730659723281860352e-02 3.239142894744873047e-02 -2.488897144794464111e-01
-1.354055404663085938e-01 -1.517992764711380005e-01 -1.033428497612476349e-02 1.732425689697265625e-01 5.246175825595855713e-02 -2.195623368024826050e-01 3.136216104030609131e-01 -1.311799138784408569e-01 -1.046741232275962830e-01 -7.221164996735751629e-04 2.845542728900909424e-01 -9.014741331338882446e-02 -8.131443709135055542e-02 1.384779810905456543e-01 7.650145888328552246e-02 8.502504974603652954e-02 -2.900957763195037842e-01 -8.461029082536697388e-02 3.200898692011833191e-02 -2.741924226284027100e-01 2.251465767621994019e-01 -1.496089547872543335e-01 9.213209152221679688e-02 -1.822987198829650879e-02 1.218753382563591003e-01 -5.754885077476501465e-02 -5.795436352491378784e-02 9.971503168344497681e-02 -1.680830270051956177e-01 -2.393279923126101494e-03 4.053749740123748779e-01 -3.867587745189666748e-01
-5.052622780203819275e-02 -2.914747297763824463e-01 1.500621289014816284e-01 2.636788189411163330e-01 -1.409242302179336548e-01 -1.100278571248054504e-01 -2.919236123561859131e-01 4.157255869358778000e-03 -3.075886070728302002e-01 2.423215061426162720e-01 1.937472820281982422e-01 1.286330223083496094e-01 -1.981732547283172607e-01 1.982492059469223022e-01 -9.050118178129196167e-02 -8.716928958892822266e-02 -1.589775383472442627e-01 -1.339217722415924072e-01 1.138378903269767761e-01 -7.794470340013504028e-02 1.112105026841163635e-01 3.460822999477386475e-02 1.440740376710891724e-01 1.710259467363357544e-01 1.910465955734252930e-02 8.964222855865955353e-03 -1.108992323279380798e-01 -4.847091808915138245e-02 7.828966528177261353e-02 7.782544195652008057e-02 3.195236921310424805e-01 -3.824550211429595947e-01
8.009421825408935547e-02 -1.989022642374038696e-01 1.207825914025306702e-01 -1.618179865181446075e-02 -3.730419650673866272e-02 -6.268655508756637573e-02 2.075926959514617920e-01 2.088113427162170410e-01 -2.296346276998519897e-01 1.298622041940689087e-01 1.237174049019813538e-01 2.568553984165191650e-01 7.272164523601531982e-02 2.517126873135566711e-02 -1.377618312835693359e-01 3.537322580814361572e-01 1.750135272741317749e-01 -1.389341354370117188e-01 1.094850972294807434e-01 -1.139898598194122314e-01 2.640731865540146828e-03 -1.970048099756240845e-01 -3.841539099812507629e-02 -2.183534353971481323e-01 2.651646137237548828e-01 -7.928308844566345215e-02 1.772487014532089233e-01 5.093827843666076660e-02 -5.814587324857711792e-02 1.803022176027297974e-01 3.812435567378997803e-01 -3.025214076042175293e-01
4.915075376629829407e-02 -1.365577578544616699e-01 -8.400471508502960205e-02 2.773646032437682152e-03 9.934520721435546875e-02 -1.384487003087997437e-02 1.359569281339645386e-01 -3.081119060516357422e-01 -1.102776378393173218e-01 1.548211276531219482e-01 -1.059528067708015442e-02 4.471134766936302185e-02 -4.618384689092636108e-02 2.906412119045853615e-03 -1.824549138545989990e-01 2.583622932434082031e-02 1.680028736591339111e-01 1.444773823022842407e-01 2.625211700797080994e-02 -2.083316817879676819e-02 3.681322932243347168e-01 -6.511091440916061401e-02 -1.056447774171829224e-01 -1.820616871118545532e-01 -1.622827500104904175e-01 2.044318430125713348e-02 -1.143716555088758469e-02 -2.502509951591491699e-01 -4.048718214035034180e-01 -9.079093486070632935e-02 2.979922890663146973e-01 -4.350735843181610107e-01
5.921390280127525330e-02 8.709514886140823364e-02 -1.396367978304624557e-02 1.476712077856063843e-01 1.621912270784378052e-01 -2.629965841770172119e-01 -1.012196615338325500e-01 -4.412576556205749512e-02 -2.071160972118377686e-01 1.143796462565660477e-02 -4.562874883413314819e-02 2.303164899349212646e-01 -5.034542828798294067e-02 1.489776670932769775e-01 2.099771648645401001e-01 4.407848119735717773e-01 -4.962095618247985840e-02 -2.248394340276718140e-01 1.871586889028549194e-01 1.765056862495839596e-03 3.545509278774261475e-01 -2.210732549428939819e-01 1.342591550201177597e-02 6.637273728847503662e-02 1.045830771327018738e-01 2.573974244296550751e-02 1.725462973117828369e-01 -1.834119260311126709e-01 -9.861108660697937012e-02 3.918301314115524292e-02 1.014367640018463135e-01 -3.663350343704223633e-01
1.524933725595474243e-01 5.508043244481086731e-02 -2.653723359107971191e-01 -5.975641682744026184e-02 -2.416570931673049927e-01 1.578693091869354248e-01 -9.750127047300338745e-02 -2.373377233743667603e-01 -3.396371006965637207e-01 3.472734391689300537e-01 5.140873417258262634e-02 4.074937850236892700e-02 -1.261282414197921753e-01 -3.583131730556488037e-01 3.678231313824653625e-02 -3.212845418602228165e-03 1.074999868869781494e-01 5.101504176855087280e-02 4.961649328470230103e-02 8.332444727420806885e-02 9.115943312644958496e-02 -1.454292535781860352e-01 1.102245897054672241e-01 1.481072902679443359e-01 -4.419063625391572714e-04 -1.494115144014358521e-01 2.875507175922393799e-01 -1.568270027637481689e-01 -2.234756648540496826e-01 -8.290370553731918335e-02 2.571900784969329834e-01 -1.580276787281036377e-01
-1.791502982378005981e-01 2.126790955662727356e-02 -2.232839316129684448e-01 -2.409104257822036743e-01 5.339980497956275940e-02 -3.284671306610107422e-01 6.786298006772994995e-02 -1.361413002014160156e-01 -1.153263375163078308e-01 7.788793742656707764e-02 -3.168673515319824219e-01 2.208289206027984619e-01 -4.572188854217529297e-02 -1.869399100542068481e-01 3.974570035934448242e-01 1.498730927705764771e-01 6.233119964599609375e-02 -1.177594959735870361e-01 2.698087394237518311e-01 -1.373037043958902359e-02 3.628190755844116211e-01 -9.684872627258300781e-02 3.131606802344322205e-02 3.925054520368576050e-02 -4.177561774849891663e-02 1.144851837307214737e-02 8.306728303432464600e-02 2.026783525943756104e-01 8.327692747116088867e-02 1.179285049438476562e-01 1.082851067185401917e-01 -1.515586823225021362e-01
1.348878294229507446e-01 1.894867867231369019e-01 3.556226566433906555e-02 -9.306646883487701416e-02 -1.907801255583763123e-02 -3.764051198959350586e-01 1.546158045530319214e-01 -2.314851433038711548e-02 -9.908398985862731934e-02 1.484858691692352295e-01 -2.981329262256622314e-01 3.747984766960144043e-01 7.850305177271366119e-03 -2.410053908824920654e-01 3.313855528831481934e-01 1.869919598102569580e-01 9.803161025047302246e-03 1.211169734597206116e-02 1.861545294523239136e-01 -6.355387717485427856e-02 2.247125506401062012e-01 -8.018437772989273071e-02 -2.530976384878158569e-02 1.600553095340728760e-01 -6.437437236309051514e-02 1.126884222030639648e-01 3.130961582064628601e-02 7.299733161926269531e-02 -8.975748717784881592e-02 -7.335681933909654617e-03 1.961830407381057739e-01 -3.368508517742156982e-01
-2.357376217842102051e-01 1.469074282795190811e-02 -6.412540376186370850e-02 2.019096612930297852e-01 -1.715796291828155518e-01 7.763895206153392792e-03 3.455341160297393799e-01 -2.498963475227355957e-01 -1.233598738908767700e-01 2.331159561872482300e-01 1.754661053419113159e-01 4.205847904086112976e-02 1.526947133243083954e-02 6.733449548482894897e-02 -4.787905141711235046e-02 1.024971529841423035e-01 -9.803772903978824615e-03 -3.930314257740974426e-02 1.538796275854110718e-01 -1.062541548162698746e-02 1.099374517798423767e-01 -2.387714833021163940e-01 2.090810537338256836e-01 -1.195678338408470154e-01 -1.115871667861938477e-01 1.143917962908744812e-01 5.032187104225158691e-01 -1.456758081912994385e-01 4.517971351742744446e-02 9.176658838987350464e-02 2.984217405319213867e-01 -1.275132894515991211e-01
-8.652661740779876709e-02 2.571378275752067566e-02 -1.188275441527366638e-01 2.386015281081199646e-02 -1.821321696043014526e-01 -2.243934422731399536e-01 1.259292513132095337e-01 3.414233326911926270e-01 1.326964646577835083e-01 -9.058633446693420410e-02 1.155851781368255615e-01 6.989623606204986572e-02 -1.383456168696284294e-03 -2.771301567554473877e-01 2.807959616184234619e-01 -7.802906911820173264e-03 -1.032741647213697433e-02 -1.546627581119537354e-01 3.358739912509918213e-01 -7.327926903963088989e-02 2.114508301019668579e-01 -1.978277117013931274e-01 -4.719841480255126953e-02 2.556273639202117920e-01 -6.949577946215867996e-03 2.816008590161800385e-02 2.354779988527297974e-01 -6.322423368692398071e-02 -1.003647595643997192e-01 3.951356709003448486e-01 -1.913934014737606049e-02 -2.023645639419555664e-01
-1.910395547747612000e-02 -1.845090389251708984e-01 2.179816365242004395e-02 1.029787063598632812e-01 1.619924008846282959e-01 -1.145102679729461670e-01 1.076109930872917175e-01 8.768212050199508667e-02 1.217986270785331726e-01 1.435320526361465454e-01 -1.194615215063095093e-01 -1.175818033516407013e-02 -1.551952511072158813e-01 6.709943991154432297e-03 -1.244503110647201538e-01 -2.395244389772415161e-01 2.167063765227794647e-02 -1.068975105881690979e-01 2.668430805206298828e-01 -3.017657101154327393e-01 1.825266480445861816e-01 6.159760057926177979e-02 2.407013028860092163e-01 -7.926327735185623169e-02 -2.037483751773834229e-01 6.370887905359268188e-02 -4.045109078288078308e-02 2.210224419832229614e-01 -2.900266945362091064e-01 2.706264555454254150e-01 2.450335174798965454e-01 -4.001294374465942383e-01
-7.668722420930862427e-02 1.850502681918442249e-03 -7.847875356674194336e-02 2.750208787620067596e-02 1.188132464885711670e-01 -1.817518174648284912e-01 1.794260293245315552e-01 1.910535544157028198e-01 -6.093025952577590942e-02 1.650208383798599243e-01 -4.065497592091560364e-02 -1.606501638889312744e-02 -1.937092840671539307e-01 1.048185303807258606e-02 2.016416043043136597e-01 2.668319940567016602e-01 -5.214047059416770935e-02 -8.092190325260162354e-02 2.121103703975677490e-01 1.086693704128265381e-01 2.934169173240661621e-01 1.125065907835960388e-01 2.758842706680297852e-01 2.507655322551727295e-01 2.555321156978607178e-02 -1.416251957416534424e-01 9.173747897148132324e-02 2.424658536911010742e-01 -4.026433825492858887e-02 -2.204220369458198547e-02 -2.024863474071025848e-02 -5.429189801216125488e-01
-2.085636407136917114e-01 -2.495287358760833740e-01 -1.495398879051208496e-01 1.337802112102508545e-01 -4.886656999588012695e-02 -1.582009345293045044e-01 6.865974515676498413e-02 -2.363044172525405884e-01 -1.493562385439872742e-02 3.656717538833618164e-01 -4.944819584488868713e-02 1.454440355300903320e-01 6.558544188737869263e-02 -5.178599804639816284e-02 2.797653079032897949e-01 9.810113161802291870e-02 -3.529198095202445984e-02 -1.212102845311164856e-01 3.350351005792617798e-02 1.456493288278579712e-01 3.069105446338653564e-01 -5.995507538318634033e-02 -3.012391030788421631e-01 3.769324347376823425e-02 1.609416902065277100e-01 -2.443008571863174438e-01 2.401946932077407837e-01 -5.861876904964447021e-02 -1.207997426390647888e-01 8.298136293888092041e-02 1.346393972635269165e-01 -3.147142827510833740e-01
1.093192398548126221e-01 -2.536405324935913086e-01 9.788360446691513062e-02 6.687556952238082886e-02 -1.466520596295595169e-02 -4.811191931366920471e-03 1.702648401260375977e-01 7.992030680179595947e-02 -2.678366899490356445e-01 2.453605979681015015e-01 1.720174551010131836e-01 1.493602991104125977e-01 2.899984084069728851e-02 -3.344508707523345947e-01 -1.112395748496055603e-01 5.613236501812934875e-02 2.736315727233886719e-01 8.280948549509048462e-02 2.561683356761932373e-01 -2.443817816674709320e-02 2.622452750802040100e-02 -5.094399303197860718e-02 -3.983098864555358887e-01 1.217418164014816284e-01 1.275515109300613403e-01 -1.962875574827194214e-02 -1.486958563327789307e-01 -1.506260484457015991e-01 -1.599523723125457764e-01 1.534167677164077759e-01 -9.313379228115081787e-02 -3.435576856136322021e-01
7.387953251600265503e-02 -1.460606232285499573e-03 -3.696655109524726868e-02 6.014632061123847961e-02 1.573992967605590820e-01 4.317452013492584229e-02 8.337783813476562500e-02 -2.227849960327148438e-01 -1.244670897722244263e-01 1.431409269571304321e-03 -1.416409015655517578e-01 2.829435169696807861e-01 -1.083116531372070312e-01 -1.075480282306671143e-01 2.692524790763854980e-01 3.504948019981384277e-01 6.547780334949493408e-02 -2.698973380029201508e-02 2.766421139240264893e-01 1.984581351280212402e-01 2.982237935066223145e-01 -1.186403855681419373e-01 2.484124526381492615e-02 1.955335736274719238e-01 -7.418359816074371338e-02 -1.027776002883911133e-01 2.073897868394851685e-01 -9.879133105278015137e-02 3.083460032939910889e-01 3.740095719695091248e-02 1.561752706766128540e-01 -3.458004891872406006e-01
-1.821882128715515137e-01 -5.081863701343536377e-02 -3.583990782499313354e-02 1.402233242988586426e-01 7.166115567088127136e-03 -4.634642601013183594e-02 -1.680320203304290771e-01 -5.907545983791351318e-02 -3.455495461821556091e-02 8.900281786918640137e-02 2.751151323318481445e-01 1.586697995662689209e-01 -7.642451673746109009e-02 1.235152110457420349e-01 -1.924698054790496826e-02 3.796752095222473145e-01 -3.075745515525341034e-02 -2.144154757261276245e-01 2.558442652225494385e-01 1.195929273962974548e-01 1.096189841628074646e-01 4.475774243474006653e-02 1.380758583545684814e-01 1.275943368673324585e-01 -2.497442662715911865e-01 -1.185131669044494629e-01 -7.033260166645050049e-02 -2.772989869117736816e-01 -2.223689109086990356e-01 -1.364492177963256836e-01 2.678801715373992920e-01 -3.995307087898254395e-01
3.364953398704528809e-01 -1.104826927185058594e-01 -8.099406212568283081e-02 -3.223166242241859436e-02 4.002217575907707214e-02 -1.729765683412551880e-01 2.978311292827129364e-02 2.727891504764556885e-01 6.979429628700017929e-03 1.314828097820281982e-01 -5.502794682979583740e-02 1.327184140682220459e-01 6.149557977914810181e-02 -2.237415462732315063e-01 -1.195560991764068604e-01 7.357660681009292603e-02 9.553246945142745972e-02 2.175421565771102905e-01 1.925190091133117676e-01 -5.683502927422523499e-02 3.789255917072296143e-01 -1.618313789367675781e-01 -3.858123347163200378e-02 2.391408681869506836e-01 1.916093379259109497e-01 1.477606743574142456e-01 1.914745271205902100e-01 -5.613895598798990250e-03 -2.138318121433258057e-01 1.584980487823486328e-01 3.961109220981597900e-01 2.067489176988601685e-02
7.743462175130844116e-02 2.853918075561523438e-02 1.425743401050567627e-01 -1.965088248252868652e-01 -1.277067810297012329e-01 -1.285476610064506531e-02 1.117370650172233582e-01 -1.311785578727722168e-01 2.214515656232833862e-01 1.342073678970336914e-01 -5.017169937491416931e-02 2.876551151275634766e-01 2.545997034758329391e-03 -2.746349014341831207e-02 -1.504125893115997314e-01 2.918151952326297760e-02 1.913567185401916504e-01 -1.606047600507736206e-01 2.554173171520233154e-01 1.582373529672622681e-01 2.919532060623168945e-01 -2.345525193959474564e-03 1.779209706000983715e-03 1.230200454592704773e-01 3.610797822475433350e-01 -3.626542910933494568e-02 -1.171823814511299133e-01 8.215722627937793732e-03 -6.618122011423110962e-02 7.041150704026222229e-03 2.983515262603759766e-01 -4.685338735580444336e-01
-1.927790939807891846e-01 -7.722391188144683838e-02 -1.091116294264793396e-02 -3.541020909324288368e-03 -3.031035512685775757e-02 -4.749123379588127136e-02 3.375766575336456299e-01 2.593849785625934601e-02 -4.307851567864418030e-02 1.106952205300331116e-01 5.967772752046585083e-02 8.298442512750625610e-02 -2.703390717506408691e-01 1.957704499363899231e-02 4.059568345546722412e-01 -5.752722546458244324e-02 -5.256058648228645325e-03 5.695391446352005005e-03 2.742005586624145508e-01 4.087261483073234558e-02 3.200301527976989746e-01 6.653384119272232056e-02 3.030792772769927979e-01 2.645767927169799805e-01 1.896267235279083252e-01 -7.529036700725555420e-02 3.508118391036987305e-01 1.472760289907455444e-01 -6.102455779910087585e-02 1.150231137871742249e-01 1.541177332401275635e-01 9.452684782445430756e-03
-1.703987866640090942e-01 -6.832160055637359619e-03 7.793786376714706421e-02 -7.419905066490173340e-02 -3.067448735237121582e-02 8.396021276712417603e-02 5.342170968651771545e-02 2.359730899333953857e-01 -2.933963537216186523e-01 1.836720854043960571e-01 -4.133669659495353699e-02 8.921979367733001709e-02 -5.588196963071823120e-02 -8.494152128696441650e-02 -3.019005060195922852e-01 1.403588801622390747e-01 -1.703302189707756042e-02 -1.207073256373405457e-01 2.366694658994674683e-01 -1.694072335958480835e-01 2.225193381309509277e-02 -6.797992438077926636e-02 7.476872205734252930e-02 -9.359172731637954712e-02 2.616202831268310547e-01 -6.491733249276876450e-03 9.529156237840652466e-02 1.233552247285842896e-01 -1.250128149986267090e-01 5.643543228507041931e-02 5.661345124244689941e-01 -3.016602396965026855e-01
-9.489860385656356812e-02 -2.861336171627044678e-01 -8.514594286680221558e-02 6.135312467813491821e-02 1.420291811227798462e-01 -1.487429141998291016e-01 2.311365157365798950e-01 9.745031595230102539e-02 -1.254078447818756104e-01 2.068010866641998291e-01 2.465979382395744324e-02 9.513607621192932129e-02 -1.850608438253402710e-01 -2.203306555747985840e-01 -2.282949723303318024e-02 1.274275332689285278e-01 -1.830186545848846436e-01 -9.316930919885635376e-02 2.536951303482055664e-01 -1.183586269617080688e-01 -1.296107470989227295e-02 -2.578279972076416016e-01 -8.772830478847026825e-03 -2.688654959201812744e-01 3.858361765742301941e-02 -1.322586685419082642e-01 4.311796426773071289e-01 -7.164150010794401169e-03 -1.100419908761978149e-01 2.906449735164642334e-01 2.329009175300598145e-01 -9.927407652139663696e-02
2.523232065141201019e-02 -1.265482306480407715e-01 -3.262865245342254639e-01 -2.114979177713394165e-01 -2.249058932065963745e-01 7.969754748046398163e-03 -1.840381920337677002e-01 -3.280546516180038452e-02 -1.190178468823432922e-01 1.123114302754402161e-01 2.189831733703613281e-01 8.737539499998092651e-02 -1.173966154456138611e-01 -4.616309702396392822e-01 -6.846843659877777100e-02 -2.186764404177665710e-02 1.018616836518049240e-02 1.428057104349136353e-01 2.335345596075057983e-01 6.270439922809600830e-02 2.807290554046630859e-01 -1.869355589151382446e-01 6.090198084712028503e-02 8.707553148269653320e-02 -1.170931160449981689e-01 8.365904539823532104e-02 -3.876975551247596741e-02 -2.361920028924942017e-01 -1.862823665142059326e-01 -6.322040408849716187e-02 2.268367260694503784e-02 -3.330457806587219238e-01
-1.773995161056518555e-01 -4.493632018566131592e-01 6.664890050888061523e-02 6.622518599033355713e-02 -1.426874399185180664e-01 -2.520719170570373535e-01 1.783332675695419312e-01 5.195860192179679871e-02 3.875820711255073547e-02 3.741978704929351807e-01 1.792350597679615021e-02 5.511846020817756653e-02 -2.910915017127990723e-01 -7.065829634666442871e-02 1.113127321004867554e-01 -1.804293841123580933e-01 -1.157373487949371338e-01 -1.370231062173843384e-01 1.974074691534042358e-01 4.374744370579719543e-02 7.176828384399414062e-02 -1.504407729953527451e-02 1.058444157242774963e-01 1.767471618950366974e-02 -5.688942596316337585e-02 -2.438088357448577881e-01 1.015565916895866394e-01 -1.929500252008438110e-01 -2.322197407484054565e-01 -5.174044892191886902e-02 2.092017382383346558e-01 -2.434679567813873291e-01
-5.838416516780853271e-02 -3.002578914165496826e-01 -3.102178126573562622e-02 -1.365254968404769897e-01 -2.765201628208160400e-01 -4.890213254839181900e-03 -1.251489520072937012e-01 5.626086145639419556e-02 -9.489127993583679199e-02 -3.510214984416961670e-01 1.401370763778686523e-01 3.690462931990623474e-02 -1.365690231323242188e-01 -2.012682706117630005e-01 5.140307173132896423e-02 -1.600201241672039032e-02 1.512343436479568481e-01 4.769945144653320312e-02 3.492250740528106689e-01 -2.437500357627868652e-01 3.483926951885223389e-01 9.383086115121841431e-03 -2.849555574357509613e-03 1.127625182271003723e-01 -4.841274768114089966e-02 3.928684443235397339e-02 1.659424751996994019e-01 4.747539758682250977e-02 -1.310730278491973877e-01 3.532944917678833008e-01 -2.021629177033901215e-02 -2.438208460807800293e-01
-1.227006837725639343e-01 3.129686787724494934e-02 -1.003577858209609985e-01 9.018498659133911133e-02 1.233919784426689148e-01 -3.071030080318450928e-01 1.322935819625854492e-01 2.001802921295166016e-01 -2.512942254543304443e-01 -8.383404463529586792e-02 9.354358911514282227e-02 -3.361829742789268494e-02 -1.703097671270370483e-01 1.348606348037719727e-01 3.201293051242828369e-01 2.360008656978607178e-01 1.143954098224639893e-01 -8.991979807615280151e-02 2.755321562290191650e-01 5.406609177589416504e-02 3.804984986782073975e-01 1.224409043788909912e-02 9.897068887948989868e-02 2.577491998672485352e-01 6.349873542785644531e-02 2.423841692507266998e-02 1.294926553964614868e-01 -2.838861010968685150e-02 -1.565969139337539673e-01 3.021880285814404488e-03 -9.189210832118988037e-03 -3.810994923114776611e-01
1.028636563569307327e-02 -2.009331136941909790e-01 -1.134804040193557739e-01 -1.745968312025070190e-02 -9.417822957038879395e-02 -1.470506787300109863e-01 4.144760966300964355e-01 -1.337893307209014893e-01 -1.509698629379272461e-01 1.439836323261260986e-01 1.897438168525695801e-01 2.819150686264038086e-01 -2.356210350990295410e-01 -6.490692496299743652e-02 -2.031989395618438721e-01 -6.223310157656669617e-02 2.273875847458839417e-02 -1.101945862174034119e-01 1.115551516413688660e-01 4.385372996330261230e-02 1.945187523961067200e-02 3.191353008151054382e-02 2.480428516864776611e-01 -2.412247061729431152e-01 2.011037245392799377e-02 -2.365151345729827881e-01 1.879203170537948608e-01 -4.579626396298408508e-02 -4.979158192873001099e-02 -1.243326365947723389e-01 2.646130919456481934e-01 -3.638777136802673340e-01
4.143108054995536804e-02 -6.526205688714981079e-02 -2.171156257390975952e-01 2.531675696372985840e-01 -2.823355495929718018e-01 -2.226987630128860474e-01 2.071228623390197754e-01 -4.438358917832374573e-02 -3.059795498847961426e-01 1.961772590875625610e-01 -1.751154810190200806e-01 8.518707007169723511e-02 -2.616432867944240570e-02 -1.446908712387084961e-01 2.308121472597122192e-01 2.241579741239547729e-01 -3.628672286868095398e-02 -1.494460701942443848e-01 1.642084121704101562e-01 -2.344739250838756561e-02 2.833595275878906250e-01 -7.333213835954666138e-02 3.611598908901214600e-01 2.027684897184371948e-01 1.512268632650375366e-01 -1.050565019249916077e-01 3.086882270872592926e-02 2.688800729811191559e-02 3.634501248598098755e-02 1.760894656181335449e-01 -7.694645971059799194e-02 -1.766998320817947388e-01
8.753059059381484985e-02 -3.718745708465576172e-01 1.709387600421905518e-01 1.021218895912170410e-01 -1.707780957221984863e-01 -1.056431680917739868e-01 5.836782604455947876e-02 2.903051860630512238e-02 2.268443405628204346e-01 1.159510388970375061e-01 -1.849424242973327637e-01 1.928969770669937134e-01 -5.843715742230415344e-02 -3.163831308484077454e-02 -1.946849003434181213e-02 -2.525309100747108459e-02 8.484484255313873291e-02 7.929299026727676392e-02 -8.108825236558914185e-02 -2.095218747854232788e-01 1.957212984561920166e-01 3.840808570384979248e-02 4.031248986721038818e-01 6.045630574226379395e-02 -1.221071109175682068e-01 2.120829820632934570e-01 2.154762297868728638e-01 1.503771394491195679e-01 -1.109613627195358276e-01 1.774642914533615112e-01 2.251064628362655640e-01 -3.670914173126220703e-01
-1.781738549470901489e-01 -1.021810472011566162e-01 1.567597538232803345e-01 1.551960594952106476e-02 -5.765962600708007812e-02 1.617268919944763184e-01 1.931436657905578613e-01 -1.279808953404426575e-02 -2.086004912853240967e-01 7.354383915662765503e-02 1.119389478117227554e-02 4.888340830802917480e-01 3.386202454566955566e-02 1.678504049777984619e-01 7.816182076930999756e-02 -1.108359768986701965e-01 -3.552765026688575745e-02 5.414267629384994507e-02 -2.186527289450168610e-02 -2.096759825944900513e-01 2.873360514640808105e-01 -1.690438985824584961e-01 2.574205100536346436e-01 -2.254997044801712036e-01 -3.350098431110382080e-02 3.794385120272636414e-02 5.027600377798080444e-02 -1.757900118827819824e-01 -5.607040598988533020e-03 5.088537186384201050e-02 1.191063132137060165e-02 -4.633417129516601562e-01
2.582320757210254669e-02 -7.037089020013809204e-02 4.451829567551612854e-02 1.051544025540351868e-01 -7.597570121288299561e-02 1.754079759120941162e-01 -1.080993786454200745e-01 9.940370917320251465e-02 -6.199242547154426575e-02 1.915268450975418091e-01 1.741331219673156738e-01 2.961385548114776611e-01 -3.040118701756000519e-02 -1.313706487417221069e-02 -3.329208819195628166e-03 -2.172404527664184570e-02 1.037757936865091324e-02 -2.847391963005065918e-01 3.521613776683807373e-01 -2.573737800121307373e-01 1.089616119861602783e-01 1.270897034555673599e-02 2.516778409481048584e-01 -3.635251149535179138e-02 2.383744418621063232e-01 1.321165170520544052e-02 4.339895248413085938e-01 -1.845956742763519287e-01 1.080024428665637970e-02 9.871352463960647583e-02 -1.301489919424057007e-01 -3.297719955444335938e-01
-2.935119271278381348e-01 -1.701448559761047363e-01 -1.334188282489776611e-01 -1.179526932537555695e-02 -2.057507038116455078e-01 1.045791134238243103e-01 1.291031390428543091e-01 -6.531208008527755737e-02 -1.576457470655441284e-01 4.170818328857421875e-01 -1.479714363813400269e-01 2.086819261312484741e-01 1.007264629006385803e-01 -7.031203806400299072e-02 2.090369611978530884e-01 1.554187387228012085e-01 -1.771498322486877441e-01 -6.855738162994384766e-02 1.664791814982891083e-02 1.105642411857843399e-02 2.784900367259979248e-01 -2.835046052932739258e-01 -2.035633772611618042e-01 -9.255946427583694458e-02 -1.038699820637702942e-01 -7.393129169940948486e-02 1.048905700445175171e-01 -1.512189116328954697e-02 -5.047943443059921265e-02 -1.686593294143676758e-01 1.465193927288055420e-01 -3.481355309486389160e-01
-5.891913175582885742e-02 -5.764933302998542786e-02 1.784296184778213501e-01 2.813303470611572266e-01 1.558766216039657593e-01 -1.415458023548126221e-01 1.940729171037673950e-01 -1.185428723692893982e-01 -4.192556813359260559e-02 1.013246923685073853e-01 -1.307176351547241211e-01 -1.017173454165458679e-01 -1.874292492866516113e-01 -3.905303776264190674e-02 -1.043695732951164246e-01 1.422928869724273682e-01 1.077947169542312622e-01 -8.014487475156784058e-02 1.404803246259689331e-01 -2.161483764648437500e-01 -4.340560175478458405e-03 -7.032605260610580444e-02 3.493182659149169922e-01 -6.723690778017044067e-02 -1.682219207286834717e-01 1.061648204922676086e-01 1.601658761501312256e-02 7.229651510715484619e-02 -2.040541172027587891e-01 2.222032994031906128e-01 4.738176167011260986e-01 -3.199124634265899658e-01
-2.332076579332351685e-01 -2.780403792858123779e-01 -3.376238942146301270e-01 1.241673380136489868e-01 3.031907044351100922e-02 -2.699322998523712158e-01 8.799766749143600464e-02 1.492812186479568481e-01 -1.067227497696876526e-02 1.508176177740097046e-01 -1.155453175306320190e-01 -8.404044806957244873e-02 5.358215421438217163e-02 -5.492924898862838745e-02 -2.260666787624359131e-01 2.088838815689086914e-01 4.699176177382469177e-03 8.666083216667175293e-02 1.773516535758972168e-01 9.784796088933944702e-02 1.594044119119644165e-01 -2.479814887046813965e-01 9.054746478796005249e-03 8.545304089784622192e-02 -2.958386242389678955e-01 -2.297641336917877197e-01 3.346268087625503540e-02 -1.030583828687667847e-01 9.120277315378189087e-02 -2.061894536018371582e-02 2.271949201822280884e-01 -3.686822950839996338e-01
5.397134274244308472e-02 -1.701851189136505127e-01 -1.683867722749710083e-01 -1.748010888695716858e-02 -1.391501724720001221e-01 -3.548011556267738342e-02 2.470427937805652618e-02 -1.075208038091659546e-01 1.671456396579742432e-01 4.453778266906738281e-01 -2.068234607577323914e-02 1.478211134672164917e-01 -1.253919005393981934e-01 1.581990867853164673e-01 1.542726010084152222e-01 5.911974981427192688e-02 -3.237434625625610352e-01 -2.529007792472839355e-01 4.946405068039894104e-02 2.162193506956100464e-01 2.668244838714599609e-01 -1.131576672196388245e-01 -3.274575993418693542e-02 1.228934060782194138e-02 3.718614950776100159e-02 -1.528461724519729614e-01 4.790604487061500549e-02 -1.569272130727767944e-01 -1.321285068988800049e-01 1.133238300681114197e-01 3.168724775314331055e-01 -3.232411444187164307e-01
8.561849594116210938e-03 -1.706154793500900269e-01 -1.883373707532882690e-01 -2.608202099800109863e-01 1.050776094198226929e-01 1.254623532295227051e-01 -1.131869014352560043e-02 -2.823497653007507324e-01 -4.031672477722167969e-01 8.383493125438690186e-02 1.383512169122695923e-01 7.070991396903991699e-02 -2.499243170022964478e-01 1.160552352666854858e-01 9.737920016050338745e-02 5.095412582159042358e-02 -2.303944714367389679e-02 -1.354261636734008789e-01 9.598337858915328979e-02 -1.566306203603744507e-01 6.820476055145263672e-02 4.265376552939414978e-02 3.206972181797027588e-01 4.184563830494880676e-02 4.642620310187339783e-02 -3.942018747329711914e-01 5.342200398445129395e-02 1.964023709297180176e-02 -1.407965868711471558e-01 2.332954406738281250e-01 8.515501022338867188e-02 -2.701596915721893311e-01
-1.062755137681961060e-01 -9.608514606952667236e-02 -2.031878381967544556e-01 -2.535789906978607178e-01 6.803114712238311768e-02 1.258591115474700928e-01 1.352659910917282104e-01 1.179306656122207642e-01 -7.682542502880096436e-02 1.054343134164810181e-01 2.622694373130798340e-01 3.149594962596893311e-01 -2.922527492046356201e-01 -8.385796844959259033e-02 9.831819916144013405e-04 2.626179344952106476e-02 -2.386273443698883057e-01 -5.908526480197906494e-03 4.215564727783203125e-01 -8.345553278923034668e-02 7.879663258790969849e-02 2.803886868059635162e-02 -1.382035613059997559e-01 -1.668500751256942749e-01 -1.983412951231002808e-01 -2.474741488695144653e-01 1.575036942958831787e-01 2.288046777248382568e-01 -6.514085829257965088e-02 9.204118698835372925e-02 1.157001554965972900e-01 -2.089133411645889282e-01
-1.750887483358383179e-01 -8.051945269107818604e-02 1.763743907213211060e-01 2.757778763771057129e-01 1.229685395956039429e-01 -3.107318282127380371e-02 9.011202305555343628e-02 -2.911394834518432617e-02 7.547303102910518646e-03 9.916212409734725952e-02 -8.934085071086883545e-02 3.134618327021598816e-02 5.904564750380814075e-04 -1.916550472378730774e-02 9.248063899576663971e-03 -1.235038861632347107e-01 4.684983193874359131e-02 -6.902989000082015991e-02 3.000347912311553955e-01 -2.529176175594329834e-01 2.273956872522830963e-02 -7.820922881364822388e-02 2.726227939128875732e-01 -1.816792972385883331e-02 -2.296343147754669189e-01 1.169232055544853210e-01 2.081938982009887695e-01 3.082647025585174561e-01 -2.479531615972518921e-01 2.410990446805953979e-01 3.171308040618896484e-01 -3.590156435966491699e-01
-1.223062500357627869e-01 -3.554327487945556641e-01 -3.881340324878692627e-01 7.432040758430957794e-03 1.950934965861961246e-04 -1.202973648905754089e-01 1.313040256500244141e-01 4.116187617182731628e-02 9.631510823965072632e-02 4.677724838256835938e-02 6.820420920848846436e-02 1.658276841044425964e-02 9.044494479894638062e-02 6.495456676930189133e-03 -1.739643365144729614e-01 -4.489953443408012390e-02 1.663892865180969238e-01 1.517156213521957397e-01 9.568218886852264404e-02 2.280420958995819092e-01 2.557643651962280273e-01 -1.076943352818489075e-01 2.110042572021484375e-01 -2.860528416931629181e-03 -3.111212328076362610e-02 -1.952434033155441284e-01 3.057782053947448730e-01 -2.558565512299537659e-02 -1.687979996204376221e-01 -7.535638660192489624e-02 1.611099243164062500e-01 -4.369543194770812988e-01
-2.734510898590087891e-01 4.686695989221334457e-03 -1.586001664400100708e-01 2.646019160747528076e-01 -8.002391457557678223e-02 -2.013107202947139740e-02 5.272489786148071289e-02 1.066744551062583923e-01 -2.663687467575073242e-01 1.112231332808732986e-02 -9.155169874429702759e-02 -2.001037448644638062e-02 -1.254405230283737183e-01 5.058429762721061707e-02 1.567353159189224243e-01 2.795814871788024902e-01 8.883232623338699341e-02 -3.084803819656372070e-01 3.134525120258331299e-01 -2.984395436942577362e-02 2.336914241313934326e-01 1.820405945181846619e-02 1.696210168302059174e-02 2.581614553928375244e-01 6.911648809909820557e-02 7.874701172113418579e-03 1.324364393949508667e-01 2.517301142215728760e-01 -1.556304544210433960e-01 -2.104111462831497192e-01 4.724829643964767456e-02 -3.572628498077392578e-01
-9.731291979551315308e-02 1.890142410993576050e-01 -5.648390576243400574e-02 1.040597930550575256e-01 1.916127502918243408e-01 -1.697298437356948853e-01 -2.180487476289272308e-02 4.128286615014076233e-02 -1.849290728569030762e-01 1.957120895385742188e-01 -2.141074655810371041e-04 1.842089146375656128e-01 -9.561215341091156006e-02 2.608890235424041748e-01 2.623918652534484863e-01 3.173322677612304688e-01 1.101510897278785706e-01 -3.242710232734680176e-01 1.294347047805786133e-01 5.049852654337882996e-02 2.718878388404846191e-01 -1.907224059104919434e-01 -9.884566999971866608e-03 -9.195751696825027466e-02 -1.580765284597873688e-02 -3.970764111727476120e-03 6.079563498497009277e-02 -1.175997895188629627e-03 -1.777424812316894531e-01 6.808074563741683960e-02 1.342905592173337936e-02 -4.733724296092987061e-01
-1.082219257950782776e-01 -1.080276221036911011e-01 -6.196603924036026001e-02 8.087822794914245605e-02 6.936553865671157837e-02 -3.707996904850006104e-01 9.906698763370513916e-02 -3.441045992076396942e-03 -9.952796995639801025e-02 -2.209086865186691284e-01 6.427437067031860352e-02 1.956228017807006836e-01 -3.530938327312469482e-01 -1.727674156427383423e-01 1.331805139780044556e-01 5.410938709974288940e-02 -1.573781818151473999e-01 -2.276479899883270264e-01 1.442990154027938843e-01 4.552756994962692261e-02 2.729803323745727539e-01 -8.115471154451370239e-02 2.780736088752746582e-01 -1.860661208629608154e-01 1.227850839495658875e-01 6.753119081258773804e-02 -8.835814893245697021e-02 1.538891345262527466e-02 1.178525909781455994e-01 1.700986325740814209e-01 -6.142152473330497742e-02 -4.135213792324066162e-01
-1.623236238956451416e-01 -2.976442920044064522e-03 2.295666635036468506e-01 4.366808384656906128e-02 -2.086264640092849731e-02 3.340042755007743835e-02 -8.494836091995239258e-02 1.954528242349624634e-01 -3.361660540103912354e-01 3.153273761272430420e-01 -5.906157195568084717e-02 7.522632181644439697e-02 2.997993724420666695e-03 -1.174345761537551880e-01 -3.046248853206634521e-01 5.076105520129203796e-02 -2.062815800309181213e-02 -1.497479379177093506e-01 8.250552415847778320e-02 -1.571171283721923828e-01 8.686879277229309082e-02 -2.325759828090667725e-01 -3.711967915296554565e-02 1.108484715223312378e-01 1.280327588319778442e-01 1.649503409862518311e-02 2.161000669002532959e-01 2.816623449325561523e-01 -1.844073981046676636e-01 6.767919659614562988e-02 3.861667215824127197e-01 -2.850471138954162598e-01
-1.397788524627685547e-01 -2.912397682666778564e-01 -8.385828137397766113e-02 -8.613105863332748413e-03 4.696825891733169556e-02 -2.291654944419860840e-01 -2.018701098859310150e-02 -1.323587000370025635e-01 -3.867968916893005371e-02 4.702827632427215576e-01 1.530194431543350220e-01 2.064155042171478271e-01 -9.846448153257369995e-02 -9.134453535079956055e-02 -4.392479732632637024e-02 1.666297167539596558e-01 1.531790643930435181e-01 8.508053421974182129e-02 9.556497633457183838e-02 -1.715363189578056335e-02 -2.385532557964324951e-01 -1.614018902182579041e-02 8.208649605512619019e-02 5.028946697711944580e-02 -6.331452727317810059e-02 1.654438227415084839e-01 8.736322820186614990e-02 -2.081383205950260162e-02 2.371291369199752808e-01 2.658196687698364258e-01 2.507973015308380127e-01 -3.790341913700103760e-01
2.495347559452056885e-01 -8.532673120498657227e-02 6.657947599887847900e-02 7.944916188716888428e-02 -6.780954450368881226e-02 1.570676825940608978e-02 1.118309423327445984e-02 -8.764253556728363037e-02 -3.041751384735107422e-01 -1.046034991741180420e-01 -1.297978758811950684e-01 2.918983399868011475e-01 1.837854236364364624e-01 -1.382242292165756226e-01 -1.345094740390777588e-01 -7.715266942977905273e-02 -4.535405337810516357e-02 -1.096689030528068542e-01 3.629810214042663574e-01 1.402505189180374146e-01 3.959618881344795227e-02 6.860893964767456055e-02 3.278811573982238770e-01 7.392027229070663452e-02 3.352852910757064819e-02 -1.982862353324890137e-01 1.129105910658836365e-01 -1.496675461530685425e-01 -1.754967123270034790e-01 1.282148510217666626e-01 -5.206177756190299988e-02 -4.629432260990142822e-01
-1.167253702878952026e-01 -1.046640053391456604e-02 -3.047574125230312347e-02 8.979851752519607544e-02 1.249145269393920898e-01 -3.192141652107238770e-02 1.809004694223403931e-01 -1.363595575094223022e-01 1.102740019559860229e-01 1.524234563112258911e-01 7.634101063013076782e-02 6.149634718894958496e-02 -1.086931154131889343e-01 1.319621205329895020e-01 1.343070268630981445e-01 -3.280288726091384888e-02 -1.232477352023124695e-01 5.401709582656621933e-03 2.855851352214813232e-01 -7.298827171325683594e-02 -1.686898618936538696e-01 -1.228012219071388245e-01 3.261691927909851074e-01 -1.320647001266479492e-01 -6.208518519997596741e-02 1.101967971771955490e-02 3.331034183502197266e-01 -8.564252406358718872e-02 -4.052676260471343994e-01 2.009461224079132080e-01 2.760716080665588379e-01 -3.786972463130950928e-01
-2.351680845022201538e-01 -1.806884407997131348e-01 1.920832693576812744e-02 -6.447038799524307251e-02 -1.062917336821556091e-01 1.725467592477798462e-01 1.441637724637985229e-01 1.117433980107307434e-02 -3.188213407993316650e-01 -5.086802691221237183e-02 7.193566858768463135e-02 8.409663289785385132e-02 -1.188202053308486938e-01 -2.373421937227249146e-01 -1.133706569671630859e-01 2.138365954160690308e-01 -2.444393634796142578e-01 -9.981539845466613770e-02 6.927943229675292969e-02 1.593789309263229370e-01 1.575737446546554565e-02 -2.164020389318466187e-01 1.263396888971328735e-01 2.056245058774948120e-01 -2.899822592735290527e-01 1.784257739782333374e-01 -2.073179185390472412e-01 -1.245910897850990295e-01 -2.987761981785297394e-02 1.012421175837516785e-01 1.845367550849914551e-01 -4.185354709625244141e-01
-8.079548180103302002e-02 -5.166469514369964600e-02 -4.198427498340606689e-02 1.288862526416778564e-01 9.446620196104049683e-02 1.153210029006004333e-01 2.822782099246978760e-01 4.203936085104942322e-02 -4.287903904914855957e-01 1.405957993119955063e-02 -4.678664728999137878e-03 1.123021319508552551e-01 1.398491114377975464e-02 -1.377992630004882812e-01 -1.504465788602828979e-01 -2.609046399593353271e-01 1.572138220071792603e-01 -5.212812870740890503e-02 2.288596928119659424e-01 -1.712718047201633453e-02 4.373245835304260254e-01 6.210877746343612671e-02 1.666192412376403809e-01 7.570933550596237183e-02 -9.005865454673767090e-02 -1.425199806690216064e-01 -3.328626230359077454e-02 -1.225789114832878113e-01 -2.384352833032608032e-01 -2.034694105386734009e-01 1.830410808324813843e-01 -2.777701616287231445e-01
8.861458860337734222e-03 -1.115154922008514404e-01 1.860017031431198120e-01 1.280692070722579956e-01 2.468563057482242584e-02 -1.014084890484809875e-01 8.464838564395904541e-02 -1.815097033977508545e-01 -2.456972301006317139e-01 1.667933166027069092e-02 3.036042675375938416e-02 3.463369309902191162e-01 4.298369586467742920e-02 2.190542593598365784e-02 -2.450363039970397949e-01 -2.108309715986251831e-01 6.613153964281082153e-02 -3.666946664452552795e-02 3.143876791000366211e-01 1.905693709850311279e-01 1.514254808425903320e-01 -1.734418235719203949e-02 3.723721504211425781e-01 9.509705752134323120e-02 2.332906424999237061e-01 -4.738758131861686707e-02 5.473248288035392761e-02 3.697575628757476807e-02 -2.833240926265716553e-01 1.334407925605773926e-01 2.402921393513679504e-02 -3.544689416885375977e-01
1.308967769145965576e-01 -1.796786338090896606e-01 -1.519403308629989624e-01 9.523190557956695557e-02 -9.197524935007095337e-02 8.762766420841217041e-02 -3.906850516796112061e-02 -2.659918554127216339e-02 -1.001093313097953796e-01 3.316333889961242676e-02 1.610356867313385010e-01 1.311719268560409546e-01 -3.763697445392608643e-01 -4.037749767303466797e-01 2.533282851800322533e-03 5.786080658435821533e-02 -2.107280194759368896e-01 1.800762265920639038e-01 1.006203591823577881e-01 -9.008114784955978394e-02 3.914349675178527832e-01 -2.419413030147552490e-01 5.706253647804260254e-02 1.885819137096405029e-01 -3.188682794570922852e-01 1.038607023656368256e-02 -6.257529556751251221e-02 -1.597683876752853394e-01 -1.254975497722625732e-01 1.566676944494247437e-01 -3.449869155883789062e-02 -1.392543315887451172e-01
3.128239139914512634e-02 2.146746404469013214e-02 5.112185701727867126e-02 -2.096394896507263184e-01 -2.707308232784271240e-01 2.014552503824234009e-01 2.001619189977645874e-01 -2.858324646949768066e-01 4.877199977636337280e-02 -4.366467148065567017e-02 7.576004415750503540e-02 1.273170262575149536e-01 7.045292295515537262e-03 2.363313362002372742e-02 -1.081400513648986816e-01 2.485929522663354874e-03 -1.484143137931823730e-01 -2.577374577522277832e-01 3.389392793178558350e-01 -9.103884547948837280e-02 2.151922285556793213e-01 -2.040343731641769409e-01 1.689105629920959473e-01 2.690833508968353271e-01 2.697888910770416260e-01 9.366977959871292114e-02 2.425651997327804565e-02 -8.090178668498992920e-02 -1.025239601731300354e-01 1.173050925135612488e-01 2.136497646570205688e-01 -3.445313870906829834e-01
-1.790099404752254486e-02 1.335583534091711044e-02 -1.757958531379699707e-02 -5.599398165941238403e-02 7.677853852510452271e-02 -7.224030047655105591e-02 1.141787171363830566e-01 -5.213764682412147522e-02 -2.049911022186279297e-02 1.525677144527435303e-01 2.779456600546836853e-02 1.446577807655557990e-04 -5.559540912508964539e-02 6.255848705768585205e-02 -1.247418448328971863e-01 -2.010462880134582520e-01 -5.992055311799049377e-02 4.396109655499458313e-02 1.748949289321899414e-01 -3.904418945312500000e-01 6.873194128274917603e-02 1.609846949577331543e-02 3.010494709014892578e-01 6.450624018907546997e-02 -7.194010168313980103e-02 -5.011543631553649902e-02 6.004819273948669434e-02 1.496999710798263550e-01 -3.980128169059753418e-01 2.398094385862350464e-01 2.279744744300842285e-01 -5.401894450187683105e-01
9.382252581417560577e-03 -1.263520121574401855e-01 6.246421486139297485e-03 1.356062889099121094e-01 -1.006201729178428650e-01 -3.060289323329925537e-01 1.763353496789932251e-01 -2.690771594643592834e-02 -1.972349137067794800e-01 3.164598643779754639e-01 -2.206705659627914429e-01 1.575405597686767578e-01 -2.730470299720764160e-01 -3.584806323051452637e-01 1.911802776157855988e-02 2.871721088886260986e-01 -7.700230181217193604e-02 -1.467884331941604614e-02 9.256965667009353638e-02 1.118765547871589661e-01 2.562932968139648438e-01 1.424144208431243896e-01 1.113048568367958069e-01 1.901833154261112213e-02 2.067549712955951691e-02 2.113266102969646454e-02 2.515237927436828613e-01 1.744837127625942230e-02 -4.707760363817214966e-02 5.381161719560623169e-02 -1.632181555032730103e-01 -3.306351900100708008e-01
-4.125228896737098694e-02 -3.857127130031585693e-01 -9.835605323314666748e-02 -4.094840213656425476e-02 2.187387272715568542e-02 1.871320009231567383e-01 -1.751132607460021973e-01 -1.337587833404541016e-01 -2.101087421178817749e-01 3.150736689567565918e-01 5.804532207548618317e-03 3.741708397865295410e-01 -9.457317739725112915e-02 -8.529768139123916626e-02 7.825078815221786499e-02 1.194961518049240112e-01 -3.068388104438781738e-01 -2.681665420532226562e-01 1.097667887806892395e-01 -1.768870800733566284e-01 1.930360347032546997e-01 -5.236586928367614746e-02 1.887448728084564209e-01 -1.154036819934844971e-01 -1.919337362051010132e-01 -8.677744865417480469e-02 1.331187319010496140e-02 -6.743377447128295898e-02 6.052596867084503174e-02 -7.046392560005187988e-02 1.706629693508148193e-01 -2.210130542516708374e-01
-8.667228370904922485e-02 -2.474201321601867676e-01 1.830645501613616943e-01 -1.327807307243347168e-01 1.084499433636665344e-01 -7.888437807559967041e-02 1.547964215278625488e-01 -6.424496322870254517e-02 -2.320339679718017578e-01 1.094642803072929382e-01 3.896533697843551636e-02 2.735688686370849609e-01 1.223430633544921875e-01 -3.550914824008941650e-01 2.561415731906890869e-01 2.777062952518463135e-01 -2.444702200591564178e-02 2.958435834443662316e-05 3.868412673473358154e-01 -2.312763482332229614e-01 2.378146350383758545e-01 -1.314172893762588501e-01 -1.342486143112182617e-01 1.027902811765670776e-01 1.948235742747783661e-02 1.220041364431381226e-01 -4.177046567201614380e-02 2.084790170192718506e-01 -1.505069583654403687e-01 1.304913759231567383e-01 -3.965748846530914307e-02 -1.461136993020772934e-02
-4.769319668412208557e-02 -1.680557131767272949e-01 -4.560900107026100159e-02 1.042309850454330444e-01 1.588310897350311279e-01 -1.564897894859313965e-01 3.185642361640930176e-01 -1.384955793619155884e-01 -1.688560992479324341e-01 4.693337976932525635e-01 -6.230057775974273682e-02 1.574557721614837646e-01 -1.744115799665451050e-01 -5.881531536579132080e-02 8.453128486871719360e-02 -8.861441910266876221e-02 -9.791513532400131226e-02 -1.540700942277908325e-01 2.382889240980148315e-01 -5.098057910799980164e-02 2.848400771617889404e-01 -6.899493932723999023e-02 -1.179556176066398621e-01 5.651642102748155594e-03 9.894987195730209351e-02 -1.799291819334030151e-01 1.967425197362899780e-01 -2.899723500013351440e-02 -1.624121069908142090e-01 1.941809356212615967e-01 3.426278531551361084e-01 6.390646845102310181e-02
-4.162739217281341553e-02 -9.036733955144882202e-02 -1.822545826435089111e-01 -1.822192221879959106e-01 -3.743867948651313782e-02 1.253463793545961380e-02 4.573736190795898438e-01 -2.790809571743011475e-01 -1.127362921833992004e-01 -1.006234064698219299e-01 6.667999178171157837e-02 1.737893074750900269e-01 -1.116616129875183105e-01 1.164681017398834229e-01 3.999523818492889404e-02 1.701255589723587036e-01 1.961621940135955811e-01 -1.330145001411437988e-01 1.173565387725830078e-01 1.243967711925506592e-01 2.787929177284240723e-01 -2.678682561963796616e-03 1.388114094734191895e-01 -2.548493146896362305e-01 1.044503003358840942e-01 -5.335564166307449341e-02 1.008556410670280457e-02 -1.318158023059368134e-02 -1.948425471782684326e-01 3.349070847034454346e-01 2.558607161045074463e-01 -2.097465097904205322e-01
1.411895155906677246e-01 7.906487211585044861e-03 -4.132390767335891724e-02 -2.133095562458038330e-01 -2.740004956722259521e-01 2.477438375353813171e-02 8.708719164133071899e-02 -1.374395042657852173e-01 1.048174053430557251e-01 1.202165614813566208e-02 -3.926040232181549072e-02 9.646861255168914795e-02 6.228582933545112610e-02 3.780121728777885437e-02 -5.183749832212924957e-03 2.245835959911346436e-02 -2.771331369876861572e-02 7.234254479408264160e-02 3.269544541835784912e-01 1.768746785819530487e-02 2.382830679416656494e-01 -1.164923980832099915e-01 1.706050038337707520e-01 2.550375163555145264e-01 2.824861705303192139e-01 1.570694707334041595e-02 -1.104536131024360657e-01 2.722504921257495880e-02 -8.115740120410919189e-02 -9.139998257160186768e-02 4.328880012035369873e-01 -4.793540537357330322e-01
-1.622533500194549561e-01 -3.111799061298370361e-01 -1.210988163948059082e-01 1.266062557697296143e-01 -1.273950785398483276e-01 -2.163516730070114136e-01 -4.472376033663749695e-02 -2.298016548156738281e-01 -2.005707770586013794e-01 3.232797384262084961e-01 -8.945588767528533936e-02 -8.499421924352645874e-02 -1.060227677226066589e-01 -1.594796478748321533e-01 -6.042214110493659973e-02 -3.375530010089278221e-03 -1.646428853273391724e-01 -2.914191186428070068e-01 3.302446901798248291e-01 -1.516509354114532471e-01 -1.933603174984455109e-02 -2.144815027713775635e-01 6.613532453775405884e-02 6.538779474794864655e-03 1.293326765298843384e-01 -2.876695394515991211e-01 -4.727824777364730835e-02 -1.440024524927139282e-01 -1.513363122940063477e-01 1.013674512505531311e-01 1.138554513454437256e-01 -2.540079951286315918e-01
4.545655846595764160e-02 -2.713916637003421783e-02 -2.309726178646087646e-01 1.207148730754852295e-01 -1.502459198236465454e-01 -1.761999875307083130e-01 3.388184607028961182e-01 -7.228560745716094971e-02 -3.107042610645294189e-01 8.904030919075012207e-02 -3.330241143703460693e-01 1.304335296154022217e-01 7.733086496591567993e-02 -2.439752519130706787e-01 1.626705527305603027e-01 1.493610590696334839e-01 -2.196100354194641113e-01 1.285269111394882202e-01 1.116174831986427307e-01 -1.200891956686973572e-01 3.201312720775604248e-01 1.509508788585662842e-01 7.882723212242126465e-02 2.228895127773284912e-01 1.771060526371002197e-01 -7.164531946182250977e-02 4.584404826164245605e-02 -2.711608819663524628e-02 2.358554303646087646e-02 8.836090564727783203e-02 3.144833445549011230e-02 -2.957952916622161865e-01
2.726974487304687500e-01 -4.236320555210113525e-01 -2.420043572783470154e-02 6.467501074075698853e-02 2.057229280471801758e-01 1.453121565282344818e-02 -3.451448678970336914e-02 1.186201423406600952e-01 -1.591134518384933472e-01 -1.817694678902626038e-02 4.916828498244285583e-02 2.339144237339496613e-02 5.069912225008010864e-02 -1.224455162882804871e-01 1.603147536516189575e-01 1.600926518440246582e-01 2.469637617468833923e-02 1.768683195114135742e-01 3.224730491638183594e-01 -6.847127526998519897e-02 4.030949771404266357e-01 -1.166958734393119812e-01 -1.417869329452514648e-01 1.640141606330871582e-01 1.931179016828536987e-01 -9.048881940543651581e-03 4.671204835176467896e-02 1.259173452854156494e-01 -3.066723346710205078e-01 6.981405615806579590e-02 2.394935786724090576e-01 -1.035983487963676453e-01
-2.537420392036437988e-01 -4.802158176898956299e-01 -1.602462381124496460e-01 -1.469561159610748291e-01 -2.131807655096054077e-01 2.351822108030319214e-01 -1.485119163990020752e-01 2.629300765693187714e-02 -1.989463567733764648e-01 1.815281212329864502e-01 -7.761543989181518555e-02 2.821564078330993652e-01 2.015351317822933197e-02 1.095400005578994751e-01 -6.494145840406417847e-02 1.989448517560958862e-01 -1.932750344276428223e-01 -1.248703990131616592e-02 1.259321272373199463e-01 9.913008660078048706e-02 2.544962763786315918e-01 -1.509373486042022705e-01 9.210727363824844360e-02 -2.280394285917282104e-01 -1.115366220474243164e-01 5.240778252482414246e-02 1.540976017713546753e-01 -1.192258819937705994e-01 -1.299692690372467041e-02 -7.059430237859487534e-03 1.182030886411666870e-01 -2.031924575567245483e-01
-2.547524273395538330e-01 9.851460158824920654e-02 -4.899166896939277649e-02 2.484994474798440933e-03 1.454968452453613281e-01 -2.109282314777374268e-01 -4.894615709781646729e-02 7.640787959098815918e-02 1.016118451952934265e-01 3.493519127368927002e-02 4.315659031271934509e-02 3.423949182033538818e-01 -3.011483252048492432e-01 -8.972654491662979126e-02 -1.053966954350471497e-01 2.188526540994644165e-01 -1.988899558782577515e-01 -7.563211768865585327e-02 1.764556169509887695e-01 1.302078217267990112e-01 3.586903214454650879e-01 1.844248324632644653e-01 9.790454059839248657e-02 3.135051950812339783e-02 -3.027747571468353271e-02 -4.874494671821594238e-02 -1.887937784194946289e-01 5.307316407561302185e-02 4.108554869890213013e-02 3.117607347667217255e-02 2.374033629894256592e-02 -4.991230368614196777e-01
-7.111599296331405640e-02 -1.861736923456192017e-01 -1.688636466860771179e-02 1.260142773389816284e-01 -7.851019501686096191e-02 -1.934395134449005127e-01 1.079412698745727539e-01 9.176421910524368286e-02 -2.363123148679733276e-01 3.096225857734680176e-01 -7.713546603918075562e-02 2.653743922710418701e-01 -3.193230926990509033e-01 -3.137165009975433350e-01 1.394391208887100220e-01 2.204662561416625977e-01 -3.160666674375534058e-02 -6.645310670137405396e-02 -9.382822364568710327e-02 3.088866593316197395e-03 3.264030814170837402e-01 3.308275714516639709e-02 1.010105088353157043e-01 -3.379479423165321350e-02 6.717729568481445312e-02 -7.885755598545074463e-02 1.384695917367935181e-01 9.114243090152740479e-02 -2.706510722637176514e-01 -5.787929520010948181e-02 -1.766917258501052856e-01 -3.235808014869689941e-01
-1.260580122470855713e-01 -4.967087507247924805e-02 -1.662702858448028564e-01 -1.333304196596145630e-01 -1.947189569473266602e-01 1.295393705368041992e-01 -2.842370420694351196e-02 1.174687892198562622e-01 1.490612234920263290e-02 9.306748956441879272e-02 4.183380678296089172e-02 2.509294748306274414e-01 -1.216095089912414551e-01 -4.594848956912755966e-03 2.664616107940673828e-01 4.368330538272857666e-01 1.433348059654235840e-01 1.775073111057281494e-01 3.929211292415857315e-03 -1.901571154594421387e-01 2.244360744953155518e-01 -1.481668055057525635e-01 3.481482565402984619e-01 9.187833219766616821e-02 4.929349198937416077e-02 -1.460244059562683105e-01 -1.942187547683715820e-01 6.660731881856918335e-02 -8.332508057355880737e-02 1.969409435987472534e-01 1.423207670450210571e-01 -3.075471818447113037e-01
-1.098505258560180664e-01 -5.842519924044609070e-02 -1.900330185890197754e-01 -1.308265421539545059e-02 2.265740036964416504e-01 9.476384520530700684e-02 1.615039110183715820e-01 1.306433826684951782e-01 -3.926615715026855469e-01 1.184068173170089722e-01 6.142693571746349335e-03 -1.124080643057823181e-01 -8.307232707738876343e-02 -1.773173660039901733e-01 1.038887575268745422e-01 1.947616487741470337e-01 -1.856524944305419922e-01 1.804365515708923340e-01 -1.868776604533195496e-02 -9.253281354904174805e-02 2.522034049034118652e-01 1.715153008699417114e-01 -5.584914609789848328e-02 6.193473935127258301e-02 2.637317776679992676e-01 8.461830765008926392e-02 2.414244860410690308e-01 -5.363478790968656540e-03 -1.749089509248733521e-01 1.256447136402130127e-01 -6.415504217147827148e-02 -4.640958309173583984e-01
-1.179241761565208435e-01 1.547163701616227627e-03 -1.309225857257843018e-01 4.164809733629226685e-02 -1.364546734839677811e-02 -1.226350367069244385e-01 -3.184389770030975342e-01 -5.181255564093589783e-02 -1.389991641044616699e-01 3.467135429382324219e-01 6.813174486160278320e-02 2.577231228351593018e-01 -1.585136726498603821e-02 -1.198382698930799961e-03 -1.086835488677024841e-01 -1.903447508811950684e-01 3.704980388283729553e-02 -1.352730393409729004e-01 2.695693969726562500e-01 -1.647930219769477844e-02 2.803630530834197998e-01 -1.013972312211990356e-01 1.102069392800331116e-01 -2.305974252521991730e-02 1.035628318786621094e-01 2.182919532060623169e-01 1.303988248109817505e-01 -3.079815506935119629e-01 1.343824863433837891e-01 1.391975134611129761e-01 1.240634080022573471e-02 -4.324558675289154053e-01
-7.064066082239151001e-02 -2.354234643280506134e-02 2.167150527238845825e-01 8.841210603713989258e-02 -2.656303048133850098e-01 -5.166384205222129822e-02 1.823386102914810181e-01 1.543744355440139771e-01 -3.114105165004730225e-01 2.265136390924453735e-01 -2.060108035802841187e-01 1.667505800724029541e-01 -1.086592450737953186e-01 -3.968738391995429993e-02 4.481003582477569580e-01 1.410686671733856201e-01 -2.039763331413269043e-02 3.427515912335366011e-05 2.367342114448547363e-01 -7.634589076042175293e-02 2.232894450426101685e-01 5.527849867939949036e-02 -2.147313579916954041e-02 1.208301484584808350e-01 1.134840548038482666e-01 -3.659814223647117615e-02 2.565972208976745605e-01 6.988078821450471878e-03 -3.335968255996704102e-01 3.619770333170890808e-02 1.464777439832687378e-01 -1.110589653253555298e-01
-1.552278250455856323e-01 -4.021337330341339111e-01 -1.243111491203308105e-01 7.057558000087738037e-02 1.164748072624206543e-01 1.861345618963241577e-01 -1.831827908754348755e-01 8.599402010440826416e-02 -8.738259226083755493e-02 -1.552661210298538208e-01 -3.627780079841613770e-02 2.709046900272369385e-01 1.026763953268527985e-02 -3.969998657703399658e-02 -1.210911571979522705e-01 3.348935544490814209e-01 4.552041366696357727e-02 9.166114777326583862e-02 3.198273777961730957e-01 -7.634819485247135162e-03 2.749168872833251953e-01 -2.572460770606994629e-01 7.938995212316513062e-02 1.986317634582519531e-01 -5.121121555566787720e-02 -7.805509120225906372e-02 -6.622728705406188965e-02 1.272200495004653931e-01 -5.293034762144088745e-02 1.526323854923248291e-01 2.485545277595520020e-01 -2.283654361963272095e-01
-1.592818647623062134e-01 -2.920302748680114746e-01 -1.552158314734697342e-02 2.652952075004577637e-01 -3.168952167034149170e-01 -3.738128021359443665e-02 -5.137258768081665039e-02 -4.359824582934379578e-02 4.677545744925737381e-03 3.792268037796020508e-01 6.255501508712768555e-02 3.926877863705158234e-03 -1.341958343982696533e-01 -9.159243106842041016e-02 -7.431656867265701294e-02 -1.036625006236135960e-03 7.878255099058151245e-02 -2.565161287784576416e-01 5.177819356322288513e-02 7.718338072299957275e-02 1.794874966144561768e-01 -6.526768952608108521e-02 6.609234958887100220e-02 3.216983005404472351e-02 1.075327172875404358e-01 -1.632642596960067749e-01 -2.299420908093452454e-02 -2.969203293323516846e-01 -2.997870743274688721e-01 1.049234345555305481e-02 3.748998343944549561e-01 -2.295966893434524536e-01
1.447045058012008667e-01 -3.975614607334136963e-01 1.219789758324623108e-01 1.436656862497329712e-01 2.875182591378688812e-02 1.668032705783843994e-01 -9.537960588932037354e-02 1.049026250839233398e-01 8.513013273477554321e-02 1.504893153905868530e-01 7.366556674242019653e-02 1.833132356405258179e-01 -5.520062148571014404e-02 1.665000468492507935e-01 -5.744348466396331787e-02 2.054301202297210693e-01 5.189372226595878601e-02 -1.969399005174636841e-01 3.688721060752868652e-01 -1.461696028709411621e-01 -3.831067308783531189e-02 1.355787552893161774e-02 2.494948357343673706e-01 9.599089622497558594e-03 -2.109815627336502075e-01 4.424786940217018127e-02 8.736889064311981201e-02 -1.404595226049423218e-01 -2.106781750917434692e-01 -1.029470786452293396e-01 2.243457883596420288e-01 -3.866395354270935059e-01
-1.669717431068420410e-01 1.738919131457805634e-02 9.605811536312103271e-02 1.556493993848562241e-02 -1.655343770980834961e-01 -5.189600214362144470e-02 4.516609758138656616e-02 -8.673527091741561890e-02 -3.271124064922332764e-01 -6.677019596099853516e-02 -3.626847267150878906e-02 7.201522588729858398e-02 2.295384705066680908e-01 3.994045406579971313e-02 -4.184818640351295471e-02 -8.662867359817028046e-03 -3.508764086291193962e-03 -1.696005761623382568e-01 3.796152174472808838e-01 1.424992978572845459e-01 3.531957864761352539e-01 -2.416715770959854126e-01 3.788598477840423584e-01 1.995401531457901001e-01 -1.928436309099197388e-01 9.772896021604537964e-02 5.511749908328056335e-02 -8.295747637748718262e-02 -2.986287176609039307e-01 4.315908625721931458e-02 -4.925278946757316589e-02 -1.969722062349319458e-01
1.040361896157264709e-01 -1.277416348457336426e-01 -5.143193900585174561e-02 9.641106426715850830e-02 1.755550503730773926e-01 -1.809162646532058716e-01 2.059812992811203003e-01 -1.777329444885253906e-01 -1.177563294768333435e-01 -7.662640418857336044e-03 -1.902308687567710876e-02 6.941065192222595215e-02 1.350893974304199219e-01 -3.801298141479492188e-02 -2.354400604963302612e-01 1.541316416114568710e-02 -8.002297952771186829e-03 -2.477916479110717773e-01 4.087092578411102295e-01 -1.442252546548843384e-01 -1.044750097207725048e-03 -2.581090331077575684e-01 3.679949641227722168e-01 -3.035362996160984039e-02 -1.146473214030265808e-01 1.217391192913055420e-01 7.954896986484527588e-02 1.824487000703811646e-01 -1.565138995647430420e-01 1.946554929018020630e-01 3.593346178531646729e-01 -1.323684006929397583e-01
-1.859576106071472168e-01 -1.991026103496551514e-01 -7.365009933710098267e-02 2.251228579552844167e-04 -1.999389231204986572e-01 -3.509499132633209229e-01 1.000047922134399414e-01 8.786819130182266235e-02 -1.233354285359382629e-01 2.981463372707366943e-01 1.895359605550765991e-01 5.723498761653900146e-02 2.107259780168533325e-01 -2.617416530847549438e-02 5.662081763148307800e-02 -1.708324849605560303e-01 -1.937338709831237793e-01 -2.069609463214874268e-01 9.457250684499740601e-02 4.462783690541982651e-03 1.552102565765380859e-01 -2.721838057041168213e-01 2.450369596481323242e-01 2.454103343188762665e-02 -7.956744730472564697e-02 -6.442390382289886475e-02 -1.235814020037651062e-02 -3.699431717395782471e-01 -1.646295487880706787e-01 -1.153399720788002014e-01 1.873447895050048828e-01 -2.180872410535812378e-01
8.362361043691635132e-02 1.112936362624168396e-01 5.600433796644210815e-02 3.594988211989402771e-02 -1.476511806249618530e-01 1.434715688228607178e-01 7.837210595607757568e-02 -1.633189618587493896e-01 1.449518799781799316e-01 1.393404304981231689e-01 -9.289108216762542725e-02 6.047875806689262390e-02 -1.810772269964218140e-01 -5.433290451765060425e-02 -2.749525383114814758e-02 -1.395049691200256348e-01 3.273721337318420410e-01 -3.848160803318023682e-02 3.176111727952957153e-02 -2.804760634899139404e-02 3.559547066688537598e-01 -1.087650135159492493e-01 2.012413442134857178e-01 -1.354288458824157715e-01 -1.561570763587951660e-01 -9.719486534595489502e-02 2.314073443412780762e-01 -4.947726428508758545e-02 -3.489687740802764893e-01 2.274606376886367798e-01 2.139062434434890747e-01 -4.188027977943420410e-01
4.471691697835922241e-02 -2.350637018680572510e-01 3.796297824010252953e-04 8.711294271051883698e-03 2.517354190349578857e-01 -3.518674895167350769e-02 -1.565013378858566284e-01 3.627462312579154968e-02 -4.703147336840629578e-03 1.613925769925117493e-02 5.217553675174713135e-02 3.904833495616912842e-01 -3.847053274512290955e-02 2.098657339811325073e-01 -8.673589676618576050e-02 2.822568714618682861e-01 1.673385202884674072e-01 -3.447429835796356201e-02 1.538607478141784668e-01 -5.424610525369644165e-02 3.925276994705200195e-01 -7.854153215885162354e-02 2.279444038867950439e-02 2.133328467607498169e-01 -1.553095430135726929e-01 -5.887797847390174866e-02 1.640831232070922852e-01 5.980805680155754089e-02 -1.525393277406692505e-01 3.206982910633087158e-01 2.010636478662490845e-01 -2.781016826629638672e-01
-1.502285003662109375e-01 -1.435241103172302246e-01 -2.150827646255493164e-01 1.962310671806335449e-01 -1.168665140867233276e-01 -2.019590735435485840e-01 1.575859785079956055e-01 7.151007652282714844e-02 1.038884595036506653e-01 4.031051397323608398e-01 2.716222777962684631e-03 3.291116058826446533e-01 3.531917557120323181e-02 8.519750833511352539e-02 1.298193186521530151e-01 -9.520798176527023315e-02 -1.413693428039550781e-01 -1.858035176992416382e-01 7.498436421155929565e-02 1.712263524532318115e-01 3.486580848693847656e-01 -5.440638959407806396e-02 -1.432161480188369751e-01 -3.290040418505668640e-02 3.783032670617103577e-02 -2.358610183000564575e-01 2.068988680839538574e-01 4.215009137988090515e-02 -1.270410716533660889e-01 -3.510080650448799133e-02 2.227136343717575073e-01 -2.597255110740661621e-01
-2.776572480797767639e-02 8.653099834918975830e-02 2.474627345800399780e-01 3.256385922431945801e-01 -2.078412286937236786e-02 7.979486882686614990e-02 -5.953095480799674988e-02 1.070060953497886658e-01 6.741274893283843994e-02 2.768873423337936401e-02 6.169324740767478943e-02 -1.076533049345016479e-01 -1.146966442465782166e-01 -1.263341605663299561e-01 -1.475421786308288574e-01 1.828961819410324097e-01 -2.722961828112602234e-03 -2.155488729476928711e-01 1.263227611780166626e-01 7.145900279283523560e-02 1.234297230839729309e-01 -1.702498495578765869e-01 1.885882467031478882e-01 -1.799446903169155121e-02 -6.059398129582405090e-02 -8.621186017990112305e-03 -2.985403686761856079e-02 -3.816834092140197754e-02 -3.857125937938690186e-01 2.766498327255249023e-01 4.405673742294311523e-01 -3.528218269348144531e-01
-1.747948229312896729e-01 -3.415265083312988281e-01 -4.509983360767364502e-01 5.227995663881301880e-02 -4.167047888040542603e-02 -1.155579686164855957e-01 2.156075984239578247e-01 -2.548852860927581787e-01 1.131413727998733521e-01 4.130481556057929993e-02 7.329292595386505127e-02 2.171619087457656860e-01 9.442749619483947754e-02 2.326413430273532867e-02 -1.137506440281867981e-01 2.043598443269729614e-01 -2.266209870576858521e-01 -9.196848422288894653e-02 1.652429997920989990e-01 1.901034824550151825e-02 2.101562619209289551e-01 -2.975783348083496094e-01 -1.658470928668975830e-02 -1.427513808012008667e-01 -1.651216447353363037e-01 -4.605218768119812012e-03 7.813048362731933594e-02 -7.639988511800765991e-02 -1.862472593784332275e-01 4.412640631198883057e-02 3.328051790595054626e-02 -2.666614651679992676e-01
-1.156840566545724869e-02 1.326089072972536087e-02 6.183527037501335144e-02 1.979632824659347534e-01 1.433813199400901794e-02 -1.830765008926391602e-01 -8.739134669303894043e-02 1.518896073102951050e-01 -1.720527112483978271e-01 2.909092465415596962e-03 -1.607717387378215790e-02 4.227871894836425781e-01 -1.067146435379981995e-01 2.822039835155010223e-02 8.732203394174575806e-02 2.272822856903076172e-01 -1.106352508068084717e-01 2.057028561830520630e-01 1.765017062425613403e-01 8.263166248798370361e-02 1.859330087900161743e-01 -3.042600154876708984e-01 8.089844137430191040e-03 2.479563951492309570e-01 -1.041196733713150024e-01 -2.808045744895935059e-01 1.024972349405288696e-01 3.676771521568298340e-01 -9.958421438932418823e-02 1.136737167835235596e-01 2.559542655944824219e-01 -8.484563976526260376e-02
-3.887500986456871033e-02 -1.697794944047927856e-01 -1.802777349948883057e-01 4.171235021203756332e-03 -5.878210812807083130e-02 -7.103974372148513794e-02 1.439595520496368408e-01 -1.825051307678222656e-01 -2.427547276020050049e-01 -1.079882979393005371e-01 9.475584328174591064e-02 1.330564767122268677e-01 2.095665596425533295e-02 3.488357961177825928e-01 -1.879150271415710449e-01 4.371391981840133667e-02 5.408527702093124390e-02 6.018787622451782227e-02 2.870855331420898438e-01 -1.445380002260208130e-01 4.256434142589569092e-01 -5.638313665986061096e-02 1.091522052884101868e-01 -1.008530259132385254e-01 4.345849901437759399e-02 2.842181026935577393e-01 -1.386935263872146606e-01 -7.855840772390365601e-02 -1.468299031257629395e-01 1.617480367422103882e-01 2.329390197992324829e-01 -3.027165532112121582e-01
3.006879426538944244e-02 4.703705199062824249e-03 -3.451793268322944641e-02 -6.197709590196609497e-03 -1.829144656658172607e-01 -2.367116063833236694e-01 -5.093365162611007690e-02 -8.665695041418075562e-02 -3.041649460792541504e-01 -3.229202032089233398e-01 9.505533427000045776e-02 1.864589303731918335e-01 2.051391452550888062e-01 -8.932532370090484619e-02 -9.955963492393493652e-02 -1.297639608383178711e-01 1.081903949379920959e-01 -8.187228441238403320e-02 2.530370652675628662e-01 -8.692114800214767456e-02 3.457154333591461182e-01 -5.250794067978858948e-02 9.782863408327102661e-02 2.387452870607376099e-01 -2.134137600660324097e-01 -9.190789610147476196e-02 1.744510978460311890e-01 -8.984218537807464600e-02 -4.044900834560394287e-01 3.206863300874829292e-03 5.678081139922142029e-02 -2.065448313951492310e-01
-4.193930327892303467e-02 1.446592658758163452e-01 -2.267133630812168121e-02 1.003655195236206055e-01 -1.317602992057800293e-01 -2.285406552255153656e-02 2.529763281345367432e-01 1.139102950692176819e-01 -1.761043816804885864e-01 9.955222159624099731e-02 -4.258333444595336914e-01 1.742665171623229980e-01 -1.194285154342651367e-01 -3.096245229244232178e-01 8.207284659147262573e-02 1.599708050489425659e-01 -8.142749965190887451e-02 -1.579252779483795166e-01 2.833888828754425049e-01 -1.220807284116744995e-01 2.609120607376098633e-01 -2.842628769576549530e-02 2.130359411239624023e-01 9.639082103967666626e-02 2.369170486927032471e-01 -5.674777925014495850e-02 5.591210350394248962e-02 2.333319000899791718e-02 9.255068749189376831e-02 1.810007989406585693e-01 -6.891159713268280029e-02 -3.425635397434234619e-01
2.332778647541999817e-02 5.220932513475418091e-02 -9.208387881517410278e-02 -3.010572306811809540e-02 1.087020412087440491e-01 2.679922431707382202e-02 1.212278231978416443e-01 9.089145809412002563e-02 -2.374608665704727173e-01 1.004631370306015015e-01 1.564046889543533325e-01 3.187631666660308838e-01 -2.365563362836837769e-01 1.994832418859004974e-02 -2.840818166732788086e-01 1.491368003189563751e-02 6.405777484178543091e-02 4.813306778669357300e-02 1.761943846940994263e-01 -1.310535073280334473e-01 -3.705820068717002869e-02 1.339140236377716064e-01 2.663294076919555664e-01 -1.956254541873931885e-01 -5.302941799163818359e-02 -1.153319375589489937e-03 3.100560307502746582e-01 -4.484748467803001404e-02 -3.862423896789550781e-01 2.797352969646453857e-01 2.470353096723556519e-01 -2.223741710186004639e-01
-6.105994060635566711e-02 -2.450425922870635986e-01 -5.985836684703826904e-02 -3.044109344482421875e-01 -7.712715119123458862e-02 1.203642487525939941e-01 -8.169568330049514771e-02 1.159487813711166382e-01 -2.271641511470079422e-03 7.661212235689163208e-02 1.619556099176406860e-01 4.962759092450141907e-02 -8.706614375114440918e-02 -2.345729321241378784e-01 -1.829599589109420776e-01 5.500323325395584106e-02 1.314737200736999512e-01 1.725760102272033691e-01 3.813067376613616943e-01 1.439962070435285568e-02 3.231272697448730469e-01 6.438942998647689819e-02 7.227107882499694824e-02 -1.243700534105300903e-01 1.269078999757766724e-01 -9.787399321794509888e-02 4.319255352020263672e-01 -1.679090857505798340e-01 -2.326796054840087891e-01 9.214270394295454025e-04 2.093342095613479614e-01 -7.370897382497787476e-02
1.501189768314361572e-01 6.118883937597274780e-02 -6.454961746931076050e-02 -1.920091062784194946e-01 -1.163975372910499573e-01 -4.416067302227020264e-01 8.892425149679183960e-02 -5.737430974841117859e-02 -2.226641923189163208e-01 1.098258793354034424e-01 -2.571914494037628174e-01 2.495811879634857178e-01 8.625622838735580444e-02 -2.229180335998535156e-01 2.967844009399414062e-01 2.456860989332199097e-01 2.541241943836212158e-01 2.114463597536087036e-02 1.474743634462356567e-01 1.128464844077825546e-02 1.489640474319458008e-01 7.955615222454071045e-02 1.862074062228202820e-02 1.659470237791538239e-02 -1.969440877437591553e-01 1.221901774406433105e-01 1.109151169657707214e-01 -4.693147540092468262e-02 -1.528399717062711716e-02 1.961822807788848877e-02 1.126333102583885193e-01 -3.459719121456146240e-01
-2.631725370883941650e-02 -1.645734310150146484e-01 -1.279613375663757324e-02 3.260783851146697998e-02 1.054851524531841278e-02 1.266659051179885864e-01 3.130381405353546143e-01 -3.869692981243133545e-01 -1.750902980566024780e-01 4.572551324963569641e-02 3.459228873252868652e-01 2.472721487283706665e-01 -6.477290391921997070e-02 -4.725708067417144775e-02 5.300039425492286682e-02 1.208617463707923889e-01 2.984518408775329590e-01 -9.567052870988845825e-02 6.846216320991516113e-02 -1.712261326611042023e-02 2.315079122781753540e-01 -1.108163222670555115e-01 2.509993016719818115e-01 -9.039289504289627075e-02 3.065247088670730591e-02 -2.058784216642379761e-01 1.539907157421112061e-01 1.232140734791755676e-01 -3.265316188335418701e-01 2.307578735053539276e-02 5.452074483036994934e-02 -1.926155239343643188e-01
-9.840032458305358887e-02 -3.424468636512756348e-02 -3.165819048881530762e-01 5.947956815361976624e-02 -2.054519951343536377e-01 -1.147103495895862579e-02 2.895866036415100098e-01 -1.848178207874298096e-01 -1.826426535844802856e-01 1.732981950044631958e-01 -1.316884905099868774e-01 2.801795005798339844e-01 -7.387288659811019897e-02 3.086376003921031952e-02 -1.660289801657199860e-02 1.413429230451583862e-01 -1.497862190008163452e-01 -3.136305510997772217e-01 1.290956586599349976e-01 -2.427700906991958618e-01 1.242733001708984375e-01 -2.085504233837127686e-01 -1.934296935796737671e-01 -1.688442081212997437e-01 8.252751082181930542e-02 3.398318961262702942e-02 2.966298162937164307e-01 -1.548388004302978516e-01 -1.252803057432174683e-01 2.169732451438903809e-01 1.061328500509262085e-01 -1.545839309692382812e-01
-1.260704100131988525e-01 -1.310127973556518555e-01 1.860276050865650177e-02 -2.142453044652938843e-01 -1.835070997476577759e-01 -7.526911795139312744e-02 1.567371189594268799e-01 2.862692996859550476e-02 -1.363062411546707153e-01 9.577491134405136108e-02 1.017582044005393982e-01 1.461761146783828735e-01 -3.610973656177520752e-01 -4.071212410926818848e-01 -2.212590426206588745e-01 -1.057932674884796143e-01 8.482028543949127197e-02 5.876628309488296509e-02 2.889397144317626953e-01 1.430099457502365112e-01 2.572271823883056641e-01 1.250881552696228027e-01 1.058587282896041870e-01 -1.090740859508514404e-01 -1.085302829742431641e-01 -1.863439083099365234e-01 2.840208411216735840e-01 1.021244004368782043e-02 -1.479912847280502319e-01 -2.220013178884983063e-02 2.330177575349807739e-01 -1.293779760599136353e-01
1.940918862819671631e-01 -2.094015628099441528e-01 -1.236002072691917419e-01 -1.034216657280921936e-01 -9.318202733993530273e-02 -1.445395685732364655e-02 -2.598574161529541016e-01 -2.440853416919708252e-01 -9.215845167636871338e-02 1.000650003552436829e-01 -1.193196699023246765e-01 3.605517745018005371e-01 1.454002261161804199e-01 -1.649402379989624023e-01 5.004878714680671692e-02 -6.378045678138732910e-02 -1.216080337762832642e-01 -6.690707802772521973e-02 -1.136306002736091614e-01 -7.778174430131912231e-02 1.150812730193138123e-01 6.171488761901855469e-02 3.083671033382415771e-01 1.025295779109001160e-01 1.246561184525489807e-01 -4.942353814840316772e-02 3.392271399497985840e-01 -4.990222677588462830e-02 -2.282738834619522095e-01 3.165618479251861572e-01 9.667560458183288574e-02 -2.841743826866149902e-01
1.064087375998497009e-01 -1.334138661623001099e-01 -1.745733618736267090e-01 5.515053123235702515e-02 6.106199696660041809e-02 -2.180544734001159668e-01 2.688893973827362061e-01 -1.162484511733055115e-01 -1.553481817245483398e-01 3.983297944068908691e-01 -1.684801727533340454e-01 1.779339760541915894e-01 -7.070031017065048218e-02 -1.494273841381072998e-01 -9.359856694936752319e-02 1.346987485885620117e-01 -1.568695716559886932e-02 -3.147996366024017334e-01 -3.828499931842088699e-03 -3.192373812198638916e-01 8.468120545148849487e-02 4.450714960694313049e-02 -3.180224820971488953e-02 1.608894169330596924e-01 -1.754148751497268677e-01 1.552442461252212524e-01 1.116832569241523743e-01 -2.114436179399490356e-01 -2.370395362377166748e-01 1.454931050539016724e-01 2.054163217544555664e-01 -1.851124167442321777e-01
-1.261627972126007080e-01 -1.464964449405670166e-02 -4.436359703540802002e-01 -1.929625123739242554e-02 9.073172509670257568e-02 -6.930017471313476562e-02 2.501204013824462891e-01 4.409018903970718384e-03 -1.337789148092269897e-01 8.448237180709838867e-02 -1.393780857324600220e-01 1.678611338138580322e-01 -1.504484415054321289e-01 -1.630189567804336548e-01 1.523889154195785522e-01 1.138631924986839294e-01 -8.980006724596023560e-02 -3.173914849758148193e-01 1.566940248012542725e-01 -5.390173941850662231e-02 5.717283859848976135e-02 -2.414332032203674316e-01 -1.485967189073562622e-01 -3.104491531848907471e-01 -4.310756921768188477e-02 5.480783060193061829e-02 2.743520140647888184e-01 -1.413799226284027100e-01 -3.003654442727565765e-02 2.040976881980895996e-01 1.680732518434524536e-01 -2.565728127956390381e-01
9.343002736568450928e-02 6.787923723459243774e-02 -2.656123340129852295e-01 -1.001852154731750488e-01 1.150568351149559021e-01 -8.863861858844757080e-02 -1.936761400429531932e-04 -6.278177350759506226e-02 7.143391668796539307e-02 1.969631761312484741e-02 2.031238228082656860e-01 8.519644290208816528e-02 -1.607672572135925293e-01 -2.549628615379333496e-01 8.401728421449661255e-02 1.304086595773696899e-01 -6.671376526355743408e-02 1.384866386651992798e-01 3.219602406024932861e-01 -3.959112763404846191e-01 1.213030442595481873e-01 -1.026872545480728149e-01 2.691379785537719727e-01 2.945290803909301758e-01 -9.031338989734649658e-02 6.352403014898300171e-02 2.429143786430358887e-01 1.494265645742416382e-01 -1.924769878387451172e-01 5.664974078536033630e-02 3.053626716136932373e-01 -1.288727074861526489e-01
-1.731556802988052368e-01 1.686561107635498047e-01 -6.866589188575744629e-02 1.522932946681976318e-01 1.389570981264114380e-01 -1.226403936743736267e-01 4.998620599508285522e-02 -8.748599886894226074e-02 -9.331666678190231323e-02 5.024409387260675430e-03 -1.056844219565391541e-01 3.422862589359283447e-01 4.239635914564132690e-02 -1.291701048612594604e-01 1.242334097623825073e-01 3.795594274997711182e-01 1.727793663740158081e-01 -1.418032646179199219e-01 2.883127927780151367e-01 1.561504304409027100e-01 2.555758357048034668e-01 -1.110467836260795593e-01 4.425444453954696655e-02 1.778304278850555420e-01 -2.131890952587127686e-01 -3.659661486744880676e-02 2.218115925788879395e-01 1.631029397249221802e-01 1.934373527765274048e-01 -1.886096200905740261e-03 1.407622694969177246e-01 -3.249458372592926025e-01
-1.072506457567214966e-01 -2.116980403661727905e-01 -2.102912403643131256e-02 1.147241145372390747e-01 -4.017711430788040161e-02 1.765288561582565308e-01 1.948669999837875366e-01 -2.608288228511810303e-01 -2.911873161792755127e-01 -2.122922800481319427e-02 -1.112408563494682312e-01 1.366314440965652466e-01 1.165324896574020386e-01 -1.043692603707313538e-01 1.442219167947769165e-01 7.654193788766860962e-02 1.532636731863021851e-01 4.824036359786987305e-02 1.480617970228195190e-01 -1.511537935584783554e-02 2.823432981967926025e-01 6.526855379343032837e-02 1.270171254873275757e-02 -2.140127420425415039e-01 -4.198604449629783630e-02 -7.097837328910827637e-02 2.065367251634597778e-01 4.924342967569828033e-03 -2.959640622138977051e-01 -2.776514291763305664e-01 2.706151306629180908e-01 -3.982121646404266357e-01
-2.471009045839309692e-01 -7.358177006244659424e-02 -8.444394916296005249e-02 1.284923255443572998e-01 1.722138747572898865e-02 -1.238867640495300293e-01 2.842755019664764404e-01 6.967294216156005859e-02 -2.281949073076248169e-01 1.715528666973114014e-01 2.807172574102878571e-02 1.426213085651397705e-01 6.060349289327859879e-03 -1.351921260356903076e-01 -4.222248867154121399e-02 5.967292562127113342e-02 -2.645341455936431885e-01 -3.846246600151062012e-01 1.904299855232238770e-02 -2.276597768068313599e-01 1.758709847927093506e-01 -1.012271642684936523e-01 -2.407137453556060791e-01 1.639288365840911865e-01 -9.037539712153375149e-04 -4.505262523889541626e-02 -8.285598829388618469e-03 3.059664070606231689e-01 -2.167052626609802246e-01 -2.083119936287403107e-02 3.217319548130035400e-01 -1.989077776670455933e-01
1.696063019335269928e-02 -2.841887474060058594e-01 1.999135827645659447e-03 1.282522827386856079e-01 6.039290875196456909e-02 -1.671765893697738647e-01 -1.802217364311218262e-01 3.901543617248535156e-01 -4.712488502264022827e-02 2.706512622535228729e-02 3.557046130299568176e-02 3.786385953426361084e-01 -3.341046348214149475e-02 -6.366842985153198242e-02 -4.797136876732110977e-03 1.141724959015846252e-01 -1.056765764951705933e-02 6.127215176820755005e-02 2.211650647222995758e-02 -3.561282455921173096e-01 -6.855084002017974854e-02 -7.642258703708648682e-02 1.090020909905433655e-01 -1.098608672618865967e-01 -1.052544340491294861e-01 5.329276993870735168e-02 1.744244247674942017e-01 1.436603218317031860e-01 -2.129623144865036011e-01 1.542961448431015015e-01 2.657881081104278564e-01 -3.872073590755462646e-01
1.450902521610260010e-01 -3.305148333311080933e-02 -1.588214188814163208e-02 8.252400159835815430e-02 -8.778057247400283813e-02 1.960630863904953003e-01 2.420186698436737061e-01 -2.456967383623123169e-01 -1.249870881438255310e-01 -2.360784113407135010e-01 1.287351548671722412e-01 3.167195916175842285e-01 -1.285093724727630615e-01 -1.659253239631652832e-01 -5.078348517417907715e-02 -5.071904975920915604e-03 -7.356280833482742310e-02 3.394949436187744141e-02 2.128064483404159546e-01 -6.092625204473733902e-03 9.499093145132064819e-02 -6.901436299085617065e-02 8.965887129306793213e-02 -1.131776794791221619e-01 1.577340364456176758e-01 1.102447733283042908e-01 2.408915609121322632e-01 -1.221632808446884155e-01 -2.857976257801055908e-01 -2.261034771800041199e-02 2.971288375556468964e-02 -5.396626591682434082e-01
-5.930692702531814575e-02 -3.761135041713714600e-01 -1.717953383922576904e-01 1.281130760908126831e-01 2.189101465046405792e-02 4.053119197487831116e-02 3.249711915850639343e-02 9.976514428853988647e-02 -2.460413575172424316e-01 4.843266680836677551e-02 9.523968398571014404e-02 -6.182397902011871338e-02 -2.147193253040313721e-01 -7.803431153297424316e-02 -3.356975689530372620e-02 9.651020914316177368e-02 -1.736119091510772705e-01 7.339607924222946167e-02 -6.265676021575927734e-02 2.934297621250152588e-01 5.730148777365684509e-02 -3.855286836624145508e-01 1.670444905757904053e-01 2.802560925483703613e-01 4.194301739335060120e-02 4.395969584584236145e-02 1.528351195156574249e-02 -2.386473678052425385e-02 -5.155225098133087158e-02 5.461578071117401123e-02 3.093397021293640137e-01 -4.096454083919525146e-01
2.691637277603149414e-01 -3.502698540687561035e-01 -3.307854384183883667e-02 1.223982721567153931e-01 3.547050356864929199e-01 6.806410104036331177e-02 -1.830544881522655487e-02 3.838239237666130066e-02 -7.542467862367630005e-02 3.759831935167312622e-02 1.010291650891304016e-01 2.771524786949157715e-01 3.152960538864135742e-02 -1.152847632765769958e-01 2.776831984519958496e-01 1.972117722034454346e-01 -9.654619544744491577e-02 7.231184747070074081e-03 2.643530666828155518e-01 9.066775441169738770e-03 4.429053068161010742e-01 -5.138662829995155334e-02 -8.860158920288085938e-02 7.538343220949172974e-02 -2.686282061040401459e-02 8.178079128265380859e-02 1.535414606332778931e-01 -1.264942903071641922e-02 -2.962993979454040527e-01 4.882580414414405823e-02 1.292719841003417969e-01 -4.910935834050178528e-02
8.155938237905502319e-02 -1.275544911623001099e-01 5.002102628350257874e-02 1.072877198457717896e-01 1.789925694465637207e-01 -1.918501108884811401e-01 -8.935727924108505249e-02 1.194155141711235046e-01 -1.119124740362167358e-01 2.951477468013763428e-01 2.485947012901306152e-01 1.846757829189300537e-01 -1.580535024404525757e-01 9.646534919738769531e-02 -1.354504972696304321e-01 5.836217477917671204e-02 3.164698779582977295e-01 -6.782123446464538574e-02 6.659193336963653564e-02 -6.477727741003036499e-02 1.421580314636230469e-01 -9.483894705772399902e-02 -3.701791167259216309e-02 -2.372077703475952148e-01 2.186578363180160522e-01 4.897448420524597168e-02 1.675202995538711548e-01 1.929138451814651489e-01 -3.876652941107749939e-02 -2.783159166574478149e-02 3.893256783485412598e-01 -3.883681893348693848e-01
-8.687599003314971924e-02 1.631091535091400146e-02 -1.249646916985511780e-01 -1.599592119455337524e-01 1.399352401494979858e-01 -2.209000140428543091e-01 2.448513507843017578e-01 1.959932446479797363e-01 7.360242307186126709e-02 8.536037057638168335e-02 5.182502791285514832e-02 1.094796345569193363e-03 -1.484982669353485107e-01 1.074284538626670837e-01 2.284819632768630981e-01 2.738052904605865479e-01 3.466101363301277161e-02 -1.557141840457916260e-01 2.852956950664520264e-01 4.960393533110618591e-02 3.379288017749786377e-01 -2.993597835302352905e-02 1.219064742326736450e-01 2.083078920841217041e-01 4.511312115937471390e-03 -1.135726943612098694e-01 1.779508143663406372e-01 1.727217584848403931e-01 -3.469586744904518127e-02 3.210189985111355782e-03 -1.440249085426330566e-01 -4.786009490489959717e-01
2.059685252606868744e-02 -1.647516936063766479e-01 -7.637044787406921387e-02 2.199110984802246094e-01 -3.161823377013206482e-02 3.090986795723438263e-02 3.279713690280914307e-01 -1.599752306938171387e-01 9.294134564697742462e-03 -1.390985120087862015e-02 -4.159794002771377563e-02 2.125432342290878296e-01 -3.324508294463157654e-02 -8.792576938867568970e-02 -6.566505134105682373e-02 8.260969817638397217e-02 7.633353769779205322e-02 1.838174164295196533e-01 3.868940100073814392e-02 1.331636458635330200e-01 3.414261639118194580e-01 -4.971414059400558472e-02 4.828808084130287170e-02 -1.516741812229156494e-01 -4.271913319826126099e-02 1.025364268571138382e-02 1.760748475790023804e-01 -2.247525304555892944e-01 -3.763091564178466797e-01 -2.280694097280502319e-01 7.278075814247131348e-02 -4.799760580062866211e-01
-1.436487287282943726e-01 9.875498712062835693e-02 6.918559968471527100e-02 1.155648902058601379e-01 -5.341675132513046265e-02 -3.785817027091979980e-01 2.231266945600509644e-01 9.044113755226135254e-02 -2.146334052085876465e-01 1.406707018613815308e-01 -3.925633430480957031e-02 1.142921447753906250e-01 -1.719925552606582642e-01 -1.634217500686645508e-01 2.915531992912292480e-01 2.503104507923126221e-01 -2.524600028991699219e-01 8.543568849563598633e-02 2.871393561363220215e-01 -1.274051517248153687e-01 3.010851144790649414e-01 -1.451292447745800018e-02 1.059544906020164490e-01 -1.335517875850200653e-02 7.798899710178375244e-02 2.167101502418518066e-01 1.811846941709518433e-01 8.881246321834623814e-04 -9.093175083398818970e-02 -8.614690601825714111e-02 -1.371087431907653809e-01 -2.656598687171936035e-01
-2.940959036350250244e-01 -1.445097327232360840e-01 -2.198047637939453125e-01 -2.503042817115783691e-01 -1.491491645574569702e-01 7.071829587221145630e-02 6.517729163169860840e-02 1.500978469848632812e-01 -2.599218189716339111e-01 -6.968785077333450317e-02 9.370417892932891846e-02 1.467496901750564575e-01 -6.655263155698776245e-02 3.459030389785766602e-02 -3.986396268010139465e-02 1.942817270755767822e-01 -2.133048698306083679e-02 1.405407339334487915e-01 2.528591454029083252e-01 -7.665134500712156296e-03 1.925276964902877808e-01 -4.662985727190971375e-02 1.369362622499465942e-01 -1.817399077117443085e-02 -1.002111509442329407e-01 3.736554980278015137e-01 -1.792306602001190186e-01 -1.527276039123535156e-01 -3.586880266666412354e-01 1.237359642982482910e-01 2.706860005855560303e-01 -1.227490529417991638e-01
-6.484321504831314087e-02 1.327758133411407471e-01 -1.516204923391342163e-01 -2.944447658956050873e-02 5.476386845111846924e-02 -2.244517058134078979e-01 6.295334547758102417e-02 1.684865206480026245e-01 -4.837241768836975098e-02 1.056875959038734436e-01 -3.003637678921222687e-02 6.121878698468208313e-02 -2.505388557910919189e-01 2.003754824399948120e-01 4.665507748723030090e-02 3.150720596313476562e-01 -6.265819817781448364e-02 -2.288729399442672729e-01 2.147380560636520386e-01 -1.017847210168838501e-01 4.727533757686614990e-01 1.096511855721473694e-01 1.551080793142318726e-01 1.246990039944648743e-01 -1.007664576172828674e-01 -7.103405147790908813e-02 1.961098760366439819e-01 1.671915650367736816e-01 6.806318461894989014e-02 -3.084991313517093658e-02 7.709591090679168701e-02 -4.062096774578094482e-01
1.234695687890052795e-01 -2.366537153720855713e-01 -2.711788713932037354e-01 6.497780233621597290e-02 -4.319748282432556152e-02 -1.654003858566284180e-01 1.554784476757049561e-01 1.725070327520370483e-01 -1.643911190330982208e-02 -1.044371277093887329e-01 1.626562178134918213e-01 3.745636641979217529e-01 -1.617652550339698792e-02 -2.809330224990844727e-01 1.287658959627151489e-01 1.120493933558464050e-01 2.160246074199676514e-01 9.132245928049087524e-02 1.253440082073211670e-01 -6.486948579549789429e-02 -1.223135069012641907e-01 -3.322589397430419922e-02 -1.789691448211669922e-01 2.330096811056137085e-02 7.414469961076974869e-03 6.902056187391281128e-02 1.190201751887798309e-02 -5.611462518572807312e-02 -4.823679029941558838e-01 1.254659444093704224e-01 -1.155704632401466370e-01 -2.968705594539642334e-01
-8.057440072298049927e-02 -3.005075268447399139e-02 2.095337510108947754e-01 -1.254689693450927734e-01 -3.194387257099151611e-01 -1.480658948421478271e-01 1.139376387000083923e-01 1.679629832506179810e-01 -3.019884824752807617e-01 8.584025502204895020e-02 -1.675796061754226685e-01 2.237665504217147827e-01 -1.071108430624008179e-01 -1.208379585295915604e-02 2.313765883445739746e-01 7.825197279453277588e-02 -1.129747927188873291e-01 -1.181588321924209595e-02 1.588239669799804688e-01 -1.153558567166328430e-01 3.139595389366149902e-01 1.521098762750625610e-01 -4.209894686937332153e-02 2.041958719491958618e-01 1.183175761252641678e-02 1.807201206684112549e-01 2.686543464660644531e-01 -1.090893894433975220e-01 -3.319402337074279785e-01 7.648321986198425293e-02 1.660254150629043579e-01 -2.066821306943893433e-01
-9.954070299863815308e-02 -9.075083653442561626e-04 -4.120625928044319153e-02 1.003492176532745361e-01 4.728489816188812256e-01 -9.589979797601699829e-02 -2.283896133303642273e-02 1.570793241262435913e-01 -1.849801540374755859e-01 -3.456281498074531555e-02 6.089357659220695496e-02 1.636405587196350098e-01 -6.542477756738662720e-02 -7.884744554758071899e-02 -1.344898343086242676e-01 3.326021432876586914e-01 6.160744652152061462e-02 7.346492260694503784e-02 2.777016162872314453e-01 -1.648257076740264893e-01 3.668261468410491943e-01 -3.399415314197540283e-02 1.204927638173103333e-01 1.857500672340393066e-01 -2.033131569623947144e-01 -1.486264914274215698e-01 1.172340475022792816e-02 6.818548589944839478e-02 -1.729813516139984131e-01 -1.409099996089935303e-01 1.658223569393157959e-01 -2.674546837806701660e-01
4.355767369270324707e-02 1.373292952775955200e-01 -1.049253121018409729e-01 -1.934861019253730774e-02 2.007766366004943848e-01 -3.020077049732208252e-01 -1.003564614802598953e-02 3.913921490311622620e-02 -2.710283100605010986e-01 6.919280439615249634e-02 2.781913802027702332e-02 3.780816197395324707e-01 7.642310578376054764e-03 5.689383484423160553e-03 3.441704213619232178e-01 2.792248427867889404e-01 -6.395257264375686646e-02 5.561760626733303070e-03 1.136924251914024353e-01 -1.768101006746292114e-01 2.435557842254638672e-01 1.744307018816471100e-02 2.944645583629608154e-01 2.317890077829360962e-01 -2.454918436706066132e-02 7.294230163097381592e-02 -4.393830150365829468e-02 1.282345782965421677e-02 -8.808172494173049927e-02 -1.133177950978279114e-01 1.833146512508392334e-01 -3.250281810760498047e-01
9.407467208802700043e-03 6.321421265602111816e-02 1.031491383910179138e-01 2.131130546331405640e-01 -5.755913630127906799e-02 -1.703747734427452087e-02 -2.436526678502559662e-02 1.190849766135215759e-01 1.467405706644058228e-01 2.647812366485595703e-01 3.449563384056091309e-01 2.497952431440353394e-01 -2.695747092366218567e-02 5.448688194155693054e-02 -1.349206119775772095e-01 2.568996548652648926e-01 -2.088238112628459930e-02 3.383370116353034973e-02 3.411306068301200867e-02 8.212609589099884033e-02 4.999804496765136719e-02 5.609826743602752686e-02 2.497343868017196655e-01 4.059339687228202820e-02 -2.987674474716186523e-01 -7.787728309631347656e-02 4.846040904521942139e-02 -2.044616788625717163e-01 -3.353968560695648193e-01 4.442529007792472839e-02 3.513308763504028320e-01 -3.225218653678894043e-01
-1.447984725236892700e-01 -3.452340662479400635e-01 -2.417308539152145386e-01 6.067248061299324036e-02 1.394947171211242676e-01 -1.739221215248107910e-01 -8.931946940720081329e-03 1.101241782307624817e-01 -2.090902179479598999e-01 2.805763781070709229e-01 -7.921644300222396851e-02 -3.089629858732223511e-02 -1.368522047996520996e-01 1.143098026514053345e-01 -1.694736331701278687e-01 1.931380480527877808e-01 4.277855530381202698e-02 5.918825417757034302e-02 9.674594551324844360e-02 -7.756813615560531616e-02 3.412651643157005310e-02 -5.816493928432464600e-02 -2.263498902320861816e-01 -1.276989579200744629e-01 -9.566815197467803955e-02 7.091701030731201172e-02 2.726610302925109863e-01 1.316565573215484619e-01 6.928782910108566284e-02 6.727273762226104736e-02 2.672489583492279053e-01 -4.784558713436126709e-01
-3.757268190383911133e-02 4.392674192786216736e-02 8.914975821971893311e-02 1.676421463489532471e-01 -2.373707741498947144e-01 -2.776458300650119781e-02 -7.165619637817144394e-03 -1.281698644161224365e-01 -3.528262376785278320e-01 -7.287578284740447998e-02 -1.478833258152008057e-01 7.826011627912521362e-02 -3.607336804270744324e-02 -1.704722493886947632e-01 -4.217023402452468872e-02 -4.188020527362823486e-02 -7.176812272518873215e-03 -1.487755924463272095e-01 4.032922685146331787e-01 -6.476269662380218506e-02 2.920969128608703613e-01 -2.544538080692291260e-01 2.990384995937347412e-01 3.625447154045104980e-01 -1.650281064212322235e-02 5.858496204018592834e-02 1.155846193432807922e-01 -2.249160557985305786e-01 -2.144754230976104736e-01 -9.733264893293380737e-02 6.993596255779266357e-02 -8.576923608779907227e-02
4.716977942734956741e-03 -1.201264932751655579e-01 -6.260614842176437378e-02 5.061941966414451599e-02 -3.399176523089408875e-02 -3.245774507522583008e-01 1.367993503808975220e-01 -3.970302641391754150e-02 -8.453054726123809814e-02 2.450719242915511131e-03 -3.505694121122360229e-02 1.940133869647979736e-01 3.518649935722351074e-02 -2.513422667980194092e-01 1.754011809825897217e-01 2.071142792701721191e-01 -2.106670737266540527e-01 1.739163249731063843e-01 2.151777595281600952e-01 -9.530102461576461792e-02 2.474419176578521729e-01 -3.657259047031402588e-01 -4.952200874686241150e-02 4.715907275676727295e-01 -3.098087906837463379e-01 -1.109913885593414307e-01 -4.247724264860153198e-02 2.506438642740249634e-02 -5.321844667196273804e-02 -1.350410934537649155e-02 5.874295160174369812e-02 -3.364193066954612732e-02
9.374191612005233765e-02 -1.631878763437271118e-01 5.042053014039993286e-02 1.444003582000732422e-01 1.275980323553085327e-01 -1.733791381120681763e-01 -7.677672803401947021e-02 -7.310739159584045410e-02 -1.516417693346738815e-02 1.435649842023849487e-01 2.785864770412445068e-01 3.398654460906982422e-01 -1.752204596996307373e-01 3.048559129238128662e-01 5.451871082186698914e-02 3.324580490589141846e-01 1.981773525476455688e-01 7.027817517518997192e-02 5.234491825103759766e-02 -6.192667409777641296e-02 3.988069593906402588e-01 1.659320108592510223e-02 -8.680342137813568115e-02 1.040931642055511475e-01 7.750725746154785156e-02 -1.413387712091207504e-02 1.717689335346221924e-01 1.155052483081817627e-01 -1.249456629157066345e-01 1.781284809112548828e-01 1.405074894428253174e-01 -2.964628934860229492e-01
-2.565424442291259766e-01 -1.648916862905025482e-02 -2.671742141246795654e-01 -6.770509481430053711e-02 -6.710513494908809662e-03 2.472629956901073456e-02 -8.568785339593887329e-02 2.924029827117919922e-01 3.037740103900432587e-02 2.067958861589431763e-01 3.216912224888801575e-02 -2.849375456571578979e-02 -1.342285126447677612e-01 -2.808093428611755371e-01 -4.714047908782958984e-02 1.299224793910980225e-01 -1.942644268274307251e-01 2.748129330575466156e-02 1.414355933666229248e-01 -8.719977922737598419e-03 2.176281362771987915e-01 -3.421082496643066406e-01 -1.345891598612070084e-02 8.155392855405807495e-02 -2.308057546615600586e-01 8.029368519783020020e-02 -2.246882766485214233e-01 -7.592440396547317505e-02 -1.920000463724136353e-01 2.296487241983413696e-01 2.696141898632049561e-01 -3.080167174339294434e-01
5.370529741048812866e-02 -1.288094520568847656e-01 2.257483750581741333e-01 7.777689397335052490e-02 2.557162642478942871e-01 -5.149626731872558594e-02 -1.552576422691345215e-01 1.799466460943222046e-01 -1.571998894214630127e-01 1.636411398649215698e-01 7.306871563196182251e-02 2.405544519424438477e-01 -7.684853672981262207e-02 -7.962966337800025940e-03 -2.150953412055969238e-01 7.682958990335464478e-02 1.145047321915626526e-01 -2.368203103542327881e-01 6.137855723500251770e-02 -1.563304811716079712e-01 1.377488821744918823e-01 -1.300308853387832642e-01 3.944777697324752808e-02 -1.149604991078376770e-01 2.391439378261566162e-01 -1.068342477083206177e-02 1.604862660169601440e-01 2.200765907764434814e-01 -1.838833242654800415e-01 -5.542716383934020996e-02 2.918242812156677246e-01 -4.738708436489105225e-01
-7.594827562570571899e-02 -3.610547184944152832e-01 4.234632104635238647e-02 2.499957010149955750e-02 5.742751806974411011e-02 -1.231400892138481140e-01 2.016068398952484131e-01 1.624353528022766113e-01 -2.036302834749221802e-01 2.094673216342926025e-01 2.161584943532943726e-01 3.912520781159400940e-02 9.831910580396652222e-02 -1.252347230911254883e-01 -4.074267670512199402e-02 2.464071214199066162e-01 -7.254132628440856934e-02 -5.913362279534339905e-02 1.036947146058082581e-01 -2.573418319225311279e-01 1.303718239068984985e-01 -2.482898533344268799e-01 -1.033429875969886780e-01 -2.010056078433990479e-01 1.502134054899215698e-01 -2.812248766422271729e-01 1.776456981897354126e-01 -1.333673745393753052e-01 -2.276555597782135010e-01 2.632317543029785156e-01 2.192469984292984009e-01 -1.378023475408554077e-01
-5.233323201537132263e-02 -1.044874191284179688e-01 -3.204348729923367500e-03 -2.359208017587661743e-01 1.559966653585433960e-01 1.678487099707126617e-02 9.467229247093200684e-02 -2.758067250251770020e-01 -1.788295991718769073e-02 6.482362002134323120e-02 3.378876717761158943e-03 2.153602987527847290e-01 1.462759822607040405e-01 -3.503971397876739502e-01 -4.889103025197982788e-02 1.924433857202529907e-01 -1.641139388084411621e-01 -2.781784720718860626e-02 2.612222917377948761e-02 -1.293010562658309937e-01 3.368945121765136719e-01 -2.449587285518646240e-01 -8.689346164464950562e-02 2.810567021369934082e-01 5.540956929326057434e-02 1.595980860292911530e-02 -2.211296409368515015e-01 -9.163369238376617432e-02 -1.884339004755020142e-01 2.705262005329132080e-01 3.113901317119598389e-01 -1.228117942810058594e-01
2.383557409048080444e-01 1.553634065203368664e-03 -2.506611347198486328e-01 4.693009704351425171e-02 1.918868422508239746e-01 -7.556425034999847412e-02 1.160945072770118713e-01 -2.738476544618606567e-02 -1.156470999121665955e-01 7.534337043762207031e-02 1.231515258550643921e-01 2.089320868253707886e-01 -3.439659476280212402e-01 -1.482736319303512573e-01 -1.843146532773971558e-01 1.852065175771713257e-01 2.309015393257141113e-01 -7.606804370880126953e-02 2.279215306043624878e-01 -1.880225688219070435e-01 1.068325489759445190e-01 1.714979410171508789e-01 1.409050822257995605e-01 2.977691888809204102e-01 1.921136975288391113e-01 9.411241859197616577e-02 8.845621347427368164e-02 1.341875642538070679e-01 -1.282025128602981567e-02 2.548156976699829102e-01 2.804715633392333984e-01 -1.544282436370849609e-01
7.219438999891281128e-02 3.358353301882743835e-02 8.995863050222396851e-02 -1.318881660699844360e-01 -2.674547135829925537e-01 2.232994511723518372e-02 -5.401715263724327087e-02 3.720267862081527710e-02 -1.270357519388198853e-01 -5.360621958971023560e-02 1.268836706876754761e-01 2.075441181659698486e-01 -2.641100585460662842e-01 7.610210776329040527e-02 1.440585553646087646e-01 8.834738284349441528e-02 -7.471325993537902832e-02 1.350279748439788818e-01 3.685998320579528809e-01 4.532571136951446533e-02 3.050906360149383545e-01 -1.491492241621017456e-01 3.943043947219848633e-02 2.829488515853881836e-01 -9.975518286228179932e-02 -1.082364320755004883e-01 4.386523067951202393e-01 1.977560818195343018e-01 -2.606022953987121582e-01 2.374283224344253540e-02 -1.201312430202960968e-02 -1.704832464456558228e-01
-7.859530299901962280e-02 -1.620230674743652344e-01 -3.539088368415832520e-01 -2.552977502346038818e-01 -4.227830469608306885e-02 1.691623032093048096e-01 -1.931925304234027863e-02 -3.707277402281761169e-02 -1.381363570690155029e-01 -1.447231322526931763e-01 1.705597043037414551e-01 1.066138893365859985e-01 -7.844159007072448730e-02 1.758902072906494141e-01 -6.777435191906988621e-04 8.338437974452972412e-02 -1.152612715959548950e-01 -8.947131037712097168e-02 3.853609859943389893e-01 -9.888274967670440674e-02 3.330949544906616211e-01 -3.982470333576202393e-01 1.218951642513275146e-01 6.495738774538040161e-02 -1.665647923946380615e-01 -2.119529992341995239e-01 1.479831710457801819e-02 1.074471175670623779e-01 -8.086890913546085358e-03 1.417906284332275391e-01 1.893512755632400513e-01 -1.086589619517326355e-01
-1.371997594833374023e-01 -2.669345773756504059e-02 -6.561654061079025269e-02 2.711133360862731934e-01 -3.344973176717758179e-02 -2.796598970890045166e-01 1.393404603004455566e-01 -8.735003322362899780e-02 -2.393835484981536865e-01 2.982966601848602295e-01 -2.502824962139129639e-01 1.573156565427780151e-01 -1.264842003583908081e-01 3.326025232672691345e-02 -1.697030034847557545e-03 3.482073843479156494e-01 8.989904820919036865e-02 5.373368039727210999e-02 8.170362561941146851e-02 1.002362966537475586e-01 7.919832319021224976e-02 8.656591176986694336e-02 1.146964449435472488e-02 -8.177363127470016479e-02 -8.540588617324829102e-02 -2.714053988456726074e-01 1.580497026443481445e-01 6.876190751791000366e-02 1.019872799515724182e-01 -5.240992456674575806e-02 -8.398089557886123657e-02 -4.950863122940063477e-01
7.964990288019180298e-02 -5.684822052717208862e-02 -4.517902061343193054e-02 -5.165589973330497742e-02 1.691804826259613037e-02 -7.035713642835617065e-02 -4.454168956726789474e-03 4.652126133441925049e-02 8.828354626893997192e-02 -1.233288943767547607e-01 4.258471727371215820e-02 1.044693682342767715e-02 3.801563754677772522e-02 -2.648618221282958984e-01 5.154322087764739990e-02 -2.545131444931030273e-01 -1.223704442381858826e-01 -6.556109338998794556e-02 1.639797985553741455e-01 -4.407481253147125244e-01 7.937136292457580566e-02 -4.514113441109657288e-02 2.920410931110382080e-01 9.266272932291030884e-02 -9.902917593717575073e-02 5.094760563224554062e-04 1.043350249528884888e-01 6.897933036088943481e-02 -3.061110973358154297e-01 1.936728209257125854e-01 2.230698913335800171e-01 -5.150532722473144531e-01
9.557010233402252197e-02 1.632241718471050262e-02 1.440941393375396729e-01 -1.001652255654335022e-01 8.927252143621444702e-02 7.129339873790740967e-02 2.106267064809799194e-01 -1.761623658239841461e-02 3.201244398951530457e-02 3.674731776118278503e-02 2.568807601928710938e-01 2.376546859741210938e-01 -2.162965089082717896e-01 -8.112028241157531738e-02 1.981678754091262817e-01 3.872077167034149170e-02 -2.000569105148315430e-01 -1.732427924871444702e-01 3.713561892509460449e-01 9.566436707973480225e-02 7.564847916364669800e-02 2.583690583705902100e-01 2.215637415647506714e-01 -1.792984902858734131e-01 2.773281559348106384e-02 -1.997019536793231964e-02 8.933539688587188721e-02 -8.199808001518249512e-02 -2.138385921716690063e-01 2.248485088348388672e-01 4.030588567256927490e-01 -1.941112875938415527e-01
-1.321262270212173462e-01 -1.576894670724868774e-01 3.855345770716667175e-02 4.380953032523393631e-03 7.539676874876022339e-02 -3.652198985219001770e-02 3.186078369617462158e-01 9.912458807229995728e-02 -1.522144377231597900e-01 1.438791155815124512e-01 1.263416558504104614e-01 1.626291424036026001e-01 7.112462818622589111e-02 7.900227606296539307e-02 -8.426857739686965942e-02 1.692373603582382202e-01 -4.093325734138488770e-01 -3.654773831367492676e-01 9.530734270811080933e-02 -1.706994175910949707e-01 -1.227408554404973984e-02 3.989973291754722595e-02 -7.051960378885269165e-02 -7.504912209697067738e-04 -2.487608790397644043e-02 -1.460940092802047729e-01 1.739297360181808472e-01 5.027005076408386230e-02 -1.643942147493362427e-01 -2.529874444007873535e-02 3.664965629577636719e-01 -3.764325380325317383e-01
7.349290698766708374e-02 -1.065811887383460999e-01 1.836803853511810303e-01 -7.053316384553909302e-02 -2.693290710449218750e-01 -2.890167832374572754e-01 8.403563499450683594e-02 6.425091624259948730e-02 -2.403579652309417725e-01 5.310324206948280334e-02 -1.856009811162948608e-01 1.962020695209503174e-01 -1.453153789043426514e-01 -1.244836375117301941e-01 3.166785538196563721e-01 1.325015127658843994e-01 -4.669650271534919739e-02 9.814567863941192627e-03 2.707177102565765381e-01 -7.860699295997619629e-02 3.185483515262603760e-01 9.459102153778076172e-02 -1.546292304992675781e-01 6.333776563405990601e-02 -1.521971821784973145e-01 -4.755162820219993591e-02 1.611583530902862549e-01 7.382278144359588623e-02 -3.373316824436187744e-01 2.567708790302276611e-01 4.333724081516265869e-02 -1.753336191177368164e-01
1.172184571623802185e-01 1.861554384231567383e-01 -6.675926595926284790e-02 6.976521015167236328e-02 3.500994294881820679e-02 -1.483137607574462891e-01 -4.340226575732231140e-02 1.818726211786270142e-01 -3.235574364662170410e-01 4.431203380227088928e-02 1.333008706569671631e-01 1.297586858272552490e-01 -5.661316681653261185e-03 1.950403153896331787e-01 2.264935821294784546e-01 3.610475957393646240e-01 6.526713818311691284e-02 -1.248314157128334045e-01 1.681174039840698242e-01 -1.158057153224945068e-01 3.909919559955596924e-01 -1.225015223026275635e-01 -2.681042626500129700e-02 -3.626639023423194885e-02 1.499015931040048599e-02 3.308787941932678223e-02 -7.214257121086120605e-02 -7.056063413619995117e-02 -5.403362214565277100e-02 -8.394910953938961029e-03 1.987172365188598633e-01 -4.875420033931732178e-01
8.920438587665557861e-02 -2.133047431707382202e-01 -1.742589771747589111e-01 -2.526128850877285004e-02 -2.301300317049026489e-01 -7.176958769559860229e-02 -5.917621310800313950e-03 2.331200800836086273e-02 -2.472526133060455322e-01 8.079354465007781982e-02 2.967551052570343018e-01 3.396483957767486572e-01 -2.661514282226562500e-01 4.672513902187347412e-02 -3.919111564755439758e-02 -1.030687987804412842e-01 -1.284024864435195923e-01 -1.128290146589279175e-01 7.462545484304428101e-02 -1.796908527612686157e-01 1.888142079114913940e-01 -2.286672741174697876e-01 2.845841348171234131e-01 4.605580493807792664e-02 2.338983267545700073e-01 -1.045457273721694946e-02 2.179083973169326782e-02 1.133836284279823303e-01 3.515590354800224304e-02 -2.425578087568283081e-01 1.562339514493942261e-01 -3.314111232757568359e-01
5.435494706034660339e-02 -1.323135495185852051e-01 8.882776647806167603e-02 6.615441292524337769e-02 -4.735194519162178040e-02 -6.567364931106567383e-02 1.704942137002944946e-01 -1.090099513530731201e-01 -1.957847326993942261e-01 -2.213052511215209961e-01 -1.079500094056129456e-01 1.634244322776794434e-01 -6.640516221523284912e-02 -3.837778046727180481e-02 -3.171101445332169533e-03 -1.250531524419784546e-01 -4.852505773305892944e-02 1.330781448632478714e-02 2.196135669946670532e-01 -1.503746658563613892e-01 2.290801852941513062e-01 6.719209253787994385e-03 -6.787227839231491089e-02 -2.456331700086593628e-01 8.462580293416976929e-02 7.485921680927276611e-02 1.945126652717590332e-01 3.880707547068595886e-02 -3.246699571609497070e-01 -1.949172466993331909e-01 1.450086981058120728e-01 -6.043087244033813477e-01
-1.503959149122238159e-01 -2.300206199288368225e-02 -2.031523883342742920e-01 -3.651666268706321716e-02 -5.077197030186653137e-02 -3.225151300430297852e-01 1.463019847869873047e-01 -1.069266125559806824e-01 -2.270384505391120911e-02 2.924185991287231445e-01 7.900111377239227295e-02 1.212627738714218140e-01 -5.536639690399169922e-02 -1.976815611124038696e-01 -3.326820209622383118e-02 -9.234540164470672607e-02 1.634681969881057739e-01 -1.303837746381759644e-01 2.399661839008331299e-01 4.411504790186882019e-02 -2.612636797130107880e-02 -1.929549574851989746e-01 5.842870473861694336e-02 -8.260381221771240234e-02 -2.266890183091163635e-02 -1.651112884283065796e-01 3.738340437412261963e-01 -2.058932185173034668e-01 -4.025762379169464111e-01 1.889394372701644897e-01 2.704012989997863770e-01 -6.215436756610870361e-02
-8.295506238937377930e-02 -8.072093129158020020e-02 9.940620511770248413e-02 8.744469285011291504e-02 -3.441452607512474060e-02 -2.797607183456420898e-01 9.198036044836044312e-02 1.430519670248031616e-01 -2.653363943099975586e-01 8.242542296648025513e-02 -1.356416195631027222e-01 3.048308789730072021e-01 -1.353788673877716064e-01 -2.038341164588928223e-01 2.130203098058700562e-01 1.196731701493263245e-01 -2.042144685983657837e-01 1.689568161964416504e-01 1.568572074174880981e-01 4.334541445132344961e-04 3.705116808414459229e-01 -3.179704248905181885e-01 -8.287660777568817139e-02 2.283846437931060791e-01 -1.885552704334259033e-01 2.495259046554565430e-01 9.998185560107231140e-03 1.155053731054067612e-02 1.453825384378433228e-01 3.505418077111244202e-02 -6.274079531431198120e-02 -1.897080242633819580e-01
1.550032496452331543e-01 -1.291078180074691772e-01 -1.280019134283065796e-01 -2.384421378374099731e-01 -2.826473116874694824e-02 -1.132583022117614746e-01 1.892695277929306030e-01 1.176908463239669800e-01 -3.187289237976074219e-01 -9.807116538286209106e-02 1.751095205545425415e-01 2.031046450138092041e-01 -1.455642133951187134e-01 -1.238752007484436035e-01 5.341682699508965015e-04 -1.576671004295349121e-01 3.350141942501068115e-01 1.216128244996070862e-01 1.985974609851837158e-01 8.407661318778991699e-02 3.479867279529571533e-01 -2.547929286956787109e-01 1.928176134824752808e-01 1.344026476144790649e-01 9.353329986333847046e-02 7.481510937213897705e-02 2.173200249671936035e-01 -3.532092273235321045e-02 -2.410460263490676880e-01 -8.572060614824295044e-02 8.600296825170516968e-02 -1.667077839374542236e-01
-1.016748249530792236e-01 -3.489738106727600098e-01 -1.732391119003295898e-01 -4.808791726827621460e-02 -1.226170063018798828e-01 3.538332283496856689e-01 2.397897541522979736e-01 1.123334467411041260e-01 -1.339602023363113403e-01 2.696497440338134766e-01 7.505023479461669922e-02 9.172739833593368530e-02 -1.336138099431991577e-01 4.578312858939170837e-02 6.778742372989654541e-02 -1.655622385442256927e-02 -1.497388035058975220e-01 -1.386241912841796875e-01 1.353998482227325439e-01 1.944994926452636719e-02 3.291786909103393555e-01 6.475250120274722576e-04 2.014226280152797699e-02 -1.510965824127197266e-01 -1.207318902015686035e-01 -2.001816183328628540e-01 3.721716403961181641e-01 2.960784547030925751e-02 8.842926472425460815e-02 4.941078275442123413e-02 2.108906507492065430e-01 -2.344479262828826904e-01
5.966374650597572327e-02 -1.700519621372222900e-01 1.200250908732414246e-01 2.566174864768981934e-01 1.749705970287322998e-01 -2.337817996740341187e-01 -1.362162530422210693e-01 -9.237850457429885864e-02 5.898066610097885132e-02 1.015520617365837097e-01 2.722978591918945312e-01 2.956760525703430176e-01 -1.795963346958160400e-01 1.092972159385681152e-01 5.736857280135154724e-02 4.079292714595794678e-01 1.453288644552230835e-01 -8.428493887186050415e-02 1.719774305820465088e-01 9.078113734722137451e-02 2.753070890903472900e-01 -3.168087452650070190e-02 -1.735693216323852539e-01 8.254410326480865479e-02 1.113272737711668015e-03 6.997995078563690186e-04 2.193459272384643555e-01 1.298986375331878662e-01 3.324593650177121162e-03 1.215789467096328735e-01 1.525099724531173706e-01 -3.206671774387359619e-01
-1.165074780583381653e-01 -4.098013639450073242e-01 1.850371658802032471e-01 -7.147337496280670166e-02 -1.294023990631103516e-01 -9.985941648483276367e-02 -1.210818663239479065e-01 -1.786740422248840332e-01 -7.000263780355453491e-02 2.937586307525634766e-01 -8.976230025291442871e-02 4.230553284287452698e-02 -1.222993899136781693e-02 1.041821315884590149e-01 1.222428604960441589e-01 9.223821014165878296e-02 2.660626545548439026e-02 9.521371871232986450e-02 3.626768589019775391e-01 -1.168458461761474609e-01 2.479635179042816162e-01 -3.390098735690116882e-02 2.550154924392700195e-01 -6.972604244947433472e-02 2.147150337696075439e-01 1.413237899541854858e-01 1.085182055830955505e-01 -1.086620986461639404e-01 4.136192798614501953e-02 1.028794795274734497e-01 -1.192049384117126465e-01 -4.082758426666259766e-01
-9.722907841205596924e-02 -8.690612763166427612e-02 1.264707297086715698e-01 1.653177887201309204e-01 1.216359362006187439e-01 -8.606608025729656219e-03 1.049665883183479309e-01 -1.587326824665069580e-01 -4.260429367423057556e-02 -8.594055473804473877e-02 8.473068475723266602e-02 4.274550974369049072e-01 -4.706022515892982483e-02 9.437352418899536133e-02 -2.174758762121200562e-01 -3.387433663010597229e-02 -1.568771004676818848e-01 2.052313275635242462e-02 2.166062444448471069e-01 -4.736645205412060022e-04 1.345404535531997681e-01 -3.479401767253875732e-02 1.532953679561614990e-01 -2.106636203825473785e-02 2.479230016469955444e-01 2.727946937084197998e-01 1.099232137203216553e-01 -4.346883669495582581e-02 -3.761568963527679443e-01 -5.906906723976135254e-02 1.290810257196426392e-01 -4.507967531681060791e-01
-1.879091113805770874e-01 -2.014603763818740845e-01 -2.782166190445423126e-02 -3.230677247047424316e-01 -1.201060041785240173e-01 -5.002171918749809265e-02 -8.605206757783889771e-02 -3.830103576183319092e-02 -1.574344784021377563e-01 1.605122983455657959e-01 -5.731430649757385254e-02 8.363832533359527588e-02 -2.751965522766113281e-01 -2.206725031137466431e-01 -2.739475853741168976e-02 2.344824075698852539e-01 4.616330191493034363e-02 -5.326278880238533020e-02 4.482880830764770508e-01 -4.449040628969669342e-03 3.415305167436599731e-02 1.086914241313934326e-01 -6.107698660343885422e-03 -4.371324926614761353e-02 -2.414498291909694672e-02 -2.547911107540130615e-01 4.546204116195440292e-03 -3.096520900726318359e-01 -2.752679288387298584e-01 3.510922938585281372e-02 2.784793078899383545e-01 -1.237929612398147583e-01
7.546042650938034058e-02 -8.164116740226745605e-02 6.773769110441207886e-02 1.205861642956733704e-01 6.753339897841215134e-03 -2.217601388692855835e-01 -1.071185097098350525e-01 -7.032931596040725708e-02 -1.806728690862655640e-01 1.168711185455322266e-01 2.424443513154983521e-02 2.144023030996322632e-01 -2.523172646760940552e-02 1.936427503824234009e-01 2.037532478570938110e-01 5.174612402915954590e-01 -3.304814174771308899e-02 -1.146956235170364380e-01 2.068072110414505005e-01 -1.385303586721420288e-01 3.648023009300231934e-01 -8.606915175914764404e-02 -2.477824129164218903e-02 5.684872344136238098e-02 5.448329076170921326e-02 1.287320703268051147e-01 -8.257244527339935303e-02 -1.291817873716354370e-01 4.621212184429168701e-02 -6.752581149339675903e-02 2.349466532468795776e-01 -3.702847361564636230e-01
9.236404299736022949e-02 -1.465570479631423950e-01 -7.480921596288681030e-02 2.123276740312576294e-01 -9.640731662511825562e-02 -1.835049390792846680e-01 2.645811736583709717e-01 2.026208937168121338e-01 -2.640759348869323730e-01 2.233501672744750977e-01 -1.149912402033805847e-01 2.297982722520828247e-01 -1.162904798984527588e-01 -2.914400100708007812e-01 1.980863213539123535e-01 2.265696078538894653e-01 -9.134434163570404053e-02 -5.199404805898666382e-02 2.832412347197532654e-02 -9.506056457757949829e-02 3.645614981651306152e-01 7.788626104593276978e-02 2.574082612991333008e-01 -2.137149125337600708e-02 1.664672344923019409e-01 -2.154972031712532043e-02 1.587734520435333252e-01 3.375611081719398499e-02 8.068585395812988281e-02 1.153359040617942810e-01 -1.610874980688095093e-01 -2.524685859680175781e-01
-6.221086904406547546e-02 -7.518716156482696533e-03 7.671143859624862671e-02 -9.735295921564102173e-02 -1.298941969871520996e-01 2.574459314346313477e-01 6.245058029890060425e-02 -6.000338122248649597e-02 2.031257189810276031e-02 9.347384795546531677e-03 3.086143732070922852e-01 1.665469259023666382e-01 -8.363847434520721436e-02 -4.070225730538368225e-02 4.737277328968048096e-02 3.392849117517471313e-02 1.692279130220413208e-01 -6.682872027158737183e-02 3.243782520294189453e-01 2.035073749721050262e-02 3.615887463092803955e-01 1.866967789828777313e-02 2.136931568384170532e-01 2.627651393413543701e-01 -4.029712975025177002e-01 3.272660449147224426e-02 2.382965832948684692e-01 -3.259870409965515137e-02 -1.734610050916671753e-01 7.447656989097595215e-02 2.117016464471817017e-01 -2.612066268920898438e-01
7.401104271411895752e-02 -2.387279123067855835e-01 8.284424245357513428e-02 2.363476157188415527e-02 7.101596891880035400e-02 -9.281221777200698853e-02 -2.125078439712524414e-01 4.453337788581848145e-01 2.139575034379959106e-02 1.654944568872451782e-01 1.799431443214416504e-01 3.089738488197326660e-01 -8.294058591127395630e-02 -1.460006833076477051e-01 -1.122543867677450180e-02 1.157355904579162598e-01 -3.788439929485321045e-02 -7.670253515243530273e-02 -7.203780859708786011e-02 -2.992750704288482666e-01 3.060183720663189888e-03 -1.266886573284864426e-02 8.579224348068237305e-03 -6.246449425816535950e-02 -2.274773828685283661e-02 2.313813753426074982e-02 3.621613606810569763e-02 1.468269526958465576e-01 -1.916317045688629150e-01 1.187153086066246033e-01 1.861837953329086304e-01 -5.098451972007751465e-01
1.763149946928024292e-01 -1.863784193992614746e-01 1.099848970770835876e-01 5.592150148004293442e-03 -3.096815943717956543e-01 -1.102989353239536285e-02 -1.392332315444946289e-01 -1.215648604556918144e-03 -8.900540322065353394e-02 1.430391669273376465e-01 -1.078168489038944244e-02 1.519781351089477539e-01 -2.555623650550842285e-01 2.807954847812652588e-01 2.090387642383575439e-01 1.623300760984420776e-01 -1.102033853530883789e-01 -4.226006194949150085e-02 2.775487601757049561e-01 -8.511458337306976318e-02 1.791151165962219238e-01 -1.206636577844619751e-01 -6.645584106445312500e-02 1.664378941059112549e-01 -1.875209212303161621e-01 -2.732409238815307617e-01 2.546099126338958740e-01 2.850423157215118408e-01 -1.260392963886260986e-01 9.904960542917251587e-02 5.334979388862848282e-03 -2.867760956287384033e-01
1.264362335205078125e-01 2.564340271055698395e-02 -3.731069341301918030e-02 1.023866832256317139e-01 1.535849552601575851e-02 -3.205737844109535217e-02 -2.328623086214065552e-01 9.295123070478439331e-02 -8.474690467119216919e-02 2.012087702751159668e-01 2.131944149732589722e-01 1.843820065259933472e-01 -1.245438470505177975e-03 4.753929376602172852e-02 -1.342760398983955383e-03 -1.177202910184860229e-01 -3.064564242959022522e-02 -5.766943097114562988e-03 4.677649140357971191e-01 -2.225453406572341919e-01 2.909015715122222900e-01 -1.493754684925079346e-01 2.388289421796798706e-01 -2.372732907533645630e-01 3.395395120605826378e-03 -2.459276095032691956e-02 1.659822165966033936e-01 -5.843391269445419312e-02 2.021471858024597168e-01 2.342265248298645020e-01 -6.655339151620864868e-02 -3.778922557830810547e-01
-3.521771356463432312e-02 -4.524849057197570801e-01 -1.640742719173431396e-01 3.065973892807960510e-02 2.768694981932640076e-02 3.238101303577423096e-02 -8.114405721426010132e-02 9.280560165643692017e-02 -1.038314923644065857e-01 9.690479189157485962e-02 1.737552136182785034e-01 -1.293470859527587891e-01 -1.182766407728195190e-01 1.215530186891555786e-01 5.844834819436073303e-02 1.590142250061035156e-01 1.984371989965438843e-01 -7.576218247413635254e-02 1.664327085018157959e-01 -2.149302065372467041e-01 2.365186363458633423e-01 2.703072689473628998e-02 1.624211370944976807e-01 -5.543005466461181641e-02 8.482142537832260132e-02 3.070202842354774475e-02 1.012550145387649536e-01 -3.338564038276672363e-01 -3.500875234603881836e-01 -1.576137840747833252e-01 3.633953258395195007e-02 -3.753322064876556396e-01
-2.394987344741821289e-01 -1.304849088191986084e-01 2.302168309688568115e-01 -1.105204224586486816e-01 -2.044639289379119873e-01 -7.271033525466918945e-02 2.044401764869689941e-01 3.041485548019409180e-01 -4.409285262227058411e-03 -1.392425596714019775e-01 7.854682952165603638e-02 2.384555339813232422e-01 4.351144284009933472e-02 -1.475715786218643188e-01 2.247072756290435791e-01 5.549099296331405640e-02 -1.803384274244308472e-01 1.191717199981212616e-02 4.295389056205749512e-01 -1.118749901652336121e-01 9.415008127689361572e-02 3.102518618106842041e-02 -8.231018483638763428e-02 2.801350355148315430e-01 -3.786347061395645142e-02 -4.120782017707824707e-02 2.603577673435211182e-01 -6.377586722373962402e-02 -1.433822214603424072e-01 2.771456539630889893e-01 1.179042011499404907e-01 -9.114502370357513428e-02
-1.232041269540786743e-01 -2.321366816759109497e-01 -4.533873498439788818e-01 6.756398081779479980e-02 -9.118887782096862793e-02 2.475677579641342163e-01 1.895566284656524658e-01 5.513223633170127869e-02 -1.822310537099838257e-01 1.742895096540451050e-01 4.373731464147567749e-02 2.350972965359687805e-02 -4.698126390576362610e-02 -1.252292394638061523e-01 -8.202468603849411011e-02 1.204787939786911011e-01 -3.698572218418121338e-01 -4.467323422431945801e-02 1.359551101922988892e-01 1.360568106174468994e-01 1.351821720600128174e-01 3.377971425652503967e-02 2.588677592575550079e-02 1.313544958829879761e-01 1.160976439714431763e-01 -1.216468885540962219e-01 1.400299221277236938e-01 -1.147496700286865234e-01 -2.125382870435714722e-01 6.716921925544738770e-02 3.865402638912200928e-01 -1.837758272886276245e-01
-8.776568621397018433e-02 5.688353255391120911e-02 3.796563670039176941e-02 -7.627002149820327759e-02 -1.342518478631973267e-01 1.846786960959434509e-02 -6.368285394273698330e-04 8.155433833599090576e-02 -2.286053746938705444e-01 4.492793679237365723e-01 1.038259565830230713e-01 2.304092980921268463e-02 -1.949964463710784912e-01 -8.148291707038879395e-02 4.154159128665924072e-02 -6.861556321382522583e-02 -3.998159170150756836e-01 1.595233753323554993e-02 1.644281148910522461e-01 -8.300486952066421509e-02 8.104956150054931641e-02 -9.724386781454086304e-02 7.734626531600952148e-02 2.312341481447219849e-01 9.260065108537673950e-02 -5.668951943516731262e-02 2.521885335445404053e-01 -1.357602030038833618e-01 1.593006998300552368e-01 1.947413831949234009e-01 4.408937990665435791e-01 -1.387417912483215332e-01
-1.129073351621627808e-01 -1.245046928524971008e-01 -6.817520409822463989e-02 -2.060558348894119263e-01 -7.168582826852798462e-02 -3.186346590518951416e-02 3.555389940738677979e-01 -1.506863534450531006e-01 -2.265642583370208740e-01 1.338889300823211670e-01 2.326940745115280151e-02 2.996612489223480225e-01 1.784098707139492035e-02 4.966378584504127502e-02 1.475572139024734497e-01 -2.873355746269226074e-01 -9.931378066539764404e-03 -6.309900432825088501e-02 1.286299433559179306e-02 -2.179509028792381287e-02 3.821479976177215576e-01 -1.221996620297431946e-01 2.385727912187576294e-01 -1.434405744075775146e-01 -3.573322668671607971e-02 -9.972581174224615097e-04 2.658523619174957275e-01 3.551177307963371277e-02 -2.553536295890808105e-01 -1.245505660772323608e-01 2.606419920921325684e-01 -1.939275115728378296e-01
9.889207780361175537e-03 -1.823438145220279694e-02 4.446467384696006775e-02 2.432646751403808594e-01 -3.710788488388061523e-02 2.929621189832687378e-02 2.202500998973846436e-01 -1.085190381854772568e-02 -3.409010171890258789e-02 3.350632488727569580e-01 1.352357864379882812e-01 -3.038276731967926025e-01 2.989393100142478943e-02 -2.817987930029630661e-03 -8.724623359739780426e-03 4.084311798214912415e-02 1.469344198703765869e-01 -7.597185671329498291e-02 -5.261647049337625504e-03 1.472255289554595947e-01 2.373778820037841797e-01 -1.551329344511032104e-01 2.222814857959747314e-01 -1.508521437644958496e-01 -7.088879495859146118e-02 5.488213151693344116e-02 7.115003466606140137e-02 -1.252511143684387207e-02 -3.348810672760009766e-01 8.307576179504394531e-02 3.843439519405364990e-01 -4.233300983905792236e-01
6.789459288120269775e-02 2.446773834526538849e-02 1.150372698903083801e-01 2.048126459121704102e-01 -1.883142143487930298e-01 -1.552202552556991577e-01 -1.053025666624307632e-02 1.487259268760681152e-01 -9.214417636394500732e-02 2.921823263168334961e-01 3.151548504829406738e-01 2.073470801115036011e-01 -7.503645867109298706e-02 1.083953380584716797e-01 -8.917094767093658447e-02 2.980629205703735352e-01 -7.044509798288345337e-02 2.041379064321517944e-01 1.157773435115814209e-01 1.152617782354354858e-01 -3.190087899565696716e-02 -8.414482325315475464e-02 3.043823540210723877e-01 3.724514245986938477e-01 9.063626080751419067e-02 -7.452160120010375977e-02 2.903814315795898438e-01 -1.037146374583244324e-01 6.191708147525787354e-03 5.934378877282142639e-02 1.224168464541435242e-01 -2.594051957130432129e-01
2.360494732856750488e-01 -6.474788486957550049e-02 1.155476644635200500e-01 -3.876364976167678833e-02 1.170893087983131409e-01 -4.622823372483253479e-02 -2.027695029973983765e-01 -7.378341257572174072e-02 -6.554435938596725464e-02 9.427420794963836670e-03 -3.416346386075019836e-02 2.751039564609527588e-01 -1.322506815195083618e-01 7.286480814218521118e-02 -8.627650886774063110e-02 2.511131465435028076e-01 3.979276493191719055e-02 -1.343028545379638672e-01 1.365332305431365967e-01 -7.373351603746414185e-02 2.496705651283264160e-01 1.627405285835266113e-01 2.229459397494792938e-02 1.731779724359512329e-01 -9.095317684113979340e-03 1.084422841668128967e-01 3.213702738285064697e-01 1.639887243509292603e-01 -1.001828461885452271e-01 3.306152820587158203e-01 2.284311354160308838e-01 -4.601621031761169434e-01
-4.635300487279891968e-02 9.718825668096542358e-02 -3.259956091642379761e-02 1.673448234796524048e-01 1.363912075757980347e-01 -1.549156755208969116e-01 4.898352548480033875e-02 2.248952910304069519e-02 -1.001666933298110962e-01 5.611503869295120239e-02 -1.743369400501251221e-01 2.826615571975708008e-01 -1.801506802439689636e-02 -1.440002471208572388e-01 2.100929021835327148e-01 2.044640928506851196e-01 1.852553635835647583e-01 -8.133917301893234253e-02 2.578088343143463135e-01 1.664112508296966553e-01 3.467757701873779297e-01 -1.704825758934020996e-01 1.085050404071807861e-01 2.550441920757293701e-01 -1.907238662242889404e-01 3.930050134658813477e-02 2.878486514091491699e-01 -9.090041741728782654e-03 3.254116475582122803e-01 1.830382645130157471e-02 9.566182643175125122e-02 -2.930578291416168213e-01
-2.681408636271953583e-02 -3.556046187877655029e-01 -1.415115445852279663e-01 -3.877976909279823303e-02 3.762011229991912842e-02 -1.554456204175949097e-01 1.177784502506256104e-01 2.923129871487617493e-02 -2.120051532983779907e-01 3.919028639793395996e-01 -6.121136993169784546e-02 1.109762564301490784e-01 2.049823850393295288e-01 2.571444958448410034e-02 -1.216514036059379578e-02 9.186805039644241333e-02 -2.227296978235244751e-01 -1.476734876632690430e-01 3.737952709197998047e-01 -2.370169162750244141e-01 1.136519163846969604e-01 -1.892780326306819916e-02 1.789272576570510864e-01 2.812144160270690918e-01 8.876954670995473862e-04 -1.927653104066848755e-01 -8.425804972648620605e-02 -1.657621264457702637e-01 -6.841252744197845459e-02 -6.596393883228302002e-02 2.172013074159622192e-01 -1.596797853708267212e-01
6.899589207023382187e-03 5.654279515147209167e-02 -3.828915953636169434e-02 9.217338263988494873e-02 -1.347064673900604248e-01 -1.633916422724723816e-02 2.520502805709838867e-01 2.956342101097106934e-01 -8.416895568370819092e-02 2.822533845901489258e-01 -9.181026369333267212e-02 -3.295687958598136902e-02 -1.757790148258209229e-01 -1.800487339496612549e-01 -2.618893086910247803e-01 1.404900550842285156e-01 -1.560529023408889771e-01 -1.970295161008834839e-01 8.938850462436676025e-02 -3.022214770317077637e-01 2.287499159574508667e-01 -3.593452572822570801e-01 -5.161057040095329285e-02 -2.091908827424049377e-02 -2.402188032865524292e-01 -3.292758390307426453e-02 1.686758548021316528e-01 8.125616610050201416e-02 8.157421648502349854e-02 -2.438937872648239136e-02 1.352697908878326416e-01 -3.210870921611785889e-01
7.209072820842266083e-03 -3.235749900341033936e-01 -2.553087770938873291e-01 1.099723130464553833e-01 1.288575828075408936e-01 -2.162741273641586304e-01 1.973921209573745728e-01 3.966110199689865112e-02 -9.739060699939727783e-02 4.016486704349517822e-01 -8.284267783164978027e-02 4.397899657487869263e-02 -2.435914129018783569e-01 -1.216258108615875244e-01 -3.860637545585632324e-02 -6.152817513793706894e-03 -2.067761868238449097e-01 -3.710272908210754395e-01 4.270657524466514587e-02 -1.362713426351547241e-01 2.766244113445281982e-01 -1.013176292181015015e-01 -1.281424015760421753e-01 1.148285418748855591e-01 -2.836193703114986420e-02 4.450123757123947144e-02 1.699054837226867676e-01 -3.570588305592536926e-02 -2.321486920118331909e-01 1.598979830741882324e-01 1.487253159284591675e-01 -8.416025340557098389e-02
-4.276860505342483521e-02 -1.423176825046539307e-01 1.671232432126998901e-01 6.950662285089492798e-02 2.586035989224910736e-02 -2.572092227637767792e-02 3.909439966082572937e-02 3.541806340217590332e-01 -2.052566409111022949e-01 2.258878499269485474e-01 7.453557848930358887e-02 2.203118205070495605e-01 1.000461503863334656e-01 1.137088537216186523e-01 -7.316569332033395767e-03 2.784722447395324707e-01 8.516580611467361450e-02 -5.912016332149505615e-02 8.613035827875137329e-02 -4.358387738466262817e-02 4.444742202758789062e-02 -2.402754127979278564e-01 5.514165386557579041e-02 -2.301030308008193970e-01 2.659021914005279541e-01 -2.241721898317337036e-01 1.317796707153320312e-01 2.015298008918762207e-01 -2.221979200839996338e-01 1.601455956697463989e-01 2.343248426914215088e-01 -3.527586460113525391e-01
-2.328948117792606354e-03 -1.269519627094268799e-01 7.551743090152740479e-02 2.262285538017749786e-02 4.281987901777029037e-03 -1.548921465873718262e-01 2.562919855117797852e-01 -4.005858674645423889e-02 -2.230046391487121582e-01 3.338211178779602051e-01 -1.707111597061157227e-01 2.256062030792236328e-01 -2.678877711296081543e-01 -2.923895418643951416e-01 8.778942376375198364e-02 2.822052240371704102e-01 -2.350436449050903320e-01 -1.715067028999328613e-01 1.584795676171779633e-02 -3.467897325754165649e-02 3.859299421310424805e-01 1.036465018987655640e-01 -5.248754285275936127e-03 1.331738289445638657e-02 1.061768904328346252e-01 -8.367180079221725464e-02 6.973598152399063110e-02 8.201917260885238647e-02 -1.095776781439781189e-01 1.298019886016845703e-01 -1.790834367275238037e-01 -2.525031268596649170e-01
-2.370590865612030029e-01 -2.010326832532882690e-01 1.188401579856872559e-01 1.235091015696525574e-01 -2.480413466691970825e-01 2.644904851913452148e-01 -2.099733613431453705e-02 -6.728013604879379272e-02 4.227772355079650879e-02 1.277310550212860107e-01 -3.545433282852172852e-02 3.464037775993347168e-01 1.387860160320997238e-02 4.666662961244583130e-02 1.091255024075508118e-01 3.138926327228546143e-01 6.305799633264541626e-02 8.257655054330825806e-02 2.316900789737701416e-01 -2.570100426673889160e-01 8.368366397917270660e-03 5.176705121994018555e-02 2.453964948654174805e-01 2.238294929265975952e-01 -1.339751631021499634e-01 -8.465634286403656006e-02 -4.992157220840454102e-02 -6.725640594959259033e-02 -3.269306942820549011e-02 3.017981350421905518e-01 1.704887449741363525e-01 -2.974122762680053711e-01
1.236122846603393555e-01 -6.236630678176879883e-02 4.426541924476623535e-02 -6.103427149355411530e-03 -2.141691893339157104e-01 -1.766154915094375610e-01 2.615426480770111084e-01 1.327733248472213745e-01 -3.741241395473480225e-01 2.631097733974456787e-01 -9.714022278785705566e-02 2.789711058139801025e-01 -1.473858505487442017e-01 -2.840118408203125000e-01 2.028625756502151489e-01 1.460566073656082153e-01 -2.633472206071019173e-03 -1.359377056360244751e-01 8.829262852668762207e-02 -7.313646376132965088e-02 2.635060548782348633e-01 7.508543133735656738e-02 9.341317415237426758e-02 6.179250776767730713e-02 1.038357093930244446e-01 -2.665635012090206146e-02 -5.658587440848350525e-02 2.823703587055206299e-01 -2.899310886859893799e-01 8.758689463138580322e-02 -4.656260088086128235e-02 -2.164164632558822632e-01
-1.561168581247329712e-01 1.413325667381286621e-01 -8.615060150623321533e-02 -2.626249790191650391e-01 -1.593763083219528198e-01 -4.312299564480781555e-02 2.783484458923339844e-01 -3.359721601009368896e-01 9.409880638122558594e-02 1.416094154119491577e-01 -2.309832349419593811e-02 1.074787080287933350e-01 -3.091191500425338745e-02 -3.254033029079437256e-01 -5.833518505096435547e-02 1.182968020439147949e-01 2.076626569032669067e-01 -8.513969928026199341e-02 3.667767047882080078e-01 2.420148812234401703e-02 1.348357051610946655e-01 -2.380896359682083130e-01 6.431878078728914261e-03 5.753668025135993958e-02 -2.197181247174739838e-02 -1.249730885028839111e-01 -9.160160273313522339e-02 1.490996126085519791e-02 1.022426337003707886e-01 4.582849144935607910e-02 3.606181144714355469e-01 -2.557229697704315186e-01
-3.526363149285316467e-02 -2.427735775709152222e-01 -3.197727724909782410e-02 -8.239286392927169800e-02 -1.586190611124038696e-02 2.113509550690650940e-02 2.465009689331054688e-01 -6.470132619142532349e-02 -1.518925875425338745e-01 -2.048235833644866943e-01 2.947256900370121002e-02 2.218472659587860107e-01 1.009338721632957458e-01 -3.982422931585460901e-04 -1.641746163368225098e-01 -1.351541187614202499e-02 -1.290347077883780003e-03 -5.822341144084930420e-02 4.774926900863647461e-01 3.966348990797996521e-02 2.840297222137451172e-01 8.021386340260505676e-03 4.299455583095550537e-01 6.294813007116317749e-02 1.331145912408828735e-01 -1.681541204452514648e-01 1.719864457845687866e-02 -8.129145205020904541e-02 -3.147478401660919189e-01 -2.574714086949825287e-02 1.548242717981338501e-01 -1.865762472152709961e-01
-2.936605550348758698e-02 9.666902571916580200e-02 1.047288626432418823e-01 1.297713816165924072e-01 1.404435336589813232e-01 -3.704595565795898438e-01 2.850097976624965668e-02 -6.061541661620140076e-02 -1.396660357713699341e-01 9.093619883060455322e-02 -7.383847981691360474e-02 2.152941673994064331e-01 -9.784903377294540405e-02 8.499638736248016357e-02 -5.128026753664016724e-02 3.306033611297607422e-01 -4.168887808918952942e-02 -6.923668086528778076e-02 7.355964183807373047e-02 2.509579248726367950e-02 5.860887765884399414e-01 1.502563059329986572e-01 1.876746304333209991e-02 2.875052392482757568e-01 4.376064613461494446e-02 -3.283892571926116943e-02 1.470415741205215454e-01 -9.504745155572891235e-02 -8.749283105134963989e-02 1.110624428838491440e-02 9.919812530279159546e-02 -2.815986573696136475e-01
-1.991029828786849976e-01 9.719584137201309204e-03 1.031738147139549255e-02 2.118911594152450562e-03 -6.039968878030776978e-02 -1.787528991699218750e-01 1.727738082408905029e-01 5.742534250020980835e-02 -1.935164928436279297e-01 3.835197091102600098e-01 -2.000319398939609528e-02 1.256435457617044449e-02 -5.544864758849143982e-02 -1.960320025682449341e-02 5.980134010314941406e-02 -3.353957459330558777e-02 -2.805113196372985840e-01 -2.224032878875732422e-01 1.898526102304458618e-01 -7.758358120918273926e-02 7.524446398019790649e-02 -3.366300761699676514e-01 -1.071991305798292160e-02 -1.991767734289169312e-01 -2.214265763759613037e-01 4.091230221092700958e-03 3.339374959468841553e-01 1.880538463592529297e-01 -2.721468508243560791e-01 1.176325529813766479e-01 2.860465645790100098e-01 -5.932633951306343079e-02
-2.400928363204002380e-02 -5.515743046998977661e-02 2.046969905495643616e-02 2.358178049325942993e-01 -5.003516748547554016e-02 5.974170938134193420e-02 4.005358368158340454e-02 -5.950501188635826111e-02 -3.769215941429138184e-02 1.011026799678802490e-01 1.385366767644882202e-01 -1.204958334565162659e-01 3.019478023052215576e-01 -1.939833760261535645e-01 -7.016599178314208984e-02 2.379901856184005737e-01 2.600652910768985748e-02 -1.034963354468345642e-01 3.988532721996307373e-01 -2.792381644248962402e-01 4.224714264273643494e-02 1.895889453589916229e-02 1.080828607082366943e-01 -5.077004805207252502e-02 3.699682280421257019e-02 1.711695641279220581e-01 1.041886135935783386e-01 2.906590402126312256e-01 -2.296484261751174927e-01 1.599002778530120850e-01 2.813340127468109131e-01 -3.809271454811096191e-01
1.536113321781158447e-01 -4.847812354564666748e-01 -2.546739578247070312e-01 -1.228974945843219757e-02 -1.109268292784690857e-01 -1.517269015312194824e-01 -1.071063131093978882e-01 -7.647527754306793213e-02 -1.128196343779563904e-01 -4.598757252097129822e-02 5.663697049021720886e-02 5.783058330416679382e-02 5.981509387493133545e-02 -2.385828830301761627e-02 -3.567281737923622131e-02 2.556566894054412842e-01 5.192238837480545044e-02 6.682870537042617798e-02 2.330994755029678345e-01 -2.481673359870910645e-01 1.180913969874382019e-01 1.292774975299835205e-01 2.615202665328979492e-01 -3.116575628519058228e-02 1.851561293005943298e-02 -1.788577884435653687e-01 -1.698502153158187866e-01 -1.473754197359085083e-01 -2.516415417194366455e-01 -9.755314141511917114e-02 2.462072968482971191e-01 -3.034686744213104248e-01
-1.397673338651657104e-01 -2.717091441154479980e-01 -2.335434257984161377e-01 1.226384490728378296e-01 -9.486218541860580444e-02 9.067153930664062500e-02 5.513959750533103943e-02 -2.514742910861968994e-01 -1.450563222169876099e-01 1.723326183855533600e-02 1.323188096284866333e-01 2.350646853446960449e-01 2.019128650426864624e-01 1.473348885774612427e-01 -1.734575182199478149e-01 2.092944383621215820e-01 9.043384343385696411e-02 3.284005075693130493e-02 -4.888323321938514709e-02 -1.758217364549636841e-01 1.528674066066741943e-01 1.561912428587675095e-02 2.232135534286499023e-01 -1.350413709878921509e-01 -1.705953031778335571e-01 -5.996328219771385193e-02 2.836037278175354004e-01 1.588645949959754944e-02 -3.822390437126159668e-01 -5.364083498716354370e-02 1.066339164972305298e-01 -3.392896950244903564e-01
-1.601998656988143921e-01 -1.758746653795242310e-01 1.243828982114791870e-02 3.951070606708526611e-01 -9.428581595420837402e-02 -1.185507327318191528e-01 -1.807155162096023560e-01 -6.899713724851608276e-02 1.271020323038101196e-01 1.601383388042449951e-01 4.445831105113029480e-02 2.810353934764862061e-01 8.587974309921264648e-02 -3.677512332797050476e-02 5.545998364686965942e-02 -7.658561319112777710e-02 9.717810153961181641e-02 -1.251796334981918335e-01 3.844796121120452881e-02 -1.897041201591491699e-01 -2.495693042874336243e-02 -3.655115142464637756e-02 2.976526021957397461e-01 -8.462656289339065552e-02 3.166514262557029724e-02 4.942846298217773438e-02 2.378395497798919678e-01 1.592088937759399414e-01 -9.122037887573242188e-02 3.019458949565887451e-01 3.797641098499298096e-01 -3.114162385463714600e-01
-1.140361502766609192e-01 -3.820196092128753662e-01 -2.432204186916351318e-01 1.032036989927291870e-01 9.003615379333496094e-02 3.020116873085498810e-02 1.864219754934310913e-01 -2.331819534301757812e-01 -2.457913570106029510e-02 -1.792539954185485840e-01 3.299036026000976562e-01 1.559200584888458252e-01 -8.802074193954467773e-02 -1.939465850591659546e-01 -1.240695640444755554e-01 8.981310576200485229e-02 1.375190317630767822e-01 -4.896504431962966919e-02 1.548520028591156006e-01 1.719743758440017700e-01 -4.508959595113992691e-03 -8.820825070142745972e-02 1.013808995485305786e-01 2.315240800380706787e-01 -2.055752649903297424e-02 -5.261126533150672913e-02 3.878141641616821289e-01 -1.543886512517929077e-01 -1.857543140649795532e-01 -6.623438745737075806e-02 6.645711511373519897e-02 -2.666784822940826416e-01
-2.213474065065383911e-01 -2.962489724159240723e-01 -2.747460007667541504e-01 6.258484721183776855e-02 -1.990270018577575684e-01 1.162141263484954834e-01 1.247362494468688965e-01 7.952335476875305176e-02 -1.123101115226745605e-01 1.135553643107414246e-01 8.618793636560440063e-02 1.004668548703193665e-01 -8.829354494810104370e-02 -1.536260545253753662e-01 3.789121657609939575e-02 -1.967834308743476868e-02 -1.264511793851852417e-01 -4.672017414122819901e-03 2.077632695436477661e-01 2.310162186622619629e-01 1.923115402460098267e-01 -4.059140756726264954e-02 -1.559147145599126816e-02 4.246376827359199524e-02 -1.727729290723800659e-02 -1.571086943149566650e-01 2.693115770816802979e-01 -1.225449219346046448e-01 -3.983190357685089111e-01 -9.427704662084579468e-02 4.408228695392608643e-01 -7.047490030527114868e-02
2.290458679199218750e-01 -8.942990005016326904e-02 -2.571361362934112549e-01 9.553900361061096191e-02 -3.943812102079391479e-02 5.732251331210136414e-02 -8.412366360425949097e-02 1.497958451509475708e-01 1.465920507907867432e-01 3.267205506563186646e-02 1.328369677066802979e-01 2.175090461969375610e-01 -2.475039958953857422e-01 -4.726506769657135010e-01 -1.387674510478973389e-01 -9.179212152957916260e-02 4.083124920725822449e-02 -4.325465857982635498e-02 9.665219485759735107e-02 -1.419489979743957520e-01 2.581306099891662598e-01 -4.223398119211196899e-02 1.764969378709793091e-01 3.614225387573242188e-01 -8.085568249225616455e-02 5.283510312438011169e-02 1.104118824005126953e-01 -1.274124532938003540e-01 -1.505736354738473892e-02 4.948295280337333679e-02 2.567034363746643066e-01 -2.460436522960662842e-01
-5.057413503527641296e-02 -4.770168960094451904e-01 1.126672029495239258e-01 8.087264001369476318e-02 -1.962529271841049194e-01 -7.641703635454177856e-02 1.379347741603851318e-01 4.833089932799339294e-02 2.159517407417297363e-01 3.353576958179473877e-01 -6.681601703166961670e-02 1.740290969610214233e-01 -9.680779278278350830e-02 3.476745262742042542e-02 -1.166505441069602966e-01 6.528900563716888428e-02 -3.215342760086059570e-02 -9.402319788932800293e-02 3.006065487861633301e-01 -1.911075413227081299e-01 -5.154906306415796280e-03 1.155118942260742188e-01 1.842761188745498657e-01 -3.477185964584350586e-02 -2.248199433088302612e-01 -1.516553163528442383e-01 7.763416320085525513e-02 -5.644464492797851562e-02 -2.285190224647521973e-01 -8.824707008898258209e-03 3.181529641151428223e-01 -2.026619017124176025e-01
-8.912272006273269653e-02 -1.771274805068969727e-01 -2.000455558300018311e-01 -5.329202860593795776e-02 3.310975851491093636e-03 -2.336846888065338135e-01 1.857548654079437256e-01 -2.009106278419494629e-01 2.221674099564552307e-02 2.364231646060943604e-01 -5.349526181817054749e-02 2.737349271774291992e-01 -4.101918935775756836e-01 -7.986197620630264282e-02 -8.747401833534240723e-02 -1.001015398651361465e-02 -5.012461915612220764e-02 -1.893352717161178589e-01 1.048759650439023972e-02 -6.699082255363464355e-02 1.641541123390197754e-01 4.837078973650932312e-02 7.848504185676574707e-02 -1.391216665506362915e-01 1.372197270393371582e-01 -2.358345836400985718e-01 2.036423236131668091e-01 -2.497477084398269653e-01 -4.844238609075546265e-02 9.326473623514175415e-02 3.758832514286041260e-01 -2.082843184471130371e-01
1.115896031260490417e-01 -4.694119468331336975e-02 -4.075146839022636414e-02 -1.721779108047485352e-01 -2.334297150373458862e-01 -4.195140674710273743e-02 4.022699892520904541e-01 -1.789544671773910522e-01 1.840846538543701172e-01 1.424882858991622925e-01 6.569854915142059326e-02 -1.486148871481418610e-02 -1.667117029428482056e-01 -6.962543725967407227e-02 -4.666773602366447449e-02 -7.741519063711166382e-02 3.065585494041442871e-01 -2.393553406000137329e-01 2.799251973628997803e-01 1.682930812239646912e-02 2.703182101249694824e-01 -2.564086019992828369e-01 7.355078309774398804e-02 1.171789616346359253e-01 1.321348845958709717e-01 -6.151435524225234985e-02 1.600728780031204224e-01 6.738066673278808594e-02 -1.315977573394775391e-01 -1.148937717080116272e-01 2.653026580810546875e-01 -2.534259855747222900e-01
-1.050302758812904358e-01 3.906157985329627991e-02 -8.065844327211380005e-02 2.435358799993991852e-02 -1.625311523675918579e-01 -2.799514830112457275e-01 1.743550300598144531e-01 9.535305434837937355e-04 -2.102692127227783203e-01 1.177811771631240845e-01 -1.066001504659652710e-01 2.336595207452774048e-01 -1.672132164239883423e-01 -1.261424422264099121e-01 2.041503489017486572e-01 4.219341874122619629e-01 -2.167428135871887207e-01 -1.061681732535362244e-01 1.038242876529693604e-01 -2.515264451503753662e-01 3.393080532550811768e-01 1.299597024917602539e-01 2.704080045223236084e-01 4.659002274274826050e-02 1.556874662637710571e-01 3.743566945195198059e-02 1.889971941709518433e-01 7.375973463058471680e-02 -6.379479169845581055e-02 -5.772592499852180481e-02 -6.633209437131881714e-02 -1.983002573251724243e-01
3.435290977358818054e-02 1.674083247780799866e-02 8.694306015968322754e-02 3.045575134456157684e-02 -1.577509939670562744e-01 -1.508124470710754395e-01 1.372838318347930908e-01 1.955643296241760254e-01 -4.531619250774383545e-01 2.700197994709014893e-01 -2.853675484657287598e-01 2.779557108879089355e-01 -1.707650274038314819e-01 -2.469919621944427490e-01 2.392049729824066162e-01 3.066065255552530289e-03 -1.525126993656158447e-01 -8.427593111991882324e-02 1.063026636838912964e-01 -1.097800508141517639e-01 2.240165770053863525e-01 4.060697928071022034e-02 1.400203406810760498e-01 -1.005973815917968750e-01 3.219839930534362793e-02 9.585092961788177490e-02 1.333378702402114868e-01 1.111752018332481384e-01 -2.083041369915008545e-01 6.227122992277145386e-02 1.485531032085418701e-02 -2.790195047855377197e-01
-1.799055784940719604e-01 -1.297609657049179077e-01 -7.292384747415781021e-03 -1.382350623607635498e-01 -2.900299727916717529e-01 -1.020958274602890015e-01 -5.784326046705245972e-02 4.137032851576805115e-02 1.180434152483940125e-01 -6.712970137596130371e-02 6.560871750116348267e-02 6.425750255584716797e-02 -5.931963771581649780e-02 -4.456221163272857666e-01 2.316719591617584229e-01 3.273196816444396973e-01 4.607278481125831604e-02 3.430482745170593262e-02 5.138664692640304565e-02 -9.324469417333602905e-02 2.708605229854583740e-01 -1.071768552064895630e-01 -4.803492873907089233e-02 5.153321474790573120e-02 1.780627220869064331e-01 3.188182786107063293e-02 2.377144396305084229e-01 -8.774890750646591187e-02 -1.535481214523315430e-01 4.022627472877502441e-01 6.874465942382812500e-02 -2.252876460552215576e-01
8.844777196645736694e-02 -3.746479153633117676e-01 -2.701984643936157227e-01 -1.068905517458915710e-01 1.038077175617218018e-01 -9.434051811695098877e-03 1.172008588910102844e-01 -1.894596666097640991e-01 -8.580261468887329102e-02 -5.886692181229591370e-02 1.312140189111232758e-02 2.658409625291824341e-02 -4.657651484012603760e-02 -1.450777947902679443e-01 -2.503411173820495605e-01 1.383206099271774292e-01 -2.555149793624877930e-01 1.275664716958999634e-01 8.466252684593200684e-02 9.556552767753601074e-02 3.026739954948425293e-01 -1.106635630130767822e-01 2.256927490234375000e-01 1.241966430097818375e-02 6.238795071840286255e-02 -1.317557245492935181e-01 4.205674231052398682e-01 -1.284255385398864746e-01 2.134195761755108833e-03 -1.026516482234001160e-01 4.574054852128028870e-02 -3.318035900592803955e-01
-8.118861168622970581e-02 -3.153326213359832764e-01 8.278786391019821167e-02 8.839174360036849976e-02 3.907232582569122314e-01 -5.208284780383110046e-02 2.594424784183502197e-01 1.755865663290023804e-01 -2.174533903598785400e-01 1.862264871597290039e-01 4.639330506324768066e-02 1.986352801322937012e-01 1.824161261320114136e-01 1.147422119975090027e-01 -8.875612914562225342e-02 1.145840510725975037e-01 -7.032795995473861694e-02 1.307504773139953613e-01 1.373950541019439697e-01 -2.213678881525993347e-02 2.587088942527770996e-01 -1.383099257946014404e-01 -5.574426800012588501e-02 1.929356604814529419e-01 -2.279434204101562500e-01 -3.029747903347015381e-01 -2.313784882426261902e-02 1.543208360671997070e-01 -9.964968264102935791e-02 8.103371411561965942e-02 2.013742774724960327e-01 -2.044856697320938110e-01
-6.730511784553527832e-02 -3.156169876456260681e-02 -2.724553644657135010e-01 -5.683395266532897949e-02 5.560315027832984924e-02 2.174292504787445068e-01 6.354761868715286255e-02 4.752276465296745300e-02 -4.207191988825798035e-02 1.789064556360244751e-01 1.768377125263214111e-01 2.135639935731887817e-01 3.109931945800781250e-01 5.287459120154380798e-02 -6.869284063577651978e-02 9.003409743309020996e-02 6.862597912549972534e-02 -6.649917364120483398e-02 3.269675076007843018e-01 4.481233283877372742e-02 1.046048030257225037e-01 -2.202749699354171753e-01 1.542005836963653564e-01 5.322439596056938171e-02 -2.176243364810943604e-01 1.888152211904525757e-01 2.018832974135875702e-02 -2.688042521476745605e-01 -4.012186527252197266e-01 9.536550939083099365e-02 1.398909986019134521e-01 -2.965047359466552734e-01
2.485583350062370300e-02 -1.912870556116104126e-01 -1.970438510179519653e-01 8.039055019617080688e-02 -1.478929221630096436e-01 -5.637688189744949341e-02 2.567245662212371826e-01 -2.720135152339935303e-01 -2.504845559597015381e-01 9.098657965660095215e-02 2.966659367084503174e-01 1.010977029800415039e-01 2.892098575830459595e-02 1.467615813016891479e-01 -7.087080180644989014e-02 1.060044169425964355e-01 1.726716458797454834e-01 7.223042100667953491e-02 1.424421276897192001e-02 -4.899011552333831787e-02 4.262923896312713623e-01 -8.505377173423767090e-02 1.381122618913650513e-01 -2.786753177642822266e-01 8.755422383546829224e-02 -1.227654237300157547e-02 1.854963898658752441e-01 2.331937998533248901e-01 -2.970520257949829102e-01 8.690162003040313721e-02 4.953197017312049866e-02 -1.627442836761474609e-01
-1.170458197593688965e-01 -1.667641103267669678e-01 3.027555644512176514e-01 3.659819439053535461e-02 -1.866490989923477173e-01 -6.777834892272949219e-02 8.399028331041336060e-02 -2.612139880657196045e-01 -6.468310952186584473e-02 3.504623472690582275e-02 -5.514109507203102112e-02 -4.755390062928199768e-02 -8.208366483449935913e-02 -1.550529599189758301e-01 2.434919029474258423e-01 2.034761756658554077e-01 -7.738494127988815308e-02 4.000099375844001770e-02 3.837413191795349121e-01 -1.931349933147430420e-01 1.681232154369354248e-01 -5.041173473000526428e-02 -3.969218954443931580e-02 4.505714476108551025e-01 -3.097711876034736633e-02 -2.458797842264175415e-01 -8.876100927591323853e-02 -1.333364546298980713e-01 7.628149539232254028e-02 8.823182433843612671e-02 8.062551170587539673e-02 -2.717815637588500977e-01
2.522395225241780281e-04 6.544128991663455963e-03 -4.231514409184455872e-02 -1.006625369191169739e-01 -1.005809977650642395e-01 -1.301982700824737549e-01 -2.156656682491302490e-01 2.285970598459243774e-01 -2.904773652553558350e-01 2.214912176132202148e-01 1.667535305023193359e-02 1.594709903001785278e-01 -2.369054406881332397e-01 -1.263270825147628784e-01 -6.033883988857269287e-02 1.815582960844039917e-01 -3.200063705444335938e-01 2.235689759254455566e-01 2.957224249839782715e-01 -6.365813314914703369e-02 -3.602589666843414307e-02 -5.634314566850662231e-02 -1.066379174590110779e-01 2.366024106740951538e-01 -2.230124026536941528e-01 -2.608524262905120850e-01 1.601632684469223022e-01 -1.457609515637159348e-02 -1.077375337481498718e-01 4.154951497912406921e-02 1.125451177358627319e-01 -3.301610052585601807e-01
1.877587437629699707e-01 -1.499219238758087158e-01 -1.373110152781009674e-02 -2.664857208728790283e-01 -1.282926201820373535e-01 1.376844048500061035e-01 1.416703313589096069e-01 -1.436014324426651001e-01 -6.213912740349769592e-02 7.848182320594787598e-02 8.946582674980163574e-02 -4.625910148024559021e-02 -1.646898239850997925e-01 -2.587038576602935791e-01 7.443214766681194305e-03 -1.807720065116882324e-01 2.284601479768753052e-01 -1.400595456361770630e-01 1.647946983575820923e-01 1.986328661441802979e-01 4.579786360263824463e-01 -1.022652089595794678e-01 6.500038504600524902e-02 9.810394793748855591e-02 -1.718693375587463379e-01 4.238119348883628845e-02 2.262497842311859131e-01 -2.862068638205528259e-02 -1.431599557399749756e-01 -4.171652719378471375e-02 1.629545688629150391e-01 -3.786850273609161377e-01
2.220905572175979614e-01 -1.706845164299011230e-01 -9.021078795194625854e-02 -1.934319734573364258e-01 -1.720563173294067383e-01 -2.295007407665252686e-01 1.567231118679046631e-01 -2.625802159309387207e-01 -1.549845486879348755e-01 -1.107099372893571854e-02 6.873606890439987183e-02 1.012066006660461426e-01 1.817854046821594238e-01 -1.496667414903640747e-01 -6.576782464981079102e-02 -2.382402122020721436e-02 -1.090839281678199768e-01 -1.300091389566659927e-02 3.037210106849670410e-01 2.318960130214691162e-01 3.201677799224853516e-01 -9.244883060455322266e-02 3.227351605892181396e-01 1.202995553612709045e-01 2.474056556820869446e-02 -1.819180697202682495e-01 3.355325013399124146e-02 -3.546285256743431091e-02 -2.421225458383560181e-01 -1.167614981532096863e-01 5.589370150119066238e-03 -3.234232962131500244e-01
-1.433924287557601929e-01 -2.292716205120086670e-01 -1.939340382814407349e-01 -6.485129147768020630e-02 9.094677120447158813e-02 -2.004112489521503448e-02 -1.811051741242408752e-02 2.773692086338996887e-02 -2.779935896396636963e-01 -1.350568514317274094e-02 1.801378130912780762e-01 1.899382472038269043e-02 -4.065363481640815735e-02 -1.707438826560974121e-01 -8.437780290842056274e-02 2.214370295405387878e-02 -9.013605862855911255e-02 7.459378242492675781e-02 -1.319577544927597046e-02 1.682343184947967529e-01 6.240085139870643616e-02 -4.786936044692993164e-01 9.158381074666976929e-02 3.534066677093505859e-01 -1.553240865468978882e-01 4.216693341732025146e-02 5.339043214917182922e-02 1.803004369139671326e-02 -9.309260547161102295e-02 2.742419242858886719e-01 2.770238816738128662e-01 -3.583435714244842529e-01
1.030193269252777100e-01 -2.226122617721557617e-01 -2.183699794113636017e-02 5.055310577154159546e-02 7.828039675951004028e-02 -3.714188039302825928e-01 -2.381092496216297150e-02 -6.240029819309711456e-03 -1.324725002050399780e-01 1.085927411913871765e-01 -9.487973153591156006e-02 9.149186313152313232e-02 -9.601766616106033325e-02 -5.570595711469650269e-02 1.210541054606437683e-01 4.528494179248809814e-01 1.506054550409317017e-01 -1.971358060836791992e-01 2.043912708759307861e-01 -4.970384761691093445e-02 4.294112026691436768e-01 1.969680190086364746e-01 2.812382876873016357e-01 1.356708109378814697e-01 -1.008019968867301941e-02 1.353455428034067154e-02 2.101069241762161255e-01 -1.651810668408870697e-02 -2.957394532859325409e-02 -1.049846932291984558e-01 1.862642914056777954e-02 -1.729754507541656494e-01
8.762109279632568359e-02 3.487705951556563377e-03 -1.882616877555847168e-01 1.209411919116973877e-01 -1.957286745309829712e-01 -3.752160668373107910e-01 2.432592958211898804e-01 3.725878521800041199e-02 -2.448107749223709106e-01 1.087636426091194153e-01 -3.020947575569152832e-01 -8.072311431169509888e-02 -3.244226798415184021e-03 -2.235575169324874878e-01 8.045341819524765015e-02 3.784674704074859619e-01 -3.357282280921936035e-02 2.606965601444244385e-03 1.948085129261016846e-01 4.088573530316352844e-02 2.657007575035095215e-01 4.525670409202575684e-02 4.305656999349594116e-02 5.322040989995002747e-02 3.992791101336479187e-02 -7.424435019493103027e-02 -1.656810194253921509e-02 9.395342320203781128e-02 9.893630445003509521e-02 2.190084196627140045e-02 -9.984542615711688995e-03 -4.343726933002471924e-01
-1.187506988644599915e-01 -9.517955034971237183e-02 -1.430650800466537476e-01 1.257839892059564590e-02 -1.941643059253692627e-01 -1.233770400285720825e-01 5.932652950286865234e-02 -1.462290138006210327e-01 -1.061516441404819489e-02 2.458750307559967041e-01 2.436953186988830566e-01 8.741580694913864136e-02 -1.830908060073852539e-01 -4.697550088167190552e-02 2.052824348211288452e-01 -1.827106773853302002e-01 8.121740818023681641e-02 -2.721482813358306885e-01 4.245260953903198242e-01 -7.817577570676803589e-03 -1.044453959912061691e-02 -3.216914832592010498e-01 1.816527452319860458e-03 -8.333200216293334961e-02 1.794018894433975220e-01 -1.399640291929244995e-01 -1.820612400770187378e-01 7.338661700487136841e-02 -2.895156741142272949e-01 1.802125424146652222e-01 1.696235388517379761e-01 -1.807715743780136108e-01
-2.170174568891525269e-01 3.563503175973892212e-02 -8.289421349763870239e-02 6.855095922946929932e-02 1.254055947065353394e-01 -4.026924073696136475e-01 1.528695598244667053e-02 6.735563278198242188e-02 -2.773842960596084595e-02 1.755900382995605469e-01 1.098325625061988831e-01 3.222838342189788818e-01 -2.241174280643463135e-01 -1.850047558546066284e-01 1.951421350240707397e-01 1.387561559677124023e-01 -1.726331412792205811e-01 -2.433357238769531250e-01 3.821787610650062561e-02 3.410851210355758667e-02 2.072590589523315430e-01 -1.008818205446004868e-02 4.941552504897117615e-02 2.066218852996826172e-01 1.121832877397537231e-01 9.872858226299285889e-02 -2.175781428813934326e-01 -2.791998535394668579e-02 1.287417858839035034e-01 1.656375527381896973e-01 1.282752901315689087e-01 -3.966562151908874512e-01
-2.076341807842254639e-01 -2.136260718107223511e-01 -2.250890433788299561e-01 -8.135974407196044922e-02 -1.468854993581771851e-01 -1.832565814256668091e-01 1.798553615808486938e-01 -6.810228526592254639e-02 4.434084892272949219e-02 2.433678507804870605e-01 -9.450483322143554688e-02 1.716950386762619019e-01 -3.530670106410980225e-01 -1.074027419090270996e-01 5.686191096901893616e-02 8.238392323255538940e-02 -2.323234826326370239e-01 -1.478318870067596436e-01 1.676394045352935791e-01 -2.453440427780151367e-01 2.707034349441528320e-01 -1.666919887065887451e-02 -1.271302625536918640e-02 9.133941680192947388e-02 -6.826613098382949829e-03 -2.243950814008712769e-01 -1.241765394806861877e-01 -3.275704979896545410e-01 -6.008743122220039368e-02 -9.037084132432937622e-02 2.041997015476226807e-01 -2.078993618488311768e-01
-1.127124670892953873e-02 -1.768984943628311157e-01 -2.616223320364952087e-02 2.440231852233409882e-02 6.152402982115745544e-02 4.015971720218658447e-02 1.218669861555099487e-01 1.119787842035293579e-01 -5.544435605406761169e-02 7.070501148700714111e-02 1.529192030429840088e-01 1.988159567117691040e-01 1.733327507972717285e-01 7.010520994663238525e-02 -3.246988058090209961e-01 -9.323831647634506226e-02 -1.876214444637298584e-01 -3.291840851306915283e-02 2.355516701936721802e-01 6.396005302667617798e-02 1.773975789546966553e-01 -2.543403208255767822e-01 3.389197960495948792e-02 3.196948766708374023e-02 -3.734398186206817627e-01 1.076398864388465881e-01 -6.545728445053100586e-02 -5.865903198719024658e-02 -1.923137903213500977e-01 1.724742949008941650e-01 2.565551698207855225e-01 -4.784682393074035645e-01
-1.402647495269775391e-01 3.224355727434158325e-02 -8.231890946626663208e-02 -6.252476572990417480e-02 1.844949573278427124e-01 -1.654490083456039429e-01 1.294818222522735596e-01 2.033168226480484009e-01 2.020529843866825104e-02 1.015018820762634277e-01 -1.410579383373260498e-01 2.504301071166992188e-01 -1.538975536823272705e-01 1.485919207334518433e-01 2.132987044751644135e-02 3.036116957664489746e-01 -3.921675495803356171e-03 -2.370349019765853882e-01 1.721954196691513062e-01 -5.351556837558746338e-02 3.691712617874145508e-01 1.439572423696517944e-01 1.747957766056060791e-01 2.383764386177062988e-01 8.580762892961502075e-02 -2.403893042355775833e-03 2.037249505519866943e-01 7.157159596681594849e-02 -1.030605807900428772e-01 -1.324994713068008423e-01 -6.275198538787662983e-04 -4.495392441749572754e-01
-1.852957159280776978e-01 -3.463483452796936035e-01 -2.345281988382339478e-01 1.729290187358856201e-01 -5.071404948830604553e-02 1.732813566923141479e-01 1.202784106135368347e-01 -1.400735527276992798e-01 -2.940458655357360840e-01 9.934392571449279785e-02 4.223196208477020264e-02 -1.300603747367858887e-01 -2.272690385580062866e-01 -1.236109435558319092e-02 -1.728767156600952148e-01 -1.096547171473503113e-01 -9.164553880691528320e-02 -9.732303023338317871e-02 1.812349306419491768e-03 1.838272809982299805e-01 1.118864864110946655e-01 -3.192521035671234131e-01 2.082403600215911865e-01 2.094950973987579346e-01 8.432601392269134521e-02 8.235358633100986481e-03 1.170040220022201538e-01 6.086939200758934021e-02 -2.609723806381225586e-01 1.773510575294494629e-01 1.965598762035369873e-01 -2.631347477436065674e-01
1.590300649404525757e-01 -6.751002371311187744e-02 6.400077044963836670e-02 1.799582270905375481e-03 -1.398756653070449829e-01 -1.493710577487945557e-01 2.840742766857147217e-01 8.462657779455184937e-02 -4.160642623901367188e-01 2.945427894592285156e-01 -1.554922610521316528e-01 2.721212208271026611e-01 -7.996249198913574219e-02 -2.817834615707397461e-01 2.387682646512985229e-01 1.332249492406845093e-01 -1.225977614521980286e-01 -5.253654718399047852e-02 9.461641311645507812e-02 -1.603877991437911987e-01 1.390320360660552979e-01 5.227644741535186768e-02 1.797758936882019043e-01 3.922790288925170898e-02 -1.200291141867637634e-02 7.328151911497116089e-02 -2.104428224265575409e-02 2.766004204750061035e-01 -2.069728523492813110e-01 6.631822139024734497e-02 -6.764420866966247559e-02 -2.738679051399230957e-01
-1.336338818073272705e-01 -1.494424790143966675e-01 1.764056235551834106e-01 1.283608675003051758e-01 -1.811570487916469574e-02 -1.922405809164047241e-01 -5.903817713260650635e-02 -7.495640218257904053e-02 -1.112660616636276245e-01 1.664378792047500610e-01 1.195668354630470276e-01 3.742497414350509644e-02 -7.402218878269195557e-02 -1.745623201131820679e-01 3.631054162979125977e-01 2.737592160701751709e-01 -3.690038574859499931e-03 -7.682114094495773315e-02 2.489723414182662964e-01 -1.797190457582473755e-01 1.803741157054901123e-01 -2.038836628198623657e-01 3.608049750328063965e-01 3.108374178409576416e-01 8.693890273571014404e-02 -2.997565269470214844e-02 2.311004847288131714e-01 -2.591591477394104004e-01 4.050103947520256042e-02 1.345108300447463989e-01 -4.088519886136054993e-02 -1.255696117877960205e-01
9.555175900459289551e-02 2.124273329973220825e-01 -3.774478100240230560e-03 1.419041752815246582e-01 2.047336250543594360e-01 -1.384928822517395020e-01 2.993346005678176880e-02 6.538406014442443848e-02 -1.151542514562606812e-01 1.348942667245864868e-01 -5.798358842730522156e-02 9.482304006814956665e-02 -6.992252916097640991e-02 1.688576638698577881e-01 2.215285897254943848e-01 3.981576263904571533e-01 -4.413427039980888367e-02 -2.522263824939727783e-01 2.134611904621124268e-01 -1.842470653355121613e-02 2.475462257862091064e-01 -1.376464217901229858e-01 -1.070226132869720459e-01 1.695924103260040283e-01 1.673174500465393066e-01 3.249786794185638428e-02 7.198623567819595337e-02 -9.789278358221054077e-02 -1.611135751008987427e-01 1.421611160039901733e-01 8.671458810567855835e-02 -4.950697124004364014e-01
-3.389840126037597656e-01 -1.322489529848098755e-01 -7.294616848230361938e-02 2.928894758224487305e-02 1.580501534044742584e-02 6.047538667917251587e-02 3.692836463451385498e-01 5.026070401072502136e-02 -8.961231261491775513e-02 3.697066009044647217e-01 1.426237970590591431e-01 1.924941688776016235e-01 -1.089486181735992432e-01 2.808551117777824402e-02 -3.320916742086410522e-02 1.014409363269805908e-01 1.066901311278343201e-01 4.752647876739501953e-02 7.947187870740890503e-02 -1.001396216452121735e-02 6.107194349169731140e-02 -2.482451349496841431e-01 2.010622769594192505e-01 -1.949865072965621948e-01 -1.842783093452453613e-01 -1.505319476127624512e-01 4.310042858123779297e-01 -5.058890581130981445e-02 7.152442634105682373e-02 3.768995811697095633e-04 1.479036957025527954e-01 -2.380429655313491821e-01
-1.862818300724029541e-01 -1.889764070510864258e-01 -1.482891440391540527e-01 -2.917103469371795654e-01 -1.500824540853500366e-01 3.559682145714759827e-02 8.430501818656921387e-02 8.070117793977260590e-03 1.635405793786048889e-02 1.562707126140594482e-01 6.392271071672439575e-02 6.003001332283020020e-02 -2.923588454723358154e-01 -1.452952325344085693e-01 -6.578255444765090942e-02 1.749670207500457764e-01 -2.088308781385421753e-01 1.543675810098648071e-01 3.495834767818450928e-01 -1.350356172770261765e-02 3.021323308348655701e-02 9.145025163888931274e-02 -4.092449322342872620e-02 1.528577208518981934e-01 1.059513688087463379e-01 -6.820376217365264893e-02 2.430510818958282471e-01 -3.399113416671752930e-01 -6.302455812692642212e-02 -5.539263784885406494e-02 3.061611950397491455e-01 -3.197216391563415527e-01
-4.078415688127279282e-03 -2.505406439304351807e-01 1.249575391411781311e-01 -6.013157591223716736e-02 1.436397992074489594e-02 -1.196479722857475281e-01 -1.267789304256439209e-01 -1.187992021441459656e-01 -6.806975603103637695e-02 4.672615230083465576e-01 5.349740386009216309e-02 1.175864934921264648e-01 1.640410125255584717e-01 1.831410378217697144e-01 4.155128821730613708e-02 9.297563694417476654e-03 -9.968072175979614258e-02 5.329283158062025905e-05 4.796797037124633789e-01 -1.198928803205490112e-02 2.620234191417694092e-01 1.270192414522171021e-01 9.790573269128799438e-02 -3.519371151924133301e-02 8.925820142030715942e-02 1.602305173873901367e-01 6.015014275908470154e-02 -1.997360736131668091e-01 1.877971552312374115e-02 1.051630973815917969e-01 -4.600909724831581116e-02 -3.806403875350952148e-01
-3.342158496379852295e-01 -2.845489978790283203e-01 -2.275506407022476196e-01 1.284797638654708862e-01 -1.714209467172622681e-01 -1.734621450304985046e-02 3.332160115242004395e-01 1.769595146179199219e-01 -9.968172758817672729e-02 3.078567981719970703e-01 -1.107283830642700195e-01 1.757233589887619019e-01 6.116610020399093628e-02 5.887941271066665649e-02 -2.556799910962581635e-02 7.060712575912475586e-02 -4.958638548851013184e-02 1.285668164491653442e-01 6.350157409906387329e-02 6.066404655575752258e-02 1.515298634767532349e-01 -1.549840867519378662e-01 6.227710470557212830e-02 -1.273094415664672852e-01 -1.832931935787200928e-01 -4.154459387063980103e-02 2.805794179439544678e-01 8.181842416524887085e-02 -1.112197339534759521e-01 -1.679795533418655396e-01 3.455254733562469482e-01 -1.784048974514007568e-01
-2.748002111911773682e-01 -4.739523530006408691e-01 -3.447748348116874695e-02 -1.254407572560012341e-03 1.627620682120323181e-02 -9.040930867195129395e-02 1.358330063521862030e-02 -2.471769005060195923e-01 9.339874610304832458e-03 3.569890260696411133e-01 1.608037203550338745e-01 2.307456284761428833e-01 -1.687697172164916992e-01 -1.721717119216918945e-01 1.058807820081710815e-01 -5.862507969141006470e-02 -1.059607565402984619e-01 -1.067969277501106262e-01 2.466332539916038513e-02 -1.231551915407180786e-01 1.900386214256286621e-01 1.262805312871932983e-01 -2.362685054540634155e-01 -7.835613191127777100e-02 -3.602890297770500183e-02 -1.791999638080596924e-01 6.289039552211761475e-02 4.813825711607933044e-02 -9.254264831542968750e-02 -9.326332248747348785e-03 1.938178837299346924e-01 -3.334785997867584229e-01
-2.117858082056045532e-01 -2.022635638713836670e-01 -3.262113034725189209e-01 2.560477852821350098e-01 -5.962610989809036255e-02 2.289332598447799683e-01 2.352572046220302582e-03 -1.657623201608657837e-01 -1.041312813758850098e-01 -4.196978360414505005e-02 -8.450672775506973267e-02 2.295566648244857788e-01 2.918950095772743225e-02 6.790670752525329590e-02 -2.353514581918716431e-01 5.177013203501701355e-02 4.682175815105438232e-03 -5.646939948201179504e-02 5.844080075621604919e-02 6.222514808177947998e-02 3.160833120346069336e-01 6.032850593328475952e-03 6.763236224651336670e-02 2.827525138854980469e-02 -1.646929681301116943e-01 -1.367155015468597412e-01 4.276490807533264160e-01 -7.906690984964370728e-02 -1.551878303289413452e-01 6.534173339605331421e-02 3.013679981231689453e-01 -2.299892008304595947e-01
-1.747165769338607788e-01 -9.860894829034805298e-02 -1.434041857719421387e-01 -1.215249374508857727e-01 1.149076372385025024e-01 -2.386015504598617554e-01 1.301855035126209259e-02 -4.842394217848777771e-02 -1.778905987739562988e-01 1.545676440000534058e-01 -1.121208146214485168e-01 1.227467432618141174e-01 -1.159346923232078552e-01 1.951299458742141724e-01 -9.739883244037628174e-03 2.561882734298706055e-01 -2.009666860103607178e-01 2.592094242572784424e-02 1.235367506742477417e-01 6.966979801654815674e-02 6.426275521516799927e-02 1.045188754796981812e-01 1.467253081500530243e-02 4.082211852073669434e-01 -8.836010098457336426e-02 -4.580537322908639908e-03 2.453819364309310913e-01 3.740500658750534058e-02 1.444887649267911911e-02 8.442155271768569946e-02 -1.106694191694259644e-01 -5.650120377540588379e-01
2.207391709089279175e-01 -1.149369925260543823e-01 -2.190067470073699951e-01 3.470626175403594971e-01 -4.168241750448942184e-03 1.342044398188591003e-02 2.791397273540496826e-02 1.128064468502998352e-02 -1.508834119886159897e-02 5.808734521269798279e-02 1.405457109212875366e-01 3.011716306209564209e-01 -3.148123025894165039e-01 -3.753542006015777588e-01 5.584571044892072678e-03 1.981110498309135437e-02 2.099087983369827271e-01 6.861545890569686890e-02 3.348194062709808350e-01 -6.610702723264694214e-02 8.450974524021148682e-02 -1.048991736024618149e-02 1.495628058910369873e-01 2.262358218431472778e-01 9.253764152526855469e-02 1.844296306371688843e-01 3.583543375134468079e-02 -1.568095684051513672e-01 6.545425206422805786e-02 1.919082999229431152e-01 1.242025792598724365e-01 -2.074251174926757812e-01
2.148014307022094727e-01 -7.347302138805389404e-02 5.981011688709259033e-02 -2.097283303737640381e-02 -1.512782424688339233e-01 6.584000587463378906e-02 2.438261806964874268e-01 -2.415491044521331787e-01 -9.771479666233062744e-02 1.605618372559547424e-02 9.381942451000213623e-02 7.038371264934539795e-02 -1.160773113369941711e-01 3.397264704108238220e-02 -1.903211623430252075e-01 -1.317352652549743652e-01 -1.734393415972590446e-03 -2.903820872306823730e-01 7.696915417909622192e-02 -1.321787983179092407e-01 3.184185028076171875e-01 1.662399992346763611e-02 3.748376369476318359e-01 -1.307211220264434814e-01 -1.498946696519851685e-01 5.764616280794143677e-02 1.943811029195785522e-01 -1.654600203037261963e-01 -2.332728803157806396e-01 2.679612338542938232e-01 8.440548926591873169e-02 -3.411552906036376953e-01
-8.557547628879547119e-02 -2.532550692558288574e-01 -1.695952564477920532e-01 1.743554025888442993e-01 -1.528772413730621338e-01 -3.665735200047492981e-02 2.956089675426483154e-01 -3.022514879703521729e-01 -2.803479433059692383e-01 1.422320157289505005e-01 2.685568034648895264e-01 2.240504026412963867e-01 -4.200141131877899170e-02 4.375229775905609131e-02 -2.650741674005985260e-02 9.744029492139816284e-03 1.809251308441162109e-01 -1.088671609759330750e-01 8.495654910802841187e-03 -3.511178120970726013e-02 3.406792879104614258e-01 -1.457566488534212112e-02 2.104757428169250488e-01 -1.507571190595626831e-01 1.398899108171463013e-01 -1.121245771646499634e-01 2.203177958726882935e-01 2.423087656497955322e-01 -2.158868312835693359e-01 1.412780582904815674e-01 6.087505817413330078e-02 -3.791771084070205688e-02
1.457758694887161255e-01 -7.826606929302215576e-02 1.489857882261276245e-01 6.264711916446685791e-02 -1.626435071229934692e-01 -1.514491587877273560e-01 2.163477987051010132e-01 2.502166032791137695e-01 -3.780837953090667725e-01 2.516082227230072021e-01 -2.068275809288024902e-01 2.035956531763076782e-01 -2.595287561416625977e-01 -2.663544714450836182e-01 3.151545822620391846e-01 8.936679363250732422e-02 -4.672265052795410156e-02 -1.851211041212081909e-01 1.153676211833953857e-01 9.221121668815612793e-03 1.344891339540481567e-01 -6.911188364028930664e-02 7.364533096551895142e-02 5.262773856520652771e-02 8.264224976301193237e-03 -1.845892332494258881e-02 8.684144914150238037e-02 9.299021214246749878e-02 -2.313964664936065674e-01 1.053774729371070862e-01 -8.242245763540267944e-02 -2.875094115734100342e-01
7.717876136302947998e-02 -4.872312247753143311e-01 6.800553202629089355e-02 -1.950827091932296753e-01 -7.716643065214157104e-02 -8.706339448690414429e-02 7.024492323398590088e-02 4.695423692464828491e-02 2.102780491113662720e-01 3.396000266075134277e-01 -1.205949485301971436e-02 9.100889414548873901e-02 2.309026122093200684e-01 -4.260621964931488037e-02 -6.578008830547332764e-02 6.850769370794296265e-02 5.973944440484046936e-02 -2.318434715270996094e-01 2.772499322891235352e-01 -6.392930448055267334e-02 -6.576879322528839111e-02 -5.395480617880821228e-02 7.756274193525314331e-02 5.562192201614379883e-02 -1.562998294830322266e-01 -5.057552829384803772e-02 9.111727029085159302e-02 -1.086484789848327637e-01 -1.544777899980545044e-01 -9.018453210592269897e-02 1.061030700802803040e-01 -4.649718999862670898e-01
1.427533775568008423e-01 -4.646761119365692139e-01 -1.108830198645591736e-01 1.273059397935867310e-01 -4.742096364498138428e-02 -1.482841074466705322e-01 -1.543139666318893433e-01 -3.735477104783058167e-02 -2.342585921287536621e-01 -2.381091192364692688e-02 -2.695095539093017578e-02 4.631914943456649780e-02 -1.241667866706848145e-01 -1.226400583982467651e-02 -4.821234568953514099e-02 3.384724557399749756e-01 1.372309923171997070e-01 -8.192242681980133057e-02 3.238406181335449219e-01 -1.769398748874664307e-01 -7.350683957338333130e-02 2.428327947854995728e-01 1.316303461790084839e-01 2.117969654500484467e-02 4.211388528347015381e-02 -7.895291596651077271e-02 -2.578689716756343842e-02 -1.671307384967803955e-01 -1.202276870608329773e-01 1.150587797164916992e-01 3.703953027725219727e-01 -2.227507978677749634e-01
-1.072476431727409363e-01 -7.265714555978775024e-02 9.663525968790054321e-02 8.290353417396545410e-02 7.270566374063491821e-02 2.648678049445152283e-02 1.111023426055908203e-01 -2.823269069194793701e-01 -8.356091380119323730e-02 -7.122243195772171021e-02 3.915372490882873535e-02 1.506089568138122559e-01 -1.973430514335632324e-01 -9.530894458293914795e-02 -2.216309607028961182e-01 -4.387814551591873169e-02 -1.650270819664001465e-01 -3.027074411511421204e-02 3.191760182380676270e-01 -2.231365256011486053e-02 1.333916485309600830e-01 -2.566209435462951660e-01 1.168165728449821472e-01 -2.756698727607727051e-01 2.142546176910400391e-01 1.427254378795623779e-01 6.656521558761596680e-02 1.498017273843288422e-02 -4.106794595718383789e-01 -6.812336295843124390e-02 1.148276850581169128e-01 -4.152095019817352295e-01
-3.980562463402748108e-02 -3.888747394084930420e-01 -1.459712982177734375e-01 -8.505417406558990479e-02 2.589868195354938507e-02 -1.610503792762756348e-01 2.092462182044982910e-01 5.582478269934654236e-02 -6.159748882055282593e-02 2.178955525159835815e-01 8.011282980442047119e-02 1.225018203258514404e-01 -9.407438337802886963e-02 -1.177911981940269470e-01 -3.130941465497016907e-02 1.640189141035079956e-01 -2.556928694248199463e-01 -1.359884589910507202e-01 1.713758707046508789e-01 -1.509789228439331055e-01 8.160026371479034424e-02 -1.692785173654556274e-01 2.120053581893444061e-02 -1.430359184741973877e-01 1.892487853765487671e-01 -1.567321270704269409e-02 4.055241048336029053e-01 7.757131755352020264e-02 -9.824660420417785645e-02 3.448775112628936768e-01 2.960052788257598877e-01 -8.269494771957397461e-02
3.105598986148834229e-01 -1.028687879443168640e-01 1.690166443586349487e-02 -2.209090068936347961e-02 -3.229050636291503906e-01 -1.086477041244506836e-01 1.794640272855758667e-01 -9.184274077415466309e-02 2.059309743344783783e-02 -4.979816824197769165e-02 -5.630276165902614594e-03 2.458726465702056885e-01 1.008622199296951294e-01 -1.699739843606948853e-01 -1.488146483898162842e-01 -1.151285320520401001e-01 6.445156782865524292e-02 4.371022805571556091e-02 3.520174324512481689e-01 6.883540749549865723e-02 1.796024739742279053e-01 6.028490513563156128e-02 2.579016387462615967e-01 4.355624318122863770e-03 2.303946763277053833e-01 -1.384166628122329712e-02 4.066159483045339584e-03 -1.347725652158260345e-02 -3.595768809318542480e-01 8.704299479722976685e-02 3.469122201204299927e-02 -4.110219776630401611e-01
-9.478612802922725677e-03 -2.111508548259735107e-01 -1.354841887950897217e-01 2.165641449391841888e-02 5.477667227387428284e-02 -2.399393618106842041e-01 1.505736857652664185e-01 -1.560305505990982056e-01 -1.575496643781661987e-01 4.386034905910491943e-01 -5.861494690179824829e-02 7.095041126012802124e-02 -7.315576076507568359e-02 -1.239634007215499878e-01 -1.669141501188278198e-01 5.872278660535812378e-02 -8.304908126592636108e-02 1.798017472028732300e-01 1.020182818174362183e-01 4.810936376452445984e-02 -1.484850794076919556e-01 -1.829591989517211914e-01 2.969273598864674568e-03 1.273602247238159180e-01 -3.710813820362091064e-02 7.308574020862579346e-02 1.182635650038719177e-01 -4.952331632375717163e-02 2.275327146053314209e-01 3.467692434787750244e-01 3.232040107250213623e-01 -3.576050400733947754e-01
[truncated: 3,269,054 more chars]
