# Supplementary material for: The Language of Innovation
Source: PLoS One. 2020 Apr 30;15(4):e0230107. doi: 10.1371/journal.pone.0230107 (PMC7194493; doi:10.1371/journal.pone.0230107)
Supplement: S7 File — (GZ) [file pone.0230107.s007.tar.gz › 1985-1989/V2Run_25_VS_4500_embeddings1985-1989ED32.txt]

1.399747841060161591e-02 -4.488186836242675781e-01 1.126827858388423920e-02 -6.577628850936889648e-02 -2.348989248275756836e-01 -1.695648878812789917e-01 1.299169361591339111e-01 2.854520827531814575e-02 2.373488545417785645e-01 2.359980195760726929e-01 4.838112741708755493e-02 -9.981741756200790405e-02 1.893769204616546631e-01 7.390582002699375153e-03 -5.561560392379760742e-02 3.610587492585182190e-02 6.246474385261535645e-02 4.438268393278121948e-02 4.576597213745117188e-01 7.624362409114837646e-02 2.069812566041946411e-01 -1.893568038940429688e-01 2.285906225442886353e-01 -2.136754691600799561e-01 -2.409126795828342438e-02 2.193892747163772583e-02 6.283216923475265503e-02 6.479825079441070557e-02 1.166633069515228271e-01 8.490846994391176850e-06 -9.431916475296020508e-02 3.133373558521270752e-01
2.465415447950363159e-01 -4.540392160415649414e-01 -1.255407035350799561e-01 8.944371342658996582e-02 6.106816232204437256e-02 -1.007346659898757935e-01 -8.649443089962005615e-02 1.623860895633697510e-01 8.990493416786193848e-02 -1.762675046920776367e-01 -2.824012637138366699e-01 6.443339586257934570e-02 1.654379814863204956e-02 3.170857727527618408e-01 -7.793605327606201172e-03 3.014711439609527588e-01 -9.706110507249832153e-02 9.647589176893234253e-03 2.255790233612060547e-01 -1.198901212774217129e-03 8.477915078401565552e-02 -1.822923719882965088e-01 5.968883261084556580e-02 -1.419142633676528931e-01 -1.230708435177803040e-01 3.158007562160491943e-01 1.501665562391281128e-01 1.990745514631271362e-01 -6.488899141550064087e-02 2.061421237885951996e-02 -1.432931274175643921e-01 -1.414652764797210693e-01
2.379430681467056274e-01 -3.781266212463378906e-01 -1.298253834247589111e-01 2.502713501453399658e-01 1.322885453701019287e-01 -1.581126451492309570e-02 1.099566370248794556e-02 -2.490154206752777100e-01 2.688778936862945557e-01 9.743931144475936890e-02 -5.207954719662666321e-02 1.816581338644027710e-01 -3.283112868666648865e-02 1.047500967979431152e-01 -1.877056658267974854e-01 1.164359599351882935e-01 -6.744727492332458496e-02 8.252590149641036987e-02 2.273620218038558960e-01 1.179120503365993500e-02 -2.766744233667850494e-02 4.994661733508110046e-02 3.043145537376403809e-01 -1.417456865310668945e-01 -2.398920655250549316e-01 9.011182934045791626e-02 -1.734765172004699707e-01 4.499625414609909058e-02 2.094575762748718262e-01 1.644369810819625854e-01 -2.462046742439270020e-01 -2.328580766916275024e-01
-8.018938824534416199e-03 -5.422472357749938965e-01 -2.874481081962585449e-01 -1.165321394801139832e-01 -3.827841579914093018e-02 -1.791008859872817993e-01 -1.127978563308715820e-01 5.393036454916000366e-02 9.658329188823699951e-02 6.353037804365158081e-02 -1.973668783903121948e-01 2.617427408695220947e-01 -5.202527157962322235e-03 1.035058498382568359e-01 3.472450375556945801e-02 2.263966202735900879e-01 -5.704764649271965027e-02 -2.037504687905311584e-02 -1.007913984358310699e-02 1.151352841407060623e-02 1.317397318780422211e-02 -4.378987103700637817e-02 2.632654905319213867e-01 -2.190937399864196777e-01 8.751066774129867554e-02 -3.848634660243988037e-02 -1.543664000928401947e-02 3.627158403396606445e-01 -1.850225590169429779e-02 2.394178658723831177e-01 -1.341585665941238403e-01 1.912758499383926392e-01
1.698915511369705200e-01 -6.318909525871276855e-01 -5.462221428751945496e-02 9.449575841426849365e-02 -4.548395052552223206e-02 1.932680979371070862e-02 2.065423429012298584e-01 -2.961303889751434326e-01 1.995924413204193115e-01 -1.693037748336791992e-01 -1.472369581460952759e-02 2.815411090850830078e-01 2.882855571806430817e-02 1.620142459869384766e-01 -7.260398007929325104e-03 1.012805104255676270e-01 -5.062157660722732544e-02 -6.481719017028808594e-02 -5.985465645790100098e-02 -1.547461301088333130e-01 2.389366179704666138e-01 -1.972019523382186890e-01 6.874701380729675293e-02 -9.039073437452316284e-02 1.562449485063552856e-01 4.071673750877380371e-02 -3.426101058721542358e-03 8.499595522880554199e-02 9.501466900110244751e-02 -1.535311788320541382e-01 -1.254691779613494873e-01 -1.301991939544677734e-01
2.221328467130661011e-01 -4.517152011394500732e-01 -8.950610458850860596e-02 1.616015881299972534e-01 -8.770673722028732300e-02 -2.682448625564575195e-01 7.959118485450744629e-02 5.733245611190795898e-02 2.503195405006408691e-01 -4.115609824657440186e-02 -2.361494600772857666e-01 1.754818558692932129e-01 2.958789765834808350e-01 6.059706583619117737e-02 2.001002989709377289e-02 2.895610034465789795e-02 5.915079638361930847e-02 -2.286415547132492065e-01 2.363844402134418488e-02 -2.447890639305114746e-01 8.100434392690658569e-02 3.819445893168449402e-02 1.035858020186424255e-01 -1.586033999919891357e-01 -1.513586938381195068e-02 2.388597130775451660e-01 -2.457119822502136230e-01 8.892050385475158691e-02 1.731168180704116821e-01 -1.089560538530349731e-01 -2.099335491657257080e-01 9.058664739131927490e-02
2.205048650503158569e-01 -4.229118227958679199e-01 3.211674839258193970e-02 2.395754754543304443e-01 -6.867049634456634521e-02 -1.581018716096878052e-01 1.007576938718557358e-02 6.954215466976165771e-02 2.834486365318298340e-01 1.034127920866012573e-01 7.884436845779418945e-02 9.709082543849945068e-03 -1.382325142621994019e-01 5.382348969578742981e-02 -5.876456201076507568e-02 1.004863753914833069e-01 -4.775921348482370377e-03 -1.276977211236953735e-01 1.423568725585937500e-01 -1.756096929311752319e-01 -7.115338742733001709e-02 -3.823319673538208008e-01 3.100510537624359131e-01 -6.286995857954025269e-02 -2.784193307161331177e-02 1.670513004064559937e-01 -3.252828121185302734e-01 1.562037169933319092e-01 1.062685176730155945e-01 -3.031514771282672882e-02 -2.292683571577072144e-01 6.416784971952438354e-02
1.368949413299560547e-01 -3.983426392078399658e-01 -2.802492976188659668e-01 2.277696132659912109e-02 -4.578519240021705627e-02 -1.923594474792480469e-01 -1.470754947513341904e-02 3.936064243316650391e-02 6.729834526777267456e-02 1.048520300537347794e-02 -1.751108616590499878e-01 1.078103780746459961e-01 -3.017703890800476074e-01 1.753431744873523712e-02 2.272042781114578247e-01 3.001292943954467773e-01 1.350671499967575073e-01 -9.479121863842010498e-02 -3.432388976216316223e-02 2.492422424256801605e-02 -1.028603501617908478e-02 -3.186793923377990723e-01 2.041744738817214966e-01 -4.124097228050231934e-01 -2.806418202817440033e-02 -5.153758078813552856e-02 -7.238585501909255981e-02 1.940808631479740143e-02 7.832435518503189087e-02 2.516448497772216797e-01 4.101982712745666504e-02 8.364804089069366455e-04
1.172578260302543640e-01 -3.255187571048736572e-01 -8.400971442461013794e-02 1.515376865863800049e-01 -1.167233064770698547e-01 2.027558395639061928e-03 1.164944171905517578e-01 3.575167804956436157e-02 1.404737830162048340e-01 1.431336402893066406e-01 -2.778960764408111572e-01 7.187446951866149902e-02 6.484371423721313477e-02 1.092725545167922974e-01 2.588842809200286865e-01 3.967854082584381104e-01 5.814032163470983505e-03 4.267686232924461365e-02 3.190537691116333008e-01 1.098807677626609802e-01 -5.198875069618225098e-02 -1.325080543756484985e-01 2.300050854682922363e-01 -3.033421039581298828e-01 -1.909475587308406830e-02 -1.392471045255661011e-01 1.407385617494583130e-01 1.904747933149337769e-01 -6.504721194505691528e-02 -5.273590236902236938e-02 1.517152693122625351e-02 3.075437843799591064e-01
-1.433631032705307007e-01 -4.793134033679962158e-01 -6.403797864913940430e-02 1.319340337067842484e-02 -1.946084052324295044e-01 -1.635771244764328003e-01 1.061653345823287964e-01 1.441005468368530273e-01 2.770260572433471680e-01 5.016278475522994995e-03 1.548225283622741699e-01 -2.006059587001800537e-01 1.867620050907135010e-01 1.459060907363891602e-01 2.249143123626708984e-01 1.833489090204238892e-01 -1.081273034214973450e-01 2.099502086639404297e-01 1.512495428323745728e-02 -1.407463476061820984e-02 2.733585834503173828e-01 -3.061742521822452545e-02 2.039735913276672363e-01 1.954436674714088440e-02 -7.408283650875091553e-02 -2.488239482045173645e-02 -3.170397579669952393e-01 -7.031515240669250488e-02 1.607092618942260742e-01 1.078827679157257080e-01 1.809903979301452637e-01 -1.085126176476478577e-01
3.216351568698883057e-01 -2.277734130620956421e-01 -2.163704112172126770e-02 -4.597990959882736206e-02 6.858231872320175171e-02 -1.207524985074996948e-01 1.932361423969268799e-01 -1.725462637841701508e-02 8.880779147148132324e-02 3.466439992189407349e-02 -1.849502474069595337e-01 4.256344214081764221e-02 -5.588646233081817627e-02 2.957479655742645264e-01 2.334142029285430908e-01 2.691057324409484863e-01 -1.570467203855514526e-01 1.967130303382873535e-01 1.513494104146957397e-01 -1.401930749416351318e-01 1.009124442934989929e-01 4.248979687690734863e-02 1.861369311809539795e-01 -4.314804971218109131e-01 -1.215019673109054565e-01 -1.194337978959083557e-01 1.742199249565601349e-02 3.065472543239593506e-01 6.168544059619307518e-04 -1.706337630748748779e-01 -1.449904739856719971e-01 -1.019620150327682495e-01
9.661114215850830078e-02 -6.828759312629699707e-01 -1.370030343532562256e-01 -9.653086215257644653e-02 -9.781543165445327759e-02 -1.249845847487449646e-01 2.991624772548675537e-01 5.048505961894989014e-02 7.631775736808776855e-02 1.017877981066703796e-01 5.775501951575279236e-02 -6.614151597023010254e-02 2.021393775939941406e-01 2.492517232894897461e-02 1.172906905412673950e-01 1.457578390836715698e-01 -5.974975600838661194e-02 -5.751738697290420532e-02 5.359480157494544983e-02 8.122108131647109985e-02 -7.614234834909439087e-02 -2.020353451371192932e-02 1.833817958831787109e-01 -1.132631152868270874e-01 4.127886891365051270e-02 1.729644685983657837e-01 1.183608099818229675e-01 -1.193393841385841370e-01 -1.719086170196533203e-01 2.498687654733657837e-01 -2.134631425142288208e-01 1.104857921600341797e-01
1.576426774263381958e-01 -4.482133686542510986e-01 -1.452662944793701172e-01 2.665042281150817871e-01 -7.810355722904205322e-02 -8.219860494136810303e-03 -1.359938383102416992e-01 -1.249558106064796448e-01 1.925335675477981567e-01 -2.287571579217910767e-01 -1.231042146682739258e-01 3.319772705435752869e-02 7.468866556882858276e-02 1.915465481579303741e-02 1.488038301467895508e-01 -4.588545113801956177e-02 -1.782876402139663696e-01 -1.773290783166885376e-01 1.678033545613288879e-02 -7.002643495798110962e-02 -1.523695290088653564e-01 1.211720705032348633e-01 4.392276406288146973e-01 -7.731247693300247192e-02 -3.646251186728477478e-02 9.560544043779373169e-02 -2.982626259326934814e-01 2.029785513877868652e-01 -7.836524397134780884e-03 2.066340744495391846e-01 1.877395436167716980e-02 -1.305549442768096924e-01
3.509042561054229736e-01 -4.476622939109802246e-01 1.573784798383712769e-01 -1.079095061868429184e-02 -4.074735343456268311e-01 2.039805753156542778e-03 -7.539330981671810150e-03 1.529821157455444336e-01 -2.300433069467544556e-02 1.324354261159896851e-01 -8.603566884994506836e-02 5.025357939302921295e-03 -6.958780437707901001e-02 3.495099022984504700e-02 3.047564812004566193e-02 9.628607332706451416e-02 1.245435625314712524e-01 -7.336042821407318115e-02 1.484802961349487305e-01 -2.921992242336273193e-01 8.908855170011520386e-02 -6.256144493818283081e-03 7.825411111116409302e-02 4.142570868134498596e-02 -6.233815476298332214e-02 2.456295788288116455e-01 1.728033870458602905e-01 2.712942659854888916e-01 6.442156620323657990e-03 1.726366728544235229e-01 -2.750109136104583740e-01 -5.503439903259277344e-02
3.582360446453094482e-01 -3.551513254642486572e-01 -1.383912712335586548e-01 1.860734671354293823e-01 -3.194219470024108887e-01 3.400742635130882263e-02 1.338763236999511719e-01 3.495213761925697327e-02 1.417506337165832520e-01 4.536059126257896423e-02 -1.970270723104476929e-01 7.966076582670211792e-02 1.948669999837875366e-01 1.640520542860031128e-01 7.933966070413589478e-02 2.412827759981155396e-01 -4.198546335101127625e-02 1.600160449743270874e-01 -1.544964313507080078e-01 -2.334048002958297729e-01 -6.168067455291748047e-02 -1.120339110493659973e-01 1.956408917903900146e-01 -2.536379396915435791e-01 -1.009771749377250671e-01 8.976723998785018921e-03 1.361712664365768433e-01 1.278944015502929688e-01 -1.656891405582427979e-01 1.387702971696853638e-01 -6.926801055669784546e-02 2.266044318675994873e-01
2.938778400421142578e-01 -4.320748746395111084e-01 -1.975514739751815796e-01 1.557807810604572296e-02 -1.847368180751800537e-01 -5.372169241309165955e-02 -7.721432298421859741e-02 7.203922420740127563e-02 3.375075161457061768e-01 6.066475436091423035e-02 -1.978130191564559937e-01 9.268814325332641602e-02 5.979751795530319214e-02 2.117354050278663635e-02 2.136840820312500000e-01 -3.842580690979957581e-02 2.480692695826292038e-03 -3.910281881690025330e-02 2.695401906967163086e-01 -2.159902304410934448e-01 1.321414858102798462e-02 -5.436507053673267365e-03 -7.129152864217758179e-02 1.682101637125015259e-01 1.441866457462310791e-01 2.102375775575637817e-01 4.465738311409950256e-02 1.113086566329002380e-01 -9.654370695352554321e-02 1.300668865442276001e-01 -2.829397320747375488e-01 -2.880134582519531250e-01
1.272937748581171036e-02 -4.927550554275512695e-01 -5.487012211233377457e-03 -3.926024958491325378e-02 -8.440360426902770996e-02 -1.457759737968444824e-01 1.197294741868972778e-01 1.521504968404769897e-01 -1.156982332468032837e-01 2.157435566186904907e-02 -2.795397341251373291e-01 1.832128018140792847e-01 2.369427680969238281e-01 3.206442296504974365e-01 3.878302499651908875e-02 -2.982844598591327667e-02 6.735786050558090210e-02 -2.056549787521362305e-01 1.546189635992050171e-01 -2.846177220344543457e-01 3.109127655625343323e-02 -1.662808060646057129e-01 3.677918612957000732e-01 -1.034988611936569214e-01 4.181082174181938171e-02 -4.551747068762779236e-02 -1.967181563377380371e-01 -7.046939432621002197e-02 4.962898790836334229e-02 6.895390152931213379e-02 -1.470957398414611816e-01 -2.685893326997756958e-03
2.044289112091064453e-01 -3.115453720092773438e-01 2.387085556983947754e-02 -1.550649106502532959e-01 -2.837250828742980957e-01 -7.834900170564651489e-02 -4.123033210635185242e-02 -1.650763303041458130e-01 1.268466860055923462e-01 -3.749121129512786865e-01 6.891030073165893555e-02 -1.124697155319154263e-03 2.035964578390121460e-01 2.937899231910705566e-01 -2.586848847568035126e-02 3.188425600528717041e-01 7.049807906150817871e-02 6.990769505500793457e-02 3.139316141605377197e-01 -1.610165834426879883e-01 7.746424525976181030e-02 -1.922374358400702477e-03 1.211829334497451782e-01 -5.619592498987913132e-03 1.454705893993377686e-01 6.980686634778976440e-02 -1.779492199420928955e-01 -2.357989251613616943e-01 1.753291487693786621e-01 1.475252658128738403e-01 5.378136783838272095e-02 -7.547167688608169556e-02
9.765525162220001221e-02 -3.254913091659545898e-01 -1.046049669384956360e-01 -5.794562399387359619e-02 -5.746813490986824036e-02 -3.211832046508789062e-01 3.966676443815231323e-02 1.015411987900733948e-01 7.678475975990295410e-02 7.088089734315872192e-02 2.033848017454147339e-01 -2.491403371095657349e-02 2.759776711463928223e-01 1.185265555977821350e-01 1.139963492751121521e-01 1.273897290229797363e-01 -1.246892884373664856e-01 1.472357511520385742e-01 1.548067778348922729e-01 -2.215579748153686523e-01 2.183306664228439331e-01 -1.386815309524536133e-02 -1.561794131994247437e-01 -4.185052216053009033e-01 -2.975364588201045990e-02 1.344336569309234619e-01 -7.274521142244338989e-02 -6.608289480209350586e-02 1.655136942863464355e-01 3.693750202655792236e-01 -2.037602849304676056e-02 -1.702631115913391113e-01
3.068805634975433350e-01 -2.057178616523742676e-01 -5.085987038910388947e-03 5.365970730781555176e-02 3.530304133892059326e-02 -1.980157643556594849e-01 -2.693768776953220367e-02 -2.643929608166217804e-02 2.628796100616455078e-01 -6.708014756441116333e-02 1.918273121118545532e-01 -1.626332104206085205e-01 -5.632265657186508179e-02 2.790689468383789062e-01 2.254327386617660522e-01 1.947054713964462280e-01 6.592174991965293884e-03 8.427534997463226318e-02 -3.384212404489517212e-02 -2.061751484870910645e-02 -8.079519122838973999e-02 -2.824448645114898682e-01 1.765082180500030518e-01 -3.343520918861031532e-03 5.181910097599029541e-02 2.331982702016830444e-01 -5.552074313163757324e-02 2.161101847887039185e-01 8.046523481607437134e-02 2.308599948883056641e-01 -3.639835715293884277e-01 2.946019470691680908e-01
3.488577902317047119e-01 -4.838902354240417480e-01 -3.260358273983001709e-01 4.179086163640022278e-02 1.097221598029136658e-01 3.149677440524101257e-02 -1.055631786584854126e-01 -4.990858212113380432e-02 1.165233701467514038e-01 -5.626048520207405090e-02 3.042685985565185547e-02 2.803431749343872070e-01 1.935535110533237457e-02 1.954739242792129517e-01 1.623404920101165771e-01 1.027244180440902710e-01 1.169545873999595642e-01 9.358725696802139282e-02 1.954913884401321411e-01 -2.731438279151916504e-01 4.936182498931884766e-02 -2.164341807365417480e-01 1.986878216266632080e-01 -1.032598987221717834e-01 7.565323263406753540e-02 -1.010444462299346924e-01 8.597586303949356079e-02 -4.258849099278450012e-02 -6.464952137321233749e-03 -3.479575738310813904e-02 -2.525571547448635101e-02 2.756342589855194092e-01
5.611675605177879333e-02 -5.360057950019836426e-01 -6.077263876795768738e-02 2.798899412155151367e-01 1.691351681947708130e-01 -1.801028698682785034e-01 2.571267783641815186e-01 3.115849383175373077e-02 1.570341885089874268e-01 -7.197422534227371216e-02 8.060967177152633667e-02 1.555687785148620605e-01 1.006509140133857727e-01 1.716886162757873535e-01 1.034545004367828369e-01 1.662454754114151001e-01 -1.161247938871383667e-01 -2.699886262416839600e-01 3.349399194121360779e-02 -4.840359464287757874e-02 9.887918084859848022e-02 -2.237884141504764557e-02 2.086109220981597900e-01 4.427715018391609192e-02 -1.567080430686473846e-02 -2.358668297529220581e-01 5.742092803120613098e-02 2.061982750892639160e-01 9.798794984817504883e-02 2.819809317588806152e-01 -8.359660953283309937e-02 1.323009431362152100e-01
2.091123759746551514e-01 -3.363449275493621826e-01 -2.413880228996276855e-01 -1.970582157373428345e-01 -1.823926419019699097e-01 -3.354901373386383057e-01 1.812392473220825195e-01 -3.591665253043174744e-02 7.423947006464004517e-02 -2.272710055112838745e-01 2.490897029638290405e-01 1.132735162973403931e-01 -1.093422397971153259e-01 3.492562174797058105e-01 -5.888466909527778625e-02 8.819507807493209839e-02 7.919950038194656372e-02 -7.096748054027557373e-02 1.402036398649215698e-01 -1.037586554884910583e-01 -3.018893860280513763e-02 -1.944198459386825562e-01 3.833409249782562256e-01 1.414605509489774704e-02 1.655470281839370728e-01 -8.078702539205551147e-02 6.115141883492469788e-02 -1.669627241790294647e-02 -3.464827686548233032e-02 3.792428970336914062e-02 -1.321568638086318970e-01 -5.671712383627891541e-02
1.215741932392120361e-01 -1.321749836206436157e-01 -1.608384102582931519e-01 -1.420362945646047592e-02 -2.554326951503753662e-01 1.757787019014358521e-01 2.963989973068237305e-01 -4.000987112522125244e-01 -1.186851188540458679e-01 1.775647886097431183e-02 -2.570936381816864014e-01 1.246944218873977661e-01 4.285729676485061646e-02 2.079016268253326416e-01 2.418234013020992279e-02 2.716878354549407959e-01 -1.129473820328712463e-01 1.011816933751106262e-01 1.193690076470375061e-01 -4.769035801291465759e-02 4.602732956409454346e-01 -1.538709849119186401e-01 -9.923843666911125183e-03 2.267136471346020699e-03 -1.903516124002635479e-03 3.469255566596984863e-02 -1.071428954601287842e-01 2.438240125775337219e-02 1.885093599557876587e-01 2.399663478136062622e-01 8.040677756071090698e-03 2.195555344223976135e-02
7.789434492588043213e-02 -4.325121343135833740e-01 -2.459572851657867432e-01 -1.860328167676925659e-01 2.884412929415702820e-02 -3.957896307110786438e-02 2.142287418246269226e-02 1.012483537197113037e-01 -2.307446859776973724e-02 1.693387925624847412e-01 -1.641913503408432007e-01 6.073192879557609558e-02 2.282370328903198242e-01 -5.512719973921775818e-02 -2.961239777505397797e-02 1.502551883459091187e-01 1.196661219000816345e-01 -1.312583833932876587e-01 3.080816268920898438e-01 -4.064818918704986572e-01 2.004879862070083618e-01 -4.401813820004463196e-02 3.231685161590576172e-01 -5.083486810326576233e-02 3.220256045460700989e-02 1.435786485671997070e-01 -7.344666868448257446e-02 1.095210015773773193e-01 2.249414920806884766e-01 3.960432112216949463e-02 -4.890751838684082031e-02 1.605246216058731079e-01
1.231843158602714539e-01 -4.062865078449249268e-01 -2.364223897457122803e-01 1.161904036998748779e-01 -4.768835008144378662e-02 1.075989659875631332e-02 2.974289841949939728e-02 1.328342556953430176e-01 8.028737455606460571e-02 1.184150800108909607e-01 -2.010646015405654907e-01 1.848692744970321655e-01 2.535537481307983398e-01 2.860308159142732620e-03 1.884632557630538940e-01 1.016042232513427734e-01 3.223756328225135803e-02 -5.824160948395729065e-02 1.568285226821899414e-01 -4.783198833465576172e-01 3.085565567016601562e-02 -3.377194702625274658e-01 1.719671189785003662e-01 -2.392836809158325195e-01 8.898667991161346436e-02 6.904725916683673859e-03 -2.187767624855041504e-01 -8.977586403489112854e-03 8.278085291385650635e-02 -1.642280444502830505e-02 2.083902247250080109e-02 -3.333586454391479492e-02
3.738976120948791504e-01 -2.890837490558624268e-01 -3.901845514774322510e-01 3.776576742529869080e-02 -1.270867437124252319e-01 5.080955475568771362e-02 1.608238816261291504e-01 9.320518374443054199e-02 -9.755267202854156494e-02 1.325200796127319336e-01 -2.501359283924102783e-01 9.969921410083770752e-02 8.921063691377639771e-02 2.224900871515274048e-01 -1.044708639383316040e-01 -6.113823503255844116e-02 -3.084720671176910400e-01 -1.280190348625183105e-01 -3.197403624653816223e-02 -1.950844377279281616e-02 -9.951427578926086426e-02 -2.432772964239120483e-01 2.758046984672546387e-01 -2.772014588117599487e-03 4.034216701984405518e-02 5.645814910531044006e-02 2.399037927389144897e-01 1.979173421859741211e-01 1.341886222362518311e-01 3.131942078471183777e-02 -1.013556420803070068e-01 -9.522695839405059814e-02
1.636102199554443359e-01 -3.993384242057800293e-01 -6.276276707649230957e-02 -1.139255426824092865e-02 -2.024783752858638763e-02 -2.136672139167785645e-01 1.415504217147827148e-01 -5.185581371188163757e-02 2.739955186843872070e-01 1.834326684474945068e-01 2.771138958632946014e-02 1.496830582618713379e-01 -1.020999997854232788e-01 2.025829851627349854e-01 1.638849079608917236e-01 5.968933179974555969e-02 -1.720968931913375854e-01 -3.957758843898773193e-02 3.239613473415374756e-01 -2.395520359277725220e-01 -2.433488704264163971e-02 -8.841743320226669312e-02 2.679625451564788818e-01 -1.712142378091812134e-01 1.931051909923553467e-02 8.007877320051193237e-02 7.412737607955932617e-02 -1.666612178087234497e-01 -3.919245302677154541e-01 1.516460180282592773e-01 6.068054959177970886e-02 -6.111615896224975586e-02
-1.085196342319250107e-02 -4.135141968727111816e-01 -1.373935937881469727e-01 1.695237159729003906e-01 -8.148741722106933594e-02 1.501902379095554352e-02 -2.098814845085144043e-01 1.814559847116470337e-01 1.338872015476226807e-01 2.911950834095478058e-02 -1.629756391048431396e-01 2.207914441823959351e-01 1.910523921251296997e-01 1.063441708683967590e-01 8.572801947593688965e-02 3.012297749519348145e-01 7.355866581201553345e-02 -1.243820190429687500e-01 1.253852248191833496e-01 -3.193236589431762695e-01 2.342399507761001587e-01 -1.728023588657379150e-01 3.312745988368988037e-01 3.605724871158599854e-02 1.209213361144065857e-01 1.675303280353546143e-02 -1.213249862194061279e-01 2.205701321363449097e-01 1.867941766977310181e-01 -6.010064855217933655e-02 -4.820656497031450272e-03 -7.940099388360977173e-02
4.788574576377868652e-02 -3.057286441326141357e-01 -1.682205200195312500e-01 1.416209042072296143e-01 -9.776548296213150024e-02 -1.645919829607009888e-01 -1.189348921179771423e-01 1.396990418434143066e-01 -1.438648700714111328e-01 -8.185864239931106567e-02 -4.648667946457862854e-02 1.022366285324096680e-01 1.072280481457710266e-01 -1.357670640572905540e-03 1.023277640342712402e-01 3.798424825072288513e-02 9.646338224411010742e-02 -3.865714669227600098e-01 1.873953491449356079e-01 -3.660122752189636230e-01 5.868544429540634155e-02 -2.302539348602294922e-01 3.610309958457946777e-01 -2.360104620456695557e-01 -2.568951062858104706e-02 3.085629642009735107e-02 3.604733198881149292e-02 1.839986443519592285e-01 2.834827601909637451e-01 2.475702576339244843e-02 -1.777565479278564453e-01 4.977887123823165894e-02
4.108841717243194580e-02 -2.521540224552154541e-01 -2.713337540626525879e-01 1.208331584930419922e-01 -4.519172012805938721e-02 -3.474953025579452515e-02 -4.227409139275550842e-03 2.454194426536560059e-02 3.270561397075653076e-01 1.159156635403633118e-01 -1.594662852585315704e-02 7.738902419805526733e-02 1.389961242675781250e-01 2.126028686761856079e-01 -1.876108795404434204e-01 3.782679885625839233e-02 -5.777347460389137268e-02 -6.629065424203872681e-02 5.206139758229255676e-02 -3.827644139528274536e-02 -2.237485945224761963e-01 -1.554394066333770752e-01 5.399219393730163574e-01 -1.963931918144226074e-01 -2.061763107776641846e-01 1.927182823419570923e-01 -1.250931769609451294e-01 1.789159625768661499e-01 1.416380703449249268e-01 1.076787337660789490e-01 -6.155811995267868042e-02 -1.893967390060424805e-01
2.414014041423797607e-01 -3.507894277572631836e-01 -1.486194580793380737e-01 6.247258931398391724e-02 -2.117553055286407471e-01 3.339717909693717957e-02 -1.406895816326141357e-01 -7.196801900863647461e-02 4.449043571949005127e-01 1.938454359769821167e-01 -2.274035848677158356e-02 -2.408711314201354980e-01 -1.409937255084514618e-02 5.664549767971038818e-02 1.640686541795730591e-01 1.308925542980432510e-02 -3.340685367584228516e-02 2.184709459543228149e-01 3.257404267787933350e-02 -3.765297308564186096e-02 2.095017731189727783e-01 -1.559277176856994629e-01 1.738134771585464478e-01 -9.282088279724121094e-02 9.643210470676422119e-02 -1.647128462791442871e-01 9.906825423240661621e-02 1.949509382247924805e-01 -4.260266572237014771e-02 3.320694565773010254e-01 1.255988478660583496e-01 -1.635173857212066650e-01
-7.615552842617034912e-02 -5.086233019828796387e-01 -7.446350902318954468e-02 2.259331941604614258e-01 8.459350466728210449e-02 -2.017173618078231812e-01 4.608593136072158813e-02 1.995473355054855347e-02 4.574990868568420410e-01 -7.464329153299331665e-02 1.190391331911087036e-01 1.972376853227615356e-01 -3.254674957133829594e-04 8.126133680343627930e-02 -8.896669745445251465e-02 7.070115208625793457e-02 -1.997454464435577393e-01 7.098040729761123657e-02 2.773346006870269775e-01 -1.270527839660644531e-01 -1.318341959267854691e-02 1.711892709136009216e-02 3.303090035915374756e-01 1.652816832065582275e-01 -1.322908885776996613e-02 -3.288813680410385132e-02 -6.240583211183547974e-02 2.018060088157653809e-01 -4.624892398715019226e-02 7.772330194711685181e-02 -8.477094769477844238e-02 7.036674022674560547e-02
1.970539093017578125e-01 -1.994371414184570312e-01 -2.768959999084472656e-01 -1.147771179676055908e-01 -3.657317161560058594e-01 -1.959399133920669556e-01 -3.737123310565948486e-01 5.372639000415802002e-02 1.384945213794708252e-01 -7.646904885768890381e-02 -2.429060786962509155e-01 1.101011112332344055e-01 9.776634722948074341e-02 2.016117870807647705e-01 1.006346717476844788e-01 2.048382721841335297e-02 -2.056468725204467773e-01 1.062359381467103958e-02 -1.456491351127624512e-01 2.440959811210632324e-01 2.385310679674148560e-01 7.465699315071105957e-02 1.184931844472885132e-01 -1.119783446192741394e-01 -1.038279160857200623e-01 -2.183278203010559082e-01 -1.838276684284210205e-01 4.968947917222976685e-02 -2.529048547148704529e-02 1.349306404590606689e-01 -1.836019754409790039e-01 -2.069968171417713165e-02
4.064055159687995911e-02 -3.454684019088745117e-01 -1.262251734733581543e-01 1.388396620750427246e-01 1.476877182722091675e-02 -5.983027815818786621e-02 -1.371094882488250732e-01 -2.343958616256713867e-02 2.339173108339309692e-02 2.426851242780685425e-01 -1.402575671672821045e-01 1.518886238336563110e-01 2.155411541461944580e-01 1.591012030839920044e-01 -5.340675637125968933e-02 2.830115705728530884e-02 1.869747489690780640e-01 -1.478804498910903931e-01 1.182788684964179993e-01 -1.835002452135086060e-01 1.334594190120697021e-01 -1.728341132402420044e-01 4.155908524990081787e-01 -2.584334313869476318e-01 1.359977573156356812e-01 9.607002139091491699e-02 -2.264399677515029907e-01 1.896904408931732178e-01 3.071264922618865967e-01 6.837236881256103516e-02 -1.799668371677398682e-01 7.060890644788742065e-02
2.476233430206775665e-02 -5.460813045501708984e-01 1.736854314804077148e-01 4.302707314491271973e-02 -1.373698413372039795e-01 -1.480804383754730225e-01 8.404856175184249878e-02 6.281306501477956772e-03 1.792375892400741577e-01 -2.365518361330032349e-01 -6.461008638143539429e-02 1.668176651000976562e-01 1.188482865691184998e-01 5.949968472123146057e-02 8.963237702846527100e-02 5.444859713315963745e-02 3.249216452240943909e-02 8.926720917224884033e-02 -9.574400261044502258e-03 -4.498954117298126221e-01 -3.315699473023414612e-02 -2.306583821773529053e-01 6.152544170618057251e-02 1.186404004693031311e-02 -2.386553399264812469e-02 -1.131390314549207687e-02 -1.651758849620819092e-01 2.127882391214370728e-01 1.515338718891143799e-01 1.274926215410232544e-01 -1.387312859296798706e-01 2.665325999259948730e-01
1.808879971504211426e-01 -1.305532157421112061e-01 1.017137914896011353e-01 2.217357903718948364e-01 -9.384760260581970215e-02 -1.958683729171752930e-01 4.209606442600488663e-03 4.535777866840362549e-02 3.612186014652252197e-01 3.963220119476318359e-02 -2.191992402076721191e-01 2.413568645715713501e-01 -3.921272456645965576e-01 2.502462267875671387e-01 2.891060411930084229e-01 -6.543242186307907104e-02 -4.032867401838302612e-02 -2.469064667820930481e-02 -5.712391436100006104e-02 -8.286287635564804077e-02 2.354358136653900146e-01 -1.125858277082443237e-01 3.472102880477905273e-01 -4.412268102169036865e-02 -8.262076228857040405e-02 -9.200423955917358398e-02 2.131730169057846069e-01 4.058444499969482422e-02 8.847755938768386841e-02 1.164905577898025513e-01 -9.608905762434005737e-02 -5.375152453780174255e-02
-4.914911463856697083e-02 -1.464572101831436157e-01 -1.241772398352622986e-01 3.036190941929817200e-02 -1.143926009535789490e-01 -8.574754744768142700e-02 2.498456090688705444e-01 7.654386013746261597e-02 -3.323952853679656982e-02 -1.630175709724426270e-01 -2.251169234514236450e-01 3.427868187427520752e-01 -2.066938728094100952e-01 1.895821541547775269e-01 2.985624037683010101e-02 -9.683242067694664001e-03 -7.577803730964660645e-02 3.062468469142913818e-01 4.017152488231658936e-01 -3.140552639961242676e-01 1.469796001911163330e-01 -1.500596404075622559e-01 1.822893023490905762e-01 -2.046557962894439697e-01 -2.748593389987945557e-01 -1.253665238618850708e-01 -7.994730025529861450e-02 8.352602273225784302e-02 8.239416778087615967e-02 5.415732786059379578e-02 -3.686701133847236633e-02 3.287411853671073914e-02
6.278687715530395508e-02 -6.303122043609619141e-01 6.386979669332504272e-02 -6.161877140402793884e-02 -8.960179984569549561e-02 -2.342600077390670776e-01 1.097370535135269165e-01 -2.998220734298229218e-03 -2.891202829778194427e-02 5.457021296024322510e-02 1.717947050929069519e-02 1.797912269830703735e-01 1.391917616128921509e-01 -4.827387258410453796e-02 -1.796033978462219238e-02 2.337666153907775879e-01 -6.574293971061706543e-02 -2.136076986789703369e-01 -6.173432804644107819e-03 -1.671204715967178345e-01 7.029762864112854004e-02 -6.861478090286254883e-02 3.557273149490356445e-01 -1.217318028211593628e-01 -5.724643915891647339e-02 1.989788711071014404e-01 -2.938227355480194092e-01 9.003118425607681274e-02 1.721949577331542969e-01 4.400863498449325562e-02 3.510633111000061035e-02 -6.137832254171371460e-02
-6.537514738738536835e-03 -1.152111962437629700e-01 -4.977057687938213348e-03 -2.949731796979904175e-02 -1.808701455593109131e-01 -1.277944743633270264e-01 -2.249180376529693604e-01 -1.282387673854827881e-01 1.319148838520050049e-01 -3.047396987676620483e-02 5.491977557539939880e-02 1.351300328969955444e-01 2.812142074108123779e-01 8.770028501749038696e-02 -7.266742736101150513e-02 3.074277751147747040e-02 -3.532095849514007568e-01 -1.374025195837020874e-01 3.916707634925842285e-01 1.034489274024963379e-01 -6.212767213582992554e-02 -3.400881215929985046e-02 2.638756334781646729e-01 -3.460407555103302002e-01 1.859922893345355988e-02 -8.679006248712539673e-02 2.005995064973831177e-01 -3.501856029033660889e-01 4.779878631234169006e-02 2.276318967342376709e-01 -1.280468143522739410e-02 9.978109598159790039e-02
-1.246789353899657726e-03 -5.764631032943725586e-01 -9.171760827302932739e-02 -1.503880023956298828e-01 -1.574714183807373047e-01 -4.750470444560050964e-02 2.230580449104309082e-01 -1.577557995915412903e-02 5.174509435892105103e-02 -1.929814368486404419e-01 -1.660225540399551392e-01 8.181443810462951660e-02 1.379758026450872421e-02 2.911253273487091064e-01 -1.172739267349243164e-02 8.319403231143951416e-02 5.090064927935600281e-02 2.719894051551818848e-02 1.045147404074668884e-01 -4.076333045959472656e-01 -9.861350059509277344e-02 5.572309717535972595e-02 2.290395200252532959e-01 -1.142144873738288879e-01 8.029355853796005249e-02 1.337351351976394653e-01 -2.475606948137283325e-01 8.826176077127456665e-02 1.020045131444931030e-01 1.066503748297691345e-01 -1.075668931007385254e-01 8.894731104373931885e-02
1.768483370542526245e-01 -1.403645426034927368e-01 -2.183284610509872437e-01 -6.374559551477432251e-02 -2.723112106323242188e-01 -1.762926429510116577e-01 1.392154842615127563e-01 -6.686389446258544922e-02 2.569311559200286865e-01 -9.852631390094757080e-02 -9.414836764335632324e-03 -1.878080219030380249e-01 2.317709773778915405e-01 -2.315462529659271240e-01 -9.544145315885543823e-02 8.216000348329544067e-02 -2.207793109118938446e-02 1.534960716962814331e-01 4.073644876480102539e-01 -7.547714561223983765e-02 3.013145327568054199e-01 -1.557167321443557739e-01 1.430995017290115356e-01 -3.346873223781585693e-01 3.291760757565498352e-02 4.216206073760986328e-02 -1.423683911561965942e-01 -1.449734270572662354e-01 6.425921618938446045e-02 -1.477009803056716919e-01 1.085537970066070557e-01 -9.400500357151031494e-02
-3.277162835001945496e-02 -1.620786041021347046e-01 -5.080443620681762695e-02 -7.177347782999277115e-03 -1.375850439071655273e-01 -1.503418236970901489e-01 -7.312053442001342773e-02 -1.989883333444595337e-01 3.887057304382324219e-02 -2.955991216003894806e-02 1.195965036749839783e-01 -1.476340442895889282e-01 2.386915236711502075e-01 4.634013026952743530e-02 -2.744046151638031006e-01 1.610108613967895508e-01 -2.810700237751007080e-01 -6.238931417465209961e-02 3.694286346435546875e-01 -2.905698306858539581e-02 1.559366732835769653e-01 7.309255003929138184e-02 2.138536274433135986e-01 -4.001527093350887299e-03 -9.506047703325748444e-03 -7.401809841394424438e-02 1.833013147115707397e-01 2.449302226305007935e-01 2.808445990085601807e-01 3.006387352943420410e-01 -1.738555282354354858e-01 -3.007597029209136963e-01
-5.381113663315773010e-02 -6.151170730590820312e-01 7.903070002794265747e-02 1.437944769859313965e-01 -2.744844257831573486e-01 5.613414198160171509e-02 8.832550793886184692e-02 1.156530752778053284e-01 -5.909845605492591858e-02 8.848484605550765991e-02 -1.491008792072534561e-02 3.327018320560455322e-01 -6.316478550434112549e-02 -5.534324795007705688e-02 2.548661828041076660e-01 -4.474659636616706848e-02 1.751137822866439819e-01 5.388392508029937744e-02 4.769507795572280884e-02 -1.460697948932647705e-01 1.596475243568420410e-01 -5.655297264456748962e-02 1.981303542852401733e-01 -1.101968809962272644e-01 1.995821893215179443e-01 4.397783800959587097e-02 -1.079620197415351868e-01 1.215954720973968506e-01 1.482916772365570068e-01 1.460584551095962524e-01 -1.981416642665863037e-01 8.854453265666961670e-02
2.576127648353576660e-01 -1.505193561315536499e-01 -6.333862431347370148e-03 1.615349575877189636e-02 -1.369499117136001587e-01 5.718405544757843018e-02 2.804126143455505371e-01 -1.363827139139175415e-01 3.996615409851074219e-01 7.693224400281906128e-02 3.335997089743614197e-02 8.311784267425537109e-02 1.253909915685653687e-01 2.393990308046340942e-01 1.463511437177658081e-01 1.993620581924915314e-02 -2.031595073640346527e-02 -7.628650218248367310e-02 1.959944516420364380e-01 9.125881642103195190e-02 2.627722620964050293e-01 -7.894491404294967651e-02 3.337392508983612061e-01 -3.312973678112030029e-02 -9.871775656938552856e-02 -3.692975342273712158e-01 1.387526839971542358e-01 -2.701693028211593628e-02 2.689917944371700287e-02 2.636052668094635010e-01 -1.942020505666732788e-01 -9.018025547266006470e-02
3.822558745741844177e-02 -1.419120579957962036e-01 -2.679254710674285889e-01 -1.036643385887145996e-01 -4.601494967937469482e-01 -1.755487769842147827e-01 -1.507731229066848755e-01 2.086553722620010376e-01 1.482565104961395264e-01 -4.897981509566307068e-02 4.093984141945838928e-02 -7.867203652858734131e-02 1.151217743754386902e-01 1.561531722545623779e-01 -1.072217058390378952e-02 9.497620165348052979e-02 2.249776013195514679e-02 1.420369297266006470e-01 7.941652834415435791e-02 -2.196070253849029541e-01 1.894574165344238281e-01 -2.276927530765533447e-01 1.885670125484466553e-01 -6.335474550724029541e-02 2.235049009323120117e-01 -1.154367253184318542e-01 -3.015977740287780762e-01 1.957490481436252594e-02 2.687254250049591064e-01 2.276979833841323853e-01 4.528161510825157166e-02 -1.573828309774398804e-01
-2.055699378252029419e-02 -3.049098849296569824e-01 -8.072602562606334686e-03 -2.013046741485595703e-01 -3.015118241310119629e-01 -1.511173695325851440e-01 -1.303269118070602417e-01 -3.036555647850036621e-02 3.380522429943084717e-01 -4.884726926684379578e-02 -1.352439075708389282e-01 -2.726491391658782959e-01 -3.217402845621109009e-02 2.187614515423774719e-02 -4.413824994117021561e-03 -1.108002942055463791e-02 -1.520947366952896118e-01 1.267706304788589478e-01 -9.014198929071426392e-02 -1.706453263759613037e-01 2.692520618438720703e-01 1.419709324836730957e-01 2.226386666297912598e-01 -3.902826309204101562e-01 1.059111356735229492e-01 -3.034057840704917908e-02 -2.727830410003662109e-01 1.846512593328952789e-02 8.767564594745635986e-02 2.218174934387207031e-01 8.809395134449005127e-02 -2.976583130657672882e-02
3.229285776615142822e-02 -3.844338953495025635e-01 -3.901830315589904785e-01 9.781042486429214478e-02 -2.887622080743312836e-02 3.095896542072296143e-02 1.763705313205718994e-01 -1.696818321943283081e-01 -1.004999354481697083e-01 -3.487741947174072266e-02 1.302226781845092773e-01 2.719072401523590088e-01 -1.280886977910995483e-01 1.618053615093231201e-01 1.980453133583068848e-01 3.230559527873992920e-01 -2.405355572700500488e-01 1.073801890015602112e-01 5.879346281290054321e-02 4.102728515863418579e-02 -6.575118750333786011e-02 -1.211828738451004028e-01 1.089143157005310059e-01 -1.505661606788635254e-01 -7.208492606878280640e-02 6.149949878454208374e-02 -5.409698560833930969e-02 1.759239435195922852e-01 -1.854436099529266357e-02 2.825110852718353271e-01 -2.508079707622528076e-01 1.590610742568969727e-01
9.134111553430557251e-02 -4.612391591072082520e-01 -1.798755079507827759e-01 7.537946850061416626e-02 1.576261669397354126e-01 -1.597075015306472778e-01 5.358903110027313232e-02 7.118997722864151001e-02 7.952699065208435059e-02 -2.035116404294967651e-01 -1.384728401899337769e-01 9.048568457365036011e-02 1.446941792964935303e-01 2.360638976097106934e-01 2.139019519090652466e-01 -2.431796342134475708e-01 4.557394981384277344e-02 1.245444640517234802e-01 4.424291849136352539e-02 -4.478037953376770020e-01 1.752303987741470337e-01 6.617816537618637085e-02 2.105859965085983276e-01 -1.277126744389533997e-02 -1.067185029387474060e-01 1.532662510871887207e-01 -2.195717580616474152e-02 2.098580747842788696e-01 1.836026459932327271e-01 -1.104409843683242798e-01 -2.187385968863964081e-02 -2.174001187086105347e-02
1.962079852819442749e-01 -2.914076745510101318e-01 -8.164481818675994873e-02 -7.219836860895156860e-02 -5.442904680967330933e-02 -2.026332318782806396e-01 -3.196440637111663818e-02 -2.600211799144744873e-01 1.628493666648864746e-01 -2.410085797309875488e-01 -2.494687959551811218e-02 1.573609709739685059e-01 -1.349449455738067627e-01 2.301834672689437866e-01 2.219514399766921997e-01 7.311433553695678711e-02 1.950892806053161621e-01 2.983491718769073486e-01 1.501960605382919312e-01 -1.273153424263000488e-01 -8.968866616487503052e-02 -1.165800541639328003e-01 3.972117304801940918e-01 -1.648147031664848328e-02 1.865291148424148560e-01 7.400687783956527710e-02 -1.689259260892868042e-01 2.407269030809402466e-01 -3.721964359283447266e-02 1.608420610427856445e-01 -6.473381072282791138e-02 1.119466572999954224e-01
5.053653940558433533e-02 -3.453869819641113281e-01 -1.213923096656799316e-01 3.344729244709014893e-01 -2.630003690719604492e-01 4.512814059853553772e-02 8.265534043312072754e-02 -8.738454431295394897e-03 3.563261330127716064e-01 1.420626491308212280e-01 1.309857666492462158e-01 -4.255237057805061340e-02 1.394737660884857178e-01 1.360029578208923340e-01 1.361410468816757202e-01 2.069308608770370483e-01 -1.239429488778114319e-01 1.925455033779144287e-02 5.008334666490554810e-02 -2.597360312938690186e-02 9.920179098844528198e-02 1.094590052962303162e-01 3.013783693313598633e-01 -2.498768270015716553e-01 2.702790200710296631e-01 2.016374915838241577e-01 -1.716564595699310303e-01 1.976653374731540680e-02 -1.076805889606475830e-01 -2.195919677615165710e-02 -1.734965294599533081e-01 -1.681088209152221680e-01
-6.843514740467071533e-02 -4.755994081497192383e-01 9.045068174600601196e-02 7.818926870822906494e-02 -2.578792572021484375e-01 -2.081557214260101318e-01 2.646090984344482422e-01 -2.494861632585525513e-01 1.015992015600204468e-01 1.929786405526101589e-03 -3.239974007010459900e-02 1.174639686942100525e-01 -1.130800917744636536e-01 1.732624322175979614e-01 1.846869736909866333e-01 1.362179368734359741e-01 -1.264567077159881592e-01 1.798706501722335815e-01 -1.189638301730155945e-02 -1.206603087484836578e-02 -1.328034698963165283e-01 -8.398625254631042480e-02 3.556979298591613770e-01 2.921852469444274902e-02 1.492179930210113525e-01 2.902546823024749756e-01 9.946890175342559814e-02 1.868981271982192993e-01 -1.446780655533075333e-02 1.449220478534698486e-01 -1.241021379828453064e-01 5.865868553519248962e-02
3.671220839023590088e-01 -2.951654195785522461e-01 -8.488322794437408447e-02 -1.198902130126953125e-01 -1.439904123544692993e-01 9.879589825868606567e-02 -8.644090592861175537e-02 6.555488705635070801e-02 1.886535584926605225e-01 1.088880673050880432e-01 1.188409402966499329e-01 6.404361873865127563e-02 8.401328697800636292e-03 8.865192532539367676e-02 -3.832737728953361511e-02 -4.277925193309783936e-02 -3.939045127481222153e-03 1.009442135691642761e-01 1.382457762956619263e-01 1.259049326181411743e-01 3.240005075931549072e-01 1.800502240657806396e-01 2.581343650817871094e-01 -2.079450935125350952e-01 1.329143196344375610e-01 -7.393460720777511597e-02 -3.693717531859874725e-03 1.743889898061752319e-01 -6.052214279770851135e-02 5.001748800277709961e-01 -1.918828785419464111e-01 2.652519568800926208e-02
1.660560667514801025e-01 -2.560932934284210205e-01 -2.306544631719589233e-01 2.233056724071502686e-01 -4.599335789680480957e-02 -2.639413475990295410e-01 -7.774104923009872437e-02 2.517224848270416260e-01 -1.368953138589859009e-01 1.931945532560348511e-01 6.721755862236022949e-02 1.026434302330017090e-01 -4.309536889195442200e-02 7.382116466760635376e-02 8.957273513078689575e-02 -1.978046633303165436e-02 1.175780296325683594e-01 2.195969372987747192e-01 -6.383210420608520508e-02 -8.010166883468627930e-02 3.382471203804016113e-01 -2.808436453342437744e-01 2.936828434467315674e-01 9.676790982484817505e-02 -1.292510777711868286e-01 1.061488240957260132e-01 -1.205907464027404785e-01 3.309642150998115540e-02 3.379930257797241211e-01 2.017002403736114502e-01 1.213504076004028320e-01 -3.242891281843185425e-02
3.405109941959381104e-01 -2.073684185743331909e-01 1.004817858338356018e-01 -1.463395543396472931e-02 -2.185636907815933228e-01 -9.446594864130020142e-02 9.379730373620986938e-02 -3.443328291177749634e-02 3.598403632640838623e-01 1.438407748937606812e-01 9.161034226417541504e-02 -3.430382534861564636e-02 9.775342792272567749e-02 2.909615039825439453e-01 1.629295051097869873e-01 1.243490818887948990e-02 -6.347183883190155029e-02 2.798485457897186279e-01 3.143909946084022522e-02 -2.030123397707939148e-02 2.564279735088348389e-01 -1.356858760118484497e-01 2.641449570655822754e-01 -2.523175179958343506e-01 -7.145318388938903809e-02 -3.015602231025695801e-01 1.536859273910522461e-01 9.372131526470184326e-02 -3.989964351058006287e-02 9.488245844841003418e-02 -1.468505561351776123e-01 -1.464548408985137939e-01
2.141440361738204956e-01 -2.878459990024566650e-01 -3.559623658657073975e-02 -1.540528535842895508e-01 -2.333660274744033813e-01 -3.191528320312500000e-01 -1.373112201690673828e-01 4.731753468513488770e-02 1.853638887405395508e-01 -1.717564314603805542e-01 1.196574196219444275e-01 8.363056182861328125e-02 9.661104530096054077e-02 2.024495303630828857e-01 -1.418562084436416626e-01 2.634066939353942871e-01 2.455739118158817291e-02 -8.679824322462081909e-02 3.335253894329071045e-01 -6.161693856120109558e-02 -1.268430203199386597e-01 -1.910837441682815552e-01 2.929570972919464111e-01 5.102074518799781799e-02 3.971112146973609924e-02 -1.423367708921432495e-01 2.322986274957656860e-01 1.008367165923118591e-02 7.833425700664520264e-02 1.670172065496444702e-02 1.847114264965057373e-01 2.514792978763580322e-01
2.389504164457321167e-01 -4.786224067211151123e-01 8.977267146110534668e-02 -2.960406942293047905e-03 1.155137643218040466e-02 1.931530982255935669e-01 1.181027665734291077e-01 4.944361746311187744e-02 1.002851501107215881e-01 -6.692355126142501831e-02 -7.174429297447204590e-02 3.192694187164306641e-01 -8.325382322072982788e-02 8.454433828592300415e-02 1.810524240136146545e-02 -1.253854334354400635e-01 -6.835124641656875610e-02 6.211660429835319519e-02 -5.000922083854675293e-02 -1.597501635551452637e-01 -1.267991028726100922e-03 -2.854974269866943359e-01 -2.867879904806613922e-02 -2.538979053497314453e-01 -6.030395254492759705e-02 -1.602230966091156006e-01 1.475164550356566906e-03 1.837395876646041870e-01 3.902795612812042236e-01 2.515053749084472656e-01 -1.952604055404663086e-01 7.621476892381906509e-03
1.885646432638168335e-01 -2.470871210098266602e-01 -8.196015655994415283e-02 -1.475034952163696289e-01 -3.114660084247589111e-01 -3.961588721722364426e-03 1.106474399566650391e-01 -1.741452515125274658e-01 2.076858878135681152e-01 1.045703515410423279e-01 -1.491318792104721069e-01 1.934681436978280544e-03 -4.310350865125656128e-02 1.257974058389663696e-01 1.894195079803466797e-01 2.362002283334732056e-01 1.832077801227569580e-01 -6.213647499680519104e-02 2.175062596797943115e-01 -2.624887824058532715e-01 -3.076460957527160645e-01 -3.085310384631156921e-02 3.506293147802352905e-02 -9.894423931837081909e-02 -8.920059353113174438e-02 -1.865904331207275391e-01 -1.543577760457992554e-01 1.185512393712997437e-01 4.471941590309143066e-01 2.264863997697830200e-02 3.529145196080207825e-02 -8.371065557003021240e-02
1.838396042585372925e-01 -4.789283871650695801e-02 2.334026992321014404e-02 2.800913751125335693e-01 -2.781952917575836182e-01 -2.307609468698501587e-01 6.373272836208343506e-02 -1.087870076298713684e-01 4.111462831497192383e-01 -3.739089146256446838e-02 -2.498356252908706665e-01 2.671458944678306580e-02 5.763965100049972534e-02 3.544974327087402344e-01 1.128558591008186340e-01 -8.310108631849288940e-02 -1.896276697516441345e-02 1.925146430730819702e-01 -3.911934047937393188e-02 -1.404219567775726318e-01 2.781890332698822021e-01 -8.629582822322845459e-02 2.227244079113006592e-01 -7.401359267532825470e-03 -1.645207703113555908e-01 -2.511236965656280518e-01 5.438369140028953552e-02 1.858082413673400879e-01 9.848257154226303101e-02 1.311697661876678467e-01 -9.211871027946472168e-02 5.419804074335843325e-05
4.989140853285789490e-02 -2.378515005111694336e-01 -2.293386608362197876e-01 -3.698958829045295715e-02 -1.617020517587661743e-01 6.816918402910232544e-02 2.519541680812835693e-01 2.069348543882369995e-01 7.954242080450057983e-02 -1.623919010162353516e-01 -3.509862124919891357e-01 5.262672901153564453e-03 -1.563609689474105835e-01 -8.483178913593292236e-02 5.961297824978828430e-02 5.397558212280273438e-02 -1.118939816951751709e-01 9.588078409433364868e-02 7.825167477130889893e-02 -1.950528919696807861e-01 8.093421906232833862e-02 -1.766762584447860718e-01 4.447014629840850830e-01 -1.208263933658599854e-01 6.996420770883560181e-02 -3.058605194091796875e-01 1.314916908740997314e-01 -1.696044653654098511e-01 2.687468938529491425e-02 1.753820627927780151e-01 -2.033839672803878784e-01 -1.499762237071990967e-01
4.334428608417510986e-01 -2.582738995552062988e-01 2.131808251142501831e-01 6.173764541745185852e-02 -1.989828199148178101e-01 -8.033370226621627808e-02 -1.867574006319046021e-01 -4.339544475078582764e-02 1.900221705436706543e-01 3.465596958994865417e-02 -1.827725768089294434e-01 -1.050760969519615173e-01 -1.497260574251413345e-02 4.703004285693168640e-02 1.660015583038330078e-01 1.270128488540649414e-01 -2.114480584859848022e-01 8.239733427762985229e-02 1.212482526898384094e-02 -9.502279572188854218e-03 2.180838882923126221e-01 -2.645699679851531982e-02 3.112524747848510742e-01 -1.907228380441665649e-01 1.735382229089736938e-01 -2.038161754608154297e-01 -9.461561217904090881e-03 1.527745723724365234e-01 -3.522342815995216370e-02 3.877722024917602539e-01 2.201712504029273987e-02 -7.102547585964202881e-02
3.771938383579254150e-02 -4.947024285793304443e-01 -2.634611129760742188e-01 1.498182564973831177e-01 8.092905580997467041e-02 2.513720095157623291e-01 -1.315244846045970917e-02 5.759792868047952652e-03 -1.017278879880905151e-01 3.808224573731422424e-02 -1.563192605972290039e-01 2.297673970460891724e-01 1.136963590979576111e-01 1.262471526861190796e-01 1.029917746782302856e-01 1.982446387410163879e-02 -2.667467854917049408e-02 -1.071992143988609314e-01 6.480628997087478638e-02 -1.644241213798522949e-01 2.374918460845947266e-01 -1.553660780191421509e-01 3.683693408966064453e-01 -1.702847480773925781e-01 1.165787801146507263e-01 1.353334542363882065e-02 -2.700455673038959503e-02 2.238112837076187134e-01 2.680791020393371582e-01 -1.422498226165771484e-01 -1.135023534297943115e-01 7.001478224992752075e-02
2.400844395160675049e-01 -4.756551384925842285e-01 -3.788344562053680420e-01 1.175853656604886055e-03 1.017918810248374939e-01 -1.034207865595817566e-01 -1.043862253427505493e-01 6.564363092184066772e-02 1.833410263061523438e-01 2.581220567226409912e-01 4.303102940320968628e-02 3.462902009487152100e-01 -7.031862437725067139e-02 -1.106035243719816208e-02 8.011253178119659424e-02 3.968759253621101379e-02 9.270869195461273193e-02 -1.596981287002563477e-01 6.783483177423477173e-02 -7.769194245338439941e-02 -5.190903693437576294e-02 -3.711788058280944824e-01 1.217248886823654175e-01 -1.365047097206115723e-01 3.780362755060195923e-02 1.182608157396316528e-01 4.949884489178657532e-02 7.421549409627914429e-02 9.987553209066390991e-02 1.436737924814224243e-01 2.083080261945724487e-02 1.678788214921951294e-01
3.195074498653411865e-01 -1.303195357322692871e-01 -1.818109452724456787e-01 -4.280415829271078110e-03 -2.496552020311355591e-01 8.963149785995483398e-02 1.013441458344459534e-01 -8.919134736061096191e-02 2.688925266265869141e-01 1.064596101641654968e-01 -1.499402821063995361e-01 7.731561362743377686e-02 2.801214456558227539e-01 1.835745126008987427e-01 1.550208777189254761e-01 3.256317600607872009e-02 -9.942537546157836914e-02 -1.827385872602462769e-01 1.988851428031921387e-01 2.122736871242523193e-01 3.400568664073944092e-01 5.213200673460960388e-02 3.594323992729187012e-01 -5.463506281375885010e-02 -3.707064688205718994e-02 -1.138696819543838501e-01 2.816272675991058350e-01 1.196048483252525330e-01 -1.080118045210838318e-01 9.667819738388061523e-02 -4.735216125845909119e-02 -1.650784537196159363e-02
9.120342880487442017e-02 -2.683572769165039062e-01 -1.850999593734741211e-01 8.994449675083160400e-02 -1.260026991367340088e-01 -1.561405360698699951e-01 -1.386283636093139648e-01 2.383345514535903931e-01 1.901560723781585693e-01 1.315153092145919800e-01 2.550860941410064697e-01 6.170865148305892944e-02 3.678449988365173340e-01 1.683240085840225220e-01 2.175523787736892700e-01 3.729692474007606506e-02 -1.982654780149459839e-01 -1.183250993490219116e-01 5.855709686875343323e-02 -4.243325069546699524e-02 2.431730777025222778e-01 -1.172511205077171326e-01 -3.693738952279090881e-02 -2.685264647006988525e-01 6.647942960262298584e-02 1.743505299091339111e-01 -1.007881537079811096e-01 -1.124965250492095947e-01 1.328302174806594849e-01 3.608419001102447510e-01 1.109070256352424622e-01 -6.055846437811851501e-02
4.292783886194229126e-02 -6.532987952232360840e-01 5.311640352010726929e-02 6.894755363464355469e-02 -1.600958406925201416e-01 6.795934587717056274e-02 9.539132565259933472e-02 -3.880893066525459290e-02 3.654603958129882812e-01 -2.624678015708923340e-01 9.448121488094329834e-02 2.492367923259735107e-01 -2.720301970839500427e-02 -4.960524663329124451e-02 1.549881547689437866e-01 1.344694346189498901e-01 1.323101297020912170e-02 -2.393734753131866455e-01 1.802636682987213135e-02 1.514239609241485596e-02 3.440284729003906250e-02 -2.328873425722122192e-01 1.428154855966567993e-01 9.830129332840442657e-03 4.678878933191299438e-02 8.818706125020980835e-02 -4.411585628986358643e-02 9.705803543329238892e-02 1.547318845987319946e-01 7.266529649496078491e-02 -1.308930665254592896e-01 -4.998000711202621460e-02
2.249917089939117432e-01 -4.371320903301239014e-01 -2.268794178962707520e-01 3.382096812129020691e-02 -7.809312641620635986e-02 -2.242578119039535522e-01 -1.746010482311248779e-01 1.867388188838958740e-01 -2.368890680372714996e-02 8.690438419580459595e-02 -5.769832059741020203e-02 5.792865157127380371e-02 -2.395704947412014008e-02 -1.137449443340301514e-01 1.835115849971771240e-01 3.151862695813179016e-02 9.365192055702209473e-02 1.219684928655624390e-01 1.156140342354774475e-01 1.870495639741420746e-02 7.211713492870330811e-02 9.255469590425491333e-02 6.232236698269844055e-02 -2.386174350976943970e-01 -1.167924851179122925e-01 -7.863289862871170044e-02 -5.260502174496650696e-02 -2.884131371974945068e-01 5.361292362213134766e-01 -1.214517466723918915e-02 -1.144840270280838013e-01 -5.034159868955612183e-02
2.313828766345977783e-01 -4.767546057701110840e-01 2.032756339758634567e-03 1.497845053672790527e-01 -1.537468582391738892e-01 -1.674240678548812866e-01 1.397341936826705933e-01 1.062495857477188110e-01 2.561446838080883026e-02 1.078278720378875732e-01 -1.554118543863296509e-01 4.459452033042907715e-01 -6.234368681907653809e-02 -1.285856068134307861e-01 -2.287555485963821411e-02 -1.584650427103042603e-01 1.034733206033706665e-01 6.043766066431999207e-02 6.860051304101943970e-02 -6.814070511609315872e-03 1.754830777645111084e-01 -5.109015852212905884e-02 1.554794609546661377e-01 -2.713508345186710358e-02 -1.176649555563926697e-01 -7.131085544824600220e-02 5.095162242650985718e-02 3.021878302097320557e-01 1.815429776906967163e-01 9.396442025899887085e-02 -1.950021088123321533e-01 -2.506035268306732178e-01
2.577510178089141846e-01 -4.065020382404327393e-01 3.578690811991691589e-02 4.816944710910320282e-03 -2.211117595434188843e-01 -6.868983805179595947e-02 2.763969600200653076e-01 -8.468658477067947388e-02 -3.530381992459297180e-02 6.517349183559417725e-02 -1.212892755866050720e-01 2.317789494991302490e-01 1.794479414820671082e-02 -1.546421833336353302e-02 -9.349370747804641724e-02 -1.856836676597595215e-01 -2.154481559991836548e-01 1.213908717036247253e-01 -1.054121106863021851e-01 4.286619648337364197e-02 2.416759431362152100e-01 -9.460380673408508301e-02 3.957691192626953125e-01 4.679166525602340698e-02 -1.868444830179214478e-01 7.504335045814514160e-02 2.250903844833374023e-01 -1.538062244653701782e-01 -1.707579568028450012e-02 1.492614150047302246e-01 2.674764096736907959e-01 5.359501019120216370e-02
4.166710749268531799e-02 -4.578623771667480469e-01 -2.174756675958633423e-01 -3.449746966361999512e-02 -2.494732141494750977e-01 -1.138514652848243713e-01 -7.721973210573196411e-02 -7.242539525032043457e-02 1.589514166116714478e-01 4.171047825366258621e-03 -5.125772207975387573e-02 2.403339147567749023e-01 -8.793061226606369019e-02 2.092459052801132202e-01 2.538520395755767822e-01 2.562741339206695557e-01 5.116001889109611511e-02 1.060288213193416595e-02 1.173874549567699432e-02 2.881735563278198242e-01 2.420774549245834351e-01 7.538660615682601929e-02 2.859148383140563965e-01 -1.002456098794937134e-01 -1.490669846534729004e-01 -5.454386025667190552e-02 2.269737655296921730e-03 -3.718978539109230042e-02 -1.528659164905548096e-01 9.719547629356384277e-02 -2.915541231632232666e-01 -5.772137083113193512e-03
4.335464164614677429e-02 -3.848013281822204590e-01 -1.345741003751754761e-02 -9.985553473234176636e-02 4.426505789160728455e-02 9.446118026971817017e-02 3.125688061118125916e-02 1.191599518060684204e-01 2.789188623428344727e-01 1.484397798776626587e-01 -1.834880560636520386e-01 2.867987751960754395e-01 2.217096835374832153e-01 1.021677330136299133e-01 7.037965208292007446e-02 -8.568403869867324829e-02 -2.369473725557327271e-01 1.977427750825881958e-01 1.306178700178861618e-02 -1.755994707345962524e-01 5.167275667190551758e-02 -1.911215186119079590e-01 1.633537709712982178e-01 -1.508667916059494019e-01 9.850312769412994385e-02 -1.113343015313148499e-01 -1.626135259866714478e-01 1.792333126068115234e-01 2.698048651218414307e-01 -1.459742933511734009e-01 -3.543865680694580078e-01 1.046134456992149353e-01
6.546484678983688354e-02 -6.423446536064147949e-01 -2.005494683980941772e-01 -7.921229302883148193e-02 -8.330792933702468872e-02 -1.295257061719894409e-01 8.341751247644424438e-02 -5.583067610859870911e-02 1.825095266103744507e-01 -6.783851981163024902e-02 -1.136882081627845764e-01 5.106079950928688049e-02 -2.794966287910938263e-02 -2.025242298841476440e-01 1.439169943332672119e-01 6.938989739865064621e-03 4.991326108574867249e-02 -1.938422024250030518e-01 8.449101587757468224e-04 -2.257971763610839844e-01 6.333041191101074219e-02 -6.939224153757095337e-02 3.255897462368011475e-01 -1.004426646977663040e-02 1.854507066309452057e-02 -1.019169911742210388e-01 -2.971052229404449463e-01 2.233383245766162872e-02 2.758332788944244385e-01 -3.213760256767272949e-02 -4.218734055757522583e-02 4.933744296431541443e-02
1.397425681352615356e-01 -2.647554576396942139e-01 -8.673971891403198242e-02 3.286421895027160645e-01 -2.059266567230224609e-01 2.235538810491561890e-01 2.415138036012649536e-01 1.765865087509155273e-01 1.439169496297836304e-01 -1.416850984096527100e-01 -1.164871081709861755e-01 1.729797720909118652e-01 7.508857548236846924e-02 6.365785002708435059e-02 2.286378890275955200e-01 6.492365896701812744e-02 1.354578435420989990e-01 -1.479055732488632202e-01 9.924970567226409912e-02 -1.699177771806716919e-01 9.505990147590637207e-02 6.639758497476577759e-02 1.412074565887451172e-01 -4.096928238868713379e-01 4.865160956978797913e-02 1.808258704841136932e-02 -8.376421034336090088e-02 2.766057252883911133e-01 1.117568388581275940e-01 2.392116636037826538e-01 -1.169849336147308350e-01 -1.126755177974700928e-01
6.825008988380432129e-02 -2.393842935562133789e-01 5.569727718830108643e-02 -3.892185091972351074e-01 -4.401742815971374512e-01 -2.606438696384429932e-01 5.388092249631881714e-02 9.935974329710006714e-02 2.226327918469905853e-02 3.470598161220550537e-02 1.300742477178573608e-01 -1.185946911573410034e-02 1.287188827991485596e-01 9.182713180780410767e-02 1.846389845013618469e-02 1.306874006986618042e-01 -5.113170295953750610e-02 4.760201275348663330e-02 1.787631213665008545e-01 -1.614132076501846313e-01 2.716591060161590576e-01 -1.739566475152969360e-01 2.331317812204360962e-01 6.390330195426940918e-02 -1.571950502693653107e-02 1.114050298929214478e-01 -2.834966778755187988e-01 -8.163159340620040894e-02 1.175780594348907471e-01 3.026764988899230957e-01 5.499827489256858826e-02 -1.194129511713981628e-01
5.026051029562950134e-02 -1.878599673509597778e-01 -6.707064807415008545e-02 -3.031268119812011719e-01 -3.225181996822357178e-01 -7.934738881886005402e-03 -7.060138881206512451e-02 1.920544356107711792e-01 5.090055614709854126e-02 -1.008507795631885529e-02 -5.663484707474708557e-02 4.131772741675376892e-02 1.108639612793922424e-01 2.843992710113525391e-01 1.278847455978393555e-01 1.385240852832794189e-01 9.082674235105514526e-02 2.243587374687194824e-01 3.985421955585479736e-01 -1.087853759527206421e-01 3.271592855453491211e-01 -1.089686378836631775e-01 1.558616161346435547e-01 -1.075511705130338669e-02 1.776660531759262085e-01 -2.124797552824020386e-02 -2.868960797786712646e-01 8.223396539688110352e-02 2.343138456344604492e-01 2.291099913418292999e-02 1.519843935966491699e-02 -1.849424839019775391e-01
4.438535869121551514e-01 -2.082185596227645874e-01 1.322609931230545044e-01 1.020370423793792725e-02 -2.493819296360015869e-01 -1.018441021442413330e-01 -4.018425568938255310e-02 -8.906309306621551514e-02 3.039322197437286377e-01 1.289074271917343140e-01 -1.015202105045318604e-01 -6.307568401098251343e-02 1.200981959700584412e-01 -6.241777911782264709e-02 2.633276879787445068e-01 -1.281119287014007568e-01 -1.970975846052169800e-01 1.361491531133651733e-01 1.562418937683105469e-01 7.356387376785278320e-02 1.781154870986938477e-01 -2.579939067363739014e-01 1.370861828327178955e-01 -1.333067566156387329e-01 -5.723543837666511536e-02 -5.109354108572006226e-02 3.885618597269058228e-02 1.271553486585617065e-01 -3.038555383682250977e-02 3.224474489688873291e-01 1.028362289071083069e-01 -2.673737406730651855e-01
2.995207309722900391e-01 -1.776728183031082153e-01 -1.640738397836685181e-01 1.992515521124005318e-03 -2.081272453069686890e-01 -1.490936428308486938e-01 2.196694165468215942e-01 -3.551594540476799011e-02 -2.325729466974735260e-02 -1.680757701396942139e-01 -3.610359728336334229e-01 1.810219734907150269e-01 4.464688897132873535e-02 3.190387785434722900e-02 1.615803539752960205e-01 9.383866935968399048e-02 -1.055126115679740906e-01 2.279364503920078278e-02 4.324055612087249756e-01 -1.148976460099220276e-01 -9.492097795009613037e-02 -1.715220808982849121e-01 2.793748080730438232e-01 -1.664996147155761719e-01 -1.819509565830230713e-01 -5.056737735867500305e-02 8.545377850532531738e-02 2.894739508628845215e-01 -7.113338261842727661e-02 -9.756240993738174438e-02 -9.617408365011215210e-02 -1.682139746844768524e-02
1.860364675521850586e-01 -5.705330371856689453e-01 5.739545822143554688e-02 1.472715735435485840e-01 5.238272994756698608e-02 -6.111502647399902344e-03 2.002421617507934570e-01 -3.423604965209960938e-01 1.841576993465423584e-01 -6.870929151773452759e-02 6.505554169416427612e-02 -4.515921697020530701e-02 4.764557257294654846e-02 2.480541020631790161e-01 2.187500894069671631e-01 8.002645522356033325e-02 -4.576375707983970642e-02 2.062227390706539154e-02 -9.872018545866012573e-02 -1.235065609216690063e-01 5.376488715410232544e-02 -5.937773268669843674e-03 1.495823413133621216e-01 -5.414016172289848328e-02 -7.236798759549856186e-03 2.382128238677978516e-01 3.894159942865371704e-02 4.858022555708885193e-02 -4.327213391661643982e-02 3.508635163307189941e-01 -2.198448330163955688e-01 4.595793038606643677e-02
-7.353111356496810913e-02 -3.497680127620697021e-01 -7.712157815694808960e-02 -1.054406389594078064e-01 -8.215407282114028931e-02 1.016883924603462219e-02 1.221948191523551941e-01 -6.225089356303215027e-02 1.289326548576354980e-01 8.234373480081558228e-02 2.233422845602035522e-01 3.877154886722564697e-01 3.382077515125274658e-01 1.756633818149566650e-01 -1.235808953642845154e-01 3.475716803222894669e-03 4.842834547162055969e-02 8.029820397496223450e-03 5.455583799630403519e-03 -3.777010142803192139e-01 9.929078817367553711e-02 -1.118625327944755554e-01 1.387898623943328857e-01 -1.176011487841606140e-01 -1.153225824236869812e-01 9.171282872557640076e-03 -1.259521692991256714e-01 6.786612421274185181e-02 3.172277808189392090e-01 1.873186826705932617e-01 -2.669790387153625488e-01 6.308680772781372070e-02
1.912026405334472656e-01 -7.335565239191055298e-02 -2.412205561995506287e-02 2.363168597221374512e-01 -2.271710038185119629e-01 -1.841297149658203125e-01 -8.893054910004138947e-03 2.110013924539089203e-02 9.661892801523208618e-02 4.887597262859344482e-02 -6.958103924989700317e-02 5.999333411455154419e-02 -1.566868871450424194e-01 1.862675100564956665e-01 2.044179886579513550e-01 -8.936358243227005005e-02 -2.204501032829284668e-01 1.042719464749097824e-02 1.970940828323364258e-02 2.124595195055007935e-01 7.149267941713333130e-02 6.219457834959030151e-02 4.460647106170654297e-01 9.981344640254974365e-02 -2.284815013408660889e-01 -9.952741861343383789e-02 2.149236798286437988e-01 8.013796806335449219e-02 2.197305262088775635e-01 3.728067874908447266e-01 2.389635592699050903e-01 1.231684908270835876e-01
2.064796984195709229e-01 -7.378569990396499634e-02 -7.801821827888488770e-02 1.502987146377563477e-01 -2.071308046579360962e-01 -1.159790381789207458e-01 8.946154266595840454e-03 -3.421951830387115479e-02 4.856444895267486572e-01 1.137289330363273621e-01 -2.050623297691345215e-01 1.355383098125457764e-01 3.257871046662330627e-02 3.262062668800354004e-01 3.934518992900848389e-01 -1.112915426492691040e-01 3.660392016172409058e-02 1.475289165973663330e-01 -5.523154512047767639e-02 -1.727161407470703125e-01 1.099832579493522644e-01 -2.082116603851318359e-01 3.013202548027038574e-01 -5.705797579139471054e-03 -4.049579054117202759e-02 -1.519936323165893555e-01 1.002350077033042908e-01 -1.765164881944656372e-01 -4.709730390459299088e-03 9.878851473331451416e-03 -4.444184899330139160e-02 1.070936322212219238e-01
4.599049687385559082e-01 -2.964618802070617676e-01 -2.451212704181671143e-01 1.773853302001953125e-01 -7.712900638580322266e-02 1.102287024259567261e-01 8.235058188438415527e-02 1.391813810914754868e-02 -9.444798529148101807e-02 -6.612844299525022507e-03 3.345128521323204041e-02 9.141367673873901367e-02 2.416182011365890503e-01 2.905986309051513672e-01 6.708896160125732422e-02 6.990011036396026611e-02 -2.324937582015991211e-01 3.024374507367610931e-02 7.651660591363906860e-02 -1.665883809328079224e-01 -8.535544574260711670e-02 -6.594961881637573242e-02 1.225976422429084778e-01 -9.730073064565658569e-02 -4.471022263169288635e-02 -1.382810994982719421e-02 2.275652736425399780e-01 2.371351569890975952e-01 2.792984545230865479e-01 8.790601044893264771e-02 -2.721596062183380127e-01 1.363730132579803467e-01
4.033952206373214722e-02 -2.635029256343841553e-01 -1.266589313745498657e-01 -2.523766756057739258e-01 -4.496108889579772949e-01 -1.947789788246154785e-01 2.687164954841136932e-02 1.738714199746027589e-04 1.658332049846649170e-01 -1.211422160267829895e-01 -5.476604774594306946e-02 -2.442790716886520386e-01 1.608118265867233276e-01 1.344961076974868774e-01 6.047561019659042358e-02 7.531381212174892426e-03 -1.100135147571563721e-01 -1.409923937171697617e-02 2.386099696159362793e-01 -1.969021111726760864e-01 3.500559628009796143e-01 5.595551058650016785e-02 1.369668543338775635e-01 1.918359994888305664e-01 3.417491167783737183e-02 4.575088620185852051e-02 -2.268580049276351929e-01 9.641816467046737671e-02 1.633957177400588989e-01 1.589512825012207031e-01 1.482910066843032837e-01 -1.693107336759567261e-01
1.545610427856445312e-01 -1.804025173187255859e-01 -2.205813378095626831e-01 -9.738321602344512939e-02 1.619925908744335175e-02 -1.321056112647056580e-02 -1.900573968887329102e-01 -6.385302543640136719e-02 1.795148700475692749e-01 -1.550384014844894409e-01 -1.559818387031555176e-01 -9.210579842329025269e-02 -8.683017222210764885e-04 6.441583484411239624e-02 2.441188693046569824e-02 -1.144376173615455627e-01 -5.885165184736251831e-02 2.532294988632202148e-01 -9.136299043893814087e-02 -6.319781392812728882e-02 -1.121792271733283997e-01 4.980269074440002441e-02 2.711971402168273926e-01 -8.404617756605148315e-02 -2.340037226676940918e-01 1.355903595685958862e-01 2.805317044258117676e-01 9.255015105009078979e-02 4.864633977413177490e-01 3.056281805038452148e-01 2.646490633487701416e-01 -4.201878979802131653e-02
3.389636278152465820e-01 -2.180307060480117798e-01 6.592156738042831421e-02 2.555076479911804199e-01 2.399738132953643799e-02 -4.837012290954589844e-02 -1.177676618099212646e-01 -6.860860437154769897e-02 -4.974419251084327698e-02 -3.215493559837341309e-01 -1.487470865249633789e-01 4.593224078416824341e-02 1.024781838059425354e-01 2.207214385271072388e-01 2.850166559219360352e-01 5.364299565553665161e-02 -9.680708497762680054e-02 6.262616068124771118e-02 1.827708818018436432e-02 9.166982024908065796e-02 1.591667979955673218e-01 1.375810205936431885e-01 1.535549908876419067e-01 -2.569718658924102783e-01 -3.090789318084716797e-01 -3.239883854985237122e-02 -3.560524806380271912e-02 -2.583249099552631378e-02 1.349080651998519897e-01 3.076803684234619141e-01 -3.236085176467895508e-01 3.157959133386611938e-02
9.002013504505157471e-02 -3.887536823749542236e-01 -4.611656069755554199e-03 -2.112009562551975250e-03 4.121972247958183289e-02 1.611393839120864868e-01 -1.725445240736007690e-01 -3.736808151006698608e-02 1.879495941102504730e-02 -3.287914395332336426e-02 -1.189851090312004089e-01 1.838513016700744629e-01 3.303545713424682617e-01 1.151577010750770569e-01 -8.357456326484680176e-02 -1.566535681486129761e-01 -1.042964756488800049e-01 -7.598802447319030762e-02 1.932115256786346436e-01 -3.611803054809570312e-01 1.577947884798049927e-01 -2.614981234073638916e-01 1.777710914611816406e-01 -6.677927821874618530e-02 -5.090796574950218201e-02 1.947365552186965942e-01 -1.422116458415985107e-01 1.498822122812271118e-01 2.521577775478363037e-01 1.865648627281188965e-01 -2.838526666164398193e-01 5.151066556572914124e-02
1.634637638926506042e-02 -3.120391070842742920e-01 -5.365948751568794250e-02 -2.434311360120773315e-01 -4.625941216945648193e-01 -1.674993187189102173e-01 5.296861752867698669e-02 3.703801706433296204e-02 2.381747215986251831e-01 1.038779765367507935e-01 -1.642702817916870117e-01 -2.284505069255828857e-01 2.050848305225372314e-02 -3.806233406066894531e-02 2.369247674942016602e-01 -4.029422998428344727e-03 -3.056200146675109863e-01 -4.621854051947593689e-02 1.411631256341934204e-01 -5.033486336469650269e-02 1.334715336561203003e-01 -1.351710557937622070e-01 1.737935245037078857e-01 -2.686988115310668945e-01 1.736313998699188232e-01 -5.571815744042396545e-02 -2.498657852411270142e-01 -3.395425155758857727e-02 -2.671866677701473236e-02 -6.407496519386768341e-03 9.839318692684173584e-02 -1.597639173269271851e-01
6.216667592525482178e-02 -3.670911788940429688e-01 -2.953885793685913086e-01 1.205628216266632080e-01 -2.698258757591247559e-01 1.064580902457237244e-01 2.218998521566390991e-01 -7.249445654451847076e-03 2.719935774803161621e-01 -1.949894726276397705e-01 -3.992874175310134888e-02 -7.983374595642089844e-02 5.629589036107063293e-02 -2.806937089189887047e-03 -1.277741640806198120e-01 -6.925045046955347061e-03 -1.113664880394935608e-01 -1.728246062994003296e-01 1.578259170055389404e-01 -3.128080815076828003e-02 2.811203598976135254e-01 -2.597393691539764404e-01 1.235226169228553772e-01 7.854769378900527954e-02 -2.679348289966583252e-01 -2.972814142704010010e-01 1.916912794113159180e-01 -1.751116216182708740e-01 1.108151525259017944e-01 8.212468773126602173e-02 -1.763681508600711823e-02 -6.040142104029655457e-02
1.097470223903656006e-01 -4.262059926986694336e-01 5.536399036645889282e-02 5.932251736521720886e-02 1.929102651774883270e-02 -2.569150738418102264e-02 4.023741930723190308e-02 8.077672868967056274e-02 2.652946673333644867e-02 4.980094358325004578e-02 -2.796172350645065308e-02 2.428162992000579834e-01 1.746862828731536865e-01 2.540512979030609131e-01 -7.700663805007934570e-02 1.118519306182861328e-01 -1.374522000551223755e-01 2.443836480379104614e-01 -1.292780227959156036e-02 -1.772026419639587402e-01 5.424831807613372803e-02 -2.217931598424911499e-01 -8.786430954933166504e-02 -2.690513990819454193e-02 1.937447115778923035e-02 -1.790425628423690796e-01 -2.429970800876617432e-01 1.058566197752952576e-01 3.906082510948181152e-01 3.205867707729339600e-01 -2.788147330284118652e-01 8.708070218563079834e-02
2.740482687950134277e-01 -4.007132053375244141e-01 -3.134319186210632324e-01 2.056025415658950806e-01 -4.756101965904235840e-02 -8.086013048887252808e-02 2.009459882974624634e-01 8.983411826193332672e-03 1.014088764786720276e-01 1.201865002512931824e-01 -4.493936523795127869e-02 5.527384951710700989e-02 1.494953483343124390e-01 -4.516277462244033813e-02 -1.250320672988891602e-01 1.434358116239309311e-02 -2.426406145095825195e-01 2.760968729853630066e-02 1.480147987604141235e-01 -2.881517410278320312e-01 -4.970991238951683044e-02 1.255125403404235840e-01 4.165562391281127930e-01 -8.733951486647129059e-03 -1.529717892408370972e-01 -1.130591519176959991e-02 -2.818464636802673340e-01 1.557466983795166016e-01 1.180926859378814697e-01 -3.874440863728523254e-02 -3.791447728872299194e-02 -6.340213119983673096e-02
2.707820534706115723e-01 -2.901363074779510498e-01 -1.043779924511909485e-01 3.868801891803741455e-02 -1.662108451128005981e-01 1.787376254796981812e-01 1.590422540903091431e-01 1.355340331792831421e-01 1.079097464680671692e-01 7.496761530637741089e-02 -2.095284461975097656e-01 3.211298286914825439e-01 1.478213369846343994e-01 7.188150286674499512e-02 -1.728936284780502319e-01 1.841317415237426758e-01 -2.572496533393859863e-01 -1.798806041479110718e-01 -2.870463393628597260e-02 9.896279126405715942e-02 1.684496877714991570e-03 -2.136081010103225708e-01 3.940049111843109131e-01 8.704471588134765625e-02 1.452650688588619232e-02 4.694461077451705933e-02 1.793632805347442627e-01 1.914945542812347412e-01 2.260984033346176147e-01 3.840568289160728455e-02 -1.000527441501617432e-01 1.424820572137832642e-01
-2.215252369642257690e-01 -3.603416681289672852e-01 -9.571029245853424072e-02 1.992493122816085815e-01 -2.258052974939346313e-01 -5.596947297453880310e-02 3.830027580261230469e-02 -9.399864077568054199e-02 3.247446119785308838e-01 1.008603125810623169e-01 -6.248407438397407532e-02 -3.026182018220424652e-02 -3.278403729200363159e-02 1.998797208070755005e-01 1.091490685939788818e-01 2.002443373203277588e-01 4.951968044042587280e-02 2.090740576386451721e-02 2.949539124965667725e-01 -3.273757994174957275e-01 1.191434413194656372e-01 -4.542611166834831238e-02 1.722711026668548584e-01 -1.347284168004989624e-01 2.406451478600502014e-02 3.793279081583023071e-02 4.060574248433113098e-02 6.057888641953468323e-02 -2.732348144054412842e-01 3.669370114803314209e-01 -1.076050624251365662e-01 -7.029420137405395508e-02
1.655240058898925781e-01 -4.589552581310272217e-01 -1.534751057624816895e-01 2.290819883346557617e-01 -1.099716275930404663e-01 -1.114965304732322693e-01 -5.163466185331344604e-02 9.214847534894943237e-02 1.818213611841201782e-01 2.012591622769832611e-02 -1.011180430650711060e-01 2.186627686023712158e-01 -3.029202483594417572e-02 6.537526845932006836e-02 1.236882153898477554e-02 8.280988037586212158e-02 -1.058087795972824097e-01 -1.394003033638000488e-01 -1.936681941151618958e-02 -2.765003740787506104e-01 -4.212104529142379761e-02 2.394960448145866394e-02 4.740127027034759521e-01 2.693580929189920425e-03 6.312387064099311829e-03 3.957639634609222412e-02 -3.451479077339172363e-01 -6.567803025245666504e-02 1.549183726310729980e-01 1.655467599630355835e-01 -1.058712527155876160e-01 -1.561476737260818481e-01
5.720134824514389038e-02 -4.878381192684173584e-01 -2.211755663156509399e-01 1.415252238512039185e-01 -1.474406719207763672e-01 -6.240838766098022461e-02 -9.253623336553573608e-02 3.757815435528755188e-02 4.404859151691198349e-03 6.664203852415084839e-02 -2.036304622888565063e-01 1.617404818534851074e-01 -1.720101982355117798e-01 2.884111106395721436e-01 1.718515008687973022e-01 2.983388006687164307e-01 9.212742745876312256e-02 -3.038982748985290527e-01 2.001085132360458374e-02 -2.141196429729461670e-01 1.243841201066970825e-01 -3.135583130642771721e-03 9.601501375436782837e-02 -2.581076323986053467e-01 9.103872627019882202e-02 1.135840043425559998e-01 -3.781381621956825256e-02 6.732246279716491699e-02 1.860478669404983521e-01 1.174036189913749695e-01 -9.253899753093719482e-02 1.681386232376098633e-01
2.751761488616466522e-02 -5.919768810272216797e-01 -1.161720827221870422e-01 1.266500055789947510e-01 1.799544095993041992e-01 -2.489795833826065063e-01 2.541689202189445496e-02 -2.594356611371040344e-02 1.700546890497207642e-01 -1.673909649252891541e-02 -3.894050791859626770e-02 1.019110232591629028e-01 7.086818665266036987e-02 -9.504465013742446899e-02 1.300048977136611938e-01 1.317879557609558105e-01 5.149521678686141968e-02 -2.335675954818725586e-01 -1.364202499389648438e-01 -1.474901586771011353e-01 6.813815236091613770e-02 -7.055158168077468872e-02 3.268682658672332764e-01 -3.379427269101142883e-02 6.603515706956386566e-03 -1.118602976202964783e-01 9.681762754917144775e-02 2.381453514099121094e-01 2.514673471450805664e-01 2.233664244413375854e-01 -1.507694125175476074e-01 -6.687785685062408447e-02
-1.053394973278045654e-01 -3.129842579364776611e-01 -9.655100107192993164e-02 2.787200212478637695e-01 -1.252620518207550049e-01 -1.685844361782073975e-01 2.486694753170013428e-01 2.907294593751430511e-02 3.188633918762207031e-01 -3.248661756515502930e-01 -2.177709341049194336e-01 1.363513767719268799e-01 -2.504142001271247864e-02 1.121289953589439392e-01 -2.233464121818542480e-01 -1.090472042560577393e-01 6.153166759759187698e-03 6.418272852897644043e-02 1.981751024723052979e-01 -2.811946868896484375e-01 9.441089630126953125e-02 -2.247237600386142731e-02 1.936940401792526245e-01 -1.770245879888534546e-01 -2.895355820655822754e-01 1.068974956870079041e-01 -1.466455310583114624e-01 5.878072977066040039e-02 4.920006543397903442e-02 9.775433689355850220e-02 8.294542133808135986e-02 9.535572677850723267e-02
-7.474942505359649658e-02 -2.682464420795440674e-01 -1.158821955323219299e-02 1.131976917386054993e-01 -1.038772165775299072e-01 -8.026165515184402466e-02 2.129846513271331787e-01 5.203953012824058533e-03 2.126423865556716919e-01 -2.699253559112548828e-01 -1.576611548662185669e-01 2.472431063652038574e-01 -2.210508286952972412e-01 1.577959358692169189e-01 -1.978385448455810547e-01 -2.013788558542728424e-02 -5.310269072651863098e-02 4.630524665117263794e-02 1.884992569684982300e-01 -2.155429571866989136e-01 1.197709590196609497e-01 8.776079118251800537e-02 5.623171329498291016e-01 -1.367552429437637329e-01 -1.689589321613311768e-01 1.320014744997024536e-01 -8.048018813133239746e-02 2.810414135456085205e-02 3.481937199831008911e-02 1.710027456283569336e-01 -6.298096850514411926e-03 -4.333781823515892029e-02
3.350046277046203613e-01 -4.627213776111602783e-01 -3.458420932292938232e-01 1.122893691062927246e-01 -2.210888713598251343e-01 -4.518384635448455811e-01 5.528092756867408752e-02 8.752590976655483246e-03 3.551180660724639893e-02 -1.584400236606597900e-01 -9.232544153928756714e-02 1.682937741279602051e-01 6.692473590373992920e-02 -2.183629013597965240e-02 2.075503915548324585e-01 -7.815276086330413818e-02 2.060634791851043701e-01 -2.059493586421012878e-02 1.561913639307022095e-01 1.131072565913200378e-01 -1.214546188712120056e-01 -3.443378210067749023e-02 2.622977457940578461e-02 7.518868148326873779e-02 1.279728710651397705e-01 1.118717342615127563e-01 2.598170377314090729e-02 1.685197837650775909e-02 1.814797967672348022e-01 3.286436200141906738e-02 4.900544881820678711e-03 4.097177833318710327e-02
3.065333962440490723e-01 -9.423794597387313843e-02 -6.530911475419998169e-02 -4.257145524024963379e-02 -2.483032792806625366e-01 -2.286489680409431458e-02 2.004706114530563354e-01 -1.728363335132598877e-01 2.956736385822296143e-01 5.814937874674797058e-02 -5.131880193948745728e-02 -1.608844101428985596e-02 3.201829195022583008e-01 2.593572437763214111e-01 3.480178862810134888e-02 -2.212650179862976074e-01 -2.036371976137161255e-01 -1.389199495315551758e-01 -5.377617478370666504e-02 -6.300712469965219498e-03 3.711945414543151855e-01 -2.392600178718566895e-01 1.943169534206390381e-01 -5.135937780141830444e-02 -1.513026356697082520e-01 -1.360003352165222168e-01 1.240706965327262878e-01 -5.745887756347656250e-02 9.140273183584213257e-02 2.184336632490158081e-01 -1.354855000972747803e-01 -1.075070351362228394e-01
2.095042169094085693e-01 -5.333436280488967896e-02 -1.126951053738594055e-01 2.697590887546539307e-01 -2.028070837259292603e-01 -1.895309239625930786e-01 3.398117423057556152e-01 1.120852865278720856e-02 3.325800895690917969e-01 -1.746403872966766357e-01 -1.301942467689514160e-01 -7.407709956169128418e-02 1.495678871870040894e-01 3.248880207538604736e-01 1.143857091665267944e-01 -1.250157356262207031e-01 -3.163446858525276184e-02 -7.232589274644851685e-02 9.033200889825820923e-02 -3.345786407589912415e-02 3.281494379043579102e-01 -9.533608704805374146e-02 3.615697026252746582e-01 -7.288925349712371826e-02 -5.103638395667076111e-03 -8.938021212816238403e-02 2.294001132249832153e-01 7.901216298341751099e-02 2.240120247006416321e-02 5.584057047963142395e-02 -1.080540120601654053e-01 -6.674589216709136963e-02
1.877203583717346191e-01 -2.149901241064071655e-01 -2.814661860466003418e-01 8.350659161806106567e-02 -3.401538133621215820e-01 -6.001278385519981384e-02 2.452408820390701294e-01 1.775124073028564453e-01 4.561865329742431641e-02 3.095886483788490295e-02 2.718564495444297791e-02 2.283204942941665649e-01 1.190896704792976379e-01 1.689246110618114471e-02 4.225606471300125122e-02 2.124283015727996826e-01 9.696162492036819458e-02 -2.095307558774948120e-01 1.210831701755523682e-01 -1.688268780708312988e-01 3.910200297832489014e-02 -5.940199643373489380e-02 2.277831435203552246e-01 -3.496766388416290283e-01 2.432086169719696045e-01 -3.634613752365112305e-02 6.548509746789932251e-02 2.583611905574798584e-01 5.110366642475128174e-02 1.201690360903739929e-01 -2.741108834743499756e-01 -6.864295899868011475e-02
-7.388183474540710449e-02 -5.526000857353210449e-01 -2.045206725597381592e-01 5.482190474867820740e-02 2.168527618050575256e-02 -1.674217134714126587e-01 2.276505976915359497e-01 -1.446958780288696289e-01 1.850763261318206787e-01 -3.981342539191246033e-02 4.701263085007667542e-02 -9.419863671064376831e-02 -1.442822068929672241e-01 2.216938734054565430e-01 1.677087545394897461e-01 1.011902913451194763e-01 -1.275777234695851803e-03 2.086756564676761627e-02 -5.115325748920440674e-02 -1.328969001770019531e-01 -8.552919328212738037e-02 2.841074392199516296e-02 3.216683864593505859e-01 8.798989653587341309e-02 1.087445989251136780e-01 1.860531717538833618e-01 -3.762616962194442749e-02 2.402347698807716370e-02 1.205725967884063721e-01 2.190646976232528687e-01 -3.695819377899169922e-01 1.493472326546907425e-02
1.550928503274917603e-01 -2.425826638936996460e-01 -1.802270859479904175e-01 -1.042251940816640854e-03 -1.505854129791259766e-01 -1.278834640979766846e-01 -6.782583147287368774e-02 -2.657091617584228516e-01 4.636074602603912354e-01 -7.479092478752136230e-02 -8.209358900785446167e-02 -9.755351394414901733e-02 1.549889296293258667e-01 1.017341092228889465e-01 -4.152215644717216492e-02 3.556986153125762939e-02 -1.478516757488250732e-01 -1.209915503859519958e-01 -1.051079705357551575e-01 -1.749930530786514282e-01 1.891233609057962894e-03 -7.472089678049087524e-02 3.129948377609252930e-01 -2.144716829061508179e-01 -9.402036666870117188e-02 2.039437741041183472e-02 2.858269810676574707e-01 -9.676356613636016846e-02 -3.310634568333625793e-02 5.424640327692031860e-02 6.613811105489730835e-02 3.997426331043243408e-01
1.381601691246032715e-01 -3.213780522346496582e-01 -2.496723644435405731e-02 6.906390935182571411e-02 -2.141806483268737793e-01 -1.523401588201522827e-01 -1.256392151117324829e-01 7.234867662191390991e-02 3.333717286586761475e-01 3.160844445228576660e-01 -3.798064589500427246e-02 -1.806545304134488106e-03 -7.229219377040863037e-02 3.378106653690338135e-01 9.276845306158065796e-02 9.033370763063430786e-02 -2.037210464477539062e-01 1.554400175809860229e-01 3.180359899997711182e-01 -9.590550512075424194e-02 1.577277481555938721e-01 -1.366492509841918945e-01 -1.083335056900978088e-01 -1.606310009956359863e-01 -3.694283217191696167e-02 -1.196799725294113159e-01 -1.253611892461776733e-01 2.516077756881713867e-01 -1.205712035298347473e-01 1.356971561908721924e-01 -1.530915945768356323e-01 -1.591789275407791138e-01
1.406974252313375473e-02 -1.336957216262817383e-01 1.759019941091537476e-01 1.829513907432556152e-01 -1.548509895801544189e-01 -1.501334160566329956e-01 -3.630379214882850647e-02 -8.739646524190902710e-02 4.907147884368896484e-01 -6.536487489938735962e-03 -1.448017656803131104e-01 1.360760927200317383e-01 4.295607656240463257e-02 3.003138899803161621e-01 3.574970364570617676e-01 9.229426272213459015e-03 -2.681246027350425720e-02 2.217414826154708862e-01 -4.125339537858963013e-02 -2.319350838661193848e-01 2.728839516639709473e-01 -1.363441497087478638e-01 2.298586070537567139e-01 -4.603356122970581055e-02 -8.315710723400115967e-02 1.671621650457382202e-01 2.355126738548278809e-01 9.449923783540725708e-02 -2.864805236458778381e-02 3.642484918236732483e-02 -3.900191187858581543e-02 -7.397492229938507080e-02
1.362723857164382935e-01 -1.819998919963836670e-01 -1.710163615643978119e-02 1.156787276268005371e-01 1.504803895950317383e-01 -1.674816608428955078e-01 1.749902069568634033e-01 6.082746013998985291e-02 1.544536054134368896e-01 2.640435993671417236e-01 -1.965558230876922607e-01 2.039244472980499268e-01 1.120911687612533569e-01 1.953954100608825684e-01 1.183396503329277039e-01 -7.181941717863082886e-02 -2.640964388847351074e-01 1.301952637732028961e-03 -1.621789112687110901e-02 3.165071010589599609e-01 2.251613587141036987e-01 -3.148692548274993896e-01 3.201124966144561768e-01 1.523461658507585526e-02 -1.684861183166503906e-01 -4.491197690367698669e-02 2.795895270537585020e-04 -1.717655509710311890e-01 2.835865318775177002e-01 1.747775822877883911e-01 1.033892780542373657e-01 -4.020638018846511841e-02
1.658284515142440796e-01 -3.914960324764251709e-01 -2.193893790245056152e-01 -9.748824685811996460e-02 -2.714956998825073242e-01 -6.802200525999069214e-02 7.334426976740360260e-03 6.921250373125076294e-02 -1.125349551439285278e-01 -8.291538059711456299e-02 3.887207061052322388e-02 3.306784629821777344e-01 2.504503726959228516e-02 3.415630161762237549e-01 1.796282231807708740e-01 1.045274659991264343e-01 -1.641753762960433960e-01 -2.906618714332580566e-01 -1.391767561435699463e-01 6.168939173221588135e-02 -5.020681768655776978e-02 -8.102080225944519043e-02 8.271079510450363159e-02 -1.770738363265991211e-01 -3.215812444686889648e-01 4.735847190022468567e-02 7.865050435066223145e-02 6.530193984508514404e-02 5.603881925344467163e-02 2.824083864688873291e-01 3.785448148846626282e-02 -7.212196290493011475e-02
2.627739012241363525e-01 -2.404124289751052856e-01 -1.950888037681579590e-01 7.720747590065002441e-02 -1.249119564890861511e-01 7.570490986108779907e-02 2.322390526533126831e-01 -1.368615776300430298e-01 2.908053100109100342e-01 -1.966564543545246124e-02 -8.136108517646789551e-02 -1.228252984583377838e-02 2.814964950084686279e-01 1.852643936872482300e-01 1.170856431126594543e-01 1.473684310913085938e-01 -1.459419913589954376e-02 -1.695462912321090698e-01 1.390919275581836700e-02 -4.607110843062400818e-02 3.375461101531982422e-01 -1.263045370578765869e-01 3.213032186031341553e-01 -1.323306001722812653e-02 -1.398486942052841187e-01 -2.505444884300231934e-01 1.187968775629997253e-01 1.183893065899610519e-02 -1.783051528036594391e-02 2.030019164085388184e-01 -2.610288560390472412e-01 -1.536013782024383545e-01
8.012121170759201050e-02 -5.111468434333801270e-01 -1.505568064749240875e-02 -4.048262163996696472e-02 -4.104762896895408630e-02 -5.100351572036743164e-02 -3.873916864395141602e-01 1.442561857402324677e-02 1.637659221887588501e-01 -1.372250765562057495e-01 -2.407747134566307068e-02 2.445742338895797729e-01 -2.824984192848205566e-01 1.126252859830856323e-01 2.772792577743530273e-01 1.368085946887731552e-02 -5.109209194779396057e-02 -7.313016802072525024e-02 3.417167067527770996e-01 -1.016990840435028076e-01 -8.989620208740234375e-02 -1.027642339468002319e-01 2.728087604045867920e-01 -6.798143684864044189e-02 -1.961056441068649292e-01 -6.058776006102561951e-02 8.162963390350341797e-02 3.423615545034408569e-02 8.811485953629016876e-03 4.659250378608703613e-02 -8.821392804384231567e-02 -8.670029044151306152e-02
1.773597002029418945e-01 -4.025450944900512695e-01 -4.458408802747726440e-02 -1.352001447230577469e-02 -1.752931177616119385e-01 -1.434599161148071289e-01 9.574818611145019531e-02 -7.594208419322967529e-02 -6.070356816053390503e-02 9.526804089546203613e-02 6.246558390557765961e-03 1.712567657232284546e-01 2.088259309530258179e-01 -6.353285908699035645e-02 -1.468770056962966919e-01 -1.679516732692718506e-01 -7.784565538167953491e-02 -1.021074578166007996e-01 2.265176549553871155e-02 -3.738035857677459717e-01 -1.322399079799652100e-01 -3.324139118194580078e-01 1.823064386844635010e-01 -1.262682080268859863e-01 1.175366044044494629e-01 2.496491372585296631e-01 4.226776584982872009e-02 1.700851768255233765e-01 2.869785726070404053e-01 1.482093036174774170e-01 -6.178367510437965393e-02 2.228097617626190186e-01
9.934631735086441040e-02 -2.158047407865524292e-01 -2.412803471088409424e-01 -2.374596446752548218e-01 -4.378124475479125977e-01 -2.813616581261157990e-02 -2.879174984991550446e-02 1.509599201381206512e-02 1.741714179515838623e-01 2.928975038230419159e-02 7.223551720380783081e-02 3.128407001495361328e-01 -5.506157502532005310e-02 -1.430329531431198120e-01 1.224245950579643250e-01 2.090111821889877319e-01 -1.432357728481292725e-01 5.091113224625587463e-02 -1.041957363486289978e-01 7.903208583593368530e-02 2.537291049957275391e-01 2.830704748630523682e-01 2.332390248775482178e-01 1.427960302680730820e-02 -1.628403365612030029e-01 1.785258762538433075e-02 1.822990626096725464e-01 2.399216890335083008e-01 1.616649776697158813e-01 8.551831543445587158e-02 -1.682578474283218384e-01 -1.639713905751705170e-02
2.923097908496856689e-01 -3.315784931182861328e-01 1.428382545709609985e-01 -5.936994031071662903e-02 -2.282062321901321411e-01 -5.827326327562332153e-02 -4.755885526537895203e-02 -1.915285438299179077e-01 4.416197240352630615e-01 1.571130901575088501e-01 -4.124248400330543518e-02 -7.267675548791885376e-02 8.749432116746902466e-02 -4.197369562461972237e-04 9.017264097929000854e-02 1.446318328380584717e-01 -1.277812421321868896e-01 9.385857731103897095e-02 1.431093364953994751e-01 2.743738703429698944e-02 2.185977250337600708e-01 -1.240538656711578369e-01 2.475292086601257324e-01 -1.101788282394409180e-01 -2.886733971536159515e-02 -1.982457190752029419e-01 5.421245843172073364e-02 2.129417657852172852e-01 -9.443885087966918945e-02 3.611326515674591064e-01 6.962713599205017090e-02 -8.548412472009658813e-02
2.345019280910491943e-01 -9.288723021745681763e-02 4.111763462424278259e-02 2.406041622161865234e-01 9.184150397777557373e-02 -1.385111361742019653e-01 4.188554584980010986e-01 -1.310458779335021973e-02 1.576901823282241821e-01 2.093933522701263428e-01 -1.052937880158424377e-01 2.288782596588134766e-02 1.848354786634445190e-01 2.790094912052154541e-01 1.252693980932235718e-01 6.036999449133872986e-02 -1.403715610504150391e-01 1.201961413025856018e-01 -3.218542039394378662e-02 1.225719153881072998e-01 4.686807394027709961e-01 2.337842807173728943e-02 8.991090953350067139e-02 -1.290672123432159424e-01 6.048108637332916260e-02 2.718956209719181061e-02 -1.754632592201232910e-02 -7.351377606391906738e-02 2.962684631347656250e-01 1.185041964054107666e-01 -2.305840998888015747e-01 -4.049563035368919373e-02
-8.445930667221546173e-03 -2.725792825222015381e-01 -2.459354847669601440e-01 -2.170482426881790161e-01 -1.476449370384216309e-01 -8.425348252058029175e-02 -2.274895012378692627e-01 -1.008453816175460815e-01 1.691054105758666992e-01 7.218170166015625000e-02 -5.753484740853309631e-02 1.357033550739288330e-01 -6.771934777498245239e-02 1.714603900909423828e-01 2.876072824001312256e-01 7.694661617279052734e-02 -7.202292978763580322e-02 -3.946888819336891174e-02 9.713988751173019409e-02 3.793047070503234863e-01 1.450292319059371948e-01 -5.387612059712409973e-02 3.551706373691558838e-01 -3.679114282131195068e-01 -1.437809914350509644e-01 1.584873497486114502e-01 1.493547484278678894e-02 3.344832733273506165e-02 -1.471415907144546509e-01 8.927387744188308716e-02 -1.637007296085357666e-01 -3.809993620961904526e-03
-9.270069003105163574e-02 -4.564148783683776855e-01 2.083001285791397095e-01 -9.632991999387741089e-02 -1.090164184570312500e-01 5.835679545998573303e-02 1.013149768114089966e-01 1.449744403362274170e-01 -1.142183914780616760e-01 1.616448312997817993e-01 -5.275669042021036148e-03 1.247101873159408569e-01 2.973722219467163086e-01 1.412599533796310425e-01 -8.672682940959930420e-02 9.472724795341491699e-02 -2.440014667809009552e-02 9.960433840751647949e-02 1.897722855210304260e-02 -2.610071003437042236e-01 1.499980986118316650e-01 -2.297715842723846436e-01 2.468042075634002686e-01 -3.148222863674163818e-01 -9.085088968276977539e-02 6.229644268751144409e-02 -3.912387415766716003e-02 8.425240963697433472e-02 2.947350442409515381e-01 -2.063157223165035248e-02 -2.708567082881927490e-01 9.205346554517745972e-02
2.767131477594375610e-02 -6.102175116539001465e-01 -4.197563230991363525e-02 2.243805676698684692e-01 -2.013251483440399170e-01 -2.616849839687347412e-01 9.781026095151901245e-02 9.822745621204376221e-02 -1.588537357747554779e-02 -7.049144059419631958e-02 -1.449160724878311157e-01 2.308030724525451660e-01 7.120061665773391724e-02 -1.895027421414852142e-02 1.059086918830871582e-01 -8.867111802101135254e-02 1.240525469183921814e-01 1.136498674750328064e-01 1.853251755237579346e-01 6.577819585800170898e-02 1.527373045682907104e-01 1.875739395618438721e-01 1.403438895940780640e-01 1.027483772486448288e-02 1.678763478994369507e-01 1.555513292551040649e-01 1.520478129386901855e-01 1.419702321290969849e-01 1.000589430332183838e-01 -2.991799823939800262e-02 -6.513512134552001953e-02 -2.940064072608947754e-01
-5.108522716909646988e-03 -4.752422869205474854e-01 -1.347794830799102783e-01 1.090956702828407288e-01 -2.393217524513602257e-03 -1.837152391672134399e-01 -3.502301573753356934e-01 1.073380745947360992e-02 2.465718425810337067e-02 9.395274333655834198e-03 1.946036666631698608e-01 -7.645437866449356079e-02 2.021418362855911255e-01 2.799653410911560059e-01 2.475277334451675415e-01 -1.295354515314102173e-01 -2.618944644927978516e-01 -1.061070989817380905e-02 1.185967326164245605e-01 3.008555248379707336e-02 3.093404173851013184e-01 3.285988792777061462e-02 -6.699005514383316040e-02 -2.817962169647216797e-01 -5.132840201258659363e-02 -1.253165584057569504e-02 -3.275035694241523743e-02 -5.934145674109458923e-02 2.224287241697311401e-01 9.114374220371246338e-02 1.091288924217224121e-01 -6.632103025913238525e-02
-3.877209872007369995e-02 -3.697927892208099365e-01 1.357801351696252823e-02 -1.326147913932800293e-01 -4.020909368991851807e-01 -7.056432962417602539e-02 -1.408596932888031006e-01 1.826271563768386841e-01 9.633732028305530548e-03 -2.892202734947204590e-01 -4.979553446173667908e-02 -1.643298119306564331e-01 1.668907701969146729e-01 8.681172877550125122e-02 -8.246983587741851807e-02 1.168827041983604431e-01 -2.354929596185684204e-02 2.284484356641769409e-01 1.936578750610351562e-01 -9.729705750942230225e-02 2.795828282833099365e-01 -2.362996339797973633e-01 2.353162467479705811e-01 1.379886176437139511e-03 2.414515167474746704e-01 1.284293737262487411e-02 -4.746212065219879150e-02 5.789808346889913082e-04 1.360648423433303833e-01 1.864142268896102905e-01 -4.231029376387596130e-02 -2.240267097949981689e-01
3.221403956413269043e-01 -3.216900527477264404e-01 -7.745593041181564331e-02 3.754029421543236822e-06 -9.849268198013305664e-02 2.014926522970199585e-01 -1.401501595973968506e-01 1.556518673896789551e-02 2.668686807155609131e-01 -3.818260133266448975e-02 -7.760895788669586182e-02 -1.728660762310028076e-01 1.317532826215028763e-02 3.442802429199218750e-01 1.628725677728652954e-01 3.699752315878868103e-02 -1.519432663917541504e-01 7.961115986108779907e-02 2.207306027412414551e-01 1.699173152446746826e-01 3.229930102825164795e-01 8.991804718971252441e-02 4.235081747174263000e-02 -1.302632540464401245e-01 -8.434629999101161957e-03 -1.578106433153152466e-01 1.271554976701736450e-01 -4.558911174535751343e-02 4.124923422932624817e-02 3.881359994411468506e-01 1.507181078195571899e-01 -6.997194141149520874e-02
1.362375468015670776e-01 -4.321765899658203125e-01 -1.354689989238977432e-02 2.098161429166793823e-01 -2.449686527252197266e-01 -5.016167089343070984e-02 7.292684167623519897e-02 1.153457090258598328e-01 -1.610698527656495571e-03 2.259948700666427612e-01 -1.638115495443344116e-01 2.585232257843017578e-01 -6.987300515174865723e-02 1.498392038047313690e-02 -7.798674702644348145e-02 -4.827594012022018433e-02 1.752785295248031616e-01 8.996211737394332886e-02 2.033851444721221924e-01 -8.363006263971328735e-02 4.469570517539978027e-02 7.370726764202117920e-02 2.738024890422821045e-01 -5.254561826586723328e-02 2.680315971374511719e-01 5.496585369110107422e-02 4.976347833871841431e-02 2.616095840930938721e-01 2.657705843448638916e-01 9.271821379661560059e-02 -1.988223493099212646e-01 -2.723416686058044434e-01
6.684161722660064697e-02 -4.710613563656806946e-02 -2.376251220703125000e-01 1.332909762859344482e-01 -1.353766471147537231e-01 -1.550597399473190308e-01 1.433487087488174438e-01 -3.492839634418487549e-01 -6.525253504514694214e-02 5.678927898406982422e-02 4.378692246973514557e-03 3.507168292999267578e-01 -4.003479331731796265e-02 2.153791785240173340e-01 3.188876435160636902e-02 6.622234731912612915e-02 -3.165580630302429199e-01 -2.339101582765579224e-01 -1.008303090929985046e-01 -7.963754236698150635e-02 2.956743538379669189e-01 -6.632573902606964111e-02 1.823592036962509155e-01 -1.517283618450164795e-01 -1.417855173349380493e-02 1.482184082269668579e-01 8.041043579578399658e-02 -1.313454806804656982e-01 3.773939907550811768e-01 1.914885640144348145e-01 7.053101062774658203e-02 -2.789758145809173584e-02
-6.579498946666717529e-02 -4.264664053916931152e-01 -2.286596447229385376e-01 2.357143759727478027e-01 -9.362288564443588257e-02 -3.484835922718048096e-01 -6.720075756311416626e-02 5.114161223173141479e-02 1.897056214511394501e-02 -9.202784299850463867e-02 6.196830794215202332e-02 1.293644756078720093e-01 -7.356292009353637695e-02 2.445079535245895386e-01 1.337174177169799805e-01 8.564432710409164429e-02 -3.059861063957214355e-01 -7.285204529762268066e-02 -5.049742385745048523e-02 3.112849034368991852e-02 -7.022287696599960327e-02 -1.799222379922866821e-01 2.744495272636413574e-01 -1.874524205923080444e-01 2.399679869413375854e-01 1.671437621116638184e-01 -1.799486577510833740e-02 4.642498493194580078e-02 -6.013314053416252136e-02 1.460518389940261841e-01 -2.691544592380523682e-01 1.148397028446197510e-01
2.859197258949279785e-01 -3.170135617256164551e-01 -1.883480846881866455e-01 1.045828759670257568e-01 -1.905329823493957520e-01 -2.488510310649871826e-02 8.231277763843536377e-02 2.129984945058822632e-01 2.756561040878295898e-01 5.397979915142059326e-02 -2.522705793380737305e-01 -2.088242582976818085e-02 -7.933153770864009857e-03 1.594175547361373901e-01 7.601660490036010742e-02 1.788734346628189087e-01 -8.130886591970920563e-03 1.065481528639793396e-01 4.454473406076431274e-02 -3.098100051283836365e-02 2.486015707254409790e-01 2.894081734120845795e-02 -2.529339119791984558e-02 -3.249058425426483154e-01 1.075270324945449829e-01 -1.436213105916976929e-01 1.221075132489204407e-01 2.336805313825607300e-01 -8.329296857118606567e-02 3.567817807197570801e-01 1.513239592313766479e-01 -1.844007968902587891e-01
5.352949723601341248e-02 -1.890732496976852417e-01 -2.938414923846721649e-02 -2.561075389385223389e-01 -4.671842753887176514e-01 -7.606504112482070923e-02 -3.101886995136737823e-02 1.263846922665834427e-02 9.588644653558731079e-02 -1.176036298274993896e-01 8.000007271766662598e-02 2.959671057760715485e-02 1.972407996654510498e-01 -7.151295989751815796e-02 1.597000956535339355e-01 2.636969387531280518e-01 1.878391019999980927e-02 7.690496742725372314e-02 2.080590426921844482e-01 -2.474068552255630493e-01 3.777547478675842285e-01 -1.077740490436553955e-01 2.822466790676116943e-01 3.508706390857696533e-02 5.260065570473670959e-02 -3.807342052459716797e-02 -1.410748213529586792e-01 6.373756378889083862e-02 2.113727033138275146e-01 2.044439017772674561e-01 1.515538096427917480e-01 -1.296306699514389038e-01
1.299828737974166870e-01 -1.027240008115768433e-01 1.295459717512130737e-01 1.169149428606033325e-01 -1.228010430932044983e-01 -1.010034009814262390e-01 7.255941629409790039e-02 2.492796070873737335e-02 -4.838601872324943542e-02 1.892334967851638794e-01 4.059536382555961609e-02 3.438622877001762390e-02 1.735501289367675781e-01 -5.129645019769668579e-02 -5.028313025832176208e-03 -1.410070657730102539e-01 9.827500581741333008e-02 3.242027759552001953e-01 1.534433066844940186e-01 1.624313741922378540e-01 2.004572600126266479e-01 -1.775095760822296143e-01 5.162847042083740234e-01 -1.274128109216690063e-01 -2.005624175071716309e-01 1.835286170244216919e-01 3.002220951020717621e-02 3.374919667840003967e-02 3.620699942111968994e-01 2.445340752601623535e-01 1.289292424917221069e-01 1.210752651095390320e-01
-9.388461709022521973e-02 -3.249968588352203369e-01 -1.055454239249229431e-01 1.035376489162445068e-01 9.852593764662742615e-03 -1.001392602920532227e-01 2.209089547395706177e-01 8.221435546875000000e-02 1.877922713756561279e-01 -1.618274450302124023e-01 -9.915616363286972046e-02 1.647786945104598999e-01 -2.027808427810668945e-01 1.498356908559799194e-01 -2.863157689571380615e-01 -1.371715664863586426e-01 2.137030288577079773e-02 -5.390397831797599792e-02 1.851943433284759521e-01 -1.863167434930801392e-01 2.108230441808700562e-01 -1.887319684028625488e-01 4.908664524555206299e-01 -1.000325828790664673e-01 -1.273919045925140381e-01 -7.804244011640548706e-02 -2.172855734825134277e-01 1.050492897629737854e-01 9.093954414129257202e-02 1.843117326498031616e-01 8.569709956645965576e-02 -4.084306582808494568e-02
1.203044280409812927e-01 -5.514566898345947266e-01 5.461635813117027283e-02 6.795321125537157059e-03 -2.798792719841003418e-01 2.724178694188594818e-02 1.736235171556472778e-01 -1.999512128531932831e-02 4.863670095801353455e-02 -4.145410284399986267e-02 5.155291035771369934e-02 2.847840189933776855e-01 -1.082165017724037170e-01 -1.524255722761154175e-01 1.223016753792762756e-01 -4.398155957460403442e-03 7.448030263185501099e-02 -1.239383071660995483e-01 9.324987232685089111e-02 -2.324201464653015137e-01 8.895720541477203369e-02 1.416997015476226807e-01 1.673680096864700317e-01 -1.884089559316635132e-01 2.679754495620727539e-01 1.991650164127349854e-01 1.884509250521659851e-02 2.097490429878234863e-01 2.669302821159362793e-01 8.183667063713073730e-02 -1.409593820571899414e-01 -4.730746895074844360e-02
2.470440864562988281e-01 -2.570717036724090576e-01 -1.151293888688087463e-01 9.763257950544357300e-02 4.539801552891731262e-02 -2.598286271095275879e-01 1.778772473335266113e-01 -1.873298734426498413e-01 4.343144223093986511e-02 3.198522925376892090e-01 -2.097109109163284302e-01 -4.763353243470191956e-02 8.096428215503692627e-02 2.260261625051498413e-01 -5.855067819356918335e-02 -1.586690172553062439e-02 -2.484095543622970581e-01 8.638090640306472778e-02 2.709747664630413055e-02 -2.583939135074615479e-01 -7.045600563287734985e-02 -1.301866723224520683e-03 2.260760068893432617e-01 -2.060125321149826050e-01 3.253978863358497620e-02 1.285222321748733521e-01 1.226824447512626648e-01 -2.337381541728973389e-01 2.519250214099884033e-01 1.215200722217559814e-01 3.102301061153411865e-01 7.144404947757720947e-02
-9.936259686946868896e-02 -4.887469112873077393e-01 -3.046936988830566406e-01 6.932172458618879318e-03 -1.169632896780967712e-01 -2.568015456199645996e-01 7.631041854619979858e-02 -3.107658703811466694e-04 3.395325541496276855e-01 -3.264677897095680237e-02 -2.924733050167560577e-02 4.233374819159507751e-02 -3.685275092720985413e-02 2.248026579618453979e-01 -3.147388622164726257e-02 -3.933129832148551941e-02 -1.021640896797180176e-01 1.497149318456649780e-01 -5.122007802128791809e-02 -1.967247575521469116e-03 -1.008924394845962524e-01 2.970839440822601318e-01 2.362441569566726685e-01 1.083731651306152344e-01 1.753101944923400879e-01 1.407514214515686035e-01 -6.375327706336975098e-02 7.078560441732406616e-02 1.181193068623542786e-01 2.970024244859814644e-03 -3.327051997184753418e-01 1.172247603535652161e-01
2.254621088504791260e-01 -4.585616886615753174e-01 -3.295178711414337158e-02 7.881332933902740479e-02 -2.248404324054718018e-01 1.511251032352447510e-01 3.994253873825073242e-01 8.492378890514373779e-02 9.464310109615325928e-02 1.403958201408386230e-01 -1.664417386054992676e-01 3.284880816936492920e-01 -4.049947112798690796e-02 -1.355145405977964401e-02 4.418154060840606689e-02 5.032397340983152390e-03 -3.862703964114189148e-02 -5.658040195703506470e-02 1.643303036689758301e-01 1.019179821014404297e-01 9.304605424404144287e-02 -6.443431973457336426e-02 1.595874875783920288e-01 -9.835720807313919067e-02 6.383775919675827026e-02 8.346983045339584351e-02 1.499734669923782349e-01 1.610468178987503052e-01 2.616144418716430664e-01 -1.951193213462829590e-01 -1.632578074932098389e-01 -2.017301768064498901e-01
9.104744344949722290e-02 -2.551729679107666016e-01 -1.862141937017440796e-01 -3.260496556758880615e-01 -3.412805795669555664e-01 -1.044493615627288818e-01 -1.024324521422386169e-01 -2.361735701560974121e-01 7.861388474702835083e-02 -2.691354751586914062e-01 2.120071463286876678e-02 4.844638705253601074e-02 1.738145016133785248e-02 2.738602757453918457e-01 2.805832400918006897e-02 1.691518276929855347e-01 1.874930858612060547e-01 -7.531257718801498413e-02 4.130366742610931396e-01 -9.010407328605651855e-02 -1.354172080755233765e-02 -1.252742409706115723e-01 2.726050913333892822e-01 -1.933994144201278687e-02 -1.773818284273147583e-01 2.767861634492874146e-02 1.042372509837150574e-01 -1.158585473895072937e-01 1.169909164309501648e-01 1.003009900450706482e-01 -5.601640418171882629e-02 -1.110705807805061340e-01
8.798410743474960327e-02 -5.163822174072265625e-01 -2.526796758174896240e-01 1.430925875902175903e-01 -1.699923723936080933e-01 6.100616301409900188e-04 -2.100772857666015625e-01 5.724913626909255981e-02 6.315683014690876007e-03 -3.471492230892181396e-02 -1.171849071979522705e-01 3.540140390396118164e-01 -4.887331277132034302e-02 8.241646736860275269e-02 -6.200313940644264221e-02 8.348918706178665161e-02 2.107455432415008545e-01 -1.703312247991561890e-01 -5.337741598486900330e-02 -2.234688960015773773e-02 -1.488448213785886765e-02 -1.826155185699462891e-01 1.737134456634521484e-01 -1.419004052877426147e-01 2.754871547222137451e-02 1.521648168563842773e-01 -3.633477166295051575e-02 -2.732339315116405487e-02 3.162988722324371338e-01 2.460979223251342773e-01 -1.872210800647735596e-01 1.496028304100036621e-01
1.920459866523742676e-01 -1.954847872257232666e-01 -2.167114801704883575e-02 6.182307749986648560e-02 -7.944887131452560425e-02 -7.388480752706527710e-02 2.261860668659210205e-01 7.291533052921295166e-02 4.515156149864196777e-02 -8.121275156736373901e-02 -1.021477580070495605e-01 8.597540110349655151e-02 -1.050043180584907532e-01 3.108229637145996094e-01 1.201880574226379395e-01 -1.497203409671783447e-01 -1.076859161257743835e-01 1.072927564382553101e-01 4.933201074600219727e-01 -1.799262613058090210e-01 7.798691093921661377e-02 -1.284296363592147827e-01 4.420613944530487061e-01 4.606198519468307495e-02 -8.756966143846511841e-02 -5.346296727657318115e-02 1.657496839761734009e-01 1.486965119838714600e-01 1.125981509685516357e-01 -1.908649653196334839e-01 9.756602346897125244e-02 2.090613692998886108e-01
-1.245523244142532349e-01 -2.317693233489990234e-01 -1.648612134158611298e-02 1.321013122797012329e-01 -1.677478253841400146e-01 -2.103217989206314087e-01 2.638720273971557617e-01 1.227308288216590881e-01 1.532800048589706421e-01 -1.569494307041168213e-01 4.625876247882843018e-02 1.808466315269470215e-01 5.873343348503112793e-02 1.031043305993080139e-01 -2.986778020858764648e-01 -9.937387704849243164e-02 -9.225492179393768311e-02 -7.724492345005273819e-03 2.865579128265380859e-01 -9.688715636730194092e-02 1.372175216674804688e-01 -9.720683842897415161e-02 4.229538142681121826e-01 -2.904936671257019043e-01 -1.740313023328781128e-01 1.744695901870727539e-01 -2.180885523557662964e-01 1.514765173196792603e-01 -4.440040513873100281e-02 1.688221246004104614e-01 7.027901709079742432e-03 8.038005232810974121e-02
3.338359594345092773e-01 -3.942411541938781738e-01 -5.362429842352867126e-02 8.170459419488906860e-02 1.021253988146781921e-01 -3.251865506172180176e-01 -7.838105410337448120e-02 -4.741894453763961792e-02 3.111441247165203094e-02 -1.518387049436569214e-01 -1.982373371720314026e-02 3.870574235916137695e-01 -5.621903017163276672e-02 2.961535155773162842e-01 2.351657748222351074e-01 8.856109529733657837e-02 2.485650330781936646e-01 1.049637198448181152e-01 1.960172355175018311e-01 7.992761093191802502e-04 -1.114074792712926865e-02 3.023950383067131042e-02 2.405169457197189331e-01 1.864534802734851837e-02 -5.555365607142448425e-02 -2.161979675292968750e-02 -1.197573319077491760e-01 -2.726519294083118439e-02 2.182342559099197388e-01 1.451362073421478271e-01 1.134666576981544495e-01 -1.004907209426164627e-02
2.003641873598098755e-01 -2.737711369991302490e-01 1.511047929525375366e-01 -1.596795469522476196e-01 -1.196021363139152527e-01 -9.062337875366210938e-02 -5.633502453565597534e-02 1.854726076126098633e-01 -7.276025414466857910e-02 -2.980533801019191742e-02 -8.635665476322174072e-02 2.322032898664474487e-01 3.705004602670669556e-02 1.877959668636322021e-01 3.568135201930999756e-01 2.553069591522216797e-01 -2.668603062629699707e-01 -5.565240234136581421e-02 -1.077079698443412781e-01 1.052065566182136536e-01 1.066490560770034790e-01 6.745009869337081909e-02 1.723095327615737915e-01 -3.035244345664978027e-01 -3.133426904678344727e-01 1.996204257011413574e-02 -1.126906741410493851e-02 -9.778130799531936646e-03 1.445154845714569092e-01 2.889152765274047852e-01 -2.026551812887191772e-01 2.887484617531299591e-02
8.725462853908538818e-02 -4.023642838001251221e-01 3.784525021910667419e-02 -2.297715246677398682e-01 -2.160149812698364258e-01 -8.076420426368713379e-02 -8.720865845680236816e-02 -1.530507206916809082e-01 1.924844980239868164e-01 -1.543580293655395508e-01 -1.662051379680633545e-01 2.442806810140609741e-01 2.584811747074127197e-01 2.158851921558380127e-01 2.136156111955642700e-01 5.258774012327194214e-02 3.641964495182037354e-01 -4.495128616690635681e-02 -1.315810345113277435e-02 8.251847326755523682e-02 -1.301123648881912231e-01 1.789300702512264252e-03 2.175716459751129150e-01 -2.338811904191970825e-01 1.122706457972526550e-01 1.803496037609875202e-03 7.075282186269760132e-02 3.037329949438571930e-02 2.112655341625213623e-01 1.424548029899597168e-01 6.177974864840507507e-02 -1.848383247852325439e-01
-2.791875228285789490e-02 -6.380745172500610352e-01 -2.439562827348709106e-01 1.459033191204071045e-01 -4.161771386861801147e-02 2.648980729281902313e-02 -1.564296633005142212e-01 -1.052084267139434814e-01 2.215848863124847412e-01 1.195474490523338318e-01 -7.985847443342208862e-02 7.182835042476654053e-02 1.156857889145612717e-02 1.631004512310028076e-01 -2.649930305778980255e-02 -2.775285951793193817e-02 -8.307550102472305298e-03 1.822468340396881104e-01 3.252025693655014038e-02 -1.026500537991523743e-01 4.855143837630748749e-03 -3.953719511628150940e-02 3.794966265559196472e-02 -2.052227407693862915e-01 -1.271471530199050903e-01 1.258812844753265381e-02 2.106420397758483887e-01 2.838872373104095459e-01 2.676148712635040283e-01 -2.021045535802841187e-01 4.427915066480636597e-02 1.563252806663513184e-01
4.011049866676330566e-01 -3.854660391807556152e-01 -2.266659587621688843e-01 8.260901086032390594e-03 -2.444353252649307251e-01 3.242991566658020020e-01 1.889899075031280518e-01 -5.042895674705505371e-02 1.562973558902740479e-01 -5.118991713970899582e-03 -1.428380012512207031e-01 2.246883660554885864e-01 1.716440021991729736e-01 9.660182893276214600e-02 1.192534249275922775e-02 1.004599183797836304e-01 1.829057931900024414e-02 -7.214399427175521851e-02 -6.822230666875839233e-02 5.736703425645828247e-02 3.908401727676391602e-02 -1.583452969789505005e-01 1.698061376810073853e-01 -7.267673313617706299e-02 -2.490889877080917358e-01 -1.374256610870361328e-01 1.438246816396713257e-01 9.880788624286651611e-02 9.127256274223327637e-02 2.038965672254562378e-01 -1.697825193405151367e-01 1.649964749813079834e-01
1.867421157658100128e-02 -4.397923052310943604e-01 -7.893586903810501099e-02 6.763208657503128052e-02 4.697601124644279480e-02 1.297568809241056442e-02 -1.724027097225189209e-01 4.157832637429237366e-02 1.636100411415100098e-01 -5.946217477321624756e-02 9.639553725719451904e-02 1.356669068336486816e-01 2.058545500040054321e-01 4.850199073553085327e-02 -9.383862465620040894e-02 4.711987078189849854e-02 -3.255771100521087646e-02 -7.610172033309936523e-02 4.280142486095428467e-02 -3.391117155551910400e-01 1.783615946769714355e-01 -9.278320521116256714e-02 1.772545874118804932e-01 -1.117984578013420105e-01 1.985732316970825195e-01 1.011253744363784790e-01 -2.108421176671981812e-01 1.441081054508686066e-02 4.675271809101104736e-01 1.513520330190658569e-01 -2.390709072351455688e-01 2.164778709411621094e-01
-1.123731210827827454e-01 -3.817625343799591064e-01 -1.261312067508697510e-01 1.549383532255887985e-02 -3.156820237636566162e-01 -2.581489980220794678e-01 -3.223296403884887695e-01 7.949034124612808228e-02 2.100222976878285408e-03 -6.541083008050918579e-02 -1.741053611040115356e-01 4.127026721835136414e-02 -1.060676649212837219e-01 2.106660306453704834e-01 4.177881777286529541e-01 2.021803110837936401e-01 -1.274738311767578125e-01 -7.906918972730636597e-02 -1.014924645423889160e-01 1.044644415378570557e-01 6.942883878946304321e-02 -8.950452506542205811e-02 1.706794798374176025e-01 -2.077077925205230713e-01 -1.419045682996511459e-02 4.512793943285942078e-02 5.042807385325431824e-02 -2.271365374326705933e-02 -1.147681698203086853e-01 2.696197330951690674e-01 -1.258228421211242676e-01 -7.616379112005233765e-02
1.155038550496101379e-01 -3.903961479663848877e-01 -8.710475265979766846e-02 1.463158875703811646e-01 1.163732185959815979e-01 -1.430712044239044189e-01 -1.248341873288154602e-01 -1.654509007930755615e-01 1.339765489101409912e-01 1.824626624584197998e-01 -3.822909295558929443e-02 2.049178481101989746e-01 8.214267343282699585e-02 1.921047270298004150e-01 1.365350186824798584e-01 3.069337643682956696e-02 -3.006590530276298523e-02 -4.164673760533332825e-02 1.545037925243377686e-01 -1.575668603181838989e-01 -1.108988672494888306e-01 -3.046632707118988037e-01 -2.174614369869232178e-02 -7.935797423124313354e-02 2.147956341505050659e-01 2.327392250299453735e-02 6.113072484731674194e-02 4.115163534879684448e-02 2.760091423988342285e-01 2.784752845764160156e-01 -4.478077292442321777e-01 -2.751829847693443298e-02
-1.580626517534255981e-01 -4.838473498821258545e-01 -9.034255146980285645e-02 1.034709215164184570e-01 -1.872566491365432739e-01 5.716107785701751709e-02 5.030000954866409302e-02 4.178138449788093567e-02 4.684301558881998062e-03 1.496535539627075195e-01 3.036257624626159668e-01 -2.362472712993621826e-01 5.765474867075681686e-03 1.536079496145248413e-01 2.077672481536865234e-01 7.245066761970520020e-02 -5.011428147554397583e-03 1.956815123558044434e-01 6.156054511666297913e-02 -2.076383531093597412e-01 3.652077317237854004e-01 -1.404610425233840942e-01 9.777767211198806763e-02 -1.885149255394935608e-02 1.273600757122039795e-01 -3.495354205369949341e-02 -3.252554219216108322e-03 -1.145336404442787170e-01 1.707163304090499878e-01 3.441426753997802734e-01 -7.132847607135772705e-02 7.408699393272399902e-02
3.497976660728454590e-01 -2.659209370613098145e-01 -2.023216187953948975e-01 1.511629819869995117e-01 -2.024912834167480469e-01 1.551636159420013428e-01 7.395862042903900146e-02 9.325455129146575928e-02 9.171773679554462433e-03 2.057505026459693909e-02 -1.164886876940727234e-01 9.517028927803039551e-03 1.196092739701271057e-01 2.740303277969360352e-01 2.041544169187545776e-01 1.170099675655364990e-01 -1.979891210794448853e-01 2.751603908836841583e-02 -7.127463072538375854e-02 -6.034142524003982544e-02 -1.043255999684333801e-01 -1.168118268251419067e-01 3.778750598430633545e-01 1.989092491567134857e-02 -1.419948339462280273e-01 -2.218206822872161865e-01 2.044198364019393921e-01 1.586519479751586914e-01 2.329464554786682129e-01 1.296897530555725098e-01 -2.347941994667053223e-01 1.613478362560272217e-01
4.035553634166717529e-01 -3.117696344852447510e-01 -4.851300269365310669e-03 -1.401876192539930344e-02 -1.113303229212760925e-01 -1.876731514930725098e-01 1.873078010976314545e-02 -2.706475183367729187e-02 4.029227197170257568e-01 1.289864033460617065e-01 -6.303086876869201660e-02 -1.352644711732864380e-01 1.687414497137069702e-01 3.499974608421325684e-01 -7.178330328315496445e-03 4.181348159909248352e-02 1.082879826426506042e-01 2.563862130045890808e-02 1.235469132661819458e-01 -5.812645331025123596e-02 3.423502445220947266e-01 2.422405928373336792e-01 -8.353663235902786255e-02 -9.771002084016799927e-02 1.070099249482154846e-01 8.600803092122077942e-03 -9.069804102182388306e-03 2.726466953754425049e-02 5.741179734468460083e-02 3.046194314956665039e-01 -4.463732615113258362e-02 -5.594570189714431763e-02
4.104886054992675781e-01 -3.497032225131988525e-01 -1.828249692916870117e-01 -2.140485681593418121e-02 1.642356216907501221e-01 -1.484268903732299805e-01 9.712170064449310303e-02 3.167039155960083008e-02 -3.055808506906032562e-02 2.583581507205963135e-01 -2.330719381570816040e-01 1.251161694526672363e-01 3.582784235477447510e-01 7.053793873637914658e-03 -2.964794822037220001e-02 -3.070172108709812164e-02 -1.350145787000656128e-01 6.710112839937210083e-02 6.254157423973083496e-02 -1.457632426172494888e-02 4.609415680170059204e-02 -3.140881955623626709e-01 2.854246497154235840e-01 4.082311689853668213e-02 -8.877511322498321533e-02 -5.869651213288307190e-02 1.263208389282226562e-01 -1.182988584041595459e-01 2.477906048297882080e-01 6.746537238359451294e-02 -1.350468099117279053e-01 1.084320917725563049e-01
1.284582465887069702e-01 -4.323710203170776367e-01 7.917823642492294312e-02 3.719739615917205811e-01 -2.650308012962341309e-01 8.434013277292251587e-02 2.773173749446868896e-01 1.018443256616592407e-01 1.014707982540130615e-01 -4.037545621395111084e-02 -6.720067560672760010e-02 9.306357055902481079e-02 2.676957845687866211e-02 -4.874330386519432068e-02 4.879930242896080017e-02 6.047533079981803894e-02 1.036236658692359924e-01 -2.107940241694450378e-02 3.019837141036987305e-01 -1.008387561887502670e-02 2.623912096023559570e-01 -1.621271856129169464e-02 2.177652120590209961e-01 2.069677039980888367e-02 1.216724738478660583e-01 1.373907178640365601e-01 2.145228087902069092e-01 1.764756441116333008e-01 1.043744087219238281e-01 -9.227779507637023926e-02 -2.765975892543792725e-01 -1.638731062412261963e-01
1.711955815553665161e-01 -4.484257996082305908e-01 -2.591111660003662109e-01 5.864629521965980530e-03 1.380276083946228027e-01 -1.336029469966888428e-01 1.034720912575721741e-01 5.122374743223190308e-02 1.540138125419616699e-01 7.053310424089431763e-02 -1.127052232623100281e-01 2.057364955544471741e-02 -2.160664647817611694e-02 9.031923115253448486e-02 -4.708766564726829529e-02 1.669111996889114380e-01 -2.358380109071731567e-01 2.606952562928199768e-03 1.075887680053710938e-01 2.186064273118972778e-01 -5.000309646129608154e-02 -2.799837104976177216e-02 3.692139089107513428e-01 -3.077014386653900146e-01 1.921662390232086182e-01 4.325096681714057922e-02 -8.346334099769592285e-02 8.478842675685882568e-02 6.599491462111473083e-03 3.327702358365058899e-02 -3.117872178554534912e-01 2.666274011135101318e-01
-8.854531683027744293e-03 -4.187153875827789307e-01 -6.293604522943496704e-02 -1.421607136726379395e-01 -7.746661454439163208e-02 -3.640234470367431641e-01 2.055951394140720367e-03 2.857004702091217041e-01 3.592895269393920898e-01 2.022968605160713196e-02 1.295204907655715942e-01 -1.407196819782257080e-01 1.018119379878044128e-01 1.839367449283599854e-01 2.927134186029434204e-02 -6.699194759130477905e-02 -1.039785966277122498e-01 -2.799164038151502609e-03 1.735236681997776031e-02 -1.657288372516632080e-01 1.537475585937500000e-01 -1.327282637357711792e-01 1.941255293786525726e-02 -2.622437179088592529e-01 1.768453717231750488e-01 -5.360633879899978638e-02 -1.991739869117736816e-02 1.674783825874328613e-01 6.115937605500221252e-02 3.435286283493041992e-01 8.099389076232910156e-02 -1.573863029479980469e-01
2.962950468063354492e-01 -2.715731859207153320e-01 -9.474011510610580444e-02 2.815615832805633545e-01 -1.826811879873275757e-01 -2.300793826580047607e-01 -3.655475378036499023e-02 2.758428752422332764e-01 3.814477100968360901e-02 3.829067200422286987e-02 -2.177816070616245270e-02 7.212674617767333984e-02 1.267864182591438293e-02 -2.545669376850128174e-01 -6.241410970687866211e-02 4.685914516448974609e-02 5.164353549480438232e-02 2.760554850101470947e-01 1.047238558530807495e-01 -6.617698818445205688e-02 2.235512286424636841e-01 -1.342445909976959229e-01 2.631599903106689453e-01 -3.157939389348030090e-02 -1.470906734466552734e-01 6.792306154966354370e-02 -1.233331188559532166e-01 7.539062947034835815e-02 3.398680388927459717e-01 1.480593830347061157e-01 1.921336054801940918e-01 2.299073487520217896e-01
2.345807552337646484e-01 -1.425899267196655273e-01 -1.230511888861656189e-01 -1.849793642759323120e-01 7.904677838087081909e-02 -2.593514025211334229e-01 8.449222892522811890e-03 -1.324895769357681274e-01 -6.160452216863632202e-02 1.187092512845993042e-01 -3.306666016578674316e-01 8.125391602516174316e-02 -1.073320582509040833e-01 1.956153959035873413e-01 1.806418746709823608e-01 -1.758703887462615967e-01 3.530916001182049513e-04 1.704098433256149292e-01 2.662220597267150879e-01 -2.816390395164489746e-01 1.501808911561965942e-01 -2.039648145437240601e-01 3.656348586082458496e-01 3.634010441601276398e-03 -1.619867980480194092e-02 2.228529751300811768e-01 -3.199588507413864136e-02 2.793966233730316162e-01 1.065113395452499390e-01 2.622494846582412720e-02 -1.339658945798873901e-01 2.973202802240848541e-02
-5.555237457156181335e-02 -5.247085094451904297e-01 -2.399273961782455444e-01 1.003392338752746582e-01 1.711935251951217651e-01 -7.136955112218856812e-02 -1.150229051709175110e-01 1.887000948190689087e-01 -1.136175170540809631e-02 -1.204530522227287292e-01 -2.267152667045593262e-01 1.948866695165634155e-01 -7.267396152019500732e-02 1.827443838119506836e-01 9.779819101095199585e-02 8.708764612674713135e-02 2.456983551383018494e-02 -1.576310843229293823e-01 1.339910626411437988e-01 6.813576072454452515e-02 1.019496098160743713e-01 -1.758235245943069458e-01 1.237474754452705383e-01 -3.515540659427642822e-01 -9.410410188138484955e-03 -4.056133702397346497e-02 -1.176500692963600159e-01 9.197975695133209229e-02 3.616247773170471191e-01 3.156402707099914551e-02 -1.117672398686408997e-01 1.196815147995948792e-01
9.461162984371185303e-02 -2.017750740051269531e-01 -1.339163724333047867e-02 3.593014776706695557e-01 -2.916216850280761719e-01 -2.141112387180328369e-01 7.039144635200500488e-03 5.731773003935813904e-02 1.052159816026687622e-01 -8.520594984292984009e-02 -1.607089042663574219e-01 1.806612163782119751e-01 1.437477469444274902e-01 1.548013091087341309e-02 -1.738562583923339844e-01 1.178367957472801208e-01 -1.134410798549652100e-01 1.022638287395238876e-02 2.473964691162109375e-01 -1.790768653154373169e-01 3.689396753907203674e-02 -4.486923106014728546e-03 4.827035069465637207e-01 5.977993458509445190e-02 -1.444086730480194092e-01 1.904413290321826935e-02 -2.991222739219665527e-01 1.117039397358894348e-01 5.053238943219184875e-02 2.045017182826995850e-01 -1.691985726356506348e-01 -6.819202005863189697e-02
2.878588438034057617e-01 -2.247463017702102661e-01 -2.086880058050155640e-01 -5.150852724909782410e-02 -2.872509658336639404e-01 9.199881553649902344e-02 -2.028539627790451050e-01 -1.049159392714500427e-01 -1.681740395724773407e-02 1.380888372659683228e-02 -1.757991313934326172e-01 9.099990129470825195e-02 -8.244921267032623291e-02 3.083294332027435303e-01 3.120992183685302734e-01 6.186319515109062195e-02 -2.407899945974349976e-01 -1.285057961940765381e-01 1.174017861485481262e-01 3.780962154269218445e-02 3.011181354522705078e-01 -1.315363869071006775e-02 8.759365230798721313e-02 -1.814596354961395264e-01 -2.260498851537704468e-01 -2.042784094810485840e-01 4.314372781664133072e-03 1.338806301355361938e-01 -5.600417777895927429e-02 2.423724532127380371e-01 -1.957313418388366699e-01 -4.915887117385864258e-02
1.327201165258884430e-02 -4.138714969158172607e-01 -1.545483022928237915e-01 -5.582272261381149292e-02 -1.117117181420326233e-01 -2.150865048170089722e-01 1.974587291479110718e-01 4.541175067424774170e-02 2.245204448699951172e-01 -1.874965578317642212e-01 -5.110036581754684448e-02 2.165191620588302612e-01 2.651232481002807617e-01 2.589981853961944580e-01 8.227685838937759399e-02 7.832776755094528198e-02 1.306381225585937500e-01 1.124838367104530334e-01 6.832197308540344238e-02 -2.353749871253967285e-01 -4.776346310973167419e-02 -8.113082498311996460e-02 2.292691469192504883e-01 -1.067129299044609070e-01 7.456851005554199219e-02 8.490796387195587158e-02 -3.612235486507415771e-01 3.053307831287384033e-01 5.655731260776519775e-02 2.297649905085563660e-02 -7.986946962773799896e-03 -1.163373216986656189e-01
7.343094050884246826e-02 -2.093236446380615234e-01 -2.121054679155349731e-01 1.434115171432495117e-01 -1.643563807010650635e-01 -2.087086290121078491e-01 -1.279976218938827515e-01 -1.461997181177139282e-01 1.540985554456710815e-01 2.143029496073722839e-02 7.654546946287155151e-02 1.920007616281509399e-01 -1.971959695219993591e-02 -1.272872537374496460e-01 1.802372932434082031e-01 4.779709875583648682e-02 -5.601292848587036133e-02 1.670484542846679688e-01 1.052559018135070801e-01 -1.087113544344902039e-01 4.068956375122070312e-01 2.939017713069915771e-01 2.237312495708465576e-01 -2.716667652130126953e-01 -1.968125849962234497e-01 3.262983262538909912e-02 2.145081758499145508e-01 2.618789374828338623e-01 1.246179863810539246e-01 -5.487298965454101562e-02 -1.756226867437362671e-01 1.584206819534301758e-01
1.848354637622833252e-01 -3.282410800457000732e-01 -7.387004792690277100e-02 -3.860630989074707031e-01 -7.583019882440567017e-02 -2.544173002243041992e-01 4.060779511928558350e-02 -2.341681867837905884e-01 -1.073048636317253113e-02 -1.513188332319259644e-01 -1.894605904817581177e-01 2.150535285472869873e-01 -5.346449092030525208e-03 2.248222231864929199e-01 2.161316871643066406e-01 1.209434960037469864e-02 -1.868863105773925781e-01 1.488657593727111816e-01 6.895325332880020142e-02 -2.911627292633056641e-01 -6.647747009992599487e-02 -1.338732149451971054e-02 1.447940170764923096e-01 5.189666524529457092e-02 -1.208209246397018433e-01 -2.548583745956420898e-01 -1.119552031159400940e-01 -1.631576418876647949e-01 1.953536570072174072e-01 7.093837112188339233e-02 -3.390706703066825867e-02 -1.900442391633987427e-01
3.397460281848907471e-01 -4.264070689678192139e-01 2.115314155817031860e-01 1.150817498564720154e-01 -2.651453018188476562e-01 -6.044960021972656250e-02 9.134686738252639771e-02 -1.684316247701644897e-02 4.695959091186523438e-01 -7.450439967215061188e-03 2.035009302198886871e-02 7.701075077056884766e-02 8.191338926553726196e-02 -7.371082901954650879e-02 5.412293225526809692e-02 7.624789327383041382e-02 1.837575063109397888e-02 2.362157851457595825e-01 9.178556501865386963e-02 -7.440774142742156982e-02 1.640334874391555786e-01 -7.399619370698928833e-02 9.689409285783767700e-02 -1.127306371927261353e-01 3.276925534009933472e-02 -2.069771736860275269e-01 1.651114672422409058e-01 -6.542112678289413452e-02 -4.745358019135892391e-04 3.266013860702514648e-01 -6.957477331161499023e-02 -5.319001525640487671e-02
2.603549361228942871e-01 -3.029088377952575684e-01 -9.700866788625717163e-02 7.528444379568099976e-02 1.803033798933029175e-02 -4.563327729701995850e-01 1.174322217702865601e-01 -7.993789017200469971e-02 1.316079497337341309e-01 -1.491749733686447144e-01 -2.498272806406021118e-02 2.483254671096801758e-01 -5.662911385297775269e-02 2.058196514844894409e-01 2.894583642482757568e-01 -2.302089147269725800e-02 2.727786004543304443e-01 6.793068349361419678e-02 3.548894822597503662e-01 -6.632725149393081665e-02 3.939129412174224854e-02 -4.379665851593017578e-02 3.112519681453704834e-01 9.027321636676788330e-02 -9.248131886124610901e-03 6.551056355237960815e-02 -1.005664095282554626e-01 -8.698151446878910065e-03 1.271495670080184937e-01 5.275601986795663834e-03 -1.964742504060268402e-02 1.260042488574981689e-01
3.642184138298034668e-01 8.118114620447158813e-02 7.027520239353179932e-02 2.740165032446384430e-02 -1.705543100833892822e-01 -3.997647762298583984e-01 4.663976654410362244e-02 -9.293628484010696411e-02 3.780642747879028320e-01 -5.125329643487930298e-02 -1.208947226405143738e-01 5.228150263428688049e-02 1.245971992611885071e-01 1.581652313470840454e-01 1.265935599803924561e-01 6.204386800527572632e-02 -1.723781526088714600e-01 -4.966793116182088852e-03 1.417885571718215942e-01 -2.035012543201446533e-01 1.923962533473968506e-01 -2.790535390377044678e-01 2.343799173831939697e-01 -4.513867199420928955e-02 -1.367358714342117310e-01 5.383434239774942398e-03 2.061605006456375122e-01 9.032942354679107666e-02 -3.835874050855636597e-02 2.019788324832916260e-01 -1.893621832132339478e-01 -1.462910026311874390e-01
4.309854283928871155e-02 -9.518735855817794800e-02 -9.397810697555541992e-02 9.786494821310043335e-02 5.017343163490295410e-02 -1.454634666442871094e-01 -1.550833601504564285e-02 -3.593862056732177734e-01 3.592551127076148987e-02 -1.056531444191932678e-01 -5.144568905234336853e-02 3.283612728118896484e-01 -4.670471698045730591e-02 3.542156517505645752e-01 -8.062724769115447998e-02 -1.418805122375488281e-01 -3.595432341098785400e-01 -1.649865657091140747e-01 7.864962518215179443e-02 -1.259121447801589966e-01 2.727816998958587646e-01 -6.035884097218513489e-02 2.133142203092575073e-01 -2.538434863090515137e-01 2.339121550321578979e-01 -1.559130996465682983e-01 1.620335429906845093e-01 7.943266630172729492e-02 1.965656131505966187e-01 1.130653619766235352e-01 1.041957587003707886e-01 -1.946149510331451893e-03
1.523865908384323120e-01 -5.250502824783325195e-01 -4.075711220502853394e-02 -1.303655952215194702e-01 -1.302778720855712891e-02 -1.952801048755645752e-01 -3.420872241258621216e-02 -8.727840334177017212e-02 2.425069510936737061e-01 -1.666423529386520386e-01 -3.451012969017028809e-01 2.496073991060256958e-01 1.958066597580909729e-02 1.595965027809143066e-01 -5.863885208964347839e-02 1.726327836513519287e-01 -1.760000288486480713e-01 8.542031049728393555e-02 4.541747272014617920e-02 4.490621760487556458e-02 -7.475832477211952209e-03 -7.715236395597457886e-02 -8.699045330286026001e-02 1.072501689195632935e-01 2.894987463951110840e-01 5.394931137561798096e-02 -1.576990634202957153e-01 -1.246459037065505981e-01 2.999367415904998779e-01 4.947837814688682556e-02 -1.078962162137031555e-01 9.834431111812591553e-02
6.694259494543075562e-02 -3.837375640869140625e-01 9.522054344415664673e-02 -2.591735497117042542e-02 -2.635829448699951172e-01 7.825382798910140991e-02 -1.585286259651184082e-01 1.868197470903396606e-01 -8.749298751354217529e-02 1.731248497962951660e-01 -3.000249527394771576e-02 1.402534823864698410e-02 -2.315947599709033966e-02 6.401334702968597412e-02 2.345911264419555664e-01 -5.974350124597549438e-02 -4.183533042669296265e-02 -7.032534480094909668e-02 1.173868179321289062e-01 -1.568666100502014160e-01 2.488047778606414795e-01 1.366361882537603378e-02 3.566416501998901367e-01 3.887724131345748901e-02 -1.613799780607223511e-01 2.363978326320648193e-01 1.659069396555423737e-02 -3.134611248970031738e-01 3.749724924564361572e-01 5.157999228686094284e-03 8.320733159780502319e-02 1.924564093351364136e-01
3.510363996028900146e-01 -3.050772249698638916e-01 -2.877737283706665039e-01 1.393154561519622803e-01 1.668151915073394775e-01 -1.283946484327316284e-01 9.445227682590484619e-02 -3.787055984139442444e-02 8.153805881738662720e-02 2.463309466838836670e-01 7.167494297027587891e-02 3.766753971576690674e-01 1.082508116960525513e-01 2.470491640269756317e-02 7.098312675952911377e-02 -3.853886853903532028e-03 -2.196852564811706543e-01 -1.767139583826065063e-01 -1.086310148239135742e-01 -2.695521339774131775e-02 1.322638094425201416e-01 -6.698969006538391113e-02 3.925324976444244385e-01 6.322116404771804810e-02 -1.135443057864904404e-02 2.247224561870098114e-02 -4.890944063663482666e-02 2.627576887607574463e-01 1.995991468429565430e-01 8.764521032571792603e-02 -4.164012148976325989e-02 4.099121317267417908e-02
1.917251013219356537e-02 -9.700151532888412476e-02 -1.216309960000216961e-03 3.629573434591293335e-02 -1.135246530175209045e-01 -1.534002274274826050e-01 1.583119183778762817e-01 -3.520824015140533447e-01 -9.785564616322517395e-03 1.676232367753982544e-01 -1.000057011842727661e-01 2.137676924467086792e-01 3.528886660933494568e-02 3.661379814147949219e-01 -2.200772166252136230e-01 1.585716381669044495e-02 -4.284649193286895752e-01 2.859310188796371222e-04 4.172511398792266846e-02 -2.351550012826919556e-01 1.694399714469909668e-01 -4.484428465366363525e-02 2.176178991794586182e-01 -2.240724116563796997e-01 1.198755502700805664e-01 -1.238463521003723145e-01 1.598571389913558960e-01 9.911535680294036865e-02 2.565943896770477295e-01 9.707988798618316650e-02 1.385999321937561035e-01 -8.433299511671066284e-02
1.849924921989440918e-01 -3.738631308078765869e-01 -2.179782390594482422e-01 1.587413134984672070e-04 -9.035281836986541748e-02 -2.430609315633773804e-01 9.098466485738754272e-02 1.997224092483520508e-01 -7.927995175123214722e-02 4.327930510044097900e-02 4.174346476793289185e-02 8.203819161280989647e-04 5.462259054183959961e-02 -2.339506298303604126e-01 -6.768704042769968510e-05 3.453569114208221436e-02 1.070621758699417114e-01 2.212164551019668579e-01 2.403342165052890778e-02 7.372500002384185791e-02 1.512911766767501831e-01 -1.758840233087539673e-01 3.626796603202819824e-01 -2.020905762910842896e-01 -2.045553028583526611e-01 -6.185152381658554077e-02 -8.417607098817825317e-02 4.753371328115463257e-02 4.288027584552764893e-01 1.063000131398439407e-02 2.472752481698989868e-01 3.889009729027748108e-02
6.050801277160644531e-02 -3.940619230270385742e-01 2.207686938345432281e-02 1.456868201494216919e-01 -2.734619006514549255e-02 -8.672320097684860229e-02 2.972045242786407471e-01 -2.177618443965911865e-01 1.984771788120269775e-01 2.933974377810955048e-02 8.182253688573837280e-02 2.961861193180084229e-01 -2.162494361400604248e-01 1.236032322049140930e-02 1.385083496570587158e-01 -3.917951509356498718e-02 -2.515442073345184326e-01 -1.245921105146408081e-02 1.530823111534118652e-01 -1.204317808151245117e-01 -1.157203912734985352e-01 -1.706446111202239990e-01 1.845531016588211060e-01 -2.943929284811019897e-02 -1.080706492066383362e-01 -9.301409870386123657e-02 1.088229045271873474e-01 3.725572526454925537e-01 1.643868833780288696e-01 9.332894533872604370e-02 -1.233633421361446381e-02 -2.955478429794311523e-01
1.968116164207458496e-01 -1.555323749780654907e-01 -8.265409618616104126e-02 3.641731292009353638e-02 -6.814660131931304932e-02 -2.580520510673522949e-02 3.032247424125671387e-01 3.545688837766647339e-02 -1.343574076890945435e-01 1.783472858369350433e-02 5.457910895347595215e-02 3.379397385288029909e-04 1.968268454074859619e-01 2.810120582580566406e-01 1.044756099581718445e-01 6.989666074514389038e-02 -2.329850941896438599e-01 -4.497499391436576843e-02 -1.987801045179367065e-01 -1.321718245744705200e-01 1.092101782560348511e-01 -9.015490114688873291e-02 2.845006883144378662e-01 -2.580963261425495148e-02 4.458944313228130341e-03 -4.415110871195793152e-02 2.593418657779693604e-01 1.178818643093109131e-01 2.785769999027252197e-01 3.327953219413757324e-01 -1.126711368560791016e-01 4.200251400470733643e-01
1.541029065847396851e-01 -2.791038453578948975e-01 -1.402535587549209595e-01 -1.926955431699752808e-01 -4.054695069789886475e-01 -1.212465465068817139e-01 5.921328440308570862e-02 1.362496614456176758e-01 -1.524309068918228149e-02 3.585069999098777771e-02 1.643552184104919434e-01 -1.325264573097229004e-01 1.533816605806350708e-01 1.233405694365501404e-01 -4.039324447512626648e-02 1.938716769218444824e-01 -1.995712518692016602e-01 2.454282492399215698e-01 2.601479589939117432e-01 -3.395926356315612793e-01 2.399584501981735229e-01 -2.168065309524536133e-01 9.475968778133392334e-02 3.115976788103580475e-02 7.345384359359741211e-02 6.432355195283889771e-02 -2.021821588277816772e-01 -4.667397215962409973e-02 1.606168299913406372e-01 1.576851159334182739e-01 4.801364988088607788e-02 -1.147527322173118591e-01
1.477612107992172241e-01 -2.271707355976104736e-01 -1.559124439954757690e-01 2.960521876811981201e-01 1.345193386077880859e-01 -3.268264830112457275e-01 -4.607751220464706421e-02 -5.192789435386657715e-02 -6.838420405983924866e-03 -1.431909017264842987e-02 -3.053366243839263916e-01 4.618448019027709961e-02 1.631354689598083496e-01 -1.900724470615386963e-01 1.340131461620330811e-01 -1.865527033805847168e-01 5.901009961962699890e-02 -2.339135482907295227e-02 2.254965901374816895e-01 6.013233959674835205e-02 2.919775247573852539e-01 -6.681976467370986938e-02 1.359911113977432251e-01 -5.921861156821250916e-02 -1.220681294798851013e-01 1.795255094766616821e-01 1.154980733990669250e-01 4.554720222949981689e-02 3.936199247837066650e-01 2.353986799716949463e-01 1.530704945325851440e-01 8.498304337263107300e-02
3.652853965759277344e-01 -2.161847352981567383e-01 -1.246620863676071167e-01 2.529281973838806152e-01 -4.433453455567359924e-02 1.517739892005920410e-01 2.781888544559478760e-01 -1.931564956903457642e-01 2.261182516813278198e-01 -3.568624705076217651e-02 -2.645773589611053467e-01 8.221752941608428955e-02 1.504650264978408813e-01 1.417961269617080688e-01 1.470481753349304199e-01 -5.264884978532791138e-02 -2.393626570701599121e-01 -3.667250648140907288e-02 4.760451242327690125e-02 -1.024771407246589661e-01 1.602135300636291504e-01 -1.803536862134933472e-01 2.472787797451019287e-01 6.737728416919708252e-02 9.281614795327186584e-03 1.345467120409011841e-01 5.004219710826873779e-02 -1.396880894899368286e-01 2.437779307365417480e-01 1.277014017105102539e-01 1.347297579050064087e-01 2.737343609333038330e-01
2.511107623577117920e-01 -2.969247698783874512e-01 1.115981116890907288e-01 1.714265942573547363e-01 -2.769123315811157227e-01 -1.893892325460910797e-02 -1.402850747108459473e-01 1.307915896177291870e-01 4.651032388210296631e-02 3.863982111215591431e-02 -1.122426018118858337e-01 2.709811925888061523e-01 1.767807602882385254e-01 1.458250433206558228e-01 1.022714450955390930e-01 -1.077009215950965881e-01 -1.613871604204177856e-01 2.057555317878723145e-01 2.163843363523483276e-01 5.310443229973316193e-03 1.988701820373535156e-01 2.814951539039611816e-01 2.433633208274841309e-01 2.292771935462951660e-01 -1.767737120389938354e-01 2.064522653818130493e-01 1.954956054687500000e-01 2.015096321702003479e-02 2.059856429696083069e-02 2.584635615348815918e-01 3.679596632719039917e-02 4.426880180835723877e-02
4.156493768095970154e-02 -4.303330481052398682e-01 -5.358779057860374451e-02 -1.116857398301362991e-03 -6.917205639183521271e-03 -8.983340859413146973e-02 1.941335573792457581e-02 -1.375956535339355469e-01 1.273160278797149658e-01 1.415215730667114258e-01 -2.366924583911895752e-01 1.422958225011825562e-01 1.970670670270919800e-01 1.325571238994598389e-01 1.817381568253040314e-02 -3.791705518960952759e-02 1.967870444059371948e-02 1.816047728061676025e-01 2.288899719715118408e-01 -5.545091349631547928e-03 3.284622132778167725e-01 -1.563320159912109375e-01 3.872291445732116699e-01 2.549605667591094971e-01 -1.552544534206390381e-02 -6.104211136698722839e-02 2.691765725612640381e-01 -8.310639113187789917e-02 8.279399573802947998e-02 -7.260361313819885254e-02 2.873012125492095947e-01 -3.219204768538475037e-02
-6.587291508913040161e-02 -3.663409352302551270e-01 -8.142238110303878784e-02 2.625494636595249176e-02 -4.928692281246185303e-01 -1.326689571142196655e-01 1.612559854984283447e-01 -1.236458495259284973e-01 3.134759142994880676e-02 -1.185320243239402771e-01 1.592721939086914062e-01 -1.261644959449768066e-01 2.797522544860839844e-01 1.278996467590332031e-01 1.475037634372711182e-01 1.135166808962821960e-01 7.343327999114990234e-02 2.024182975292205811e-01 8.172228187322616577e-02 -2.386610396206378937e-02 3.401557505130767822e-01 -7.608070224523544312e-02 -2.144559286534786224e-02 -1.324688941240310669e-01 9.529770910739898682e-02 -6.099855154752731323e-02 -2.636202871799468994e-01 -4.426534846425056458e-02 1.386934071779251099e-01 1.774913668632507324e-01 8.035075664520263672e-02 1.793708950281143188e-01
1.433862447738647461e-01 -2.361688315868377686e-01 1.825994700193405151e-01 -2.636240124702453613e-01 -3.048925697803497314e-01 -2.566476911306381226e-02 1.394626051187515259e-01 -2.344913184642791748e-01 1.055495887994766235e-01 4.312853142619132996e-02 -1.887653023004531860e-01 -1.561555117368698120e-01 9.658277779817581177e-02 2.368955612182617188e-01 4.830242991447448730e-01 7.480205595493316650e-02 -1.257905662059783936e-01 -7.320448756217956543e-02 1.179482415318489075e-01 -1.893944740295410156e-01 -4.033237695693969727e-02 -7.493092864751815796e-02 2.962868288159370422e-02 -5.003768578171730042e-02 5.287287384271621704e-02 2.176320850849151611e-01 -1.455151438713073730e-01 -1.396527886390686035e-01 3.141219317913055420e-01 -2.517686225473880768e-02 -3.280016034841537476e-02 -5.089932680130004883e-02
2.712251842021942139e-01 -1.095253452658653259e-01 -2.572530508041381836e-01 3.039058744907379150e-01 -2.387855350971221924e-01 -1.925269663333892822e-01 -7.579557597637176514e-02 -1.600240916013717651e-01 4.932098090648651123e-02 1.966649740934371948e-01 -6.681668758392333984e-02 1.767684370279312134e-01 -1.239711493253707886e-01 1.904043555259704590e-01 -3.481880575418472290e-02 1.591415889561176300e-02 -1.898525506258010864e-01 -9.145187214016914368e-03 1.957729607820510864e-01 -8.391780406236648560e-02 1.681280136108398438e-01 2.352761477231979370e-01 2.548882663249969482e-01 7.714030146598815918e-02 2.668350040912628174e-01 1.091541070491075516e-02 1.549855768680572510e-01 -2.708869278430938721e-01 2.619406580924987793e-01 1.606007963418960571e-01 -3.343581408262252808e-02 1.657022722065448761e-02
3.191090747714042664e-02 -2.193196564912796021e-01 -2.482485771179199219e-01 5.043799802660942078e-02 -9.081427752971649170e-02 2.903910726308822632e-02 3.251578211784362793e-01 1.263063400983810425e-01 3.246427476406097412e-01 8.067150600254535675e-03 -1.574759930372238159e-01 -1.487128809094429016e-02 -1.669529266655445099e-02 -5.837009474635124207e-02 1.136218979954719543e-01 7.292466610670089722e-02 -3.269996866583824158e-02 -3.847982734441757202e-02 1.532890200614929199e-01 -3.149199113249778748e-02 4.546402767300605774e-02 -2.112747877836227417e-01 4.147467613220214844e-01 -7.219575345516204834e-02 -2.690404951572418213e-01 -1.588762700557708740e-01 3.316181898117065430e-01 -2.248380333185195923e-01 2.209054529666900635e-01 1.389651596546173096e-01 -1.005426645278930664e-01 -1.273153871297836304e-01
2.620328068733215332e-01 -2.768558561801910400e-01 -1.364794671535491943e-01 1.005634218454360962e-01 -6.204281747341156006e-02 1.479567140340805054e-01 5.369612947106361389e-03 -5.879457667469978333e-02 1.024362146854400635e-01 1.604084223508834839e-01 6.452575325965881348e-02 -1.068029999732971191e-01 -2.411854267120361328e-02 3.144135773181915283e-01 1.634975522756576538e-01 1.153073236346244812e-01 -3.696587868034839630e-03 7.232497632503509521e-02 2.176391631364822388e-01 -1.149300783872604370e-01 4.415301978588104248e-01 -1.690340577624738216e-03 3.296009004116058350e-01 -6.231078132987022400e-02 -2.422335147857666016e-01 8.049674332141876221e-02 1.323239356279373169e-01 2.258533984422683716e-02 -1.071384325623512268e-01 2.583853900432586670e-01 -2.573671936988830566e-01 6.720932573080062866e-02
3.402585685253143311e-01 -3.738889992237091064e-01 -8.726349472999572754e-02 1.201657652854919434e-01 2.561859488487243652e-01 -5.195248499512672424e-02 4.021619260311126709e-02 8.255583047866821289e-02 2.698325216770172119e-01 1.347072124481201172e-01 -2.315817167982459068e-03 2.862604856491088867e-01 2.794708013534545898e-01 1.182011067867279053e-01 1.478662490844726562e-01 -1.249111630022525787e-02 -1.919188201427459717e-01 -9.772099554538726807e-02 8.540179580450057983e-02 6.416630465537309647e-03 1.574752666056156158e-02 -9.331180155277252197e-02 1.451476812362670898e-01 -1.067322939634323120e-01 -3.845044597983360291e-02 1.232201531529426575e-01 1.032881289720535278e-01 2.357199341058731079e-01 3.741276264190673828e-01 -1.583947427570819855e-02 1.164108142256736755e-01 1.637437343597412109e-01
2.639515697956085205e-01 -3.294611275196075439e-01 7.705181837081909180e-02 -7.496333867311477661e-02 -3.917222917079925537e-01 -8.977298624813556671e-03 -1.777523159980773926e-01 -1.582513153553009033e-01 2.275152206420898438e-01 1.477107107639312744e-01 1.195726990699768066e-01 2.375109493732452393e-01 1.163439825177192688e-01 -8.521226793527603149e-02 8.809136599302291870e-02 1.786919087171554565e-01 8.682505041360855103e-02 -1.094873026013374329e-01 1.586457490921020508e-01 1.683071702718734741e-01 1.389588713645935059e-01 1.575318723917007446e-01 1.033001616597175598e-01 -1.716083735227584839e-01 -1.055468246340751648e-01 5.302336812019348145e-02 2.801842391490936279e-01 1.791674047708511353e-01 1.271798163652420044e-01 1.723750233650207520e-01 -1.346023380756378174e-01 2.223826050758361816e-01
2.062894701957702637e-01 -2.985939681529998779e-01 3.848773241043090820e-02 3.352180421352386475e-01 2.812508121132850647e-02 -8.445041626691818237e-02 1.398098617792129517e-01 -2.111240923404693604e-01 1.423526108264923096e-01 -1.016633808612823486e-01 -7.938420027494430542e-02 -1.257259249687194824e-01 -5.944029241800308228e-02 -9.036954492330551147e-02 3.869911134243011475e-01 3.689721226692199707e-03 -2.056680917739868164e-01 3.828373551368713379e-02 5.950931459665298462e-02 -1.038184612989425659e-01 3.490612655878067017e-02 -2.124569714069366455e-01 2.402412444353103638e-01 -2.166215330362319946e-01 3.635498285293579102e-01 4.337097704410552979e-02 -4.508302733302116394e-02 -1.274157613515853882e-01 2.249704450368881226e-01 1.107903644442558289e-01 -1.150480881333351135e-01 1.751736998558044434e-01
2.614838480949401855e-01 -2.825201153755187988e-01 1.421069800853729248e-01 -1.015661470592021942e-02 -1.954393237829208374e-01 2.601405605673789978e-03 -2.830972336232662201e-02 -1.989219635725021362e-01 4.462407231330871582e-01 2.342794686555862427e-01 1.193091459572315216e-02 -3.511993959546089172e-02 -4.367810487747192383e-02 3.494561463594436646e-02 1.357111483812332153e-01 1.564412266016006470e-01 -2.566537261009216309e-01 2.465109676122665405e-01 2.518486380577087402e-01 7.553237676620483398e-02 1.740472465753555298e-01 -6.826054304838180542e-03 1.530903279781341553e-01 -1.425467431545257568e-01 4.067616164684295654e-02 -1.279024034738540649e-01 -1.038845535367727280e-02 1.879618316888809204e-01 8.361247368156909943e-03 3.403492569923400879e-01 -8.022067695856094360e-02 -7.656176388263702393e-02
9.936955571174621582e-02 -1.404486298561096191e-01 -4.009298607707023621e-02 1.388309150934219360e-01 -1.114045362919569016e-02 -2.262274473905563354e-01 6.654265522956848145e-02 9.624000638723373413e-02 1.997964680194854736e-01 3.845030069351196289e-01 -2.570779323577880859e-01 4.516931623220443726e-02 -5.099100247025489807e-02 3.494873642921447754e-01 6.925257295370101929e-02 -1.300555467605590820e-01 -1.377807408571243286e-01 -3.845897689461708069e-02 -2.459368482232093811e-02 1.304128393530845642e-02 1.296248435974121094e-01 -3.022104203701019287e-01 2.702499926090240479e-01 1.658348739147186279e-01 7.485233992338180542e-02 -4.681485891342163086e-02 -1.572678983211517334e-01 8.589133620262145996e-02 4.482095837593078613e-01 4.636727645993232727e-02 9.257147461175918579e-02 -2.755312807857990265e-02
-1.234458312392234802e-01 -3.777334988117218018e-01 -1.362444013357162476e-01 -6.701754033565521240e-02 7.081434130668640137e-02 2.258956991136074066e-02 -7.539080083370208740e-02 4.583205655217170715e-02 4.505112767219543457e-02 -7.996068894863128662e-02 7.529037445783615112e-02 1.773859262466430664e-01 2.858952879905700684e-01 1.012706756591796875e-01 -2.421913109719753265e-02 -2.748686820268630981e-02 -6.170685216784477234e-02 -3.098817728459835052e-02 1.135652605444192886e-02 -3.788559734821319580e-01 2.066363543272018433e-01 -1.506011933088302612e-01 1.170616596937179565e-01 -1.655987799167633057e-01 1.176888644695281982e-01 7.916110008955001831e-02 -4.598418623208999634e-02 1.479244530200958252e-01 3.995251059532165527e-01 1.849915832281112671e-01 -3.690384626388549805e-01 1.942789107561111450e-01
-2.073945254087448120e-01 -1.617378741502761841e-01 -3.452798426151275635e-01 -1.119135320186614990e-01 3.504268825054168701e-02 6.945089250802993774e-02 2.441839873790740967e-01 -4.329736530780792236e-02 1.075663641095161438e-01 -6.766419857740402222e-02 -3.002755939960479736e-01 2.667234539985656738e-01 -1.100939586758613586e-01 1.364526152610778809e-01 -5.566405504941940308e-02 -1.481339186429977417e-01 -9.324898570775985718e-02 2.086783498525619507e-01 3.397195041179656982e-01 -1.442940086126327515e-01 8.836960047483444214e-02 -1.476800143718719482e-01 2.880989313125610352e-01 -9.966194629669189453e-02 -3.625277429819107056e-02 -5.193448159843683243e-03 2.227099146693944931e-03 2.143035084009170532e-01 1.936624348163604736e-01 -6.648340728133916855e-03 -2.697007358074188232e-01 1.723708212375640869e-01
6.674376875162124634e-02 -3.815858364105224609e-01 -1.451532840728759766e-01 2.032392174005508423e-01 -1.272313892841339111e-01 -9.125649183988571167e-02 -1.340086162090301514e-01 6.782908737659454346e-02 -9.268046123906970024e-04 4.179824143648147583e-02 1.653447449207305908e-01 1.149705424904823303e-01 2.029923647642135620e-01 -1.324097961187362671e-01 1.026524528861045837e-01 3.075779080390930176e-01 -2.923031151294708252e-01 2.531928718090057373e-01 1.818654686212539673e-02 -6.259541958570480347e-02 -1.288020610809326172e-02 -2.890415489673614502e-01 2.118521630764007568e-01 -9.008856862783432007e-02 -1.782353967428207397e-01 -2.385765761137008667e-01 3.067906498908996582e-01 9.618396311998367310e-02 1.002951562404632568e-01 1.376349329948425293e-01 -1.344855725765228271e-01 -6.819003075361251831e-02
1.964724063873291016e-01 1.746115460991859436e-02 8.634614199399948120e-02 1.221428513526916504e-01 -4.509232938289642334e-01 -8.261802792549133301e-02 1.009661778807640076e-01 -8.649399131536483765e-02 2.858751714229583740e-01 1.325011812150478363e-02 -2.486549466848373413e-01 6.825873255729675293e-02 1.274094730615615845e-01 3.721202909946441650e-01 1.783878952264785767e-01 -7.784814387559890747e-02 -1.462683826684951782e-01 2.483767867088317871e-01 -1.253758072853088379e-01 3.740306943655014038e-02 1.896654814481735229e-01 -2.181945741176605225e-01 3.005769550800323486e-01 -3.305681049823760986e-02 -4.233463108539581299e-02 1.279554069042205811e-01 1.835180073976516724e-01 2.361615933477878571e-02 -1.191239152103662491e-02 1.622792184352874756e-01 -1.245254054665565491e-01 1.729893311858177185e-02
1.614870578050613403e-01 -4.490199685096740723e-01 -3.366171941161155701e-02 -1.728234291076660156e-01 -8.401037007570266724e-02 -2.644768916070461273e-02 1.588605046272277832e-01 -1.541142934001982212e-03 1.916737705469131470e-01 2.152450978755950928e-01 -1.631159335374832153e-01 1.941062957048416138e-01 1.560036180308088660e-04 1.359903663396835327e-01 4.294541198760271072e-03 1.756014185957610607e-03 -3.816051483154296875e-01 -8.905444294214248657e-02 -1.792895495891571045e-01 -1.061287522315979004e-01 1.076037362217903137e-01 -2.619527839124202728e-02 3.641965985298156738e-02 3.151877522468566895e-01 -1.466517895460128784e-02 -1.327825896441936493e-02 -6.225351989269256592e-02 4.218969866633415222e-02 3.449318408966064453e-01 9.281646460294723511e-02 -2.196943610906600952e-01 2.250253707170486450e-01
2.513990998268127441e-01 -2.218383997678756714e-01 -1.505346745252609253e-01 1.136774197220802307e-01 -3.629915416240692139e-01 6.541047990322113037e-02 4.343097098171710968e-03 -1.227891519665718079e-01 1.219906583428382874e-01 2.977540791034698486e-01 -5.085100978612899780e-02 1.312389820814132690e-01 2.415864318609237671e-01 6.905499100685119629e-02 1.709792949259281158e-02 -7.692094147205352783e-02 -2.686020731925964355e-02 1.907297521829605103e-01 8.653122186660766602e-02 4.667246714234352112e-02 -8.869113773107528687e-02 2.393050789833068848e-01 4.429897069931030273e-01 8.850543946027755737e-02 1.729097664356231689e-01 1.225681081414222717e-01 1.294375956058502197e-01 6.037473306059837341e-02 3.097515106201171875e-01 1.072969511151313782e-01 -1.220916956663131714e-01 6.722119450569152832e-02
9.117397479712963104e-03 -4.688112437725067139e-01 -2.079161852598190308e-01 1.082599908113479614e-02 -2.089000642299652100e-01 -2.512230873107910156e-01 -4.544883966445922852e-02 -3.206347823143005371e-01 9.835727512836456299e-02 -3.367215096950531006e-01 2.373687690123915672e-03 1.571352779865264893e-01 -1.381974667310714722e-02 -3.399980068206787109e-02 4.362053796648979187e-02 2.081264853477478027e-01 -8.929779380559921265e-02 6.021457957103848457e-04 7.746258378028869629e-02 3.731464222073554993e-02 -2.081183642148971558e-01 -2.020598948001861572e-01 2.582848370075225830e-01 -5.020341277122497559e-02 2.350268661975860596e-01 3.533768653869628906e-02 6.591399759054183960e-02 1.368784457445144653e-01 9.527552872896194458e-02 1.750085204839706421e-01 -1.675393879413604736e-01 1.214964538812637329e-01
-7.085607200860977173e-02 -4.070729017257690430e-01 -1.660248637199401855e-01 -4.700253158807754517e-02 -3.545925021171569824e-01 -1.814322769641876221e-01 1.594747304916381836e-01 9.000333026051521301e-03 2.300998866558074951e-01 1.044699084013700485e-02 9.865809231996536255e-02 -1.016529127955436707e-01 1.451774686574935913e-01 1.675725430250167847e-01 2.542375624179840088e-01 -7.366763800382614136e-02 -1.315234899520874023e-01 1.599186956882476807e-01 1.907856464385986328e-01 -1.985924988985061646e-01 2.763380706310272217e-01 -5.087774246931076050e-02 -1.258993241935968399e-02 4.087489843368530273e-02 1.636528372764587402e-01 4.464027285575866699e-02 -9.649065881967544556e-02 -2.442912161350250244e-01 8.013532310724258423e-02 1.425016969442367554e-01 3.063364624977111816e-01 -7.185559719800949097e-02
2.932585217058658600e-02 -6.312606483697891235e-02 2.857163734734058380e-02 1.366548389196395874e-01 5.135933868587017059e-03 -1.433041691780090332e-01 3.110583424568176270e-01 4.512645304203033447e-02 1.927044242620468140e-01 2.835325896739959717e-01 -3.883884847164154053e-01 3.182086646556854248e-01 2.148014158010482788e-01 1.693232804536819458e-01 2.395920008420944214e-01 7.445754110813140869e-02 -1.613366603851318359e-01 9.228327125310897827e-02 -6.699385493993759155e-02 1.414153873920440674e-01 1.173802763223648071e-01 -2.609298825263977051e-01 3.056138753890991211e-01 -1.511640101671218872e-02 3.243127092719078064e-02 5.914656817913055420e-02 -2.435163035988807678e-02 -2.070476068183779716e-03 2.064464539289474487e-01 2.261168360710144043e-01 -1.305029820650815964e-02 -1.238218471407890320e-01
4.223821759223937988e-01 -3.757696449756622314e-01 -3.073664009571075439e-02 1.958302408456802368e-02 -3.329639732837677002e-01 -1.622670590877532959e-01 4.610817134380340576e-02 1.275540739297866821e-01 9.980377554893493652e-02 -2.496518194675445557e-02 -1.393528431653976440e-01 3.636389225721359253e-02 6.966097652912139893e-02 8.637605607509613037e-02 1.936517655849456787e-01 2.122372016310691833e-02 -1.549665927886962891e-01 4.565567150712013245e-02 -1.244522705674171448e-01 -1.820217669010162354e-01 -2.996647357940673828e-02 -2.958784997463226318e-01 3.331393375992774963e-02 -3.267756700515747070e-01 -2.128617465496063232e-01 -1.775681078433990479e-01 8.920384943485260010e-02 2.307260334491729736e-01 -6.391331553459167480e-02 -1.309661567211151123e-01 1.014339849352836609e-01 3.561410307884216309e-02
3.450552821159362793e-01 -3.736571073532104492e-01 -1.518467813730239868e-01 -8.447555452585220337e-02 -1.501895487308502197e-01 -2.003032565116882324e-01 7.204058766365051270e-02 1.395663172006607056e-01 -1.111921221017837524e-01 6.074394658207893372e-02 4.957425594329833984e-02 9.296692907810211182e-02 5.405886843800544739e-02 1.514079049229621887e-02 1.258637756109237671e-01 6.779944151639938354e-02 1.251120716333389282e-01 1.734130382537841797e-01 7.533883303403854370e-02 -2.606690227985382080e-01 3.491134196519851685e-02 -3.388761729001998901e-02 9.110012650489807129e-02 -2.190395295619964600e-01 -5.191868171095848083e-02 1.237854808568954468e-01 4.123171418905258179e-02 -2.444903701543807983e-01 5.221441388130187988e-01 1.797983422875404358e-02 5.791140720248222351e-02 1.980734020471572876e-01
7.396582048386335373e-03 -9.077429026365280151e-02 -2.986326813697814941e-01 2.032893151044845581e-02 1.844236999750137329e-02 2.903857529163360596e-01 1.515002697706222534e-01 -1.513486951589584351e-01 1.754240393638610840e-01 1.928970366716384888e-01 -2.059271037578582764e-01 2.776809930801391602e-01 6.715134531259536743e-02 2.394315600395202637e-01 2.668565511703491211e-01 2.040342427790164948e-02 -1.674100756645202637e-01 1.478097736835479736e-01 4.816529527306556702e-02 9.142610430717468262e-02 3.142651021480560303e-01 -1.893318742513656616e-01 3.665227890014648438e-01 -7.568889111280441284e-02 1.812705844640731812e-01 6.244797632098197937e-02 -1.679631471633911133e-01 -6.002220511436462402e-02 1.799520477652549744e-02 2.039140015840530396e-01 -6.961366534233093262e-02 8.572813123464584351e-03
2.103442400693893433e-01 -1.926118731498718262e-01 -4.589506685733795166e-01 6.087993830442428589e-02 -2.853221297264099121e-01 -3.689758852124214172e-02 -3.280592383816838264e-03 8.232671022415161133e-02 1.586355865001678467e-01 -2.750780880451202393e-01 -6.364060193300247192e-02 4.974943026900291443e-02 8.917544037103652954e-02 3.270202577114105225e-01 1.110037639737129211e-01 -1.242497377097606659e-02 -3.646093308925628662e-01 1.090672239661216736e-02 1.773813962936401367e-01 2.792151086032390594e-02 1.689472049474716187e-02 2.472623139619827271e-01 2.634259164333343506e-01 -9.882558882236480713e-02 -5.189839377999305725e-02 -2.407595328986644745e-02 2.260219752788543701e-01 6.236575916409492493e-02 1.435841713100671768e-02 -1.014673262834548950e-01 -3.265434410423040390e-03 7.334011048078536987e-02
1.902174949645996094e-01 -2.625841796398162842e-01 -2.850082218647003174e-01 1.522937566041946411e-01 1.049949452280998230e-01 -1.518100351095199585e-01 2.242249101400375366e-01 -1.922845840454101562e-01 3.192504346370697021e-01 1.333873718976974487e-01 -3.503558039665222168e-01 2.278086096048355103e-01 1.035203114151954651e-01 2.877249941229820251e-02 1.945036947727203369e-01 2.383539453148841858e-02 -1.874929061159491539e-03 1.407159566879272461e-01 -1.658657640218734741e-01 1.958158016204833984e-01 3.048461079597473145e-01 2.241601608693599701e-02 2.100138515233993530e-01 -2.779339440166950226e-02 -1.479396130889654160e-02 1.040119081735610962e-01 -8.133174479007720947e-02 -1.705650389194488525e-01 8.462665975093841553e-02 1.799502968788146973e-01 -1.186970621347427368e-01 -2.170499227941036224e-02
4.326182603836059570e-01 -2.935412824153900146e-01 -1.323112249374389648e-01 9.081222862005233765e-02 1.295942515134811401e-01 -1.269561201333999634e-01 1.688961125910282135e-02 1.840897947549819946e-01 2.087303670123219490e-03 1.056710779666900635e-01 -2.803402207791805267e-02 7.560745626688003540e-02 -7.286534179002046585e-03 -1.467017978429794312e-01 -7.047054916620254517e-02 1.097674965858459473e-01 5.201836302876472473e-02 1.325721740722656250e-01 1.228592172265052795e-01 -1.844788901507854462e-02 2.340004891157150269e-01 -1.090459451079368591e-01 3.388292193412780762e-01 1.927475258708000183e-02 -1.287368685007095337e-01 3.119134902954101562e-02 -1.829347908496856689e-01 4.035773128271102905e-02 4.544849991798400879e-01 2.787367105484008789e-01 1.489518284797668457e-01 3.090028464794158936e-02
1.452108770608901978e-01 -4.398029446601867676e-01 -3.737725615501403809e-01 6.785107403993606567e-02 -1.008628904819488525e-01 -1.962504722177982330e-02 -8.976725488901138306e-02 -1.955929771065711975e-02 6.850278377532958984e-02 1.608520150184631348e-01 7.365809381008148193e-02 2.555772066116333008e-01 1.611883789300918579e-01 2.601929306983947754e-01 1.251962929964065552e-01 -7.157680392265319824e-02 3.856765851378440857e-02 4.778433591127395630e-02 4.512206092476844788e-02 -1.105695143342018127e-01 -1.798195540904998779e-01 -2.799658179283142090e-01 1.645309329032897949e-01 -1.640419661998748779e-01 -5.486653372645378113e-02 1.491683870553970337e-01 3.152862489223480225e-01 1.849872320890426636e-01 1.904402822256088257e-01 -4.281999543309211731e-03 9.799380600452423096e-02 1.374163031578063965e-01
1.841581910848617554e-01 -2.851668894290924072e-01 -4.841993451118469238e-01 -3.160869330167770386e-02 -7.577141374349594116e-02 -2.220827788114547729e-01 1.331274360418319702e-01 -9.925764054059982300e-02 -6.087670475244522095e-02 -7.054964452981948853e-02 5.960841104388237000e-02 2.279724627733230591e-01 1.240620166063308716e-01 1.173790246248245239e-01 2.775464355945587158e-01 -1.257811933755874634e-01 -2.722300887107849121e-01 1.498553603887557983e-01 1.622425615787506104e-01 -2.890982292592525482e-02 2.709569931030273438e-01 5.479567684233188629e-03 9.501639753580093384e-02 1.412333101034164429e-01 -1.650054752826690674e-01 1.228247284889221191e-01 2.283950746059417725e-01 2.953466773033142090e-02 2.194556407630443573e-02 -1.486627012491226196e-01 -1.649825274944305420e-01 9.567055106163024902e-02
2.038592845201492310e-01 4.710110276937484741e-02 -2.054475396871566772e-01 -1.472883522510528564e-01 -2.171729803085327148e-01 1.350326985120773315e-01 1.643583476543426514e-01 -3.060055673122406006e-01 1.539215296506881714e-01 -2.096862718462944031e-02 -1.233525127172470093e-01 5.238260328769683838e-02 1.599907577037811279e-01 1.292532980442047119e-01 8.856527507305145264e-02 6.086711585521697998e-02 -2.354682385921478271e-01 2.525348961353302002e-02 -1.560184657573699951e-01 -8.270549029111862183e-02 4.996739029884338379e-01 -7.005149126052856445e-02 2.653663456439971924e-01 -1.223915517330169678e-01 -6.741600483655929565e-02 -2.224182337522506714e-02 -1.253344416618347168e-01 1.557555347681045532e-01 1.377409994602203369e-01 3.209919929504394531e-01 -5.270907655358314514e-02 1.152637153863906860e-01
2.769190371036529541e-01 -4.247049391269683838e-01 -1.856781989336013794e-01 -4.561748355627059937e-02 -2.545712590217590332e-01 -1.840647459030151367e-01 -2.574743628501892090e-01 1.965990513563156128e-01 8.899933099746704102e-02 2.199314236640930176e-01 8.393625169992446899e-02 -1.121550425887107849e-02 -4.301724582910537720e-02 9.425826370716094971e-02 -5.021353811025619507e-02 -8.269234001636505127e-02 -1.737329214811325073e-01 -1.002126745879650116e-02 1.283010840415954590e-01 3.528284281492233276e-02 2.475689947605133057e-01 -7.689002156257629395e-02 1.653166413307189941e-01 -4.990918561816215515e-02 -6.876819580793380737e-02 7.256653904914855957e-02 2.193800806999206543e-01 -2.336966395378112793e-01 2.974860370159149170e-01 -3.738367930054664612e-02 2.475468367338180542e-01 1.013570278882980347e-01
1.754427552223205566e-01 -2.944187223911285400e-01 5.476941168308258057e-02 -6.081049516797065735e-02 -2.363261878490447998e-01 -7.158873230218887329e-02 -1.079312711954116821e-01 1.171396747231483459e-01 -3.970505669713020325e-02 -2.146363109350204468e-01 -1.973048001527786255e-01 1.518272310495376587e-01 1.469898521900177002e-01 1.197414323687553406e-01 3.007859587669372559e-01 2.100546360015869141e-01 -2.032297551631927490e-01 -1.709533333778381348e-01 8.717270195484161377e-02 2.063406556844711304e-01 3.607858344912528992e-02 -6.208828464150428772e-02 1.288620829582214355e-01 -1.745497584342956543e-01 -4.017250835895538330e-01 6.009041890501976013e-02 -2.856819517910480499e-02 8.719722740352153778e-03 1.162769719958305359e-01 3.890714347362518311e-01 6.489853840321302414e-04 7.491981238126754761e-02
-2.218997338786721230e-03 -2.875630259513854980e-01 1.541579812765121460e-01 -1.631548404693603516e-01 -4.985855519771575928e-01 -1.730324774980545044e-01 -1.413966994732618332e-02 7.198518514633178711e-02 3.955133557319641113e-01 4.498250409960746765e-02 -7.091016322374343872e-02 -2.125582844018936157e-01 4.258229583501815796e-02 2.493855170905590057e-02 1.707710176706314087e-01 1.780103445053100586e-01 -8.706623315811157227e-02 1.890490762889385223e-02 1.926609128713607788e-01 -2.680116295814514160e-01 1.172520294785499573e-01 1.636204123497009277e-02 9.785996377468109131e-02 -1.955611258745193481e-01 4.722196236252784729e-02 -1.285183988511562347e-02 -1.060547754168510437e-01 -1.405626535415649414e-01 1.267654895782470703e-01 1.791710108518600464e-01 2.251147180795669556e-01 9.375364519655704498e-03
1.555809229612350464e-01 -1.795856207609176636e-01 -3.692786991596221924e-01 -7.414253056049346924e-02 -1.011030450463294983e-01 -1.192656457424163818e-01 8.953250013291835785e-03 1.720321737229824066e-02 2.651348114013671875e-01 -1.856464743614196777e-01 -1.002572253346443176e-01 -7.044459879398345947e-02 -7.748652994632720947e-02 -2.947025895118713379e-01 -1.108717769384384155e-01 5.117963999509811401e-02 -1.300581395626068115e-01 -1.342645734548568726e-01 6.739835441112518311e-02 -2.323751002550125122e-01 1.648954749107360840e-01 6.213207542896270752e-02 1.938544958829879761e-01 -2.235742658376693726e-01 -1.009771376848220825e-01 -3.534162342548370361e-01 9.865488857030868530e-02 -3.700208663940429688e-02 3.572314977645874023e-01 1.463626474142074585e-01 -6.488242745399475098e-02 1.943462640047073364e-01
-4.721040278673171997e-02 -3.428347110748291016e-01 -1.060815230011940002e-01 1.205086633563041687e-01 1.236267387866973877e-02 -1.746630221605300903e-01 -6.115249171853065491e-02 1.103881672024726868e-01 1.938637159764766693e-02 1.565552055835723877e-01 -8.328891545534133911e-02 1.146627292037010193e-01 3.859470412135124207e-02 2.082800716161727905e-01 3.915435820817947388e-02 -8.236173540353775024e-02 -1.384664773941040039e-01 2.637060172855854034e-02 -1.131704822182655334e-01 -3.879198133945465088e-01 1.473259329795837402e-01 -1.582497358322143555e-01 7.070605456829071045e-02 -2.541771531105041504e-01 -5.240742117166519165e-02 -4.276635497808456421e-02 -8.372285962104797363e-02 1.992647051811218262e-01 2.787957191467285156e-01 9.750369191169738770e-02 -5.048826932907104492e-01 1.295194178819656372e-01
2.675518095493316650e-01 -2.831398248672485352e-01 -8.664894849061965942e-02 -2.202613838016986847e-02 -2.579419314861297607e-01 -7.981716655194759369e-03 -2.764081209897994995e-02 5.486923828721046448e-02 -3.900595009326934814e-02 -1.771810464560985565e-02 2.862295508384704590e-01 1.720000207424163818e-01 3.565694987773895264e-01 -1.769431233406066895e-01 3.649528697133064270e-02 1.939376741647720337e-01 -3.692144751548767090e-01 1.321899741888046265e-01 1.366276890039443970e-01 1.718777567148208618e-01 1.543220579624176025e-01 -2.450558096170425415e-01 1.853534728288650513e-01 -3.034210018813610077e-02 -1.398876756429672241e-01 1.031111553311347961e-01 1.932074129581451416e-01 1.723650842905044556e-01 -7.100395113229751587e-02 1.435797065496444702e-01 -8.459117263555526733e-02 8.912201225757598877e-02
-5.650933831930160522e-02 -6.079934239387512207e-01 -2.756625115871429443e-01 1.502187699079513550e-01 -6.312453746795654297e-02 -4.640744999051094055e-02 -1.168501898646354675e-01 -7.561524212360382080e-02 1.473831981420516968e-01 1.129737794399261475e-01 4.190892726182937622e-02 2.954311966896057129e-01 1.604284495115280151e-01 1.481547504663467407e-01 1.212126016616821289e-02 6.617299467325210571e-02 2.649299800395965576e-02 -8.146371692419052124e-03 3.802869468927383423e-02 -7.863446325063705444e-02 -1.125149205327033997e-01 -2.296912819147109985e-01 1.870948076248168945e-01 -3.192207515239715576e-01 -6.313155591487884521e-02 -1.591512747108936310e-02 1.713088899850845337e-01 1.824348866939544678e-01 1.603244692087173462e-01 -7.899404317140579224e-02 6.709444522857666016e-02 1.153955608606338501e-01
4.996201097965240479e-01 -3.362495005130767822e-01 2.368321418762207031e-01 9.075918793678283691e-02 -1.765216141939163208e-01 -1.748717576265335083e-01 -1.491194516420364380e-01 3.726509585976600647e-02 7.306766696274280548e-03 1.543511152267456055e-01 -1.389300227165222168e-01 -6.520436704158782959e-02 -5.928730219602584839e-02 2.149972915649414062e-01 3.735214099287986755e-02 6.441702693700790405e-02 -1.583652794361114502e-01 1.521273702383041382e-02 5.101449042558670044e-02 -1.379297208040952682e-02 1.226866021752357483e-01 -1.725806444883346558e-01 1.517815142869949341e-01 -1.776786148548126221e-01 -9.896073490381240845e-02 -1.638038605451583862e-01 1.729461699724197388e-01 2.950555086135864258e-01 -2.978402003645896912e-02 2.626733779907226562e-01 -1.096849143505096436e-01 1.478319168090820312e-01
7.709541171789169312e-02 -3.403275310993194580e-01 -1.493748873472213745e-01 -3.062907457351684570e-01 -3.466272652149200439e-01 -1.036294996738433838e-01 -1.834275126457214355e-01 -6.881123036146163940e-02 5.096196755766868591e-02 -1.152140051126480103e-01 1.229130178689956665e-01 -1.092005968093872070e-01 2.992332875728607178e-01 7.920608669519424438e-02 6.048528477549552917e-02 9.241607785224914551e-02 1.483805328607559204e-01 1.356637924909591675e-01 3.646182715892791748e-01 -6.519436091184616089e-02 6.506825983524322510e-02 -3.278076648712158203e-02 2.671239972114562988e-01 2.259624935686588287e-02 1.658936738967895508e-01 -1.737786382436752319e-01 -1.825056672096252441e-01 -1.449283510446548462e-01 1.500731855630874634e-01 1.689995229244232178e-01 -1.456567794084548950e-01 -5.287493765354156494e-02
2.490181326866149902e-01 -6.070605516433715820e-01 2.978752925992012024e-02 -1.326422393321990967e-01 -1.664688251912593842e-02 -6.591747701168060303e-02 -3.614430502057075500e-02 -1.593031287193298340e-01 1.878177821636199951e-01 1.848414540290832520e-02 -2.579947933554649353e-02 6.680659949779510498e-02 -1.254188269376754761e-01 -1.355206817388534546e-01 6.346091628074645996e-02 2.719417214393615723e-01 -1.629599332809448242e-01 -1.149088814854621887e-01 -2.654352597892284393e-02 -2.486165314912796021e-01 2.089676260948181152e-01 -2.707828301936388016e-03 2.273398935794830322e-01 5.399578809738159180e-02 -9.990842640399932861e-02 5.529986694455146790e-02 1.394426077604293823e-01 9.544232487678527832e-02 -7.061330974102020264e-02 2.048652619123458862e-01 -1.323750764131546021e-01 2.454338520765304565e-01
5.065724253654479980e-02 -3.465445041656494141e-01 1.477368026971817017e-01 -2.118822187185287476e-02 -3.169262111186981201e-01 -2.147116512060165405e-01 1.909926086664199829e-01 -2.169994860887527466e-01 -7.137318700551986694e-02 -2.000800818204879761e-01 -3.217146918177604675e-02 -1.469439417123794556e-01 -6.999735534191131592e-02 2.167991548776626587e-01 1.428111642599105835e-01 8.283271640539169312e-02 -1.418006271123886108e-01 -1.289544105529785156e-01 -1.337577700614929199e-01 -2.047810107469558716e-01 5.450713215395808220e-04 -2.243455797433853149e-01 2.911383211612701416e-01 1.242488697171211243e-01 -7.641499862074851990e-03 2.617349661886692047e-02 1.037219911813735962e-02 2.403386980295181274e-01 2.701574862003326416e-01 2.438375353813171387e-02 -2.481708526611328125e-01 -1.927906870841979980e-01
7.894419878721237183e-02 -1.284873634576797485e-01 -2.979696989059448242e-01 5.953672900795936584e-02 -1.272942125797271729e-01 -1.698768585920333862e-01 -1.975526064634323120e-01 -2.566729784011840820e-01 1.681650429964065552e-01 7.587274163961410522e-02 6.098035722970962524e-02 -2.420270629227161407e-02 2.321849763393402100e-01 7.568917237222194672e-03 -2.577850818634033203e-01 2.400769591331481934e-01 -3.425107896327972412e-01 2.032148987054824829e-01 -1.221973672509193420e-01 -1.758727729320526123e-01 1.700978279113769531e-01 -5.541890114545822144e-02 2.941017746925354004e-01 -7.436335086822509766e-02 1.394690126180648804e-01 1.896857917308807373e-01 1.540173888206481934e-01 -8.833925426006317139e-02 2.613786458969116211e-01 1.547633558511734009e-01 -6.167727336287498474e-02 8.381354063749313354e-02
3.188302218914031982e-01 -8.432950824499130249e-02 1.893750578165054321e-01 1.584612578153610229e-01 -3.564212918281555176e-01 -3.087813407182693481e-02 2.524437755346298218e-02 3.793461248278617859e-02 4.330508112907409668e-01 -2.839913032948970795e-02 -1.746976226568222046e-01 2.456645369529724121e-01 2.399585209786891937e-02 3.503609895706176758e-01 1.702304333448410034e-01 -1.420827507972717285e-01 -5.179025698453187943e-03 7.026164233684539795e-02 3.043020330369472504e-02 -1.684035360813140869e-01 2.516796886920928955e-01 -1.548865735530853271e-01 2.366634607315063477e-01 -1.276958137750625610e-01 -1.147749423980712891e-01 3.505370020866394043e-02 1.177404671907424927e-01 5.756771191954612732e-02 -4.589135572314262390e-02 5.583867430686950684e-02 -1.256548017263412476e-01 4.475471004843711853e-02
3.921159803867340088e-01 -1.353234350681304932e-01 6.740917265415191650e-02 -1.028094440698623657e-01 -4.356943964958190918e-01 -1.487861871719360352e-01 -2.187102138996124268e-01 -7.869532331824302673e-03 2.318635731935501099e-01 -7.500933855772018433e-02 -9.528961777687072754e-02 1.857564747333526611e-01 1.447481811046600342e-01 1.725552976131439209e-02 1.720962226390838623e-01 1.039513014256954193e-02 -1.204781383275985718e-01 -4.206272959709167480e-02 1.257478725165128708e-03 -4.756674915552139282e-02 2.971313297748565674e-01 1.528368443250656128e-01 1.062033697962760925e-01 -2.210321724414825439e-01 -3.265694379806518555e-01 1.669320762157440186e-01 -7.004650682210922241e-02 1.757290512323379517e-01 1.182546690106391907e-01 -1.220237165689468384e-01 -8.521547168493270874e-02 4.735744372010231018e-02
5.878043547272682190e-02 -4.244343936443328857e-01 1.728086322546005249e-01 -2.253808081150054932e-02 -2.254620492458343506e-01 -3.476953878998756409e-02 1.912648230791091919e-01 -4.453032016754150391e-01 1.322341263294219971e-01 -2.781524062156677246e-01 -8.462373167276382446e-02 5.127581954002380371e-02 -1.209426745772361755e-01 8.959564566612243652e-02 2.386190146207809448e-01 4.460495430976152420e-03 -8.400984853506088257e-02 -2.784748375415802002e-02 1.690889447927474976e-01 -2.660377509891986847e-02 -1.126780956983566284e-01 -1.645072102546691895e-01 6.722293049097061157e-02 4.890179634094238281e-02 2.893608808517456055e-02 1.240044683218002319e-01 1.565842702984809875e-02 1.102092936635017395e-01 3.274096250534057617e-01 1.194369569420814514e-01 -2.784769237041473389e-01 5.859387293457984924e-02
9.127607196569442749e-02 -1.363880187273025513e-01 1.475941389799118042e-01 1.642071902751922607e-01 -1.167186796665191650e-01 -1.783400028944015503e-01 2.861862443387508392e-02 2.934502810239791870e-02 5.489324927330017090e-01 8.387418836355209351e-02 -1.030315905809402466e-01 1.741343885660171509e-01 -4.065223038196563721e-02 4.944297671318054199e-01 5.069372057914733887e-02 1.528069842606782913e-02 -1.270378530025482178e-01 -2.963687106966972351e-02 -6.996852904558181763e-02 -1.048499345779418945e-01 3.370975255966186523e-01 -1.433720439672470093e-01 1.992042511701583862e-01 6.173244863748550415e-02 6.283699721097946167e-02 1.120420824736356735e-02 1.917028874158859253e-01 -7.799705117940902710e-02 3.773930668830871582e-02 1.283945292234420776e-01 -1.064455416053533554e-02 5.893993750214576721e-02
-1.239727884531021118e-01 1.538396775722503662e-01 -2.110288292169570923e-01 5.720122158527374268e-02 -5.383832007646560669e-02 1.178215220570564270e-01 9.390569292008876801e-03 -1.926377229392528534e-02 1.757698804140090942e-01 4.592072591185569763e-02 -4.127006232738494873e-02 4.937783256173133850e-02 1.059569604694843292e-02 1.987658143043518066e-01 1.740984171628952026e-01 4.192214906215667725e-01 -2.202929258346557617e-01 1.740020066499710083e-01 2.525938209146261215e-03 -3.320672214031219482e-01 5.751268193125724792e-02 -1.909882575273513794e-01 3.280363678932189941e-01 -3.318053111433982849e-02 -1.280589029192924500e-02 4.022875428199768066e-02 1.231391206383705139e-01 -4.485270008444786072e-02 3.715692758560180664e-01 3.299612998962402344e-01 -1.480481401085853577e-02 9.699751436710357666e-02
3.253635391592979431e-02 -4.939144551753997803e-01 -1.278266757726669312e-01 -6.790579063817858696e-04 2.418754808604717255e-02 -3.096116781234741211e-01 -1.586197465658187866e-01 1.583830565214157104e-01 1.947036981582641602e-01 1.019459143280982971e-01 1.929701119661331177e-01 -8.350069820880889893e-02 1.685752868652343750e-01 1.358277052640914917e-01 1.786755621433258057e-01 -6.517559289932250977e-02 -1.409589648246765137e-01 9.614215046167373657e-02 1.163426488637924194e-01 8.844648301601409912e-02 2.756910622119903564e-01 -5.584606155753135681e-02 -1.061305031180381775e-01 -3.693535327911376953e-01 -1.067357510328292847e-01 9.510550647974014282e-02 -4.418400302529335022e-02 3.811305388808250427e-03 8.643540740013122559e-02 3.006690144538879395e-01 1.142527237534523010e-01 -7.613077759742736816e-02
1.081987619400024414e-01 -3.557836115360260010e-01 -7.585321366786956787e-02 6.863158196210861206e-02 -7.969546318054199219e-02 -1.839811801910400391e-01 -5.987743660807609558e-02 1.898734271526336670e-01 6.932732462882995605e-02 1.321854293346405029e-01 -6.912774592638015747e-02 1.072846278548240662e-01 -1.371250599622726440e-01 4.704569652676582336e-02 1.111476719379425049e-01 -5.461137276142835617e-03 7.466371357440948486e-02 3.545673489570617676e-01 8.148053288459777832e-02 -3.417316079139709473e-02 8.213849365711212158e-02 -2.494941651821136475e-01 1.587425023317337036e-01 -1.273736208677291870e-01 4.489909857511520386e-02 -2.720520086586475372e-02 -8.510330226272344589e-04 -6.239606440067291260e-02 6.144003868103027344e-01 -9.704782068729400635e-02 1.751523613929748535e-01 1.602802574634552002e-01
1.544302850961685181e-01 -4.075114727020263672e-01 -1.400108635425567627e-01 1.411048024892807007e-01 -2.212324142456054688e-01 -9.259067475795745850e-02 8.968304097652435303e-02 1.676037907600402832e-02 1.856349706649780273e-01 -2.298441901803016663e-02 3.706137463450431824e-02 1.435253471136093140e-01 7.432875037193298340e-02 5.864919722080230713e-02 -4.875721875578165054e-03 5.997465923428535461e-02 -2.847535610198974609e-01 -1.924373507499694824e-01 1.302253752946853638e-01 -2.398204058408737183e-01 -7.212767004966735840e-02 9.807766973972320557e-02 4.488022923469543457e-01 -1.954509178176522255e-03 6.312893237918615341e-03 1.037410348653793335e-01 -3.794733881950378418e-01 1.368394196033477783e-01 9.022355824708938599e-02 2.214321866631507874e-02 -2.069929093122482300e-01 -3.664088994264602661e-02
1.078680455684661865e-01 -1.298626065254211426e-01 -3.454674407839775085e-02 8.434896357357501984e-03 -1.485203951597213745e-01 1.033013612031936646e-01 2.735300734639167786e-02 -1.449734270572662354e-01 -1.202754452824592590e-01 7.780887931585311890e-02 3.726024925708770752e-02 1.959712505340576172e-01 -9.491465054452419281e-03 2.384784966707229614e-01 -6.590468436479568481e-02 5.010576173663139343e-02 -2.881108820438385010e-01 -2.300381660461425781e-01 3.565710484981536865e-01 -2.005527317523956299e-01 1.165907084941864014e-01 6.107348203659057617e-02 1.509198695421218872e-01 -1.949417293071746826e-01 -1.763061881065368652e-01 -6.673239916563034058e-02 1.989607810974121094e-01 -2.919888198375701904e-01 4.536658227443695068e-01 1.418170630931854248e-01 -1.110373288393020630e-01 1.076332181692123413e-01
3.328733444213867188e-01 -2.958729267120361328e-01 7.659034430980682373e-02 9.917902201414108276e-02 -2.044440954923629761e-01 -1.097699776291847229e-01 -2.841478958725929260e-02 -2.609333992004394531e-01 2.880057990550994873e-01 1.333824098110198975e-01 -2.453528791666030884e-01 -1.166118457913398743e-01 -3.659794479608535767e-02 -1.110458448529243469e-01 1.137922480702400208e-01 5.095609650015830994e-02 -1.246987432241439819e-01 1.391424685716629028e-01 1.943856179714202881e-01 3.722797147929668427e-03 2.311862111091613770e-01 -2.966199815273284912e-02 1.619549095630645752e-01 -1.012301519513130188e-01 -1.252571493387222290e-01 -1.200578808784484863e-01 -2.841871464625000954e-03 1.135477051138877869e-01 -6.571755278855562210e-03 3.982261419296264648e-01 1.151625290513038635e-01 -2.846986353397369385e-01
9.900300949811935425e-02 -2.261918932199478149e-01 -1.946453154087066650e-01 5.566858872771263123e-02 -1.297917664051055908e-01 1.993566006422042847e-01 7.169587071985006332e-03 -2.534610927104949951e-01 1.571331173181533813e-01 1.019918695092201233e-01 -1.109146252274513245e-01 -1.017538309097290039e-01 -2.833133377134799957e-02 3.262022733688354492e-01 2.507881522178649902e-01 1.391211641021072865e-03 8.008314669132232666e-02 1.138166245073080063e-02 2.944233715534210205e-01 2.742122299969196320e-02 2.800126671791076660e-01 9.011497348546981812e-02 2.783401906490325928e-01 -2.911801040172576904e-01 -1.119531914591789246e-01 2.156542241573333740e-01 9.884558618068695068e-02 2.988637238740921021e-02 -1.191123947501182556e-01 1.952857077121734619e-01 -2.766946852207183838e-01 -8.919582515954971313e-02
4.507853388786315918e-01 -2.154865562915802002e-01 -1.896345987915992737e-02 -8.756393939256668091e-02 -5.900915339589118958e-02 3.086335211992263794e-02 3.022678382694721222e-02 5.641265958547592163e-02 2.883444428443908691e-01 1.287780404090881348e-01 -1.788461655378341675e-01 -5.444222316145896912e-02 -8.665879070758819580e-02 1.348374336957931519e-01 2.078038305044174194e-01 2.382527589797973633e-01 -9.521072357892990112e-02 2.306669652462005615e-01 1.230015009641647339e-01 -1.355083435773849487e-01 1.282400190830230713e-01 -5.229172483086585999e-02 9.176644682884216309e-02 -3.074090480804443359e-01 1.629369109869003296e-01 3.464400768280029297e-02 2.103372514247894287e-01 1.176895648241043091e-01 -3.615543246269226074e-02 3.930504322052001953e-01 1.113326847553253174e-01 -3.986305370926856995e-02
3.267914354801177979e-01 -2.274789661169052124e-01 -3.065613210201263428e-01 3.572107478976249695e-02 1.154117956757545471e-01 2.553021162748336792e-02 -5.795007571578025818e-02 -2.716999351978302002e-01 3.254521489143371582e-01 -2.139142341911792755e-02 -6.556587666273117065e-02 -2.335330937057733536e-03 -6.539212167263031006e-02 -6.911170482635498047e-02 -5.669680610299110413e-02 -6.315699964761734009e-02 -4.111053049564361572e-02 -7.748898863792419434e-02 1.762489229440689087e-01 -2.530858218669891357e-01 2.119478881359100342e-01 -2.569978684186935425e-02 1.081671565771102905e-01 -3.421857655048370361e-01 -1.741883903741836548e-02 -3.039980530738830566e-01 -3.172021359205245972e-02 -2.874929644167423248e-02 3.627571463584899902e-01 -4.575984179973602295e-02 2.295633219182491302e-02 1.488903611898422241e-01
8.430708199739456177e-02 -3.253312110900878906e-01 -2.385221421718597412e-02 -2.721391320228576660e-01 -5.120291113853454590e-01 -2.351830005645751953e-01 -5.300553515553474426e-02 1.004374027252197266e-01 1.502343714237213135e-01 -1.651772111654281616e-02 2.755702100694179535e-02 -1.034148689359426498e-02 1.918441504240036011e-01 1.191347166895866394e-01 4.349261149764060974e-02 1.664629131555557251e-01 -4.190477356314659119e-02 3.055126406252384186e-02 2.175484746694564819e-01 -1.211814284324645996e-01 2.381349653005599976e-01 -1.385701149702072144e-01 8.782886713743209839e-02 2.122540771961212158e-01 -2.612129598855972290e-02 -1.157393082976341248e-01 -2.285206615924835205e-01 1.189537197351455688e-01 2.147099971771240234e-01 9.202398359775543213e-02 2.017741650342941284e-01 -9.286758303642272949e-02
1.108421608805656433e-01 -1.177542656660079956e-01 -3.202632665634155273e-01 -1.981794536113739014e-01 -2.024567723274230957e-01 2.777304649353027344e-01 1.820494085550308228e-01 -2.491838485002517700e-01 1.181025505065917969e-01 4.318327084183692932e-02 -1.429830193519592285e-01 1.659055203199386597e-01 -5.866029486060142517e-02 6.347117573022842407e-02 1.300494670867919922e-01 5.509316921234130859e-02 -9.652157127857208252e-02 8.967280387878417969e-02 -6.844750605523586273e-04 -1.501675546169281006e-01 2.820080220699310303e-01 -1.547429114580154419e-01 2.720120847225189209e-01 6.162123754620552063e-02 7.438745349645614624e-02 -9.978376328945159912e-02 -2.111140824854373932e-02 1.059453934431076050e-01 2.186294049024581909e-01 3.744119405746459961e-01 8.306540548801422119e-03 3.017690777778625488e-01
4.761638864874839783e-02 2.049280703067779541e-02 -4.056307300925254822e-02 -1.055089477449655533e-02 -9.603933990001678467e-02 1.593354493379592896e-01 2.333733290433883667e-01 -1.775359511375427246e-01 1.741718053817749023e-01 -1.696812571026384830e-03 4.775907844305038452e-02 1.815421581268310547e-01 7.691855728626251221e-02 2.371265441179275513e-01 3.012418448925018311e-01 9.942609071731567383e-02 -3.707214295864105225e-01 -1.423766463994979858e-01 5.440546944737434387e-02 -1.019882336258888245e-01 4.605579972267150879e-01 -1.479640454053878784e-01 1.815472841262817383e-01 -1.303010433912277222e-01 -6.340003013610839844e-02 -2.353728562593460083e-02 3.437919542193412781e-02 1.216758415102958679e-01 2.762264572083950043e-02 3.552992641925811768e-01 -4.089488089084625244e-02 2.058214396238327026e-01
-1.131887659430503845e-01 -4.133441150188446045e-01 8.760607987642288208e-02 -2.633424401283264160e-01 -1.654926836490631104e-01 2.948852954432368279e-03 -2.452614158391952515e-02 -9.824413806200027466e-02 1.563646644353866577e-01 -5.051285028457641602e-02 -6.884846091270446777e-02 8.745844662189483643e-02 9.380350261926651001e-02 3.389062583446502686e-01 -5.989944096654653549e-03 1.083687916398048401e-01 -1.257237941026687622e-01 -2.160679101943969727e-01 1.612108349800109863e-01 -7.386026531457901001e-02 -1.503729075193405151e-01 -2.433075904846191406e-01 2.707020342350006104e-01 1.371746808290481567e-01 -2.460187375545501709e-01 1.110380962491035461e-01 -1.753177940845489502e-01 3.250745236873626709e-01 1.930984109640121460e-01 5.026476457715034485e-02 -3.917624056339263916e-02 -9.153259545564651489e-02
1.205691024661064148e-01 -2.169738113880157471e-01 -1.721083559095859528e-02 -2.168319672346115112e-01 -2.562014460563659668e-01 -2.835473418235778809e-01 -1.976394951343536377e-01 1.058265846222639084e-02 1.102736294269561768e-01 -5.492332205176353455e-02 9.868936240673065186e-02 -1.100670620799064636e-01 2.589069493114948273e-02 3.629738390445709229e-01 -7.126197963953018188e-02 8.712042123079299927e-02 -2.985426187515258789e-01 -1.708580255508422852e-01 1.069034263491630554e-01 1.278599202632904053e-01 2.223839163780212402e-01 -1.796953380107879639e-01 6.819178164005279541e-02 -2.004642039537429810e-01 -1.110146418213844299e-01 -2.833285927772521973e-01 2.065907698124647141e-03 -7.372975349426269531e-02 1.642084419727325439e-01 3.184751868247985840e-01 8.779516816139221191e-02 -1.300982087850570679e-01
4.495665431022644043e-01 -2.790769934654235840e-01 1.291840076446533203e-01 -4.620767384767532349e-02 -1.787601858377456665e-01 -1.026725545525550842e-01 -2.677980111911892891e-03 -1.850574314594268799e-01 2.240581512451171875e-01 1.502574533224105835e-01 -1.281489268876612186e-03 -7.487913966178894043e-02 -3.705648705363273621e-03 9.183406829833984375e-03 7.497436553239822388e-02 -3.094646334648132324e-02 3.946664929389953613e-02 1.182762384414672852e-01 2.589887082576751709e-01 4.340295493602752686e-02 2.582169175148010254e-01 -2.658695578575134277e-01 1.722385883331298828e-01 -2.667753398418426514e-02 -1.117529645562171936e-01 -4.136386886239051819e-02 5.016287416219711304e-02 1.416596770286560059e-01 -6.486441195011138916e-02 4.803526103496551514e-01 -2.357497066259384155e-02 -1.218029558658599854e-01
1.276652365922927856e-01 -2.503710687160491943e-01 5.166494473814964294e-02 1.320387274026870728e-01 -1.534332782030105591e-01 -1.770752072334289551e-01 1.565555669367313385e-02 -8.714678883552551270e-02 2.555954158306121826e-01 2.461344748735427856e-01 -1.700079888105392456e-01 1.392596960067749023e-02 2.262269854545593262e-01 3.646838665008544922e-01 -2.503989338874816895e-01 -1.509836614131927490e-01 -1.892317086458206177e-01 -1.655745059251785278e-01 -1.876480579376220703e-01 -1.700212061405181885e-02 2.924341261386871338e-01 -1.110195890069007874e-01 1.692502945661544800e-01 1.198638007044792175e-01 1.714202165603637695e-01 1.546626351773738861e-02 -1.088383495807647705e-01 7.199330627918243408e-02 3.534223735332489014e-01 2.876804769039154053e-02 1.492531783878803253e-02 3.616355732083320618e-02
5.553902983665466309e-01 -4.283101558685302734e-01 -1.346891224384307861e-01 4.622730612754821777e-02 -2.112048864364624023e-01 -8.920275419950485229e-02 -3.845096752047538757e-02 -1.014058962464332581e-01 -1.189501211047172546e-01 1.433432847261428833e-01 -8.444393053650856018e-03 -9.332373738288879395e-02 -6.561622768640518188e-02 1.583770513534545898e-01 -8.866921067237854004e-02 9.174189716577529907e-02 -8.358652144670486450e-02 -1.153345778584480286e-02 1.830179244279861450e-03 -1.523995306342840195e-02 -5.958108976483345032e-02 -7.972368597984313965e-02 2.328576743602752686e-01 -3.040290474891662598e-01 -3.125493526458740234e-01 -1.420800983905792236e-01 -9.674640744924545288e-02 6.467500329017639160e-02 9.183557331562042236e-02 -5.361828580498695374e-02 5.416683852672576904e-02 1.573726236820220947e-01
-3.602987900376319885e-02 -4.402967989444732666e-01 -1.298952996730804443e-01 -3.975777700543403625e-02 -1.598677188158035278e-01 -1.838230639696121216e-01 1.665504723787307739e-01 -2.287442535161972046e-01 3.017702698707580566e-01 -1.529104709625244141e-01 6.931807100772857666e-02 1.270970255136489868e-01 -2.247905880212783813e-01 -2.098942920565605164e-02 1.868771761655807495e-02 -7.323372177779674530e-03 -1.833411902189254761e-01 1.969704478979110718e-01 7.809993624687194824e-02 -8.812535554170608521e-02 4.451591894030570984e-02 -1.020272001624107361e-01 9.110827744007110596e-02 2.275930792093276978e-01 5.047451332211494446e-02 1.943840384483337402e-01 4.491756856441497803e-02 4.370725750923156738e-01 9.284390509128570557e-02 2.282300442457199097e-01 -4.769128188490867615e-02 -7.114860415458679199e-02
2.145916670560836792e-01 -3.412249386310577393e-01 -1.983169913291931152e-01 -1.085308194160461426e-01 -1.481257975101470947e-01 -2.189835608005523682e-01 -2.262916788458824158e-02 -3.366447985172271729e-02 2.359188795089721680e-01 -4.534109309315681458e-02 3.734485059976577759e-02 2.469937503337860107e-02 -2.534434199333190918e-02 2.048597931861877441e-01 3.027882277965545654e-01 -1.803409159183502197e-01 -3.347522914409637451e-01 -1.914585381746292114e-02 1.896305978298187256e-01 -1.978443935513496399e-02 -1.917749457061290741e-02 6.072145327925682068e-02 3.104483485221862793e-01 6.056001409888267517e-02 9.023410826921463013e-02 1.596478968858718872e-01 5.273539945483207703e-02 2.011611163616180420e-01 -1.728252768516540527e-01 -2.260075807571411133e-01 -2.228009551763534546e-01 1.673117130994796753e-01
-1.065778825432062149e-02 -1.667127758264541626e-01 -2.113271653652191162e-01 2.798559069633483887e-01 -2.545677423477172852e-01 -3.945507854223251343e-02 3.027180433273315430e-01 -1.527106110006570816e-02 5.349969491362571716e-02 -7.601664960384368896e-02 -1.776534467935562134e-01 2.690588533878326416e-01 6.944470107555389404e-02 -1.058267056941986084e-02 -2.480473816394805908e-01 1.068027690052986145e-01 1.257328391075134277e-01 4.221922159194946289e-02 3.359851837158203125e-01 -1.245024874806404114e-01 2.199379503726959229e-01 -6.692294776439666748e-02 1.944776177406311035e-01 -1.693028360605239868e-01 -8.574502542614936829e-03 -5.721799284219741821e-02 -3.301025331020355225e-01 1.269401460886001587e-01 3.011467158794403076e-01 3.102994337677955627e-02 -1.021283641457557678e-01 -6.777223199605941772e-02
3.730124831199645996e-01 -3.985650241374969482e-01 -5.356483533978462219e-02 2.732162773609161377e-01 -1.670947819948196411e-01 1.096383016556501389e-02 -1.371150016784667969e-01 2.809956483542919159e-02 2.277278304100036621e-01 5.755471065640449524e-02 1.546048671007156372e-01 -3.689851611852645874e-02 2.402707189321517944e-01 1.340579986572265625e-01 1.873549520969390869e-01 1.783024519681930542e-01 -2.139928936958312988e-01 -1.126144677400588989e-01 9.829901903867721558e-02 2.400679141283035278e-01 7.380723208189010620e-02 -7.139926403760910034e-02 2.008197903633117676e-01 -1.468337923288345337e-01 -6.170488521456718445e-02 -1.550451219081878662e-01 1.232786327600479126e-01 2.039310187101364136e-01 -7.733000814914703369e-02 2.064361572265625000e-01 -4.764555953443050385e-03 1.495781689882278442e-01
4.104653745889663696e-02 -5.050002336502075195e-01 -2.687192559242248535e-01 -2.629528753459453583e-02 1.138345338404178619e-02 -1.449115127325057983e-01 -7.406558096408843994e-02 -3.107881359755992889e-02 1.032153069972991943e-01 -1.281322240829467773e-01 1.555298715829849243e-01 -5.434231832623481750e-02 -2.783478200435638428e-01 3.408861160278320312e-01 2.139512151479721069e-01 5.454383790493011475e-02 -1.699564009904861450e-01 1.024877727031707764e-01 -6.791636347770690918e-02 1.970740556716918945e-01 -1.751031875610351562e-01 -3.813139721751213074e-02 2.617999613285064697e-01 -3.638129681348800659e-02 1.160355508327484131e-01 1.049687489867210388e-01 -5.008473992347717285e-02 1.595339626073837280e-01 1.634677350521087646e-01 6.113209575414657593e-02 -2.800254821777343750e-01 -5.482546985149383545e-03
1.058186441659927368e-01 -2.948200330138206482e-02 -2.827941179275512695e-01 -7.863942533731460571e-03 -6.129258871078491211e-02 -5.566316470503807068e-02 1.001514792442321777e-01 -1.992850750684738159e-01 1.424567308276891708e-02 -1.151082441210746765e-01 -3.777610957622528076e-01 9.097927063703536987e-02 -9.923719614744186401e-02 9.899669885635375977e-02 2.342604696750640869e-01 -2.105511575937271118e-01 -2.677692174911499023e-01 -1.416237503290176392e-01 9.947688877582550049e-02 -1.227320879697799683e-01 3.608790338039398193e-01 -2.570994496345520020e-01 -4.333023447543382645e-03 1.454223319888114929e-02 -1.086624115705490112e-01 1.543460786342620850e-01 -3.429429978132247925e-02 1.964966952800750732e-01 1.551138013601303101e-01 3.939709365367889404e-01 -5.851943977177143097e-03 1.401424407958984375e-03
1.490077525377273560e-01 -3.438644111156463623e-01 5.096336826682090759e-02 -2.784604132175445557e-01 -2.141984403133392334e-01 -4.607136920094490051e-02 6.678384728729724884e-03 2.885059453547000885e-02 2.550533413887023926e-01 -1.645852476358413696e-01 -1.438019424676895142e-01 7.875506579875946045e-02 4.045497253537178040e-02 2.519274652004241943e-01 1.512116193771362305e-01 1.052364483475685120e-01 4.207282140851020813e-02 -8.770348131656646729e-02 2.305210083723068237e-01 -4.184503108263015747e-02 -2.458202242851257324e-01 -4.947669804096221924e-02 1.083763912320137024e-01 -9.416382759809494019e-02 -8.274070918560028076e-02 -2.658728361129760742e-01 -6.704813987016677856e-02 2.560231387615203857e-01 3.833667635917663574e-01 -2.338445372879505157e-02 1.709060072898864746e-01 -2.008138895034790039e-01
1.118263974785804749e-01 -4.223779961466789246e-02 -6.712467223405838013e-02 -1.176887229084968567e-01 -9.845634549856185913e-02 -1.994652673602104187e-02 -9.806293249130249023e-02 1.022803317755460739e-02 5.991763994097709656e-02 6.872268021106719971e-02 2.558479607105255127e-01 1.154532805085182190e-01 -6.010260432958602905e-03 3.065573424100875854e-02 -3.252112120389938354e-02 1.922209262847900391e-01 -5.114118456840515137e-01 9.362527728080749512e-02 2.822473049163818359e-01 -8.960763365030288696e-02 8.744187653064727783e-02 -1.135314926505088806e-01 2.583159208297729492e-01 2.235809713602066040e-01 -1.057384386658668518e-01 2.823194488883018494e-02 3.174230158329010010e-01 4.432769119739532471e-02 3.855645656585693359e-01 1.972422748804092407e-01 2.231430448591709137e-02 -1.531171649694442749e-01
9.573455154895782471e-02 -4.901366829872131348e-01 -4.819176718592643738e-02 2.310972362756729126e-01 -3.937360942363739014e-01 -1.814243011176586151e-02 -5.820424854755401611e-02 -9.404371678829193115e-02 2.538733780384063721e-01 -8.393882960081100464e-02 -7.584043592214584351e-02 1.304901689291000366e-01 1.764325238764286041e-02 -6.090088747441768646e-03 3.113949894905090332e-01 -3.423567628487944603e-03 7.443282753229141235e-02 -1.906608641147613525e-01 1.978728473186492920e-01 4.056365042924880981e-02 2.994449250400066376e-02 2.092483639717102051e-01 2.713910862803459167e-02 -1.211931779980659485e-01 5.669539049267768860e-02 2.184584736824035645e-01 1.747741550207138062e-01 1.868476718664169312e-01 2.901155874133110046e-02 7.424691319465637207e-02 -2.223311960697174072e-01 -1.438782215118408203e-01
2.612081468105316162e-01 -3.421140313148498535e-01 -1.617924571037292480e-01 2.248802632093429565e-01 -3.188059926033020020e-01 3.111625276505947113e-02 -1.291131079196929932e-01 -2.366678602993488312e-02 8.808762580156326294e-02 3.444963693618774414e-02 7.103299349546432495e-02 8.818154782056808472e-02 7.167199254035949707e-02 2.469180673360824585e-01 5.303403735160827637e-02 -4.595905542373657227e-02 9.203543514013290405e-02 -8.683179318904876709e-02 -9.331902116537094116e-02 3.533209860324859619e-02 5.649294331669807434e-02 -1.997621357440948486e-01 3.352468609809875488e-01 -1.819508969783782959e-01 -1.465046498924493790e-02 -2.595170736312866211e-01 2.908611297607421875e-01 2.769936919212341309e-01 2.270132601261138916e-01 -1.422787606716156006e-01 -5.604770407080650330e-02 8.353054523468017578e-02
-1.144263595342636108e-01 -4.657101929187774658e-01 -2.397717535495758057e-01 2.135774046182632446e-01 -2.950343117117881775e-02 -1.950125247240066528e-01 -1.851112544536590576e-01 -2.598647475242614746e-01 1.765681952238082886e-01 3.462657099589705467e-03 2.035069465637207031e-02 -8.818082511425018311e-02 1.458724886178970337e-01 -3.674350306391716003e-02 5.902586504817008972e-02 1.426849216222763062e-01 -2.920426055788993835e-02 -6.578648090362548828e-02 2.541337609291076660e-01 1.165666282176971436e-01 2.201831936836242676e-01 7.125245779752731323e-02 3.092200160026550293e-01 -4.307297989726066589e-02 -7.043569535017013550e-02 1.335220634937286377e-01 -7.682175189256668091e-02 -1.616029441356658936e-01 -2.887114882469177246e-01 2.448661327362060547e-01 -3.944018483161926270e-02 7.943706959486007690e-02
1.498793996870517731e-02 -4.646524786949157715e-01 -6.319952756166458130e-02 6.716239731758832932e-03 -3.380943089723587036e-02 -4.917018115520477295e-02 -8.384810388088226318e-02 -1.575705558061599731e-01 2.300347536802291870e-01 -1.830837875604629517e-01 -2.020296156406402588e-01 1.719281077384948730e-01 -4.982804134488105774e-02 2.557456493377685547e-01 2.399346977472305298e-01 5.597826465964317322e-02 -9.088172763586044312e-02 1.509844791144132614e-02 3.860222101211547852e-01 -2.122306972742080688e-01 -1.039357390254735947e-03 2.714577689766883850e-02 2.393224835395812988e-01 -2.618817090988159180e-01 -3.219970967620611191e-03 -3.307150676846504211e-02 -2.529660761356353760e-01 1.345258057117462158e-01 -1.875960677862167358e-01 -1.390939950942993164e-02 -1.042374670505523682e-01 -2.074802853167057037e-02
1.773435622453689575e-01 -1.028840541839599609e-01 -2.711783051490783691e-01 -2.714292611926794052e-03 -1.415850371122360229e-01 -1.428380161523818970e-01 2.994002699851989746e-01 1.864747703075408936e-01 2.604328393936157227e-01 1.393845528364181519e-01 -1.529082655906677246e-01 3.057821094989776611e-01 3.804613649845123291e-01 -8.330625295639038086e-02 5.392428487539291382e-02 -4.427985101938247681e-02 1.929418370127677917e-02 -1.044255774468183517e-02 3.710687905550003052e-02 9.157936088740825653e-03 8.488471060991287231e-02 -2.445212155580520630e-01 1.687056422233581543e-01 -5.859595909714698792e-02 2.288084775209426880e-01 2.524556517601013184e-01 1.867860183119773865e-02 -7.859634608030319214e-02 2.738558053970336914e-01 1.633807569742202759e-01 1.825731843709945679e-01 -1.976464688777923584e-02
2.534348666667938232e-01 -1.420017629861831665e-01 2.887400090694427490e-01 5.178600922226905823e-02 -4.140925407409667969e-01 -2.952533066272735596e-01 5.454232916235923767e-02 -6.632674485445022583e-02 2.453292310237884521e-01 2.200029604136943817e-02 1.434634327888488770e-01 -1.038284376263618469e-01 1.414868142455816269e-02 3.198637440800666809e-02 4.064238443970680237e-02 6.475277245044708252e-02 -1.019066795706748962e-01 3.409830853343009949e-02 -8.545315824449062347e-03 -5.853050947189331055e-02 1.612083800137042999e-02 -1.977122426033020020e-01 1.117311716079711914e-01 -3.835069835186004639e-01 2.258348464965820312e-02 -7.000140845775604248e-02 1.741350740194320679e-01 -6.779184192419052124e-02 2.212816029787063599e-01 3.158457279205322266e-01 -2.423577159643173218e-01 -5.180332064628601074e-02
5.001555010676383972e-02 -5.537467002868652344e-01 -2.052376270294189453e-01 9.069698303937911987e-02 -1.078274399042129517e-01 8.401654660701751709e-02 -1.293636560440063477e-01 1.780406236648559570e-01 1.050259023904800415e-01 -3.759982436895370483e-02 -3.171853953972458839e-03 8.681536465883255005e-02 1.541145741939544678e-01 -3.404270112514495850e-02 -8.108316361904144287e-02 -1.747123748064041138e-01 1.643043011426925659e-01 -1.795143261551856995e-02 2.055872827768325806e-01 -2.868893742561340332e-02 9.213141351938247681e-02 -2.020661979913711548e-01 -2.354493178427219391e-02 -9.927439689636230469e-02 -3.861333802342414856e-02 1.775496266782283783e-02 -1.449895054101943970e-01 5.024285241961479187e-02 4.121043086051940918e-01 1.418684124946594238e-01 -3.498998880386352539e-01 1.533629149198532104e-01
5.065266415476799011e-02 -1.930275261402130127e-01 -1.335901468992233276e-01 2.991489768028259277e-01 7.265932112932205200e-02 -3.362271189689636230e-01 2.487461864948272705e-01 1.311189215630292892e-02 -5.245567485690116882e-02 -2.462340146303176880e-01 -2.189134508371353149e-01 1.507858633995056152e-01 2.298220619559288025e-02 9.599001705646514893e-02 4.064226523041725159e-02 -2.809644937515258789e-01 -1.997285038232803345e-01 7.650967687368392944e-02 1.583099961280822754e-01 -7.883986085653305054e-02 1.067751124501228333e-01 -3.682983219623565674e-01 9.928531944751739502e-02 -1.127056851983070374e-01 -1.249769255518913269e-01 7.559306174516677856e-02 1.418382227420806885e-01 -7.340112235397100449e-03 3.325937092304229736e-01 1.299453377723693848e-01 1.624977886676788330e-01 7.773748785257339478e-02
2.366071008145809174e-02 -2.668029963970184326e-01 -2.029491811990737915e-01 7.766157388687133789e-02 -3.229285404086112976e-02 -2.200574576854705811e-01 8.565829694271087646e-02 -4.118372797966003418e-01 -7.833261042833328247e-02 1.536937654018402100e-01 -1.065003722906112671e-01 2.930515110492706299e-01 1.357710063457489014e-01 2.290059477090835571e-01 -1.449552178382873535e-01 1.761556118726730347e-01 -9.638290852308273315e-02 5.112368986010551453e-02 7.977341860532760620e-02 -1.460379213094711304e-01 2.494233846664428711e-02 1.311817299574613571e-02 7.202991843223571777e-02 -3.923281729221343994e-01 1.295670270919799805e-01 1.350872069597244263e-01 1.621986478567123413e-01 3.113592229783535004e-02 3.507735431194305420e-01 3.724799677729606628e-02 8.756669610738754272e-02 -1.039812192320823669e-01
-3.447946859523653984e-03 -3.560359179973602295e-01 8.933851867914199829e-02 -7.234410196542739868e-02 -1.199475377798080444e-01 3.164344653487205505e-02 -6.609962787479162216e-03 8.854026347398757935e-02 3.438806235790252686e-01 2.684302069246768951e-02 -3.650712594389915466e-02 2.378285378217697144e-01 7.592753320932388306e-02 1.443260163068771362e-01 -1.897979527711868286e-02 1.690688580274581909e-01 2.137575298547744751e-01 -1.686925441026687622e-01 -1.553590875118970871e-02 1.518706977367401123e-01 -6.491522490978240967e-02 7.914020866155624390e-02 4.645402729511260986e-01 8.356977254152297974e-02 -1.830970048904418945e-01 4.660245776176452637e-02 2.837224602699279785e-01 1.898374408483505249e-01 3.383498787879943848e-01 5.749660357832908630e-02 3.944296762347221375e-02 -4.517991840839385986e-02
5.721826478838920593e-02 -2.699444293975830078e-01 -2.220698446035385132e-01 -1.323138624429702759e-01 -1.623610407114028931e-01 4.523405805230140686e-02 -2.405499294400215149e-02 -6.750790774822235107e-02 5.274762511253356934e-01 -1.511982977390289307e-01 1.369645148515701294e-01 1.525357663631439209e-01 3.560728579759597778e-02 1.272615194320678711e-01 -1.037536263465881348e-01 1.431953907012939453e-01 -4.829235374927520752e-02 2.773782610893249512e-02 -1.525624189525842667e-02 -6.824143230915069580e-02 1.338698565959930420e-01 -2.050768435001373291e-01 1.031324341893196106e-01 -2.712352871894836426e-01 -1.478999108076095581e-01 -1.445744186639785767e-01 3.197596967220306396e-01 8.381436020135879517e-02 1.198109462857246399e-01 -1.706745922565460205e-01 -3.294717893004417419e-02 2.878337800502777100e-01
-5.509136617183685303e-02 -4.409675300121307373e-01 1.404963880777359009e-01 -1.727230846881866455e-01 -1.022671163082122803e-02 -2.910806834697723389e-01 -7.640337198972702026e-02 -4.332595691084861755e-02 3.450184762477874756e-01 -1.373317986726760864e-01 3.049221821129322052e-02 2.906963229179382324e-01 -3.786835446953773499e-02 3.191131949424743652e-01 1.119862720370292664e-01 2.912140786647796631e-01 6.365570425987243652e-02 -6.286593526601791382e-02 2.069140225648880005e-01 -1.929372251033782959e-01 -6.782104820013046265e-02 -1.689137369394302368e-01 2.776696681976318359e-01 -3.366766870021820068e-02 -1.147294193506240845e-01 -1.029409617185592651e-01 -3.126756101846694946e-02 -1.455053407698869705e-02 1.038269624114036560e-01 -3.334395214915275574e-02 -5.035102367401123047e-04 1.408080011606216431e-02
7.346425950527191162e-02 -3.922937512397766113e-01 -5.080432072281837463e-02 3.241929411888122559e-01 -1.255320906639099121e-01 1.393663929775357246e-03 1.178760603070259094e-01 1.169756501913070679e-01 6.786997616291046143e-02 5.123305320739746094e-02 1.371564865112304688e-01 4.739891737699508667e-02 3.827552795410156250e-01 2.482889778912067413e-02 -5.375307518988847733e-03 1.117656528949737549e-01 -3.454104661941528320e-01 1.079884693026542664e-01 1.348484903573989868e-01 3.304461762309074402e-02 1.044952943921089172e-01 -1.928487718105316162e-01 1.212681159377098083e-01 1.351067125797271729e-01 -2.158095240592956543e-01 -1.402789354324340820e-01 2.047288864850997925e-01 3.058402836322784424e-01 9.625376015901565552e-02 -1.158663704991340637e-01 -1.414213329553604126e-01 1.614008992910385132e-01
1.466714739799499512e-01 -3.054917454719543457e-01 -1.766350716352462769e-01 1.276168227195739746e-01 -2.256781011819839478e-01 -4.734756425023078918e-03 2.062907069921493530e-01 3.336589932441711426e-01 1.406870633363723755e-01 -8.733745664358139038e-02 -3.383915126323699951e-02 2.529636025428771973e-01 1.377219557762145996e-01 1.212500333786010742e-01 -3.410320729017257690e-02 1.362202763557434082e-01 7.854321599006652832e-02 -4.348544403910636902e-02 9.228026866912841797e-02 -2.658812701702117920e-01 1.038265693932771683e-02 5.297907814383506775e-02 3.303586542606353760e-01 -2.350128293037414551e-01 2.600639760494232178e-01 2.643024735152721405e-02 -3.526044636964797974e-02 2.171635776758193970e-01 2.814736366271972656e-01 -6.845757365226745605e-03 -1.745194345712661743e-01 -7.666525244712829590e-02
-4.983332380652427673e-02 -1.816234290599822998e-01 -2.936573624610900879e-01 1.232635974884033203e-01 -1.069133281707763672e-01 2.490399330854415894e-01 1.696781367063522339e-01 1.062298864126205444e-01 2.483035624027252197e-01 -7.057476788759231567e-02 -1.172795221209526062e-01 -8.852633088827133179e-02 5.375267565250396729e-02 -6.767127662897109985e-02 1.425528228282928467e-01 9.087206423282623291e-02 8.622744679450988770e-02 1.467935368418693542e-02 2.582654058933258057e-01 -1.363373696804046631e-01 2.775019109249114990e-01 -3.269291818141937256e-01 4.521669149398803711e-01 -4.553617909550666809e-02 -1.243163719773292542e-01 -7.980124652385711670e-02 1.086883917450904846e-01 -1.189209148287773132e-01 1.726469397544860840e-01 8.069215714931488037e-02 -1.507009118795394897e-01 -1.874422281980514526e-01
6.844732165336608887e-02 -3.022167682647705078e-01 -1.026982590556144714e-01 -3.225449025630950928e-01 -5.164258480072021484e-01 2.803852409124374390e-02 -7.013230770826339722e-02 1.687004417181015015e-01 -3.090029954910278320e-02 4.707418009638786316e-02 -1.054488718509674072e-01 -1.889765262603759766e-01 7.743325829505920410e-02 1.821058392524719238e-01 1.074131354689598083e-01 6.091175600886344910e-02 6.248792051337659359e-04 4.295787215232849121e-02 2.552990913391113281e-01 -6.412320584058761597e-02 1.840584427118301392e-01 -3.206650018692016602e-01 2.626478970050811768e-01 1.194610148668289185e-01 1.829141080379486084e-01 -1.165288407355546951e-02 -1.496990621089935303e-01 -4.818216338753700256e-02 7.904350012540817261e-02 1.533402502536773682e-01 -4.413706809282302856e-02 -5.478606373071670532e-02
-7.277928292751312256e-03 -4.749007225036621094e-01 -4.448839649558067322e-02 -1.120098903775215149e-01 -3.508833646774291992e-01 -2.611975967884063721e-01 4.508671164512634277e-02 6.987880170345306396e-02 1.513648927211761475e-01 -4.535771161317825317e-02 1.019365936517715454e-01 -1.038867533206939697e-01 2.305381894111633301e-01 1.503967493772506714e-01 1.072249859571456909e-01 2.159256041049957275e-01 -4.698618501424789429e-02 7.485218346118927002e-02 8.372648805379867554e-02 -7.019475102424621582e-02 3.055549561977386475e-01 -1.144812777638435364e-01 1.678647845983505249e-02 -1.771223172545433044e-02 3.309969007968902588e-01 -6.965386215597391129e-03 -1.629942208528518677e-01 -8.242446929216384888e-02 1.636330485343933105e-01 1.650560945272445679e-01 2.256151288747787476e-01 8.299506455659866333e-02
9.535405039787292480e-02 -4.420797228813171387e-01 -3.116662986576557159e-02 -2.717116847634315491e-02 2.247947454452514648e-02 -3.616660237312316895e-01 1.632971130311489105e-02 -1.393118798732757568e-01 4.005989804863929749e-02 6.391180213540792465e-03 -3.055496215820312500e-01 1.066064983606338501e-01 -1.906952261924743652e-01 1.901657730340957642e-01 1.222359687089920044e-01 -1.741788536310195923e-01 2.260623127222061157e-01 2.439630478620529175e-01 8.333449065685272217e-02 -2.178757488727569580e-01 9.190981090068817139e-02 -3.644173219799995422e-02 3.439941704273223877e-01 -6.494536250829696655e-02 1.489530503749847412e-01 2.316453754901885986e-01 -3.598650544881820679e-02 1.803249865770339966e-01 4.193450137972831726e-02 7.309309206902980804e-03 -3.403328359127044678e-02 9.279914945363998413e-02
2.316808551549911499e-01 -2.888001203536987305e-01 -1.221641600131988525e-01 8.749151229858398438e-02 -2.282899767160415649e-01 -6.439802050590515137e-02 -1.205553412437438965e-01 -1.149315573275089264e-02 5.606281384825706482e-02 2.013535797595977783e-01 -9.320855885744094849e-02 2.639589011669158936e-01 4.412922542542219162e-03 4.453158378601074219e-02 -1.339569874107837677e-02 -3.117212653160095215e-01 -1.470900028944015503e-01 3.075459301471710205e-01 1.622268110513687134e-01 9.916342794895172119e-02 -8.281987905502319336e-02 1.294928044080734253e-01 3.469533324241638184e-01 8.015399216674268246e-04 1.595329344272613525e-01 2.031024694442749023e-01 7.991062849760055542e-02 2.446354180574417114e-01 3.331060409545898438e-01 6.366759538650512695e-02 -5.676522850990295410e-02 2.157219126820564270e-02
1.460444778203964233e-01 -9.013938903808593750e-02 -2.014814764261245728e-01 4.927678033709526062e-02 -1.720670610666275024e-01 7.000620663166046143e-02 2.467701286077499390e-01 -3.212708532810211182e-01 -3.986985236406326294e-02 6.316279619932174683e-02 -4.990985617041587830e-02 -1.774579733610153198e-01 -1.611306965351104736e-01 -5.641251802444458008e-03 6.546887755393981934e-02 6.592101603746414185e-02 1.514520794153213501e-01 -1.937437988817691803e-02 2.533488571643829346e-01 3.612909466028213501e-02 2.407942861318588257e-01 -2.864676713943481445e-01 4.472319781780242920e-01 -1.723554432392120361e-01 2.425528019666671753e-01 -8.186280727386474609e-02 9.295808523893356323e-02 2.520244419574737549e-01 1.595213711261749268e-01 1.280496567487716675e-01 9.483636170625686646e-02 -8.726516366004943848e-02
3.015387654304504395e-01 -1.925343871116638184e-01 1.019862517714500427e-01 1.030987426638603210e-01 -2.777995467185974121e-01 -1.666492074728012085e-01 -2.274252027273178101e-01 -9.456314146518707275e-02 4.715940654277801514e-01 1.236584261059761047e-01 6.230366416275501251e-04 -1.090794727206230164e-01 4.696064162999391556e-03 1.587159186601638794e-01 2.521025948226451874e-02 1.461400836706161499e-01 -1.099414899945259094e-01 1.660134494304656982e-01 2.299390882253646851e-01 5.765632912516593933e-02 2.743823826313018799e-01 -2.040582448244094849e-01 1.418591588735580444e-01 -1.852829009294509888e-01 9.466027840971946716e-03 -1.241896450519561768e-01 -8.869488537311553955e-02 2.413954772055149078e-02 -7.760263234376907349e-02 2.928159236907958984e-01 -2.897970192134380341e-02 -6.914187967777252197e-02
-6.715303659439086914e-02 -3.919449746608734131e-01 -1.428038477897644043e-01 -8.087835460901260376e-02 -4.125973582267761230e-01 -1.467856168746948242e-01 1.331396549940109253e-01 4.093311727046966553e-02 2.693739831447601318e-01 6.114561110734939575e-03 1.205196082592010498e-01 -1.486288011074066162e-01 2.613760530948638916e-01 7.956885546445846558e-02 1.641668677330017090e-01 3.750988980755209923e-04 -8.848442137241363525e-02 1.669450998306274414e-01 1.288193911314010620e-01 -5.956503748893737793e-02 1.720336079597473145e-01 -3.085947781801223755e-02 5.103398486971855164e-02 -6.285878270864486694e-02 1.032150909304618835e-01 1.076261550188064575e-01 -1.766685098409652710e-01 -1.128073111176490784e-01 1.884338259696960449e-01 2.763238847255706787e-01 3.237410187721252441e-01 -1.309417784214019775e-01
1.638320274651050568e-02 -5.904198288917541504e-01 -1.333218514919281006e-01 -1.247273758053779602e-01 -1.786916851997375488e-01 7.513421587646007538e-04 3.869173582643270493e-03 1.150735914707183838e-01 -1.318816002458333969e-02 -8.255889266729354858e-02 -1.175450384616851807e-01 3.825645744800567627e-01 -3.292113542556762695e-02 2.288609743118286133e-01 9.548206627368927002e-02 6.108772754669189453e-02 -1.129841133952140808e-01 -5.692522972822189331e-02 -6.958430260419845581e-02 1.053284388035535812e-02 -6.549433339387178421e-03 -2.754234671592712402e-01 -2.600711071863770485e-03 -3.216649293899536133e-01 2.236553579568862915e-01 1.512767374515533447e-01 8.678666502237319946e-02 1.148509159684181213e-01 1.090545803308486938e-01 1.580835431814193726e-01 -1.835696632042527199e-03 9.106905758380889893e-02
1.436296477913856506e-02 -5.272839069366455078e-01 -2.326049283146858215e-02 4.794748872518539429e-02 7.227235287427902222e-02 -8.332855999469757080e-02 -1.232552379369735718e-01 1.392709612846374512e-01 -1.295637190341949463e-01 -3.697293624281883240e-02 2.343999594449996948e-02 1.970233172178268433e-01 8.616024255752563477e-02 1.042593866586685181e-01 -2.573761716485023499e-02 -1.473275572061538696e-01 5.547950789332389832e-02 -2.287095934152603149e-01 3.807912021875381470e-02 -8.506710082292556763e-02 1.600522994995117188e-01 -3.996494710445404053e-01 1.025375947356224060e-01 -1.594286113977432251e-01 1.245226785540580750e-01 6.629338115453720093e-02 7.105305790901184082e-03 1.909956894814968109e-02 3.713799417018890381e-01 2.886009812355041504e-01 -2.156853079795837402e-01 2.443563565611839294e-02
-6.448063254356384277e-02 -4.191014766693115234e-01 -1.870634704828262329e-01 -1.200838312506675720e-01 -4.034852981567382812e-01 -2.078618854284286499e-01 1.362311393022537231e-01 -1.160855665802955627e-01 2.602310776710510254e-01 7.653978466987609863e-02 1.450986713171005249e-01 -1.100636795163154602e-01 2.976962327957153320e-01 -2.908747643232345581e-03 2.250554114580154419e-01 -1.444521360099315643e-02 -2.521484857425093651e-03 1.490617096424102783e-01 1.328638195991516113e-01 -9.721735119819641113e-02 1.799748390913009644e-01 -2.413051389157772064e-02 1.322197020053863525e-01 -4.127811267971992493e-02 1.503996253013610840e-01 4.113365709781646729e-02 -8.528693765401840210e-02 -1.761494129896163940e-01 1.051785945892333984e-01 1.267671734094619751e-01 3.058564066886901855e-01 -4.149025306105613708e-02
2.268589287996292114e-01 -2.793965935707092285e-01 -3.936576843261718750e-01 1.042943745851516724e-01 -1.259032934904098511e-01 7.024771720170974731e-02 -2.966590225696563721e-02 -2.802847325801849365e-01 1.650936901569366455e-01 -1.566441953182220459e-01 9.874682873487472534e-02 1.289586443454027176e-02 1.514469385147094727e-01 -1.064407378435134888e-01 -2.036874145269393921e-01 -9.804140031337738037e-02 -2.159612178802490234e-01 -1.129882708191871643e-01 6.671255826950073242e-02 -1.753503978252410889e-01 3.152033984661102295e-01 3.469492122530937195e-02 1.190957799553871155e-01 -7.366508990526199341e-02 1.136286705732345581e-01 -2.351301722228527069e-02 8.140631834976375103e-04 -2.499576061964035034e-01 2.306151241064071655e-01 9.408538788557052612e-02 -8.044654130935668945e-02 3.132154941558837891e-01
1.726958900690078735e-01 -2.057817429304122925e-01 3.868504241108894348e-02 2.387174963951110840e-01 2.175636962056159973e-02 -1.735439300537109375e-01 -1.416329592466354370e-01 4.170917347073554993e-02 9.802626073360443115e-02 -1.544862538576126099e-01 -2.673074007034301758e-01 7.160406559705734253e-02 -7.140021026134490967e-02 -4.843937605619430542e-02 1.011382564902305603e-01 2.224673330783843994e-02 -1.361385881900787354e-01 1.949589848518371582e-01 3.877108693122863770e-01 -6.732450425624847412e-02 2.185837775468826294e-01 -3.968497514724731445e-01 -7.480640709400177002e-02 1.551489084959030151e-01 -1.085601970553398132e-01 1.740523874759674072e-01 3.375776484608650208e-02 1.181689873337745667e-01 3.538034856319427490e-01 1.890320926904678345e-01 9.931187331676483154e-02 1.201943084597587585e-01
8.080573379993438721e-02 -2.795560061931610107e-01 -3.033286035060882568e-01 2.499125339090824127e-02 -5.278982594609260559e-02 -1.364845037460327148e-01 -7.180127501487731934e-02 -2.384262382984161377e-01 2.866329550743103027e-01 -7.313356548547744751e-02 -1.583456397056579590e-01 -4.195192363113164902e-03 1.075182948261499405e-02 2.659484744071960449e-01 -2.819126248359680176e-01 1.227237060666084290e-01 5.474049970507621765e-02 3.319470677524805069e-03 -1.311335712671279907e-01 -2.837778031826019287e-01 5.462741851806640625e-02 -3.721270337700843811e-02 3.504554033279418945e-01 -1.616751104593276978e-01 -1.709751039743423462e-01 1.703176498413085938e-01 2.602183222770690918e-01 -8.749461174011230469e-02 2.185978889465332031e-01 -1.560535840690135956e-02 2.500268071889877319e-02 1.580111384391784668e-01
6.009398028254508972e-02 -2.788120806217193604e-01 -2.751311361789703369e-01 -3.544149175286293030e-02 -8.815515786409378052e-02 -2.672221660614013672e-01 -3.646456003189086914e-01 -4.665907844901084900e-02 1.468474715948104858e-01 5.112846847623586655e-04 1.670800000429153442e-01 -9.645037353038787842e-02 6.524345278739929199e-02 3.340394198894500732e-01 8.756878226995468140e-02 1.123740673065185547e-01 -1.165495738387107849e-01 -5.904154852032661438e-02 3.532272875308990479e-01 1.923278421163558960e-01 2.704620361328125000e-01 -1.125148311257362366e-01 2.182861268520355225e-01 -2.715893983840942383e-01 -1.799384690821170807e-02 -5.529420822858810425e-02 6.579269468784332275e-02 -1.293027698993682861e-01 -8.241205662488937378e-02 1.520535256713628769e-02 -1.162922605872154236e-01 -3.787748515605926514e-02
3.024013042449951172e-01 2.039881609380245209e-02 -2.273977398872375488e-01 -1.813442558050155640e-01 -1.761150658130645752e-01 2.158385366201400757e-01 5.835112556815147400e-02 -3.589990139007568359e-01 1.340797245502471924e-01 1.981655061244964600e-01 -1.645274907350540161e-01 3.886971995234489441e-02 2.383958101272583008e-01 2.054774612188339233e-01 -9.021273255348205566e-02 2.718487940728664398e-02 -1.061310395598411560e-01 5.532006546854972839e-02 4.201022908091545105e-02 -1.191681399941444397e-01 2.879247665405273438e-01 -2.748441696166992188e-01 2.010525017976760864e-01 -1.204032003879547119e-01 -1.538932770490646362e-01 5.484532937407493591e-02 -3.792164474725723267e-02 4.809367656707763672e-02 1.132320463657379150e-01 3.063500821590423584e-01 -6.382791791111230850e-03 1.977175325155258179e-01
1.369342114776372910e-02 -2.324337959289550781e-01 -2.686791121959686279e-01 1.970691373571753502e-03 -2.479070276021957397e-01 -2.130834907293319702e-01 3.507768735289573669e-02 -5.820434540510177612e-02 1.593115925788879395e-01 -1.534081399440765381e-01 1.007423251867294312e-01 1.630702614784240723e-02 -1.685556471347808838e-01 1.022399123758077621e-02 -2.682974003255367279e-02 1.061486825346946716e-01 -5.790168885141611099e-03 -1.387884188443422318e-02 1.064535453915596008e-01 1.336936950683593750e-01 3.353004753589630127e-01 2.132698595523834229e-01 1.954212337732315063e-01 -1.382064670324325562e-01 -2.181650400161743164e-01 1.113098710775375366e-01 1.558600515127182007e-01 4.570540785789489746e-01 2.232478559017181396e-01 -8.479025959968566895e-02 -1.813822388648986816e-01 1.858586817979812622e-01
2.142641693353652954e-02 -4.064078927040100098e-01 -1.469078361988067627e-01 -1.466108411550521851e-01 -1.464965194463729858e-01 -1.621387749910354614e-01 2.424831688404083252e-01 1.582709141075611115e-02 1.946180462837219238e-01 -2.335308194160461426e-01 -1.855383813381195068e-01 1.709888875484466553e-01 8.448600023984909058e-02 2.924534976482391357e-01 4.999360442161560059e-02 1.852099150419235229e-01 1.502013504505157471e-01 1.243008375167846680e-01 1.404564380645751953e-01 -3.074651658535003662e-01 -1.314162928611040115e-02 -1.422910243272781372e-01 2.358724325895309448e-01 -2.997148782014846802e-02 9.954322129487991333e-02 1.167029812932014465e-01 -2.958282232284545898e-01 1.274943798780441284e-01 7.775411754846572876e-02 -1.801379397511482239e-02 -1.135879084467887878e-01 1.521745473146438599e-01
3.219473063945770264e-01 -2.958908081054687500e-01 -2.882302999496459961e-01 1.253409534692764282e-01 -1.225475072860717773e-01 1.710890680551528931e-01 8.172021806240081787e-02 1.524295210838317871e-01 1.241943016648292542e-01 -8.695873618125915527e-02 -1.459120213985443115e-01 -7.359105162322521210e-03 2.729262411594390869e-01 2.905146777629852295e-01 1.159130483865737915e-01 -5.967071652412414551e-02 -2.623464167118072510e-01 -5.979281663894653320e-02 4.697315022349357605e-02 3.827726934105157852e-03 -1.443769633769989014e-01 -2.297891862690448761e-02 2.363354414701461792e-01 -1.469707489013671875e-01 -6.046935915946960449e-02 -7.258685678243637085e-02 6.475425511598587036e-02 2.568877637386322021e-01 2.597954869270324707e-01 9.727206081151962280e-03 -2.683598995208740234e-01 1.530684232711791992e-01
3.291795253753662109e-01 -1.035292595624923706e-01 7.626944780349731445e-02 -6.096510216593742371e-02 -2.444000691175460815e-01 -1.348760426044464111e-01 -1.516160666942596436e-01 5.790532752871513367e-02 3.045314252376556396e-01 3.106533885002136230e-01 -2.483253367245197296e-03 -5.841085687279701233e-02 1.070184856653213501e-01 3.163632154464721680e-01 1.850976236164569855e-02 8.164157718420028687e-02 -2.267525792121887207e-01 6.461128592491149902e-02 7.681005448102951050e-02 -9.450615942478179932e-02 3.184459209442138672e-01 -2.552135288715362549e-01 2.808722853660583496e-01 4.562682285904884338e-02 1.115379203110933304e-02 -1.870329231023788452e-01 1.206270158290863037e-01 -1.630238741636276245e-01 -1.146792247891426086e-02 2.059874236583709717e-01 -8.871605992317199707e-02 -1.063687354326248169e-01
3.669447600841522217e-01 -2.985683977603912354e-01 -1.149035915732383728e-01 -4.748282209038734436e-02 -3.232101202011108398e-01 -5.040573328733444214e-02 5.712822079658508301e-02 -1.427986174821853638e-01 2.839005887508392334e-01 1.124568581581115723e-01 7.465682923793792725e-03 -1.167362406849861145e-01 4.582091700285673141e-03 2.613695859909057617e-01 1.291050296276807785e-02 1.001341864466667175e-01 -2.384037151932716370e-02 -6.085892394185066223e-02 1.486646682024002075e-01 6.032478064298629761e-02 3.268314003944396973e-01 -1.572015136480331421e-01 1.893017739057540894e-01 -6.481350958347320557e-02 -9.441313147544860840e-02 3.342506289482116699e-02 1.256981492042541504e-01 8.228302001953125000e-02 -2.292450815439224243e-01 1.784316152334213257e-01 -2.626937925815582275e-01 -2.388565540313720703e-01
1.531108170747756958e-01 -4.036908149719238281e-01 -5.266905948519706726e-02 2.143067419528961182e-01 -3.454392552375793457e-01 -4.294464737176895142e-02 1.353549212217330933e-01 1.934131234884262085e-01 7.367210835218429565e-02 -6.231420487165451050e-02 -2.671912312507629395e-01 2.979754209518432617e-01 -1.984038650989532471e-01 -7.632437162101268768e-03 1.347996741533279419e-01 -1.270399987697601318e-01 -1.179833617061376572e-02 1.710399240255355835e-01 1.067923009395599365e-01 -2.194470018148422241e-01 1.481219381093978882e-01 -8.129063993692398071e-03 1.975699067115783691e-01 6.472432985901832581e-03 2.875295877456665039e-01 3.020124882459640503e-02 -2.426222898066043854e-02 2.493829838931560516e-02 1.416201293468475342e-01 -4.002926871180534363e-03 -1.231842413544654846e-01 -2.732833921909332275e-01
2.736456096172332764e-01 -2.634325921535491943e-01 -8.914218842983245850e-02 2.651149593293666840e-02 -2.937999069690704346e-01 5.137691646814346313e-02 -2.590528130531311035e-01 -8.044110611081123352e-03 2.936654090881347656e-01 -2.309947460889816284e-01 -1.206521615386009216e-01 1.078165322542190552e-01 2.533209510147571564e-02 -8.906383812427520752e-02 1.996492892503738403e-01 -2.593693090602755547e-03 2.411492317914962769e-01 1.318852454423904419e-01 -8.591093868017196655e-02 9.964685142040252686e-02 2.578432671725749969e-02 2.981255948543548584e-02 3.094448745250701904e-01 -1.537953019142150879e-01 -2.174311578273773193e-01 1.811364144086837769e-01 1.699052155017852783e-01 2.452582120895385742e-01 6.694438308477401733e-02 1.280113309621810913e-01 -2.644961774349212646e-01 5.448647588491439819e-02
1.267940253019332886e-01 -2.383298575878143311e-01 -5.619036778807640076e-02 1.972960680723190308e-01 -2.069754898548126221e-01 -2.635747194290161133e-01 2.056699991226196289e-01 4.232298955321311951e-02 2.083365172147750854e-01 -4.790984839200973511e-02 -1.824686825275421143e-01 2.598821222782135010e-01 7.631035894155502319e-02 -5.625291168689727783e-02 -1.018671318888664246e-01 -6.752924621105194092e-02 -3.446509242057800293e-01 5.517324060201644897e-02 1.636164933443069458e-01 -2.692646533250808716e-02 8.838388323783874512e-02 -1.921234652400016785e-03 4.085465371608734131e-01 1.493464369559660554e-04 1.893933676183223724e-02 1.152384579181671143e-01 -4.130915105342864990e-01 -3.647422790527343750e-02 3.144006431102752686e-02 -6.608746945858001709e-03 -2.146960049867630005e-01 -3.728171810507774353e-02
2.721525132656097412e-01 -4.112650454044342041e-01 2.734222449362277985e-02 3.534072041511535645e-01 1.330245584249496460e-01 -8.478678762912750244e-02 1.540559977293014526e-01 4.081681370735168457e-02 1.649479120969772339e-01 1.331603806465864182e-02 -1.442421525716781616e-01 2.265983670949935913e-01 3.824782744050025940e-02 -2.576335147023200989e-02 -1.773068867623806000e-02 2.963444218039512634e-02 4.799382295459508896e-03 1.469206959009170532e-01 -6.368769705295562744e-02 -4.808107390999794006e-02 3.337028920650482178e-01 1.477114390581846237e-02 1.163257956504821777e-01 -1.263241618871688843e-01 -1.237247213721275330e-01 4.227280616760253906e-02 -2.543366886675357819e-02 1.616183668375015259e-01 4.304808378219604492e-01 6.762339174747467041e-02 2.269262224435806274e-01 1.540232598781585693e-01
2.966606020927429199e-01 -3.519977033138275146e-01 1.633996963500976562e-01 2.895703911781311035e-02 -2.567412853240966797e-01 -1.573072075843811035e-01 -1.379039585590362549e-01 -3.045407589524984360e-03 3.449087440967559814e-01 2.410896569490432739e-01 -1.560928672552108765e-01 -3.929628804326057434e-02 7.625512778759002686e-02 -1.312006562948226929e-01 1.078003570437431335e-01 3.434590995311737061e-03 -1.746030896902084351e-01 1.667828708887100220e-01 5.007050931453704834e-02 -7.717146724462509155e-02 1.580248028039932251e-01 -5.698728188872337341e-02 3.335440158843994141e-01 -1.468647718429565430e-01 2.473175525665283203e-02 -9.544132649898529053e-02 2.258399724960327148e-01 -6.035861372947692871e-02 -7.629489898681640625e-02 2.624794244766235352e-01 4.105932894162833691e-04 -2.152153253555297852e-01
1.121571008116006851e-02 -1.564360558986663818e-01 -2.340342849493026733e-01 1.072178594768047333e-02 2.855235943570733070e-03 -2.986673116683959961e-01 -2.150429338216781616e-01 -2.581278681755065918e-01 1.543582975864410400e-01 -4.298091307282447815e-02 1.098966449499130249e-01 1.199842840433120728e-01 -1.667093113064765930e-02 -2.550026401877403259e-03 -2.360075898468494415e-02 1.610431522130966187e-01 -4.809210821986198425e-02 1.853764802217483521e-01 -1.207196786999702454e-01 -3.300831317901611328e-01 1.983460783958435059e-01 -1.100607588887214661e-02 1.472609490156173706e-01 -3.166729211807250977e-01 1.368551850318908691e-01 6.327591836452484131e-02 1.153654158115386963e-01 8.150970190763473511e-02 5.166026949882507324e-01 -3.061096183955669403e-02 -7.069599628448486328e-02 4.871204867959022522e-02
1.345823258161544800e-01 -3.799076676368713379e-01 1.058322936296463013e-01 -1.732869260013103485e-02 -2.218088656663894653e-01 1.512200087308883667e-01 -3.211549716070294380e-03 -8.240536600351333618e-02 2.644418776035308838e-01 -2.029479742050170898e-01 9.000546485185623169e-02 -1.701189279556274414e-01 8.989006280899047852e-02 2.091934084892272949e-01 -1.232571154832839966e-01 -5.880905315279960632e-02 -3.355172872543334961e-01 2.273530513048171997e-01 1.828457266092300415e-01 -6.417109817266464233e-02 1.213106289505958557e-01 1.598791480064392090e-01 -3.513317182660102844e-02 -3.214236795902252197e-01 -1.243548560887575150e-02 7.777652144432067871e-02 -1.736575365066528320e-01 7.371305022388696671e-03 2.252941578626632690e-01 2.292135506868362427e-01 5.538813769817352295e-02 -1.977912932634353638e-01
7.520419359207153320e-02 -3.358437418937683105e-01 -7.331714034080505371e-02 -1.186332106590270996e-01 -3.809272646903991699e-01 4.943038895726203918e-02 -5.926866084337234497e-02 3.965725004673004150e-02 3.210934400558471680e-01 3.739804029464721680e-03 -8.770728111267089844e-02 -3.094163537025451660e-01 1.243474856019020081e-01 5.110606178641319275e-02 1.529505662620067596e-02 1.871564798057079315e-02 -3.604369759559631348e-01 1.912893354892730713e-01 7.185137271881103516e-02 -1.213446930050849915e-01 1.865389943122863770e-01 -1.258657430298626423e-03 1.567929387092590332e-01 -2.495428323745727539e-01 1.354480981826782227e-01 8.866022527217864990e-02 -2.050935477018356323e-01 -1.528529524803161621e-01 9.848886728286743164e-02 1.282791793346405029e-01 2.049426287412643433e-01 1.281661689281463623e-01
1.678994297981262207e-01 -3.332349359989166260e-01 -1.072677783668041229e-02 -1.474116891622543335e-01 6.594662368297576904e-02 -3.110983669757843018e-01 1.164717003703117371e-01 -5.618499219417572021e-02 -6.769118458032608032e-02 -3.161438181996345520e-02 -3.357339799404144287e-01 1.514769792556762695e-01 1.536165475845336914e-01 1.464152038097381592e-01 -9.665616601705551147e-02 -2.673268318176269531e-01 3.036428475752472878e-03 3.689069151878356934e-01 2.244914174079895020e-01 -1.247733607888221741e-01 -7.355553656816482544e-02 -3.247252404689788818e-01 9.617103636264801025e-02 -2.179501354694366455e-01 -7.786795613355934620e-04 1.162171363830566406e-02 -1.337280124425888062e-01 7.095424085855484009e-02 2.289903461933135986e-01 8.426091820001602173e-02 -1.794158481061458588e-02 -3.733352199196815491e-02
4.788517579436302185e-02 -1.458598673343658447e-01 -1.390522420406341553e-01 4.026438295841217041e-02 -2.075299173593521118e-01 -8.846486359834671021e-02 -1.238951683044433594e-01 -6.060584634542465210e-02 5.277269333600997925e-02 3.572793677449226379e-02 1.521767973899841309e-01 -1.304831802845001221e-01 4.827550426125526428e-02 2.201614528894424438e-01 -1.486743986606597900e-01 2.435124516487121582e-01 -3.115932643413543701e-01 -9.142515063285827637e-02 5.223486423492431641e-01 7.654517143964767456e-02 1.611703187227249146e-01 -3.105424642562866211e-01 1.083960756659507751e-01 1.287345439195632935e-01 1.807130575180053711e-01 -1.086239814758300781e-01 4.661424458026885986e-02 1.559019237756729126e-01 3.174486160278320312e-01 -7.332410314120352268e-04 -1.954673044383525848e-02 4.611578583717346191e-02
1.211261823773384094e-01 -2.418612390756607056e-01 3.569545224308967590e-03 -5.187833309173583984e-02 3.784130513668060303e-02 -2.604076862335205078e-01 2.939253151416778564e-01 1.090976595878601074e-01 6.752333045005798340e-02 -1.201805323362350464e-01 -1.514369547367095947e-01 7.495771348476409912e-02 -1.594620347023010254e-01 3.237334489822387695e-01 3.128326833248138428e-01 -1.827666312456130981e-01 -7.693304121494293213e-02 -1.427712440490722656e-01 3.002457320690155029e-01 -4.329484328627586365e-02 2.386404424905776978e-01 1.385747343301773071e-01 3.380948901176452637e-01 -9.082201123237609863e-02 -2.045781165361404419e-01 1.026892736554145813e-01 -4.273979738354682922e-02 1.117091178894042969e-01 7.464213669300079346e-02 5.533902440220117569e-03 6.684411317110061646e-02 2.317941039800643921e-01
7.422485202550888062e-02 -2.765356898307800293e-01 -1.308214813470840454e-01 -8.319573849439620972e-02 -3.285409510135650635e-01 -1.683071851730346680e-01 1.118666902184486389e-01 -3.140997141599655151e-02 4.166257083415985107e-01 2.500025033950805664e-01 1.234369799494743347e-01 -3.191284835338592529e-02 -8.935422450304031372e-02 2.544175684452056885e-01 1.086716204881668091e-01 1.512729525566101074e-01 -1.908334940671920776e-01 1.572145670652389526e-01 2.539305388927459717e-01 6.229983642697334290e-02 1.598351448774337769e-01 4.952751100063323975e-02 -1.375406831502914429e-01 -1.739631891250610352e-01 1.228510215878486633e-01 -1.204176733153872192e-04 2.281411737203598022e-02 1.640667766332626343e-01 -4.869030043482780457e-02 2.987423539161682129e-01 -1.943003386259078979e-01 -7.680479437112808228e-02
-9.367566555738449097e-02 -4.061085879802703857e-01 6.886265426874160767e-02 -2.017838647589087486e-03 -8.120850473642349243e-02 1.015507280826568604e-01 -9.911157935857772827e-02 -2.382786013185977936e-02 3.427040949463844299e-02 1.006734184920787811e-02 -4.166666045784950256e-02 2.114012092351913452e-01 1.378785073757171631e-01 7.215350121259689331e-02 1.633771881461143494e-02 6.229687109589576721e-02 1.151711866259574890e-01 -1.439704746007919312e-02 1.078255251049995422e-01 -2.175823897123336792e-01 1.301658004522323608e-01 -3.246239125728607178e-01 3.926219046115875244e-02 -2.727452516555786133e-01 6.922314316034317017e-02 1.959877461194992065e-01 -5.359694734215736389e-02 -9.829388545767869800e-06 4.652083814144134521e-01 2.436472922563552856e-01 -3.315420746803283691e-01 1.253613680601119995e-01
2.816050350666046143e-01 -1.980933547019958496e-01 -1.951832622289657593e-01 -1.391691416501998901e-01 -1.289938539266586304e-01 -2.778709400445222855e-03 4.789235070347785950e-02 -1.816232055425643921e-01 2.973273992538452148e-01 -1.551346778869628906e-01 1.613627821207046509e-01 1.450472176074981689e-01 -8.969179540872573853e-02 -2.879617512226104736e-01 -2.120403051376342773e-01 -6.366444379091262817e-02 -4.635388404130935669e-02 1.575543917715549469e-02 4.608656838536262512e-02 -1.767187118530273438e-01 2.707128226757049561e-01 -3.926675766706466675e-02 1.634599566459655762e-01 -3.364781737327575684e-01 -7.965407520532608032e-02 -2.286124825477600098e-01 1.692079007625579834e-01 -3.851413726806640625e-02 3.492273390293121338e-01 7.066343724727630615e-02 -2.848607860505580902e-02 7.440164685249328613e-02
2.702679336071014404e-01 -1.449683010578155518e-01 4.170721024274826050e-02 -3.498610481619834900e-02 -3.673800230026245117e-01 -4.810664337128400803e-03 6.816938053816556931e-03 -1.721529662609100342e-01 3.128308355808258057e-01 7.294581085443496704e-02 7.173558324575424194e-02 -7.201390713453292847e-02 5.094585195183753967e-02 2.981667816638946533e-01 -1.369211915880441666e-02 -2.752491831779479980e-02 -1.281774044036865234e-01 8.543175458908081055e-02 -1.242797672748565674e-01 -1.352175325155258179e-02 -3.038368560373783112e-02 -1.067261248826980591e-01 1.169003322720527649e-01 -3.811929523944854736e-01 -1.418381780385971069e-01 1.490689963102340698e-01 -1.133307162672281265e-02 -1.799548119306564331e-01 1.349547058343887329e-01 3.921467065811157227e-01 -2.202596068382263184e-01 -1.622955054044723511e-01
4.999651908874511719e-01 -2.571650445461273193e-01 -1.037989929318428040e-01 -7.792259752750396729e-02 -1.496137231588363647e-01 -1.695104837417602539e-01 1.249921098351478577e-01 8.362329006195068359e-02 5.964344367384910583e-03 1.722501814365386963e-01 -5.197015404701232910e-02 -9.555397182703018188e-02 2.105411440134048462e-01 -3.902480006217956543e-02 2.787196934223175049e-01 4.877879843115806580e-02 -2.455902518704533577e-03 9.898187592625617981e-03 2.027164027094841003e-02 -4.974817112088203430e-02 3.368264809250831604e-02 -1.293145716190338135e-01 1.285827606916427612e-01 6.637111306190490723e-03 -7.307829707860946655e-02 -3.064002990722656250e-01 2.435576915740966797e-01 1.934088915586471558e-01 1.430581212043762207e-01 2.585906684398651123e-01 -2.866396903991699219e-01 1.516539156436920166e-01
-1.515992283821105957e-01 -1.946798563003540039e-01 -2.498174458742141724e-01 1.580714285373687744e-01 -1.268858462572097778e-01 8.898727595806121826e-02 6.476039066910743713e-03 -1.263595093041658401e-02 3.651179075241088867e-01 -1.571567952632904053e-01 -2.560777366161346436e-01 -2.258404195308685303e-01 1.197707206010818481e-01 -6.895065307617187500e-02 1.091924682259559631e-01 -1.454234570264816284e-01 -2.208929210901260376e-01 -3.683556988835334778e-02 1.646885573863983154e-01 -2.223246395587921143e-01 1.014288663864135742e-01 -9.903929382562637329e-02 3.245826065540313721e-01 -8.843272924423217773e-02 -3.317953646183013916e-01 5.224492773413658142e-02 4.468842595815658569e-02 -6.163525581359863281e-02 2.295845299959182739e-01 2.740367315709590912e-02 -7.193766534328460693e-02 -2.520353794097900391e-01
-1.299694739282131195e-02 -2.668989002704620361e-01 8.663302659988403320e-02 3.664273619651794434e-01 -4.347521066665649414e-01 -1.285469681024551392e-01 -1.235608085989952087e-01 -1.230739653110504150e-01 1.393478512763977051e-01 -8.274458348751068115e-02 -2.191719561815261841e-01 6.621425598859786987e-02 -9.279252588748931885e-02 -2.165973559021949768e-02 1.773804724216461182e-01 1.150527745485305786e-01 -2.148525416851043701e-01 3.151957094669342041e-01 6.360559165477752686e-02 -1.603437960147857666e-01 -4.291267134249210358e-03 2.333655357360839844e-01 2.077535092830657959e-01 -1.713465899229049683e-01 -4.419853538274765015e-02 1.088625788688659668e-01 1.319539546966552734e-02 -7.826127856969833374e-02 2.766389250755310059e-01 2.701590768992900848e-03 1.154188364744186401e-01 7.862288504838943481e-02
1.759563535451889038e-01 -3.178933262825012207e-01 -1.128218248486518860e-01 -2.645958662033081055e-01 -1.076755076646804810e-01 -2.199144363403320312e-01 -2.483521103858947754e-01 -1.570967882871627808e-01 1.956859230995178223e-01 -4.330614209175109863e-02 -1.541019510477781296e-02 -9.571060538291931152e-02 2.127092033624649048e-01 2.752920687198638916e-01 1.721818931400775909e-02 2.190321832895278931e-01 8.161491900682449341e-02 -3.003947623074054718e-02 4.814684092998504639e-01 -1.540891975164413452e-01 6.003179028630256653e-02 1.187476515769958496e-01 -4.901368543505668640e-02 -1.252132058143615723e-01 9.015485644340515137e-02 1.250165235251188278e-02 3.619888424873352051e-02 -1.830727905035018921e-01 1.581071168184280396e-01 2.260184884071350098e-01 8.217041380703449249e-03 -4.354508221149444580e-02
4.202686995267868042e-02 -1.729685515165328979e-01 -1.586516499519348145e-01 3.290423750877380371e-01 -1.180498749017715454e-01 -2.364389151334762573e-01 1.167259141802787781e-01 -1.098634749650955200e-01 2.721957862377166748e-01 -2.730569541454315186e-01 7.507769390940666199e-03 3.152201175689697266e-01 -7.305704057216644287e-02 2.004802078008651733e-01 -1.269428879022598267e-01 -2.971303835511207581e-02 2.078392542898654938e-02 6.090431660413742065e-02 2.043713927268981934e-01 -1.009981930255889893e-01 -4.945976287126541138e-02 -9.818223863840103149e-02 3.863216042518615723e-01 -6.250628083944320679e-02 -2.630682289600372314e-02 1.573353558778762817e-01 -3.077332675457000732e-01 7.622878253459930420e-02 1.550604254007339478e-01 2.362388074398040771e-01 -7.975925691425800323e-03 3.904393315315246582e-02
1.735432744026184082e-01 -5.535649657249450684e-01 5.206803232431411743e-02 -1.126371249556541443e-01 8.730182424187660217e-03 -1.347984224557876587e-01 4.288136959075927734e-02 -1.845712959766387939e-02 1.642049252986907959e-01 -6.781731545925140381e-02 -1.297297626733779907e-01 7.984652370214462280e-02 9.731007367372512817e-02 1.735803186893463135e-01 9.203778207302093506e-02 6.647029519081115723e-02 -4.435553774237632751e-02 -1.806676685810089111e-01 1.503581404685974121e-01 -2.526895105838775635e-01 6.561483442783355713e-02 5.435934290289878845e-02 3.780906796455383301e-01 -3.473261371254920959e-02 4.522841423749923706e-02 -6.667210161685943604e-02 -4.264692664146423340e-01 1.258142739534378052e-01 1.893526911735534668e-01 -8.142162114381790161e-03 -4.531940817832946777e-02 7.556646317243576050e-02
-7.480822037905454636e-03 1.692638918757438660e-02 -1.474042832851409912e-01 2.928889356553554535e-02 -7.381886243820190430e-02 -1.490172892808914185e-01 -8.407118730247020721e-03 -2.049312442541122437e-01 2.259584963321685791e-01 -1.160767674446105957e-02 1.944088637828826904e-01 -8.686304837465286255e-02 4.508583247661590576e-02 2.206428200006484985e-01 -6.632976233959197998e-02 2.259508073329925537e-01 -2.397786080837249756e-01 1.199516654014587402e-02 3.271214291453361511e-02 -2.266077399253845215e-01 1.491279602050781250e-01 9.949150681495666504e-02 3.655791580677032471e-01 -2.032594978809356689e-01 1.919744610786437988e-01 1.455421596765518188e-01 1.773490458726882935e-01 -4.660987295210361481e-03 4.954562187194824219e-01 9.258760511875152588e-02 2.873211912810802460e-02 2.076110988855361938e-01
8.263516426086425781e-02 -5.971298813819885254e-01 -2.887515127658843994e-01 1.196432299911975861e-02 -7.672345638275146484e-02 -7.346417754888534546e-02 -1.036741808056831360e-01 4.273295775055885315e-02 1.379198767244815826e-02 -1.605010479688644409e-01 1.723639219999313354e-01 3.435267210006713867e-01 1.054106727242469788e-01 1.476365923881530762e-01 2.116387635469436646e-01 1.072866842150688171e-01 7.915465533733367920e-02 -9.019593894481658936e-02 8.473306149244308472e-02 -8.197131007909774780e-02 -1.029352918267250061e-01 -2.493580728769302368e-01 1.849928200244903564e-01 -6.776011735200881958e-02 -3.315934166312217712e-02 -3.930390812456607819e-03 2.164033204317092896e-01 6.955574452877044678e-02 2.482363432645797729e-01 -2.184836380183696747e-02 -9.502367675304412842e-02 5.048444494605064392e-02
6.465878337621688843e-02 3.424879163503646851e-02 5.570278968662023544e-03 -4.813679307699203491e-02 -1.551015377044677734e-01 -2.073035389184951782e-01 9.221880137920379639e-02 -1.685371063649654388e-02 3.404109925031661987e-02 -6.778057664632797241e-02 1.285548508167266846e-01 5.318471044301986694e-02 -2.816806733608245850e-02 4.192724078893661499e-02 3.163382411003112793e-02 2.186694443225860596e-01 -3.823016583919525146e-01 1.677314788103103638e-01 3.893613219261169434e-01 3.966789692640304565e-02 2.812157869338989258e-01 1.471741590648889542e-03 1.621996015310287476e-01 5.348333716392517090e-02 6.268099695444107056e-02 9.703065454959869385e-02 2.924715578556060791e-01 -1.424334347248077393e-01 3.215876221656799316e-01 1.889119744300842285e-01 -3.256439864635467529e-01 -1.999082416296005249e-01
1.803380250930786133e-01 -2.982801198959350586e-01 5.673651397228240967e-02 -2.063149586319923401e-02 -2.932823896408081055e-01 -2.609925568103790283e-01 7.950777187943458557e-03 -5.703359842300415039e-02 3.215124905109405518e-01 2.585010826587677002e-01 1.614565588533878326e-02 2.847330458462238312e-02 -3.881068527698516846e-02 1.829407215118408203e-01 -4.461172968149185181e-02 4.546022787690162659e-02 -1.783928722143173218e-01 1.613436825573444366e-02 3.114166259765625000e-01 2.827385254204273224e-02 2.583947479724884033e-01 -1.243010833859443665e-01 -4.192705824971199036e-02 -2.161154001951217651e-01 -2.697745151817798615e-02 -1.930454671382904053e-01 5.151037592440843582e-03 2.851144969463348389e-01 -2.333445847034454346e-02 2.715300023555755615e-01 -6.201526895165443420e-02 -2.216832339763641357e-01
2.025587409734725952e-01 -4.399620294570922852e-01 -2.131121046841144562e-02 4.319349303841590881e-02 -1.818950921297073364e-01 -3.347468376159667969e-01 9.555035084486007690e-02 3.291016444563865662e-02 -3.007490001618862152e-02 -1.283775456249713898e-02 1.385358870029449463e-01 3.239804804325103760e-01 -9.835026413202285767e-02 1.333880424499511719e-01 9.468969888985157013e-03 -4.695719480514526367e-02 2.580587863922119141e-01 1.671271771192550659e-01 1.054379642009735107e-01 4.548686370253562927e-02 -1.322651803493499756e-01 -2.705118386074900627e-03 2.772793471813201904e-01 -2.285924367606639862e-02 1.814933568239212036e-01 1.683713495731353760e-01 3.979754075407981873e-02 4.691863059997558594e-02 3.808345794677734375e-01 1.210732460021972656e-01 -1.117787137627601624e-02 1.588467210531234741e-01
-2.030719257891178131e-02 -4.857767820358276367e-01 -6.355632841587066650e-02 -3.661918640136718750e-02 -2.378105744719505310e-02 -2.591310739517211914e-01 -1.643399745225906372e-01 9.626065194606781006e-02 1.073661223053932190e-01 1.371874660253524780e-01 2.559261023998260498e-01 -1.812990196049213409e-02 2.387076616287231445e-01 2.684657275676727295e-01 1.383729875087738037e-01 -1.200852245092391968e-01 -2.540519833564758301e-01 6.315394304692745209e-03 7.967801392078399658e-02 3.825185447931289673e-02 1.749387383460998535e-01 -7.529783248901367188e-02 -1.730065606534481049e-02 -3.620054125785827637e-01 -2.130915671586990356e-01 6.062601506710052490e-02 -1.056949198246002197e-01 -4.207951575517654419e-02 1.219507306814193726e-01 2.419570088386535645e-01 1.410846859216690063e-01 -9.059220552444458008e-03
2.998163402080535889e-01 5.771931260824203491e-02 9.587647765874862671e-02 5.190368741750717163e-02 -1.610281467437744141e-01 5.267116241157054901e-03 -3.757740184664726257e-02 1.729918830096721649e-02 3.185475766658782959e-01 -2.108859866857528687e-01 -6.830275803804397583e-02 2.653227746486663818e-01 -9.800660610198974609e-02 2.583938539028167725e-01 2.619697749614715576e-01 4.192287847399711609e-02 1.041338965296745300e-01 2.413732409477233887e-01 1.765920519828796387e-01 3.873033449053764343e-02 2.323956787586212158e-01 -5.805366113781929016e-02 1.442501991987228394e-01 -1.619298756122589111e-01 -1.641175448894500732e-01 3.471909463405609131e-01 -1.107248812913894653e-01 1.026902198791503906e-01 2.259060740470886230e-01 1.086863502860069275e-02 -1.272214204072952271e-01 2.358865588903427124e-01
9.849461913108825684e-02 -3.070914149284362793e-01 -9.969038516283035278e-02 -1.293099224567413330e-01 -2.012532502412796021e-01 6.411483883857727051e-02 3.863704157993197441e-03 2.311063930392265320e-02 8.050614595413208008e-02 1.890483647584915161e-01 -1.754984408617019653e-01 1.610043197870254517e-01 1.947925984859466553e-01 2.116262316703796387e-01 -9.068670123815536499e-02 -7.989326864480972290e-02 5.183213949203491211e-02 4.311861693859100342e-01 1.164849922060966492e-01 -4.088952019810676575e-02 1.769961118698120117e-01 6.291948258876800537e-02 1.867039650678634644e-01 1.445670276880264282e-01 -4.222632944583892822e-01 -2.061408460140228271e-01 -1.362982690334320068e-01 7.326685637235641479e-02 2.111197561025619507e-01 1.502335667610168457e-01 4.921507462859153748e-02 1.367103308439254761e-01
3.345811665058135986e-01 -9.640781581401824951e-02 -2.189949601888656616e-01 1.920985877513885498e-01 -2.314511090517044067e-01 -2.977078258991241455e-01 -1.996195912361145020e-01 -2.002169042825698853e-01 1.863121092319488525e-01 -2.206334024667739868e-01 5.854819715023040771e-02 1.108450740575790405e-01 -1.081958487629890442e-01 -4.453726857900619507e-02 1.959477961063385010e-01 8.962127566337585449e-02 -1.848280131816864014e-01 -7.890763133764266968e-02 9.079895913600921631e-02 -1.976277381181716919e-01 2.049724608659744263e-01 1.275286525487899780e-01 8.758077770471572876e-02 1.629825122654438019e-02 -3.622207343578338623e-01 2.124106287956237793e-01 -4.114700946956872940e-03 1.756608188152313232e-01 1.806972920894622803e-01 1.037371531128883362e-01 -5.440071597695350647e-02 7.122050225734710693e-02
4.261515289545059204e-02 -3.114258646965026855e-01 2.666699513792991638e-02 3.122473321855068207e-02 -1.694381982088088989e-01 -1.246263366192579269e-02 1.188276112079620361e-01 2.680695848539471626e-03 9.636117517948150635e-02 9.270992595702409744e-04 -5.123326554894447327e-02 3.112799525260925293e-01 1.473110318183898926e-01 -1.318108886480331421e-01 1.831441000103950500e-02 2.079816013574600220e-01 -6.319045554846525192e-03 2.717251777648925781e-01 3.514906764030456543e-02 -1.440970301628112793e-01 1.126538515090942383e-01 -3.159640729427337646e-01 -1.236507669091224670e-01 -3.567982912063598633e-01 -1.619191765785217285e-01 8.431784808635711670e-02 -8.239613473415374756e-02 -5.841969326138496399e-02 3.656427562236785889e-01 6.932150572538375854e-02 -3.284606933593750000e-01 1.553659886121749878e-01
2.634626328945159912e-01 -2.208607047796249390e-01 -8.559764921665191650e-02 -9.646724909543991089e-02 1.562958210706710815e-01 -1.158097833395004272e-01 8.615490049123764038e-02 -1.145540550351142883e-02 1.113807186484336853e-01 -2.257910370826721191e-01 -3.559013009071350098e-01 2.033175081014633179e-01 -1.752221435308456421e-01 1.856568157672882080e-01 4.991780966520309448e-02 -1.943248063325881958e-01 -9.897986054420471191e-02 2.005517780780792236e-01 3.900890946388244629e-01 -8.361487835645675659e-02 1.509486883878707886e-01 4.380268976092338562e-02 2.760381102561950684e-01 1.331899221986532211e-02 -5.177826061844825745e-02 -8.141767233610153198e-02 -9.257419966161251068e-03 2.858627438545227051e-01 1.184558421373367310e-01 1.405955851078033447e-01 -1.115006953477859497e-01 1.880496889352798462e-01
1.434664726257324219e-01 -2.854889333248138428e-01 -1.000447794795036316e-01 1.608400046825408936e-01 1.906003355979919434e-01 -1.483444422483444214e-01 2.231583595275878906e-01 -4.010229557752609253e-02 2.777890563011169434e-01 4.504367336630821228e-02 -1.025513857603073120e-01 1.109491884708404541e-01 6.280114501714706421e-02 -1.471717953681945801e-01 1.678277850151062012e-01 1.521582156419754028e-01 -1.949563771486282349e-01 -2.478238791227340698e-01 -9.472752362489700317e-02 8.458051085472106934e-02 1.028895303606987000e-01 -2.166984528303146362e-01 3.006433248519897461e-01 -1.834193915128707886e-01 1.366218477487564087e-01 4.707091953605413437e-03 7.602361589670181274e-02 1.014170944690704346e-01 1.584243625402450562e-01 3.631283044815063477e-01 -2.625819742679595947e-01 1.247437596321105957e-01
2.039833217859268188e-01 -4.404427707195281982e-01 1.443439722061157227e-01 -1.056916415691375732e-01 -3.055227920413017273e-02 7.587847113609313965e-02 -8.211609721183776855e-02 1.025879308581352234e-01 3.739483281970024109e-02 -6.567729637026786804e-03 1.489168256521224976e-01 4.217559397220611572e-01 1.069397032260894775e-01 2.395332604646682739e-01 -5.060901120305061340e-02 -1.467754095792770386e-01 7.073232438415288925e-03 -4.723983258008956909e-02 5.473086982965469360e-02 -1.830314844846725464e-01 -1.713977009057998657e-02 -3.328466415405273438e-01 1.577492207288742065e-01 -2.066647708415985107e-01 -6.224706303328275681e-03 -2.931015938520431519e-02 7.224830985069274902e-02 1.659859553910791874e-03 2.540661692619323730e-01 1.816202849149703979e-01 -2.688824534416198730e-01 1.435868740081787109e-01
2.943728864192962646e-01 -4.409660995006561279e-01 1.801601648330688477e-01 -1.286699324846267700e-01 -2.390586286783218384e-01 -4.086407721042633057e-01 -9.427001327276229858e-02 -9.115285426378250122e-02 1.058836132287979126e-01 1.650002896785736084e-01 -3.675392270088195801e-01 1.724498569965362549e-01 -1.938085108995437622e-01 -7.924380898475646973e-02 7.014509290456771851e-02 1.260540336370468140e-01 -1.686883866786956787e-01 -6.722611188888549805e-02 4.696141555905342102e-02 1.663224995136260986e-01 -8.023981004953384399e-02 3.715607337653636932e-03 2.122677862644195557e-01 -1.001385003328323364e-01 -9.270028769969940186e-02 9.984274953603744507e-02 8.331427723169326782e-02 6.297820806503295898e-02 2.309056144440546632e-04 -5.318434536457061768e-02 4.451113194227218628e-02 4.444693028926849365e-02
2.267908453941345215e-01 -4.600919485092163086e-01 7.806020230054855347e-02 -3.862363100051879883e-01 -1.589605771005153656e-02 -1.187747865915298462e-01 7.837036997079849243e-02 -2.287416011095046997e-01 1.645039021968841553e-01 -5.126241222023963928e-02 -1.125440225005149841e-01 -4.241887852549552917e-02 4.129307344555854797e-02 1.583500504493713379e-01 6.891209632158279419e-02 2.439788877964019775e-01 -7.368785887956619263e-02 3.405630216002464294e-02 -9.982670843601226807e-02 -1.161446198821067810e-01 1.012034490704536438e-01 6.596571207046508789e-02 1.153691932559013367e-01 1.502033472061157227e-01 -2.014255151152610779e-03 6.911350041627883911e-02 -2.122992277145385742e-01 1.669757217168807983e-01 4.357198178768157959e-01 5.032701045274734497e-02 1.237915307283401489e-01 8.731767535209655762e-02
1.880863308906555176e-01 -1.903117001056671143e-01 -7.147051393985748291e-02 2.723562717437744141e-02 1.632818253710865974e-03 -8.144696801900863647e-02 2.386954873800277710e-01 1.464217007160186768e-01 -9.780431166291236877e-03 -1.975355297327041626e-01 -7.794015854597091675e-02 1.287143528461456299e-01 -2.146432399749755859e-01 2.156781852245330811e-01 2.430238276720046997e-01 -3.112222850322723389e-01 -4.280003160238265991e-02 1.643914543092250824e-02 5.005668997764587402e-01 -2.059396505355834961e-01 1.381407529115676880e-01 1.643682271242141724e-02 2.668633759021759033e-01 -1.137313619256019592e-01 -2.002916038036346436e-01 1.367160975933074951e-01 7.771600782871246338e-02 2.041995227336883545e-01 1.050801351666450500e-01 9.836333245038986206e-02 -3.691546246409416199e-02 5.289822351187467575e-03
2.327830791473388672e-01 -3.922723531723022461e-01 6.024026498198509216e-02 1.982178539037704468e-01 2.660833597183227539e-01 -2.198119908571243286e-01 1.414592117071151733e-01 -8.893772214651107788e-02 2.822276949882507324e-01 4.071077704429626465e-02 -9.777090698480606079e-02 6.030626595020294189e-02 2.006071656942367554e-01 -4.549927636981010437e-02 2.156216204166412354e-01 1.124843433499336243e-01 -2.508067190647125244e-01 1.614804565906524658e-01 7.970978319644927979e-02 3.712039813399314880e-02 1.793190650641918182e-02 -4.713900759816169739e-02 1.455763131380081177e-01 5.605307221412658691e-02 2.267731130123138428e-01 7.827375829219818115e-02 1.281652003526687622e-01 -1.510728448629379272e-01 3.258277475833892822e-01 2.015436589717864990e-01 -8.560386300086975098e-02 1.775077432394027710e-01
4.783862084150314331e-02 -1.829538345336914062e-01 7.762209326028823853e-02 -4.355521127581596375e-02 -1.370681077241897583e-01 -4.164779484272003174e-01 1.070344168692827225e-02 8.864600211381912231e-02 3.071028292179107666e-01 3.804739117622375488e-01 2.143685147166252136e-02 5.483035370707511902e-02 -4.725777730345726013e-02 1.601466089487075806e-01 9.275522083044052124e-02 -5.093284696340560913e-02 -3.209387958049774170e-01 1.039861515164375305e-01 1.847144365310668945e-01 6.712321192026138306e-02 1.173633262515068054e-01 -5.092540755867958069e-02 7.083876058459281921e-03 -3.162823021411895752e-01 -1.256015002727508545e-01 1.868933625519275665e-02 -1.268455237150192261e-01 3.396927416324615479e-01 3.353231400251388550e-02 2.120943665504455566e-01 -3.105440177023410797e-02 -1.044782847166061401e-01
2.435357719659805298e-01 -3.976698815822601318e-01 1.103915274143218994e-01 1.288030594587326050e-01 -8.616267889738082886e-02 -1.664425730705261230e-01 -7.693493366241455078e-02 -1.824090778827667236e-01 3.895013332366943359e-01 3.299685120582580566e-01 -1.239183172583580017e-01 -1.376968529075384140e-02 5.976086948066949844e-03 -1.133310645818710327e-01 -1.666281023062765598e-03 1.205729842185974121e-01 -3.150736391544342041e-01 2.002840489149093628e-01 1.430243253707885742e-01 1.545305736362934113e-02 3.161866366863250732e-01 -4.670686647295951843e-02 1.089679822325706482e-01 -1.130152260884642601e-03 -1.264966931194067001e-02 -6.250210572034120560e-03 6.070600822567939758e-02 1.659179776906967163e-01 -2.211261168122291565e-02 2.242059558629989624e-01 1.867495663464069366e-02 -1.388072520494461060e-01
2.659420073032379150e-01 -3.349517881870269775e-01 1.385045424103736877e-02 1.608557254076004028e-01 -3.914508819580078125e-01 5.723822396248579025e-04 -1.379709094762802124e-01 1.566337794065475464e-01 1.316439956426620483e-01 9.665259718894958496e-02 2.431889623403549194e-01 1.511845439672470093e-01 -1.707042753696441650e-01 1.430225074291229248e-01 1.199812665581703186e-01 -2.203521430492401123e-01 1.017583981156349182e-01 2.501763217151165009e-02 1.554496884346008301e-01 1.865035481750965118e-02 2.987851500511169434e-01 7.162305712699890137e-02 7.321894168853759766e-02 -1.883206963539123535e-01 -7.753230631351470947e-02 2.126319333910942078e-02 -3.622505068778991699e-02 3.002679646015167236e-01 9.522186219692230225e-02 1.887203454971313477e-01 2.247524261474609375e-01 -9.561420977115631104e-02
-1.287102252244949341e-01 -2.019766867160797119e-01 -9.494733065366744995e-02 2.556523084640502930e-01 -1.198634505271911621e-01 8.940480649471282959e-03 2.123953849077224731e-01 1.478727310895919800e-01 2.336828410625457764e-01 -3.397848606109619141e-01 2.655114978551864624e-02 2.759408652782440186e-01 -5.505888164043426514e-02 1.850322037935256958e-01 -1.799767166376113892e-01 1.308450847864151001e-02 2.159588970243930817e-03 -3.806994855403900146e-02 1.646881848573684692e-01 -7.605192065238952637e-02 1.600155681371688843e-01 -1.217825859785079956e-01 3.415164351463317871e-01 -2.432243078947067261e-01 -2.172720134258270264e-01 2.139678001403808594e-01 -1.886625885963439941e-01 -9.499535709619522095e-02 1.329543292522430420e-01 2.495591491460800171e-01 -3.852361440658569336e-02 -2.155007049441337585e-02
1.015007346868515015e-01 -5.217728614807128906e-01 3.833369910717010498e-02 -4.196936264634132385e-02 -1.080444734543561935e-02 1.927497424185276031e-02 1.020624581724405289e-02 8.894515037536621094e-02 1.840049624443054199e-01 -1.678140610456466675e-01 -1.977141387760639191e-02 -4.885414615273475647e-03 -1.352887451648712158e-01 8.114364743232727051e-02 1.589026153087615967e-01 3.310494720935821533e-01 -2.087708562612533569e-01 -6.883994489908218384e-02 2.103950530290603638e-01 -2.926063537597656250e-01 1.851580440998077393e-01 6.911247223615646362e-02 1.616689115762710571e-01 6.843438744544982910e-02 -8.240681141614913940e-02 6.230908632278442383e-02 2.644456923007965088e-01 5.045099928975105286e-02 1.823929324746131897e-02 2.462659776210784912e-02 -3.514655530452728271e-01 1.668673306703567505e-01
6.908713281154632568e-02 -2.413222491741180420e-01 -3.749361261725425720e-02 -7.244503498077392578e-02 -2.928211092948913574e-01 -5.425258539617061615e-03 -1.069839894771575928e-01 1.251960694789886475e-01 6.480296701192855835e-02 -6.244239211082458496e-02 -1.154431700706481934e-02 1.275546252727508545e-01 4.485271126031875610e-02 5.004767328500747681e-02 3.732025623321533203e-01 -6.953635811805725098e-02 -3.394999802112579346e-01 -1.194338896311819553e-03 1.509370841085910797e-02 -1.728282123804092407e-02 8.806366473436355591e-02 6.976909190416336060e-02 4.357998967170715332e-01 1.120288372039794922e-01 -3.086273968219757080e-01 1.203931272029876709e-01 1.151986420154571533e-01 -2.010159492492675781e-01 3.513150215148925781e-01 -1.061104163527488708e-01 6.525679677724838257e-02 1.051782369613647461e-01
2.960134148597717285e-01 -3.016974031925201416e-01 -4.315093904733657837e-02 -5.972959473729133606e-02 1.519778221845626831e-01 -2.375270724296569824e-01 1.225061491131782532e-01 -2.341621220111846924e-01 -1.305581331253051758e-01 -8.240256458520889282e-03 -1.326033473014831543e-01 1.277681887149810791e-01 -9.250818938016891479e-02 2.804494798183441162e-01 1.422668546438217163e-01 -1.102779284119606018e-01 1.988007128238677979e-02 1.912412345409393311e-01 2.847834527492523193e-01 -2.386868149042129517e-01 1.542471796274185181e-01 -8.267878741025924683e-02 2.927974164485931396e-01 7.401102781295776367e-02 -1.326613575220108032e-01 1.329850405454635620e-01 2.995050139725208282e-02 3.003687858581542969e-01 1.762174218893051147e-01 3.775285556912422180e-02 -1.949722766876220703e-01 4.652814194560050964e-02
1.252244561910629272e-01 -1.760692000389099121e-01 -2.547169923782348633e-01 9.537165611982345581e-02 -1.367888748645782471e-01 1.307995766401290894e-01 1.584376245737075806e-01 -4.102956950664520264e-01 1.748298667371273041e-02 1.036309078335762024e-01 -1.966751366853713989e-01 5.203703418374061584e-02 -1.572396457195281982e-01 5.331102386116981506e-02 1.729127019643783569e-01 1.766208559274673462e-01 -1.095268055796623230e-01 3.524009138345718384e-02 -4.747748374938964844e-02 -6.799373030662536621e-02 2.638407349586486816e-01 -3.096851110458374023e-01 3.079904615879058838e-01 -7.964000850915908813e-02 1.559319794178009033e-01 2.836481332778930664e-01 3.852125629782676697e-02 -4.140382632613182068e-02 3.238963335752487183e-02 2.867599725723266602e-01 1.506766080856323242e-01 9.053909778594970703e-02
1.334279775619506836e-01 -1.996660083532333374e-01 -3.446119278669357300e-02 -6.333708018064498901e-02 -1.287011802196502686e-01 -2.289748191833496094e-01 -1.216852664947509766e-02 3.029408156871795654e-01 2.581755630671977997e-02 2.464374601840972900e-01 -1.902595609426498413e-01 1.364962607622146606e-01 -1.811935603618621826e-01 -6.885070353746414185e-02 2.908985018730163574e-01 5.592556670308113098e-02 -1.246830001473426819e-01 2.174047976732254028e-01 1.122979726642370224e-02 -1.020298339426517487e-02 1.478396505117416382e-01 -3.215577453374862671e-02 4.540995135903358459e-02 -2.018677145242691040e-01 -1.629703938961029053e-01 1.978259300813078880e-03 9.419200569391250610e-02 -6.211986392736434937e-02 5.697736144065856934e-01 1.068648621439933777e-01 1.497545987367630005e-01 9.022600948810577393e-02
3.075174093246459961e-01 -3.417120575904846191e-01 7.690568268299102783e-02 -6.174389272928237915e-03 -1.923243105411529541e-01 1.338694337755441666e-02 -8.807219564914703369e-02 1.165025830268859863e-01 1.781935393810272217e-01 -4.571199882775545120e-03 7.863000780344009399e-02 1.939762569963932037e-02 -1.420982033014297485e-01 7.529646158218383789e-02 1.104910671710968018e-01 -1.111735701560974121e-01 -3.163151741027832031e-01 1.474218517541885376e-01 1.553165614604949951e-01 -1.405644565820693970e-01 2.020709812641143799e-01 2.469055056571960449e-01 3.025158345699310303e-01 1.501646786928176880e-01 -1.929835081100463867e-01 1.018166318535804749e-01 1.164115592837333679e-01 2.912517171353101730e-03 3.558391034603118896e-01 -1.755698472261428833e-01 1.817247867584228516e-01 4.779332876205444336e-02
-1.673361808061599731e-01 7.472830358892679214e-03 -2.284117788076400757e-01 -1.045387163758277893e-01 -2.021927982568740845e-01 1.463630497455596924e-01 6.974297016859054565e-02 -4.192615672945976257e-02 2.274233698844909668e-01 2.956438362598419189e-01 -3.173650801181793213e-02 -1.447751373052597046e-01 7.061252743005752563e-02 3.055005669593811035e-01 -7.212583906948566437e-03 3.064492046833038330e-01 -1.778490692377090454e-01 1.749996282160282135e-02 -1.539810094982385635e-03 -5.264462530612945557e-02 2.249754220247268677e-01 -9.466587752103805542e-02 2.696416079998016357e-01 1.557197654619812965e-03 2.450114190578460693e-01 2.154158651828765869e-01 1.429395079612731934e-01 4.767404869198799133e-02 3.497413396835327148e-01 8.339455723762512207e-02 -2.432785034179687500e-01 4.416694119572639465e-02
-7.340210676193237305e-02 -2.473305910825729370e-01 -1.709564030170440674e-01 1.745014041662216187e-01 -4.084785282611846924e-01 -9.885469824075698853e-02 -7.123431563377380371e-02 -2.123086899518966675e-01 1.892477273941040039e-02 8.602741360664367676e-02 -3.592238128185272217e-01 3.994037210941314697e-02 1.792525053024291992e-01 2.017650306224822998e-01 -6.313849985599517822e-02 -9.299237281084060669e-02 -1.304466575384140015e-01 5.738204717636108398e-02 2.658719420433044434e-01 -3.620902448892593384e-02 1.058041602373123169e-01 2.699297368526458740e-01 1.045088022947311401e-01 8.330281823873519897e-03 -2.494801729917526245e-01 -1.654500514268875122e-02 1.471580862998962402e-01 -5.727923661470413208e-02 3.237914741039276123e-01 -1.294213086366653442e-01 1.420746892690658569e-01 -8.082961291074752808e-02
7.029205560684204102e-03 -3.339459598064422607e-01 2.962904237210750580e-02 -1.200440227985382080e-01 -2.379592694342136383e-02 -1.203032508492469788e-01 1.472484320402145386e-01 -1.020518839359283447e-01 3.836620599031448364e-02 -1.325435191392898560e-01 -1.838109940290451050e-01 1.413257122039794922e-01 -1.436938047409057617e-01 3.286393582820892334e-01 3.462783098220825195e-01 -3.621545732021331787e-01 -1.629215851426124573e-02 1.036255285143852234e-01 1.751949042081832886e-01 -1.103873550891876221e-01 1.564149856567382812e-01 1.427843868732452393e-01 3.844083845615386963e-01 3.406824171543121338e-02 -1.233493760228157043e-01 2.684046030044555664e-01 -1.361835096031427383e-02 -9.215926751494407654e-03 5.835087224841117859e-02 1.584248840808868408e-01 4.827519506216049194e-02 8.639895170927047729e-02
-5.384714156389236450e-02 -3.909161984920501709e-01 -1.154084950685501099e-01 2.609764970839023590e-02 -2.115459740161895752e-01 -3.128715157508850098e-01 2.520884871482849121e-01 1.990905730053782463e-03 8.807692676782608032e-02 -1.132425386458635330e-02 2.140559852123260498e-01 -2.151467204093933105e-01 2.345128059387207031e-01 1.381584852933883667e-01 2.754692435264587402e-01 3.824077174067497253e-02 -1.130238920450210571e-01 8.423680067062377930e-02 6.709384918212890625e-02 -7.764345407485961914e-02 1.828890442848205566e-01 -4.878880083560943604e-02 3.213016316294670105e-02 -1.021119803190231323e-01 1.436420902609825134e-02 -7.848446816205978394e-02 -8.785107731819152832e-02 1.508208364248275757e-01 9.860647469758987427e-02 4.524152576923370361e-01 8.922614902257919312e-02 -1.891701519489288330e-01
2.307552099227905273e-01 -4.118940234184265137e-01 -1.768721491098403931e-01 1.293400302529335022e-02 -3.085983395576477051e-01 1.158409938216209412e-01 -4.445919301360845566e-03 2.584358863532543182e-02 4.053016752004623413e-02 -1.729339477606117725e-03 -1.621026992797851562e-01 3.414003252983093262e-01 9.768236428499221802e-02 3.289267718791961670e-01 1.923589855432510376e-01 1.456400454044342041e-01 -1.357270926237106323e-01 2.209214568138122559e-01 -9.341573715209960938e-02 2.327971309423446655e-01 -5.386943742632865906e-02 -3.494608104228973389e-01 2.863187342882156372e-02 -1.696285456418991089e-01 8.302449248731136322e-03 -5.318569019436836243e-02 -3.162993118166923523e-02 -6.606445182114839554e-03 1.248778104782104492e-01 2.470953157171607018e-03 -9.836511313915252686e-02 4.352003335952758789e-02
9.201637655496597290e-02 -3.162809312343597412e-01 -3.552041053771972656e-01 -7.954390347003936768e-02 -2.946554422378540039e-01 -5.465490370988845825e-02 1.438060253858566284e-01 -5.400231108069419861e-02 1.922792345285415649e-01 -1.593926846981048584e-01 7.722288835793733597e-03 -1.906140595674514771e-01 -1.342730671167373657e-01 7.995297014713287354e-02 -1.812310218811035156e-01 -9.235317818820476532e-03 -1.304768770933151245e-01 6.388843059539794922e-02 1.945266872644424438e-01 6.575816776603460312e-03 3.280954360961914062e-01 -2.116026133298873901e-01 1.759055256843566895e-01 -2.542270123958587646e-01 8.248055726289749146e-02 -3.045924007892608643e-01 5.926305055618286133e-02 -2.001532018184661865e-01 1.198060885071754456e-01 -3.232267126441001892e-02 4.036380350589752197e-02 -1.493577957153320312e-01
4.810585454106330872e-02 -3.907674551010131836e-01 -1.121496334671974182e-01 2.348491549491882324e-02 -4.055882617831230164e-02 -6.736367475241422653e-03 -1.680188924074172974e-01 -5.167918745428323746e-03 6.162435561418533325e-02 4.572280682623386383e-03 -3.069206774234771729e-01 2.131957858800888062e-01 1.165227293968200684e-01 8.129467070102691650e-02 1.636914610862731934e-01 1.900399625301361084e-01 2.328363806009292603e-01 -8.687818795442581177e-02 8.633165806531906128e-02 -2.026081383228302002e-01 7.818318158388137817e-02 -1.956649273633956909e-01 3.083124160766601562e-01 -2.686180770397186279e-01 1.463451683521270752e-01 2.719488441944122314e-01 -2.546177506446838379e-01 1.177073493599891663e-01 2.578688561916351318e-01 3.265968710184097290e-02 -9.271773695945739746e-02 5.701901391148567200e-02
-6.928082555532455444e-02 -4.553705453872680664e-01 4.380539059638977051e-02 1.146559789776802063e-01 -6.924688071012496948e-02 -1.597630232572555542e-01 1.087330952286720276e-01 -2.504882812500000000e-01 -1.199521124362945557e-01 -8.175185322761535645e-02 -1.279749721288681030e-02 2.656060159206390381e-01 -3.041797783225774765e-03 9.637810289859771729e-02 4.676284641027450562e-02 1.219301298260688782e-02 -3.337856754660606384e-02 1.869593858718872070e-01 1.985693722963333130e-01 2.885227501392364502e-01 1.150004789233207703e-01 -1.546868085861206055e-01 2.977949082851409912e-01 1.303782016038894653e-01 -7.211516797542572021e-02 -6.564570218324661255e-02 1.478009670972824097e-01 -3.593270666897296906e-03 4.399240314960479736e-01 8.073168247938156128e-02 9.813984483480453491e-02 -1.477968692779541016e-01
-3.403781354427337646e-02 -2.067844718694686890e-01 -1.127687394618988037e-01 1.457691639661788940e-01 -4.304891228675842285e-01 6.362115591764450073e-02 -1.107407063245773315e-01 -1.587430238723754883e-01 1.790427416563034058e-02 6.702550221234560013e-03 -3.026143014430999756e-01 1.164981275796890259e-01 -3.646564483642578125e-02 2.038808763027191162e-01 1.886267811059951782e-01 3.090736269950866699e-02 -1.735797375440597534e-01 2.522838413715362549e-01 1.791690886020660400e-01 -3.564764559268951416e-02 -1.353158503770828247e-01 1.601328700780868530e-01 1.756384670734405518e-01 -1.703628152608871460e-01 -1.319170594215393066e-01 2.510360777378082275e-01 8.611557073891162872e-03 -1.019932553172111511e-01 2.991458475589752197e-01 2.415062487125396729e-01 1.724430173635482788e-01 1.044826805591583252e-01
-6.037905067205429077e-02 -6.196693181991577148e-01 -2.566507458686828613e-01 1.704000532627105713e-01 -6.906520575284957886e-02 -6.245150044560432434e-02 -5.327040702104568481e-02 -1.547695603221654892e-02 2.576187551021575928e-01 3.032253682613372803e-02 -7.492721825838088989e-02 2.195526361465454102e-01 1.901553384959697723e-02 1.119700893759727478e-01 6.950033456087112427e-02 -6.245185807347297668e-02 -1.944457925856113434e-02 -2.844907902181148529e-02 -8.575572073459625244e-02 -6.670033186674118042e-02 8.931371383368968964e-03 -2.429861426353454590e-01 1.675049215555191040e-01 -1.449985951185226440e-01 -2.206423431634902954e-01 7.798700034618377686e-02 2.590460777282714844e-01 1.491303145885467529e-01 1.890378892421722412e-01 -1.840689778327941895e-01 -2.962586656212806702e-02 1.648585796356201172e-01
2.466585487127304077e-02 -5.175539255142211914e-01 -5.850384756922721863e-02 -6.679454445838928223e-02 -7.697765529155731201e-02 -1.186951324343681335e-01 -6.817062944173812866e-02 2.156624794006347656e-01 1.429534703493118286e-01 -2.298098756000399590e-03 1.402982175350189209e-01 -2.170669436454772949e-01 3.072246909141540527e-01 2.047851681709289551e-02 1.279979646205902100e-01 -9.679497778415679932e-02 -1.096448451280593872e-01 -2.951059676706790924e-02 1.211221739649772644e-01 -1.640916317701339722e-01 5.900542810559272766e-02 -7.472436130046844482e-02 1.111979782581329346e-01 -4.115759730339050293e-01 1.120369322597980499e-02 1.077309995889663696e-01 1.989182084798812866e-02 -2.453128620982170105e-02 1.621535867452621460e-01 2.877787649631500244e-01 1.513014584779739380e-01 -2.337214350700378418e-01
9.316881000995635986e-02 -1.694302409887313843e-01 -2.842909097671508789e-01 2.699355036020278931e-02 -1.892996579408645630e-01 1.133952639065682888e-03 2.165095210075378418e-01 1.694233268499374390e-01 2.281549870967864990e-01 -1.084720715880393982e-01 -1.016672849655151367e-01 -1.694057434797286987e-01 1.095914393663406372e-01 -2.170944958925247192e-01 4.000789299607276917e-02 -7.775084674358367920e-02 -1.306451205164194107e-02 -5.223121494054794312e-02 2.772080600261688232e-01 7.212277501821517944e-03 2.754892408847808838e-01 -2.311930805444717407e-01 3.478403985500335693e-01 -1.495554596185684204e-01 -2.915001511573791504e-01 -5.737064778804779053e-02 1.939053088426589966e-01 -2.060924619436264038e-01 1.104302480816841125e-01 1.449232250452041626e-01 -1.588895320892333984e-01 -1.439620256423950195e-01
3.027881681919097900e-01 -3.326831758022308350e-01 6.584656424820423126e-03 -8.163022249937057495e-02 -9.074342250823974609e-02 9.162497520446777344e-02 2.033494710922241211e-01 -1.145921871066093445e-01 2.103311866521835327e-01 -3.795430436730384827e-02 -1.161242648959159851e-01 2.492225468158721924e-01 2.141289412975311279e-01 3.340860009193420410e-01 -1.618948020040988922e-02 7.400514185428619385e-02 -6.499526649713516235e-02 2.255433350801467896e-01 -1.203937456011772156e-01 2.474477291107177734e-01 1.212093234062194824e-01 -2.180263847112655640e-01 -2.922019734978675842e-02 -1.000623777508735657e-01 9.169141203165054321e-02 1.605561822652816772e-01 -1.110434979200363159e-01 6.422396004199981689e-02 2.583678960800170898e-01 1.246763095259666443e-01 -1.206002682447433472e-01 2.897349894046783447e-01
4.255988299846649170e-01 -2.518205344676971436e-01 -9.966389834880828857e-02 1.076462045311927795e-01 -2.393794953823089600e-01 -6.938581168651580811e-02 -8.323984220623970032e-03 1.180246472358703613e-01 3.073435425758361816e-01 1.047950312495231628e-01 9.225754439830780029e-02 8.281875401735305786e-02 -5.558039620518684387e-02 6.198398023843765259e-02 -6.688128411769866943e-02 -3.931969776749610901e-02 5.762115865945816040e-02 -1.236871108412742615e-01 2.086984217166900635e-01 -3.029066324234008789e-02 3.855556547641754150e-01 1.214753016829490662e-01 -3.387862443923950195e-02 -2.932169660925865173e-02 1.000573113560676575e-01 1.842576265335083008e-02 1.253348737955093384e-01 -7.309646904468536377e-02 2.660432644188404083e-02 4.456084072589874268e-01 -1.780548989772796631e-01 1.821079850196838379e-01
-1.830270290374755859e-01 -4.426976144313812256e-01 -9.714460372924804688e-02 9.792485088109970093e-02 -2.212351262569427490e-01 -2.351970821619033813e-01 1.871878206729888916e-01 -1.352091971784830093e-02 9.749308973550796509e-02 1.163391470909118652e-01 6.338797509670257568e-02 -4.057271778583526611e-02 1.608087271451950073e-01 8.426655828952789307e-02 2.798544764518737793e-01 1.564408689737319946e-01 -2.308531254529953003e-01 2.807557582855224609e-01 2.610701620578765869e-01 -7.091330736875534058e-02 1.075930520892143250e-01 -9.932404384016990662e-03 7.793688774108886719e-02 5.528811365365982056e-02 1.590937227010726929e-01 -1.192425712943077087e-01 -5.870872735977172852e-02 3.798640519380569458e-02 2.981822565197944641e-02 3.645425736904144287e-01 1.234772801399230957e-01 -1.673231273889541626e-01
1.700159534811973572e-02 -5.048420280218124390e-03 2.077179588377475739e-02 -9.292027354240417480e-02 -3.162545859813690186e-01 2.654604054987430573e-02 -1.749169677495956421e-01 -1.558981835842132568e-01 2.420372366905212402e-01 -8.423294126987457275e-02 -5.093206465244293213e-02 2.517395280301570892e-02 2.497447840869426727e-02 3.325296938419342041e-01 2.031585723161697388e-01 1.607556194067001343e-01 -2.099242210388183594e-01 2.970371581614017487e-02 -1.629627123475074768e-02 -7.536923885345458984e-02 2.556768059730529785e-01 -1.521846204996109009e-01 -6.763685494661331177e-02 -2.121423631906509399e-01 -1.057596132159233093e-01 -2.015715092420578003e-02 -5.097988247871398926e-02 3.120689690113067627e-01 1.845641136169433594e-01 4.928355515003204346e-01 -7.198419421911239624e-02 7.114096730947494507e-02
-2.673165313899517059e-02 -4.018716514110565186e-01 -2.089417576789855957e-01 1.506529003381729126e-01 -1.672834604978561401e-01 7.501970976591110229e-02 9.952662140130996704e-02 -1.242220774292945862e-01 3.204944729804992676e-01 5.548378825187683105e-02 3.223115503787994385e-01 2.130225896835327148e-01 2.386536076664924622e-02 2.241571098566055298e-01 1.040971428155899048e-01 1.291692405939102173e-01 -2.473012208938598633e-01 4.230754077434539795e-02 2.894495725631713867e-01 -2.335381656885147095e-01 8.665754646062850952e-02 -1.273948401212692261e-01 6.400875002145767212e-02 4.239368066191673279e-02 1.697199493646621704e-01 3.097317181527614594e-02 9.786266833543777466e-02 -1.401364356279373169e-01 -1.025574430823326111e-01 1.199921295046806335e-01 7.108540832996368408e-02 -2.433861345052719116e-01
-1.461702771484851837e-02 -2.444090545177459717e-01 -1.404885649681091309e-01 -1.023272722959518433e-01 -1.687876731157302856e-01 -2.029889076948165894e-01 -2.295668721199035645e-01 -1.161273848265409470e-02 2.695361375808715820e-01 4.952980950474739075e-02 -5.609187483787536621e-02 2.091248780488967896e-01 1.362156569957733154e-01 -9.859653562307357788e-02 1.578295081853866577e-01 1.268785595893859863e-01 -8.547073602676391602e-02 -1.367548108100891113e-01 3.935150802135467529e-02 -1.316127926111221313e-01 4.284978210926055908e-01 2.657083272933959961e-01 3.545774519443511963e-01 5.054477974772453308e-02 -7.467855513095855713e-02 7.190202176570892334e-02 2.632482945919036865e-01 2.282759994268417358e-01 3.414700180292129517e-02 1.038596555590629578e-01 -1.203704923391342163e-01 1.003956124186515808e-01
4.503210633993148804e-02 -3.121849298477172852e-01 -1.535049676895141602e-01 -3.626305758953094482e-01 -4.099033772945404053e-01 -1.172278225421905518e-01 -6.188839301466941833e-02 9.057442843914031982e-02 1.599920541048049927e-01 -6.148782372474670410e-02 1.904290169477462769e-02 1.144095044583082199e-02 2.399375736713409424e-01 2.178995870053768158e-02 4.382351785898208618e-02 1.660032719373703003e-01 -3.863721340894699097e-02 1.243152767419815063e-01 3.036076128482818604e-01 -1.164018511772155762e-01 2.588801085948944092e-01 -3.019271977245807648e-02 1.114304736256599426e-02 4.421442002058029175e-02 -1.399405449628829956e-01 3.458423912525177002e-02 -2.094108015298843384e-01 -9.305095672607421875e-02 1.359214037656784058e-01 3.393257856369018555e-01 1.419110298156738281e-01 -1.205272153019905090e-01
2.041920423507690430e-01 -7.650041580200195312e-02 -1.388036161661148071e-01 -1.347111016511917114e-01 -2.358156293630599976e-01 1.290911287069320679e-01 2.713162004947662354e-01 -1.920867115259170532e-01 2.547241449356079102e-01 8.195366710424423218e-02 -1.250585913658142090e-01 1.290671825408935547e-01 3.517526090145111084e-01 2.349216490983963013e-01 1.029150635004043579e-01 -4.609066992998123169e-02 -1.600336432456970215e-01 -3.015381656587123871e-02 7.765232771635055542e-02 -3.338963910937309265e-02 3.942373991012573242e-01 -1.570273637771606445e-01 3.043412268161773682e-01 -5.032231286168098450e-02 -2.069659978151321411e-01 -1.848177760839462280e-01 1.464971154928207397e-01 -1.170011460781097412e-01 1.953209936618804932e-02 7.451839745044708252e-02 -9.821895509958267212e-02 9.889421053230762482e-03
3.147502988576889038e-02 -3.949922323226928711e-01 -6.143480166792869568e-02 1.517808586359024048e-01 2.338407188653945923e-02 -1.018460020422935486e-01 -2.658488750457763672e-01 -4.804553091526031494e-02 1.878578811883926392e-01 2.190365046262741089e-01 1.203230321407318115e-01 2.539123892784118652e-01 2.143096774816513062e-01 3.161320090293884277e-01 6.381213665008544922e-02 9.071245044469833374e-02 -2.766788564622402191e-02 -1.127886995673179626e-01 1.426264643669128418e-01 -9.790425747632980347e-02 -1.459394544363021851e-01 -2.464484125375747681e-01 2.437189817428588867e-01 -7.044249027967453003e-02 -7.370437681674957275e-02 9.889703989028930664e-02 2.161736190319061279e-01 5.332480370998382568e-02 3.062821626663208008e-01 -1.004377976059913635e-01 -6.644906848669052124e-02 2.213136851787567139e-01
3.312714993953704834e-01 -9.384515881538391113e-02 -2.085138857364654541e-01 -1.050165761262178421e-02 -1.063743606209754944e-01 -8.057093620300292969e-02 6.414277106523513794e-02 1.501256972551345825e-01 1.373338252305984497e-01 -1.182547882199287415e-01 -2.122264057397842407e-01 3.291070833802223206e-02 1.597845405340194702e-01 2.236798554658889771e-01 4.087220132350921631e-01 4.515010118484497070e-02 -1.680636554956436157e-01 2.138370126485824585e-01 1.080731581896543503e-02 -1.336538940668106079e-01 -1.871025413274765015e-01 1.825637370347976685e-02 3.342333436012268066e-01 -5.907935649156570435e-02 -1.684733480215072632e-01 -1.535968780517578125e-01 1.703869998455047607e-01 2.665127813816070557e-01 1.456297636032104492e-01 2.986041828989982605e-02 -2.011237442493438721e-01 1.126922369003295898e-01
2.897781878709793091e-02 -2.750725150108337402e-01 1.215333268046379089e-01 -2.875462919473648071e-02 -1.178390458226203918e-01 -1.546287685632705688e-01 3.527077380567789078e-03 1.095187738537788391e-01 -3.742391988635063171e-02 3.775115311145782471e-02 -2.676945924758911133e-01 -3.755505383014678955e-02 2.065743356943130493e-01 2.888551652431488037e-01 6.766223907470703125e-02 -1.763048395514488220e-02 -8.984039723873138428e-02 -1.715728826820850372e-02 1.914365291595458984e-01 -5.842205509543418884e-02 3.998494744300842285e-01 1.099128723144531250e-01 1.750719100236892700e-01 -6.589321047067642212e-02 -1.594133526086807251e-01 -1.284999214112758636e-02 3.286095857620239258e-01 -2.529893219470977783e-01 2.886988818645477295e-01 4.040116444230079651e-02 2.945393323898315430e-02 3.352730572223663330e-01
2.617766559123992920e-01 -1.478730887174606323e-01 -1.765000373125076294e-01 -3.233534097671508789e-02 1.804588548839092255e-02 -9.255547076463699341e-02 3.503729999065399170e-01 2.063098996877670288e-01 -2.643622457981109619e-02 1.191319897770881653e-02 -7.108274102210998535e-02 1.515099108219146729e-01 -1.383875124156475067e-02 3.018582463264465332e-01 1.357436180114746094e-01 -1.082437187433242798e-01 -8.932717144489288330e-02 1.960195302963256836e-01 3.468337059020996094e-01 -1.792884021997451782e-01 8.395761996507644653e-02 3.625118359923362732e-02 5.312392711639404297e-01 -1.371213048696517944e-02 6.967210769653320312e-02 1.248139049857854843e-02 1.711662262678146362e-01 5.210552737116813660e-02 5.225545540452003479e-02 6.635309755802154541e-02 3.578546643257141113e-02 1.335886269807815552e-01
6.013705581426620483e-02 -4.501343071460723877e-01 -1.107891499996185303e-01 1.231555938720703125e-01 -6.433060020208358765e-02 -4.951033368706703186e-02 -7.617870718240737915e-02 -8.532875776290893555e-02 -1.379215270280838013e-01 2.366629987955093384e-01 5.730125680565834045e-02 1.758633852005004883e-01 2.760294079780578613e-01 -6.653551757335662842e-02 -7.835261640138924122e-04 5.459281429648399353e-02 -2.507605254650115967e-01 1.259785890579223633e-01 2.391197830438613892e-01 2.584277838468551636e-02 -1.213923469185829163e-01 -2.757171690464019775e-01 2.918976545333862305e-01 -8.013191819190979004e-02 -2.035111933946609497e-02 1.783910542726516724e-01 2.204454988241195679e-01 2.354180961847305298e-01 1.651904135942459106e-01 -8.178564161062240601e-02 -8.976586908102035522e-02 2.377705127000808716e-01
1.767521165311336517e-02 -2.921141982078552246e-01 2.036244608461856842e-02 9.268394857645034790e-02 -3.849621117115020752e-02 -2.007785141468048096e-01 -1.387779563665390015e-01 1.580398413352668285e-03 8.670893148519098759e-04 -4.166244715452194214e-02 -2.957004308700561523e-01 3.067875280976295471e-02 -7.844728231430053711e-02 5.418805405497550964e-02 3.289892897009849548e-02 -1.819280721247196198e-02 1.530254185199737549e-01 2.994251549243927002e-01 1.535833925008773804e-01 3.590735048055648804e-02 2.990537285804748535e-01 -1.876980662345886230e-01 6.081062555313110352e-02 7.676117122173309326e-02 -3.844686746597290039e-01 3.631541728973388672e-01 1.076845079660415649e-01 4.558383300900459290e-02 3.878815770149230957e-01 1.216505244374275208e-01 -5.459822714328765869e-02 9.934732317924499512e-02
3.584494888782501221e-01 2.541610971093177795e-02 -1.440884619951248169e-01 2.046695351600646973e-01 -2.835682630538940430e-01 -9.613645821809768677e-02 1.837331056594848633e-01 -2.677694335579872131e-02 3.822712302207946777e-01 7.573125883936882019e-03 -8.404766209423542023e-03 8.734837919473648071e-02 2.048977762460708618e-01 3.724415302276611328e-01 1.193471550941467285e-01 -6.380777060985565186e-02 2.448166487738490105e-03 1.255754828453063965e-01 6.893128156661987305e-02 -1.122812479734420776e-01 3.632456064224243164e-01 -1.629598140716552734e-01 2.296820729970932007e-01 -5.092804133892059326e-02 2.001714333891868591e-02 -1.474905908107757568e-01 5.950033292174339294e-02 2.112277038395404816e-02 -1.887815259397029877e-02 4.130811616778373718e-02 -2.141004502773284912e-01 -1.008067503571510315e-01
-2.883753180503845215e-02 -4.802368581295013428e-01 -1.073307618498802185e-01 1.299641281366348267e-01 -5.128147080540657043e-02 7.845945656299591064e-02 -7.741072773933410645e-02 -3.785336157307028770e-03 1.090260595083236694e-01 -1.281259506940841675e-01 1.176854688674211502e-02 2.434942573308944702e-01 3.299056887626647949e-01 5.130006931722164154e-03 4.489719122648239136e-02 -8.496888726949691772e-02 1.667096316814422607e-01 1.207044720649719238e-01 5.037989094853401184e-02 -2.170878201723098755e-01 1.488877981901168823e-01 -3.316198289394378662e-01 5.872009694576263428e-02 -1.387304216623306274e-01 1.385486423969268799e-01 8.796743303537368774e-02 -1.564510017633438110e-01 -3.041372075676918030e-02 3.063683509826660156e-01 2.154231816530227661e-01 -2.672511935234069824e-01 9.284075349569320679e-02
8.902934938669204712e-02 -1.221988275647163391e-01 5.729204043745994568e-02 3.891119966283440590e-03 2.933897078037261963e-02 -1.938145309686660767e-01 2.731356024742126465e-01 1.850266824476420879e-03 1.011620834469795227e-01 -8.512776345014572144e-02 -3.968884646892547607e-01 7.195407897233963013e-02 -1.498057544231414795e-01 3.598009422421455383e-02 -1.111631095409393311e-01 9.534511715173721313e-03 -1.884010992944240570e-02 5.800839047878980637e-03 3.796013891696929932e-01 5.049960687756538391e-02 2.618904709815979004e-01 -1.209103763103485107e-01 1.581936031579971313e-01 -3.592951595783233643e-02 -1.762501746416091919e-01 1.181371808052062988e-01 1.597534418106079102e-01 3.008621633052825928e-01 1.788275539875030518e-01 3.029190599918365479e-01 -1.793750971555709839e-01 2.663028836250305176e-01
1.831765323877334595e-01 -5.197444558143615723e-01 -2.220924384891986847e-02 2.828447613865137100e-03 -4.335037618875503540e-02 -1.140788197517395020e-01 4.550507962703704834e-01 1.460362672805786133e-01 1.595186442136764526e-01 9.808398783206939697e-02 -1.327304244041442871e-01 1.961826533079147339e-01 1.234038993716239929e-01 6.851858645677566528e-02 -8.034777641296386719e-02 -1.068897023797035217e-01 -2.169717103242874146e-01 -1.365534309297800064e-02 -1.391233205795288086e-01 2.027219161391258240e-03 1.489195078611373901e-01 -3.203137516975402832e-01 6.491845939308404922e-03 1.046402454376220703e-01 -5.430706776678562164e-03 -2.141692209988832474e-03 1.084417477250099182e-01 -2.997441217303276062e-02 3.030505478382110596e-01 1.300763338804244995e-03 -1.092439144849777222e-01 -6.843578815460205078e-02
-8.900105021893978119e-03 -7.758432626724243164e-02 1.308536827564239502e-01 -1.159637700766324997e-02 -3.419903218746185303e-01 -6.509867310523986816e-02 1.603954136371612549e-01 -2.523311376571655273e-01 4.195382297039031982e-01 -3.665112704038619995e-02 -9.609673917293548584e-02 -3.085740208625793457e-01 3.742533922195434570e-01 9.083868563175201416e-02 1.599474549293518066e-01 1.107770949602127075e-01 -1.296066939830780029e-01 -1.383920460939407349e-01 1.664475649595260620e-01 5.273190513253211975e-02 1.076728701591491699e-01 5.246540158987045288e-02 2.367846071720123291e-01 -1.941710263490676880e-01 -4.109803587198257446e-02 -6.157267838716506958e-02 -9.377704560756683350e-02 7.060258090496063232e-02 2.136837691068649292e-01 -5.814725533127784729e-02 -2.234174460172653198e-01 -7.282686233520507812e-02
1.503420472145080566e-01 -3.705766797065734863e-01 1.159165147691965103e-02 1.646374911069869995e-01 -2.001853287220001221e-01 9.198305010795593262e-02 7.947640866041183472e-02 -1.443452686071395874e-01 1.338609457015991211e-01 9.207163751125335693e-02 -2.040225267410278320e-01 2.088555246591567993e-01 9.871026128530502319e-02 2.754861861467361450e-02 -2.547426335513591766e-02 -2.159603536128997803e-01 -8.824937790632247925e-02 1.375773251056671143e-01 1.325697600841522217e-01 2.803521454334259033e-01 3.610110282897949219e-01 -9.576606005430221558e-02 3.904269635677337646e-01 2.807033620774745941e-02 -1.634043157100677490e-01 3.252382203936576843e-02 3.064346611499786377e-01 9.247501380741596222e-03 1.307759135961532593e-01 -5.590148642659187317e-02 7.182478159666061401e-02 7.049517333507537842e-02
1.051103621721267700e-01 -2.664769887924194336e-01 1.982427835464477539e-01 2.341056428849697113e-02 -2.965273521840572357e-02 -3.451379761099815369e-02 1.205913349986076355e-02 2.143723368644714355e-01 1.556914299726486206e-01 4.085088148713111877e-02 -8.165298402309417725e-02 5.384800955653190613e-02 1.703602820634841919e-02 2.829269468784332275e-01 1.125475913286209106e-01 7.738820277154445648e-03 -3.377141952514648438e-01 1.684740558266639709e-02 9.596125781536102295e-02 3.206495568156242371e-02 2.826711833477020264e-01 5.881811678409576416e-02 5.201563984155654907e-02 1.658870372921228409e-03 -8.448568731546401978e-02 1.513269096612930298e-01 3.409273922443389893e-01 -2.679733932018280029e-01 5.149841308593750000e-01 -1.053826604038476944e-02 -5.432568117976188660e-02 6.625629961490631104e-02
5.484522506594657898e-02 -4.009745717048645020e-01 -2.882077097892761230e-01 -4.747581109404563904e-02 -3.007550537586212158e-01 -2.959212958812713623e-01 -9.439279139041900635e-02 3.456338644027709961e-01 9.496571123600006104e-02 -8.945364505052566528e-02 2.114564925432205200e-01 -1.038716547191143036e-02 1.569035351276397705e-01 1.845266669988632202e-01 -4.825277626514434814e-02 -1.565796881914138794e-01 -1.425196509808301926e-02 1.646160185337066650e-01 1.060737818479537964e-01 4.207610338926315308e-02 1.253774613142013550e-01 -4.486622288823127747e-02 2.345652133226394653e-02 -2.531458735466003418e-01 -1.868116483092308044e-02 8.269019424915313721e-02 -2.436128631234169006e-02 -8.396824449300765991e-02 9.973647445440292358e-02 3.656807839870452881e-01 7.925261557102203369e-02 -9.833997488021850586e-02
1.559826582670211792e-01 -1.622944623231887817e-01 -4.880693554878234863e-02 5.935650691390037537e-02 -9.996429085731506348e-02 -3.914872109889984131e-01 1.958387196063995361e-01 -5.000801011919975281e-02 1.253160387277603149e-01 -3.169513642787933350e-01 -2.521931566298007965e-02 2.560620903968811035e-01 -7.983063161373138428e-02 2.978482246398925781e-01 3.182602822780609131e-01 -1.634210199117660522e-01 1.820742785930633545e-01 -5.796953663229942322e-02 2.689329981803894043e-01 -1.024941354990005493e-01 6.435787305235862732e-03 5.381933972239494324e-02 2.309813946485519409e-01 1.460714340209960938e-01 -4.874670505523681641e-02 -2.928671054542064667e-02 -1.616322845220565796e-01 -2.509388327598571777e-02 1.852319538593292236e-01 2.457167953252792358e-01 2.770714834332466125e-02 1.070264652371406555e-01
1.673050075769424438e-01 -2.094862908124923706e-01 -3.169583976268768311e-01 -7.196673750877380371e-02 6.557948142290115356e-02 -3.621811270713806152e-01 -5.545037612318992615e-02 -7.344105094671249390e-02 2.701380848884582520e-01 -1.731248348951339722e-01 1.038489397615194321e-02 7.736775279045104980e-02 5.818097665905952454e-02 3.269970789551734924e-02 -1.078322529792785645e-01 3.042605519294738770e-01 -1.811647117137908936e-01 -1.900397427380084991e-02 1.521981358528137207e-01 2.476671896874904633e-02 -2.057875394821166992e-01 -5.252169817686080933e-02 3.053228557109832764e-01 1.672986447811126709e-01 -2.235778272151947021e-01 6.115633249282836914e-02 6.967521458864212036e-02 -1.133840680122375488e-01 3.190109133720397949e-01 2.233989685773849487e-01 -4.090804234147071838e-02 1.130403503775596619e-01
6.669874489307403564e-02 -3.819597363471984863e-01 -2.294792979955673218e-01 2.696574665606021881e-02 -2.912777662277221680e-01 2.944024093449115753e-02 7.204045541584491730e-03 -5.924211069941520691e-02 2.579688131809234619e-01 5.356678739190101624e-02 -2.081628888845443726e-02 -3.380904495716094971e-01 3.688972070813179016e-02 -3.973679989576339722e-02 -1.144927218556404114e-01 1.258478760719299316e-01 -3.780186474323272705e-01 1.629330962896347046e-01 -1.472251582890748978e-02 -1.163103803992271423e-01 8.526860922574996948e-02 -2.539128065109252930e-02 4.485012590885162354e-02 -2.787323892116546631e-01 3.745368123054504395e-02 3.993388731032609940e-03 -3.256292939186096191e-01 -6.829750537872314453e-02 7.864956557750701904e-02 2.743707597255706787e-01 1.132730171084403992e-01 1.171951964497566223e-01
2.020850032567977905e-01 -2.044691890478134155e-01 -2.282395772635936737e-02 1.850637644529342651e-01 -1.692562699317932129e-01 -2.969277203083038330e-01 -2.761733159422874451e-02 -2.766548395156860352e-01 -1.111277863383293152e-01 -6.691898405551910400e-02 4.199108108878135681e-02 7.756590843200683594e-02 -7.999363541603088379e-02 2.890219725668430328e-02 1.497424989938735962e-01 -3.401359617710113525e-01 6.806039810180664062e-02 3.440279364585876465e-01 6.967728585004806519e-02 -2.605345658957958221e-02 1.011125072836875916e-01 -2.294601649045944214e-01 3.009211421012878418e-01 1.319118496030569077e-02 -1.560388505458831787e-01 -3.527861088514328003e-02 4.810933023691177368e-02 -1.904274821281433105e-01 3.624354898929595947e-01 1.930339187383651733e-01 4.708546772599220276e-02 3.715182840824127197e-02
-2.008791118860244751e-01 -3.711879551410675049e-01 3.914257884025573730e-02 8.356759697198867798e-02 -8.110123127698898315e-02 -2.169235497713088989e-01 2.194490432739257812e-01 1.142820119857788086e-01 1.604917645454406738e-02 1.224751472473144531e-01 -5.462905392050743103e-03 3.479412496089935303e-01 1.193719133734703064e-01 1.027705967426300049e-01 1.948545873165130615e-01 1.654507070779800415e-01 -7.809633016586303711e-02 -6.991428136825561523e-02 1.693224608898162842e-01 -2.250905781984329224e-01 1.368192881345748901e-01 -2.773790359497070312e-01 3.465544059872627258e-02 1.432229671627283096e-02 4.281129688024520874e-02 2.186955884099006653e-02 -2.524572014808654785e-01 1.347947567701339722e-01 4.296238720417022705e-01 -1.110190004110336304e-01 -5.844436213374137878e-02 -8.650653995573520660e-03
1.445501893758773804e-01 -1.995368301868438721e-01 -1.287256777286529541e-01 -1.305173039436340332e-01 -7.623584568500518799e-02 -3.768950402736663818e-01 1.030997093766927719e-02 -3.277713805437088013e-02 7.344046980142593384e-02 -2.882681787014007568e-01 1.024853065609931946e-01 2.291040122509002686e-01 -2.003095895051956177e-01 1.187059879302978516e-01 1.060289964079856873e-01 1.863662004470825195e-01 -3.482460230588912964e-02 -1.753473728895187378e-01 4.739664122462272644e-02 -1.406659930944442749e-01 -7.802309095859527588e-02 -3.881431743502616882e-02 7.026935368776321411e-02 -6.056666374206542969e-02 -9.630110859870910645e-02 6.674410402774810791e-02 8.127695322036743164e-02 -8.078231476247310638e-03 5.913701653480529785e-01 1.729801893234252930e-01 1.616412401199340820e-01 -9.277798235416412354e-02
1.679373234510421753e-01 -2.070984393358230591e-01 -2.811130322515964508e-02 2.202029079198837280e-01 -1.164296343922615051e-01 -2.010326273739337921e-02 -9.385050088167190552e-02 -1.079381778836250305e-01 4.246543347835540771e-01 -1.719981282949447632e-01 -7.613226771354675293e-02 3.804759681224822998e-02 -4.987936094403266907e-02 2.326789647340774536e-01 1.508436203002929688e-01 1.874496787786483765e-01 3.111132234334945679e-02 1.570419073104858398e-01 4.549040272831916809e-02 -1.296129375696182251e-01 3.051601946353912354e-01 7.030681520700454712e-02 8.531293831765651703e-03 1.500625312328338623e-01 -2.657604217529296875e-01 3.856578469276428223e-01 -1.458605006337165833e-02 -6.668124347925186157e-02 2.869799435138702393e-01 -5.438457429409027100e-02 -5.167502164840698242e-02 1.907107681035995483e-01
4.118898883461952209e-02 -3.600505590438842773e-01 -4.030106961727142334e-01 1.630099713802337646e-01 -1.561940312385559082e-01 -1.658187061548233032e-01 -5.574929341673851013e-02 7.989272475242614746e-02 -1.161303222179412842e-01 5.326041579246520996e-02 -3.992461040616035461e-02 1.169692501425743103e-01 6.378142628818750381e-03 1.357244253158569336e-01 7.093096524477005005e-02 3.159342110157012939e-01 1.913999170064926147e-01 -2.171056866645812988e-01 1.477447003126144409e-01 -1.649583727121353149e-01 3.149579167366027832e-01 -1.627185791730880737e-01 1.866637766361236572e-01 -2.054900377988815308e-01 3.623417392373085022e-02 -1.908414810895919800e-02 -1.298471093177795410e-01 2.230883091688156128e-01 2.324724569916725159e-02 1.287166029214859009e-01 -1.463605314493179321e-01 1.449076235294342041e-01
-9.803567826747894287e-02 -2.807197570800781250e-01 -4.566697776317596436e-02 -6.087914109230041504e-02 -1.481965184211730957e-01 -2.107764184474945068e-01 2.050644010305404663e-01 -2.755369432270526886e-02 -1.087267473340034485e-01 2.631161212921142578e-01 -1.830660551786422729e-02 2.999358177185058594e-01 1.467308402061462402e-01 3.397101908922195435e-02 2.404535561800003052e-01 1.880755275487899780e-01 -1.576764881610870361e-01 7.015474140644073486e-02 7.065186649560928345e-02 -2.165614068508148193e-01 1.215006560087203979e-01 -2.184239178895950317e-01 1.431215405464172363e-01 -6.266988813877105713e-02 1.165040954947471619e-01 9.318254142999649048e-02 -3.486288189888000488e-01 7.754948735237121582e-02 3.426828086376190186e-01 -1.505598127841949463e-01 -2.213049829006195068e-01 -4.389601945877075195e-02
-1.839320212602615356e-01 -3.125655949115753174e-01 -1.558845788240432739e-01 -1.180881708860397339e-01 -5.149324610829353333e-02 1.468423008918762207e-01 -1.164461225271224976e-01 -1.787542253732681274e-01 2.260504988953471184e-03 -1.620173305273056030e-01 -2.360668927431106567e-01 -1.075138226151466370e-01 -2.607724070549011230e-01 4.031219184398651123e-01 6.629034876823425293e-02 4.841509461402893066e-02 -2.473670244216918945e-01 9.525983780622482300e-02 2.820837497711181641e-01 -1.170766949653625488e-01 1.081646084785461426e-01 3.511808067560195923e-02 4.172776341438293457e-01 -1.335803866386413574e-01 -5.744577571749687195e-02 -6.704915780574083328e-03 1.044848561286926270e-01 -4.440342262387275696e-02 -9.159490466117858887e-03 1.375106871128082275e-01 -1.184473708271980286e-01 1.096070855855941772e-01
2.444698214530944824e-01 -1.719468086957931519e-01 3.541341423988342285e-02 8.786366879940032959e-02 -3.357088863849639893e-01 -1.396661698818206787e-01 1.034274026751518250e-01 -1.494135260581970215e-01 3.117589950561523438e-01 2.537516355514526367e-01 3.218520805239677429e-02 -2.677141129970550537e-01 5.729129537940025330e-02 2.093959897756576538e-01 -3.874922171235084534e-02 -1.055661439895629883e-01 -1.067723631858825684e-01 4.441829025745391846e-02 3.490460291504859924e-02 -1.057488769292831421e-01 7.619923353195190430e-02 3.926874697208404541e-02 -1.332334941253066063e-03 -4.009419679641723633e-01 -1.675845384597778320e-01 1.555741019546985626e-02 -1.404571160674095154e-02 -1.041966676712036133e-01 1.926290541887283325e-01 3.533483147621154785e-01 -2.051061838865280151e-01 -7.149588316679000854e-02
2.427314817905426025e-01 -2.322419732809066772e-01 -1.304619610309600830e-01 2.167541384696960449e-01 7.796575129032135010e-02 -1.866646856069564819e-01 -1.390976924449205399e-02 1.072614416480064392e-01 2.243002690374851227e-02 1.677958108484745026e-02 -4.489588364958763123e-02 1.838034987449645996e-01 3.200933337211608887e-02 -2.737822197377681732e-02 4.393913224339485168e-02 1.303953491151332855e-02 9.094733744859695435e-02 3.564625978469848633e-01 8.247535675764083862e-02 1.261295974254608154e-01 1.291145533323287964e-01 -2.089745700359344482e-01 4.372435510158538818e-01 -2.690397202968597412e-01 -2.286791428923606873e-02 -5.464988946914672852e-02 -1.095893979072570801e-01 -2.610343322157859802e-02 2.959625124931335449e-01 2.098849117755889893e-01 3.164779543876647949e-01 -1.024366077035665512e-02
1.130054518580436707e-01 -1.519570350646972656e-01 -2.241498082876205444e-01 1.199167445302009583e-01 -2.419645637273788452e-01 4.028638452291488647e-02 2.058721631765365601e-01 2.123448401689529419e-01 1.031289175152778625e-01 -9.013810008764266968e-02 -1.017714664340019226e-01 3.417537808418273926e-01 1.289248317480087280e-01 1.516711115837097168e-01 -1.006499901413917542e-01 7.798635959625244141e-02 7.755069434642791748e-02 5.297687277197837830e-02 2.543343305587768555e-01 -3.243893682956695557e-01 1.514057368040084839e-01 1.170923188328742981e-01 1.139870285987854004e-01 -1.706509143114089966e-01 1.775812804698944092e-01 -8.207344263792037964e-02 -1.792722642421722412e-01 2.309618443250656128e-01 3.222098946571350098e-01 7.743981480598449707e-02 -2.400846332311630249e-01 -3.777205944061279297e-02
1.269304472953081131e-02 -1.413887739181518555e-01 -5.539137125015258789e-02 3.034180589020252228e-02 -1.541162580251693726e-01 -2.170041501522064209e-01 3.435300290584564209e-01 2.012537121772766113e-01 3.564625382423400879e-01 -3.237396478652954102e-01 -1.501838676631450653e-02 1.891202628612518311e-01 7.267799228429794312e-02 8.807352185249328613e-02 1.875389367341995239e-01 -1.162217557430267334e-01 -1.360131353139877319e-01 2.182127535343170166e-01 1.386408507823944092e-01 -1.276715248823165894e-01 2.193736881017684937e-01 -1.524256020784378052e-01 2.065672725439071655e-01 -2.148519307374954224e-01 -8.059330284595489502e-02 1.556357741355895996e-01 -2.446665167808532715e-01 4.944914579391479492e-02 -1.606896221637725830e-01 8.973678946495056152e-02 -1.376682519912719727e-01 9.612421691417694092e-02
1.865066587924957275e-01 -7.163513451814651489e-02 -1.093951016664505005e-01 4.420991986989974976e-02 -1.272054016590118408e-01 -1.111113354563713074e-01 4.487758502364158630e-03 6.622055917978286743e-02 -3.432887420058250427e-02 1.232272163033485413e-01 -1.013343259692192078e-01 1.191048324108123779e-01 1.188558787107467651e-01 -1.187485549598932266e-02 1.432411023415625095e-03 -1.116154491901397705e-01 6.922196596860885620e-02 1.616402715444564819e-01 3.003903031349182129e-01 1.218480244278907776e-01 2.098231464624404907e-01 8.802058547735214233e-02 5.101577639579772949e-01 2.093903347849845886e-02 -1.056788191199302673e-01 2.691388130187988281e-01 -2.500850856304168701e-01 -9.002201259136199951e-02 3.954553902149200439e-01 2.368857115507125854e-01 1.745266169309616089e-01 9.326912113465368748e-04
7.138185948133468628e-02 -1.889578253030776978e-01 -3.236801922321319580e-01 9.716894477605819702e-03 7.693117111921310425e-02 8.079503476619720459e-02 2.314870208501815796e-01 -3.582561016082763672e-01 3.182250857353210449e-01 8.921597898006439209e-02 -1.390439420938491821e-01 3.484820127487182617e-01 -1.257195137441158295e-02 3.874332085251808167e-02 2.848104536533355713e-01 -4.803751409053802490e-02 4.578654095530509949e-02 9.224921464920043945e-02 -4.173130542039871216e-02 -2.522292314097285271e-03 2.336151450872421265e-01 -1.519419997930526733e-01 2.533754706382751465e-01 -1.171469688415527344e-01 1.990291625261306763e-01 1.072967723011970520e-01 -4.999788012355566025e-03 4.564806073904037476e-02 5.110888555645942688e-02 2.895178198814392090e-01 4.973710700869560242e-02 -1.216281503438949585e-01
1.449608057737350464e-01 -5.862692743539810181e-02 -1.881635934114456177e-01 -9.770567528903484344e-03 -2.966533601284027100e-01 2.480312064290046692e-02 1.878079921007156372e-01 2.273243665695190430e-01 3.869487345218658447e-01 5.001144949346780777e-03 -2.097313255071640015e-01 -1.130830571055412292e-01 2.208594419062137604e-02 -2.052935063838958740e-01 7.998256385326385498e-02 1.736825704574584961e-01 -4.779191315174102783e-02 -1.738514751195907593e-02 1.369213014841079712e-01 -1.006615236401557922e-01 3.019069135189056396e-01 -2.756046354770660400e-01 3.853948712348937988e-01 -1.817016489803791046e-02 -1.976720243692398071e-01 1.377423666417598724e-02 2.515105307102203369e-01 -2.947049960494041443e-02 7.525658607482910156e-02 4.149228334426879883e-02 -4.475565627217292786e-02 -1.361848860979080200e-01
7.115010917186737061e-02 -1.981096714735031128e-01 4.536333307623863220e-02 1.567773669958114624e-01 -2.869254052639007568e-01 -2.769131660461425781e-01 2.992067039012908936e-01 -2.649241872131824493e-02 2.104906737804412842e-01 -1.572474390268325806e-01 1.129484400153160095e-01 2.189652770757675171e-01 1.167612615972757339e-02 -1.999787613749504089e-02 -2.803162671625614166e-02 -6.934159994125366211e-02 -8.443076908588409424e-02 2.130064964294433594e-01 5.550424754619598389e-02 -3.071182370185852051e-01 6.882412708364427090e-04 7.925751060247421265e-02 4.325975477695465088e-01 -1.951974183320999146e-01 -2.411155551671981812e-01 1.707435250282287598e-01 1.900189742445945740e-02 1.242701858282089233e-01 8.323802612721920013e-03 6.724179536104202271e-02 -2.238209545612335205e-01 6.888243556022644043e-02
9.125457704067230225e-02 -2.786236107349395752e-01 -2.930171415209770203e-02 -1.405311822891235352e-01 -3.012956976890563965e-01 -1.493643224239349365e-01 1.209412291646003723e-01 -6.898590177297592163e-02 3.663653731346130371e-01 2.933615446090698242e-01 6.753744930028915405e-02 1.423605345189571381e-02 -1.697776615619659424e-01 2.181829214096069336e-01 4.990282654762268066e-02 9.838400036096572876e-02 -3.173108696937561035e-01 1.622295975685119629e-01 3.231148719787597656e-01 5.681635439395904541e-02 1.684807091951370239e-01 1.042203418910503387e-02 -1.021701917052268982e-01 -1.588028818368911743e-01 9.927558898925781250e-02 -2.786201657727360725e-03 -3.586926823118119501e-06 1.361180245876312256e-01 -2.155963890254497528e-02 2.393480241298675537e-01 -2.494410872459411621e-01 1.267621014267206192e-02
2.371849268674850464e-01 -2.213710248470306396e-01 -1.054788827896118164e-01 3.552312254905700684e-01 1.031757369637489319e-01 -1.147033423185348511e-01 1.145272850990295410e-01 2.187639623880386353e-01 2.404431067407131195e-02 1.510905772447586060e-01 -1.642056852579116821e-01 2.268034033477306366e-02 1.137953549623489380e-01 -6.252155872061848640e-04 8.768822997808456421e-02 1.507358998060226440e-01 5.475400760769844055e-02 1.275372356176376343e-01 1.072335392236709595e-01 5.535958334803581238e-03 1.928344815969467163e-01 -1.403888463973999023e-01 3.292272090911865234e-01 -4.522658511996269226e-02 -1.962174028158187866e-01 -9.813795797526836395e-03 -2.343925237655639648e-01 -3.523301100358366966e-03 4.526425302028656006e-01 1.629463434219360352e-01 2.240747511386871338e-01 7.129101455211639404e-02
7.529572397470474243e-02 -3.906126320362091064e-01 5.208759009838104248e-02 7.988858968019485474e-02 -2.805557847023010254e-01 -3.045475780963897705e-01 -1.493697464466094971e-01 1.159629821777343750e-01 -5.433779954910278320e-02 2.166185379028320312e-01 2.542450465261936188e-02 -1.859776079654693604e-01 8.672792464494705200e-02 1.724169999361038208e-01 1.888171583414077759e-01 1.791775375604629517e-01 -6.386435776948928833e-02 5.321703106164932251e-02 2.999312877655029297e-01 -1.244318112730979919e-01 2.506333291530609131e-01 4.560438916087150574e-02 1.067194063216447830e-02 -2.604176402091979980e-01 1.288753151893615723e-01 4.605131968855857849e-02 -2.089223414659500122e-01 9.076663851737976074e-02 6.724300235509872437e-02 2.624396383762359619e-01 1.209255158901214600e-01 -1.774957478046417236e-01
1.463355720043182373e-01 -1.321075558662414551e-01 -7.192801684141159058e-02 -3.490747511386871338e-02 -1.669836491346359253e-01 1.664863675832748413e-01 -3.429858013987541199e-02 -3.900631666183471680e-01 -5.865832325071096420e-03 -2.059656232595443726e-01 -2.949253618717193604e-01 1.754539310932159424e-01 1.448636353015899658e-01 7.034651190042495728e-02 -3.373231738805770874e-02 1.852974481880664825e-02 -9.016991406679153442e-02 -2.084165997803211212e-02 3.022940829396247864e-02 6.065373122692108154e-02 4.799306690692901611e-01 -2.575964331626892090e-01 2.929783463478088379e-01 -1.046252399682998657e-01 1.306013613939285278e-01 1.298106908798217773e-01 1.271800696849822998e-01 1.087136566638946533e-01 1.834333389997482300e-01 4.919636622071266174e-02 2.200584709644317627e-01 7.178612053394317627e-02
2.675528824329376221e-01 -2.298483103513717651e-01 -1.604820489883422852e-01 7.804398983716964722e-02 -2.295470833778381348e-01 -2.771838009357452393e-01 1.225129663944244385e-01 3.759486973285675049e-02 3.310613632202148438e-01 3.173423409461975098e-01 1.773107238113880157e-02 -1.076378375291824341e-01 -3.997931256890296936e-02 2.169579416513442993e-01 4.665270447731018066e-03 2.305811047554016113e-01 -1.406410485506057739e-01 2.076742202043533325e-01 1.320570409297943115e-01 -1.222307980060577393e-01 1.445551812648773193e-01 9.880537539720535278e-02 -6.027792766690254211e-02 -1.842501759529113770e-01 8.108910173177719116e-02 8.015887439250946045e-02 1.116502061486244202e-01 2.235161811113357544e-01 -7.267642021179199219e-02 3.308980464935302734e-01 -1.400761008262634277e-01 1.941152848303318024e-02
1.286802887916564941e-01 1.004951372742652893e-01 -2.929565310478210449e-01 9.649486839771270752e-02 -2.693067789077758789e-01 -1.086953505873680115e-01 1.240848451852798462e-01 6.639619171619415283e-02 4.364751279354095459e-01 -9.506012499332427979e-02 1.843516230583190918e-01 -1.683915220201015472e-02 7.427975535392761230e-02 -8.505751192569732666e-02 9.736276417970657349e-02 7.016077637672424316e-02 6.916444003582000732e-02 5.339775234460830688e-02 2.860039770603179932e-01 -2.857543230056762695e-01 1.285841017961502075e-01 -1.711722165346145630e-01 -5.241236463189125061e-02 -1.953091472387313843e-01 -8.483721315860748291e-02 -5.148408561944961548e-02 1.055350378155708313e-01 -2.056790292263031006e-01 3.318049311637878418e-01 1.408808976411819458e-01 -5.473712086677551270e-02 2.429972887039184570e-01
6.425798684358596802e-02 -2.973987758159637451e-01 -6.538415700197219849e-02 -3.535669445991516113e-01 -5.256291627883911133e-01 -1.471656709909439087e-01 -1.164902895689010620e-01 -2.830851636826992035e-02 7.684860378503799438e-02 -1.066359728574752808e-01 -3.388094156980514526e-02 -2.682145684957504272e-03 1.235298067331314087e-01 1.466275155544281006e-01 1.541003882884979248e-01 1.200055852532386780e-01 -2.048062346875667572e-02 1.238866746425628662e-01 2.642403841018676758e-01 -1.305266618728637695e-01 2.418930232524871826e-01 -1.901200860738754272e-01 1.621629446744918823e-01 6.983223557472229004e-02 -3.664350137114524841e-02 4.550597071647644043e-02 -2.316713184118270874e-01 1.271634083241224289e-02 7.159391045570373535e-02 1.653275042772293091e-01 1.541199684143066406e-01 -1.748374402523040771e-01
2.925458252429962158e-01 -8.254355937242507935e-02 -1.296749114990234375e-01 -1.798521727323532104e-02 -5.672478303313255310e-02 -2.705048955976963043e-02 2.970980107784271240e-01 5.294922366738319397e-02 3.440721929073333740e-01 2.525720298290252686e-01 -1.635152846574783325e-01 -1.960599124431610107e-01 5.351575836539268494e-02 1.106445491313934326e-01 1.822341978549957275e-01 1.027481164783239365e-02 -5.362252518534660339e-02 -6.090368330478668213e-02 2.271202951669692993e-01 8.739537559449672699e-03 1.888267993927001953e-01 -1.694775223731994629e-01 2.581790387630462646e-01 -3.128072023391723633e-01 -2.239234149456024170e-01 -2.005824744701385498e-01 -1.055965200066566467e-01 1.774040311574935913e-01 -2.950961701571941376e-02 2.311303913593292236e-01 -1.430299431085586548e-01 6.923335790634155273e-02
4.055767357349395752e-01 -2.224760800600051880e-01 1.071560308337211609e-01 -6.405415013432502747e-03 -1.904470622539520264e-01 -8.976273238658905029e-02 -1.105678901076316833e-01 3.343979269266128540e-02 4.421747028827667236e-01 4.935506731271743774e-02 -1.388463526964187622e-01 -2.412121444940567017e-01 9.809726476669311523e-02 1.167550683021545410e-01 4.048388823866844177e-02 -1.673945970833301544e-02 -2.127033919095993042e-01 5.705088749527931213e-02 5.022811144590377808e-02 -2.201871760189533234e-02 1.134477481245994568e-01 -1.407745182514190674e-01 1.500059217214584351e-01 -3.266806304454803467e-01 4.975876305252313614e-03 1.226326152682304382e-01 -1.195062100887298584e-01 7.121825218200683594e-02 -1.462470293045043945e-01 3.311013579368591309e-01 1.833821088075637817e-01 6.123610958456993103e-02
1.916423290967941284e-01 -1.481146514415740967e-01 -1.435457076877355576e-02 6.883437931537628174e-02 -6.727092713117599487e-02 -2.598151564598083496e-01 1.242529600858688354e-01 -1.239130645990371704e-02 -3.773570060729980469e-02 -1.119402125477790833e-01 -1.453365087509155273e-01 2.779458649456501007e-02 1.438949257135391235e-01 1.948368549346923828e-01 3.403753340244293213e-01 -1.318842023611068726e-01 -1.387804895639419556e-01 3.783304477110505104e-03 3.433675467967987061e-01 2.893607690930366516e-02 1.565589569509029388e-02 -2.450696974992752075e-01 -1.110189408063888550e-02 6.990967690944671631e-02 -1.031500175595283508e-01 -7.650534808635711670e-02 2.505542039871215820e-01 2.000644505023956299e-01 2.048816084861755371e-01 1.114611923694610596e-01 -4.132664203643798828e-01 2.705375254154205322e-01
1.197576001286506653e-01 -4.351375102996826172e-01 -5.872790142893791199e-02 4.759525135159492493e-02 1.076883226633071899e-01 -1.026839837431907654e-01 2.228074073791503906e-01 -1.660310477018356323e-01 3.183332979679107666e-01 -4.094332084059715271e-02 2.434167824685573578e-02 6.276402622461318970e-02 -1.467034220695495605e-01 -1.245078742504119873e-01 9.113068878650665283e-02 -8.408744633197784424e-02 -2.968648262321949005e-02 -1.310107707977294922e-01 -1.525985635817050934e-02 -1.893512010574340820e-01 6.767421960830688477e-02 -7.389222085475921631e-02 3.428280949592590332e-01 -1.109756752848625183e-01 -3.288589790463447571e-02 1.641337275505065918e-01 1.792527851648628712e-03 4.065510928630828857e-01 5.909992381930351257e-02 2.263823449611663818e-01 -2.207400053739547729e-01 -2.012719660997390747e-01
2.247920632362365723e-02 -2.187208831310272217e-01 -1.512712705880403519e-02 -8.468704670667648315e-02 -2.286937832832336426e-01 -1.970861852169036865e-01 -1.029973924160003662e-01 2.249336242675781250e-01 -1.813326217234134674e-02 -7.227273285388946533e-02 -4.809368029236793518e-02 1.562271267175674438e-01 1.493617445230484009e-01 2.648059427738189697e-01 1.110176295042037964e-01 -9.012414515018463135e-02 -2.936985194683074951e-01 -2.706769108772277832e-02 1.031512916088104248e-01 -1.110620424151420593e-01 2.301262021064758301e-01 9.805897716432809830e-04 1.250983774662017822e-02 -3.505490124225616455e-01 -1.245496049523353577e-01 -5.415156856179237366e-02 3.116133511066436768e-01 -2.383607029914855957e-01 4.039308428764343262e-01 -1.324367672204971313e-01 -1.079043000936508179e-02 8.724126964807510376e-02
4.866153467446565628e-03 -3.199112415313720703e-01 -6.647387053817510605e-03 -1.401199698448181152e-01 -1.033796817064285278e-01 7.522249966859817505e-02 9.757117927074432373e-02 -2.694672048091888428e-01 9.732628613710403442e-02 9.112213551998138428e-02 -1.433087736368179321e-01 -1.733845174312591553e-01 4.842625930905342102e-02 1.259587407112121582e-01 -9.124832600355148315e-02 7.041277736425399780e-02 -3.456225395202636719e-01 -2.279236167669296265e-01 1.804812550544738770e-01 5.008798465132713318e-02 2.945899367332458496e-01 8.408238179981708527e-03 1.157373636960983276e-01 -3.534994423389434814e-01 1.715720258653163910e-02 -2.337512820959091187e-01 -1.798642128705978394e-01 -2.238155603408813477e-01 2.770509123802185059e-01 1.334669440984725952e-01 -6.719546020030975342e-02 -1.069815978407859802e-01
3.963726162910461426e-01 9.009453351609408855e-04 2.540857065469026566e-03 2.398570179939270020e-01 -3.587258756160736084e-01 -2.787476181983947754e-01 6.211118772625923157e-02 -3.573321178555488586e-02 3.077057003974914551e-01 -2.307381294667720795e-02 -4.997051879763603210e-02 5.504268407821655273e-02 9.630574285984039307e-02 5.811315774917602539e-02 1.795570850372314453e-01 -2.819873020052909851e-02 -5.854943394660949707e-02 1.931183785200119019e-01 1.521644890308380127e-01 8.471466600894927979e-02 2.502641081809997559e-01 -1.663500815629959106e-01 1.935306638479232788e-01 -1.316250115633010864e-01 1.068710833787918091e-01 -1.087265610694885254e-01 3.741655498743057251e-02 1.590578407049179077e-01 -1.795998588204383850e-02 1.094242930412292480e-01 -2.553910613059997559e-01 -2.894839942455291748e-01
-2.167254984378814697e-01 -1.367414444684982300e-01 -2.891401052474975586e-01 -1.710882037878036499e-01 -1.884800195693969727e-01 1.363879740238189697e-01 2.145045548677444458e-01 -1.973364353179931641e-01 1.612773984670639038e-01 -3.965461160987615585e-03 -5.256782099604606628e-02 2.034455835819244385e-01 1.406926810741424561e-01 9.402428567409515381e-02 7.824854552745819092e-02 1.253484040498733521e-01 -3.294660449028015137e-01 -2.077587135136127472e-02 -1.162872016429901123e-01 -6.151601672172546387e-03 2.301848232746124268e-01 -2.893293499946594238e-01 2.075325697660446167e-01 -3.698732703924179077e-02 2.247686088085174561e-01 7.366143167018890381e-02 1.869885325431823730e-01 8.956190943717956543e-02 1.749347299337387085e-01 2.746264338493347168e-01 -4.953937232494354248e-02 2.250448614358901978e-01
1.381741911172866821e-01 -1.007784754037857056e-01 8.384116739034652710e-02 1.604955941438674927e-01 -2.038748711347579956e-01 -1.279295384883880615e-01 2.699497342109680176e-01 2.456129156053066254e-02 2.566884756088256836e-01 -2.259874641895294189e-01 9.897747635841369629e-02 1.768665909767150879e-01 -5.237875878810882568e-02 -2.547174878418445587e-02 -2.037588506937026978e-02 -3.418605029582977295e-02 -1.919375807046890259e-01 2.430893331766128540e-01 1.925895176827907562e-02 -3.191524744033813477e-01 5.249587446451187134e-02 9.655785746872425079e-03 4.922973215579986572e-01 -2.510173022747039795e-01 -1.910466998815536499e-01 1.195394545793533325e-01 -4.716192558407783508e-02 2.305551767349243164e-01 3.481876046862453222e-04 1.075981035828590393e-01 -1.349830776453018188e-01 3.462733328342437744e-02
2.351793646812438965e-01 -4.121629297733306885e-01 -1.082101017236709595e-01 2.355124503374099731e-01 -1.350001990795135498e-01 -7.795701920986175537e-02 1.276134699583053589e-01 -6.866446137428283691e-02 6.163012981414794922e-02 -3.881596401333808899e-02 -6.011624261736869812e-02 1.566276699304580688e-01 2.525633275508880615e-01 -1.022186130285263062e-01 1.183217093348503113e-01 1.284524053335189819e-02 -1.876750886440277100e-01 -2.271144390106201172e-01 1.749011278152465820e-01 -1.963632404804229736e-01 2.138433791697025299e-02 -1.080070715397596359e-02 4.091188013553619385e-01 -7.050603628158569336e-02 5.703194811940193176e-02 -3.977323696017265320e-02 -4.048414528369903564e-01 -4.710694774985313416e-02 1.602897346019744873e-01 -7.292245328426361084e-02 -8.580981940031051636e-02 4.777485132217407227e-02
8.540628105401992798e-02 -1.025765165686607361e-01 -3.521000444889068604e-01 -1.794886589050292969e-01 -1.136377453804016113e-01 6.387729942798614502e-02 2.078485339879989624e-01 -2.944041602313518524e-02 3.623524010181427002e-01 1.126706451177597046e-01 -1.327591836452484131e-01 2.785095870494842529e-01 -6.191890314221382141e-02 3.174319267272949219e-01 -2.914632856845855713e-01 1.229107081890106201e-01 -2.019791603088378906e-01 -2.719553932547569275e-02 9.124568849802017212e-02 7.383970916271209717e-02 1.888804137706756592e-01 -6.825454533100128174e-02 1.615499705076217651e-01 -1.132308095693588257e-01 -1.092636808753013611e-01 -1.732796430587768555e-01 6.195565685629844666e-02 -6.971940398216247559e-02 1.941324472427368164e-01 1.911527514457702637e-01 2.461686283349990845e-01 -3.214650228619575500e-02
-1.289774775505065918e-01 -1.802738606929779053e-01 -2.567196786403656006e-01 1.545083224773406982e-01 -1.740130223333835602e-02 1.407358646392822266e-01 -1.398683935403823853e-01 -5.204532667994499207e-02 2.553458213806152344e-01 -4.576764628291130066e-02 -9.040225297212600708e-02 -1.444669365882873535e-01 -2.181322276592254639e-01 4.224593043327331543e-01 2.377614080905914307e-01 -9.134295582771301270e-02 1.112127527594566345e-01 7.303264737129211426e-02 2.731926739215850830e-01 -1.037457510828971863e-01 1.618807762861251831e-01 8.950269222259521484e-02 3.490057587623596191e-01 -2.171761989593505859e-01 -2.016292065382003784e-01 8.241365104913711548e-02 2.517179213464260101e-02 2.467720024287700653e-02 2.064809016883373260e-02 1.626048237085342407e-01 -1.689463853836059570e-01 -1.451054513454437256e-01
2.143499404191970825e-01 -1.905618160963058472e-01 -1.904743351042270660e-02 -1.608438193798065186e-01 -4.880596995353698730e-01 -2.303630262613296509e-01 8.294626325368881226e-02 -1.976535320281982422e-01 5.462096258997917175e-02 -2.716320380568504333e-02 -7.408253848552703857e-02 -2.856260240077972412e-01 7.887785136699676514e-02 2.394852042198181152e-01 1.686454564332962036e-01 4.773910716176033020e-02 -8.688595890998840332e-02 -9.557875245809555054e-02 2.143924534320831299e-01 6.557396054267883301e-02 1.414828002452850342e-02 -2.399993501603603363e-02 7.289753854274749756e-02 1.169022917747497559e-01 7.650689035654067993e-02 7.727319002151489258e-02 1.473329365253448486e-01 -4.032111167907714844e-02 3.421556949615478516e-01 1.590416021645069122e-02 -7.020304352045059204e-02 -3.536798655986785889e-01
1.690611988306045532e-01 -3.023042082786560059e-01 1.309112310409545898e-01 -2.325906902551651001e-01 -2.301175445318222046e-01 -8.289162069559097290e-02 1.641733497381210327e-01 -2.995189130306243896e-01 1.412502676248550415e-01 1.155245825648307800e-01 -2.417488694190979004e-01 3.488015234470367432e-01 5.937580391764640808e-02 1.914980113506317139e-01 6.698391586542129517e-02 -2.087482064962387085e-02 -2.327441722154617310e-01 -7.252696156501770020e-02 -2.071971297264099121e-01 -2.588117681443691254e-02 1.521499305963516235e-01 -1.620787084102630615e-01 1.292313635349273682e-01 1.009677499532699585e-01 -1.110158413648605347e-01 -8.115806430578231812e-02 1.466269940137863159e-01 -1.867071241140365601e-01 2.698121070861816406e-01 1.374839842319488525e-01 4.900673776865005493e-02 1.583208739757537842e-01
1.198995187878608704e-01 -4.895921349525451660e-01 -2.015282809734344482e-01 1.203556507825851440e-01 -1.808559708297252655e-02 -2.161439806222915649e-01 1.210382431745529175e-01 7.147715240716934204e-02 3.561019599437713623e-01 -4.471788927912712097e-02 2.929434776306152344e-01 -2.201187312602996826e-01 -1.496651559136807919e-03 -3.908650949597358704e-02 2.089791595935821533e-01 1.574179381132125854e-01 -7.035338878631591797e-02 4.684212431311607361e-02 -1.419407576322555542e-01 6.545946747064590454e-02 1.372243613004684448e-01 -3.336090594530105591e-02 6.906469166278839111e-02 -1.208401396870613098e-01 4.231085255742073059e-02 1.706812828779220581e-01 1.032217070460319519e-01 -2.282035164535045624e-02 1.032315492630004883e-01 3.739784061908721924e-01 -5.803152546286582947e-02 -1.552004665136337280e-01
6.388800591230392456e-02 -1.118557676672935486e-01 -7.565469015389680862e-03 -3.073653578758239746e-01 -4.171761497855186462e-02 -7.022178918123245239e-02 1.257394850254058838e-01 -5.576529656536877155e-05 -4.738732427358627319e-02 -6.650763005018234253e-02 -1.048886999487876892e-01 2.400647848844528198e-01 -9.532111883163452148e-02 2.983633875846862793e-01 2.381074875593185425e-01 -2.045784890651702881e-01 -1.642139703035354614e-01 -4.340242221951484680e-02 3.222979009151458740e-01 -1.637988910079002380e-02 2.393710613250732422e-01 7.063022255897521973e-02 2.819432020187377930e-01 -8.406859636306762695e-02 -1.367747634649276733e-01 2.189819961786270142e-01 8.989634364843368530e-02 2.415307313203811646e-01 2.174658477306365967e-01 3.554448112845420837e-02 1.538641154766082764e-01 -3.275506198406219482e-01
1.796721071004867554e-01 -2.183489352464675903e-01 -5.939142778515815735e-02 -2.293758094310760498e-01 -1.852483451366424561e-01 -4.114524722099304199e-01 5.516857653856277466e-02 -1.192024871706962585e-01 1.379815340042114258e-01 -1.362098008394241333e-01 -1.696828752756118774e-01 2.299135178327560425e-01 -3.807725012302398682e-02 1.125082224607467651e-01 2.307536900043487549e-01 2.570295631885528564e-01 2.326128482818603516e-01 2.657548151910305023e-02 3.646479249000549316e-01 -1.887375116348266602e-01 9.887216985225677490e-02 -5.913222953677177429e-02 2.309514135122299194e-01 9.165084362030029297e-02 2.449937164783477783e-02 -2.260228991508483887e-01 1.367131769657135010e-01 -1.776258833706378937e-02 1.006814911961555481e-01 2.466065064072608948e-02 5.057594925165176392e-02 8.923677355051040649e-02
2.105397880077362061e-01 -3.020247220993041992e-01 -9.719141572713851929e-02 2.017047107219696045e-01 -1.198354363441467285e-01 -5.241354461759328842e-03 1.824963539838790894e-01 1.422828882932662964e-01 1.858351677656173706e-01 -1.845879107713699341e-01 4.830243811011314392e-02 3.387590348720550537e-01 4.956294968724250793e-02 2.952740490436553955e-01 2.698236703872680664e-02 5.000713467597961426e-02 7.689899951219558716e-02 5.082446709275245667e-02 2.321292161941528320e-01 -1.435423940420150757e-01 -1.091686785221099854e-01 -5.744779482483863831e-03 1.764115244150161743e-01 -5.110627412796020508e-02 3.511879742145538330e-01 1.144745796918869019e-01 -1.398712098598480225e-01 2.702455818653106689e-01 2.289164662361145020e-01 9.923968464136123657e-02 -2.072188407182693481e-01 -7.015743851661682129e-02
4.369919770397245884e-04 -1.875773221254348755e-01 -5.404173210263252258e-02 -2.440537214279174805e-01 -5.611496567726135254e-01 -1.656294912099838257e-01 1.460017263889312744e-01 8.928912132978439331e-02 1.065695807337760925e-01 -6.647104769945144653e-02 1.476947218179702759e-02 -1.536063402891159058e-01 1.174740046262741089e-01 1.630288660526275635e-01 6.586799025535583496e-02 3.157046735286712646e-01 -1.763056665658950806e-01 8.987391740083694458e-02 1.582676321268081665e-01 -5.459954962134361267e-02 2.537355124950408936e-01 -2.125737816095352173e-01 1.635133288800716400e-02 -7.294302433729171753e-02 -3.314036503434181213e-02 -3.593798354268074036e-02 -1.254843175411224365e-01 1.423276215791702271e-01 2.815661430358886719e-01 -2.911571413278579712e-03 1.583161503076553345e-01 -1.471472978591918945e-01
2.670144140720367432e-01 -2.450581341981887817e-01 1.619334667921066284e-01 -2.901637740433216095e-02 -1.811454296112060547e-01 -6.881663948297500610e-02 -1.345029473304748535e-01 -2.165687531232833862e-01 4.047113358974456787e-01 1.453306674957275391e-01 -1.965172290802001953e-01 -1.251102089881896973e-01 3.728167712688446045e-02 -1.538947969675064087e-01 1.235820800065994263e-01 -1.576974429190158844e-02 -1.032076478004455566e-01 2.276783585548400879e-01 1.412410587072372437e-01 1.443369686603546143e-01 2.921770513057708740e-01 -2.151977270841598511e-02 2.336193323135375977e-01 -9.157998114824295044e-02 2.486532926559448242e-02 -4.293322563171386719e-02 -2.478730306029319763e-02 1.770164966583251953e-01 7.536129653453826904e-02 3.707363903522491455e-01 -3.314408659934997559e-02 -1.690075099468231201e-01
2.559646070003509521e-01 -1.791352033615112305e-01 -1.210249662399291992e-01 -7.247245311737060547e-02 -3.672704696655273438e-01 -5.025658383965492249e-02 -2.688568830490112305e-01 -1.756773144006729126e-01 1.855604350566864014e-01 1.931337863206863403e-01 -1.920010745525360107e-01 1.836650520563125610e-01 2.033860087394714355e-01 -6.231180578470230103e-02 1.149376928806304932e-01 -1.949673295021057129e-01 -2.491639927029609680e-02 1.490658968687057495e-01 1.281446516513824463e-01 -7.405831664800643921e-02 -5.391012132167816162e-02 1.043320596218109131e-01 1.292225718498229980e-01 9.835048764944076538e-02 1.789862215518951416e-01 1.935517340898513794e-01 2.359608113765716553e-01 1.721921414136886597e-01 3.158101737499237061e-01 1.560035943984985352e-01 -1.882203668355941772e-01 -6.241311132907867432e-02
2.682247161865234375e-01 -2.494959533214569092e-01 -2.066850662231445312e-01 1.449914425611495972e-01 -1.139234676957130432e-01 5.586817860603332520e-02 -9.269702434539794922e-02 1.395216584205627441e-01 -6.493356078863143921e-02 -4.664508625864982605e-02 3.776148706674575806e-02 4.354609549045562744e-02 -1.015625745058059692e-01 -6.370758172124624252e-03 -8.136799931526184082e-02 -1.516323834657669067e-01 4.559687804430723190e-03 2.704702019691467285e-01 1.916385293006896973e-01 1.497739867772907019e-04 2.737697064876556396e-01 -4.917467478662729263e-03 4.645705223083496094e-01 -4.462699964642524719e-02 -1.009105704724788666e-02 1.317466199398040771e-01 -1.972872614860534668e-01 1.924659013748168945e-01 3.557186424732208252e-01 1.046303883194923401e-01 2.522108852863311768e-01 1.049499958753585815e-01
1.533873677253723145e-01 -3.708713650703430176e-01 -3.607605770230293274e-02 -3.354939073324203491e-02 1.214887276291847229e-01 -2.030695974826812744e-01 5.460248887538909912e-02 -1.330863982439041138e-01 -3.915579617023468018e-02 3.676467016339302063e-02 -6.353689730167388916e-02 2.249244898557662964e-01 1.971361935138702393e-01 -1.942170085385441780e-03 1.415379345417022705e-01 -6.014741212129592896e-02 1.691001355648040771e-01 -7.787957042455673218e-02 1.110800504684448242e-01 -4.993785619735717773e-01 -1.269685663282871246e-02 -1.045470461249351501e-01 4.504468739032745361e-01 -1.362794935703277588e-01 -6.431326270103454590e-02 1.433042436838150024e-01 1.336880177259445190e-01 -9.214544296264648438e-02 2.202934771776199341e-01 8.311554789543151855e-02 1.769077964127063751e-02 6.364013999700546265e-02
-2.495462447404861450e-02 -2.494154274463653564e-01 6.134275346994400024e-02 2.019191160798072815e-03 -1.806931048631668091e-01 4.822324588894844055e-02 5.889967456459999084e-02 -1.528185456991195679e-01 6.210132688283920288e-02 3.213354200124740601e-02 1.674511432647705078e-01 -2.779029905796051025e-01 -2.004274874925613403e-01 4.331985861063003540e-02 1.782315820455551147e-01 2.064677141606807709e-02 -6.568304449319839478e-02 -7.733186334371566772e-02 1.356996297836303711e-01 1.352478377521038055e-02 4.278510510921478271e-01 -9.153685718774795532e-02 1.948966532945632935e-01 -3.926031887531280518e-01 7.198154926300048828e-02 -2.147442847490310669e-01 -2.203856259584426880e-01 1.830285415053367615e-02 2.328155040740966797e-01 3.295307755470275879e-01 7.796904537826776505e-03 -1.081647649407386780e-01
2.169103622436523438e-01 -1.034453734755516052e-01 -1.223084852099418640e-01 2.084068655967712402e-01 -1.475233435630798340e-01 -1.092489957809448242e-01 -6.103137508034706116e-02 2.669347226619720459e-01 1.337307840585708618e-01 1.935837268829345703e-01 -3.599040210247039795e-03 -9.577483683824539185e-02 2.187780104577541351e-02 1.761396378278732300e-01 -6.420851568691432476e-04 -8.272018283605575562e-02 -3.800466284155845642e-02 -7.732389867305755615e-02 1.837717294692993164e-01 -8.877474069595336914e-02 -7.071393728256225586e-02 -5.433722864836454391e-03 2.214950025081634521e-01 4.213060811161994934e-02 -1.098450720310211182e-01 2.605097591876983643e-01 3.559404313564300537e-01 -1.576243937015533447e-01 5.316689014434814453e-01 2.127138972282409668e-01 -5.660109594464302063e-02 -6.894331425428390503e-02
1.275763958692550659e-01 -3.972579836845397949e-01 -2.767012119293212891e-01 -1.638975441455841064e-01 3.531541675329208374e-02 -7.634531706571578979e-02 -5.285417661070823669e-02 8.216567337512969971e-02 1.809911876916885376e-01 -2.325617372989654541e-01 -1.717556715011596680e-01 2.792481482028961182e-01 1.048815995454788208e-01 1.534250974655151367e-01 1.465154439210891724e-01 6.007064133882522583e-02 -5.971803888678550720e-02 2.346967905759811401e-01 -1.052374541759490967e-01 -1.979927904903888702e-02 -6.468750536441802979e-02 -3.172055780887603760e-01 -6.926425267010927200e-03 1.055284589529037476e-01 1.174057051539421082e-01 9.165725857019424438e-02 -2.147797197103500366e-01 2.220101282000541687e-02 3.702476918697357178e-01 2.211038619279861450e-01 -2.100061066448688507e-02 -1.029722765088081360e-01
3.540336489677429199e-01 -1.081865951418876648e-01 1.301047503948211670e-01 3.558304533362388611e-02 -4.629980027675628662e-01 -1.992169171571731567e-01 1.377688050270080566e-01 -1.031376514583826065e-02 3.422026634216308594e-01 -9.655701369047164917e-02 -2.840003557503223419e-02 -5.414893105626106262e-02 1.300381124019622803e-01 3.687086701393127441e-02 2.514903433620929718e-02 -5.200587213039398193e-03 -4.244798421859741211e-02 1.868255138397216797e-01 1.354036927223205566e-01 8.362388610839843750e-02 1.770726442337036133e-01 -1.874686330556869507e-01 3.458303213119506836e-01 3.081756830215454102e-02 7.842393219470977783e-02 -1.259076595306396484e-01 7.801686972379684448e-02 1.020851582288742065e-01 -5.815846845507621765e-02 1.236799210309982300e-01 -3.287294805049896240e-01 -9.052135795354843140e-02
2.473704367876052856e-01 -1.465245336294174194e-01 -1.632382273674011230e-01 8.099947124719619751e-02 -3.954609334468841553e-01 -1.112141460180282593e-01 -3.009467422962188721e-01 -9.846717119216918945e-02 1.497303992509841919e-01 -7.005208730697631836e-02 1.787240058183670044e-01 2.798800468444824219e-01 1.581507027149200439e-01 2.639361843466758728e-02 4.037633538246154785e-01 1.992378830909729004e-01 -2.885971963405609131e-01 -3.438719362020492554e-02 -8.086089044809341431e-03 1.218795925378799438e-01 2.025928348302841187e-01 1.060432195663452148e-01 1.164847016334533691e-01 -4.910053312778472900e-02 -1.826293617486953735e-01 1.183860674500465393e-01 -8.124888688325881958e-02 7.217884063720703125e-02 1.263813972473144531e-01 3.816444054245948792e-02 -4.458086937665939331e-02 5.312575772404670715e-02
3.917635679244995117e-01 -1.693306714296340942e-01 5.050369352102279663e-02 9.680274873971939087e-02 -2.371309250593185425e-01 -5.855347588658332825e-02 -1.035999804735183716e-01 -2.327049151062965393e-02 1.737158931791782379e-02 2.065202742815017700e-01 -2.388330698013305664e-01 1.869198530912399292e-01 -5.662763491272926331e-02 -6.096705049276351929e-02 -6.424015015363693237e-02 -1.168837323784828186e-01 -4.527875036001205444e-02 8.472462743520736694e-02 2.633166015148162842e-01 9.270498156547546387e-02 3.414897322654724121e-01 -5.267769470810890198e-02 4.350342452526092529e-01 1.230649501085281372e-01 -4.207144677639007568e-02 2.695336639881134033e-01 -1.552273482084274292e-01 1.023052409291267395e-01 1.547770947217941284e-01 -7.207579165697097778e-02 -2.244664542376995087e-02 1.605144590139389038e-01
2.915413677692413330e-01 -3.057861328125000000e-01 -2.247911244630813599e-01 -4.245839547365903854e-03 -2.028670459985733032e-01 -2.957039177417755127e-01 -5.013908445835113525e-02 -2.077533006668090820e-01 2.030816972255706787e-01 -3.125852346420288086e-01 -1.162741482257843018e-01 1.369533091783523560e-01 1.928511857986450195e-01 2.039404213428497314e-02 -5.118895322084426880e-02 1.761937141418457031e-01 1.000302657485008240e-01 -2.287399917840957642e-01 -3.307572752237319946e-02 -1.720971614122390747e-02 -1.356356143951416016e-01 -6.405910849571228027e-02 2.688117921352386475e-01 -2.546331882476806641e-01 -6.663978099822998047e-02 -9.173145145177841187e-02 9.038310497999191284e-02 7.380592077970504761e-02 1.863030344247817993e-01 7.257200032472610474e-02 1.837441623210906982e-01 1.750781387090682983e-01
4.379706382751464844e-01 -2.378353327512741089e-01 1.184814944863319397e-01 4.012792557477951050e-02 -3.204386532306671143e-01 3.822250291705131531e-02 -1.027312949299812317e-01 -6.303434073925018311e-02 3.246392905712127686e-01 1.034263148903846741e-01 -1.491860300302505493e-01 -4.168859496712684631e-02 -1.878668926656246185e-02 -2.128715626895427704e-02 2.132686227560043335e-01 2.214694321155548096e-01 -2.162209302186965942e-01 1.764835715293884277e-01 -8.700757287442684174e-03 5.877461284399032593e-02 1.553041338920593262e-01 -1.184922680258750916e-01 2.553508579730987549e-01 -1.259785890579223633e-01 6.957913190126419067e-02 -3.951230272650718689e-02 2.107098847627639771e-01 7.876585423946380615e-02 1.270771957933902740e-02 3.491158485412597656e-01 4.239254072308540344e-02 -1.924926042556762695e-02
-1.128419637680053711e-01 -5.121678113937377930e-01 -1.235448941588401794e-01 -1.796066388487815857e-02 -1.539119184017181396e-01 -1.363086104393005371e-01 6.922785937786102295e-02 1.665371805429458618e-01 4.070768505334854126e-02 -3.960696980357170105e-02 1.490579545497894287e-01 -1.203084364533424377e-01 2.936875522136688232e-01 1.476868689060211182e-01 1.585752516984939575e-01 6.603782996535301208e-03 -1.882910877466201782e-01 2.140867114067077637e-01 2.062341868877410889e-01 -9.352410584688186646e-02 1.524772197008132935e-01 -1.349651962518692017e-01 1.009369492530822754e-01 -2.308570146560668945e-01 9.829413145780563354e-02 -7.437465339899063110e-02 -1.436303406953811646e-01 2.739284746348857880e-02 -3.772430121898651123e-02 3.951703608036041260e-01 1.179784983396530151e-01 -1.257300376892089844e-01
3.379478305578231812e-02 -7.110602408647537231e-02 -1.698275208473205566e-01 -6.577647756785154343e-03 -1.472977101802825928e-01 -3.078544139862060547e-01 4.599420353770256042e-02 -6.953985244035720825e-02 -2.229555882513523102e-02 -1.763134449720382690e-01 -2.037295103073120117e-01 -1.171137243509292603e-01 7.004780322313308716e-02 3.679599463939666748e-01 1.089445874094963074e-01 1.187669709324836731e-01 -9.101326763629913330e-02 1.849790960550308228e-01 1.541534215211868286e-01 -9.871435165405273438e-02 2.887798845767974854e-01 -5.781932920217514038e-02 2.024213671684265137e-01 1.305086165666580200e-01 -1.344496309757232666e-01 -6.139181181788444519e-02 4.026643633842468262e-01 -9.805882722139358521e-02 3.263216018676757812e-01 1.868118494749069214e-01 -6.607363373041152954e-02 1.682626008987426758e-01
2.642950229346752167e-02 -1.080504357814788818e-01 -2.625689283013343811e-02 -2.690763957798480988e-02 -1.368252933025360107e-01 -1.286043822765350342e-01 1.305366903543472290e-01 1.888590902090072632e-01 2.950598299503326416e-01 -3.980959355831146240e-01 1.137023270130157471e-01 2.049796432256698608e-01 4.698462784290313721e-02 -5.065851286053657532e-02 2.266998589038848877e-01 -1.825028955936431885e-01 -1.869514435529708862e-01 2.897889018058776855e-01 -1.959008350968360901e-02 -9.614787995815277100e-02 2.416127920150756836e-01 -2.055328339338302612e-01 3.351172208786010742e-01 -1.687692850828170776e-01 -3.234310075640678406e-02 9.102983027696609497e-02 -2.165564596652984619e-01 1.073139756917953491e-01 -1.563958376646041870e-01 1.928082406520843506e-01 -9.418089687824249268e-02 -8.488276973366737366e-03
1.608698964118957520e-01 -2.449770271778106689e-01 9.094055742025375366e-02 -2.461530566215515137e-01 -4.677169024944305420e-01 -2.998947724699974060e-02 1.112527325749397278e-01 -1.441399455070495605e-01 2.162241935729980469e-01 1.586069017648696899e-01 -1.157208159565925598e-01 -1.592841446399688721e-01 6.937271356582641602e-02 3.399591445922851562e-01 1.933923363685607910e-01 1.817079484462738037e-01 -1.276448816061019897e-01 5.195827409625053406e-02 1.710659414529800415e-01 1.028924062848091125e-01 3.551830723881721497e-02 -1.866781562566757202e-01 -7.877506315708160400e-02 5.827328562736511230e-02 -1.842098236083984375e-01 2.056406140327453613e-01 -1.297788023948669434e-01 1.587490290403366089e-01 2.135379016399383545e-01 -1.352246850728988647e-01 -6.522717326879501343e-02 5.134192178957164288e-04
1.444843113422393799e-01 -1.070300787687301636e-01 -2.436731308698654175e-01 -3.005139157176017761e-02 -1.879515498876571655e-01 -2.860667407512664795e-01 -3.935196995735168457e-02 7.285052537918090820e-02 1.550121158361434937e-01 5.498518049716949463e-02 1.493297815322875977e-01 3.653697669506072998e-01 1.436727587133646011e-02 -1.053789108991622925e-01 2.224995344877243042e-01 1.215371936559677124e-01 -8.266241103410720825e-02 -4.019366577267646790e-02 4.760409891605377197e-02 -2.111149281263351440e-01 3.418012857437133789e-01 -6.075974181294441223e-02 2.490281462669372559e-01 1.752076786942780018e-03 -2.658299505710601807e-01 2.123541980981826782e-01 2.306289821863174438e-01 2.822591364383697510e-01 -9.100934863090515137e-02 1.424752920866012573e-01 9.615726023912429810e-02 -2.585057727992534637e-02
4.957141876220703125e-01 -3.110392391681671143e-01 -1.340426206588745117e-01 1.422925144433975220e-01 4.324914887547492981e-02 -1.245288550853729248e-01 -6.778474897146224976e-02 4.998623579740524292e-02 2.988764643669128418e-01 1.827692091464996338e-01 2.696682326495647430e-02 2.144109010696411133e-01 2.419999986886978149e-01 1.209545880556106567e-01 3.420389592647552490e-01 5.046762153506278992e-02 -1.723484396934509277e-01 1.889874972403049469e-02 -1.279076747596263885e-02 -1.156112402677536011e-01 -8.297763019800186157e-02 1.189164221286773682e-01 1.470947265625000000e-01 -2.144401669502258301e-01 -3.421889990568161011e-02 7.767915725708007812e-02 9.183517657220363617e-03 5.600578337907791138e-02 1.272774189710617065e-01 -3.508446738123893738e-02 1.573472321033477783e-01 2.186789959669113159e-01
2.258272469043731689e-01 -1.980098932981491089e-01 -1.301354914903640747e-01 -1.641272157430648804e-01 -2.979432642459869385e-01 -8.116987347602844238e-02 -1.387539505958557129e-01 -2.203672938048839569e-02 6.593309342861175537e-02 -6.045626103878021240e-02 1.856083720922470093e-01 -2.129785567522048950e-01 5.133825913071632385e-02 2.719269692897796631e-01 -1.936857551336288452e-01 1.522638946771621704e-01 -1.780734583735466003e-02 7.405442744493484497e-02 3.879684209823608398e-01 -1.704249680042266846e-01 2.373793534934520721e-02 -2.695937752723693848e-01 3.010493516921997070e-01 -1.934052258729934692e-02 5.930862203240394592e-02 -6.040978804230690002e-02 -1.520767211914062500e-01 -3.897193446755409241e-02 2.662665247917175293e-01 -5.940042436122894287e-02 -1.585314869880676270e-01 -2.115355283021926880e-01
2.716084718704223633e-01 -2.311052829027175903e-01 -2.210571914911270142e-01 -2.377846091985702515e-01 -1.202560663223266602e-01 -1.621907502412796021e-01 1.617235541343688965e-01 -7.791902124881744385e-02 3.903686106204986572e-01 -6.104898825287818909e-02 -1.444152146577835083e-01 3.996041715145111084e-01 1.379813402891159058e-01 -9.900239855051040649e-02 -3.072141483426094055e-02 6.739690899848937988e-02 7.480078935623168945e-02 4.523776471614837646e-02 -1.123594865202903748e-01 -6.712370365858078003e-02 -6.229059398174285889e-02 -3.439868092536926270e-01 2.233771085739135742e-01 2.789858914911746979e-02 1.514364778995513916e-01 -2.997482381761074066e-02 2.806043624877929688e-02 3.951539844274520874e-02 1.445556432008743286e-01 2.283063679933547974e-01 -1.411386430263519287e-01 8.162485808134078979e-02
-8.843849413096904755e-03 -4.537518620491027832e-01 8.659384399652481079e-02 -2.667354941368103027e-01 1.170424818992614746e-01 -8.103850483894348145e-02 -1.499970853328704834e-01 -2.411326318979263306e-01 2.413818240165710449e-01 -1.546476483345031738e-01 1.370125170797109604e-02 1.678544878959655762e-01 1.016807779669761658e-01 3.059386014938354492e-01 -3.530064597725868225e-02 2.605699896812438965e-01 -1.253380924463272095e-01 -1.679931581020355225e-01 2.294690757989883423e-01 -1.252545118331909180e-01 -6.249137222766876221e-02 -2.915996015071868896e-01 1.686014831066131592e-01 -5.849938839673995972e-02 -1.062746569514274597e-01 -8.910697698593139648e-02 -8.032960444688796997e-02 1.316929608583450317e-01 4.956259205937385559e-02 1.763446182012557983e-01 2.998838201165199280e-02 1.425018310546875000e-01
2.050478942692279816e-02 -3.489574193954467773e-01 -2.291572540998458862e-01 3.544636443257331848e-02 -2.089077048003673553e-02 -3.598878085613250732e-01 -6.574063003063201904e-02 -1.476031495258212090e-03 -1.174650043249130249e-01 1.385397166013717651e-01 -9.433913230895996094e-02 2.053634822368621826e-01 -3.213173523545265198e-02 1.228706445544958115e-02 4.989418759942054749e-02 8.491538465023040771e-03 1.446235626935958862e-01 3.210164904594421387e-01 1.080400273203849792e-01 2.194874547421932220e-02 1.706973910331726074e-01 -3.921540826559066772e-02 3.049663007259368896e-01 -2.417010813951492310e-02 -4.215918481349945068e-02 -3.541758060455322266e-01 6.897984445095062256e-02 3.496089484542608261e-03 4.117407202720642090e-01 1.602400839328765869e-01 4.072509333491325378e-02 1.127328202128410339e-01
1.093725785613059998e-01 -2.359092980623245239e-01 8.682572282850742340e-03 1.186227053403854370e-01 2.119235992431640625e-01 -3.584364354610443115e-01 1.732159852981567383e-01 3.056761249899864197e-02 8.510840684175491333e-02 -6.598445028066635132e-02 -8.334133774042129517e-02 3.406154513359069824e-01 2.138573117554187775e-02 6.468860059976577759e-02 -8.656364679336547852e-02 -2.383293956518173218e-02 -2.413578480482101440e-01 1.114948838949203491e-01 2.466173768043518066e-01 -1.354372650384902954e-01 2.121038883924484253e-01 -2.373708635568618774e-01 -1.743498723953962326e-03 3.553394228219985962e-02 -1.817500889301300049e-01 2.217070758342742920e-01 1.600813418626785278e-01 1.725646555423736572e-01 2.216043174266815186e-01 2.453091740608215332e-01 5.416660383343696594e-02 2.537485957145690918e-01
1.944259852170944214e-01 -1.853796690702438354e-01 -2.681849896907806396e-01 5.858541280031204224e-02 -2.748004496097564697e-01 -2.390883862972259521e-01 -4.173175990581512451e-02 1.018670271150767803e-03 1.341385543346405029e-01 -1.444030404090881348e-01 5.056784674525260925e-02 -1.571661382913589478e-01 7.053525000810623169e-02 1.012694835662841797e-01 2.404971569776535034e-01 -1.151366308331489563e-01 -1.447589248418807983e-01 1.511144191026687622e-01 1.683263629674911499e-01 1.681044548749923706e-01 8.736942708492279053e-02 -3.255053656175732613e-03 -1.665009558200836182e-01 -1.691743880510330200e-01 7.771918922662734985e-02 1.037326753139495850e-01 6.490232050418853760e-02 3.403411433100700378e-02 1.458155810832977295e-01 1.174971386790275574e-01 -5.401116609573364258e-01 2.286847084760665894e-01
9.174895286560058594e-02 -2.328507788479328156e-02 1.966682448983192444e-02 4.237483814358711243e-02 -2.546760737895965576e-01 -2.208904176950454712e-01 -2.045370079576969147e-02 -1.778759062290191650e-01 5.484084486961364746e-01 3.712053224444389343e-02 -8.934840559959411621e-02 -2.567382156848907471e-02 -8.130209892988204956e-02 3.709691762924194336e-01 8.248327672481536865e-02 6.035998836159706116e-02 5.824425071477890015e-02 1.952546089887619019e-01 4.795644059777259827e-02 -1.495382487773895264e-01 2.352940142154693604e-01 -1.985579133033752441e-01 3.292214274406433105e-01 -1.082492917776107788e-01 -1.000406220555305481e-02 8.504276722669601440e-02 2.099659889936447144e-01 1.146104186773300171e-01 -2.644305489957332611e-02 -2.868814393877983093e-02 -1.739595383405685425e-01 1.705033332109451294e-02
2.321825623512268066e-01 -2.917126417160034180e-01 -1.328052370809018612e-03 4.969092458486557007e-02 -3.609918057918548584e-01 -1.152694108895957470e-03 6.952108442783355713e-02 -1.142057776451110840e-01 3.050785362720489502e-01 1.794906556606292725e-01 9.546134620904922485e-02 -2.840391099452972412e-01 5.593243613839149475e-02 2.969281077384948730e-01 -4.816083237528800964e-02 -2.351088970899581909e-01 -1.935384720563888550e-01 1.129005327820777893e-01 -2.099802717566490173e-02 -3.862810134887695312e-02 6.099015846848487854e-02 8.145980536937713623e-02 8.329416811466217041e-02 -2.797791063785552979e-01 -8.939411491155624390e-02 -3.228189656510949135e-03 1.968363486230373383e-02 -1.222557574510574341e-01 1.467948853969573975e-01 3.416654169559478760e-01 -1.178548857569694519e-01 -1.521330624818801880e-01
2.059315592050552368e-01 -3.075582385063171387e-01 -3.550608158111572266e-01 7.876618206501007080e-02 -1.148670837283134460e-01 -1.996486447751522064e-02 1.190589591860771179e-01 -9.919520467519760132e-02 9.699492901563644409e-02 2.566205337643623352e-02 -1.873944103717803955e-01 2.263293266296386719e-01 1.004823371767997742e-01 1.553148776292800903e-01 8.601260185241699219e-02 1.648684442043304443e-01 -1.784467250108718872e-01 -5.714414268732070923e-02 6.844024360179901123e-02 2.859085611999034882e-02 -8.704775571823120117e-02 -2.856427729129791260e-01 2.531839609146118164e-01 -3.870132267475128174e-01 1.293042898178100586e-01 7.072413712739944458e-02 1.871262937784194946e-01 3.258296549320220947e-01 -8.285612612962722778e-02 9.652334451675415039e-02 -2.197959460318088531e-02 6.844343245029449463e-02
-6.864494085311889648e-02 -1.741321831941604614e-01 9.212096780538558960e-02 1.826250739395618439e-02 -1.737208962440490723e-01 1.822701841592788696e-01 3.524338081479072571e-02 -2.149756401777267456e-01 3.280198574066162109e-01 -1.045428365468978882e-01 -1.207122430205345154e-01 2.562170922756195068e-01 2.358961552381515503e-01 1.993130147457122803e-02 4.339208453893661499e-02 -1.504733711481094360e-01 4.568557813763618469e-02 -2.095746845006942749e-01 4.247928857803344727e-01 -1.369760483503341675e-01 5.720324069261550903e-02 1.356207728385925293e-01 1.471640914678573608e-01 -1.845830082893371582e-01 5.899079516530036926e-02 7.131042657420039177e-04 -8.823879063129425049e-02 2.265448272228240967e-01 3.963976204395294189e-01 1.328049749135971069e-01 -6.566902250051498413e-02 4.111784696578979492e-02
3.343378752470016479e-02 -4.679055511951446533e-01 -3.780358135700225830e-01 1.438979245722293854e-02 -7.812774181365966797e-02 -3.996559232473373413e-02 -7.085628062486648560e-02 1.818694174289703369e-01 9.724273532629013062e-02 1.606339365243911743e-01 -1.576400697231292725e-01 2.072210460901260376e-01 -1.978887431323528290e-02 6.364853680133819580e-02 5.486576631665229797e-02 1.043075993657112122e-01 4.650172218680381775e-02 -2.735550105571746826e-01 1.131597161293029785e-01 -1.216435134410858154e-01 1.935779750347137451e-01 -1.880147904157638550e-01 1.296223104000091553e-01 -2.608522772789001465e-01 1.187338978052139282e-01 4.069926217198371887e-02 -2.494515776634216309e-01 2.578105628490447998e-01 1.099416390061378479e-01 7.472032681107521057e-03 -2.124540954828262329e-01 -7.520269602537155151e-02
2.980520427227020264e-01 -1.150121688842773438e-01 -1.325445473194122314e-01 2.708325088024139404e-01 -2.056704908609390259e-01 -2.197563052177429199e-01 2.072562128305435181e-01 9.097561240196228027e-02 2.000396549701690674e-01 -1.204174682497978210e-01 1.887692697346210480e-02 1.740569174289703369e-01 6.727241724729537964e-02 -1.278275549411773682e-01 -2.583375014364719391e-02 -7.436565589159727097e-03 -1.382360309362411499e-01 3.238044679164886475e-02 1.017390787601470947e-01 -1.768083125352859497e-01 2.915734425187110901e-02 -5.822036042809486389e-02 4.254856109619140625e-01 -1.723269075155258179e-01 -4.971128702163696289e-02 1.690413057804107666e-01 -3.440386652946472168e-01 -1.106657087802886963e-01 1.191625297069549561e-01 1.946080476045608521e-01 -2.363726794719696045e-01 -1.099724471569061279e-01
-1.867317557334899902e-01 -4.093282818794250488e-01 -1.415434479713439941e-01 8.587417006492614746e-02 -3.575277924537658691e-01 -1.441586315631866455e-01 9.794472157955169678e-02 1.308234035968780518e-01 9.476169198751449585e-02 1.142893359065055847e-01 1.192120760679244995e-01 -9.477274864912033081e-02 1.894593089818954468e-01 4.548004642128944397e-02 3.208096623420715332e-01 1.464936789125204086e-02 -3.547541052103042603e-02 1.901205778121948242e-01 1.615467518568038940e-01 -1.332217156887054443e-01 1.161330789327621460e-01 -4.923218861222267151e-02 2.126815915107727051e-01 -1.262878179550170898e-01 1.098283603787422180e-01 -1.755312383174896240e-01 -1.978840976953506470e-01 1.421579066663980484e-02 4.905050247907638550e-02 3.927516639232635498e-01 5.134576559066772461e-02 -9.302049875259399414e-02
2.215067446231842041e-01 8.102811872959136963e-02 -5.180627852678298950e-02 -3.952420875430107117e-02 -3.238053321838378906e-01 -6.816995143890380859e-02 -2.231262624263763428e-01 -4.144537448883056641e-02 -1.728051155805587769e-02 -7.698156684637069702e-02 -2.460024058818817139e-01 1.844984292984008789e-01 2.317129634320735931e-02 3.093470036983489990e-01 3.951389193534851074e-01 6.886702030897140503e-02 -1.153488233685493469e-01 -1.253490597009658813e-01 -6.369417998939752579e-03 -1.484670937061309814e-01 2.829355597496032715e-01 -1.696748286485671997e-01 6.779294461011886597e-02 -1.366112083196640015e-01 -1.936347484588623047e-01 -8.738911151885986328e-02 -1.152179166674613953e-01 1.818842142820358276e-01 5.402233824133872986e-02 3.139597177505493164e-01 -2.114545851945877075e-01 1.843103580176830292e-02
-7.488955557346343994e-02 -4.851713776588439941e-01 -1.519736349582672119e-01 -8.603464812040328979e-02 -3.417214751243591309e-01 -2.689529061317443848e-01 -3.045502491295337677e-02 4.810687527060508728e-02 1.598250269889831543e-01 -2.484529465436935425e-02 8.621841669082641602e-02 -1.611796617507934570e-01 6.568118929862976074e-02 -1.248037721961736679e-02 1.448894292116165161e-01 -1.492529362440109253e-02 -1.694053560495376587e-01 2.008538097143173218e-01 2.201555967330932617e-01 -1.515882164239883423e-01 3.152624964714050293e-01 -6.074278429150581360e-02 7.552067190408706665e-02 -3.835503756999969482e-02 1.855645179748535156e-01 -1.322841737419366837e-02 -1.426167637109756470e-01 -2.016373723745346069e-01 1.117584481835365295e-01 7.110561430454254150e-02 2.949035763740539551e-01 -5.398044828325510025e-03
-8.701418340206146240e-02 -2.787139415740966797e-01 -1.109949275851249695e-01 2.669374346733093262e-01 -4.292904734611511230e-01 -2.768853306770324707e-01 8.166781067848205566e-02 -2.439404129981994629e-01 1.030288338661193848e-01 1.109165772795677185e-01 -1.433340162038803101e-01 1.454051434993743896e-01 -1.189318597316741943e-01 1.652063727378845215e-01 -1.109344065189361572e-01 1.201447919011116028e-01 -1.893986612558364868e-01 4.151340201497077942e-02 4.690765962004661560e-02 -1.750264912843704224e-01 4.632127936929464340e-03 -9.309033304452896118e-02 1.018453482538461685e-02 -2.202454358339309692e-01 -5.240963026881217957e-02 2.135300785303115845e-01 2.013092339038848877e-01 5.219026468694210052e-03 2.612599432468414307e-01 -1.850922591984272003e-03 2.891800403594970703e-01 5.240992456674575806e-02
4.944069981575012207e-01 -2.752231657505035400e-01 -2.997266594320535660e-03 -1.160091310739517212e-01 -1.865280717611312866e-01 -1.352487057447433472e-01 -7.044677156955003738e-03 8.973999321460723877e-02 -7.444714009761810303e-02 1.092814356088638306e-01 -1.349444538354873657e-01 1.788816899061203003e-01 8.515030145645141602e-02 5.973175168037414551e-02 1.521522253751754761e-01 -1.758498139679431915e-02 -6.637768447399139404e-02 4.917146638035774231e-02 1.100833341479301453e-01 7.940709590911865234e-03 1.044725477695465088e-01 -6.982596218585968018e-02 2.838352024555206299e-01 -6.328455172479152679e-03 -9.833331406116485596e-02 1.805527359247207642e-01 1.680395901203155518e-01 -3.807697892189025879e-01 4.108120799064636230e-01 -1.525943540036678314e-02 5.429368093609809875e-02 -1.873109862208366394e-02
1.796348243951797485e-01 -2.587765157222747803e-01 4.480886831879615784e-02 1.069477647542953491e-01 -3.546617031097412109e-01 -1.753401458263397217e-01 4.831916093826293945e-02 2.980994880199432373e-01 4.542358219623565674e-01 1.101708412170410156e-01 6.566886603832244873e-02 -1.019012480974197388e-01 1.122097074985504150e-01 1.986182667315006256e-02 1.207542195916175842e-01 3.007313013076782227e-01 1.632473058998584747e-02 1.309731304645538330e-01 -4.644450172781944275e-02 3.740852326154708862e-02 1.204938665032386780e-01 -4.953220114111900330e-02 7.552216202020645142e-02 -2.293503582477569580e-01 1.097169741988182068e-01 3.865987807512283325e-02 1.241315901279449463e-01 4.791167378425598145e-02 -1.490554399788379669e-02 3.176882863044738770e-01 -2.089433521032333374e-01 -1.269898861646652222e-01
-7.268772274255752563e-02 -1.419302523136138916e-01 4.796401597559452057e-03 -1.221043318510055542e-01 -8.731764554977416992e-02 -1.894874274730682373e-01 3.076386451721191406e-01 7.029477506875991821e-02 6.403827667236328125e-02 -2.036089301109313965e-01 -9.151156246662139893e-02 3.117878139019012451e-01 1.617388278245925903e-01 2.175654172897338867e-01 7.513853907585144043e-02 -2.758524008095264435e-02 3.039008378982543945e-02 -1.967882812023162842e-01 1.328732371330261230e-01 -3.919684886932373047e-01 1.626493595540523529e-02 -1.341403126716613770e-01 3.452156782150268555e-01 -2.100727409124374390e-01 1.588141173124313354e-01 5.142758041620254517e-02 -5.905304476618766785e-02 2.044941484928131104e-01 3.369828760623931885e-01 -6.991076469421386719e-02 1.810519606806337833e-03 3.682761639356613159e-02
5.757111683487892151e-02 -1.067477315664291382e-01 -1.271746009588241577e-01 9.759385883808135986e-02 -1.357719749212265015e-01 -5.300084128975868225e-02 2.323822975158691406e-01 -3.958791121840476990e-02 6.070264615118503571e-03 -2.706828415393829346e-01 -6.637483835220336914e-02 2.594785392284393311e-01 -1.898451447486877441e-01 -1.374831516295671463e-02 -1.892420835793018341e-02 -1.266617178916931152e-01 -2.653972804546356201e-01 1.497848927974700928e-01 5.287340879440307617e-01 -1.873797476291656494e-01 9.645332396030426025e-02 -1.366689950227737427e-01 3.318839371204376221e-01 -2.579185366630554199e-01 -7.829811424016952515e-02 7.138647139072418213e-02 1.620117872953414917e-01 -2.711437875404953957e-03 4.421821609139442444e-02 1.397996693849563599e-01 1.704334653913974762e-02 1.168082132935523987e-01
4.220000207424163818e-01 -3.622599840164184570e-01 -2.370661497116088867e-01 2.721964120864868164e-01 -2.313917875289916992e-01 -2.211537063121795654e-01 -1.877750502899289131e-03 -8.186149597167968750e-02 9.895983338356018066e-02 -4.673400521278381348e-02 -1.802552193403244019e-01 1.167873218655586243e-01 1.265865415334701538e-01 1.272956281900405884e-01 7.105264067649841309e-02 5.147840827703475952e-02 -2.172963023185729980e-01 1.186742261052131653e-01 -1.894183605909347534e-01 9.415771067142486572e-02 -4.958162084221839905e-02 -1.776418834924697876e-02 3.064717054367065430e-01 -1.925800144672393799e-01 3.068494843319058418e-03 -1.342587620019912720e-01 2.156420797109603882e-02 2.218813747167587280e-01 7.658713310956954956e-02 -1.186407282948493958e-01 1.581669896841049194e-01 2.607612498104572296e-02
3.890066146850585938e-01 -2.131978422403335571e-01 2.847995422780513763e-02 3.255020380020141602e-01 -7.647910714149475098e-02 -3.427414000034332275e-01 2.485523223876953125e-01 -1.078702285885810852e-01 -1.352446228265762329e-01 4.175715520977973938e-02 -1.674284189939498901e-01 2.025693207979202271e-01 2.061071693897247314e-01 1.814672946929931641e-01 2.177122421562671661e-02 -1.671306341886520386e-01 -1.057607680559158325e-01 2.556092739105224609e-01 -3.385068103671073914e-02 -3.772764001041650772e-03 1.481655538082122803e-01 -1.293458491563796997e-01 1.374147534370422363e-01 5.513550713658332825e-02 -1.090516224503517151e-01 -2.235094271600246429e-02 -1.015231236815452576e-01 -2.023716457188129425e-02 3.536642491817474365e-01 3.259046375751495361e-02 -1.322110593318939209e-01 -4.228686541318893433e-02
2.116275131702423096e-01 1.356619130820035934e-02 -8.106289058923721313e-02 -1.309019327163696289e-01 -4.728714004158973694e-02 -7.067003101110458374e-02 4.342434927821159363e-02 2.172375768423080444e-01 1.990561038255691528e-01 -9.758801758289337158e-02 -1.844277605414390564e-02 3.193515241146087646e-01 3.467372152954339981e-03 1.469386219978332520e-01 9.623734652996063232e-02 1.208909903652966022e-03 -1.398330628871917725e-01 1.550561636686325073e-01 3.438509106636047363e-01 -1.295585557818412781e-02 1.548916399478912354e-01 -1.460487544536590576e-01 3.317732214927673340e-01 3.771692514419555664e-02 -2.826916277408599854e-01 3.057558238506317139e-01 -1.265393644571304321e-01 3.362798988819122314e-01 1.319241523742675781e-01 -5.754418298602104187e-02 -2.143145054578781128e-01 6.869239360094070435e-02
2.045284211635589600e-01 -3.134126365184783936e-01 -2.429287694394588470e-02 2.214726358652114868e-01 1.848041117191314697e-01 -5.314836651086807251e-02 4.763096943497657776e-02 -3.574425280094146729e-01 1.930074989795684814e-01 1.177508756518363953e-01 -2.185358256101608276e-01 5.321228131651878357e-02 3.700819239020347595e-02 2.674910724163055420e-01 7.503147702664136887e-03 5.594815686345100403e-02 -1.063276231288909912e-01 1.407753676176071167e-01 -9.835850447416305542e-02 4.785830900073051453e-02 6.946749240159988403e-02 1.757920347154140472e-02 2.027818858623504639e-01 -1.221793889999389648e-01 -1.130000650882720947e-01 3.097015023231506348e-01 9.071269631385803223e-02 -2.967815697193145752e-01 3.087504804134368896e-01 2.070347219705581665e-01 -1.333667486906051636e-01 1.532234251499176025e-02
2.003688067197799683e-01 -2.729456424713134766e-01 -1.484980136156082153e-01 -1.950193494558334351e-01 -5.369107052683830261e-02 -1.924228817224502563e-01 1.148522123694419861e-01 -1.521984487771987915e-01 1.444716900587081909e-01 -1.145875826478004456e-02 -2.132015861570835114e-02 3.052712678909301758e-01 1.427044868469238281e-01 -1.169732585549354553e-01 1.253592781722545624e-04 2.030431926250457764e-01 1.183798685669898987e-01 4.923398047685623169e-02 -6.984458118677139282e-02 -1.052730605006217957e-01 -3.413708135485649109e-02 -3.565986156463623047e-01 3.562910556793212891e-01 -7.747513800859451294e-02 -2.885866537690162659e-02 -1.303566843271255493e-01 1.006074547767639160e-01 -6.541405618190765381e-02 4.675055742263793945e-01 9.169556945562362671e-02 -7.217118144035339355e-02 3.170065581798553467e-02
-1.033908948302268982e-01 -1.307702958583831787e-01 -2.352580279111862183e-01 1.853618584573268890e-02 1.626827865839004517e-01 -1.548118330538272858e-02 -1.381292790174484253e-01 -2.626774311065673828e-01 2.567998170852661133e-01 8.988143503665924072e-02 -9.715913981199264526e-02 -1.527094244956970215e-01 6.712787598371505737e-02 1.879469305276870728e-01 1.648394018411636353e-01 9.117184579372406006e-02 -3.206073343753814697e-01 6.689495593309402466e-02 5.687228217720985413e-02 2.804326824843883514e-02 2.501262128353118896e-01 -1.807999908924102783e-01 2.901238203048706055e-01 -1.054681241512298584e-01 -2.081427127122879028e-01 4.004670977592468262e-01 2.162034958600997925e-01 4.605011641979217529e-02 1.794631183147430420e-01 2.771257236599922180e-02 -1.106128618121147156e-01 -1.415329575538635254e-01
2.056804746389389038e-01 -3.938412666320800781e-01 -9.365519881248474121e-02 1.256829593330621719e-02 -5.115452781319618225e-02 6.984687061049044132e-04 -1.520356512628495693e-03 6.670506298542022705e-02 -1.172835603356361389e-01 -8.264996856451034546e-02 8.726575225591659546e-02 1.361780613660812378e-01 5.693572014570236206e-02 3.189434111118316650e-01 1.491259634494781494e-01 1.485304683446884155e-01 5.005574971437454224e-02 -9.747841209173202515e-02 1.054956763982772827e-01 -1.578942127525806427e-02 -1.988864094018936157e-01 -6.779205799102783203e-02 5.145058035850524902e-01 -2.042898833751678467e-01 5.668913200497627258e-02 -9.911055862903594971e-02 2.573475539684295654e-01 -7.105813920497894287e-02 1.983040273189544678e-01 1.906814873218536377e-01 -8.545850962400436401e-02 2.220008820295333862e-01
1.004264131188392639e-01 -5.589985251426696777e-01 1.813689433038234711e-02 1.266236454248428345e-01 -9.232437610626220703e-02 -1.298842579126358032e-01 -5.208930373191833496e-02 -3.939581289887428284e-02 -9.623205661773681641e-02 -7.764257490634918213e-02 3.982724156230688095e-03 3.932317495346069336e-01 -9.558254480361938477e-02 3.002950847148895264e-01 1.547604948282241821e-01 1.813242584466934204e-02 2.751246094703674316e-01 -1.018406972289085388e-01 2.703027985990047455e-02 -9.565965831279754639e-02 2.462127944454550743e-03 -1.119457185268402100e-01 1.504685878753662109e-01 -1.301346272230148315e-01 4.105300456285476685e-02 8.922994881868362427e-02 -1.332801282405853271e-01 1.286994516849517822e-01 3.576352894306182861e-01 1.032965034246444702e-01 -5.887227877974510193e-02 6.173256784677505493e-02
8.050469309091567993e-02 -3.672231435775756836e-01 -2.214618027210235596e-01 3.035532832145690918e-01 -1.823418438434600830e-01 -2.140474319458007812e-01 -1.347425729036331177e-01 -2.247095555067062378e-01 5.946100573055446148e-04 3.824758157134056091e-02 -1.393658071756362915e-01 1.246916726231575012e-01 -1.336041539907455444e-01 -7.691237330436706543e-02 -7.394190132617950439e-02 3.481531143188476562e-02 4.655835032463073730e-02 9.436484426259994507e-02 2.033704370260238647e-01 -1.410120278596878052e-01 -5.100616067647933960e-02 -2.737847901880741119e-02 1.634864360094070435e-01 -1.055282950401306152e-01 -2.126191407442092896e-01 2.394371479749679565e-01 2.083931565284729004e-01 -2.369446158409118652e-01 2.821720242500305176e-01 3.027805984020233154e-01 1.255072802305221558e-01 -1.392298378050327301e-02
1.235973685979843140e-01 -4.386336505413055420e-01 -7.694892585277557373e-02 -1.058503240346908569e-02 -1.718427836894989014e-01 -3.340698480606079102e-01 -7.856959849596023560e-02 1.092637181282043457e-01 3.952767234295606613e-03 2.801475524902343750e-01 1.785838510841131210e-03 -2.532594203948974609e-01 1.806674748659133911e-01 2.121746391057968140e-01 7.899034768342971802e-02 3.257924318313598633e-02 2.487136609852313995e-02 1.526878923177719116e-01 9.355644136667251587e-02 -1.682754047214984894e-02 1.875954270362854004e-01 -1.145233884453773499e-01 8.959963917732238770e-02 -3.114983141422271729e-01 -1.057004090398550034e-02 -3.122317232191562653e-02 -2.508879005908966064e-01 4.491657018661499023e-02 -1.079731732606887817e-01 3.620982170104980469e-01 3.339653834700584412e-02 -5.632578954100608826e-02
5.074781831353902817e-03 -3.845944106578826904e-01 -2.019351720809936523e-01 -2.074317783117294312e-01 -4.366172254085540771e-01 -2.155342400074005127e-01 1.065712943673133850e-01 1.127689555287361145e-01 1.237931549549102783e-01 -2.833426930010318756e-02 1.210549101233482361e-01 -1.070120632648468018e-01 2.601104378700256348e-01 1.048668101429939270e-01 2.231867164373397827e-01 8.811623603105545044e-02 -8.473293483257293701e-02 1.945271193981170654e-01 5.570207536220550537e-02 -4.220467060804367065e-03 2.349523752927780151e-01 -7.198342680931091309e-02 5.384957417845726013e-02 9.206869453191757202e-02 1.522584259510040283e-01 2.475041337311267853e-02 -1.415343880653381348e-01 -1.139348894357681274e-01 1.625098288059234619e-01 2.792741656303405762e-01 2.179717272520065308e-01 -1.385595649480819702e-03
5.540868267416954041e-02 1.167958602309226990e-02 -1.437499746680259705e-02 9.656137228012084961e-02 -2.668166756629943848e-01 -2.505391836166381836e-02 -2.430057972669601440e-01 3.139761090278625488e-02 1.042226552963256836e-01 -1.237917020916938782e-01 -4.690186306834220886e-02 -5.030531063675880432e-02 1.555405836552381516e-02 2.216742038726806641e-01 -1.274082660675048828e-01 1.547619998455047607e-01 -2.402025461196899414e-01 1.273697465658187866e-01 4.552728235721588135e-01 9.342115372419357300e-02 1.757018715143203735e-01 -9.291384369134902954e-02 5.966280028223991394e-02 -2.075543850660324097e-01 2.487222254276275635e-01 -6.877529434859752655e-03 1.102195978164672852e-01 2.939162850379943848e-01 3.976275622844696045e-01 7.000672817230224609e-02 -1.309667378664016724e-01 -1.351067572832107544e-01
2.217336595058441162e-01 -4.474881291389465332e-01 -2.018789947032928467e-01 1.601320207118988037e-01 1.218949258327484131e-01 -9.548144787549972534e-02 1.833518892526626587e-01 -1.622314304113388062e-01 3.074413836002349854e-01 6.848501414060592651e-02 7.636880502104759216e-03 9.939389675855636597e-02 -1.824371367692947388e-01 1.151178777217864990e-01 7.856208831071853638e-02 4.155144095420837402e-02 9.072812646627426147e-02 -3.174727037549018860e-02 -9.437223523855209351e-02 2.388299703598022461e-01 1.809160113334655762e-01 -2.167057693004608154e-01 1.895994096994400024e-01 2.739328444004058838e-01 1.328873485326766968e-01 1.607624739408493042e-01 2.431297861039638519e-02 -1.454101502895355225e-01 2.757672369480133057e-01 1.481269001960754395e-01 -8.594527095556259155e-02 -1.477479096502065659e-02
2.537886202335357666e-01 -1.491483002901077271e-01 -1.018616408109664917e-01 1.260288804769515991e-01 -1.081229895353317261e-01 1.531136780977249146e-01 3.597668409347534180e-01 2.119258791208267212e-01 2.240669429302215576e-01 -1.153504475951194763e-01 -6.437668949365615845e-02 1.759687252342700958e-02 2.806425094604492188e-01 3.937445580959320068e-03 2.577701508998870850e-01 1.146498918533325195e-01 -4.642649739980697632e-02 -2.041053175926208496e-01 1.016476675868034363e-01 -1.692178845405578613e-01 2.653060853481292725e-02 -1.374385058879852295e-01 2.905017137527465820e-01 -9.062793850898742676e-02 -4.898187145590782166e-02 -2.594019472599029541e-02 2.241739444434642792e-02 1.132156997919082642e-01 1.848597526550292969e-01 3.159320354461669922e-01 -2.885654866695404053e-01 -1.504935920238494873e-01
2.142373472452163696e-01 -7.044883072376251221e-02 -6.510464102029800415e-02 8.052600175142288208e-02 -1.503661274909973145e-01 3.402772545814514160e-02 3.292464017868041992e-01 -1.992148160934448242e-01 -1.001035571098327637e-01 -1.444948911666870117e-01 -1.249553039669990540e-01 1.500174105167388916e-01 2.248767912387847900e-01 5.539231747388839722e-02 1.630827784538269043e-01 2.172949761152267456e-01 -1.741781979799270630e-01 3.316577523946762085e-02 9.186907857656478882e-02 8.304817229509353638e-02 2.147119790315628052e-01 -2.114960998296737671e-01 1.577255576848983765e-01 -3.066972130909562111e-03 -8.041985332965850830e-02 1.138169243931770325e-01 3.014899194240570068e-01 2.759634517133235931e-02 4.745727479457855225e-01 3.498392924666404724e-02 -6.472093611955642700e-02 2.566793560981750488e-01
1.199689880013465881e-01 -3.314301967620849609e-01 -1.857181042432785034e-01 2.650490403175354004e-01 -8.145181834697723389e-02 -2.117001116275787354e-01 7.603603601455688477e-02 -2.317709177732467651e-01 -1.066187545657157898e-01 3.891682624816894531e-02 1.478307545185089111e-01 1.168417856097221375e-01 1.217784881591796875e-01 9.045276790857315063e-03 2.277514338493347168e-01 -2.617627680301666260e-01 -1.607632040977478027e-01 2.993587255477905273e-01 2.108885198831558228e-01 7.134704291820526123e-02 1.406485140323638916e-01 -2.660292983055114746e-01 1.838891655206680298e-01 1.304810345172882080e-01 -1.243143528699874878e-01 -4.870860278606414795e-02 -1.674751043319702148e-01 -2.017049342393875122e-01 2.348916083574295044e-01 9.147720783948898315e-02 6.223221495747566223e-02 1.264323890209197998e-01
7.367542386054992676e-02 -2.920536994934082031e-01 -4.119308665394783020e-02 -2.709839679300785065e-02 -2.616558372974395752e-01 -4.342528805136680603e-02 -2.548543512821197510e-01 -3.614412620663642883e-02 -9.882824122905731201e-02 -1.251586228609085083e-01 1.691513322293758392e-02 -3.460708633065223694e-02 9.392987191677093506e-02 3.167334794998168945e-01 1.848178356885910034e-01 1.207388043403625488e-01 -2.631014287471771240e-01 -2.370802164077758789e-01 7.801072299480438232e-02 2.938288450241088867e-01 1.277964711189270020e-01 -2.264388948678970337e-01 2.590076029300689697e-01 -2.026384621858596802e-01 -2.453521341085433960e-01 -1.988446265459060669e-01 -6.130210310220718384e-02 -1.209526285529136658e-01 8.807190507650375366e-02 1.735909730195999146e-01 -1.371890753507614136e-01 -1.304032504558563232e-01
-1.921673864126205444e-02 -3.982085585594177246e-01 -4.274505749344825745e-02 -1.470192670822143555e-01 -2.199736982583999634e-01 -9.346938878297805786e-02 4.004853218793869019e-02 -3.250665664672851562e-01 3.137165009975433350e-01 8.253940194845199585e-02 1.577655225992202759e-01 -2.235604077577590942e-01 3.402911126613616943e-02 3.122431933879852295e-01 2.721885442733764648e-01 4.296933487057685852e-02 -1.835111081600189209e-01 -2.432148158550262451e-01 -1.454777177423238754e-02 -1.008266508579254150e-01 -1.923567503690719604e-01 -5.915272980928421021e-02 1.243619248270988464e-01 -1.247243061661720276e-01 8.659957349300384521e-02 -7.676095236092805862e-03 2.619794756174087524e-02 -3.410899639129638672e-02 2.783151865005493164e-01 1.740244217216968536e-03 -1.196748241782188416e-01 1.503750979900360107e-01
2.620545215904712677e-02 -2.444021254777908325e-01 -1.734026670455932617e-01 8.251614868640899658e-02 -9.238163381814956665e-02 -1.605834066867828369e-01 -9.810083359479904175e-02 -1.561435908079147339e-01 4.066781699657440186e-02 -1.604552268981933594e-01 -3.872704878449440002e-02 -1.245556324720382690e-01 1.906650885939598083e-02 6.900105625391006470e-02 -1.048080716282129288e-02 7.972188293933868408e-02 4.111698642373085022e-02 1.489797979593276978e-01 -1.484591048210859299e-02 -1.770734488964080811e-01 3.292276710271835327e-02 -5.790918692946434021e-02 3.279053568840026855e-01 9.716045856475830078e-02 -2.543229758739471436e-01 8.841837942600250244e-02 2.690325677394866943e-01 -8.979533612728118896e-02 5.420597791671752930e-01 3.344781994819641113e-01 2.038814872503280640e-01 -3.607815876603126526e-02
1.552605181932449341e-01 -2.795828282833099365e-01 -1.404077708721160889e-01 -5.110093578696250916e-02 -1.709525287151336670e-01 -1.146904826164245605e-01 -7.973700761795043945e-03 7.543304562568664551e-02 -1.078684851527214050e-01 7.512609940022230148e-03 -5.991588532924652100e-02 -1.013122051954269409e-01 9.327363967895507812e-02 3.044073879718780518e-01 -4.892328754067420959e-03 6.961039453744888306e-02 -2.696614563465118408e-01 1.342575252056121826e-01 -1.161845475435256958e-01 1.585228741168975830e-01 1.909069269895553589e-01 1.261046677827835083e-01 4.293107092380523682e-01 -8.253045380115509033e-02 -2.745852805674076080e-02 2.634674608707427979e-01 7.395932078361511230e-02 -2.724035680294036865e-01 3.562787473201751709e-01 6.950937956571578979e-02 1.124030426144599915e-01 1.685502231121063232e-01
9.598041325807571411e-02 -8.746014535427093506e-02 -1.940463334321975708e-01 -1.401201486587524414e-01 -3.698288649320602417e-02 4.168412834405899048e-02 2.494740188121795654e-01 -3.653550744056701660e-01 2.231139838695526123e-01 2.856103777885437012e-01 -2.979286313056945801e-01 3.259253203868865967e-01 7.836010307073593140e-02 -8.897383697330951691e-03 1.959377676248550415e-01 7.269772887229919434e-02 -1.818719953298568726e-01 1.804586127400398254e-02 1.509676873683929443e-01 2.477901615202426910e-02 2.033992856740951538e-01 -1.934157907962799072e-01 2.674515545368194580e-01 -1.385184526443481445e-01 2.781183123588562012e-01 3.639626875519752502e-02 3.216094151139259338e-02 -7.425875216722488403e-02 1.186845377087593079e-01 1.459982693195343018e-01 -6.206336617469787598e-02 -1.606537611223757267e-03
1.809448748826980591e-01 -3.939460813999176025e-01 -2.061753571033477783e-01 -8.943823166191577911e-03 -2.323722988367080688e-01 -1.169541105628013611e-01 -3.575941082090139389e-03 9.983009099960327148e-02 2.725621163845062256e-01 1.502807736396789551e-01 1.390336602926254272e-01 -1.310960650444030762e-01 1.705044209957122803e-01 3.282389342784881592e-01 5.030230432748794556e-02 1.777061074972152710e-01 -9.525400400161743164e-02 1.927956044673919678e-01 -1.038112677633762360e-02 1.768609508872032166e-02 1.253382414579391479e-01 -6.586313247680664062e-02 1.941163390874862671e-01 -1.917369961738586426e-01 1.042505353689193726e-01 -2.483751773834228516e-01 1.433046311140060425e-01 4.084709659218788147e-02 -1.327494531869888306e-01 2.567433416843414307e-01 -6.611920893192291260e-02 -2.523480057716369629e-01
7.285512983798980713e-02 -3.679105043411254883e-01 -1.143178567290306091e-01 1.137252822518348694e-01 -1.077436655759811401e-01 -2.936369478702545166e-01 1.449859589338302612e-01 2.246607840061187744e-01 2.342161685228347778e-01 1.222749985754489899e-02 2.318588048219680786e-01 -2.432122528553009033e-01 -5.279441177845001221e-02 3.498388081789016724e-02 1.361497640609741211e-01 1.104470640420913696e-01 -2.113091498613357544e-01 -2.025125734508037567e-02 7.328288257122039795e-02 2.245090715587139130e-02 1.395708322525024414e-01 -9.247769415378570557e-02 1.394290849566459656e-02 -4.171212315559387207e-01 1.315314769744873047e-01 1.251737624406814575e-01 8.921451866626739502e-02 1.656367778778076172e-01 1.063396111130714417e-01 3.066325187683105469e-01 1.169034540653228760e-01 -1.443216800689697266e-01
-1.283169239759445190e-01 -3.242769539356231689e-01 -2.194569557905197144e-01 1.108400076627731323e-01 -3.486369252204895020e-01 -1.935090124607086182e-01 -4.857477918267250061e-02 -2.338017374277114868e-01 8.881972730159759521e-02 9.742058813571929932e-02 -1.041241288185119629e-01 2.063783407211303711e-01 9.538774937391281128e-02 9.163510799407958984e-02 -7.819260470569133759e-03 -3.764502704143524170e-01 1.004816889762878418e-01 6.669045891612768173e-03 5.044364556670188904e-02 -1.541540473699569702e-01 -8.554113656282424927e-02 -1.685885936021804810e-01 6.947150826454162598e-02 -3.120895028114318848e-01 -1.693738400936126709e-01 3.024296164512634277e-01 1.839704960584640503e-01 3.735816478729248047e-02 1.968688517808914185e-01 8.244572207331657410e-03 -2.204883657395839691e-02 5.208325758576393127e-02
3.962457180023193359e-01 -3.345167934894561768e-01 8.329032920300960541e-03 4.404268041253089905e-02 -3.763726651668548584e-01 1.786148250102996826e-01 -1.209852024912834167e-01 -2.867617271840572357e-02 3.283257186412811279e-01 3.129233047366142273e-02 1.597297787666320801e-01 6.377813220024108887e-02 -1.860929280519485474e-02 2.723038010299205780e-02 3.823045268654823303e-02 1.311471462249755859e-01 -2.438140101730823517e-03 -2.024535387754440308e-01 2.004611790180206299e-01 5.688617751002311707e-02 3.177559077739715576e-01 1.144052222371101379e-01 1.385069191455841064e-01 -1.956902891397476196e-01 2.038397639989852905e-01 1.166945397853851318e-01 -1.088172122836112976e-01 8.202035725116729736e-02 -4.465346783399581909e-02 1.929328441619873047e-01 -5.427066236734390259e-02 1.005117222666740417e-01
8.409455418586730957e-02 -5.737891793251037598e-01 -1.155231744050979614e-01 1.112105473875999451e-01 -2.390048950910568237e-01 -1.371773332357406616e-01 -3.570772334933280945e-02 -1.034941822290420532e-01 -7.830535620450973511e-02 2.510716579854488373e-02 -3.732883185148239136e-02 4.969466030597686768e-01 1.040221657603979111e-02 2.399102449417114258e-01 -1.970553956925868988e-02 7.198096811771392822e-02 -8.532508462667465210e-02 -4.877156391739845276e-02 -5.049953237175941467e-02 -9.480923414230346680e-02 6.323635578155517578e-02 -1.491865068674087524e-01 -1.503709852695465088e-01 -2.710610330104827881e-01 5.115007981657981873e-02 -4.181247949600219727e-02 2.549906820058822632e-02 5.394968017935752869e-02 1.604005843400955200e-01 1.547552198171615601e-01 -1.143073290586471558e-02 1.744561642408370972e-01
3.573144674301147461e-01 -1.888636201620101929e-01 -1.208049580454826355e-01 8.307385444641113281e-02 -8.772376179695129395e-02 5.033391714096069336e-02 4.795241951942443848e-01 -3.875671327114105225e-02 7.370308786630630493e-02 -7.384077459573745728e-02 -2.223750352859497070e-01 -5.342322960495948792e-02 -2.257914282381534576e-03 1.373089402914047241e-01 7.870554178953170776e-02 -2.024654857814311981e-02 -1.211758181452751160e-01 -1.728523969650268555e-01 1.638633012771606445e-01 2.549651823937892914e-02 2.306500673294067383e-01 -1.455867290496826172e-01 2.325622588396072388e-01 2.029924392700195312e-01 -1.257050316780805588e-02 9.462191909551620483e-02 9.150130301713943481e-02 1.673335433006286621e-01 4.003260433673858643e-01 1.145903691649436951e-01 7.022278010845184326e-02 1.388463526964187622e-01
1.591085046529769897e-01 -4.267094135284423828e-01 -1.302790641784667969e-01 -2.694795466959476471e-02 -2.213160395622253418e-01 -4.477111995220184326e-02 5.180041491985321045e-02 2.510706782341003418e-01 4.473075568675994873e-01 2.948541641235351562e-01 -3.461816161870956421e-02 -4.105395823717117310e-02 8.979292586445808411e-03 2.220736145973205566e-01 1.557850395329296589e-03 6.313688308000564575e-02 -1.531162410974502563e-01 2.882021665573120117e-01 1.561785191297531128e-01 2.825723588466644287e-02 1.533082872629165649e-01 -4.256965592503547668e-03 -4.240205511450767517e-02 -1.312503069639205933e-01 2.067195996642112732e-02 1.150528155267238617e-02 -2.247532596811652184e-03 5.544522032141685486e-02 -1.558944284915924072e-01 2.270402014255523682e-01 -2.389326244592666626e-01 6.393241137266159058e-02
1.739874333143234253e-01 -1.435387879610061646e-01 -1.908273249864578247e-01 -8.587070554494857788e-02 -1.448870915919542313e-02 -3.623294830322265625e-02 2.400766909122467041e-01 -2.412653714418411255e-01 2.315975725650787354e-01 2.691723406314849854e-01 -2.445879429578781128e-01 4.472437798976898193e-01 1.432084441184997559e-01 1.738587394356727600e-02 1.510148197412490845e-01 -1.433811634778976440e-01 7.092093676328659058e-02 1.459410935640335083e-01 9.758836030960083008e-02 -3.294338472187519073e-03 5.859344452619552612e-02 -1.843207925558090210e-01 2.078920304775238037e-01 -1.739895492792129517e-01 1.161605417728424072e-01 2.749304771423339844e-01 -8.101148158311843872e-02 5.891519598662853241e-03 1.399616748094558716e-01 1.909967809915542603e-01 1.686761230230331421e-01 1.043625622987747192e-01
-1.998489350080490112e-02 -4.463373422622680664e-01 -1.345521956682205200e-01 -1.431155856698751450e-02 -4.257034957408905029e-01 -2.839776873588562012e-01 1.156840547919273376e-01 -5.735764279961585999e-02 1.434726864099502563e-01 -6.342144310474395752e-02 8.639248460531234741e-02 -2.446844279766082764e-01 1.627301126718521118e-01 5.205570906400680542e-02 1.537293642759323120e-01 -3.538350015878677368e-02 -2.285464704036712646e-01 1.535066813230514526e-01 6.735221296548843384e-02 -9.360128641128540039e-02 3.009937107563018799e-01 -1.206099987030029297e-01 3.390496224164962769e-02 3.844467550516128540e-02 1.102857142686843872e-01 4.290673509240150452e-02 -8.280464261770248413e-02 -1.801084578037261963e-01 1.229899749159812927e-01 1.007368192076683044e-01 2.816223204135894775e-01 -5.259716883301734924e-02
2.568868398666381836e-01 -3.588428199291229248e-01 -5.837825313210487366e-02 -9.980264306068420410e-02 -3.010775744915008545e-01 -1.780221760272979736e-01 -2.327039837837219238e-01 -2.090298384428024292e-01 6.133180111646652222e-02 -1.511548161506652832e-01 2.161100953817367554e-01 1.269847899675369263e-02 6.818553060293197632e-02 2.551634013652801514e-01 6.886085867881774902e-02 6.806831806898117065e-02 -2.522098124027252197e-01 6.003572046756744385e-02 1.406683027744293213e-01 2.779211103916168213e-01 3.300036489963531494e-01 -1.468457132577896118e-01 -1.329673361033201218e-02 -2.834915518760681152e-01 -1.374030709266662598e-01 -5.053962022066116333e-02 5.210580304265022278e-02 -1.281182467937469482e-02 2.216061763465404510e-02 1.419841218739748001e-02 -2.834501303732395172e-02 1.342389881610870361e-01
2.354312539100646973e-01 -3.723945319652557373e-01 1.637561470270156860e-01 1.356605906039476395e-02 -1.054785028100013733e-01 -1.871158629655838013e-01 -9.625548124313354492e-02 -1.539470106363296509e-01 4.457049369812011719e-01 1.680230200290679932e-01 -1.472170352935791016e-01 -9.797366708517074585e-02 1.242317166179418564e-02 -1.125769242644309998e-01 9.463565051555633545e-02 -2.090702066197991371e-03 -2.366987764835357666e-01 1.540119647979736328e-01 3.115161657333374023e-01 2.688269130885601044e-02 2.573319077491760254e-01 2.340568229556083679e-03 1.476669609546661377e-01 -1.088931560516357422e-01 -1.742191798985004425e-02 -2.877114526927471161e-02 1.307490170001983643e-01 1.392119228839874268e-01 -9.471630305051803589e-02 1.971676945686340332e-01 -3.898221999406814575e-02 -2.355319708585739136e-01
2.187511920928955078e-01 -3.374294638633728027e-01 4.528098180890083313e-02 -1.520346254110336304e-01 2.833408303558826447e-02 -3.758562803268432617e-01 2.059644162654876709e-01 -4.132294282317161560e-02 -1.809637844562530518e-01 -1.000990122556686401e-01 -2.798565626144409180e-01 1.720881611108779907e-01 2.498617768287658691e-01 -4.693956673145294189e-02 2.226915396749973297e-02 1.291937381029129028e-01 -1.706576198339462280e-01 1.182669177651405334e-01 4.206515476107597351e-02 2.589939162135124207e-02 -2.543798275291919708e-02 1.590334810316562653e-02 1.281551420688629150e-01 -1.521811783313751221e-01 1.537158936262130737e-01 1.174944862723350525e-01 -2.603430747985839844e-01 1.519844233989715576e-01 3.077070415019989014e-01 2.400030493736267090e-01 -1.636510193347930908e-01 -3.145861625671386719e-02
1.841679513454437256e-01 -3.784461915493011475e-01 -3.587112128734588623e-01 -1.577052772045135498e-01 -3.647112548351287842e-01 -2.016503810882568359e-01 1.694007776677608490e-02 -3.475446105003356934e-01 1.842620372772216797e-01 -2.298350185155868530e-01 2.636255463585257530e-03 1.348221153020858765e-01 -5.390784144401550293e-02 -4.242391884326934814e-02 -7.425553351640701294e-02 1.372247934341430664e-01 -7.122858613729476929e-02 -1.100351363420486450e-01 -2.507453970611095428e-02 8.283928781747817993e-02 -2.099418342113494873e-01 -1.983319371938705444e-01 1.711074262857437134e-01 -9.667303413152694702e-02 -6.628376990556716919e-02 6.091191247105598450e-02 -2.265633270144462585e-02 1.614816784858703613e-01 4.383412003517150879e-02 1.317693144083023071e-01 -1.031531244516372681e-01 1.709621697664260864e-01
2.293458729982376099e-01 -1.502592116594314575e-01 -2.529218196868896484e-01 1.164783835411071777e-01 -3.708302378654479980e-01 -2.298307120800018311e-01 -1.267251819372177124e-01 6.540539115667343140e-02 -4.467892460525035858e-03 -5.957052484154701233e-02 3.020442277193069458e-02 3.466456830501556396e-01 1.011055186390876770e-01 -1.234657913446426392e-01 3.504372239112854004e-01 2.803706228733062744e-01 -1.828163117170333862e-01 -4.566607996821403503e-02 1.494814902544021606e-01 3.268765285611152649e-02 2.050995230674743652e-01 1.685369163751602173e-01 2.551115751266479492e-01 -4.029972851276397705e-02 -4.711148887872695923e-02 -1.266724318265914917e-01 8.388762176036834717e-02 1.673435419797897339e-01 -1.250807382166385651e-02 5.314906314015388489e-02 -1.471962928771972656e-01 1.050533428788185120e-01
2.083149552345275879e-01 -2.868793904781341553e-01 -1.091560572385787964e-01 -5.255527049303054810e-02 1.243326365947723389e-01 -3.207241594791412354e-01 2.986921668052673340e-01 6.234527751803398132e-02 7.702487707138061523e-02 -2.298877388238906860e-01 -1.188414394855499268e-01 1.534849256277084351e-01 1.015254110097885132e-01 -1.780242323875427246e-01 1.444441918283700943e-02 4.468844458460807800e-02 -5.538652185350656509e-03 8.526799827814102173e-02 -2.707919850945472717e-02 6.227379664778709412e-03 8.024895936250686646e-02 -1.830208301544189453e-01 1.246754750609397888e-01 -1.355606317520141602e-01 2.060522139072418213e-01 -1.347360666841268539e-02 -1.355914473533630371e-01 2.989405095577239990e-01 4.789617359638214111e-01 1.896995902061462402e-01 -9.893964976072311401e-02 -5.839731078594923019e-03
1.216325983405113220e-01 -6.819168329238891602e-01 -9.251612424850463867e-02 1.381922215223312378e-01 -2.258756607770919800e-01 8.250347524881362915e-02 -2.186961621046066284e-01 -1.233967021107673645e-01 -2.252345671877264977e-03 -5.491752550005912781e-02 -1.777727603912353516e-01 1.351819038391113281e-01 -6.506343930959701538e-02 -5.837436392903327942e-02 -1.173538900911808014e-02 2.798913791775703430e-02 1.703200116753578186e-02 -1.117534637451171875e-01 2.907589823007583618e-02 -1.051088720560073853e-01 -1.138330530375242233e-02 -2.581515610218048096e-01 -1.023503318428993225e-01 3.376100677996873856e-03 7.086388766765594482e-02 5.832671001553535461e-02 -3.284182772040367126e-02 -4.736666567623615265e-03 3.279833793640136719e-01 2.553607523441314697e-01 -1.420991569757461548e-01 7.594038546085357666e-02
2.493150085210800171e-01 -2.390214800834655762e-01 -8.808179758489131927e-03 7.775783538818359375e-02 2.389799058437347412e-02 -4.496708512306213379e-01 1.830313950777053833e-01 -2.609621919691562653e-02 2.301688790321350098e-01 1.901267468929290771e-01 -3.122088015079498291e-01 8.278304338455200195e-02 1.630807369947433472e-01 1.850977540016174316e-01 -8.517393469810485840e-02 5.496839527040719986e-03 3.116252459585666656e-02 2.205622494220733643e-01 -3.888998553156852722e-02 6.878271698951721191e-02 4.433673992753028870e-02 -3.445921540260314941e-01 1.264224499464035034e-01 8.283943682909011841e-02 5.636101588606834412e-02 -6.044176593422889709e-02 -6.518182903528213501e-02 -1.182292774319648743e-01 3.111771941184997559e-01 6.115937232971191406e-02 -2.008302956819534302e-01 1.032379865646362305e-01
1.605820804834365845e-01 -4.703775346279144287e-01 -2.871607989072799683e-02 -5.276027694344520569e-02 -1.897173970937728882e-01 -7.809293270111083984e-02 1.394811719655990601e-01 -1.456437632441520691e-02 4.326265156269073486e-01 8.324480801820755005e-02 9.332883358001708984e-02 -5.685948953032493591e-02 -1.921539902687072754e-01 1.629414558410644531e-01 3.108877837657928467e-01 8.169676363468170166e-02 -2.215785235166549683e-01 -1.024579722434282303e-02 1.825163699686527252e-02 1.422271132469177246e-01 7.857061922550201416e-02 -3.838238120079040527e-02 4.888476058840751648e-02 2.882297150790691376e-02 1.964154466986656189e-02 2.170113176107406616e-01 8.681634068489074707e-02 3.573131561279296875e-02 -1.424729526042938232e-01 2.768737673759460449e-01 -2.832861542701721191e-01 -2.493251860141754150e-02
-1.480743661522865295e-02 -1.240830346941947937e-01 -2.706626653671264648e-01 2.266085334122180939e-02 8.732994645833969116e-02 -1.059869211167097092e-02 -2.653264999389648438e-01 -2.894420027732849121e-01 1.167298480868339539e-01 6.586617976427078247e-02 -9.100692719221115112e-02 -1.283142715692520142e-01 2.178161405026912689e-02 9.701336175203323364e-02 2.683233022689819336e-01 -3.278630599379539490e-02 -2.292490601539611816e-01 3.037333860993385315e-02 1.768058687448501587e-01 2.895871549844741821e-02 4.540351629257202148e-01 -1.274974495172500610e-01 2.246676087379455566e-01 -7.895864546298980713e-02 -2.267159819602966309e-01 2.816343307495117188e-01 -1.303982175886631012e-02 2.056335657835006714e-02 9.838535636663436890e-02 4.029017686843872070e-02 -2.334034889936447144e-01 -2.474834918975830078e-01
2.106964960694313049e-02 -2.825939357280731201e-01 -1.136231347918510437e-01 1.036509126424789429e-01 2.559880167245864868e-02 -1.816388964653015137e-01 6.434866692870855331e-03 -3.736860677599906921e-02 7.284510135650634766e-02 5.120549816638231277e-03 -2.608773410320281982e-01 7.521677762269973755e-02 -2.177771367132663727e-02 1.762823909521102905e-01 1.953910440206527710e-01 6.680081039667129517e-02 2.009315639734268188e-01 1.515470147132873535e-01 3.333834409713745117e-01 1.234345585107803345e-01 1.160595938563346863e-01 9.227024018764495850e-02 2.495123296976089478e-01 1.449321657419204712e-01 -2.865402102470397949e-01 1.930549591779708862e-01 7.637079805135726929e-02 6.395936012268066406e-02 4.290971159934997559e-01 1.071873828768730164e-01 1.850699782371520996e-01 2.314975261688232422e-01
1.808490306138992310e-01 -3.601785004138946533e-01 4.607851058244705200e-02 5.829871073365211487e-02 -1.639708876609802246e-01 -1.993969678878784180e-01 1.099707782268524170e-01 -2.964011728763580322e-01 -1.030567809939384460e-01 1.261907070875167847e-02 5.037012323737144470e-02 5.635266751050949097e-02 -6.667238473892211914e-02 -1.065878421068191528e-01 2.987494468688964844e-01 -7.751313596963882446e-02 -4.488524049520492554e-02 4.584137797355651855e-01 1.642863303422927856e-01 -4.090219736099243164e-02 8.932580798864364624e-02 -3.385592401027679443e-01 1.398217380046844482e-01 -6.789941340684890747e-02 -1.038753017783164978e-01 -4.465297609567642212e-02 -6.965336948633193970e-02 -1.916702836751937866e-01 2.105416655540466309e-01 3.452767804265022278e-02 7.641848176717758179e-02 2.111312747001647949e-01
-9.051823057234287262e-03 -4.395813047885894775e-01 -2.330401092767715454e-01 -7.962393015623092651e-02 -4.927970767021179199e-01 -1.232119798660278320e-01 9.067773818969726562e-02 2.422846667468547821e-02 1.136331558227539062e-01 2.446410804986953735e-02 1.388768106698989868e-01 -1.942819356918334961e-01 1.387346088886260986e-01 5.694156512618064880e-02 1.615931689739227295e-01 1.101236883550882339e-02 -3.598539624363183975e-04 1.951644569635391235e-01 2.528163790702819824e-01 -7.483322918415069580e-02 1.572957485914230347e-01 -3.593157744035124779e-03 8.942318707704544067e-02 7.514365762472152710e-02 1.317439228296279907e-01 1.193055137991905212e-01 -9.805173426866531372e-02 -1.760463267564773560e-01 1.704019159078598022e-01 1.780019253492355347e-01 2.736520767211914062e-01 -7.826608419418334961e-02
2.884066998958587646e-01 -3.111545145511627197e-01 -1.875590384006500244e-01 -4.685173183679580688e-02 -1.735021732747554779e-02 -1.424312498420476913e-02 8.436249196529388428e-02 2.046352475881576538e-01 1.306827086955308914e-02 -1.954819411039352417e-01 -6.064040586352348328e-02 -4.156213253736495972e-02 4.057854786515235901e-02 8.176884055137634277e-02 1.721374839544296265e-01 1.636250317096710205e-01 -3.608824908733367920e-01 -1.240798309445381165e-01 7.216344773769378662e-02 -2.134866714477539062e-01 -1.620249450206756592e-01 -8.260573446750640869e-02 2.581520378589630127e-01 -2.412063181400299072e-01 2.470733821392059326e-01 -9.176715463399887085e-02 2.662290632724761963e-01 1.029892489314079285e-01 2.514941692352294922e-01 3.440564125776290894e-02 -1.425544023513793945e-01 1.859778612852096558e-01
4.012523293495178223e-01 -4.155504107475280762e-01 -2.078288234770298004e-02 2.823369503021240234e-01 -1.401517540216445923e-01 -2.229620814323425293e-01 3.231875598430633545e-02 -1.897304877638816833e-02 5.218341574072837830e-02 -2.193021774291992188e-01 -1.681054383516311646e-01 -6.561888754367828369e-02 8.594186976552009583e-03 2.668707966804504395e-01 1.874520778656005859e-01 1.083508431911468506e-01 -2.106585949659347534e-01 -1.125809401273727417e-01 3.219753503799438477e-02 4.848452284932136536e-02 4.454166442155838013e-02 4.929967690259218216e-03 3.049221038818359375e-01 -2.035686820745468140e-01 -1.561544686555862427e-01 -1.282643079757690430e-01 -8.516760915517807007e-02 1.231807693839073181e-01 5.396645516157150269e-03 -2.241161018610000610e-01 5.148977041244506836e-02 2.862194925546646118e-02
1.961428225040435791e-01 -2.915934622287750244e-01 4.349332768470048904e-03 3.886960819363594055e-02 -1.383720934391021729e-01 -2.136820256710052490e-01 5.348010361194610596e-02 1.063040271401405334e-01 1.669994741678237915e-01 2.062986642122268677e-01 -1.141850128769874573e-01 1.450521945953369141e-01 -5.086629465222358704e-02 -1.000818312168121338e-01 -5.893689021468162537e-02 -2.436984032392501831e-01 -1.091201081871986389e-01 3.358327150344848633e-01 2.206232398748397827e-01 8.776330389082431793e-03 2.169114500284194946e-01 -3.978413343429565430e-02 4.673499763011932373e-01 1.386776864528656006e-01 6.548669934272766113e-02 2.754590213298797607e-01 -7.955876737833023071e-02 8.535281568765640259e-02 1.251000016927719116e-01 -2.378789521753787994e-02 1.121005192399024963e-01 1.836432963609695435e-01
8.741962909698486328e-02 -5.693612694740295410e-01 1.868295855820178986e-02 -9.712518006563186646e-02 -1.381829530000686646e-01 -1.285857260227203369e-01 1.697187572717666626e-01 -4.959931969642639160e-02 2.704289853572845459e-01 1.110606733709573746e-02 -2.024633884429931641e-01 2.250364571809768677e-01 7.698196172714233398e-02 1.137376129627227783e-01 3.768010763451457024e-03 1.145831495523452759e-01 6.117157638072967529e-02 -1.045929118990898132e-01 1.314541846513748169e-01 -3.018884658813476562e-01 2.719006128609180450e-02 2.145842276513576508e-02 2.988881468772888184e-01 -7.333546876907348633e-02 -5.083335563540458679e-02 3.051844611763954163e-02 -3.688424527645111084e-01 1.343336105346679688e-01 1.154203489422798157e-01 3.579529002308845520e-02 -2.025684900581836700e-02 5.464687943458557129e-02
1.435768902301788330e-01 -1.002492681145668030e-01 -5.172618106007575989e-02 -1.756726652383804321e-01 -2.821510136127471924e-01 -1.704961657524108887e-01 -5.832220241427421570e-02 1.329874992370605469e-01 -4.259127657860517502e-03 2.778114676475524902e-01 -4.286103695631027222e-02 -8.347121626138687134e-02 2.619425579905509949e-02 3.155028447508811951e-02 5.067929252982139587e-02 3.820453211665153503e-02 -1.958645582199096680e-01 2.926966547966003418e-01 8.607322722673416138e-02 -1.584543734788894653e-01 1.131718233227729797e-01 3.211897239089012146e-02 4.153078794479370117e-01 7.135131955146789551e-02 -2.920005023479461670e-01 3.255673050880432129e-01 5.382582917809486389e-02 -2.568923830986022949e-01 3.134262263774871826e-01 3.630823269486427307e-02 -5.779909342527389526e-02 5.758759006857872009e-02
9.074426442384719849e-02 -6.309990882873535156e-01 -3.574694972485303879e-03 -1.450416445732116699e-01 3.289177641272544861e-02 -6.201354041695594788e-02 4.144518077373504639e-02 -1.048742383718490601e-01 2.515030503273010254e-01 -8.132660388946533203e-02 1.332546323537826538e-01 6.054425612092018127e-02 -1.583987474441528320e-01 -1.603141576051712036e-01 2.200946062803268433e-01 1.625494956970214844e-01 -1.962914615869522095e-01 -1.719064414501190186e-01 2.583263814449310303e-02 -6.695745885372161865e-02 1.219746470451354980e-01 -2.190694957971572876e-02 1.343875974416732788e-01 -5.354863405227661133e-02 -1.900956630706787109e-01 -1.964800804853439331e-02 -5.363949388265609741e-02 8.586991578340530396e-02 2.080118209123611450e-01 4.405403509736061096e-02 -2.661840021610260010e-01 2.561484277248382568e-01
[truncated: 3,267,998 more chars]
