# Supplementary material for: The Language of Innovation
Source: PLoS One. 2020 Apr 30;15(4):e0230107. doi: 10.1371/journal.pone.0230107 (PMC7194493; doi:10.1371/journal.pone.0230107)
Supplement: S7 File — (GZ) [file pone.0230107.s007.tar.gz › 1985-1989/V2Run_2_VS_4500_embeddings1985-1989ED32.txt]

-1.654896326363086700e-02 3.068921267986297607e-01 2.295102924108505249e-01 -2.838962711393833160e-02 1.115236356854438782e-01 2.731804549694061279e-02 -1.531729400157928467e-01 -1.250437796115875244e-01 1.721362471580505371e-01 5.014768987894058228e-02 2.947810590267181396e-01 1.224025189876556396e-01 3.257662653923034668e-01 -3.952720761299133301e-01 1.967374831438064575e-01 -1.124757528305053711e-02 7.298628985881805420e-02 7.690566778182983398e-02 4.282928630709648132e-02 9.329610317945480347e-02 1.202527806162834167e-01 -7.296160608530044556e-02 -2.017306834459304810e-01 5.003541335463523865e-02 3.796431049704551697e-02 -3.315376639366149902e-01 1.220281645655632019e-01 1.705298386514186859e-02 7.463570684194564819e-02 -1.909628659486770630e-01 -3.334975242614746094e-01 -1.097485364880412817e-04
-9.178699553012847900e-02 1.479523628950119019e-01 8.943256735801696777e-02 3.671310096979141235e-02 3.303058743476867676e-01 3.234235942363739014e-01 -3.992410004138946533e-02 -2.623857557773590088e-01 -1.582679338753223419e-02 -2.862965920940041542e-03 1.165631636977195740e-01 2.841431796550750732e-01 -6.744207441806793213e-02 -1.935147047042846680e-01 -3.779453039169311523e-02 2.151808738708496094e-01 2.545567452907562256e-01 5.764816328883171082e-02 1.915425956249237061e-01 1.157887950539588928e-01 1.022523418068885803e-01 -1.963807195425033569e-01 -1.699594408273696899e-01 1.279218047857284546e-01 -1.555897146463394165e-01 -2.242161035537719727e-01 1.764319837093353271e-01 -1.970885545015335083e-01 -2.930081188678741455e-01 -5.182744562625885010e-02 -1.899841427803039551e-01 -1.015257909893989563e-01
-8.144140988588333130e-02 -1.335348039865493774e-01 1.849076300859451294e-01 1.179556772112846375e-01 3.009561002254486084e-01 4.693964868783950806e-02 -2.692053616046905518e-01 -1.770635545253753662e-01 -1.073547154664993286e-01 -1.490038782358169556e-01 -9.508047997951507568e-02 -2.214633487164974213e-02 2.582765221595764160e-01 1.832295954227447510e-02 1.128713414072990417e-01 2.526464164257049561e-01 3.306293785572052002e-01 7.864769548177719116e-02 -6.547252833843231201e-02 6.276884675025939941e-02 8.553493022918701172e-02 -1.504370421171188354e-01 -1.281677037477493286e-01 -3.521113097667694092e-01 -9.517958015203475952e-02 -1.725200712680816650e-01 2.630371153354644775e-01 -3.256666362285614014e-01 -2.141194045543670654e-02 -7.058598101139068604e-02 -1.702799350023269653e-01 -3.700623288750648499e-02
-3.574490547180175781e-02 -2.589879333972930908e-01 8.902718871831893921e-02 5.243714153766632080e-02 3.414435386657714844e-01 1.499321609735488892e-01 -1.630402207374572754e-01 -5.352429747581481934e-01 3.408311605453491211e-01 8.960238657891750336e-03 7.386533915996551514e-02 2.883927226066589355e-01 8.349818736314773560e-02 -2.464095205068588257e-01 9.362258762121200562e-02 1.942310035228729248e-01 8.623226732015609741e-02 1.437300741672515869e-01 9.172084182500839233e-02 -1.615525782108306885e-02 -3.363354131579399109e-02 2.477928437292575836e-02 -1.418037414550781250e-01 -2.082026191055774689e-02 1.155363470315933228e-01 -1.481633037328720093e-01 9.645419567823410034e-02 1.045998930931091309e-01 -4.948405921459197998e-02 1.120330244302749634e-01 -1.380919218063354492e-01 3.343995288014411926e-02
-2.474697865545749664e-02 1.092259883880615234e-01 -5.232270434498786926e-02 1.420914381742477417e-01 1.161841489374637604e-02 2.320201694965362549e-01 -3.152416348457336426e-01 -3.531132638454437256e-01 2.640791833400726318e-01 -3.204387426376342773e-02 4.166777059435844421e-02 1.092977747321128845e-01 2.365675121545791626e-01 -2.951406128704547882e-02 1.753019094467163086e-01 2.938247844576835632e-02 3.638607636094093323e-02 -2.957590483129024506e-02 4.000291228294372559e-01 -1.204009577631950378e-01 1.098658666014671326e-01 3.038434498012065887e-02 -1.422660648822784424e-01 -2.374463528394699097e-02 1.912713199853897095e-01 -8.769827336072921753e-02 2.034253776073455811e-01 -3.035528659820556641e-01 2.169762849807739258e-01 -1.584086269140243530e-01 -2.142420560121536255e-01 -8.502805233001708984e-02
-1.840544641017913818e-01 -9.344038367271423340e-02 1.982008069753646851e-01 -1.288606971502304077e-01 4.250434339046478271e-01 2.819733321666717529e-01 -1.725664734840393066e-01 -2.117816731333732605e-02 7.358248531818389893e-02 -3.862108802422881126e-03 1.116649582982063293e-01 2.237993478775024414e-01 1.646369397640228271e-01 5.787638574838638306e-02 3.958863019943237305e-01 2.332554385066032410e-02 1.724525243043899536e-01 3.594499081373214722e-02 1.621560305356979370e-01 -1.516642868518829346e-01 2.032225281000137329e-01 3.202371299266815186e-02 -9.190585464239120483e-02 -1.449793577194213867e-01 1.152064725756645203e-01 3.213414549827575684e-02 1.990177780389785767e-01 -1.219513081014156342e-02 1.370382457971572876e-01 -1.500548571348190308e-01 -3.218188583850860596e-01 6.596668809652328491e-02
-2.065629363059997559e-01 3.959007188677787781e-02 1.123641524463891983e-02 1.210319846868515015e-01 3.001047372817993164e-01 2.423518300056457520e-01 -2.560126781463623047e-01 -1.073711737990379333e-01 -1.085155829787254333e-01 -7.756657898426055908e-02 2.507936954498291016e-01 -1.172376200556755066e-01 2.175040096044540405e-01 -1.344082206487655640e-01 1.850865408778190613e-02 1.560150980949401855e-01 2.316989451646804810e-01 2.154006250202655792e-02 1.128228381276130676e-01 -1.480317413806915283e-01 4.138366878032684326e-01 4.440019838511943817e-03 -2.183678299188613892e-01 -2.178324386477470398e-02 1.198973655700683594e-01 1.524509582668542862e-02 4.102962017059326172e-01 -1.675371229648590088e-01 -4.527367651462554932e-02 -7.587559521198272705e-02 -4.400097206234931946e-02 4.046402499079704285e-02
-1.145522594451904297e-01 -1.881249696016311646e-01 1.308842599391937256e-01 1.588756591081619263e-02 1.154027432203292847e-01 2.523925006389617920e-01 -4.883165284991264343e-02 -4.826415777206420898e-01 1.696790158748626709e-01 -2.233210206031799316e-01 1.772648543119430542e-01 1.919957399368286133e-01 1.143770366907119751e-01 -2.961685359477996826e-01 2.315869629383087158e-01 -8.974571712315082550e-03 2.044010013341903687e-01 2.591095566749572754e-01 1.102613657712936401e-01 4.981189966201782227e-02 2.092918753623962402e-01 4.029939323663711548e-02 -1.041932776570320129e-01 -1.611681878566741943e-01 -6.116519495844841003e-02 -1.718525886535644531e-01 5.471327900886535645e-02 2.139613777399063110e-01 8.830199390649795532e-02 -1.055144742131233215e-01 -1.138216331601142883e-01 -2.342915907502174377e-02
-7.067790627479553223e-02 -3.918191418051719666e-02 -1.793946772813796997e-01 -2.957292366772890091e-03 1.925142407417297363e-01 2.438391596078872681e-01 -2.387179583311080933e-01 -4.004488587379455566e-01 9.062776807695627213e-04 -6.733731925487518311e-02 -1.825668513774871826e-01 2.422575354576110840e-01 1.666983067989349365e-01 -1.537449657917022705e-01 2.930262684822082520e-02 1.941691190004348755e-01 5.492869019508361816e-02 4.263613373041152954e-02 1.961492598056793213e-01 1.626053452491760254e-01 -9.497702866792678833e-02 1.685558110475540161e-01 -1.052082702517509460e-01 2.911645919084548950e-02 6.137558072805404663e-02 -5.205918848514556885e-02 2.910064458847045898e-01 9.197437763214111328e-02 -2.648087143898010254e-01 -3.731782734394073486e-01 -1.541816741228103638e-01 -9.484519064426422119e-02
-1.045425087213516235e-01 -6.515057384967803955e-02 1.186633482575416565e-01 3.748802002519369125e-03 -9.506744891405105591e-02 2.257849089801311493e-02 -2.525171339511871338e-01 -2.381245605647563934e-02 3.137213364243507385e-02 -1.404264271259307861e-01 -1.532306487206369638e-04 -1.849919110536575317e-01 -3.646574914455413818e-02 -3.608590662479400635e-01 -8.549717813730239868e-02 1.864411681890487671e-01 4.169361889362335205e-01 2.833473384380340576e-01 -2.146406471729278564e-02 -9.358271211385726929e-02 -1.629601232707500458e-02 2.450253115966916084e-03 -3.856268823146820068e-01 1.998306959867477417e-01 8.413396030664443970e-02 2.216991037130355835e-02 1.682606488466262817e-01 2.023727446794509888e-01 1.470324695110321045e-01 1.026184484362602234e-01 -3.239801228046417236e-01 -4.589284956455230713e-02
-1.494597271084785461e-02 -4.632193222641944885e-02 5.974248796701431274e-02 -2.512607164680957794e-02 1.865532062947750092e-02 1.963084787130355835e-01 -2.230206131935119629e-01 -3.979494795203208923e-02 1.459637880325317383e-01 1.208384409546852112e-01 -6.445863842964172363e-02 4.027784764766693115e-01 1.333067566156387329e-01 -1.735950112342834473e-01 9.072261303663253784e-02 2.447960674762725830e-01 3.467537164688110352e-01 1.741781532764434814e-01 1.827621608972549438e-01 6.372790783643722534e-02 1.122020855545997620e-01 1.850386708974838257e-02 -1.195523422211408615e-03 1.383782178163528442e-01 -1.148196458816528320e-01 5.309664993546903133e-04 3.633005023002624512e-01 1.584040522575378418e-01 -3.234875202178955078e-01 -1.697817742824554443e-01 -1.878624111413955688e-01 -1.603834331035614014e-01
-4.506384134292602539e-01 -2.235259627923369408e-03 -5.737444385886192322e-02 -1.521428078413009644e-01 2.176238298416137695e-01 1.474436670541763306e-01 -1.024767234921455383e-01 -3.360345065593719482e-01 2.305431216955184937e-01 -1.618149504065513611e-02 3.236326947808265686e-02 -2.215594798326492310e-01 1.449685394763946533e-01 -2.578842937946319580e-01 5.018860846757888794e-02 7.699099183082580566e-02 3.018767535686492920e-01 2.090942412614822388e-01 2.502204179763793945e-01 -1.189388707280158997e-02 -1.558121591806411743e-01 -8.790042251348495483e-02 1.608155667781829834e-02 -3.177769482135772705e-02 9.242633730173110962e-02 -1.737750917673110962e-01 2.720380425453186035e-01 2.860625088214874268e-02 -1.019620820879936218e-01 5.340220406651496887e-02 -1.375195086002349854e-01 -4.299658164381980896e-02
-8.931548893451690674e-02 -2.553675174713134766e-01 8.795918524265289307e-02 3.003728687763214111e-01 4.914468824863433838e-01 2.056655883789062500e-01 -3.141180798411369324e-02 -3.522001206874847412e-02 1.048065572977066040e-01 -2.445203997194766998e-02 2.622242784127593040e-03 4.423976689577102661e-02 3.385305106639862061e-01 -1.762866675853729248e-01 -7.582277059555053711e-02 -5.507452413439750671e-02 1.287832707166671753e-01 1.078986898064613342e-01 -2.070743031799793243e-02 3.438322106376290321e-03 -8.895565755665302277e-03 -2.711378224194049835e-02 -3.291442990303039551e-02 -4.665854945778846741e-02 -1.314586866647005081e-02 -1.672343909740447998e-02 3.924635350704193115e-01 -2.188865542411804199e-01 8.181053400039672852e-02 1.630419678986072540e-02 -3.628830611705780029e-01 3.191436827182769775e-02
-4.602725505828857422e-01 1.224228665232658386e-01 8.050869405269622803e-02 -5.741130933165550232e-02 2.193611711263656616e-01 2.251288667321205139e-02 -1.736535727977752686e-01 -1.898384094238281250e-01 5.004406720399856567e-02 -1.447696238756179810e-02 1.278468370437622070e-01 1.030307076871395111e-02 1.153453961014747620e-01 -8.019734919071197510e-02 3.731153011322021484e-01 2.047510743141174316e-01 1.036215946078300476e-02 1.882802322506904602e-02 3.592055663466453552e-02 1.557511389255523682e-01 5.348508432507514954e-02 -3.069168031215667725e-01 1.134304255247116089e-01 2.733167409896850586e-01 1.469737142324447632e-01 -3.472653031349182129e-02 4.753025621175765991e-02 -1.402862370014190674e-01 -3.725048899650573730e-01 1.540811453014612198e-02 -1.810285001993179321e-01 -3.703639656305313110e-02
-9.434730559587478638e-02 8.990920335054397583e-02 -7.085739821195602417e-02 -6.805932521820068359e-02 1.997933238744735718e-01 2.943704724311828613e-01 -1.948136389255523682e-01 -3.147128820419311523e-01 1.753186136484146118e-01 -1.700661480426788330e-01 -1.314748674631118774e-01 1.546116173267364502e-01 1.665018051862716675e-01 -2.608836889266967773e-01 2.776661813259124756e-01 2.530336081981658936e-01 1.887594014406204224e-01 3.407925665378570557e-01 1.973174959421157837e-01 -1.644306816160678864e-02 -7.364241033792495728e-02 -1.537716835737228394e-01 2.301823720335960388e-02 2.860958920791745186e-03 3.700846806168556213e-02 1.103804111480712891e-01 1.628472506999969482e-01 -7.348782569169998169e-02 -9.762832522392272949e-02 -2.908298373222351074e-01 4.585483670234680176e-02 9.882678836584091187e-02
-3.664505183696746826e-01 -3.530778363347053528e-02 -7.841474562883377075e-02 9.555041790008544922e-02 2.288115620613098145e-01 1.758102327585220337e-01 -3.458544313907623291e-01 -6.770179420709609985e-02 1.965532153844833374e-01 -2.624930143356323242e-01 3.528792411088943481e-02 1.517753601074218750e-01 1.985869556665420532e-01 2.295569777488708496e-01 7.007398456335067749e-02 2.484730929136276245e-01 1.165516972541809082e-01 -9.520998597145080566e-02 1.998865604400634766e-02 2.684846334159374237e-02 5.823840387165546417e-03 -3.266331851482391357e-01 -1.724392361938953400e-02 2.288754731416702271e-01 1.512903422117233276e-01 -1.258257925510406494e-01 2.319077402353286743e-01 -4.002747312188148499e-02 -9.959385544061660767e-02 -6.470612436532974243e-02 -1.438606232404708862e-01 -1.976019293069839478e-01
-2.864433526992797852e-01 1.697696596384048462e-01 1.146901175379753113e-01 -5.344293266534805298e-02 4.295616447925567627e-01 1.892259865999221802e-01 -7.887902855873107910e-02 -2.343736290931701660e-01 1.349336951971054077e-01 -9.640793502330780029e-02 -6.939937174320220947e-02 -4.347733408212661743e-02 5.988762900233268738e-02 -2.253000736236572266e-01 2.975436672568321228e-02 -2.963907271623611450e-02 1.411972045898437500e-01 3.025858998298645020e-01 6.427344679832458496e-02 -1.297287493944168091e-01 2.824735343456268311e-01 -9.413269162178039551e-02 -6.434530764818191528e-02 -3.954961150884628296e-02 2.658393979072570801e-01 1.769208163022994995e-01 -5.028992518782615662e-02 -5.850406736135482788e-02 1.898158639669418335e-01 -1.658117622137069702e-01 -3.117400705814361572e-01 7.665697485208511353e-02
-4.623782932758331299e-01 -1.767118275165557861e-01 8.420291543006896973e-02 -2.118055075407028198e-01 2.135632093995809555e-03 -7.890905439853668213e-02 -1.112298965454101562e-01 2.008963376283645630e-01 1.192686632275581360e-01 4.815823212265968323e-02 1.411633286625146866e-02 1.615640372037887573e-01 1.229622960090637207e-01 -6.981782615184783936e-02 -1.103154867887496948e-01 3.023154437541961670e-01 7.300508022308349609e-02 3.516431748867034912e-01 -5.876724794507026672e-02 1.199674457311630249e-01 1.288506090641021729e-01 1.430453062057495117e-01 -2.425414621829986572e-01 5.907925218343734741e-02 1.787067949771881104e-01 -1.469407379627227783e-01 2.407518029212951660e-01 4.338284954428672791e-03 4.413656890392303467e-02 -1.526789963245391846e-01 -2.716066539287567139e-01 -1.446139961481094360e-01
-3.585868775844573975e-01 -1.048872917890548706e-01 -1.895305663347244263e-01 1.050581112504005432e-01 1.041196659207344055e-01 -5.905724689364433289e-02 1.629902720451354980e-01 -2.120228707790374756e-01 -1.819130629301071167e-01 2.262517623603343964e-02 -3.922087699174880981e-02 8.349612355232238770e-02 1.204983517527580261e-01 -1.647305488586425781e-01 1.183347478508949280e-01 2.152493298053741455e-01 3.724100813269615173e-02 2.777101397514343262e-01 -1.121502928435802460e-02 -1.563960909843444824e-01 -1.390504390001296997e-01 -1.722836345434188843e-01 -3.405942320823669434e-01 2.407196722924709320e-02 1.234295591711997986e-01 -1.010586693882942200e-01 1.292250156402587891e-01 3.537749052047729492e-01 -1.335936249233782291e-03 -1.324223875999450684e-01 -3.561748266220092773e-01 -5.571313574910163879e-02
-3.047161102294921875e-01 1.603991836309432983e-01 4.201183095574378967e-02 2.623469009995460510e-02 4.707150906324386597e-02 6.492900103330612183e-02 -2.237050682306289673e-01 -2.487226277589797974e-01 1.932227611541748047e-01 -1.141754388809204102e-01 3.227789402008056641e-01 5.606073513627052307e-02 3.335628509521484375e-01 -2.569460868835449219e-01 -1.597679853439331055e-01 6.399215012788772583e-02 3.547369837760925293e-01 -2.949716337025165558e-02 -9.250491857528686523e-02 -2.426986098289489746e-01 1.551775932312011719e-01 1.064978614449501038e-01 1.135197505354881287e-01 -7.196655496954917908e-03 -1.201034262776374817e-01 -9.818493574857711792e-02 1.636684685945510864e-01 -3.095114603638648987e-02 -2.284059375524520874e-01 -5.251597613096237183e-02 -1.322841197252273560e-01 -1.710460633039474487e-01
-1.025189533829689026e-01 1.987724332138895988e-03 8.627791702747344971e-02 4.811580292880535126e-03 7.317133992910385132e-02 2.766147255897521973e-01 -3.509271740913391113e-01 -3.400493860244750977e-01 9.396747499704360962e-02 3.992664813995361328e-02 4.947381559759378433e-03 4.073220789432525635e-01 2.750000059604644775e-01 -2.004782855510711670e-01 -2.090345369651913643e-03 -9.536913782358169556e-02 1.048464104533195496e-01 2.312604337930679321e-01 -1.373732537031173706e-01 7.828203588724136353e-02 8.331294357776641846e-02 6.502851843833923340e-02 -1.454008556902408600e-02 -2.507683634757995605e-01 8.088307082653045654e-02 -4.436149448156356812e-02 1.054640635848045349e-01 -1.161025911569595337e-01 5.769351124763488770e-02 -2.092321217060089111e-01 -3.113424777984619141e-01 -1.385529786348342896e-01
-2.997431159019470215e-01 4.197788983583450317e-02 -4.614920541644096375e-02 2.310547530651092529e-01 4.305419325828552246e-01 5.044694617390632629e-02 -1.377702318131923676e-02 -4.551655054092407227e-01 1.948644593358039856e-02 -2.877980843186378479e-02 9.599852561950683594e-02 3.954784572124481201e-02 2.968114316463470459e-01 -7.387867569923400879e-02 -7.244615815579891205e-03 9.723319858312606812e-02 2.874035835266113281e-01 2.953147701919078827e-02 1.605739891529083252e-01 -1.902537196874618530e-01 -7.897510379552841187e-02 1.203825995326042175e-01 -1.653354964219033718e-03 -2.159470766782760620e-01 5.625339597463607788e-02 7.543478161096572876e-02 1.146660093218088150e-02 -3.125508874654769897e-02 -2.354443073272705078e-02 -1.444157660007476807e-01 -3.126601278781890869e-01 -2.452486939728260040e-02
-4.103222191333770752e-01 2.828494012355804443e-01 -1.381743848323822021e-01 -8.870320767164230347e-02 2.820345461368560791e-01 7.171750813722610474e-02 -2.022540271282196045e-01 1.207755692303180695e-02 1.657134592533111572e-01 2.730401605367660522e-02 1.315729022026062012e-01 2.987705767154693604e-01 7.873928546905517578e-02 -6.021418422460556030e-02 -5.759143456816673279e-02 2.349878102540969849e-01 4.496818874031305313e-03 3.464961647987365723e-01 1.522390842437744141e-01 -9.655710309743881226e-02 1.916144341230392456e-01 2.097569853067398071e-01 -1.395452069118618965e-03 -1.563934832811355591e-01 1.383873727172613144e-02 -2.045847475528717041e-01 6.937263160943984985e-02 -7.219399511814117432e-02 1.620140820741653442e-01 -9.295979142189025879e-02 -2.184285670518875122e-01 -5.798091739416122437e-02
5.243673920631408691e-02 1.054707616567611694e-01 4.008928239345550537e-01 1.732819527387619019e-01 -1.261002272367477417e-01 1.372556090354919434e-01 3.758265823125839233e-02 -1.416495144367218018e-01 -1.482351124286651611e-01 -1.115940660238265991e-01 2.344969063997268677e-01 1.766416132450103760e-01 1.911292374134063721e-01 -6.027397140860557556e-02 3.331251740455627441e-01 3.229575455188751221e-01 -5.750974267721176147e-02 2.050249129533767700e-01 9.316773712635040283e-02 -1.558920890092849731e-01 -9.335113316774368286e-02 4.263108223676681519e-02 -1.952735483646392822e-01 -5.514664202928543091e-02 1.126123294234275818e-01 -2.231164872646331787e-01 -1.478207558393478394e-01 -1.702891141176223755e-01 -2.820021510124206543e-01 -9.809564054012298584e-02 -1.685929298400878906e-01 4.689000546932220459e-02
-1.969220042228698730e-01 5.813403800129890442e-02 3.392664790153503418e-01 -1.388807445764541626e-01 2.557631433010101318e-01 3.658258020877838135e-01 -2.165295332670211792e-01 -2.226354628801345825e-01 8.913518488407135010e-02 -2.567268908023834229e-02 1.170197781175374985e-02 1.433480679988861084e-01 1.438161451369524002e-02 -1.834203153848648071e-01 -3.866903111338615417e-02 5.980078876018524170e-02 1.834178417921066284e-01 -6.424795836210250854e-02 -1.547545343637466431e-01 -1.649972498416900635e-01 9.336210787296295166e-02 -6.901171058416366577e-02 -1.998452842235565186e-01 -1.474910415709018707e-02 1.139558553695678711e-01 8.380581438541412354e-02 8.774653077125549316e-02 1.744115650653839111e-01 1.555678844451904297e-01 1.850173622369766235e-02 -4.739498198032379150e-01 9.832905232906341553e-02
-1.143012121319770813e-01 -1.534112095832824707e-01 2.996483147144317627e-01 -1.585307419300079346e-01 3.389821052551269531e-01 3.944011926651000977e-01 -1.879736483097076416e-01 -2.541378438472747803e-01 -1.106423735618591309e-01 -5.642575025558471680e-02 1.274892240762710571e-01 -2.332869544625282288e-02 1.996808201074600220e-01 -3.356554210186004639e-01 -5.731798335909843445e-02 7.764474302530288696e-02 1.605197936296463013e-01 1.011949479579925537e-01 9.789678454399108887e-02 -8.727924525737762451e-02 1.993408799171447754e-01 -7.043490558862686157e-02 3.220140468329191208e-03 -2.431707270443439484e-02 2.094411700963973999e-01 1.100214794278144836e-01 4.072505235671997070e-02 1.102668046951293945e-01 4.221346229314804077e-02 -2.228244245052337646e-01 -2.534482479095458984e-01 7.698361296206712723e-03
-5.602435767650604248e-02 8.096335828304290771e-02 2.895846776664257050e-02 1.580801606178283691e-01 2.196574062108993530e-01 1.431052237749099731e-01 -1.006504986435174942e-02 1.678317971527576447e-02 8.658990263938903809e-02 -1.404496282339096069e-01 9.479764103889465332e-02 3.473972976207733154e-01 6.760706752538681030e-02 -3.770370483398437500e-01 6.981679797172546387e-02 1.154134497046470642e-01 5.575701221823692322e-02 1.540730148553848267e-01 2.338956296443939209e-01 -1.862490475177764893e-01 -1.603001803159713745e-01 8.871152251958847046e-02 8.105196058750152588e-02 -4.290682375431060791e-01 2.589550614356994629e-01 -1.509594023227691650e-01 1.214951127767562866e-01 -1.090758964419364929e-01 -1.171110197901725769e-01 -2.174769341945648193e-01 -2.281569540500640869e-01 5.915533006191253662e-02
-2.095475196838378906e-01 1.387102752923965454e-01 -1.707724779844284058e-01 -6.848033517599105835e-02 2.140471190214157104e-01 1.590580791234970093e-01 -4.048280119895935059e-01 -2.799201309680938721e-01 6.871994584798812866e-02 -2.015676116570830345e-03 -4.547714442014694214e-02 4.183798655867576599e-02 3.396557271480560303e-01 -2.835820661857724190e-03 -5.624805763363838196e-02 8.664338290691375732e-02 1.546078175306320190e-01 2.937790453433990479e-01 1.482055336236953735e-01 -5.061043426394462585e-02 2.951914444565773010e-02 -9.086620807647705078e-02 1.027573123574256897e-01 1.083355545997619629e-01 -1.391600817441940308e-01 -1.448851823806762695e-01 2.843590676784515381e-01 4.720586165785789490e-02 -5.260129272937774658e-02 1.828569471836090088e-01 -3.270929455757141113e-01 -1.491674184799194336e-01
-3.045698404312133789e-01 -1.316447556018829346e-01 2.941091358661651611e-01 -1.581045798957347870e-02 3.046328127384185791e-01 3.431930243968963623e-01 -2.276605665683746338e-01 -2.838099896907806396e-01 -1.263055503368377686e-01 -1.625185608863830566e-01 -1.818369887769222260e-02 1.602420210838317871e-01 6.401951611042022705e-02 8.337117731571197510e-03 -2.141468226909637451e-02 8.858836442232131958e-02 1.009652484208345413e-02 1.569656282663345337e-02 6.926016509532928467e-02 -7.061463594436645508e-02 3.314358368515968323e-02 -6.156144291162490845e-02 -2.012237906455993652e-01 1.346217393875122070e-01 2.318095564842224121e-01 8.701596409082412720e-02 1.944366097450256348e-01 -8.891987055540084839e-02 3.939183801412582397e-02 -2.383660674095153809e-01 -3.318149149417877197e-01 1.738494038581848145e-01
-2.059221565723419189e-01 -3.098817169666290283e-02 9.350561350584030151e-02 -8.545372635126113892e-02 3.117044270038604736e-01 4.646503329277038574e-01 -2.167704105377197266e-01 -1.758947074413299561e-01 -1.146412342786788940e-01 -5.740109831094741821e-02 -1.280768066644668579e-01 9.934147447347640991e-02 -2.881361870095133781e-03 -1.088264212012290955e-01 4.588900133967399597e-02 -4.831191897392272949e-02 1.315115541219711304e-01 1.452287435531616211e-01 7.570533454418182373e-02 -6.485965102910995483e-02 -1.266633975319564342e-03 -1.402940452098846436e-01 -2.503032386302947998e-01 -1.669835746288299561e-01 3.087183237075805664e-01 1.927409693598747253e-02 7.913663238286972046e-02 1.290115863084793091e-01 -1.506580710411071777e-01 -9.698448330163955688e-02 -4.111406505107879639e-01 -1.110468879342079163e-01
-1.727214455604553223e-01 7.093296945095062256e-02 -7.879552990198135376e-02 4.486527666449546814e-02 4.004087746143341064e-01 2.949698865413665771e-01 -2.972775399684906006e-01 -1.112326830625534058e-01 -1.320440024137496948e-01 -6.847910583019256592e-02 -1.257078722119331360e-03 -1.244943309575319290e-02 3.878111839294433594e-01 -5.737721547484397888e-02 -1.741202734410762787e-02 1.396141350269317627e-01 1.118106544017791748e-01 3.024039231240749359e-02 3.075469285249710083e-02 2.211913466453552246e-01 -1.064777448773384094e-01 -3.510310873389244080e-02 -2.227515876293182373e-01 -2.448246926069259644e-01 -2.966796979308128357e-02 -8.153970539569854736e-02 1.660546064376831055e-01 -3.078083693981170654e-01 8.206021040678024292e-02 2.147739939391613007e-02 -2.838065624237060547e-01 1.003075465559959412e-01
-1.341799199581146240e-01 1.749153062701225281e-02 5.623657628893852234e-02 8.926538378000259399e-02 -3.467615693807601929e-02 1.630483716726303101e-01 -3.610207736492156982e-01 -1.228083670139312744e-01 -1.008789762854576111e-01 2.512891776859760284e-02 -1.607688330113887787e-02 -1.877526640892028809e-01 3.188093900680541992e-01 -2.007166296243667603e-01 1.838306933641433716e-01 -2.716271439567208290e-03 4.176686108112335205e-01 2.793695330619812012e-01 6.537024676799774170e-02 -2.688573859632015228e-02 -1.244563013315200806e-01 -1.461220681667327881e-01 -9.849224984645843506e-02 2.492519170045852661e-01 -7.944022119045257568e-02 -1.472763866186141968e-01 2.293556928634643555e-02 -1.049566641449928284e-01 -9.207689017057418823e-02 -2.178361415863037109e-01 -3.339009881019592285e-01 4.675900936126708984e-02
-2.727717161178588867e-01 4.216213524341583252e-02 -3.155540674924850464e-02 3.282528817653656006e-01 3.344050645828247070e-01 1.100241988897323608e-01 -3.842519223690032959e-01 -1.308333277702331543e-01 1.229750551283359528e-02 -2.985046617686748505e-02 -1.445968449115753174e-01 5.914441775530576706e-03 2.307807952165603638e-01 -6.069740653038024902e-02 -3.622014820575714111e-02 3.358916938304901123e-01 1.210400387644767761e-01 -8.057577908039093018e-02 1.506590247154235840e-01 9.554550051689147949e-02 9.738837927579879761e-02 5.086927860975265503e-02 -1.841538995504379272e-01 -1.183009520173072815e-01 -1.073440164327621460e-01 4.454852640628814697e-02 4.265579879283905029e-01 3.177391737699508667e-02 1.310469508171081543e-01 -2.373657748103141785e-02 -7.376798987388610840e-02 -2.667632140219211578e-02
-6.942622363567352295e-02 -3.031723797321319580e-01 1.012133061885833740e-01 2.388624250888824463e-01 2.453366070985794067e-01 3.348577618598937988e-01 1.694682538509368896e-01 -1.006967648863792419e-01 -2.577732130885124207e-02 -1.036906912922859192e-01 6.831332575529813766e-03 1.933692544698715210e-01 1.119315773248672485e-01 -1.358502805233001709e-01 2.538762092590332031e-01 1.555501818656921387e-01 1.062271595001220703e-01 3.646876811981201172e-01 -1.455727368593215942e-01 -2.008448839187622070e-01 1.187555491924285889e-02 1.809542924165725708e-01 8.808821439743041992e-02 2.909832596778869629e-01 -2.141137719154357910e-01 1.443743007257580757e-03 2.552508935332298279e-02 -1.154819577932357788e-01 7.688533514738082886e-02 -7.312198728322982788e-02 -1.823479533195495605e-01 -1.443244814872741699e-01
-3.150211647152900696e-02 -3.335674852132797241e-02 7.872243970632553101e-02 -5.309823527932167053e-02 3.285343348979949951e-01 3.328502178192138672e-01 -3.536710143089294434e-01 -1.968493312597274780e-01 9.895890951156616211e-02 -1.650519520044326782e-01 -5.274843424558639526e-02 2.793941460549831390e-02 9.155329316854476929e-02 -1.725149154663085938e-01 -9.446730464696884155e-02 -8.988083899021148682e-02 1.109003573656082153e-01 -1.494402345269918442e-02 -6.605345290154218674e-03 -2.809011340141296387e-01 1.449888497591018677e-01 -6.572354584932327271e-02 -2.841705083847045898e-01 6.142603233456611633e-02 2.990963160991668701e-01 -6.075233966112136841e-02 1.638483069837093353e-02 -1.458553969860076904e-01 7.713798433542251587e-02 -1.986004412174224854e-01 -3.831366598606109619e-01 4.858689755201339722e-02
-1.527421772480010986e-01 -1.413785964250564575e-01 1.469014436006546021e-01 6.541689485311508179e-02 1.463034451007843018e-01 7.543502748012542725e-02 -1.078846007585525513e-01 -3.020022213459014893e-01 3.224359154701232910e-01 4.114268347620964050e-02 1.479478478431701660e-01 2.312592417001724243e-02 3.476350903511047363e-01 -1.162634119391441345e-01 -2.843885496258735657e-02 2.004096657037734985e-01 -2.040193378925323486e-01 2.764606475830078125e-02 1.724051684141159058e-01 -1.596889942884445190e-01 3.735498785972595215e-01 -2.005682699382305145e-02 -1.274729371070861816e-01 -5.541112273931503296e-02 1.498655825853347778e-01 1.115611046552658081e-01 2.159911990165710449e-01 7.124428451061248779e-02 5.421515554189682007e-02 -1.210813298821449280e-01 -3.029702901840209961e-01 -2.111012041568756104e-01
-2.057859152555465698e-01 1.149309724569320679e-01 3.019770085811614990e-01 1.058801934123039246e-01 2.879407703876495361e-01 2.048844844102859497e-01 -1.995970010757446289e-01 -1.014991430565714836e-03 5.936922505497932434e-02 -3.986126184463500977e-01 -2.557035982608795166e-01 -6.898931413888931274e-02 2.082801163196563721e-01 -1.334811300039291382e-01 1.411217749118804932e-01 1.013859584927558899e-01 1.801566183567047119e-01 1.535670906305313110e-01 9.449129551649093628e-02 6.578289717435836792e-02 2.215940207242965698e-01 4.434656351804733276e-02 1.879404038190841675e-01 4.732378199696540833e-02 1.240131724625825882e-02 -1.080076918005943298e-01 -4.092194885015487671e-02 1.555600166320800781e-01 -7.418743520975112915e-02 -3.310108482837677002e-01 -1.825990527868270874e-01 9.657914936542510986e-02
-7.346645742654800415e-02 1.821298152208328247e-01 8.697713911533355713e-02 -1.316998898983001709e-01 3.156362473964691162e-01 -8.851002901792526245e-02 -9.494131803512573242e-02 -2.692849636077880859e-01 -1.288549453020095825e-01 1.655174344778060913e-01 -3.490817546844482422e-01 2.046122848987579346e-01 2.507282495498657227e-01 -1.137160658836364746e-01 2.797627449035644531e-01 1.190637648105621338e-01 -2.570863289292901754e-04 1.647606790065765381e-01 3.576011583209037781e-02 2.059726603329181671e-02 3.364914953708648682e-01 7.851605862379074097e-02 -1.436237692832946777e-01 8.670648187398910522e-02 -3.689649701118469238e-02 -7.183495908975601196e-02 -7.575222104787826538e-02 4.082775209099054337e-03 -1.191813573241233826e-01 1.133924350142478943e-01 -3.800515532493591309e-01 -1.067970320582389832e-01
-1.791829168796539307e-01 -6.586714088916778564e-02 1.728739440441131592e-01 -1.679816097021102905e-02 4.436870217323303223e-01 -3.818508982658386230e-02 -2.396859228610992432e-01 -3.360597193241119385e-01 9.058897942304611206e-02 -1.766868084669113159e-01 1.061856746673583984e-01 -8.334732055664062500e-02 4.506377503275871277e-02 -1.276806741952896118e-02 1.267397552728652954e-01 6.507153809070587158e-02 2.391934841871261597e-01 8.545278757810592651e-02 1.922688335180282593e-01 -1.177075877785682678e-01 1.392603069543838501e-01 1.865752972662448883e-02 -2.516199052333831787e-01 2.131762169301509857e-02 2.957764565944671631e-01 9.649448841810226440e-02 1.119056940078735352e-01 -7.827397435903549194e-02 8.482787758111953735e-02 1.294445842504501343e-01 -3.677514791488647461e-01 1.051842719316482544e-01
-2.673206031322479248e-01 -1.984013617038726807e-01 9.784542955458164215e-03 -1.013254821300506592e-01 5.493259057402610779e-02 -3.598534315824508667e-02 -4.726156592369079590e-03 8.232347667217254639e-02 -2.613220736384391785e-02 3.381411731243133545e-02 1.585966646671295166e-01 2.583439648151397705e-01 2.045889198780059814e-01 -4.523846805095672607e-01 -6.760910153388977051e-03 2.527817487716674805e-01 -2.008443512022495270e-02 1.386321429163217545e-02 3.459386527538299561e-02 -1.198871880769729614e-01 -8.605602383613586426e-02 2.916491627693176270e-01 2.720739692449569702e-02 2.956303060054779053e-01 1.289659459143877029e-02 -3.889900743961334229e-01 1.507422886788845062e-03 2.659425437450408936e-01 -9.995347261428833008e-02 -5.998367443680763245e-02 -1.757372766733169556e-01 8.998622186481952667e-03
-1.082569062709808350e-01 1.855280622839927673e-02 1.959327757358551025e-01 -1.062179729342460632e-02 3.635976016521453857e-01 3.230423033237457275e-01 -1.320539508014917374e-02 -1.754564046859741211e-01 3.685983121395111084e-01 2.178917638957500458e-02 1.876895129680633545e-02 2.619094029068946838e-02 1.193749532103538513e-01 -8.604609966278076172e-02 -1.126415375620126724e-02 2.673136889934539795e-01 1.910593360662460327e-02 2.460916936397552490e-01 1.095862090587615967e-01 -5.224352702498435974e-02 3.817764520645141602e-01 -2.604124881327152252e-02 -2.032373398542404175e-01 -9.115686267614364624e-02 1.117629483342170715e-01 -1.279515959322452545e-02 5.836342647671699524e-02 -1.179847121238708496e-01 9.487754106521606445e-02 1.700772047042846680e-01 -3.341770172119140625e-01 2.140763215720653534e-03
9.143129736185073853e-02 2.205855697393417358e-01 8.285667002201080322e-02 -2.756370604038238525e-01 6.845888495445251465e-02 6.948055326938629150e-02 -1.698533259332180023e-02 -1.712750494480133057e-01 -2.544272923842072487e-03 2.431558817625045776e-01 -1.873585879802703857e-01 -8.233092725276947021e-02 1.008307677693665028e-03 -3.929967582225799561e-01 2.228280156850814819e-01 3.575474917888641357e-01 5.087659880518913269e-02 2.311554998159408569e-01 -1.430341452360153198e-01 6.293322145938873291e-02 -5.794558301568031311e-02 1.291511207818984985e-01 -2.319056540727615356e-01 2.975946106016635895e-02 2.398965321481227875e-02 -3.294083848595619202e-02 8.413725346326828003e-02 9.212505072355270386e-02 1.996243596076965332e-01 -2.052187621593475342e-01 -3.429153561592102051e-01 1.269810944795608521e-01
-3.731294274330139160e-01 -1.774454414844512939e-01 -3.881522454321384430e-03 -2.711106324568390846e-03 2.447975426912307739e-02 8.383420854806900024e-02 -1.892083436250686646e-01 -1.881392002105712891e-01 -1.496715992689132690e-01 -6.066045910120010376e-02 7.348639518022537231e-02 -9.078574925661087036e-02 3.707121908664703369e-01 -2.538697719573974609e-01 -2.221672087907791138e-01 4.246861040592193604e-01 -7.579425815492868423e-03 -8.285077288746833801e-03 -2.168544232845306396e-01 -1.230407655239105225e-01 5.759205203503370285e-03 6.371511518955230713e-02 1.664384827017784119e-02 2.731359899044036865e-01 -1.791570186614990234e-01 -7.977546751499176025e-02 -1.489380896091461182e-01 5.266401916742324829e-02 1.053412482142448425e-01 -7.369364053010940552e-02 -2.339833229780197144e-01 -5.627438426017761230e-02
-2.748093605041503906e-01 1.153491251170635223e-02 2.708168625831604004e-01 1.308089792728424072e-01 5.166832730174064636e-02 2.793457806110382080e-01 -2.151626646518707275e-01 -2.160691320896148682e-01 2.465872615575790405e-01 6.190025061368942261e-02 1.820214837789535522e-01 1.054984703660011292e-01 3.011705875396728516e-01 -2.472561150789260864e-01 2.737095952033996582e-01 -9.677298367023468018e-03 -2.125768549740314484e-02 -2.388602122664451599e-02 -3.751361509785056114e-03 -2.433347254991531372e-01 2.228428572416305542e-01 -1.295596212148666382e-01 -6.076597422361373901e-02 2.533824443817138672e-01 2.780511975288391113e-01 9.861626476049423218e-02 -2.152173779904842377e-03 -6.333599984645843506e-02 -4.645961523056030273e-02 1.331882029771804810e-01 -1.319536417722702026e-01 3.885517641901969910e-02
6.226854026317596436e-02 1.551834195852279663e-01 -5.675136297941207886e-02 2.796282768249511719e-01 1.574473530054092407e-01 1.767308264970779419e-01 -8.645100891590118408e-02 1.113911271095275879e-01 1.639473140239715576e-01 -8.191411942243576050e-02 1.315225958824157715e-01 -2.863551862537860870e-02 4.092097580432891846e-01 -1.786192059516906738e-01 1.075028479099273682e-01 2.305137515068054199e-01 1.448606699705123901e-01 2.071271985769271851e-01 1.159694343805313110e-01 1.925249099731445312e-01 -2.988029122352600098e-01 1.267844587564468384e-01 -8.974487893283367157e-03 1.251571178436279297e-01 1.062336415052413940e-01 -2.037949860095977783e-01 4.437942523509263992e-03 1.563895642757415771e-01 -1.945986598730087280e-01 -2.307593226432800293e-01 -3.019688129425048828e-01 6.215092912316322327e-02
-1.194436550140380859e-01 -6.146534904837608337e-02 -2.934079170227050781e-01 -1.256683021783828735e-01 9.955607354640960693e-02 1.392657309770584106e-01 -1.790167577564716339e-02 9.117579087615013123e-03 9.066677838563919067e-02 -1.324012577533721924e-01 1.182116195559501648e-01 -1.158633008599281311e-01 9.041713178157806396e-02 -2.081023603677749634e-01 1.812312602996826172e-01 3.790326714515686035e-01 3.714907169342041016e-02 3.007305264472961426e-01 -1.769973486661911011e-01 -1.880168318748474121e-01 4.402800276875495911e-02 1.565997898578643799e-01 -3.884844183921813965e-01 5.676704645156860352e-02 1.473800539970397949e-01 -5.819360911846160889e-02 1.338656991720199585e-01 4.783494770526885986e-02 3.864452540874481201e-01 3.733787685632705688e-02 -1.845779567956924438e-01 1.699220738373696804e-03
-1.400472074747085571e-01 4.236062616109848022e-02 1.165442839264869690e-01 1.487811654806137085e-01 1.319009214639663696e-01 -1.283924877643585205e-01 -8.641787618398666382e-02 -6.657534092664718628e-02 -1.676792651414871216e-01 -4.273486882448196411e-02 -2.453478127717971802e-01 -4.771089553833007812e-02 2.024728208780288696e-01 -8.050313591957092285e-02 4.785451292991638184e-02 2.966229021549224854e-01 2.061079889535903931e-01 3.866249695420265198e-02 -1.138463616371154785e-01 -1.621581614017486572e-01 -6.484929472208023071e-02 -4.435828328132629395e-02 -3.005238771438598633e-01 3.790433406829833984e-01 1.659192591905593872e-01 3.142450377345085144e-02 2.998710572719573975e-01 1.167915612459182739e-01 2.551871836185455322e-01 -2.977319061756134033e-01 -2.205204665660858154e-01 9.517787396907806396e-02
-1.623638272285461426e-01 2.837109565734863281e-02 1.784210056066513062e-01 1.925421804189682007e-01 2.059976756572723389e-01 2.146371603012084961e-01 -1.345674395561218262e-01 -2.892063856124877930e-01 1.386515200138092041e-01 -7.400941848754882812e-02 1.998944431543350220e-01 2.116763591766357422e-01 2.326553761959075928e-01 -1.015517488121986389e-01 3.929193690419197083e-02 3.053862042725086212e-02 -9.912014752626419067e-02 2.175898104906082153e-01 8.660894632339477539e-02 1.763847768306732178e-01 -1.060138866305351257e-01 9.681747108697891235e-02 -1.047314256429672241e-01 -3.198218345642089844e-01 9.043569117784500122e-02 -4.256252646446228027e-01 2.206300199031829834e-01 5.553817376494407654e-02 -8.716244995594024658e-02 -2.331172376871109009e-01 -5.500015988945960999e-02 3.969785943627357483e-02
-6.033351644873619080e-02 3.969839215278625488e-02 4.106398224830627441e-01 9.836286306381225586e-02 2.737096548080444336e-01 2.248400598764419556e-01 -2.494407296180725098e-01 1.821343041956424713e-02 1.592545062303543091e-01 -4.654337465763092041e-02 -7.512448728084564209e-02 1.444181799888610840e-01 7.657110691070556641e-02 -3.423960804939270020e-01 3.053058311343193054e-02 -8.219823241233825684e-02 8.810821175575256348e-02 -4.604313522577285767e-02 8.600784093141555786e-02 -1.123855113983154297e-01 3.858234286308288574e-01 1.560499519109725952e-01 -1.062716245651245117e-01 -1.346506550908088684e-02 -3.900809679180383682e-03 4.870567470788955688e-02 4.803483188152313232e-02 5.884962901473045349e-02 -2.301169633865356445e-01 -3.133816644549369812e-02 -4.035765528678894043e-01 -6.387982517480850220e-02
-1.650081872940063477e-01 2.551540136337280273e-01 2.328007221221923828e-01 3.857494518160820007e-02 3.739928901195526123e-01 -9.112657606601715088e-02 -3.903248310089111328e-01 -1.498109549283981323e-01 3.870173394680023193e-01 -1.449206918478012085e-01 9.262566268444061279e-02 8.460973203182220459e-02 1.291011273860931396e-01 -1.086929291486740112e-01 -5.724782496690750122e-02 3.683150559663772583e-02 4.728886485099792480e-02 3.143240809440612793e-01 6.013495475053787231e-02 4.584328457713127136e-02 2.495262324810028076e-01 3.892393037676811218e-02 -6.341715157032012939e-02 -1.307108090259134769e-03 1.291242837905883789e-01 -1.447324454784393311e-01 6.731148064136505127e-02 -3.342608362436294556e-02 -1.129833515733480453e-02 -4.863649606704711914e-03 -3.820526972413063049e-02 -2.998999655246734619e-01
-1.825080662965774536e-01 -4.640047624707221985e-02 -1.070166304707527161e-01 -9.424047544598579407e-03 3.167665004730224609e-01 5.693565309047698975e-02 -1.471951510757207870e-02 5.952777341008186340e-02 1.711002439260482788e-01 -9.262571483850479126e-02 -6.711542606353759766e-02 4.315890371799468994e-02 4.634431004524230957e-01 -7.512053847312927246e-02 4.294127970933914185e-02 7.973600924015045166e-02 2.105785757303237915e-01 3.172647953033447266e-01 1.724794358015060425e-01 -2.236290276050567627e-02 2.002436518669128418e-01 -2.399206757545471191e-01 -2.580372393131256104e-01 2.166667431592941284e-01 1.158268377184867859e-01 -2.382923066616058350e-01 1.549992114305496216e-01 -1.292057484388351440e-01 -2.144574932754039764e-02 -2.602152898907661438e-02 -1.035678610205650330e-01 2.521691024303436279e-01
-3.627068400382995605e-01 2.273584753274917603e-01 8.158629387617111206e-02 1.434081494808197021e-01 2.476958632469177246e-01 1.253263056278228760e-01 -4.704235866665840149e-02 -3.014150261878967285e-02 3.386498391628265381e-01 -2.355804890394210815e-01 1.224132105708122253e-01 1.841946095228195190e-01 2.663852870464324951e-01 -2.486162781715393066e-01 8.537070453166961670e-02 1.021529287099838257e-01 -1.771610602736473083e-02 8.198968321084976196e-02 2.643329203128814697e-01 -1.888519376516342163e-01 2.511597275733947754e-01 -1.252612918615341187e-01 -1.217129081487655640e-01 -1.560749262571334839e-01 -5.459684878587722778e-02 -1.506049931049346924e-01 1.764246672391891479e-01 3.985903412103652954e-02 7.113723456859588623e-02 2.128653228282928467e-01 9.038232266902923584e-03 2.025219984352588654e-02
-2.006906419992446899e-01 -5.718608945608139038e-02 -2.043166458606719971e-01 2.471348047256469727e-01 3.377242386341094971e-02 9.783583879470825195e-02 -3.218299448490142822e-01 -7.460361719131469727e-02 3.239146620035171509e-02 8.978631347417831421e-02 -3.045049495995044708e-03 1.024910584092140198e-01 2.290917038917541504e-01 -8.400166034698486328e-02 2.931518256664276123e-01 3.741391301155090332e-01 4.812254756689071655e-02 2.392728775739669800e-01 3.621685877442359924e-02 -2.361885890422854573e-05 -2.881658971309661865e-01 1.461368892341852188e-02 2.266934886574745178e-02 4.227631092071533203e-01 1.714124232530593872e-01 -1.462980359792709351e-01 3.041169047355651855e-02 -8.773066103458404541e-02 -9.983091056346893311e-02 1.184778660535812378e-01 -1.439269036054611206e-01 3.461258485913276672e-02
-1.742293387651443481e-01 2.013993822038173676e-02 1.792932748794555664e-01 3.310111165046691895e-02 6.618390232324600220e-02 -3.049561008810997009e-02 -2.618160247802734375e-01 -1.098430603742599487e-01 -4.663871601223945618e-02 -2.109411358833312988e-01 -2.615918815135955811e-01 -1.574414372444152832e-01 1.326826959848403931e-01 -1.498667150735855103e-01 1.821218132972717285e-01 -6.493522971868515015e-02 1.296319961547851562e-01 -2.701304852962493896e-01 5.943578854203224182e-02 -1.960896551609039307e-01 -9.191561490297317505e-02 5.718560516834259033e-02 -3.343128561973571777e-01 -5.412533134222030640e-02 -1.164417155086994171e-02 -3.231374546885490417e-02 8.948601782321929932e-03 -7.230154424905776978e-02 1.936923712491989136e-01 2.627329202368855476e-03 -4.349956214427947998e-01 -3.759389519691467285e-01
-1.418433487415313721e-01 -5.492102354764938354e-02 -1.066196709871292114e-01 8.531296998262405396e-02 1.268708612769842148e-02 1.517163515090942383e-01 -8.192396163940429688e-02 -3.677282109856605530e-02 -2.031157910823822021e-02 -1.524756848812103271e-01 -1.696296185255050659e-01 -3.043413348495960236e-02 3.499484956264495850e-01 -7.231697440147399902e-02 2.587026655673980713e-01 2.613614201545715332e-01 3.642829060554504395e-01 2.854275405406951904e-01 -3.105044737458229065e-02 -7.130238413810729980e-02 -1.466850489377975464e-01 8.688481152057647705e-02 1.757968366146087646e-01 1.340249180793762207e-01 2.943925559520721436e-02 -3.232235610485076904e-01 6.452009081840515137e-02 9.017991274595260620e-02 -9.436618536710739136e-02 -2.762574553489685059e-01 -2.934949100017547607e-01 -1.534067839384078979e-01
-4.647725820541381836e-01 -9.276443719863891602e-02 -1.275846958160400391e-01 -9.381980448961257935e-02 1.172449365258216858e-01 1.740840077400207520e-01 -2.623897194862365723e-01 -1.011744737625122070e-01 1.501534283161163330e-01 6.736394017934799194e-02 -1.371512562036514282e-02 2.115978449583053589e-01 4.777332395315170288e-02 -1.970206797122955322e-01 -1.092341840267181396e-01 2.116550058126449585e-01 3.156722709536552429e-02 7.258708775043487549e-02 -8.156446367502212524e-02 1.478689014911651611e-01 -3.520157560706138611e-02 4.146380722522735596e-01 -1.165711209177970886e-01 -5.353800952434539795e-03 -1.594056338071823120e-01 -1.300247311592102051e-01 8.188781142234802246e-02 -2.477864921092987061e-01 1.476437747478485107e-01 -1.071134358644485474e-01 -2.772179841995239258e-01 -1.232191994786262512e-01
-1.886304914951324463e-01 -1.110341474413871765e-01 -2.807543147355318069e-03 -7.013116776943206787e-02 1.432291567325592041e-01 2.404015809297561646e-01 -2.772900164127349854e-01 -2.916798591613769531e-01 2.383720129728317261e-01 1.460995078086853027e-01 1.693156659603118896e-01 -1.196718215942382812e-01 1.377196311950683594e-01 -3.462425172328948975e-01 1.721465736627578735e-01 2.315258532762527466e-01 -1.371098309755325317e-01 6.470014341175556183e-03 2.821637392044067383e-01 -2.838762700557708740e-01 -4.048751294612884521e-02 9.391175210475921631e-02 -6.277336925268173218e-02 1.010481566190719604e-01 2.642057240009307861e-01 6.714143604040145874e-02 -5.020193755626678467e-02 -3.984509781002998352e-02 -1.109223589301109314e-01 -1.418438553810119629e-01 -1.395685970783233643e-01 -1.722450703382492065e-01
-1.721227020025253296e-01 -1.284477300941944122e-02 4.270604550838470459e-01 4.367173090577125549e-02 1.112499237060546875e-01 3.000003099441528320e-02 -1.639423966407775879e-01 2.816026471555233002e-02 3.401467800140380859e-01 8.405083417892456055e-02 2.299458831548690796e-01 1.138744875788688660e-02 -9.053438156843185425e-02 -1.076816394925117493e-01 1.130907982587814331e-01 1.739221960306167603e-01 2.234221398830413818e-01 1.507429480552673340e-01 1.703415066003799438e-01 9.138107299804687500e-02 1.406067907810211182e-01 1.148998960852622986e-01 -2.238891422748565674e-01 1.057338342070579529e-01 6.245132163166999817e-02 -1.082803979516029358e-01 4.177593439817428589e-02 -3.545006513595581055e-01 1.502204090356826782e-01 -2.564516067504882812e-01 -2.315962910652160645e-01 -1.306822001934051514e-01
-6.733466684818267822e-02 2.354507297277450562e-01 9.744065254926681519e-02 6.744093447923660278e-02 2.878977954387664795e-01 1.556624025106430054e-01 -1.590069979429244995e-01 1.767560839653015137e-01 -1.174025796353816986e-02 -3.543557524681091309e-01 -6.192822009325027466e-02 -2.371602803468704224e-01 1.943589895963668823e-01 -1.846425086259841919e-01 4.867602139711380005e-02 3.274545669555664062e-01 2.568775415420532227e-01 2.461978048086166382e-01 9.629497677087783813e-02 -1.940371841192245483e-01 -3.314762935042381287e-02 8.974938653409481049e-03 5.594496428966522217e-02 1.503590196371078491e-01 7.516372203826904297e-02 -1.566556096076965332e-01 5.616160482168197632e-02 -2.189810201525688171e-02 -3.010920286178588867e-01 -2.371160686016082764e-01 -7.930731773376464844e-02 -8.752224594354629517e-02
1.981561034917831421e-01 9.671142697334289551e-02 -1.146489903330802917e-01 1.024555694311857224e-02 5.265401303768157959e-02 -1.849991828203201294e-02 -2.233766913414001465e-01 -6.528004258871078491e-02 4.768504574894905090e-02 -9.730233997106552124e-02 -2.581965029239654541e-01 3.057015240192413330e-01 1.294189542531967163e-01 -1.104001775383949280e-01 1.524108052253723145e-01 3.790565431118011475e-01 2.155177593231201172e-01 2.557868063449859619e-01 1.557548046112060547e-01 5.626692622900009155e-02 1.220631673932075500e-01 -2.814722619950771332e-02 9.658540040254592896e-02 -2.942072413861751556e-02 3.505840003490447998e-01 -8.669085800647735596e-02 -5.695293098688125610e-02 -4.044730588793754578e-02 1.728188097476959229e-01 -8.983076363801956177e-02 -3.997421562671661377e-01 1.221780776977539062e-01
-5.218147858977317810e-02 -1.694518327713012695e-02 1.671945862472057343e-02 1.909027397632598877e-01 1.078396290540695190e-01 2.469069957733154297e-01 -3.032273352146148682e-01 -2.817035019397735596e-01 5.701754987239837646e-02 -1.669464111328125000e-01 -3.779645636677742004e-02 -5.987885408103466034e-03 7.849618792533874512e-02 -1.102097798138856888e-02 2.501301169395446777e-01 1.559690684080123901e-01 2.152287662029266357e-01 2.246572673320770264e-01 -1.461779028177261353e-01 -8.756862580776214600e-02 -3.308537304401397705e-01 -6.211575120687484741e-02 -1.463483180850744247e-02 2.531835734844207764e-01 1.653717015869915485e-03 -2.005353271961212158e-01 3.110661357641220093e-02 -1.383070945739746094e-01 -1.109339222311973572e-01 -3.106003999710083008e-01 -3.407093286514282227e-01 4.432531446218490601e-02
-8.754983544349670410e-02 -1.950905472040176392e-01 2.105665355920791626e-01 -3.533819690346717834e-02 2.879389002919197083e-02 4.150468409061431885e-01 -3.334493637084960938e-01 -1.806320399045944214e-01 1.857774853706359863e-01 -5.025376006960868835e-02 -1.385124921798706055e-01 1.741898208856582642e-01 1.863504797220230103e-01 -3.169211745262145996e-01 -2.649932540953159332e-02 -2.781524695456027985e-02 1.685927510261535645e-01 -8.994048833847045898e-02 2.118800729513168335e-01 -1.163281574845314026e-01 2.053763717412948608e-02 -6.468170881271362305e-02 -1.553157866001129150e-01 1.074619963765144348e-01 2.444480508565902710e-01 1.120168641209602356e-01 1.307320594787597656e-01 -1.030212789773941040e-01 1.873537525534629822e-02 -2.280742377042770386e-01 -2.683408260345458984e-01 9.472517669200897217e-02
-1.117847189307212830e-01 -1.166016981005668640e-01 5.043651908636093140e-02 1.429876387119293213e-01 4.088426232337951660e-01 2.350497245788574219e-01 -4.838423430919647217e-01 -3.426713943481445312e-01 1.465550959110260010e-01 -7.459382712841033936e-02 7.152561098337173462e-02 7.414759695529937744e-02 -7.425239682197570801e-02 -3.533311486244201660e-01 1.676136106252670288e-01 5.150884389877319336e-02 1.132633611559867859e-01 -4.534155875444412231e-02 1.275897473096847534e-01 -5.087180435657501221e-02 5.510611832141876221e-02 1.327323317527770996e-01 -1.250202357769012451e-01 -1.322040259838104248e-01 1.227838769555091858e-01 -1.140938326716423035e-02 3.289286047220230103e-02 -7.202461361885070801e-02 1.254181414842605591e-01 -1.916825026273727417e-01 2.209774777293205261e-02 -1.275977045297622681e-01
1.018949002027511597e-01 1.371158361434936523e-01 -5.727239325642585754e-02 2.333098500967025757e-01 1.098504737019538879e-01 2.213623225688934326e-01 3.865561261773109436e-02 4.077154770493507385e-02 1.532932519912719727e-01 -1.491660475730895996e-01 -1.316081266850233078e-02 1.595876663923263550e-01 3.338996767997741699e-01 -1.969472616910934448e-01 7.676852494478225708e-02 2.265623509883880615e-01 3.109146095812320709e-02 2.725553214550018311e-01 1.559985727071762085e-01 1.872384101152420044e-01 -3.525630831718444824e-01 7.438849657773971558e-02 7.029360532760620117e-02 1.830289214849472046e-01 1.114582568407058716e-01 -1.941633224487304688e-01 1.118457019329071045e-01 -6.662847846746444702e-02 -2.383770644664764404e-01 -1.535241901874542236e-01 -2.545946836471557617e-01 -2.340536862611770630e-01
-2.636595368385314941e-01 -9.217929840087890625e-02 -4.062352702021598816e-02 -7.755657285451889038e-02 2.210337966680526733e-01 1.538956421427428722e-03 9.302382916212081909e-02 -1.702123731374740601e-01 -7.232888042926788330e-02 -1.501413285732269287e-01 3.990562260150909424e-02 1.453133672475814819e-01 -5.626757815480232239e-02 -2.851127386093139648e-01 1.758227348327636719e-01 1.197060290724039078e-02 1.359574645757675171e-01 2.889859080314636230e-01 7.938670367002487183e-02 -2.606776654720306396e-01 -2.101234942674636841e-01 -1.741030067205429077e-01 -3.072920143604278564e-01 2.059460431337356567e-01 1.365880668163299561e-02 -7.409977167844772339e-02 1.905156672000885010e-01 2.785716652870178223e-01 9.738282114267349243e-02 3.130711615085601807e-02 -3.583721220493316650e-01 1.257556080818176270e-01
-1.027336418628692627e-01 5.745990946888923645e-02 -4.120993986725807190e-02 2.545357942581176758e-01 3.687192201614379883e-01 -2.362142316997051239e-02 -1.611774563789367676e-01 -3.148209750652313232e-01 3.052081763744354248e-01 1.006470844149589539e-01 1.835717856884002686e-01 -5.613996088504791260e-02 9.054442495107650757e-02 -1.323744356632232666e-01 3.402102887630462646e-01 7.581562548875808716e-02 1.637005358934402466e-01 -1.657206378877162933e-02 3.447239398956298828e-01 -1.526199579238891602e-01 2.134191691875457764e-01 -4.576165974140167236e-02 -1.749390512704849243e-01 4.881829395890235901e-02 1.067654881626367569e-02 -3.019964508712291718e-02 1.557361036539077759e-01 -7.043587416410446167e-02 1.025594845414161682e-01 -1.359820216894149780e-01 -1.927480548620223999e-01 -1.564595699310302734e-01
-2.477665543556213379e-01 -1.638064980506896973e-01 1.444208621978759766e-01 -3.142834007740020752e-01 2.384389787912368774e-01 1.403381079435348511e-01 -1.077886223793029785e-01 4.159654304385185242e-02 1.346597075462341309e-01 5.505754146724939346e-03 6.294124294072389603e-03 1.158890128135681152e-01 1.166442930698394775e-01 -3.425071239471435547e-01 2.663144469261169434e-01 -5.555780231952667236e-02 1.546171903610229492e-01 7.119685411453247070e-02 -1.064198017120361328e-01 -1.189965307712554932e-01 3.862476348876953125e-02 -9.920554608106613159e-02 -3.725917935371398926e-01 1.003114879131317139e-02 -1.759458929300308228e-01 -2.444912306964397430e-02 -2.401635199785232544e-01 7.898165285587310791e-02 1.701593771576881409e-02 -1.176340505480766296e-01 -1.995756477117538452e-01 -3.339788913726806641e-01
-3.425325155258178711e-01 -1.628712192177772522e-02 -1.301044039428234100e-02 3.816319406032562256e-01 1.230859681963920593e-01 2.344570457935333252e-01 -2.487181276082992554e-01 -1.099554225802421570e-01 -3.962755575776100159e-02 9.575213491916656494e-02 4.503997415304183960e-02 1.279841363430023193e-01 2.658853828907012939e-01 -7.584005594253540039e-02 3.089542984962463379e-01 1.653404533863067627e-01 5.851607769727706909e-02 -1.911454200744628906e-01 1.281657516956329346e-01 -5.723866075277328491e-02 1.999260634183883667e-01 1.854198426008224487e-02 7.332293316721916199e-03 -8.404410630464553833e-02 2.713746726512908936e-01 1.314963400363922119e-01 3.556079044938087463e-02 1.613778620958328247e-01 4.915814861305989325e-05 -7.523289322853088379e-02 -2.320047914981842041e-01 -2.816284894943237305e-01
-8.403826504945755005e-02 1.660259626805782318e-02 2.227766960859298706e-01 1.230636984109878540e-01 -3.285111859440803528e-02 -3.100617788732051849e-02 -3.240303099155426025e-01 -4.052211344242095947e-02 -2.786693163216114044e-02 -2.959921360015869141e-01 6.798962503671646118e-02 2.147966325283050537e-01 3.086737096309661865e-01 -1.247402951121330261e-01 3.822151422500610352e-01 -1.123646646738052368e-01 7.518304884433746338e-02 -5.866925790905952454e-02 1.774697154760360718e-01 1.524890661239624023e-01 -8.953137695789337158e-02 9.516346454620361328e-02 -1.387858390808105469e-02 -6.075636669993400574e-02 2.711114287376403809e-01 -1.718063205480575562e-01 4.677362740039825439e-03 3.249762356281280518e-01 -1.661411374807357788e-01 -1.503829956054687500e-01 -2.101506739854812622e-01 -1.505901068449020386e-01
-3.187909349799156189e-02 3.328828141093254089e-02 6.045715883374214172e-02 2.704601883888244629e-01 3.443015515804290771e-01 2.978590130805969238e-01 2.384331263601779938e-02 -1.751307696104049683e-01 1.442897170782089233e-01 -6.488258391618728638e-02 2.758260369300842285e-01 3.544854521751403809e-01 3.628546595573425293e-01 -2.215756922960281372e-01 1.556344926357269287e-01 2.925621718168258667e-02 7.156404107809066772e-02 2.636553645133972168e-01 -8.511909842491149902e-02 1.533202230930328369e-01 -4.502716939896345139e-03 1.178618595004081726e-01 1.063765659928321838e-01 1.742054373025894165e-01 -1.203058958053588867e-01 -2.275135368108749390e-01 6.509999930858612061e-02 -4.890148062258958817e-03 1.108884140849113464e-01 -3.139371424913406372e-02 -2.373513765633106232e-03 -7.221088558435440063e-02
-2.010270394384860992e-02 2.139053307473659515e-02 1.966579258441925049e-02 -9.080041944980621338e-02 1.079419627785682678e-01 1.258014440536499023e-01 -2.162127196788787842e-01 -2.647333443164825439e-01 2.044703960418701172e-01 1.903602294623851776e-02 -7.785583287477493286e-02 -6.883922219276428223e-02 1.056461632251739502e-01 -3.223915100097656250e-01 2.671508491039276123e-02 3.843583166599273682e-01 -1.670665293931961060e-02 2.965795621275901794e-02 8.764493279159069061e-03 -1.320056766271591187e-01 1.095454767346382141e-02 -5.159790068864822388e-02 -1.179316416382789612e-01 -1.702734977006912231e-01 4.423656761646270752e-01 8.487456291913986206e-02 2.369501888751983643e-01 -1.863161176443099976e-01 1.191321760416030884e-01 -3.841260075569152832e-01 -6.612423062324523926e-02 -7.397437840700149536e-02
-2.003062665462493896e-01 -1.094595789909362793e-01 9.432304650545120239e-02 5.719104409217834473e-02 2.660519182682037354e-01 2.476846724748611450e-01 -8.588361740112304688e-02 -2.898067533969879150e-01 7.945983111858367920e-02 6.880795955657958984e-02 6.318410485982894897e-02 -1.485777944326400757e-01 1.752247065305709839e-01 -1.141672879457473755e-01 2.397438734769821167e-01 6.643345206975936890e-02 2.845558822154998779e-01 1.147320494055747986e-02 2.144987583160400391e-01 -8.549321442842483521e-03 1.923750191926956177e-01 1.619262695312500000e-01 -2.684068381786346436e-01 7.384087890386581421e-02 1.620212793350219727e-01 2.821426093578338623e-01 1.937142312526702881e-01 8.534872904419898987e-03 1.398828625679016113e-01 5.769581347703933716e-02 -3.602202534675598145e-01 -7.396794855594635010e-02
-1.022436991333961487e-01 -9.655230492353439331e-02 8.199708163738250732e-02 1.146120429039001465e-01 3.265593051910400391e-01 3.078311979770660400e-01 1.472966372966766357e-02 -1.118642911314964294e-01 2.323537506163120270e-02 3.483943268656730652e-02 5.031432956457138062e-02 1.743796616792678833e-01 3.973466753959655762e-01 -1.788261719048023224e-02 3.843403607606887817e-02 2.863519489765167236e-01 1.427012383937835693e-01 2.690219283103942871e-01 8.389534777961671352e-04 -1.303356587886810303e-01 1.477798521518707275e-01 -2.794015705585479736e-01 1.142107974737882614e-02 -1.192629989236593246e-02 3.420281112194061279e-01 -2.038890421390533447e-01 -1.445779204368591309e-01 -1.078805103898048401e-01 -3.728752955794334412e-02 -1.138134673237800598e-01 -1.756567209959030151e-01 1.538346558809280396e-01
-1.578080654144287109e-01 -1.439746767282485962e-01 -3.365178033709526062e-02 -2.564304508268833160e-02 -9.127377718687057495e-02 6.511156260967254639e-02 -1.626384407281875610e-01 -7.252976298332214355e-02 1.795104295015335083e-01 1.352011114358901978e-01 -7.483737170696258545e-02 -1.753248646855354309e-02 1.458154767751693726e-01 -3.334767520427703857e-01 -2.106155827641487122e-02 2.099411189556121826e-01 9.623366594314575195e-02 2.441441118717193604e-01 -9.295439720153808594e-02 -1.022391319274902344e-01 -1.306388247758150101e-02 2.994402945041656494e-01 -3.751468062400817871e-01 -4.763897135853767395e-02 4.375496506690979004e-02 -2.750352621078491211e-01 2.403670847415924072e-01 4.994181543588638306e-02 3.342444002628326416e-01 6.861964613199234009e-02 -3.009539246559143066e-01 -9.625764936208724976e-02
-2.637611329555511475e-01 -3.777721151709556580e-02 -6.846963614225387573e-02 -3.061196208000183105e-02 -6.703710556030273438e-02 7.801499217748641968e-02 -5.370805040001869202e-02 1.168871223926544189e-01 -2.534686774015426636e-02 1.192265562713146210e-02 1.651683896780014038e-01 -1.279290765523910522e-01 1.879427731037139893e-01 -1.768164932727813721e-01 1.129776462912559509e-01 3.336645364761352539e-01 9.493219107389450073e-02 1.550886482000350952e-01 -5.843066051602363586e-02 -1.992797851562500000e-01 1.867257356643676758e-01 1.264985352754592896e-01 -2.875861227512359619e-01 -9.521204978227615356e-02 5.772208794951438904e-02 -1.856295913457870483e-01 3.558969199657440186e-01 1.451481040567159653e-02 3.369315266609191895e-01 5.192753300070762634e-02 -3.307809829711914062e-01 -2.280509918928146362e-01
-1.028178334236145020e-01 1.214852333068847656e-01 2.503575012087821960e-02 2.494357377290725708e-01 1.565078645944595337e-01 2.413781136274337769e-01 -8.788300305604934692e-02 -4.433082789182662964e-02 -3.536498919129371643e-02 -1.035092398524284363e-02 -6.143221631646156311e-02 -2.352410703897476196e-01 2.788155674934387207e-01 2.560939453542232513e-02 2.866676449775695801e-01 1.978176832199096680e-01 1.317308396100997925e-01 2.430351376533508301e-01 -1.660455912351608276e-01 -1.563853584229946136e-02 -3.423052132129669189e-01 -2.755495160818099976e-02 -2.287951111793518066e-01 8.204370737075805664e-02 -1.809781491756439209e-01 -1.009630709886550903e-01 6.816183775663375854e-02 -1.506513953208923340e-01 -5.927963554859161377e-02 -2.507266402244567871e-01 -3.583609461784362793e-01 -1.134446188807487488e-01
-5.181789770722389221e-02 1.997394412755966187e-01 1.740343570709228516e-01 4.424722865223884583e-02 1.709272563457489014e-01 8.730216324329376221e-02 3.299976885318756104e-02 -2.531549036502838135e-01 -1.455561220645904541e-01 1.595262587070465088e-01 -1.954685300588607788e-01 2.518630325794219971e-01 1.372291296720504761e-01 -2.381403148174285889e-01 -8.601768314838409424e-02 2.009091675281524658e-01 2.663820981979370117e-01 2.912826240062713623e-01 2.489701807498931885e-01 6.103179976344108582e-02 1.680133193731307983e-01 9.029100090265274048e-02 1.088424958288669586e-02 -1.282387673854827881e-01 -8.443650603294372559e-02 6.339477002620697021e-02 1.122273430228233337e-01 -3.625065460801124573e-02 -1.212449297308921814e-01 -1.271968036890029907e-01 -3.446900844573974609e-01 -3.199468851089477539e-01
-4.157612919807434082e-01 1.271440088748931885e-01 9.003932029008865356e-02 1.401448845863342285e-01 8.321207761764526367e-02 1.404027938842773438e-01 3.472899645566940308e-02 -2.041051387786865234e-01 2.740111351013183594e-01 -2.062099128961563110e-01 1.517331451177597046e-01 6.135906651616096497e-02 5.183628797531127930e-01 1.135680079460144043e-02 -2.180146053433418274e-02 4.782482236623764038e-02 8.799985051155090332e-02 1.310885995626449585e-01 2.229839414358139038e-01 8.157394826412200928e-02 -3.591318801045417786e-02 -6.937718391418457031e-02 -6.084001809358596802e-02 -8.448374271392822266e-02 -2.345160767436027527e-02 -1.329213380813598633e-01 3.720366954803466797e-01 4.858794622123241425e-03 -1.102865673601627350e-02 -9.340110421180725098e-02 -1.778486818075180054e-01 -4.866566509008407593e-02
-1.428522914648056030e-01 -7.525154203176498413e-02 1.308311522006988525e-01 -7.815897464752197266e-02 3.681685924530029297e-01 1.343866437673568726e-01 -3.010746836662292480e-01 -1.869931370019912720e-01 1.427748948335647583e-01 -2.850192598998546600e-02 -1.822725683450698853e-01 -8.264354616403579712e-02 1.822862774133682251e-01 -3.033264540135860443e-02 1.069134473800659180e-01 2.265774458646774292e-01 -2.958800494670867920e-01 5.026981234550476074e-02 -7.616927474737167358e-02 -2.820870876312255859e-01 3.314132243394851685e-02 1.279167383909225464e-01 -2.994323968887329102e-01 -1.124431639909744263e-01 3.025422394275665283e-01 9.513679891824722290e-02 6.022516638040542603e-02 -3.619896620512008667e-02 -1.081921905279159546e-01 -1.174460351467132568e-01 -2.843064367771148682e-01 7.910346239805221558e-02
-3.026278614997863770e-01 6.800617277622222900e-02 3.445236980915069580e-01 -1.567108482122421265e-01 1.712051220238208771e-02 2.285377681255340576e-01 -2.973888218402862549e-01 -7.877438515424728394e-02 -2.596449553966522217e-01 -2.518045902252197266e-01 -1.717563569545745850e-01 1.861390024423599243e-01 1.542028188705444336e-01 -1.455198228359222412e-01 3.140084147453308105e-01 1.492886692285537720e-01 5.557677522301673889e-02 -3.507789596915245056e-02 3.712075203657150269e-02 4.174506291747093201e-02 -2.417585700750350952e-01 5.900893732905387878e-02 1.212713420391082764e-01 -3.378754481673240662e-02 -1.320529282093048096e-01 -2.578994035720825195e-01 -4.913824796676635742e-02 1.884092688560485840e-01 -6.517498940229415894e-02 2.198678441345691681e-02 -1.059416905045509338e-01 -1.718182861804962158e-01
2.681337110698223114e-02 7.295836508274078369e-02 1.164351031184196472e-01 1.363217085599899292e-01 1.661176979541778564e-01 2.239853590726852417e-01 -2.787292003631591797e-01 4.257837310433387756e-02 2.513908147811889648e-01 -2.904499471187591553e-01 -2.648992836475372314e-01 -1.401010155677795410e-01 2.975459396839141846e-01 -1.256578713655471802e-01 4.881941154599189758e-02 1.601419895887374878e-01 2.066433727741241455e-01 5.900606885552406311e-02 1.598745882511138916e-01 -1.285137385129928589e-01 2.010298147797584534e-02 2.733026444911956787e-01 1.721818000078201294e-01 1.750635504722595215e-01 2.539013512432575226e-02 -2.052871286869049072e-01 -7.265931367874145508e-02 1.501855105161666870e-01 -1.510290354490280151e-01 -2.054054886102676392e-01 -2.171718925237655640e-01 -1.685250401496887207e-01
-2.886060774326324463e-01 -1.806319691240787506e-02 1.244442015886306763e-01 -1.376274675130844116e-01 1.550559401512145996e-01 1.491530835628509521e-01 -1.406449675559997559e-01 -7.788925617933273315e-02 7.076095044612884521e-02 -2.323818653821945190e-01 -5.263365432620048523e-02 2.942076027393341064e-01 1.957343816757202148e-01 -4.008728563785552979e-01 8.550920337438583374e-02 2.329372316598892212e-01 9.335526078939437866e-02 2.089722454547882080e-01 5.477132275700569153e-02 -1.512582749128341675e-01 -6.952648609876632690e-02 -2.853526035323739052e-03 1.330137848854064941e-01 -2.377237379550933838e-01 2.361396402120590210e-01 1.705712676048278809e-01 2.117294520139694214e-01 -9.387130290269851685e-02 -2.595075368881225586e-01 -1.321650296449661255e-01 -1.153744161128997803e-01 8.345411717891693115e-02
-2.021510750055313110e-01 8.333490788936614990e-02 1.113357320427894592e-01 9.069555252790451050e-02 -4.574873298406600952e-02 -4.467786848545074463e-02 -2.646713703870773315e-02 8.691643923521041870e-02 3.497562929987907410e-02 1.202822923660278320e-01 -3.234214708209037781e-02 8.892782032489776611e-02 3.649701178073883057e-02 -2.805657982826232910e-01 6.730055063962936401e-02 3.883040845394134521e-01 1.909440010786056519e-01 2.063314318656921387e-01 -2.288261651992797852e-01 -4.242374375462532043e-02 1.912017702125012875e-03 2.086130976676940918e-01 -4.539395272731781006e-01 -3.763393266126513481e-03 6.266272068023681641e-02 -1.424322724342346191e-01 2.708509564399719238e-01 2.859376668930053711e-01 2.066600769758224487e-01 5.273300781846046448e-02 -2.243029177188873291e-01 -3.597352281212806702e-02
-3.544666469097137451e-01 -1.800018548965454102e-01 1.111208051443099976e-01 1.052298843860626221e-01 2.713742554187774658e-01 6.413960456848144531e-02 -3.882793337106704712e-02 2.983644008636474609e-01 -1.767726615071296692e-02 -2.884078621864318848e-01 9.170481935143470764e-03 1.329776048660278320e-01 1.280841082334518433e-01 -1.740493327379226685e-01 2.752679586410522461e-01 1.982120126485824585e-01 -1.276159137487411499e-01 -1.320299804210662842e-01 1.629467755556106567e-01 8.718858659267425537e-02 -5.593575909733772278e-02 7.994469255208969116e-02 -2.754745483398437500e-01 -8.693010360002517700e-02 -3.828459680080413818e-01 -3.134035319089889526e-02 -5.695793405175209045e-02 -1.380100566893815994e-02 5.801207385957241058e-03 -8.963776379823684692e-02 -2.375284731388092041e-01 -1.044804230332374573e-01
-1.390673518180847168e-01 3.822947293519973755e-02 -1.252324730157852173e-01 6.533043831586837769e-02 1.781224012374877930e-01 2.360941618680953979e-01 -2.280104160308837891e-02 3.694145753979682922e-02 -1.439153403043746948e-01 -1.344135701656341553e-01 2.489346265792846680e-01 4.888661205768585205e-02 3.038859963417053223e-01 -3.312771618366241455e-01 3.800743073225021362e-02 1.032341197133064270e-01 1.546892225742340088e-01 4.825861155986785889e-01 -8.604001253843307495e-03 -9.662221185863018036e-03 1.078850403428077698e-01 1.639754474163055420e-01 2.116229012608528137e-02 4.743089526891708374e-02 1.272841691970825195e-01 6.477299332618713379e-02 2.839306294918060303e-01 -1.382172107696533203e-01 -2.685166001319885254e-01 -1.758445650339126587e-01 2.219071984291076660e-02 -1.752787530422210693e-01
-1.992481499910354614e-01 -2.427718639373779297e-01 2.043355703353881836e-01 -1.507614105939865112e-01 2.269975394010543823e-01 2.419322729110717773e-01 -3.500992357730865479e-01 -4.378520697355270386e-02 1.886042058467864990e-01 -3.035416826605796814e-02 -5.843986198306083679e-02 -1.118870917707681656e-02 1.268636137247085571e-01 -1.130776479840278625e-01 1.079672724008560181e-01 1.126184090971946716e-01 -1.285150051116943359e-01 1.093437597155570984e-01 -9.410609304904937744e-02 -2.230979055166244507e-01 6.395310908555984497e-02 -2.292510420083999634e-01 -4.544644653797149658e-01 -9.620981663465499878e-02 1.773831397294998169e-01 3.492340818047523499e-02 9.957558661699295044e-02 -3.031428204849362373e-03 -1.181197166442871094e-01 -8.464720100164413452e-02 -2.929325997829437256e-01 1.755396486259996891e-03
-2.889420464634895325e-02 1.060556024312973022e-01 1.075823977589607239e-01 8.554926514625549316e-02 -9.474959969520568848e-02 2.614157833158969879e-02 -8.348517119884490967e-03 -6.243460625410079956e-02 2.014316916465759277e-01 1.785491853952407837e-01 -1.228259801864624023e-01 -1.133146211504936218e-01 2.530237473547458649e-02 -2.247418612241744995e-01 -1.417460758239030838e-02 2.574991583824157715e-01 1.418693214654922485e-01 7.085932791233062744e-02 -1.925476342439651489e-01 2.531806193292140961e-02 -8.520708978176116943e-02 7.797944359481334686e-03 -4.113475084304809570e-01 3.573901951313018799e-01 2.678356766700744629e-01 -2.449698299169540405e-01 3.010018467903137207e-01 -8.891388773918151855e-02 1.114398334175348282e-02 -1.237344741821289062e-01 -3.527837097644805908e-01 -9.779477491974830627e-03
1.136244758963584900e-01 1.989262253046035767e-01 -2.544705010950565338e-02 4.550734907388687134e-02 1.379069238901138306e-01 -6.906355172395706177e-02 -2.813912555575370789e-02 8.851332962512969971e-02 -1.251580864191055298e-01 4.499723389744758606e-02 1.583846956491470337e-01 3.849223628640174866e-02 3.090016543865203857e-01 -7.462270557880401611e-02 1.779131293296813965e-01 4.498088657855987549e-01 -3.172548115253448486e-02 1.116039827466011047e-01 6.404498964548110962e-02 1.346637159585952759e-01 -8.760732412338256836e-02 1.598831266164779663e-02 5.434245243668556213e-02 -2.925758017227053642e-03 1.433190256357192993e-01 -2.301057279109954834e-01 8.806262910366058350e-02 -4.432287439703941345e-02 1.300721019506454468e-01 -3.477552533149719238e-01 -5.140219926834106445e-01 -3.502436354756355286e-02
-1.317602545022964478e-01 -9.321207553148269653e-02 -2.713988907635211945e-02 1.963562518358230591e-02 4.179635941982269287e-01 9.237012267112731934e-02 -7.209059596061706543e-02 -1.701085418462753296e-01 9.271530061960220337e-02 4.615943133831024170e-02 1.561925411224365234e-01 -4.971090704202651978e-02 2.661111652851104736e-01 -2.037373185157775879e-01 1.820044517517089844e-01 8.626321703195571899e-02 -2.373077869415283203e-01 3.742700442671775818e-02 -7.762144505977630615e-02 -2.558352649211883545e-01 -1.128293722867965698e-01 4.875076562166213989e-02 -3.512417376041412354e-01 -2.485533989965915680e-02 3.961221277713775635e-01 6.242474168539047241e-02 -4.785604309290647507e-03 1.250878721475601196e-02 -2.088105678558349609e-01 -1.342838853597640991e-01 -1.051199361681938171e-01 -2.510425448417663574e-01
2.333237417042255402e-02 -1.874989867210388184e-01 3.580689430236816406e-02 1.076111197471618652e-01 4.267880618572235107e-01 5.261594802141189575e-02 -3.578104674816131592e-01 -8.016088977456092834e-03 3.685509040951728821e-02 -6.818778812885284424e-02 -1.538411378860473633e-01 5.706455558538436890e-02 2.557513713836669922e-01 -2.337588965892791748e-01 -4.769104719161987305e-02 1.188090965151786804e-01 4.040287435054779053e-01 -1.327124983072280884e-01 3.085067123174667358e-02 2.213358692824840546e-02 1.587361693382263184e-01 1.020918786525726318e-01 -1.762046217918395996e-01 3.873310238122940063e-02 2.326014935970306396e-01 5.335900187492370605e-02 1.941552013158798218e-01 -2.654945850372314453e-01 5.340010859072208405e-03 -1.219669133424758911e-01 -1.963526904582977295e-01 -5.096169188618659973e-04
6.660261750221252441e-02 1.431341171264648438e-01 -3.110992908477783203e-02 1.469516605138778687e-01 2.360922843217849731e-01 3.196728527545928955e-01 -1.962670087814331055e-01 -1.749302595853805542e-01 1.358980387449264526e-01 -4.744664952158927917e-02 1.108899712562561035e-02 2.725070416927337646e-01 2.119009941816329956e-01 -3.252329826354980469e-01 1.570514440536499023e-01 2.594509422779083252e-01 1.086948662996292114e-01 -1.249866094440221786e-02 2.849370241165161133e-01 -1.811216920614242554e-01 -1.726357489824295044e-01 7.066464424133300781e-02 7.137349247932434082e-02 -2.950243949890136719e-01 2.197605520486831665e-01 7.841040194034576416e-02 -6.875648349523544312e-02 7.430935744196176529e-03 -7.350973784923553467e-02 -1.175102815032005310e-01 -2.347840815782546997e-01 3.528220206499099731e-02
-3.257188498973846436e-01 1.660213768482208252e-01 6.876602768898010254e-02 2.608564794063568115e-01 2.680936455726623535e-01 8.578555285930633545e-02 -2.882304787635803223e-01 -5.398534610867500305e-02 4.373268410563468933e-02 -1.384230107069015503e-01 -8.713665604591369629e-02 1.168875619769096375e-01 2.156948447227478027e-01 1.205512043088674545e-02 -1.280495822429656982e-01 2.109816223382949829e-01 1.135764420032501221e-01 4.287573695182800293e-01 4.381981864571571350e-02 -3.984332457184791565e-02 -3.645825665444135666e-03 -1.848788559436798096e-01 -1.590581238269805908e-01 3.883447870612144470e-02 1.407721638679504395e-01 -1.029726043343544006e-01 1.987551301717758179e-01 2.540779709815979004e-01 -1.308079808950424194e-01 8.453670889139175415e-02 -1.395876705646514893e-01 1.974176317453384399e-01
-1.162079647183418274e-01 -1.381939090788364410e-02 1.335690170526504517e-01 6.319006532430648804e-02 5.138736367225646973e-01 2.287124395370483398e-01 -1.235844716429710388e-01 -1.233710199594497681e-01 8.198107779026031494e-02 -1.561332345008850098e-01 -3.108531981706619263e-02 -1.591867767274379730e-02 2.652008831501007080e-01 -6.348425149917602539e-02 7.026621606200933456e-03 1.429906189441680908e-01 2.585245668888092041e-01 2.527604810893535614e-02 -3.526471927762031555e-02 -9.281831234693527222e-02 9.113414585590362549e-02 -5.499432981014251709e-02 -2.156248986721038818e-01 6.075681373476982117e-02 1.109988391399383545e-01 2.175189852714538574e-01 2.566821575164794922e-01 -3.658341169357299805e-01 4.756969586014747620e-02 4.667438566684722900e-02 -2.865779995918273926e-01 7.519770413637161255e-02
-7.028830051422119141e-02 -8.588632196187973022e-02 1.084219440817832947e-01 1.800788938999176025e-01 4.570719003677368164e-01 3.319470882415771484e-01 -1.232793182134628296e-01 -4.561771154403686523e-01 1.116125881671905518e-01 -2.115373909473419189e-01 6.059969589114189148e-02 2.392436861991882324e-01 1.790472567081451416e-01 -1.938154697418212891e-01 1.263824701309204102e-01 -1.403367817401885986e-01 6.711067166179418564e-03 4.558434709906578064e-02 5.308957770466804504e-02 6.597357243299484253e-02 1.522309482097625732e-01 -1.686526536941528320e-01 -1.407743841409683228e-01 9.757415950298309326e-02 9.464584290981292725e-02 1.413558516651391983e-02 4.217235743999481201e-02 4.275430366396903992e-02 1.891953051090240479e-01 -1.266237646341323853e-01 -1.336956620216369629e-01 -7.055867463350296021e-02
-2.593503892421722412e-01 -2.978516183793544769e-02 3.704852610826492310e-02 2.131492197513580322e-01 2.265898585319519043e-01 1.318749785423278809e-01 -7.372950017452239990e-02 -3.481620848178863525e-01 1.204995587468147278e-01 4.954317212104797363e-02 1.812883913516998291e-01 1.105133071541786194e-01 3.238972723484039307e-01 -1.985879689455032349e-01 5.722662061452865601e-02 -5.290823429822921753e-02 4.206487238407135010e-01 -5.544996634125709534e-02 1.132733449339866638e-01 -4.134231433272361755e-02 -8.988651446998119354e-03 1.254435628652572632e-01 -2.560230195522308350e-01 -1.343222707509994507e-01 1.782138198614120483e-01 1.385877579450607300e-01 1.271860897541046143e-01 7.808547001332044601e-03 3.413424268364906311e-02 -1.528920084238052368e-01 -3.014076054096221924e-01 2.500628866255283356e-02
-2.037994563579559326e-01 2.384629249572753906e-01 8.590509742498397827e-02 4.808369278907775879e-02 3.258410692214965820e-01 2.916849218308925629e-02 -4.148801863193511963e-01 1.050037369132041931e-01 -2.272786647081375122e-01 6.276378035545349121e-02 -3.748358786106109619e-01 8.351185917854309082e-02 2.615503966808319092e-01 -1.441143006086349487e-01 2.166931889951229095e-02 1.279994696378707886e-01 -2.382409200072288513e-02 2.157995551824569702e-01 1.972025781869888306e-01 1.040451154112815857e-01 6.404624879360198975e-02 6.358309090137481689e-02 -2.214051485061645508e-01 -2.027871087193489075e-02 1.600492596626281738e-01 -1.366942822933197021e-01 2.058840394020080566e-01 -1.579135507345199585e-01 -2.653694525361061096e-02 5.143357440829277039e-02 -1.197446584701538086e-01 9.429213404655456543e-02
-8.046251535415649414e-02 2.105918526649475098e-01 1.098551675677299500e-01 1.956342011690139771e-01 3.851488232612609863e-01 1.963245570659637451e-01 -2.782140374183654785e-01 -4.055340960621833801e-02 -1.045124381780624390e-01 1.464453339576721191e-02 -2.334601134061813354e-01 1.033814027905464172e-01 3.869433104991912842e-01 -1.314276605844497681e-01 5.379809532314538956e-03 1.831470727920532227e-01 -1.648212224245071411e-02 1.165652945637702942e-01 -1.390543282032012939e-01 4.289108142256736755e-02 1.943078190088272095e-01 4.548266530036926270e-02 -2.340298891067504883e-01 -7.997009158134460449e-02 1.293868869543075562e-01 -1.202758401632308960e-01 1.045062914490699768e-01 -2.002317011356353760e-01 -1.743500828742980957e-01 2.153259515762329102e-01 -1.884231567382812500e-01 1.596687436103820801e-01
-3.277661204338073730e-01 -2.491731941699981689e-02 2.099729031324386597e-01 -6.952192168682813644e-03 2.365616410970687866e-01 4.233332276344299316e-01 -1.022745743393898010e-01 -1.446041464805603027e-01 2.521896958351135254e-01 -9.274312108755111694e-02 5.489257350564002991e-02 1.250670105218887329e-01 -1.317965053021907806e-02 -9.165269136428833008e-02 3.266512155532836914e-01 1.767640411853790283e-01 9.132917970418930054e-02 8.297102898359298706e-02 5.286344327032566071e-03 -8.891702629625797272e-03 1.468678414821624756e-01 3.400475531816482544e-02 -2.010660432279109955e-02 -1.737466007471084595e-01 2.330198511481285095e-02 -4.686174541711807251e-02 -8.390114456415176392e-02 -1.350398510694503784e-01 1.385840475559234619e-01 1.809121817350387573e-01 -1.003556624054908752e-01 -4.303733706474304199e-01
8.482238650321960449e-02 6.924682110548019409e-02 1.929115802049636841e-01 1.354028098285198212e-02 -8.698248118162155151e-02 1.629067808389663696e-01 1.442206203937530518e-01 9.752817451953887939e-02 1.775672286748886108e-01 -2.553348541259765625e-01 2.325631212443113327e-03 4.855892807245254517e-02 3.625945448875427246e-01 -1.019221395254135132e-01 3.888920322060585022e-02 3.431470394134521484e-01 2.553043663501739502e-01 2.820995151996612549e-01 1.487855613231658936e-01 -9.186179377138614655e-03 -1.684304773807525635e-01 1.135736107826232910e-01 -3.747640922665596008e-02 2.203201353549957275e-01 1.392488628625869751e-01 -2.154397219419479370e-01 -2.688113227486610413e-02 5.130148958414793015e-03 -1.851949393749237061e-01 -2.273944914340972900e-01 -3.285366296768188477e-01 -8.538798987865447998e-02
8.427690714597702026e-03 4.538867175579071045e-01 1.979499757289886475e-01 1.280071139335632324e-01 1.399369239807128906e-01 7.997398078441619873e-02 1.328766159713268280e-02 1.630626022815704346e-01 1.412401348352432251e-01 -3.371264338493347168e-01 -1.323743462562561035e-01 7.756250351667404175e-02 2.660086154937744141e-01 -2.362707108259201050e-01 1.279312223196029663e-01 2.273205816745758057e-01 1.404742747545242310e-01 2.444968372583389282e-01 7.558159530162811279e-02 -6.792587041854858398e-02 5.208834633231163025e-02 -7.662287354469299316e-02 5.464916303753852844e-02 -1.665390282869338989e-01 5.603105947375297546e-02 -3.177714645862579346e-01 2.996726334095001221e-02 -3.081162460148334503e-03 -1.360838115215301514e-01 -1.679809987545013428e-01 -2.300578504800796509e-01 9.891582885757088661e-04
-5.189854651689529419e-02 3.865420073270797729e-02 7.417365163564682007e-02 2.069002576172351837e-02 5.307428836822509766e-01 2.466473579406738281e-01 -2.158684134483337402e-01 -1.562545746564865112e-01 2.316478490829467773e-01 1.967237293720245361e-01 1.011899858713150024e-01 2.191537618637084961e-01 3.450838923454284668e-01 -1.718732267618179321e-01 4.815354198217391968e-02 1.363371759653091431e-01 1.417243629693984985e-01 -3.747804835438728333e-02 2.599476650357246399e-02 -2.154894173145294189e-01 2.668499760329723358e-02 -2.022941559553146362e-01 2.009053155779838562e-02 1.831293255090713501e-01 1.093468368053436279e-01 -1.008446589112281799e-01 -1.761827766895294189e-01 7.096689194440841675e-02 2.387543208897113800e-02 -1.738955825567245483e-01 -1.410752832889556885e-01 5.562986060976982117e-02
-3.343851864337921143e-01 3.830388188362121582e-02 5.422489717602729797e-02 8.669333904981613159e-02 2.813530266284942627e-01 1.528125554323196411e-01 -4.770186170935630798e-02 -1.321409493684768677e-01 4.350564181804656982e-01 -5.481146648526191711e-02 9.275731444358825684e-02 2.993506379425525665e-02 4.268091320991516113e-01 -1.135495379567146301e-01 -7.881695032119750977e-02 7.847820967435836792e-02 2.148987501859664917e-01 7.508168369531631470e-02 2.218979150056838989e-01 -1.753622591495513916e-01 1.590637415647506714e-01 1.117692291736602783e-01 -1.241102069616317749e-01 -5.624077841639518738e-02 -5.498404800891876221e-02 -1.246476173400878906e-01 2.544661462306976318e-01 1.999209448695182800e-02 4.676083102822303772e-02 1.987742930650711060e-01 -1.489083021879196167e-01 -9.514615684747695923e-02
-1.568300276994705200e-01 4.455816000699996948e-02 1.575424335896968842e-02 2.448199130594730377e-02 1.274107098579406738e-01 1.312036067247390747e-01 -3.622027114033699036e-02 8.505009114742279053e-02 2.299644798040390015e-01 -1.055667176842689514e-02 1.432758718729019165e-01 6.404646486043930054e-02 1.826082468032836914e-01 -5.105240941047668457e-01 2.261072099208831787e-01 3.305882215499877930e-01 3.910066094249486923e-03 -1.283778697252273560e-01 1.993670314550399780e-01 2.640672028064727783e-01 -5.918053165078163147e-02 2.472512423992156982e-01 -3.078564442694187164e-02 6.064681336283683777e-02 -2.412807494401931763e-01 -4.625158011913299561e-02 2.698297798633575439e-01 -1.361101418733596802e-01 -9.850178658962249756e-02 -1.339034140110015869e-01 -5.601615831255912781e-02 1.444402188062667847e-01
-2.277111113071441650e-01 -1.293312106281518936e-02 -1.094418391585350037e-01 4.852439463138580322e-01 2.102580964565277100e-01 -1.054424494504928589e-01 -1.052174121141433716e-01 -1.314350813627243042e-01 8.663705736398696899e-02 -9.961262345314025879e-02 -3.493539988994598389e-02 -2.031033635139465332e-01 1.666110455989837646e-01 -2.413248121738433838e-01 1.489440500736236572e-01 1.537643969058990479e-01 1.455585360527038574e-01 2.441924363374710083e-01 -7.073722779750823975e-02 -7.748810201883316040e-02 -5.836425721645355225e-02 -1.439333800226449966e-02 -1.733851432800292969e-01 1.492743939161300659e-01 -2.705101668834686279e-01 -3.851167559623718262e-01 7.322400063276290894e-02 5.335792154073715210e-02 -8.492762595415115356e-02 -1.097589209675788879e-01 -1.635796278715133667e-01 4.052409157156944275e-02
-2.181521505117416382e-01 6.869710236787796021e-02 1.537958979606628418e-01 1.120947301387786865e-01 1.141629293560981750e-01 1.348203867673873901e-01 -1.658516824245452881e-01 1.017873585224151611e-01 9.694099426269531250e-02 -1.997931450605392456e-01 -2.387280613183975220e-01 -2.307602614164352417e-01 3.709365054965019226e-02 -1.497536897659301758e-01 3.095515370368957520e-01 1.866265684366226196e-01 1.222871616482734680e-01 9.051764756441116333e-02 2.577289044857025146e-01 -3.746865689754486084e-02 2.051896452903747559e-01 1.112034916877746582e-01 8.910513669252395630e-02 2.038973569869995117e-01 7.901161164045333862e-02 -2.626138925552368164e-01 2.297076731920242310e-01 2.291641831398010254e-01 -2.013709694147109985e-01 -2.548785507678985596e-01 -1.086241379380226135e-01 -1.887406855821609497e-01
4.031139984726905823e-02 1.824118793010711670e-01 2.104428708553314209e-01 -1.801353693008422852e-02 -8.743458986282348633e-02 2.494947761297225952e-01 -6.708710640668869019e-02 -1.437662839889526367e-01 1.859024614095687866e-01 -4.002401232719421387e-01 -1.854352802038192749e-01 2.226937264204025269e-01 2.713649570941925049e-01 -2.430570125579833984e-02 -4.862441122531890869e-02 1.959945708513259888e-01 -1.164577752351760864e-01 1.039365455508232117e-01 1.357747912406921387e-01 -1.584305614233016968e-01 -2.524249851703643799e-01 -1.062457785010337830e-01 -2.672147154808044434e-01 -6.388007849454879761e-02 1.446060985326766968e-01 -1.553882211446762085e-01 -1.185275763273239136e-01 2.136502563953399658e-01 1.192194074392318726e-01 -1.891133636236190796e-01 -7.239559292793273926e-02 -2.309303432703018188e-01
-1.781335920095443726e-01 -3.783908486366271973e-02 2.315151095390319824e-01 2.159546017646789551e-01 3.093339204788208008e-01 3.081688582897186279e-01 -2.616540491580963135e-01 -1.877836883068084717e-01 -2.846585400402545929e-02 3.622994571924209595e-02 2.188845425844192505e-01 1.561723556369543076e-02 -6.227096542716026306e-02 -3.915069997310638428e-01 -8.578017354011535645e-03 1.421521157026290894e-01 -1.343831303529441357e-03 3.746140003204345703e-01 1.173690482974052429e-01 -4.905613884329795837e-02 -1.469031721353530884e-01 2.458941638469696045e-01 9.441205114126205444e-02 6.879952549934387207e-02 -3.235832229256629944e-02 -1.087161898612976074e-01 9.653035551309585571e-02 -1.266127824783325195e-01 -1.670368164777755737e-01 -1.266061663627624512e-01 -3.732114285230636597e-02 -9.357863664627075195e-02
6.725285947322845459e-02 1.229482516646385193e-01 4.590585827827453613e-02 1.227044165134429932e-01 1.735448241233825684e-01 3.052461892366409302e-02 -1.157084777951240540e-01 -1.085976022295653820e-03 2.347407490015029907e-01 -1.426727026700973511e-01 4.985366389155387878e-02 7.721715420484542847e-02 4.645641744136810303e-01 -2.885822393000125885e-02 1.758585721254348755e-01 4.101595878601074219e-01 1.524717360734939575e-01 2.911148667335510254e-01 1.971109062433242798e-01 1.413712054491043091e-01 -2.940683960914611816e-01 1.139178350567817688e-01 3.723550215363502502e-02 7.283100485801696777e-02 1.234512403607368469e-01 -1.786571294069290161e-01 1.004545390605926514e-01 -3.469926118850708008e-02 -5.072961375117301941e-02 -2.457186728715896606e-01 -1.568528711795806885e-01 -7.439475040882825851e-03
-3.346847891807556152e-01 -8.786280453205108643e-02 -1.301726996898651123e-01 1.187638416886329651e-01 2.037268579006195068e-01 1.075539439916610718e-01 -1.642172485589981079e-01 -1.252690553665161133e-01 -8.179130405187606812e-02 -1.792655587196350098e-01 -4.076466336846351624e-02 2.614323496818542480e-01 -7.552958559244871140e-03 -2.473482862114906311e-02 1.206031348556280136e-02 1.486915512941777706e-03 1.693725585937500000e-01 3.474648594856262207e-01 1.004169732332229614e-01 3.341003954410552979e-01 7.050530612468719482e-02 1.615806072950363159e-01 -8.073961734771728516e-02 1.105569526553153992e-01 1.813389360904693604e-01 -1.592313200235366821e-01 2.800523638725280762e-01 -1.768236756324768066e-01 2.954724011942744255e-03 1.207309812307357788e-01 -2.919823825359344482e-01 -2.347633987665176392e-01
-3.324100077152252197e-01 4.052830860018730164e-03 2.020294219255447388e-01 -3.529567271471023560e-02 1.403099745512008667e-01 7.705123722553253174e-02 -2.880154252052307129e-01 3.819689154624938965e-02 2.291895896196365356e-01 9.272939711809158325e-02 1.723500043153762817e-01 2.288852185010910034e-01 1.651553213596343994e-01 -3.105141818523406982e-01 2.545194514095783234e-02 2.900055982172489166e-02 -1.114837378263473511e-01 -2.954821474850177765e-02 1.332663446664810181e-01 -3.841891884803771973e-01 -1.177036389708518982e-02 -1.053417623043060303e-01 -2.314227819442749023e-01 -2.055765241384506226e-01 1.385525763034820557e-01 9.211665391921997070e-02 1.532573997974395752e-02 3.180858213454484940e-03 -1.410975903272628784e-01 -8.663186430931091309e-02 -3.548409342765808105e-01 -4.490571469068527222e-02
-7.863220572471618652e-02 1.927257329225540161e-01 4.657069221138954163e-02 2.350893169641494751e-01 2.244449406862258911e-01 -1.760921557433903217e-03 3.370916098356246948e-02 -2.037536948919296265e-01 3.377665579319000244e-02 -2.894988954067230225e-01 6.762880086898803711e-02 2.078006267547607422e-01 1.037240847945213318e-01 -1.761133074760437012e-01 2.862040400505065918e-01 1.522519737482070923e-01 -2.491552382707595825e-02 1.833580732345581055e-01 -2.262970358133316040e-01 1.506454497575759888e-01 -3.503007069230079651e-02 -1.596353650093078613e-01 1.425419151782989502e-01 2.258635014295578003e-01 2.212341576814651489e-01 -1.347196549177169800e-01 1.074900403618812561e-01 -3.773432672023773193e-01 2.044650912284851074e-01 -1.008378043770790100e-01 -1.415151804685592651e-01 -1.655570268630981445e-01
-7.300782203674316406e-02 2.538083307445049286e-02 4.190075024962425232e-02 1.955854892730712891e-01 1.967363804578781128e-02 1.593873202800750732e-01 -2.483940422534942627e-01 -1.543205976486206055e-01 9.308717399835586548e-02 -4.809091612696647644e-02 -1.151774078607559204e-02 -5.228208377957344055e-02 2.206540703773498535e-01 -4.514657333493232727e-02 3.084008097648620605e-01 8.316608518362045288e-02 2.511965632438659668e-01 3.782210350036621094e-01 -1.900354921817779541e-01 -3.636961802840232849e-02 -2.474925369024276733e-01 -3.451945632696151733e-02 -1.073292046785354614e-01 1.842733025550842285e-01 -4.886614903807640076e-02 -2.488416582345962524e-01 1.260328441858291626e-01 -9.896808862686157227e-02 4.035404324531555176e-02 -3.018957674503326416e-01 -3.724323809146881104e-01 -5.603949725627899170e-02
-8.496341854333877563e-02 1.628582179546356201e-01 1.376505792140960693e-01 1.285137683153152466e-01 1.225679889321327209e-01 4.670714214444160461e-02 7.230578456073999405e-03 -7.808491587638854980e-02 8.382932096719741821e-02 -2.648421823978424072e-01 -1.463226228952407837e-01 -9.213804453611373901e-02 3.772521018981933594e-01 -3.506974503397941589e-02 1.517896354198455811e-01 4.616617858409881592e-01 7.958117127418518066e-02 7.192691415548324585e-02 1.174772083759307861e-01 -1.711926050484180450e-02 -7.450105249881744385e-02 1.683785766363143921e-01 -1.063547730445861816e-01 -1.796779334545135498e-01 1.482033133506774902e-01 -1.528681367635726929e-01 1.827493682503700256e-02 2.646243572235107422e-01 -8.765817433595657349e-02 -3.504910469055175781e-01 7.124749571084976196e-02 -2.574041783809661865e-01
-6.106854416429996490e-03 -3.556336462497711182e-02 1.753039844334125519e-02 1.524687409400939941e-01 2.228918224573135376e-01 2.550274133682250977e-01 -7.636225223541259766e-02 -3.469071388244628906e-01 -1.222312543541193008e-02 -2.793745100498199463e-01 2.055157124996185303e-01 2.401549667119979858e-01 2.111382335424423218e-01 -1.756229251623153687e-01 -2.129401639103889465e-02 3.109188377857208252e-01 1.816211193799972534e-01 3.065066039562225342e-01 2.790085226297378540e-02 1.080074533820152283e-01 -4.319464787840843201e-03 1.588205695152282715e-01 1.650552302598953247e-01 2.324589043855667114e-01 -3.408224880695343018e-02 -2.392586469650268555e-01 4.599604010581970215e-02 -6.265930086374282837e-02 2.290387898683547974e-01 1.321313381195068359e-01 4.784503951668739319e-02 -3.219858556985855103e-02
4.836366046220064163e-03 -3.010696731507778168e-02 1.715353876352310181e-01 -1.389100402593612671e-01 3.021211028099060059e-01 2.210336327552795410e-01 -3.073351681232452393e-01 -2.913352251052856445e-01 1.316156089305877686e-01 3.022978082299232483e-03 9.084309637546539307e-02 -1.637506335973739624e-01 8.393158763647079468e-02 -3.458360433578491211e-01 7.116710394620895386e-02 2.740327119827270508e-01 2.385186217725276947e-02 2.097045332193374634e-01 -1.781014651060104370e-01 -2.466626465320587158e-01 1.087729409337043762e-01 -8.408281952142715454e-02 -2.628500461578369141e-01 -1.866595149040222168e-01 2.086149901151657104e-01 5.872906744480133057e-02 -3.212044015526771545e-02 -2.611349918879568577e-04 -1.313680559396743774e-01 -2.036888003349304199e-01 -7.065597921609878540e-02 5.657353904098272324e-04
-4.214862585067749023e-01 -3.113346733152866364e-02 1.553082466125488281e-01 3.007522225379943848e-01 1.206545531749725342e-01 2.955960631370544434e-01 -1.052156910300254822e-01 3.798923641443252563e-02 -5.160756036639213562e-02 8.066155947744846344e-03 1.757954806089401245e-01 2.181487232446670532e-01 2.048847228288650513e-01 -9.853062033653259277e-02 2.702664434909820557e-01 6.565721333026885986e-02 1.751483082771301270e-01 -1.645563691854476929e-01 1.489730626344680786e-01 3.730013221502304077e-02 2.851454615592956543e-01 1.655710861086845398e-02 -4.562418907880783081e-03 7.729503512382507324e-02 1.757522821426391602e-01 -2.255148440599441528e-01 -1.666953414678573608e-01 -9.109712392091751099e-02 -8.498528599739074707e-02 2.443962544202804565e-02 -2.319555133581161499e-01 -1.836435049772262573e-01
-1.438633650541305542e-01 -1.785066872835159302e-01 -9.263260290026664734e-03 -1.740678846836090088e-01 2.388533055782318115e-01 1.640243828296661377e-02 -9.812786430120468140e-02 -3.605464696884155273e-01 -3.027763366699218750e-01 -4.695804789662361145e-02 -2.541619166731834412e-02 1.488688290119171143e-01 1.643801033496856689e-01 -2.789579033851623535e-01 2.371514961123466492e-02 2.040640078485012054e-02 1.011839956045150757e-01 1.312864571809768677e-01 5.640018731355667114e-02 -3.562893271446228027e-01 -2.154882848262786865e-01 -1.128421649336814880e-01 -1.662085950374603271e-01 2.664899230003356934e-01 -5.982023850083351135e-02 -2.236020714044570923e-01 1.483741998672485352e-01 -9.494913741946220398e-03 2.834290266036987305e-01 6.059241946786642075e-03 -1.579605638980865479e-01 -3.459857031702995300e-02
-1.419951859861612320e-02 -1.238286048173904419e-01 -5.420896410942077637e-02 -5.511755868792533875e-02 3.315256163477897644e-02 -1.102566532790660858e-02 -1.383266299962997437e-01 -1.075273472815752029e-02 5.859857425093650818e-02 3.076563961803913116e-02 9.888968616724014282e-02 -6.388024892657995224e-03 2.538787126541137695e-01 -1.698311120271682739e-01 4.488685727119445801e-02 5.208466053009033203e-01 -1.141727492213249207e-01 3.980409801006317139e-01 -1.801346689462661743e-01 -1.000889092683792114e-01 -8.419569581747055054e-02 2.115466631948947906e-02 -2.414342910051345825e-01 -5.830382183194160461e-02 6.798120588064193726e-02 1.508007664233446121e-02 2.565275132656097412e-01 8.263327926397323608e-02 4.217306375503540039e-01 8.742340840399265289e-03 -1.831996142864227295e-01 -7.128195464611053467e-02
4.146719351410865784e-02 -6.876002252101898193e-02 4.669808223843574524e-02 1.379819512367248535e-01 7.495536468923091888e-03 1.114084646105766296e-01 -1.963607817888259888e-01 -1.985618770122528076e-01 -3.743028268218040466e-02 -1.236082613468170166e-01 1.761621832847595215e-01 -1.481373421847820282e-02 2.044577300548553467e-01 -9.375910460948944092e-02 2.837135791778564453e-01 2.103184312582015991e-01 1.232802197337150574e-01 4.893594682216644287e-01 1.850677579641342163e-01 5.363275483250617981e-02 -3.887053579092025757e-02 -8.431342244148254395e-02 -2.353546582162380219e-02 2.644800245761871338e-01 -2.137985527515411377e-01 -1.922329962253570557e-01 -6.565345078706741333e-02 3.077861666679382324e-01 1.463363021612167358e-01 -2.634682953357696533e-01 -1.143940165638923645e-01 -4.565462470054626465e-02
-4.498443901538848877e-01 -4.706447571516036987e-02 2.233370989561080933e-01 1.662511080503463745e-01 2.083317041397094727e-01 2.476808130741119385e-01 -3.708333373069763184e-01 -1.309992522001266479e-01 4.184792935848236084e-02 1.472585350275039673e-01 -4.156697541475296021e-02 7.914737612009048462e-02 2.475018054246902466e-01 -1.482383012771606445e-01 2.970108985900878906e-01 8.300080895423889160e-02 1.031722053885459900e-01 -1.553771197795867920e-01 1.153565049171447754e-01 4.994851350784301758e-02 1.584587991237640381e-01 -2.008474469184875488e-01 8.638801053166389465e-03 3.450456261634826660e-02 2.216528207063674927e-01 -7.307665050029754639e-02 -1.479302346706390381e-01 1.294848769903182983e-01 5.700053274631500244e-02 -3.606676589697599411e-03 -1.261715888977050781e-01 -1.382444500923156738e-01
-7.060731947422027588e-02 -8.623956143856048584e-02 1.683669835329055786e-01 1.306648701429367065e-01 -1.643252968788146973e-01 3.770774975419044495e-02 -1.709718406200408936e-01 -2.926039323210716248e-02 2.526411321014165878e-03 -1.780186891555786133e-01 -3.467357903718948364e-02 2.891283929347991943e-01 2.206570655107498169e-01 -4.579028785228729248e-01 2.116851061582565308e-01 2.337775528430938721e-01 -4.841642454266548157e-02 5.110982432961463928e-02 1.322309523820877075e-01 -2.003568112850189209e-01 1.116110906004905701e-01 2.263473421335220337e-01 -1.163977980613708496e-01 -2.022749781608581543e-01 -3.523152321577072144e-02 -2.019874900579452515e-01 -1.985779702663421631e-01 2.162336856126785278e-01 4.034780338406562805e-02 -1.744525432586669922e-01 -1.848315596580505371e-01 1.847433298826217651e-01
-2.235480397939682007e-01 4.778084531426429749e-02 9.360975027084350586e-02 5.164338648319244385e-02 1.926146447658538818e-01 2.940786480903625488e-01 -1.119465082883834839e-01 -2.444633096456527710e-01 3.339525163173675537e-01 2.949166810140013695e-03 -1.036388799548149109e-01 1.737551093101501465e-01 2.190255969762802124e-01 -1.956042945384979248e-01 -1.034452486783266068e-02 -4.380084574222564697e-02 3.086957037448883057e-01 1.752190478146076202e-02 -3.332877531647682190e-02 -1.355979144573211670e-01 8.800198882818222046e-02 2.356070727109909058e-01 -2.349456697702407837e-01 -1.681416854262351990e-02 1.140883341431617737e-01 -3.762903809547424316e-01 2.613397240638732910e-01 -8.059566468000411987e-02 -1.711242347955703735e-01 2.859151363372802734e-02 2.799616195261478424e-02 -7.475673407316207886e-02
-2.490829825401306152e-01 -1.138618122786283493e-02 1.398816704750061035e-01 1.336087137460708618e-01 3.902568668127059937e-02 5.935452878475189209e-02 -2.412707954645156860e-01 -1.418514847755432129e-01 4.291006550192832947e-02 -8.499599993228912354e-03 -2.745734751224517822e-01 2.442356050014495850e-01 2.041068375110626221e-01 -1.407797038555145264e-01 1.729781776666641235e-01 3.834554553031921387e-02 3.107950985431671143e-01 3.774335682392120361e-01 8.183732628822326660e-02 -8.466104418039321899e-02 -2.571711242198944092e-01 -2.080926895141601562e-01 -1.086464300751686096e-01 2.214158326387405396e-01 -2.371174544095993042e-01 -1.683506667613983154e-01 -8.354152739048004150e-02 -8.567973971366882324e-02 -4.845615103840827942e-02 -1.512244194746017456e-01 -1.981602758169174194e-01 2.551001869142055511e-02
-7.741189748048782349e-02 -1.109680905938148499e-01 2.417582087218761444e-02 6.960184127092361450e-02 -1.493653655052185059e-01 6.305417418479919434e-02 -8.163793012499809265e-03 -1.111801192164421082e-01 -7.176151964813470840e-03 -4.735836759209632874e-02 -1.812977530062198639e-02 1.402229070663452148e-01 2.208404392004013062e-01 -1.892432570457458496e-01 1.102453619241714478e-01 2.690895497798919678e-01 1.446920186281204224e-01 2.063107788562774658e-01 -2.142267972230911255e-01 -7.935332506895065308e-02 2.062402814626693726e-01 2.440800070762634277e-01 -3.385195136070251465e-01 -4.648037627339363098e-02 1.937309354543685913e-01 -1.609173417091369629e-01 2.281910479068756104e-01 -1.460674498230218887e-02 4.488136172294616699e-01 3.336322307586669922e-02 -3.039023280143737793e-01 -3.080717846751213074e-02
-2.643674910068511963e-01 8.093217015266418457e-02 1.956141591072082520e-01 -1.995743252336978912e-02 -1.643515378236770630e-02 1.200148090720176697e-01 -6.190727651119232178e-02 -1.927494630217552185e-02 -1.943772584199905396e-01 -3.075447678565979004e-01 -1.163311153650283813e-01 -7.857584953308105469e-02 3.334055840969085693e-01 -2.739427387714385986e-01 2.181694060564041138e-01 5.326402024365961552e-04 -1.444055326282978058e-02 -6.193793192505836487e-02 -1.498201936483383179e-01 -2.558678984642028809e-01 -8.151836693286895752e-02 -2.366290837526321411e-01 -1.401748210191726685e-01 -1.954846829175949097e-01 1.357405781745910645e-01 -1.774772554636001587e-01 -5.249422043561935425e-02 1.267175227403640747e-01 6.814587116241455078e-02 2.661580685526132584e-03 -2.585769295692443848e-01 -3.569771349430084229e-01
-1.986871659755706787e-02 1.129268631339073181e-01 -3.826565667986869812e-02 1.281601339578628540e-01 2.945261597633361816e-01 2.046874463558197021e-01 -5.063885450363159180e-01 9.669945575296878815e-03 -1.471395194530487061e-01 1.351686269044876099e-01 -2.234971821308135986e-01 1.834507733583450317e-01 2.564730346202850342e-01 -8.205839432775974274e-03 -4.219961538910865784e-02 2.280722260475158691e-01 4.393218830227851868e-02 4.192475229501724243e-03 3.721430897712707520e-03 -2.435535006225109100e-02 8.809787034988403320e-02 1.495880335569381714e-01 -2.886477112770080566e-01 -3.592161694541573524e-03 1.060953512787818909e-01 -1.234992817044258118e-01 1.694427877664566040e-01 -6.611774116754531860e-02 -8.876473456621170044e-02 2.100349664688110352e-01 -3.327676355838775635e-01 4.782158136367797852e-02
-1.252435296773910522e-01 2.341949939727783203e-02 2.811900675296783447e-01 1.588662713766098022e-01 1.548253297805786133e-01 2.365311384201049805e-01 -2.324657887220382690e-01 -1.004337593913078308e-01 2.872830629348754883e-01 1.160235106945037842e-01 1.334809511899948120e-01 1.161988973617553711e-01 2.518939971923828125e-01 -7.783658802509307861e-02 3.674018085002899170e-01 6.143856793642044067e-02 1.259392872452735901e-02 -8.480600267648696899e-02 1.651880443096160889e-01 -4.117903485894203186e-02 2.055209279060363770e-01 -1.211801245808601379e-01 -1.414863765239715576e-01 6.396453827619552612e-02 2.868917584419250488e-01 -8.053901046514511108e-02 -6.232855096459388733e-02 -8.823647350072860718e-02 -1.008052602410316467e-01 9.670782089233398438e-02 -3.986401855945587158e-01 5.979078635573387146e-02
-2.087596505880355835e-01 -7.408550009131431580e-03 6.819893419742584229e-02 -6.592198461294174194e-02 1.808515042066574097e-01 -1.103785112500190735e-01 -2.204895317554473877e-01 1.253003031015396118e-01 1.470563411712646484e-01 -2.196279615163803101e-01 -1.740662567317485809e-02 7.762363553047180176e-02 2.371205538511276245e-01 -3.407423794269561768e-01 1.106038391590118408e-01 2.326850891113281250e-01 -4.494573920965194702e-02 -1.497789025306701660e-01 2.161261588335037231e-01 -1.860749125480651855e-01 -1.990625113248825073e-01 -1.306114196777343750e-01 -2.616529166698455811e-01 -1.337871253490447998e-01 -5.395824462175369263e-02 -2.524979710578918457e-01 -1.320350617170333862e-01 -2.150527685880661011e-01 -1.901168674230575562e-01 -2.942371368408203125e-01 2.760711498558521271e-02 -1.435244232416152954e-01
-4.345812797546386719e-01 -1.072911694645881653e-01 -5.635157227516174316e-02 1.257843226194381714e-01 3.481409251689910889e-01 6.218691915273666382e-02 -2.224074155092239380e-01 2.563759684562683105e-02 4.630953967571258545e-01 -1.400751769542694092e-01 -1.339230984449386597e-01 3.813808411359786987e-02 3.062776327133178711e-01 -5.895894020795822144e-02 4.939036816358566284e-02 7.712676376104354858e-02 1.220452338457107544e-01 3.061755560338497162e-02 2.383380532264709473e-01 4.066334292292594910e-02 7.628326117992401123e-02 1.141295358538627625e-01 -1.965863853693008423e-01 -4.751314595341682434e-02 5.998702347278594971e-02 -1.454161256551742554e-01 2.093559354543685913e-01 -2.881271764636039734e-02 1.424330193549394608e-02 1.062621921300888062e-01 -4.766329750418663025e-02 -1.705589741468429565e-01
-1.321005076169967651e-01 8.466874808073043823e-02 8.298505097627639771e-02 2.347925454378128052e-01 2.031822651624679565e-01 1.173489168286323547e-01 -1.008567214012145996e-01 -1.410323828458786011e-01 1.354420036077499390e-01 4.593819007277488708e-02 -7.975419051945209503e-03 3.520517349243164062e-01 3.644562959671020508e-01 -1.713371872901916504e-01 3.083384931087493896e-01 1.416306495666503906e-01 1.263860911130905151e-01 -2.854698002338409424e-01 2.232448756694793701e-01 -3.385626152157783508e-02 1.025337651371955872e-01 6.900006532669067383e-02 1.712061651051044464e-02 -1.013262495398521423e-01 3.433863818645477295e-01 -1.253251582384109497e-01 -3.933149203658103943e-02 -1.700516343116760254e-01 -4.247347265481948853e-02 -1.229354366660118103e-01 -2.155642360448837280e-01 -6.869878619909286499e-02
-2.988851666450500488e-01 4.143858328461647034e-02 1.463462263345718384e-01 -1.595431268215179443e-01 8.897189795970916748e-02 7.559061050415039062e-02 -1.924788355827331543e-01 7.836832106113433838e-02 3.701032325625419617e-02 -4.414143785834312439e-02 2.413015961647033691e-01 2.108212560415267944e-01 1.250458657741546631e-01 -1.593362689018249512e-01 -2.779403887689113617e-02 2.611993849277496338e-01 7.305195182561874390e-02 3.136296570301055908e-01 -1.653253659605979919e-02 1.996691524982452393e-01 3.832798898220062256e-01 2.029344886541366577e-01 -4.638227447867393494e-02 2.034445703029632568e-01 -1.491332501173019409e-01 -1.544324159622192383e-01 -3.782871738076210022e-02 -8.464366197586059570e-02 1.926230639219284058e-01 -3.352438285946846008e-02 -3.446355760097503662e-01 -4.574002325534820557e-02
-1.643728911876678467e-01 1.520615722984075546e-02 8.293419331312179565e-02 6.752143800258636475e-02 3.499310314655303955e-01 3.512566685676574707e-01 -3.303237557411193848e-01 -3.146062493324279785e-01 1.647431701421737671e-01 1.011199280619621277e-01 2.782969176769256592e-01 8.333971351385116577e-02 9.418627619743347168e-02 -1.763116270303726196e-01 3.551478683948516846e-01 -2.097772359848022461e-01 -5.050932615995407104e-02 5.097611621022224426e-02 5.961408093571662903e-02 -2.716380171477794647e-02 1.185094378888607025e-02 6.358194351196289062e-02 -3.064875304698944092e-01 2.243645302951335907e-02 5.484327673912048340e-02 -4.358115047216415405e-02 -1.108877882361412048e-01 8.235997706651687622e-02 -9.422296285629272461e-02 1.534663978964090347e-02 -1.837558448314666748e-01 -2.463720925152301788e-02
-1.085370555520057678e-01 4.316968321800231934e-01 9.488102048635482788e-02 -8.028737269341945648e-03 2.289826273918151855e-01 1.316459476947784424e-01 -8.991120755672454834e-02 -3.656081110239028931e-02 -2.512981593608856201e-01 -1.477448642253875732e-01 -8.140253275632858276e-02 3.820349872112274170e-01 1.125524714589118958e-01 -2.384932041168212891e-01 2.646695077419281006e-01 1.301965117454528809e-01 -1.031250879168510437e-01 2.611051201820373535e-01 1.176353767514228821e-01 -8.062243461608886719e-03 3.382262587547302246e-01 1.141568459570407867e-02 -6.296662241220474243e-02 -1.684799492359161377e-01 1.109528243541717529e-01 -1.001464482396841049e-02 3.639626875519752502e-02 9.657329320907592773e-02 -1.183280274271965027e-01 -8.206803351640701294e-02 -9.264394640922546387e-02 -1.659186631441116333e-01
-2.941239438951015472e-02 2.095039486885070801e-01 6.383868306875228882e-02 5.098292976617813110e-02 2.766778469085693359e-01 2.635990083217620850e-01 -3.546573519706726074e-01 5.005589500069618225e-02 -1.846757382154464722e-01 2.101282477378845215e-01 -2.747640907764434814e-01 -2.366200787946581841e-03 1.672290116548538208e-01 -2.735994458198547363e-01 1.362439151853322983e-02 2.127624452114105225e-01 1.308735311031341553e-01 1.406235843896865845e-01 -2.019241638481616974e-02 2.488581277430057526e-02 6.186959892511367798e-02 9.611666947603225708e-02 -2.240238934755325317e-01 -2.890378050506114960e-02 2.425537258386611938e-01 -2.435660660266876221e-01 2.236301302909851074e-01 -1.999268531799316406e-01 2.473712898790836334e-02 2.114481329917907715e-01 -1.224872991442680359e-01 4.157845675945281982e-02
-2.103921324014663696e-01 -4.667732864618301392e-03 3.641127049922943115e-01 -1.073532737791538239e-02 2.862429916858673096e-01 1.160938441753387451e-01 -3.175475895404815674e-01 -1.276924461126327515e-01 2.597686648368835449e-01 -6.600906699895858765e-02 1.444635987281799316e-01 1.406058669090270996e-01 1.209165602922439575e-01 -9.230094403028488159e-02 2.256096154451370239e-01 4.396478459239006042e-02 1.233670786023139954e-01 1.967810541391372681e-01 -5.169665813446044922e-02 2.859713137149810791e-01 3.594008088111877441e-02 7.389277964830398560e-02 -1.836013980209827423e-02 -2.521148324012756348e-02 5.986047908663749695e-02 -4.315647855401039124e-02 -8.777127414941787720e-02 -2.131840959191322327e-02 -4.941124841570854187e-02 2.385571599006652832e-01 -2.567028701305389404e-01 -3.701968491077423096e-01
4.053807631134986877e-02 2.971550263464450836e-02 7.055723667144775391e-02 4.244395345449447632e-02 3.901486098766326904e-01 1.888759881258010864e-01 -4.972135648131370544e-02 -8.927161991596221924e-02 -1.499924343079328537e-03 -1.308775991201400757e-01 2.185120582580566406e-01 8.401908725500106812e-02 1.381959319114685059e-01 -2.699331343173980713e-01 8.092884719371795654e-02 1.616610288619995117e-01 1.307469457387924194e-01 3.500275909900665283e-01 9.742962568998336792e-02 -6.414742767810821533e-02 -3.950677439570426941e-02 2.909294962882995605e-01 -1.002829968929290771e-01 3.773210346698760986e-01 -1.703984141349792480e-01 9.402532130479812622e-02 1.153921782970428467e-01 -1.711750477552413940e-01 -7.258275151252746582e-02 -1.883319020271301270e-01 7.490583509206771851e-02 -2.776468992233276367e-01
-3.242996037006378174e-01 -1.595933139324188232e-01 2.907628193497657776e-02 1.714353710412979126e-01 3.575415015220642090e-01 3.291885554790496826e-02 -1.254951953887939453e-01 1.724887639284133911e-01 2.069965749979019165e-01 -2.080934587866067886e-03 2.926779091358184814e-01 1.559310555458068848e-01 -1.287464946508407593e-01 -1.031347662210464478e-01 1.980933696031570435e-01 8.366519957780838013e-02 4.990448802709579468e-02 4.201765060424804688e-01 8.903869986534118652e-02 1.937491074204444885e-02 -4.954099655151367188e-03 1.206709071993827820e-01 -1.781937927007675171e-01 1.042981594800949097e-01 2.702212631702423096e-01 -2.195017971098423004e-02 -9.505940973758697510e-02 -2.300357222557067871e-01 -1.389804668724536896e-02 -5.001349002122879028e-02 -1.762302368879318237e-01 -1.570298522710800171e-01
-1.169368475675582886e-01 -2.135058045387268066e-01 -3.873856971040368080e-03 2.330083549022674561e-01 2.195720374584197998e-02 2.211680263280868530e-01 -3.556064367294311523e-01 -1.758833080530166626e-01 3.170856460928916931e-02 -2.711102925240993500e-02 -6.624872237443923950e-02 4.108416438102722168e-01 1.224734485149383545e-01 -3.256961107254028320e-01 3.087143003940582275e-01 -7.055518031120300293e-02 6.440951675176620483e-02 -4.591557383537292480e-02 6.108912825584411621e-02 -1.520668268203735352e-01 -1.596169546246528625e-02 9.606713056564331055e-02 -3.440072238445281982e-01 -1.156402528285980225e-01 -1.212152168154716492e-01 -2.145001105964183807e-02 2.001758068799972534e-01 -7.720658928155899048e-02 -1.920954734086990356e-01 3.704474121332168579e-02 -8.984359353780746460e-02 3.904865682125091553e-02
-3.049856983125209808e-02 8.064380288124084473e-02 -1.197217125445604324e-02 7.169932126998901367e-02 1.546612679958343506e-01 1.706518381834030151e-01 -3.576822578907012939e-02 -1.229356527328491211e-01 1.764899492263793945e-01 -6.970083713531494141e-02 1.332239657640457153e-01 8.526656776666641235e-02 3.468996584415435791e-01 -3.736094534397125244e-01 1.395174562931060791e-01 1.152506545186042786e-01 5.179128050804138184e-02 2.493767589330673218e-01 2.736662924289703369e-01 8.608620613813400269e-02 -1.148733571171760559e-01 1.185634955763816833e-01 7.816298305988311768e-02 8.802693337202072144e-02 2.144358903169631958e-01 1.292404830455780029e-01 1.012437790632247925e-01 -1.336033642292022705e-01 -3.087550103664398193e-01 -3.570125102996826172e-01 -2.284463793039321899e-01 1.005103364586830139e-01
-1.236417368054389954e-01 -1.220464706420898438e-02 1.777369529008865356e-01 -1.224423199892044067e-01 3.363582491874694824e-01 3.229305744171142578e-01 -3.184631168842315674e-01 -1.102913841605186462e-01 9.834339469671249390e-02 8.392459154129028320e-02 -9.100819379091262817e-02 -6.645362824201583862e-02 2.089277207851409912e-01 -1.529343575239181519e-01 8.732946217060089111e-02 -4.378468543291091919e-02 -1.177422106266021729e-01 8.691978454589843750e-02 -4.089355096220970154e-02 -3.276059627532958984e-01 1.481244107708334923e-03 1.387649122625589371e-02 -2.458641976118087769e-01 -3.457137569785118103e-02 1.033319681882858276e-01 1.295423656702041626e-01 3.134106397628784180e-01 1.319960206747055054e-01 5.013082548975944519e-02 -2.309012860059738159e-01 -3.068562150001525879e-01 -1.250121891498565674e-01
-1.058056131005287170e-01 -2.308442145586013794e-01 1.596851274371147156e-02 1.421348005533218384e-01 4.509524703025817871e-01 2.415038943290710449e-01 4.368789866566658020e-02 -3.389089703559875488e-01 -7.809042185544967651e-02 -2.663336098194122314e-01 3.192361816763877869e-02 2.653648853302001953e-01 1.187844648957252502e-01 3.598073963075876236e-03 2.672339230775833130e-02 1.114050000905990601e-01 2.007727771997451782e-01 1.631567925214767456e-01 -1.658317744731903076e-01 -1.097662821412086487e-01 1.371827870607376099e-01 1.950097829103469849e-01 -3.523578494787216187e-02 3.087899684906005859e-01 -6.569044291973114014e-02 -2.125094830989837646e-01 1.410339474678039551e-01 -5.027783662080764771e-02 -5.743430554866790771e-02 -2.706258371472358704e-02 -8.512125164270401001e-02 -1.334212869405746460e-01
-2.808774448931217194e-02 -1.837707608938217163e-01 -1.361326873302459717e-02 6.051560863852500916e-02 2.067027837038040161e-01 2.624931335449218750e-01 -2.755522727966308594e-01 -2.160246223211288452e-01 2.405427694320678711e-01 -1.790490150451660156e-01 2.468306273221969604e-01 -1.699577271938323975e-02 2.964374721050262451e-01 -4.689497500658035278e-02 -2.842414565384387970e-02 -6.505422294139862061e-02 6.278219819068908691e-02 3.544253855943679810e-02 -1.831265352666378021e-02 -3.384227752685546875e-01 -7.220866973511874676e-04 1.543549001216888428e-01 -2.266532927751541138e-01 -1.482821404933929443e-01 1.964734345674514771e-01 -1.978226453065872192e-01 2.296982705593109131e-01 -1.598733365535736084e-01 -2.272532284259796143e-01 -5.748964101076126099e-02 -1.308554857969284058e-01 -1.890573501586914062e-01
-1.843484640121459961e-01 -3.829963132739067078e-02 -1.185730751603841782e-02 4.818067699670791626e-02 5.422533303499221802e-02 6.907764077186584473e-02 -3.140492737293243408e-01 3.137932159006595612e-03 -4.525567218661308289e-02 -2.477933093905448914e-02 4.402127489447593689e-02 2.615219354629516602e-02 -9.200052917003631592e-02 -1.900456249713897705e-01 -5.761954560875892639e-02 5.026479959487915039e-01 2.601201832294464111e-01 1.077083423733711243e-01 5.061654001474380493e-02 -2.479738295078277588e-01 -1.677825599908828735e-01 -3.220261037349700928e-01 -4.028498530387878418e-01 1.450808495283126831e-01 -5.782813206315040588e-02 -1.400175690650939941e-01 -5.381942540407180786e-02 -1.776079274713993073e-02 6.054168939590454102e-02 9.203670173883438110e-02 -2.304033339023590088e-01 3.145288676023483276e-03
-1.332590878009796143e-01 6.743264198303222656e-02 -1.753701828420162201e-02 1.089494824409484863e-01 1.853142827749252319e-01 4.082452133297920227e-02 -1.742964237928390503e-01 -1.250491738319396973e-01 4.486526548862457275e-02 -2.054624706506729126e-01 -1.161319762468338013e-01 3.071838021278381348e-01 1.369591355323791504e-01 -2.835960984230041504e-01 1.439955830574035645e-01 2.679066359996795654e-01 1.826820820569992065e-01 1.786473840475082397e-01 -2.562523633241653442e-02 -1.817556768655776978e-01 -1.763249486684799194e-01 2.413484156131744385e-01 8.455833792686462402e-02 -1.706632077693939209e-01 2.489285618066787720e-01 1.193614825606346130e-01 1.354183107614517212e-01 -2.844298481941223145e-01 -2.434731721878051758e-01 -2.549032866954803467e-01 -1.186964437365531921e-01 -3.651862591505050659e-02
-2.596722543239593506e-01 5.528274178504943848e-02 -8.800199627876281738e-02 1.292144507169723511e-01 8.522637933492660522e-02 1.892678141593933105e-01 -1.085098609328269958e-01 7.063218951225280762e-02 1.688287109136581421e-01 -1.091754585504531860e-01 -1.389806866645812988e-01 -8.036953955888748169e-02 2.243176251649856567e-01 -1.202461943030357361e-01 1.547620594501495361e-01 2.176115959882736206e-01 1.390069574117660522e-01 2.106309980154037476e-01 1.404820978641510010e-01 -2.284533381462097168e-01 -2.435911148786544800e-01 -1.353974938392639160e-01 -2.861991822719573975e-01 4.901319742202758789e-01 -1.490883678197860718e-01 -8.517175167798995972e-02 -6.594638526439666748e-02 1.194275077432394028e-02 -2.085474729537963867e-01 -3.053555963560938835e-03 -1.730675995349884033e-01 9.666409343481063843e-03
-2.045992165803909302e-01 1.520994901657104492e-01 1.970891654491424561e-01 -7.907167077064514160e-02 1.066237166523933411e-01 1.769952476024627686e-01 -4.458623006939888000e-02 -1.390566229820251465e-01 6.857625395059585571e-02 -2.952379584312438965e-01 6.640939414501190186e-02 5.928436294198036194e-02 2.521403133869171143e-01 -4.485522806644439697e-01 -1.468874961137771606e-01 5.707276985049247742e-03 1.031217053532600403e-01 3.270132839679718018e-02 5.273852124810218811e-02 -6.825059652328491211e-02 -1.387287080287933350e-01 -2.614286169409751892e-02 -1.302801817655563354e-01 -3.233384788036346436e-01 1.929170936346054077e-01 1.651853919029235840e-01 4.297548439353704453e-03 6.389682181179523468e-03 -8.784434199333190918e-02 -3.682942986488342285e-01 -1.291960179805755615e-01 -2.334704101085662842e-01
-1.946360468864440918e-01 2.670874893665313721e-01 2.311591617763042450e-02 1.002126857638359070e-01 1.025667861104011536e-01 2.387638390064239502e-01 -2.708191424608230591e-02 -8.274891413748264313e-03 -4.969046264886856079e-02 1.770395934581756592e-01 -2.188123296946287155e-03 2.326799035072326660e-01 3.156475722789764404e-01 -8.709756284952163696e-02 3.063942492008209229e-01 1.968478709459304810e-01 1.760941147804260254e-01 -1.725806444883346558e-01 3.038265705108642578e-01 -4.233955964446067810e-02 1.826145201921463013e-01 -1.710216104984283447e-01 7.680041342973709106e-02 1.216841638088226318e-01 2.016524374485015869e-01 -2.635968327522277832e-01 5.055041983723640442e-02 -1.451247334480285645e-01 -5.135018005967140198e-02 -2.939635328948497772e-02 -3.227977752685546875e-01 -6.640852987766265869e-02
-1.447836309671401978e-01 -1.572527289390563965e-01 -1.526874024420976639e-02 -2.020004242658615112e-01 3.729583024978637695e-01 -1.301151583902537823e-03 -2.643166184425354004e-01 -2.246238291263580322e-01 3.311870098114013672e-01 -9.352193027734756470e-02 3.901046514511108398e-02 1.098157912492752075e-01 2.768642604351043701e-01 -2.721037864685058594e-01 8.030299842357635498e-02 1.244281828403472900e-01 3.299348354339599609e-01 4.692900180816650391e-02 2.159961014986038208e-01 1.841329783201217651e-02 -1.157883703708648682e-01 1.168760508298873901e-01 5.884658545255661011e-02 -1.258299052715301514e-01 4.371559247374534607e-02 -3.110427558422088623e-01 1.311769336462020874e-01 5.165479332208633423e-02 -5.529879033565521240e-02 -1.508154571056365967e-01 7.198992650955915451e-03 2.025932632386684418e-02
-1.926059871912002563e-01 3.248097002506256104e-02 -2.881907522678375244e-01 2.052510678768157959e-01 2.134620584547519684e-02 9.698592871427536011e-02 5.013430118560791016e-02 -3.133161365985870361e-01 1.233708634972572327e-01 -7.471097260713577271e-02 1.148290112614631653e-01 -3.072056546807289124e-02 1.316200941801071167e-01 -2.084243148565292358e-01 1.360965371131896973e-01 1.427066624164581299e-01 2.086058109998703003e-01 2.232569158077239990e-01 2.650557272136211395e-02 -3.508398234844207764e-01 -5.169659852981567383e-02 -1.375911384820938110e-01 -1.999022364616394043e-01 1.523838788270950317e-01 3.734133020043373108e-02 -1.343678534030914307e-01 1.974047161638736725e-02 2.729821503162384033e-01 2.764426469802856445e-01 -7.151747494935989380e-02 -3.356907963752746582e-01 -3.196466341614723206e-02
-1.835671812295913696e-01 -2.352164983749389648e-01 1.616872549057006836e-01 1.145012676715850830e-01 1.181408911943435669e-01 7.890947908163070679e-02 -1.493576169013977051e-01 1.187312230467796326e-01 -3.245188295841217041e-02 -3.075855374336242676e-01 -1.546961963176727295e-01 6.846075505018234253e-02 3.084898591041564941e-01 -9.228517860174179077e-02 9.639914147555828094e-03 -8.587066829204559326e-02 1.663570106029510498e-01 -1.299970000982284546e-01 5.596806854009628296e-02 -1.492813527584075928e-01 -1.514560729265213013e-01 4.575378261506557465e-03 -2.756601274013519287e-01 -3.089262172579765320e-02 3.169731469824910164e-03 -7.350619137287139893e-02 2.189825624227523804e-01 4.892272874712944031e-02 2.337708473205566406e-01 3.039339557290077209e-02 -3.500227928161621094e-01 -4.194789528846740723e-01
-1.936029940843582153e-01 2.906966805458068848e-01 1.513112485408782959e-01 7.867382466793060303e-02 6.149448081851005554e-02 3.554207980632781982e-01 -1.251561343669891357e-01 -4.035368189215660095e-02 -1.802075537852942944e-03 -2.774219512939453125e-01 -2.267619669437408447e-01 2.826771736145019531e-01 2.391051501035690308e-01 -1.332067400217056274e-01 -1.238863468170166016e-01 2.361003123223781586e-02 -8.684885501861572266e-02 1.105507910251617432e-01 6.729128956794738770e-02 8.539599180221557617e-02 3.499680757522583008e-01 -8.585019409656524658e-02 -1.867083162069320679e-01 5.371378362178802490e-02 1.280703991651535034e-01 1.033229231834411621e-01 2.756140427663922310e-03 -8.507907390594482422e-02 7.953380793333053589e-02 1.105268895626068115e-01 -3.592471480369567871e-01 -1.459954380989074707e-01
-2.154800295829772949e-02 -9.617971628904342651e-02 2.084206342697143555e-01 5.166631191968917847e-02 1.493908911943435669e-01 4.518787264823913574e-01 -2.579543590545654297e-01 -3.869034945964813232e-01 2.122460156679153442e-01 -2.231778800487518311e-01 9.271441400051116943e-02 1.293339133262634277e-01 7.618050277233123779e-02 -2.736545801162719727e-01 3.351417183876037598e-02 -1.478984057903289795e-01 3.850941359996795654e-02 1.420564055442810059e-01 8.707474172115325928e-02 1.643289476633071899e-01 -5.064118281006813049e-02 -7.184106390923261642e-03 -2.451808154582977295e-01 1.019151508808135986e-01 1.389099061489105225e-01 7.968046516180038452e-02 2.033982723951339722e-01 1.687587946653366089e-01 -8.211323618888854980e-02 -9.889858961105346680e-02 -1.416685283184051514e-01 -1.269178241491317749e-01
2.332473918795585632e-02 -1.021110117435455322e-01 1.636325269937515259e-01 6.834600865840911865e-02 4.524161517620086670e-01 1.323104202747344971e-01 -3.060488104820251465e-01 1.251486130058765411e-02 -1.681214421987533569e-01 7.367022335529327393e-02 -9.150861203670501709e-02 6.232784315943717957e-02 2.867206335067749023e-01 -1.992911994457244873e-01 1.002163439989089966e-01 2.440951317548751831e-01 2.160937786102294922e-01 1.086808592081069946e-01 -4.556160420179367065e-02 5.368628725409507751e-02 1.148898676037788391e-01 -2.239340916275978088e-02 -1.440595388412475586e-01 7.827433943748474121e-02 1.025157123804092407e-01 1.659768223762512207e-01 2.830354273319244385e-01 -2.830677926540374756e-01 2.459186762571334839e-01 1.802902966737747192e-01 -6.831727176904678345e-02 -6.389152258634567261e-02
1.825216226279735565e-02 -2.228481024503707886e-01 1.382439732551574707e-01 1.870514303445816040e-01 1.873592734336853027e-01 2.659614011645317078e-02 7.180604338645935059e-02 -7.663337141275405884e-02 5.425228551030158997e-02 -1.810922622680664062e-01 1.485925614833831787e-01 1.479011327028274536e-01 1.241671815514564514e-01 -2.547461688518524170e-01 2.660196423530578613e-01 1.389784663915634155e-01 7.003009319305419922e-02 5.570113658905029297e-01 3.306045010685920715e-02 2.264299988746643066e-02 -2.814307995140552521e-02 1.925658881664276123e-01 1.628723740577697754e-02 2.871964573860168457e-01 -1.269466429948806763e-01 -1.681039929389953613e-01 2.179065346717834473e-01 4.372440651059150696e-02 -2.075936347246170044e-01 -1.974940672516822815e-02 -1.335461288690567017e-01 -8.060988038778305054e-02
-2.561894655227661133e-01 -6.874077767133712769e-02 2.933734059333801270e-01 8.992856740951538086e-02 5.316619873046875000e-01 2.462287992238998413e-01 -2.191154807806015015e-01 -1.329577863216400146e-01 2.066759169101715088e-01 8.846563287079334259e-03 -4.340108856558799744e-02 1.224228646606206894e-02 6.549356877803802490e-02 1.317022442817687988e-01 -4.562138393521308899e-02 3.251216113567352295e-01 -1.066210959106683731e-02 2.590662539005279541e-01 1.353764533996582031e-01 -8.710873872041702271e-02 1.600819826126098633e-01 1.168514341115951538e-01 -1.506200134754180908e-01 2.664729207754135132e-02 1.929108798503875732e-01 -1.633697561919689178e-02 1.018875837326049805e-01 7.702396064996719360e-02 1.009455546736717224e-01 -7.314530760049819946e-02 -1.449018567800521851e-01 -7.812982797622680664e-02
-5.014399811625480652e-02 1.485729217529296875e-01 7.850798964500427246e-02 1.984287947416305542e-01 5.124053359031677246e-02 -2.081776782870292664e-02 -6.449511647224426270e-02 -2.577241063117980957e-01 -2.681223675608634949e-02 1.154048088937997818e-02 7.522522658109664917e-02 2.202346026897430420e-01 1.965968012809753418e-01 -2.763697206974029541e-01 1.688331216573715210e-01 2.881449759006500244e-01 -2.364353090524673462e-02 -1.263956874608993530e-01 -1.423269063234329224e-01 2.014787495136260986e-01 6.003298982977867126e-02 2.358274310827255249e-01 1.296280324459075928e-01 2.245447784662246704e-01 1.546868681907653809e-01 -5.118601024150848389e-02 2.113259732723236084e-01 -1.215076074004173279e-01 2.805928466841578484e-03 -5.696780979633331299e-02 -2.053391933441162109e-01 -4.893269538879394531e-01
-3.295822739601135254e-01 1.247632652521133423e-01 3.601940348744392395e-02 -1.357668638229370117e-01 -6.157168373465538025e-02 8.210766315460205078e-02 -3.576645255088806152e-02 -9.020777791738510132e-02 3.428066074848175049e-01 -2.068776935338973999e-01 8.950337022542953491e-02 -1.141272112727165222e-01 2.221928350627422333e-02 -3.872069418430328369e-01 1.046690940856933594e-01 2.232535034418106079e-01 -5.824681837111711502e-03 2.410625666379928589e-01 1.584835946559906006e-01 1.239892020821571350e-01 3.774761259555816650e-01 2.671547532081604004e-01 -1.304169297218322754e-01 3.797962144017219543e-02 9.180089831352233887e-02 1.090599969029426575e-01 -3.154346719384193420e-02 1.533494889736175537e-02 -2.364856377243995667e-02 -1.400346588343381882e-02 -1.258441656827926636e-01 -2.728897333145141602e-01
-2.475371211767196655e-01 1.583281308412551880e-01 -9.212685376405715942e-02 2.493143528699874878e-01 7.597605139017105103e-02 1.087747216224670410e-01 -1.650998592376708984e-01 6.086710095405578613e-02 3.089455515146255493e-02 -4.378119856119155884e-02 -8.594605326652526855e-02 9.087505936622619629e-02 1.966257840394973755e-01 7.773178815841674805e-02 3.288702666759490967e-01 9.312725812196731567e-02 3.578633666038513184e-01 3.322392106056213379e-01 -5.829742178320884705e-03 -7.452233880758285522e-02 -9.994588792324066162e-02 2.068137517198920250e-03 -3.323621675372123718e-02 3.062196969985961914e-01 -6.675641983747482300e-02 -2.223932184278964996e-02 -2.619537711143493652e-02 2.034571766853332520e-02 -5.517263710498809814e-02 -1.732410490512847900e-01 -4.644074738025665283e-01 -1.034893617033958435e-01
-1.824547648429870605e-01 2.637593448162078857e-01 2.954134047031402588e-01 -6.668119132518768311e-02 2.950928807258605957e-01 2.311894446611404419e-01 -3.020135462284088135e-01 -9.515486657619476318e-02 1.379313617944717407e-01 -1.320842504501342773e-01 1.346780806779861450e-01 1.887924820184707642e-01 2.246567159891128540e-01 -1.029201410710811615e-02 2.330387942492961884e-02 1.979742664843797684e-03 9.785271435976028442e-02 1.520319283008575439e-01 -1.206722557544708252e-01 1.348285675048828125e-01 1.341243535280227661e-01 1.881605684757232666e-01 4.773193597793579102e-02 -1.066577732563018799e-01 7.923142611980438232e-02 -8.287926763296127319e-02 -1.377348508685827255e-02 -1.194340293295681477e-03 5.557890608906745911e-02 2.060988247394561768e-01 -2.676537930965423584e-01 -4.002947211265563965e-01
-1.907090246677398682e-01 2.803769707679748535e-01 1.627722978591918945e-01 1.257878988981246948e-01 2.931907474994659424e-01 1.040262356400489807e-01 3.426001593470573425e-02 9.771559387445449829e-02 3.850505128502845764e-02 -2.217796146869659424e-01 -7.133422046899795532e-02 -2.173486202955245972e-01 1.274195313453674316e-01 -3.982519358396530151e-02 2.198229879140853882e-01 2.778008282184600830e-01 1.102646514773368835e-01 2.550491988658905029e-01 -1.310613006353378296e-01 -1.209909617900848389e-01 3.713119029998779297e-02 1.485671699047088623e-01 5.457809567451477051e-02 -3.175673633813858032e-02 -1.334555894136428833e-01 -2.182674407958984375e-01 6.858734041452407837e-02 -3.261634707450866699e-02 -2.656176686286926270e-01 -2.894119322299957275e-01 -3.382419049739837646e-01 -1.117179691791534424e-01
1.347865611314773560e-01 -8.382863551378250122e-02 1.177551373839378357e-01 -1.657392946071922779e-03 -7.080998271703720093e-02 -7.385660707950592041e-02 -3.110295534133911133e-01 -1.509706676006317139e-01 -1.391811063513159752e-03 -1.057006716728210449e-01 3.537151217460632324e-02 1.517369747161865234e-01 2.401849478483200073e-01 -3.950985968112945557e-01 1.111003831028938293e-01 1.657287478446960449e-01 -2.383789233863353729e-02 1.023706197738647461e-01 3.115113973617553711e-01 -2.860001027584075928e-01 1.981078982353210449e-01 3.178922235965728760e-01 1.965433359146118164e-02 -2.359451912343502045e-02 -2.062398707494139671e-03 -3.065361976623535156e-01 -5.599055439233779907e-02 -2.057124078273773193e-01 1.414386630058288574e-01 -6.030355021357536316e-02 -1.652229577302932739e-01 1.428119540214538574e-01
-7.640555966645479202e-03 -9.549839794635772705e-02 -2.437541447579860687e-02 -1.674034446477890015e-01 2.048143297433853149e-01 2.328158766031265259e-01 -7.289506029337644577e-03 -1.809481084346771240e-01 4.836895763874053955e-01 -1.734351366758346558e-01 1.179891079664230347e-01 8.354718983173370361e-02 1.120725944638252258e-01 -7.718043774366378784e-02 1.244342252612113953e-01 1.764561086893081665e-01 -2.606425434350967407e-02 3.353919088840484619e-02 2.177626639604568481e-01 7.678893208503723145e-02 5.547976121306419373e-02 1.343943178653717041e-01 -3.238155245780944824e-01 1.191213130950927734e-01 3.173337876796722412e-01 -6.862255930900573730e-02 8.107317239046096802e-02 -1.348561495542526245e-01 1.200376972556114197e-01 1.313819885253906250e-01 -1.541948467493057251e-01 -3.197794854640960693e-01
6.400980055332183838e-02 -8.602030575275421143e-02 -2.180044353008270264e-02 -1.281332969665527344e-01 4.511514678597450256e-02 1.518936734646558762e-02 -2.687008380889892578e-01 -1.752435714006423950e-01 -8.715616911649703979e-02 -2.540541887283325195e-01 -2.284098602831363678e-02 1.271617561578750610e-01 -3.630911931395530701e-02 -2.267199456691741943e-01 4.202232360839843750e-01 -9.463191381655633450e-04 1.969357132911682129e-01 -7.681927829980850220e-02 -5.262317880988121033e-02 9.978458285331726074e-02 8.090884238481521606e-02 1.533442586660385132e-01 -2.654126584529876709e-01 6.752896308898925781e-02 1.115896031260490417e-01 -1.587932854890823364e-01 6.486935913562774658e-02 3.281486278865486383e-04 2.038670331239700317e-01 -3.177973926067352295e-01 -1.827743351459503174e-01 -4.098515212535858154e-01
-9.366218000650405884e-02 -1.384861320257186890e-01 3.821336328983306885e-01 2.426296621561050415e-01 3.601071536540985107e-01 2.562833726406097412e-01 -1.888843774795532227e-01 -1.115705911070108414e-02 1.524018049240112305e-01 -8.138845860958099365e-02 -6.060498580336570740e-02 -3.880207240581512451e-02 1.251672208309173584e-01 -2.013770937919616699e-01 7.466852664947509766e-02 1.694499850273132324e-01 1.570349186658859253e-01 -1.134067401289939880e-01 1.400382071733474731e-01 -1.111940294504165649e-01 -3.361814320087432861e-01 -1.761529012583196163e-03 -1.417803298681974411e-02 -1.918798834085464478e-01 1.136642247438430786e-01 1.629751175642013550e-01 9.581544250249862671e-02 -4.664811864495277405e-02 -1.794885247945785522e-01 -1.511225104331970215e-01 -2.475196123123168945e-01 -1.541540473699569702e-01
1.255076378583908081e-01 -1.394934207201004028e-01 2.150714844465255737e-01 1.287587434053421021e-01 3.128980100154876709e-02 -1.167576760053634644e-01 -3.124856054782867432e-01 1.046129763126373291e-01 1.382456254214048386e-02 -1.918165683746337891e-01 -1.826192438602447510e-02 5.250578001141548157e-02 1.998685896396636963e-01 -4.643440246582031250e-01 -4.229103028774261475e-02 3.254164159297943115e-01 -9.278989583253860474e-02 9.017107635736465454e-02 1.678543984889984131e-01 -3.441803753376007080e-01 2.714391425251960754e-02 8.668223768472671509e-02 2.089279890060424805e-02 -1.125366687774658203e-01 1.180682405829429626e-01 -3.044149875640869141e-01 -4.981153085827827454e-02 -2.320270836353302002e-01 1.619331166148185730e-02 -1.473779976367950439e-01 -7.608323544263839722e-02 2.233489649370312691e-03
-1.721165329217910767e-01 3.863048553466796875e-02 1.441090255975723267e-01 1.199065707623958588e-02 2.431757450103759766e-01 -4.693348705768585205e-02 -1.147004310041666031e-03 1.429692097008228302e-02 1.430632919073104858e-01 -2.614975571632385254e-01 -1.192011833190917969e-01 3.073928132653236389e-02 1.985275000333786011e-01 -1.904724985361099243e-01 -1.545349718071520329e-03 -1.795793473720550537e-01 1.218305453658103943e-01 -1.151064038276672363e-01 -1.342380344867706299e-01 -1.036702468991279602e-01 -2.422650754451751709e-01 -1.876281797885894775e-01 -3.553116023540496826e-01 -1.220832839608192444e-01 -3.447242826223373413e-02 -4.307357221841812134e-02 1.100521832704544067e-01 -5.414698272943496704e-03 5.813546478748321533e-02 -6.818325072526931763e-02 -4.605448246002197266e-01 -3.837470710277557373e-01
-8.264545351266860962e-02 1.777709871530532837e-01 3.416273370385169983e-02 3.866391181945800781e-01 1.658102124929428101e-01 -2.538864128291606903e-02 -3.565680682659149170e-01 -1.320989578962326050e-01 1.273393034934997559e-01 -9.340118616819381714e-02 2.506861090660095215e-01 1.223237067461013794e-01 1.990370899438858032e-01 -1.791364252567291260e-01 -7.493487745523452759e-02 2.834682166576385498e-01 1.270505338907241821e-01 7.057324796915054321e-02 2.513863444328308105e-01 -2.399093061685562134e-01 5.118672549724578857e-02 -2.889216840267181396e-01 -9.299475699663162231e-02 -1.591942310333251953e-01 1.139557510614395142e-01 1.150118336081504822e-01 1.334453970193862915e-01 -1.493907272815704346e-01 4.973376169800758362e-02 5.585357174277305603e-02 -1.385024487972259521e-01 -1.571165323257446289e-01
-3.797403350472450256e-02 1.186795830726623535e-01 2.286761403083801270e-01 -2.421944960951805115e-02 -8.595719933509826660e-02 6.520378589630126953e-02 -1.969529837369918823e-01 -1.384656131267547607e-01 1.797084063291549683e-01 -3.172603547573089600e-01 -1.044106557965278625e-01 2.340370863676071167e-01 2.681629061698913574e-01 -2.709701955318450928e-01 2.354715764522552490e-01 1.340142637491226196e-01 2.469752430915832520e-01 4.201938584446907043e-02 2.204834297299385071e-02 -2.054432779550552368e-01 -1.712198108434677124e-01 3.010794520378112793e-01 -1.292573213577270508e-01 -1.403323411941528320e-01 -6.947491317987442017e-03 2.074882537126541138e-01 -4.640506580471992493e-02 -8.582024276256561279e-02 -2.508119940757751465e-01 2.391649223864078522e-02 -1.812361329793930054e-01 1.840079575777053833e-01
-5.028278753161430359e-02 -7.433249801397323608e-02 -1.448318809270858765e-01 -1.634293049573898315e-01 -6.673819571733474731e-02 -6.299710273742675781e-02 -3.502592071890830994e-02 6.742096040397882462e-03 5.109444633126258850e-02 1.860362291336059570e-02 -2.795240655541419983e-02 4.740769043564796448e-03 2.206164300441741943e-01 -3.792142271995544434e-01 1.427999138832092285e-01 3.869659900665283203e-01 1.682273447513580322e-01 2.990713119506835938e-01 -2.025046199560165405e-02 3.510399162769317627e-02 1.818754076957702637e-01 -4.566332697868347168e-02 -2.518161833286285400e-01 1.120411679148674011e-01 1.098416149616241455e-01 -2.613918483257293701e-01 2.241479754447937012e-01 6.835185736417770386e-02 3.915396034717559814e-01 6.154697388410568237e-02 -2.008971571922302246e-01 -7.017921656370162964e-02
-1.498702466487884521e-01 -6.652223318815231323e-02 2.716514170169830322e-01 -1.974235028028488159e-01 2.025536298751831055e-01 1.925744116306304932e-01 -1.168733835220336914e-01 -1.424669474363327026e-01 -9.768107533454895020e-02 -5.676314830780029297e-01 -1.810097545385360718e-01 2.839636243879795074e-02 2.799709141254425049e-01 -3.785674273967742920e-02 -2.822614507749676704e-03 4.462904855608940125e-02 2.072544023394584656e-02 -1.853768080472946167e-01 3.618738055229187012e-02 -9.945410490036010742e-02 -4.165239259600639343e-02 2.993652783334255219e-02 -3.136054575443267822e-01 -6.130297109484672546e-02 4.356783255934715271e-02 -1.916919648647308350e-01 2.414974197745323181e-02 -1.553645879030227661e-01 -3.046557679772377014e-02 1.023864671587944031e-01 -1.304530799388885498e-01 -2.421007752418518066e-01
-4.889939352869987488e-02 1.559065729379653931e-01 1.651180982589721680e-01 -4.628964699804782867e-03 6.030801311135292053e-02 1.386443227529525757e-01 1.340917544439435005e-03 -1.190141588449478149e-01 7.972464710474014282e-02 -4.697998166084289551e-01 -1.778100728988647461e-01 2.485906779766082764e-01 3.217481970787048340e-01 -1.619370281696319580e-01 3.835594058036804199e-01 1.869935095310211182e-01 5.101391300559043884e-02 4.462841432541608810e-03 3.557506799697875977e-01 -1.288287192583084106e-01 -1.229319721460342407e-01 1.059752702713012695e-01 -6.640827655792236328e-02 -1.118179112672805786e-01 1.914266049861907959e-01 -3.241222724318504333e-02 -9.338045865297317505e-02 9.681415557861328125e-02 -1.187873035669326782e-01 5.597160663455724716e-03 -1.132966279983520508e-01 6.985725462436676025e-02
-2.474527955055236816e-01 9.465059638023376465e-02 1.863887608051300049e-01 1.660439372062683105e-01 1.272603720426559448e-01 1.212046667933464050e-01 -2.781816124916076660e-01 -2.248787432909011841e-01 -2.723510861396789551e-01 -2.995982766151428223e-01 9.309727698564529419e-02 -6.075071915984153748e-02 1.694522649049758911e-01 -3.034461140632629395e-01 3.421435654163360596e-01 8.407314866781234741e-02 1.348492130637168884e-02 4.291001241654157639e-03 1.170092821121215820e-01 1.197977736592292786e-01 1.814487017691135406e-02 -2.070517838001251221e-01 2.377023845911026001e-01 6.174894422292709351e-02 -5.322162527590990067e-03 -1.305795460939407349e-01 2.967860316857695580e-03 -5.174196511507034302e-02 -1.594471186399459839e-02 -3.814249113202095032e-02 -4.039800539612770081e-02 -3.641088604927062988e-01
1.066302582621574402e-01 1.544660776853561401e-01 3.267450332641601562e-01 9.967236220836639404e-02 -8.674170821905136108e-02 1.805164366960525513e-01 -1.627768874168395996e-01 -2.695994079113006592e-02 -5.321208760142326355e-02 -3.519530296325683594e-01 1.521258503198623657e-01 2.079684585332870483e-01 1.576538532972335815e-01 -2.726528942584991455e-01 3.192310929298400879e-01 2.976783365011215210e-02 1.374952346086502075e-01 4.503861069679260254e-02 2.116703540086746216e-01 2.274896055459976196e-01 -5.199425667524337769e-02 -1.490880921483039856e-02 -2.861044704914093018e-01 -6.437961757183074951e-02 1.637879312038421631e-01 -1.976923942565917969e-01 -1.305229216814041138e-01 3.119871579110622406e-02 2.185391038656234741e-01 1.450691819190979004e-01 -7.350664585828781128e-02 -1.453057974576950073e-01
-6.859704852104187012e-02 3.975470736622810364e-02 -1.622618287801742554e-01 2.736903354525566101e-02 2.628164365887641907e-02 9.118909388780593872e-02 -2.113538682460784912e-01 1.324152052402496338e-01 4.063267633318901062e-02 -3.747036680579185486e-02 1.050957888364791870e-01 1.258150786161422729e-01 3.363905102014541626e-02 -1.240949854254722595e-01 -8.465413749217987061e-02 3.519504666328430176e-01 1.768748909235000610e-01 1.996902525424957275e-01 1.053581237792968750e-01 -6.214476749300956726e-02 -1.217978969216346741e-01 -4.048599302768707275e-02 -4.936387240886688232e-01 3.087049722671508789e-01 1.454445868730545044e-01 -2.742918021976947784e-02 1.977311670780181885e-01 6.401181221008300781e-02 3.586659729480743408e-01 2.830587513744831085e-02 -2.398595660924911499e-01 -1.558124721050262451e-01
-2.207732945680618286e-01 2.197247147560119629e-01 2.744504213333129883e-01 -2.931471355259418488e-02 -6.283777207136154175e-02 -1.883751153945922852e-01 1.446201093494892120e-02 7.863833755254745483e-02 4.156014621257781982e-01 -1.776723712682723999e-01 4.993941262364387512e-02 1.126630455255508423e-01 -5.434333160519599915e-02 -1.030944436788558960e-01 2.856020033359527588e-01 1.777428835630416870e-01 1.382666975259780884e-01 1.500176042318344116e-01 4.396591708064079285e-02 -1.758736222982406616e-01 6.301813293248414993e-03 5.190460011363029480e-02 -1.191996261477470398e-01 3.288162052631378174e-01 2.164850085973739624e-01 2.065443992614746094e-02 9.841471910476684570e-02 -1.673992127180099487e-01 1.303038448095321655e-01 1.680078059434890747e-01 -3.097019493579864502e-01 -9.527800232172012329e-02
-3.557670116424560547e-02 4.971330612897872925e-02 -1.078564226627349854e-01 2.664278149604797363e-01 1.096842065453529358e-01 3.365273773670196533e-02 -1.823832392692565918e-01 -9.644091874361038208e-02 -1.401882618665695190e-01 -4.690064191818237305e-01 -1.620977418497204781e-03 4.067295789718627930e-02 -9.573605656623840332e-02 -5.451936721801757812e-01 -2.655946090817451477e-02 2.303138524293899536e-01 -1.683934926986694336e-01 6.624869257211685181e-02 2.108782827854156494e-01 4.441222699824720621e-04 -1.112426221370697021e-01 5.229334533214569092e-02 -3.838502243161201477e-02 -2.092625759541988373e-02 1.248520985245704651e-01 -1.901891529560089111e-01 -2.390006929636001587e-01 -1.341246813535690308e-01 4.955342411994934082e-02 -6.316443439573049545e-03 -8.981676399707794189e-02 -1.575472503900527954e-01
6.026372313499450684e-02 1.700897514820098877e-01 -1.590268015861511230e-01 -6.679342687129974365e-02 2.573543787002563477e-01 6.466119736433029175e-02 -7.684655487537384033e-02 -2.250780351459980011e-02 4.763479903340339661e-02 -2.087402492761611938e-01 -2.065507769584655762e-01 5.696887150406837463e-02 1.881792247295379639e-01 -2.382540702819824219e-01 4.357488825917243958e-02 4.137020111083984375e-01 1.813493482768535614e-02 7.322028977796435356e-04 3.097901046276092529e-01 2.305841892957687378e-01 -1.250899732112884521e-01 -2.010563388466835022e-02 7.039143890142440796e-02 -1.024272367358207703e-01 2.048478275537490845e-01 -7.716639339923858643e-02 3.722919523715972900e-02 1.345649808645248413e-01 1.425227820873260498e-01 -1.307960152626037598e-01 -4.641476571559906006e-01 -5.154437944293022156e-02
-1.189212575554847717e-01 -7.448101881891489029e-03 2.736536599695682526e-02 8.193799108266830444e-02 -2.568984404206275940e-02 7.234231382608413696e-02 -1.883323341608047485e-01 -1.018738895654678345e-01 1.508740931749343872e-01 -1.677860170602798462e-01 1.232305075973272324e-02 8.063283562660217285e-02 4.632010757923126221e-01 -1.327687352895736694e-01 1.923541575670242310e-01 3.961152136325836182e-01 -1.001497507095336914e-01 3.978450000286102295e-01 -4.261153191328048706e-02 1.277180761098861694e-01 -4.462496936321258545e-02 -1.199124902486801147e-01 2.031676769256591797e-01 1.753901541233062744e-01 -1.153171155601739883e-02 -2.212629318237304688e-01 1.632678657770156860e-01 5.290544033050537109e-02 -2.092577219009399414e-01 1.125259697437286377e-01 -1.730965226888656616e-01 -5.598241463303565979e-02
-1.315875500440597534e-01 -1.406217664480209351e-01 2.048820853233337402e-01 1.579592078924179077e-01 1.492723226547241211e-01 1.810793578624725342e-01 -3.473105430603027344e-01 6.300558149814605713e-02 4.563781246542930603e-02 -3.512931242585182190e-02 4.544930160045623779e-02 1.987024694681167603e-01 1.126402765512466431e-01 -2.831979990005493164e-01 9.576344490051269531e-02 1.750811040401458740e-01 2.014427036046981812e-01 -1.678042113780975342e-02 2.568216025829315186e-01 4.639365151524543762e-02 -1.988550722599029541e-01 1.235006004571914673e-01 -1.663255393505096436e-01 -1.152140200138092041e-01 1.227646023035049438e-01 3.385687172412872314e-01 1.874068081378936768e-01 2.803451567888259888e-02 -1.296755671501159668e-02 -3.261524438858032227e-01 -8.779168874025344849e-02 -2.327556610107421875e-01
-2.102867066860198975e-01 7.408622652292251587e-03 -1.516836974769830704e-02 1.800934821367263794e-01 3.418995067477226257e-02 -3.611628338694572449e-02 2.653891220688819885e-02 -2.523923516273498535e-01 -9.312606416642665863e-03 -2.502357214689254761e-02 1.178678646683692932e-01 3.405871987342834473e-02 2.333941012620925903e-01 -2.993019223213195801e-01 3.565242886543273926e-01 -5.562731251120567322e-02 -2.600893750786781311e-02 2.814388871192932129e-01 2.372829057276248932e-02 1.511851400136947632e-01 8.513243868947029114e-03 5.323985964059829712e-02 2.217159606516361237e-02 4.572681784629821777e-01 2.739436030387878418e-01 -5.506847426295280457e-02 -4.365952312946319580e-02 -2.760759592056274414e-01 -1.345712244510650635e-01 -1.457684785127639771e-01 -2.063376456499099731e-01 -1.105692908167839050e-01
-4.592705368995666504e-01 5.184855312108993530e-02 2.640940546989440918e-01 -1.192870270460844040e-02 7.836908847093582153e-02 2.775216288864612579e-02 -1.996982544660568237e-01 -1.340377032756805420e-01 -1.033598259091377258e-01 -1.215042471885681152e-01 -6.355623155832290649e-02 1.848529875278472900e-01 3.655264675617218018e-01 -8.412463590502738953e-03 -5.137411411851644516e-03 2.974372506141662598e-01 2.452965229749679565e-01 -4.536104202270507812e-02 2.496867328882217407e-01 -1.159134283661842346e-01 -2.246430814266204834e-01 2.857876718044281006e-01 -6.821266841143369675e-03 -1.996467076241970062e-02 5.850775539875030518e-02 -8.327266573905944824e-02 2.131620198488235474e-01 5.056657269597053528e-02 1.867570430040359497e-01 -2.797761373221874237e-02 -2.381573617458343506e-02 -2.706337906420230865e-02
-1.457051932811737061e-01 -9.702014178037643433e-02 -6.881228834390640259e-02 2.900534570217132568e-01 -3.193387016654014587e-02 8.070889860391616821e-02 -2.851114273071289062e-01 -1.069710627198219299e-01 1.244143322110176086e-01 -8.901007473468780518e-02 -9.982807189226150513e-02 -1.302288621664047241e-01 4.328136146068572998e-01 -7.433869410306215286e-03 2.352854162454605103e-01 3.973044827580451965e-02 1.413223594427108765e-01 1.984236687421798706e-01 -2.241967320442199707e-01 -4.127249494194984436e-02 -1.189702376723289490e-01 -8.408658951520919800e-02 -1.921316683292388916e-01 1.988961100578308105e-01 -5.559904873371124268e-02 -3.023369014263153076e-01 1.506853103637695312e-01 -7.819610089063644409e-02 -6.566470488905906677e-03 -2.581200301647186279e-01 -2.897759974002838135e-01 -5.108067393302917480e-02
3.055438166484236717e-03 1.126699596643447876e-01 3.451306521892547607e-01 2.125942260026931763e-01 1.951141059398651123e-01 1.375175863504409790e-01 6.013256683945655823e-02 -2.129707932472229004e-01 3.977634757757186890e-02 -2.261032015085220337e-01 -3.898791223764419556e-02 -4.900451749563217163e-03 3.031358718872070312e-01 -2.338357567787170410e-01 1.690268889069557190e-02 2.957741618156433105e-01 2.862546145915985107e-01 -2.232892811298370361e-01 1.931717433035373688e-02 -9.971719235181808472e-02 -1.159380655735731125e-02 2.181998267769813538e-02 -1.401947438716888428e-01 3.702015848830342293e-03 -1.139628421515226364e-02 -1.463750097900629044e-02 -3.470246791839599609e-01 -9.352680295705795288e-03 1.025360226631164551e-01 -1.076161637902259827e-01 -1.009979024529457092e-01 -3.359995186328887939e-01
-1.677956879138946533e-01 1.244709081947803497e-02 1.834155172109603882e-01 -1.030276566743850708e-01 1.227595657110214233e-01 3.487645685672760010e-01 -3.860225379467010498e-01 -2.411588281393051147e-01 1.766988635063171387e-01 6.552580744028091431e-02 -8.821284025907516479e-02 -2.896521985530853271e-02 1.803981363773345947e-01 -6.785044819116592407e-02 6.920119374990463257e-02 1.273735463619232178e-01 -1.599330753087997437e-01 6.665741652250289917e-02 -1.015384495258331299e-01 -2.292436808347702026e-01 -3.815520927309989929e-02 -5.301847308874130249e-02 -2.193039208650588989e-01 -2.119515538215637207e-01 1.585658043622970581e-01 4.070170223712921143e-02 1.851743757724761963e-01 1.648400127887725830e-01 -7.180941104888916016e-02 -2.371002435684204102e-01 -3.677692413330078125e-01 -7.875196635723114014e-02
2.482209354639053345e-01 5.486198887228965759e-02 2.777407765388488770e-01 -1.641972549259662628e-02 2.152465432882308960e-01 -7.778990268707275391e-02 -2.599330544471740723e-01 -2.949025332927703857e-01 -9.260341525077819824e-02 1.395155936479568481e-01 -1.238794475793838501e-01 1.380247175693511963e-01 3.286236524581909180e-01 -2.037783861160278320e-01 1.725327596068382263e-02 6.139703094959259033e-02 -1.183303520083427429e-01 1.249411925673484802e-01 3.214674890041351318e-01 2.134979963302612305e-01 2.654564082622528076e-01 6.991822272539138794e-02 -1.690632700920104980e-01 9.304185956716537476e-02 1.827718764543533325e-01 -6.406787037849426270e-02 -9.841594845056533813e-02 -3.920057415962219238e-02 3.217028081417083740e-02 -6.664364598691463470e-03 -2.805327773094177246e-01 -1.240487396717071533e-01
-2.824473977088928223e-01 -7.301659137010574341e-02 -1.513481289148330688e-01 6.478894501924514771e-02 1.199821904301643372e-01 3.467630743980407715e-01 -5.219411477446556091e-02 -1.823503226041793823e-01 -5.894671753048896790e-02 -2.246783114969730377e-02 1.008922141045331955e-02 1.165539473295211792e-01 1.125047206878662109e-01 -5.133655667304992676e-01 -3.214093670248985291e-02 2.115924507379531860e-01 1.303880363702774048e-01 2.174643799662590027e-02 -2.451274544000625610e-01 -1.355060748755931854e-02 -3.568352758884429932e-01 7.984926924109458923e-03 -1.880054473876953125e-01 -3.899771720170974731e-02 2.432228028774261475e-01 -1.387040019035339355e-01 1.383036673069000244e-01 -8.720014244318008423e-02 -8.545541018247604370e-02 -4.538784921169281006e-02 1.218206658959388733e-01 -7.849743962287902832e-02
-7.335402816534042358e-02 2.567637264728546143e-01 2.251457273960113525e-01 1.503840088844299316e-01 -6.852648407220840454e-02 4.093013405799865723e-01 -1.543031483888626099e-01 1.756769716739654541e-01 9.729118645191192627e-02 -3.800825476646423340e-01 -1.063614636659622192e-01 1.718416810035705566e-02 2.046904563903808594e-01 -9.876581281423568726e-02 1.750035881996154785e-01 2.275617718696594238e-01 1.503666490316390991e-01 2.456720918416976929e-01 -6.864415109157562256e-02 -5.672186613082885742e-02 -1.827825559303164482e-03 8.347302675247192383e-02 -1.471474766731262207e-02 5.839483067393302917e-02 5.471022427082061768e-02 -2.771837711334228516e-01 8.251371979713439941e-02 -6.994467973709106445e-02 -1.529827862977981567e-01 -2.446203231811523438e-01 -1.409786045551300049e-01 -1.809857040643692017e-01
-3.092933893203735352e-01 -2.963129058480262756e-02 2.761641331017017365e-02 -1.110206730663776398e-02 7.642033696174621582e-02 4.470197111368179321e-02 1.168811395764350891e-01 -1.625954210758209229e-01 2.822675108909606934e-01 -3.352104425430297852e-01 1.658280491828918457e-01 9.859994053840637207e-02 1.245390847325325012e-01 -2.306246459484100342e-01 1.891808062791824341e-01 3.932890295982360840e-01 9.062391519546508789e-02 -7.887473702430725098e-02 1.837625950574874878e-01 -2.674832344055175781e-01 1.224981695413589478e-01 8.638254553079605103e-02 -7.189255207777023315e-02 1.249411180615425110e-01 3.254341483116149902e-01 1.363503336906433105e-01 -1.003426611423492432e-01 -1.508840639144182205e-02 -1.588148027658462524e-01 -1.814336031675338745e-01 -1.006492525339126587e-01 -1.222989056259393692e-02
-2.990419864654541016e-01 -2.139173634350299835e-02 7.471485435962677002e-02 3.069339990615844727e-01 7.714475691318511963e-02 6.065890565514564514e-02 -2.128500193357467651e-01 -8.683492988348007202e-02 -4.036617651581764221e-02 -3.223278224468231201e-01 -2.964877486228942871e-01 9.315161406993865967e-02 4.643917083740234375e-02 -3.047522604465484619e-01 1.913570612668991089e-01 2.263680994510650635e-01 -1.691065132617950439e-01 5.603044107556343079e-02 1.522326935082674026e-02 4.974235594272613525e-02 -1.167109683156013489e-01 -1.463899202644824982e-02 5.865184217691421509e-02 -2.368959486484527588e-01 3.410810828208923340e-01 -3.766727447509765625e-02 1.512102596461772919e-02 -1.801441460847854614e-01 1.467661410570144653e-01 -7.940606027841567993e-02 -1.266737282276153564e-01 -2.463459968566894531e-01
-2.129954844713211060e-01 -8.192851394414901733e-02 2.339903637766838074e-02 1.227787584066390991e-01 2.293036729097366333e-01 2.466681040823459625e-02 -1.837327629327774048e-01 -9.708439558744430542e-02 4.324457943439483643e-01 2.928977459669113159e-02 3.531473875045776367e-01 2.067846506834030151e-01 2.503836452960968018e-01 -3.143738806247711182e-01 -8.992996066808700562e-02 8.677206188440322876e-02 -1.382757537066936493e-02 1.749477237462997437e-01 1.782404780387878418e-01 -3.221301129087805748e-03 1.926358640193939209e-01 1.312008500099182129e-01 -2.176119536161422729e-01 -1.644596606492996216e-01 -7.018691301345825195e-02 -1.762471348047256470e-01 1.479942053556442261e-01 -1.244572736322879791e-02 6.560681015253067017e-02 -1.400470584630966187e-01 -5.160125438123941422e-03 -1.736501902341842651e-01
-8.136038482189178467e-02 1.207894161343574524e-01 -7.493823301047086716e-03 -1.966805607080459595e-01 3.551609814167022705e-02 -1.715878993272781372e-01 -1.293988078832626343e-01 -1.502851545810699463e-01 -2.050744555890560150e-02 -1.438867859542369843e-02 -7.251581177115440369e-03 8.697634935379028320e-02 3.839216381311416626e-02 -1.194207146763801575e-01 4.632056131958961487e-02 2.718497514724731445e-01 3.245305120944976807e-01 2.807351052761077881e-01 3.522776812314987183e-02 -1.222904622554779053e-01 -2.170378156006336212e-02 1.018981449306011200e-02 -5.410115718841552734e-01 1.405843943357467651e-01 8.823716640472412109e-02 -4.758904501795768738e-02 1.839341074228286743e-01 1.750490069389343262e-01 1.203115507960319519e-01 1.513552516698837280e-01 -3.412050902843475342e-01 -1.682264655828475952e-01
7.652801275253295898e-02 1.067107245326042175e-01 3.127656877040863037e-01 -2.256713993847370148e-02 8.955848962068557739e-02 3.990668654441833496e-01 -2.351871132850646973e-01 -8.768720924854278564e-02 1.887630373239517212e-01 -2.653938233852386475e-01 -1.792737841606140137e-01 7.723113894462585449e-02 3.772419691085815430e-01 -2.996361441910266876e-02 -5.732789635658264160e-02 3.477178812026977539e-01 -3.352586645632982254e-03 1.051935479044914246e-01 1.495183408260345459e-01 -1.517969071865081787e-01 -1.730166077613830566e-01 1.124633774161338806e-01 -1.922728419303894043e-01 -5.671365186572074890e-02 4.702106583863496780e-03 -5.449467152357101440e-02 -6.591893732547760010e-02 1.154707148671150208e-01 9.967982023954391479e-02 -1.501768976449966431e-01 8.845026791095733643e-02 -2.057881951332092285e-01
-6.582167744636535645e-02 -1.397435665130615234e-01 -2.110619656741619110e-02 -8.514651656150817871e-02 1.900811344385147095e-01 2.348967492580413818e-01 -3.646720200777053833e-02 -2.515287995338439941e-01 1.212880164384841919e-01 8.652896434068679810e-02 -9.314818680286407471e-02 6.682026386260986328e-02 2.437952160835266113e-01 -4.183165431022644043e-01 3.970123827457427979e-01 4.438770934939384460e-02 -1.206909865140914917e-01 3.384313583374023438e-01 1.783800572156906128e-01 6.842040270566940308e-02 -2.057598233222961426e-01 9.394459426403045654e-03 -4.376396909356117249e-02 -3.572864085435867310e-02 -1.135403364896774292e-01 -6.950530409812927246e-02 1.815395653247833252e-01 -1.773727089166641235e-01 -1.775021851062774658e-01 -1.789650171995162964e-01 -1.616992205381393433e-01 -1.200715638697147369e-02
-2.954700887203216553e-01 -1.135747507214546204e-01 2.325543463230133057e-01 -1.750569641590118408e-01 1.909035444259643555e-01 3.601169958710670471e-02 -2.042766958475112915e-01 7.726709544658660889e-02 1.259183287620544434e-01 -1.065387576818466187e-01 4.265486076474189758e-02 2.685259282588958740e-01 -3.372232662513852119e-03 -1.350747048854827881e-01 2.192599624395370483e-01 -1.054734513163566589e-01 1.185859590768814087e-01 -4.983355104923248291e-02 -1.532840281724929810e-01 -3.949045762419700623e-02 -1.313607543706893921e-01 1.249398514628410339e-01 -4.403091669082641602e-01 -1.140270680189132690e-01 3.231401368975639343e-02 -4.799759760499000549e-02 2.792855538427829742e-02 9.285755455493927002e-02 -8.102005720138549805e-02 -1.470634341239929199e-01 -3.563340008258819580e-01 -3.190392851829528809e-01
7.550029456615447998e-02 4.377132747322320938e-03 1.792867183685302734e-01 2.827502787113189697e-01 -6.427451223134994507e-02 4.048105180263519287e-01 1.296893809922039509e-03 -1.125334426760673523e-01 -1.035990789532661438e-01 6.266293581575155258e-03 -5.756782740354537964e-02 3.802731260657310486e-02 5.199373364448547363e-01 -2.728385329246520996e-01 2.202833630144596100e-02 2.657346427440643311e-01 2.176285721361637115e-02 1.432785242795944214e-01 2.244646251201629639e-01 -2.733933329582214355e-01 1.299112290143966675e-01 2.455676645040512085e-01 -1.978420279920101166e-02 -1.009912565350532532e-01 -2.770091965794563293e-02 -1.374486386775970459e-01 -3.887178748846054077e-02 6.260636448860168457e-02 9.453751146793365479e-03 -1.346811652183532715e-02 -1.039500832557678223e-01 6.684131920337677002e-03
8.261206746101379395e-02 1.332352310419082642e-01 -1.069266349077224731e-01 1.127969697117805481e-01 1.570957899093627930e-01 1.629237830638885498e-01 5.090121924877166748e-02 -1.216913536190986633e-01 8.605753630399703979e-02 -3.035082221031188965e-01 -3.880554810166358948e-02 4.566786885261535645e-01 7.601605355739593506e-02 -3.049935400485992432e-01 -6.671535223722457886e-02 3.135221600532531738e-01 -3.280546516180038452e-02 2.388990521430969238e-01 2.794031612575054169e-02 -1.478836238384246826e-01 1.132099181413650513e-01 -1.276442855596542358e-01 1.128950193524360657e-01 1.341981142759323120e-01 -1.084464951418340206e-03 -3.926700353622436523e-02 1.934778392314910889e-01 -1.188685521483421326e-01 -7.802800741046667099e-03 -2.261803448200225830e-01 -1.539532840251922607e-01 -3.206613361835479736e-01
-2.056989669799804688e-01 2.005376666784286499e-01 1.590939313173294067e-01 5.364912748336791992e-02 1.440423280000686646e-01 2.873069643974304199e-01 8.667360246181488037e-02 -1.645878702402114868e-02 1.770915836095809937e-01 -1.351028084754943848e-01 -6.969070434570312500e-02 1.911708340048789978e-02 4.329338967800140381e-01 -2.414480745792388916e-01 3.093064948916435242e-02 3.040733039379119873e-01 1.947739720344543457e-02 1.848573982715606689e-01 2.632158398628234863e-01 -4.432548955082893372e-02 -1.081215664744377136e-01 2.037184089422225952e-01 -1.767688244581222534e-01 -1.282717585563659668e-01 -1.404370367527008057e-01 -2.169186249375343323e-02 -1.385975182056427002e-01 -2.106484025716781616e-02 1.019345521926879883e-01 -1.447166353464126587e-01 1.396289765834808350e-01 -2.947153151035308838e-01
-1.929266154766082764e-01 -1.056780591607093811e-01 3.159341514110565186e-01 -2.945608226582407951e-03 -1.769732125103473663e-02 1.041066646575927734e-01 -5.700152739882469177e-02 1.331115365028381348e-01 5.845437198877334595e-02 -2.148534357547760010e-01 -9.002885222434997559e-02 2.667129971086978912e-02 1.511592119932174683e-01 -2.191148549318313599e-01 8.016361296176910400e-02 7.873799651861190796e-02 1.665393859148025513e-01 -2.456765025854110718e-01 4.215294122695922852e-02 -6.565564125776290894e-02 -1.867255270481109619e-01 -1.143497973680496216e-01 -2.628342211246490479e-01 -1.855799555778503418e-01 7.874000817537307739e-02 -5.317479372024536133e-02 2.276468127965927124e-01 -1.173819601535797119e-01 1.800699830055236816e-01 -5.157595872879028320e-02 -4.052735567092895508e-01 -3.977217078208923340e-01
-1.413014084100723267e-01 -2.495449408888816833e-02 1.808602921664714813e-02 1.621303856372833252e-01 3.237763419747352600e-02 3.001528680324554443e-01 -4.300879240036010742e-01 -2.233671545982360840e-01 5.986177921295166016e-02 -9.829561412334442139e-02 -4.552884027361869812e-02 6.803163141012191772e-02 -6.722975056618452072e-03 -5.203452110290527344e-01 7.423398643732070923e-02 2.274538762867450714e-02 -3.449046984314918518e-02 1.513816118240356445e-01 1.267891377210617065e-01 7.223842293024063110e-02 -5.133243650197982788e-02 4.669646173715591431e-02 -2.636084854602813721e-01 -2.836041450500488281e-01 -5.825878307223320007e-02 3.898571804165840149e-02 2.006931900978088379e-01 -2.349964827299118042e-01 3.526167129166424274e-04 -4.654676094651222229e-02 -1.420828998088836670e-01 -8.429045975208282471e-02
-1.341064572334289551e-01 2.661141157150268555e-01 1.801217198371887207e-01 1.413944065570831299e-01 -1.805059760808944702e-01 2.444779574871063232e-01 -1.261912435293197632e-01 -6.783282756805419922e-02 1.436621136963367462e-02 -2.351308763027191162e-01 6.352958083152770996e-02 4.797430336475372314e-01 -3.757944796234369278e-03 -2.167029231786727905e-01 -2.956230007112026215e-02 1.331294029951095581e-01 4.877725988626480103e-02 1.129152439534664154e-02 8.029199391603469849e-02 -7.564068585634231567e-02 -3.978500142693519592e-03 -4.549235478043556213e-02 8.896775543689727783e-03 1.612157821655273438e-01 6.843274831771850586e-02 9.902207553386688232e-02 3.163093030452728271e-01 -1.595281958580017090e-01 -4.045243561267852783e-02 4.685641080141067505e-02 -2.895187437534332275e-01 -3.466390967369079590e-01
9.451732784509658813e-02 5.616815015673637390e-02 3.152691125869750977e-01 2.937584817409515381e-01 -6.055892631411552429e-02 -1.021306216716766357e-01 -5.493346974253654480e-02 3.924069926142692566e-02 -1.055092811584472656e-01 -9.265156835317611694e-02 5.459939315915107727e-02 1.581286638975143433e-02 3.566480278968811035e-01 -1.896219849586486816e-01 2.334184795618057251e-01 3.927649557590484619e-01 4.328419268131256104e-02 2.858619391918182373e-01 2.316636443138122559e-01 -1.087388023734092712e-01 4.958612378686666489e-03 2.094026803970336914e-01 -1.707993298768997192e-01 1.655604690313339233e-01 -4.605233669281005859e-02 1.526208827272057533e-03 2.135259211063385010e-01 5.689105391502380371e-02 -2.032966017723083496e-01 -1.863443702459335327e-01 -1.032417118549346924e-01 -3.887985646724700928e-02
-3.381177484989166260e-01 -1.927121281623840332e-01 -1.082410290837287903e-01 -1.884560436010360718e-01 2.735789120197296143e-01 4.543399810791015625e-02 -2.312586903572082520e-01 -2.399976365268230438e-02 -1.168203279376029968e-01 -3.279575109481811523e-01 -1.169388368725776672e-01 2.497991323471069336e-01 8.657889440655708313e-03 -2.704191505908966064e-01 2.771222293376922607e-01 -2.033466240391135216e-03 3.901166096329689026e-02 -1.142840906977653503e-01 -2.224473506212234497e-01 -9.220942854881286621e-02 -1.210325807332992554e-01 1.360543370246887207e-01 -3.324724435806274414e-01 1.589905470609664917e-01 3.124145418405532837e-02 -1.525438129901885986e-01 3.174611367285251617e-03 -5.454022064805030823e-02 1.348339170217514038e-01 -1.140641793608665466e-01 -5.306707322597503662e-02 -1.424068361520767212e-01
-2.580344974994659424e-01 -1.888830959796905518e-01 1.492632627487182617e-01 9.986767917871475220e-02 3.714305162429809570e-01 2.046094834804534912e-01 4.328815639019012451e-02 -2.125834524631500244e-01 -9.589111059904098511e-02 -9.249693900346755981e-02 1.662247329950332642e-01 3.416467458009719849e-02 2.601733803749084473e-01 -3.270621895790100098e-01 3.337469696998596191e-02 1.245924457907676697e-01 -3.825892135500907898e-02 3.010244071483612061e-01 2.816580981016159058e-02 -1.202395558357238770e-01 1.608104258775711060e-02 1.813192367553710938e-01 -8.025093376636505127e-02 2.622566819190979004e-01 -2.159642875194549561e-01 7.686386257410049438e-02 1.490192711353302002e-01 1.978108845651149750e-02 -1.130952909588813782e-01 -2.022878825664520264e-01 1.215567067265510559e-01 -2.035519778728485107e-01
-1.243538036942481995e-01 6.217978522181510925e-02 8.681686222553253174e-02 1.222026199102401733e-01 -3.164742887020111084e-02 -8.774004131555557251e-02 -2.415190637111663818e-01 -8.878666162490844727e-02 1.495480835437774658e-01 5.218582227826118469e-02 -2.547631273046135902e-03 -1.229064241051673889e-01 2.679815329611301422e-02 -5.051466822624206543e-02 7.480672746896743774e-02 3.608925938606262207e-01 1.320300102233886719e-01 2.465174198150634766e-01 -1.734957545995712280e-01 -7.537647336721420288e-02 -2.059349566698074341e-01 1.255056113004684448e-01 -2.312779426574707031e-01 2.393667846918106079e-01 1.258054822683334351e-01 -1.883193701505661011e-01 2.954497635364532471e-01 2.336050868034362793e-01 2.378222048282623291e-01 -2.007239907979965210e-01 -3.339897394180297852e-01 -1.396105885505676270e-01
7.794757932424545288e-02 4.258985072374343872e-02 1.270672120153903961e-02 1.969068311154842377e-02 1.491741836071014404e-01 -2.971696108579635620e-02 -8.782684803009033203e-02 6.650461256504058838e-02 -5.308576300740242004e-02 1.206238567829132080e-02 2.411458492279052734e-01 7.522816956043243408e-02 8.819577842950820923e-02 -2.802304029464721680e-01 1.999713927507400513e-01 4.331783354282379150e-01 5.837604776024818420e-02 -4.634316265583038330e-02 -3.654393926262855530e-02 -1.277647353708744049e-02 4.645680543035268784e-03 -1.772476583719253540e-01 5.564661696553230286e-02 1.027475018054246902e-02 -7.772800326347351074e-02 2.788544297218322754e-01 1.383564174175262451e-01 -1.618694812059402466e-01 1.907061785459518433e-02 -2.374012470245361328e-01 -5.551396608352661133e-01 -1.995782554149627686e-01
-1.437896788120269775e-01 -8.466312661767005920e-03 1.833975762128829956e-01 1.138894483447074890e-01 2.156140208244323730e-01 2.074526101350784302e-01 -4.099426791071891785e-02 -3.198138177394866943e-01 5.569939687848091125e-02 -1.177420243620872498e-01 9.835705161094665527e-02 1.167592965066432953e-02 1.165729090571403503e-01 -1.822059303522109985e-01 4.322534799575805664e-02 1.076864302158355713e-01 -3.801889345049858093e-02 7.057303935289382935e-02 -1.635977625846862793e-01 -3.159984052181243896e-01 8.118473738431930542e-02 -8.819133043289184570e-02 -2.706736028194427490e-01 -2.685227692127227783e-01 1.617539525032043457e-01 -1.011006608605384827e-01 7.075526565313339233e-02 -7.022777199745178223e-02 -2.593306303024291992e-01 -4.000815749168395996e-01 -2.892338037490844727e-01 4.528335854411125183e-02
-7.695572078227996826e-02 -9.503958374261856079e-02 -3.036158904433250427e-02 7.626128196716308594e-02 -1.768914312124252319e-01 4.213600158691406250e-01 1.143967062234878540e-01 -1.908964663743972778e-01 1.043297275900840759e-01 -6.548310816287994385e-02 1.378947645425796509e-01 8.624738454818725586e-02 2.714339196681976318e-01 -4.484376311302185059e-01 -7.507421076297760010e-02 -1.347945164889097214e-02 -8.090193383395671844e-03 1.039395481348037720e-01 -1.790623217821121216e-01 3.592496272176504135e-03 -1.739952564239501953e-01 9.740849956870079041e-03 -1.323576420545578003e-01 1.951172947883605957e-01 1.924637146294116974e-02 -1.426987200975418091e-01 2.657977044582366943e-01 -1.639744639396667480e-02 1.009031571447849274e-02 -2.780872881412506104e-01 -1.368959546089172363e-01 -2.846025824546813965e-01
-1.526707112789154053e-01 -9.803703427314758301e-02 -1.151458024978637695e-01 1.939602196216583252e-01 1.392758190631866455e-01 2.235971987247467041e-01 -4.415467083454132080e-01 -2.168069332838058472e-01 6.721211969852447510e-02 -1.642883718013763428e-01 1.219491511583328247e-01 2.345779389142990112e-01 4.537373781204223633e-02 -4.665687680244445801e-01 2.075757086277008057e-01 -1.809333264827728271e-02 1.017891019582748413e-01 -3.917365148663520813e-02 -2.410873025655746460e-02 6.188372522592544556e-02 9.329586476087570190e-02 8.491139858961105347e-03 -2.508227825164794922e-01 -2.638627886772155762e-01 6.725659221410751343e-02 -1.329937577247619629e-02 1.472322493791580200e-01 -1.697277128696441650e-01 3.764909878373146057e-02 -8.846264332532882690e-02 -1.149256899952888489e-01 7.083702087402343750e-02
-2.173520773649215698e-01 1.746778376400470734e-02 -9.188821166753768921e-02 5.017754435539245605e-02 6.750358641147613525e-02 2.602890133857727051e-02 6.022959947586059570e-03 -2.832795977592468262e-01 8.715351670980453491e-02 -2.125484645366668701e-01 7.196844369173049927e-02 2.005929686129093170e-02 1.475486755371093750e-01 -2.532558143138885498e-01 4.297340512275695801e-01 -1.163634564727544785e-02 1.285961866378784180e-01 2.948580682277679443e-01 -4.956765100359916687e-02 -1.628925502300262451e-01 -1.751522719860076904e-01 3.244882076978683472e-02 -2.454945445060729980e-02 1.520070135593414307e-01 -2.068158835172653198e-01 -8.581702411174774170e-02 6.510510295629501343e-02 -1.493972390890121460e-01 -3.557544946670532227e-01 -2.643190026283264160e-01 -2.448766380548477173e-01 -7.686695456504821777e-02
-3.070293366909027100e-01 -5.560150370001792908e-02 -1.567958295345306396e-02 -8.879322558641433716e-02 -1.076417230069637299e-02 2.012019604444503784e-01 -9.622921794652938843e-02 1.131228730082511902e-02 1.005218550562858582e-01 7.935323566198348999e-02 2.075495719909667969e-01 -1.772414520382881165e-02 1.640971302986145020e-01 -1.673460006713867188e-01 -5.295997858047485352e-02 4.304067790508270264e-01 1.925590336322784424e-01 2.848003208637237549e-01 -9.049277007579803467e-02 8.846292644739151001e-02 2.199374586343765259e-01 1.130381715483963490e-03 -2.776173055171966553e-01 7.013481575995683670e-03 6.392552703619003296e-02 -2.977141141891479492e-01 -7.158198207616806030e-02 1.438188739120960236e-02 3.097860813140869141e-01 -1.000684052705764771e-01 -2.159938812255859375e-01 -1.770896464586257935e-01
-3.433344960212707520e-01 1.824548244476318359e-01 -4.252638295292854309e-02 9.510508924722671509e-02 9.747952222824096680e-02 2.085252106189727783e-02 1.085991710424423218e-01 -3.801058232784271240e-01 7.360913604497909546e-02 1.143628358840942383e-01 1.524500846862792969e-01 1.355960518121719360e-01 4.199985563755035400e-01 -2.829154133796691895e-01 2.294691652059555054e-01 6.090287864208221436e-02 1.328572630882263184e-01 1.797659248113632202e-01 1.275998651981353760e-01 6.658404320478439331e-02 -1.774149388074874878e-02 4.277501627802848816e-02 -7.474926114082336426e-02 1.445541381835937500e-01 1.001266241073608398e-01 2.007690072059631348e-01 2.920730412006378174e-01 -1.518691033124923706e-01 3.780947998166084290e-02 1.531295776367187500e-01 -6.709434092044830322e-02 -1.069718822836875916e-01
-3.044427931308746338e-01 5.144714191555976868e-02 3.325638175010681152e-01 2.614793740212917328e-02 8.833798766136169434e-02 1.458045691251754761e-01 6.455366313457489014e-02 -3.352143615484237671e-02 3.455706238746643066e-01 -1.726449467241764069e-02 1.957198530435562134e-01 7.601907104253768921e-02 -1.105014607310295105e-02 -1.146353483200073242e-01 4.644485656172037125e-03 3.498778045177459717e-01 7.279094774276018143e-03 1.868163794279098511e-02 2.341093420982360840e-01 -2.965403497219085693e-01 1.082495693117380142e-02 1.407623738050460815e-01 -6.478998810052871704e-02 1.228245422244071960e-01 1.356281992048025131e-02 -1.067413240671157837e-01 2.403520643711090088e-01 -6.918958574533462524e-02 -2.189897000789642334e-02 2.714505791664123535e-01 -3.433052897453308105e-01 1.049417853355407715e-01
-6.486151367425918579e-02 -2.723460793495178223e-01 5.185041949152946472e-02 5.039817467331886292e-02 8.536694943904876709e-02 -3.291460499167442322e-02 -2.983914911746978760e-01 1.184142753481864929e-02 3.541574999690055847e-02 -2.565396130084991455e-01 2.141074687242507935e-01 4.505767673254013062e-02 1.945473253726959229e-01 -2.377534657716751099e-01 4.169579222798347473e-02 3.750949501991271973e-01 -9.176058322191238403e-02 -2.258036285638809204e-01 -1.550856232643127441e-02 -1.586172282695770264e-01 1.829095035791397095e-01 -3.521250560879707336e-02 -5.169880017638206482e-02 1.312452703714370728e-01 -1.849644929170608521e-01 5.482139438390731812e-02 2.230150625109672546e-03 2.785922214388847351e-02 -1.224448159337043762e-01 -3.721694350242614746e-01 -3.441533744335174561e-01 -1.332315504550933838e-01
-1.159742325544357300e-01 2.187511473894119263e-01 2.977522313594818115e-01 1.544685363769531250e-01 2.434536218643188477e-01 2.202394753694534302e-01 -4.385469481348991394e-02 1.210115775465965271e-01 1.259213089942932129e-01 -2.724288403987884521e-01 -2.294424027204513550e-01 -1.274159848690032959e-01 1.761146783828735352e-01 -2.478466182947158813e-01 2.150197923183441162e-01 1.813111156225204468e-01 1.748476475477218628e-01 2.042834311723709106e-01 6.675732880830764771e-02 -1.804250329732894897e-01 6.510797888040542603e-02 5.524861160665750504e-03 2.098624706268310547e-01 7.525476068258285522e-02 1.203117966651916504e-01 -2.841361165046691895e-01 7.990664988756179810e-02 1.001392025500535965e-02 -2.367519736289978027e-01 -1.307705342769622803e-01 -1.774277538061141968e-01 -4.147345945239067078e-02
5.486793816089630127e-02 1.628088578581809998e-02 1.628945320844650269e-01 5.098002776503562927e-02 3.761436641216278076e-01 2.253590822219848633e-01 7.596942782402038574e-02 4.052362870424985886e-03 -8.921010792255401611e-02 -1.436548829078674316e-01 -9.136618115007877350e-03 -4.629046842455863953e-02 1.812760531902313232e-02 -3.975696265697479248e-01 3.838321268558502197e-01 1.390324085950851440e-01 -9.197228401899337769e-02 1.405622810125350952e-01 -1.856906563043594360e-01 1.655520349740982056e-01 -7.039733231067657471e-02 1.692574024200439453e-01 4.782788455486297607e-02 2.247255593538284302e-01 2.117264419794082642e-01 -1.956277936697006226e-01 1.412790119647979736e-01 -2.540678977966308594e-01 -1.935978680849075317e-01 -1.054228022694587708e-01 -8.970522135496139526e-02 -1.136467531323432922e-01
-3.836858868598937988e-01 9.905891865491867065e-02 9.417206794023513794e-02 1.030165255069732666e-01 1.748725585639476776e-02 -1.313185542821884155e-01 -1.810604706406593323e-02 3.062756545841693878e-02 3.685860335826873779e-01 -7.313831895589828491e-02 1.586555242538452148e-01 -5.558478832244873047e-02 2.841614782810211182e-01 -1.645183116197586060e-01 1.431897580623626709e-01 2.491462677717208862e-01 -1.058700382709503174e-01 8.329981565475463867e-02 2.684024274349212646e-01 -8.590743690729141235e-02 2.123826295137405396e-01 1.461483389139175415e-01 -1.331527084112167358e-01 -4.726160317659378052e-02 9.250896424055099487e-02 -4.974639043211936951e-02 3.680326044559478760e-01 -8.592742681503295898e-02 1.232582032680511475e-01 -2.265735715627670288e-02 -1.163299679756164551e-01 -2.787816822528839111e-01
-2.513940036296844482e-01 1.182746440172195435e-01 3.032972514629364014e-01 2.083708494901657104e-01 9.627537429332733154e-02 1.799724400043487549e-01 -3.325306996703147888e-02 -9.674148261547088623e-02 6.793420016765594482e-02 -3.226802647113800049e-01 -1.668306440114974976e-01 -1.634066849946975708e-01 1.489073634147644043e-01 -2.207286059856414795e-01 1.717819273471832275e-01 2.008990645408630371e-01 2.918573915958404541e-01 1.170123517513275146e-01 2.321310490369796753e-01 -9.612606465816497803e-02 1.005406007170677185e-01 4.195440188050270081e-02 1.207908242940902710e-01 5.291015654802322388e-02 -6.964641809463500977e-02 -3.347764611244201660e-01 -1.816408708691596985e-02 2.427823841571807861e-02 -1.944367289543151855e-01 -2.045310735702514648e-01 -1.962412446737289429e-01 6.320191919803619385e-02
-7.064525038003921509e-02 5.616953596472740173e-02 1.252189725637435913e-01 1.611545681953430176e-01 -1.032259538769721985e-01 8.913046121597290039e-02 -3.858332708477973938e-02 -1.224753558635711670e-01 2.554830722510814667e-02 -3.278844654560089111e-01 -1.622508317232131958e-01 -8.157340437173843384e-02 2.558480799198150635e-01 -4.098542630672454834e-01 1.858449131250381470e-01 1.892516165971755981e-01 -1.598470807075500488e-01 -1.153650358319282532e-01 2.118831425905227661e-01 1.011308357119560242e-01 6.307384371757507324e-02 1.097278147935867310e-01 -1.453185230493545532e-01 -1.124394964426755905e-02 -3.383002877235412598e-01 6.014199182391166687e-02 1.451277881860733032e-01 -6.086666509509086609e-02 2.290260493755340576e-01 4.928754176944494247e-03 -3.253809213638305664e-01 1.943083703517913818e-01
-2.952834963798522949e-01 1.319040264934301376e-02 -8.048660308122634888e-02 7.622896134853363037e-02 1.259078681468963623e-01 7.706453651189804077e-02 3.425564244389533997e-02 -2.460766434669494629e-01 -2.419668585062026978e-01 4.940755665302276611e-02 -9.222076833248138428e-02 9.802404791116714478e-02 2.411260455846786499e-01 -3.048305809497833252e-01 2.970957383513450623e-02 1.817008480429649353e-03 1.386344283819198608e-01 3.081013858318328857e-01 3.621840476989746094e-02 -3.300770521163940430e-01 -2.200069129467010498e-01 -1.706648916006088257e-01 -2.331001907587051392e-01 1.863869726657867432e-01 -4.134040325880050659e-02 -2.140709608793258667e-01 8.783829957246780396e-02 1.401001065969467163e-01 2.459293454885482788e-01 2.381671592593193054e-02 -2.214350402355194092e-01 -9.899123013019561768e-02
-2.566860616207122803e-01 2.395409159362316132e-02 2.108093053102493286e-01 -1.652462291531264782e-03 1.937913894653320312e-01 1.018028259277343750e-01 -1.136708855628967285e-01 -5.961487069725990295e-02 1.161035597324371338e-01 -2.460625618696212769e-01 -8.288770914077758789e-02 -4.874588549137115479e-02 6.663901358842849731e-02 -3.482041954994201660e-01 4.311650991439819336e-02 -9.936024993658065796e-02 9.770250320434570312e-02 -1.740053296089172363e-01 -1.689210385084152222e-01 -1.971576176583766937e-02 -1.186692342162132263e-01 7.703117281198501587e-02 -4.980053305625915527e-01 -1.917617321014404297e-01 -1.265548169612884521e-01 -1.042944937944412231e-01 3.295443579554557800e-02 4.340133164077997208e-03 1.556748300790786743e-01 -1.600708663463592529e-01 -1.872631311416625977e-01 -3.428434431552886963e-01
-2.058135569095611572e-01 -6.873727589845657349e-02 4.633722081780433655e-02 8.378597907721996307e-03 5.367255210876464844e-01 7.361721992492675781e-02 -1.669601649045944214e-01 -5.616012588143348694e-02 1.544180512428283691e-01 -3.543325141072273254e-02 -2.326807565987110138e-02 5.224376171827316284e-02 3.290587067604064941e-01 -1.472429931163787842e-01 1.513308193534612656e-02 1.217853799462318420e-01 2.612637877464294434e-01 2.891867607831954956e-02 -3.296808525919914246e-02 -4.709386080503463745e-02 1.686419248580932617e-01 -6.103436648845672607e-02 -1.860815137624740601e-01 5.673117935657501221e-02 2.146461457014083862e-01 6.920027732849121094e-02 3.658039569854736328e-01 -2.428929507732391357e-01 1.343168667517602444e-03 5.905565619468688965e-02 -2.302390486001968384e-01 1.010087132453918457e-01
-1.778491288423538208e-01 -2.871172130107879639e-02 1.817770302295684814e-01 -2.189054042100906372e-01 7.905999571084976196e-02 -2.522828876972198486e-01 -1.057895570993423462e-01 -1.356006860733032227e-01 -9.121152758598327637e-02 -5.412038043141365051e-02 8.975191158242523670e-04 2.815312147140502930e-01 3.492827117443084717e-01 -3.720704019069671631e-01 -8.350031450390815735e-03 1.528748869895935059e-01 -1.020854059606790543e-02 -1.120786815881729126e-01 -6.477025151252746582e-02 -8.748653531074523926e-02 -1.495944149792194366e-02 3.945545256137847900e-01 7.617199420928955078e-02 1.301734894514083862e-01 4.500298202037811279e-02 -3.026990294456481934e-01 -1.118426918983459473e-01 3.797626867890357971e-02 -5.630109086632728577e-02 -1.844070851802825928e-01 -2.545195817947387695e-01 2.039850922301411629e-03
-6.053128466010093689e-02 1.017241999506950378e-01 7.801097817718982697e-03 3.260386735200881958e-02 4.914947599172592163e-02 1.222943142056465149e-01 -3.309331536293029785e-01 -1.981128454208374023e-01 3.806226328015327454e-02 -3.951795771718025208e-02 -1.802808046340942383e-01 -2.639608681201934814e-01 1.737319976091384888e-01 1.251635886728763580e-02 4.140392541885375977e-01 5.829492583870887756e-02 3.109157085418701172e-01 1.174240335822105408e-01 -5.141576752066612244e-03 -1.002379655838012695e-01 -3.428276777267456055e-01 7.657582312822341919e-02 -1.797159165143966675e-01 1.216148659586906433e-01 -9.367398917675018311e-02 -2.469107806682586670e-01 6.841427087783813477e-02 -1.478912681341171265e-01 5.641592666506767273e-02 -1.643874049186706543e-01 -2.918850183486938477e-01 -7.526927441358566284e-02
-8.276309072971343994e-02 -6.703770905733108521e-02 -4.768279939889907837e-02 2.915913462638854980e-01 8.341111987829208374e-02 1.783850491046905518e-01 -1.093610376119613647e-01 -7.229903340339660645e-02 1.387622356414794922e-01 -1.990654170513153076e-01 3.259180858731269836e-02 1.288533806800842285e-01 2.789129614830017090e-01 -1.381925493478775024e-02 6.499322503805160522e-02 4.517610371112823486e-01 -4.525752365589141846e-02 3.023780584335327148e-01 -1.227304562926292419e-01 1.661815494298934937e-01 -2.358298189938068390e-02 -8.517886698246002197e-02 8.150812983512878418e-02 1.167326495051383972e-01 1.223645508289337158e-01 -3.599392771720886230e-01 5.981833115220069885e-02 1.867040693759918213e-01 -2.665764987468719482e-01 1.404617130756378174e-01 -2.085695862770080566e-01 -3.236226737499237061e-02
1.984637044370174408e-02 -1.556317135691642761e-02 -8.408289402723312378e-02 2.132199406623840332e-01 -7.846682518720626831e-02 1.334527432918548584e-01 -2.000458389520645142e-01 -1.699611693620681763e-01 6.986784934997558594e-02 -1.988772004842758179e-01 -1.979029327630996704e-01 1.065410152077674866e-01 1.030984371900558472e-01 -2.219914495944976807e-01 2.867767810821533203e-01 3.942640125751495361e-02 3.192026615142822266e-01 3.397290706634521484e-01 1.169948652386665344e-01 -4.241365939378738403e-02 -1.430888175964355469e-01 -1.816461980342864990e-01 -2.094358801841735840e-01 2.910880744457244873e-01 -8.802197128534317017e-02 -1.974621266126632690e-01 5.995785072445869446e-02 -2.077664732933044434e-01 -1.880557090044021606e-01 -6.617677956819534302e-02 -2.495586872100830078e-01 -7.015074789524078369e-02
5.014317482709884644e-02 -3.384209796786308289e-02 2.274521440267562866e-01 -3.691801056265830994e-02 2.940062284469604492e-01 -1.201900839805603027e-01 -2.551481425762176514e-01 -9.742288850247859955e-03 -6.420962512493133545e-02 1.167550384998321533e-01 1.200495585799217224e-01 1.287132799625396729e-01 4.180060699582099915e-03 -2.802072763442993164e-01 1.671978533267974854e-01 4.523165225982666016e-01 2.431991994380950928e-01 -2.043089456856250763e-02 3.069314360618591309e-02 -1.792238801717758179e-01 -2.964717894792556763e-02 6.468547135591506958e-02 1.580046713352203369e-01 4.675891995429992676e-02 -2.078973203897476196e-01 1.847652643918991089e-01 -2.259978093206882477e-02 -9.299746900796890259e-02 -5.400294438004493713e-02 -2.134499698877334595e-01 -3.762478530406951904e-01 -1.262915432453155518e-01
-3.142356276512145996e-01 -3.314587473869323730e-02 8.085121400654315948e-03 1.012910827994346619e-01 -7.360171526670455933e-02 -9.205382317304611206e-02 -1.443164348602294922e-01 8.912974596023559570e-02 1.259790062904357910e-01 1.174469664692878723e-01 -6.634686142206192017e-02 7.251983135938644409e-02 1.099124252796173096e-01 -2.643743455410003662e-01 1.003421768546104431e-01 3.385409712791442871e-01 2.498272657394409180e-01 1.995510309934616089e-01 -2.602146565914154053e-01 -1.964364051818847656e-01 7.849217206239700317e-02 2.312051802873611450e-01 -2.994809150695800781e-01 1.555292401462793350e-02 1.121729239821434021e-01 -1.873067319393157959e-01 7.376742362976074219e-02 8.179962635040283203e-02 2.702963352203369141e-01 6.744440644979476929e-03 -2.319830209016799927e-01 -2.374636828899383545e-01
-9.589382447302341461e-03 1.070661693811416626e-01 2.629678845405578613e-01 3.074168860912322998e-01 -3.407577052712440491e-02 1.033333241939544678e-01 5.257790163159370422e-02 -5.608778074383735657e-02 -2.196892350912094116e-01 -4.549747332930564880e-02 1.990664154291152954e-01 1.048648729920387268e-02 2.079540193080902100e-01 -1.596097648143768311e-01 2.315068691968917847e-01 3.337345123291015625e-01 -1.731427311897277832e-01 2.723832726478576660e-01 3.579643666744232178e-01 -9.911166876554489136e-02 -1.560612320899963379e-01 2.717119455337524414e-01 -2.176038473844528198e-01 -1.033267080783843994e-01 1.328253895044326782e-01 -5.621783807873725891e-02 3.678885474801063538e-02 -4.410629719495773315e-02 6.110662966966629028e-02 3.230980411171913147e-02 -2.095576673746109009e-01 1.101641803979873657e-01
9.531232714653015137e-02 5.852092802524566650e-02 3.124083578586578369e-01 2.271643280982971191e-01 1.208294928073883057e-02 -8.414559066295623779e-02 2.359623461961746216e-02 -2.069878391921520233e-02 3.545285388827323914e-02 -8.474176377058029175e-02 1.607046648859977722e-02 2.710103690624237061e-01 4.337438642978668213e-01 5.768728628754615784e-02 3.512119948863983154e-01 2.647806107997894287e-01 6.976170837879180908e-02 2.824870944023132324e-01 1.654654890298843384e-01 -1.979550719261169434e-01 -3.577533364295959473e-02 2.555373013019561768e-01 -7.724509388208389282e-02 1.723317503929138184e-01 -9.032495319843292236e-03 -1.339429318904876709e-01 4.451983794569969177e-02 -1.924573071300983429e-02 -1.436922401189804077e-01 5.661282688379287720e-02 -2.463541030883789062e-01 6.797708570957183838e-02
-2.430931329727172852e-01 -2.387286862358450890e-03 2.729249000549316406e-01 3.315167725086212158e-01 1.488656997680664062e-01 7.277154922485351562e-02 4.726760089397430420e-02 -5.881674215197563171e-02 2.192754894495010376e-01 1.134638115763664246e-01 1.984916254878044128e-02 9.084147214889526367e-02 8.081717789173126221e-02 -9.805913269519805908e-02 -1.398243159055709839e-01 1.924467980861663818e-01 -6.188802421092987061e-02 2.538180053234100342e-01 3.038767874240875244e-01 1.559817343950271606e-01 7.694979757070541382e-02 1.057828441262245178e-01 -3.650448620319366455e-01 1.310413628816604614e-01 2.341509312391281128e-01 6.337575614452362061e-02 2.257257103919982910e-01 -1.209483295679092407e-01 9.926836192607879639e-02 1.520872563123703003e-01 -2.551524937152862549e-01 -7.775314152240753174e-02
-8.691474050283432007e-02 -1.427752226591110229e-01 6.680019944906234741e-02 1.814801478758454323e-03 -1.753764227032661438e-02 -8.807800710201263428e-02 2.371783554553985596e-02 -1.564010232686996460e-01 -8.127742446959018707e-03 5.976393818855285645e-02 7.081435620784759521e-02 1.137772053480148315e-01 3.496192097663879395e-01 -1.130584850907325745e-01 -4.356315359473228455e-02 2.012331932783126831e-01 7.876467704772949219e-02 3.464316427707672119e-01 -1.457894742488861084e-01 -1.028441637754440308e-01 -2.519305348396301270e-01 2.829768657684326172e-01 -1.147044375538825989e-01 2.174183428287506104e-01 -1.490589976310729980e-01 -2.743934094905853271e-01 2.576316893100738525e-02 -6.644175946712493896e-02 1.837663501501083374e-01 -1.579679995775222778e-01 -4.605248272418975830e-01 9.048488922417163849e-03
-1.929386705160140991e-01 9.453751146793365479e-02 -9.990887716412544250e-03 1.502994298934936523e-01 -3.897942369803786278e-03 2.165675908327102661e-01 -1.792175471782684326e-01 -1.157392412424087524e-01 1.848773509263992310e-01 8.646456897258758545e-02 -1.001745238900184631e-01 -2.300369888544082642e-01 3.592922985553741455e-01 -1.958165690302848816e-02 4.335997104644775391e-01 1.118310466408729553e-01 4.877906292676925659e-02 1.681209057569503784e-01 -1.058923229575157166e-01 -3.413430228829383850e-02 -1.680360436439514160e-01 8.317287079989910126e-03 -2.343917191028594971e-01 1.878141164779663086e-01 -5.593411996960639954e-02 -2.449764013290405273e-01 2.259436435997486115e-02 -4.427982866764068604e-02 -2.421212345361709595e-01 -1.875796765089035034e-01 -2.698307037353515625e-01 -1.017232090234756470e-01
6.326943635940551758e-02 1.292480230331420898e-01 2.826183736324310303e-01 3.248043656349182129e-01 -4.072422161698341370e-02 1.556727737188339233e-01 -6.466917693614959717e-02 -6.262538582086563110e-02 1.099302396178245544e-01 -2.689871191978454590e-01 1.048749238252639771e-01 4.342368990182876587e-02 2.191519588232040405e-01 -1.556443572044372559e-01 -1.179054155945777893e-01 4.406840205192565918e-01 2.263792753219604492e-01 -3.262228071689605713e-01 -5.144621711224317551e-03 -1.676470041275024414e-02 1.262416243553161621e-01 1.441306322813034058e-01 -2.222317904233932495e-01 -1.569163613021373749e-02 1.030045151710510254e-01 -8.352315425872802734e-02 1.312007009983062744e-02 -2.050535567104816437e-02 4.147223755717277527e-02 -2.829397022724151611e-01 -1.211912184953689575e-01 -1.525884717702865601e-01
-1.450724452733993530e-01 -2.359444946050643921e-01 -5.399281904101371765e-02 -1.296951621770858765e-01 1.928616911172866821e-01 5.438881926238536835e-03 -3.285234421491622925e-02 -3.097568452358245850e-01 2.069238200783729553e-02 2.014815807342529297e-02 9.667676873505115509e-03 1.010217070579528809e-01 3.139633834362030029e-01 -2.467845827341079712e-01 4.162289798259735107e-01 1.793837845325469971e-01 1.288162469863891602e-01 2.942328155040740967e-01 -2.921634912490844727e-02 1.387550681829452515e-01 4.873302951455116272e-02 6.807330530136823654e-03 -1.181375011801719666e-01 -1.783438175916671753e-01 -1.699900180101394653e-01 -5.639203637838363647e-02 8.980469405651092529e-02 -2.384725660085678101e-01 -1.236443072557449341e-01 -3.208325207233428955e-01 -3.166941925883293152e-02 -7.461964339017868042e-02
-1.359171271324157715e-01 -1.176163926720619202e-02 7.229897379875183105e-02 2.122955471277236938e-01 1.626902371644973755e-01 5.597837269306182861e-02 -3.814950287342071533e-01 -1.325223296880722046e-01 3.100655972957611084e-01 -2.124528586864471436e-01 1.598277986049652100e-01 1.749681681394577026e-02 1.781215965747833252e-01 -8.981318026781082153e-02 1.012991294264793396e-01 3.550399839878082275e-01 6.919301301240921021e-02 1.208042427897453308e-01 2.441834062337875366e-01 -2.120746374130249023e-01 7.550351321697235107e-02 -1.904029846191406250e-01 -8.699538558721542358e-02 8.340416476130485535e-03 9.234719909727573395e-03 1.797643452882766724e-01 2.077945172786712646e-01 1.180639937520027161e-01 1.003508418798446655e-01 2.149913609027862549e-01 -4.458307847380638123e-02 -2.716266512870788574e-01
-1.082556024193763733e-01 1.714446097612380981e-01 -2.485889010131359100e-02 1.166891455650329590e-01 2.954197525978088379e-01 1.171014085412025452e-01 -1.339896395802497864e-02 -5.721136555075645447e-02 2.968722879886627197e-01 -1.870652139186859131e-01 -1.497474759817123413e-01 3.710789680480957031e-01 1.015044599771499634e-01 -9.368884563446044922e-02 3.173622069880366325e-03 7.269482314586639404e-02 1.614802926778793335e-01 -5.739919468760490417e-02 2.799347229301929474e-02 -7.501085847616195679e-02 5.604100972414016724e-02 1.292347311973571777e-01 1.622288674116134644e-01 1.228267624974250793e-01 7.393856346607208252e-02 -2.080740630626678467e-01 4.559941887855529785e-01 -1.515199244022369385e-01 3.992837294936180115e-02 4.159859940409660339e-02 -3.053265511989593506e-01 -2.436429560184478760e-01
-5.474862642586231232e-03 1.155820637941360474e-01 3.097102642059326172e-01 -1.042963862419128418e-01 3.330723643302917480e-01 3.156076371669769287e-01 -3.046902120113372803e-01 4.158629104495048523e-02 -2.873295545578002930e-01 2.073735743761062622e-01 -1.265547424554824829e-01 9.225539863109588623e-02 3.571890592575073242e-01 2.791719883680343628e-02 1.234410926699638367e-01 1.556188762187957764e-01 9.812476485967636108e-02 4.406532645225524902e-02 4.331029579043388367e-02 -8.580761402845382690e-02 1.106027439236640930e-01 2.164456620812416077e-02 -1.932675987482070923e-01 9.208041429519653320e-02 9.141089767217636108e-02 -7.132641971111297607e-02 5.679004639387130737e-02 -1.240231618285179138e-01 3.123175203800201416e-01 -1.697012931108474731e-01 -1.218117773532867432e-01 -6.498844176530838013e-02
-1.677307337522506714e-01 -9.319970756769180298e-02 -3.311508893966674805e-02 1.394845694303512573e-01 -1.356602087616920471e-02 1.434806883335113525e-01 -9.419553726911544800e-02 -2.755261361598968506e-01 5.246656388044357300e-02 -8.049583435058593750e-02 4.974327981472015381e-02 6.263820827007293701e-02 3.480563461780548096e-01 -2.456347495317459106e-01 5.116296559572219849e-02 4.784631729125976562e-02 1.878802329301834106e-01 4.616603851318359375e-01 -7.547904551029205322e-02 5.636089295148849487e-02 -2.120996117591857910e-01 -1.626724451780319214e-01 -1.997135393321514130e-02 1.644316166639328003e-01 4.730048403143882751e-02 -1.570880226790904999e-02 2.038155794143676758e-01 -1.897311210632324219e-01 -7.128404080867767334e-02 -4.012224078178405762e-01 -1.340743303298950195e-01 -1.216762140393257141e-01
-2.349698245525360107e-01 -9.447108954191207886e-03 4.548988118767738342e-02 1.560199856758117676e-01 2.348784655332565308e-01 -3.835718706250190735e-02 -5.991844832897186279e-02 -2.403733432292938232e-01 4.378229677677154541e-01 -1.911297291517257690e-01 7.472287863492965698e-02 3.976954221725463867e-01 2.290520370006561279e-01 -1.456252634525299072e-01 -6.654433161020278931e-02 -9.989901632070541382e-02 1.358119547367095947e-01 1.436440274119377136e-02 -3.313181921839714050e-02 -9.543353319168090820e-02 8.098763413727283478e-03 2.953667566180229187e-02 -1.398619264364242554e-01 7.003264874219894409e-02 3.376050293445587158e-02 -2.098568826913833618e-01 4.042678177356719971e-01 4.529452882707118988e-03 -8.371159434318542480e-02 6.258190423250198364e-02 -1.036322116851806641e-01 -1.888875812292098999e-01
1.058871205896139145e-02 7.308788597583770752e-02 2.346986383199691772e-01 -1.003403514623641968e-01 4.176687076687812805e-02 -1.376914829015731812e-01 -1.056001111865043640e-01 -9.441404789686203003e-02 -1.420754194259643555e-01 -2.813812792301177979e-01 2.805129997432231903e-02 1.818023473024368286e-01 2.533344626426696777e-01 6.522979587316513062e-02 2.812891006469726562e-01 3.114697337150573730e-01 2.507702633738517761e-02 2.768810689449310303e-01 2.628071308135986328e-01 -7.545666396617889404e-02 7.435810565948486328e-02 3.297747373580932617e-01 -2.072225809097290039e-01 1.216738969087600708e-01 1.163496449589729309e-01 -9.679198265075683594e-03 1.893908977508544922e-01 -1.816268116235733032e-01 -1.363160461187362671e-01 2.132427096366882324e-01 -1.998863816261291504e-01 1.669199392199516296e-02
-3.059912025928497314e-01 -8.452139794826507568e-02 3.095383942127227783e-01 1.971335411071777344e-01 2.214479446411132812e-01 -3.159106476232409477e-03 -1.802388392388820648e-02 -4.404824599623680115e-02 2.854982912540435791e-01 7.672175765037536621e-02 -1.961633376777172089e-02 -5.276067182421684265e-02 -6.882434338331222534e-02 -2.132210880517959595e-01 3.372087702155113220e-02 2.310974448919296265e-01 5.637324973940849304e-02 2.305534482002258301e-01 1.250489652156829834e-01 1.015826165676116943e-01 4.006616771221160889e-02 1.817298382520675659e-01 -1.956522315740585327e-01 1.005351766943931580e-01 9.303624182939529419e-02 -1.197500005364418030e-01 -5.603332445025444031e-02 -4.131529927253723145e-01 2.688914835453033447e-01 -1.643840074539184570e-01 -2.164036482572555542e-01 -9.815859049558639526e-02
-3.255470693111419678e-01 -1.634323894977569580e-01 9.605233371257781982e-02 -2.097110118484124541e-04 4.697335883975028992e-02 -9.858674369752407074e-03 2.098129391670227051e-01 -8.225843310356140137e-02 -8.563466370105743408e-02 -3.623818755149841309e-01 -2.581215798854827881e-01 2.224287688732147217e-01 1.587918996810913086e-01 -2.539815604686737061e-01 3.498932346701622009e-02 3.342760801315307617e-01 -2.175579965114593506e-01 -4.279065877199172974e-02 -6.683010607957839966e-02 -9.902983903884887695e-03 2.198530361056327820e-02 6.282798945903778076e-02 -4.392743855714797974e-02 1.019645482301712036e-01 -1.306725591421127319e-01 -7.253661751747131348e-02 -3.453481569886207581e-02 -8.618705719709396362e-02 2.741268575191497803e-01 -1.641671955585479736e-01 -3.702855706214904785e-01 -8.306853473186492920e-02
-4.104102551937103271e-01 2.327920496463775635e-02 8.475226908922195435e-02 2.604590356349945068e-01 2.583546340465545654e-01 8.075865358114242554e-02 -1.658334434032440186e-01 -8.497895672917366028e-03 1.810874976217746735e-02 -1.459549069404602051e-01 1.982408016920089722e-01 2.472058236598968506e-01 3.805953562259674072e-01 1.151756271719932556e-01 8.482181280851364136e-02 -6.037902832031250000e-02 7.966160029172897339e-02 -6.974606774747371674e-03 1.015954092144966125e-01 6.411774456501007080e-02 5.586329475045204163e-02 3.189620003104209900e-02 3.931991755962371826e-02 3.771777153015136719e-01 1.696126908063888550e-01 -1.681210398674011230e-01 4.127935692667961121e-02 -1.790783554315567017e-01 -1.532646417617797852e-01 -1.254830509424209595e-01 -2.480953782796859741e-01 -6.156430765986442566e-02
-5.450291931629180908e-02 -1.731793433427810669e-01 -4.760440066456794739e-02 2.890433073043823242e-01 1.921634674072265625e-01 -8.273088373243808746e-03 -1.295544505119323730e-01 -2.660489380359649658e-01 9.367270022630691528e-02 -1.020819321274757385e-01 -7.718072831630706787e-02 2.903255820274353027e-01 1.789334416389465332e-01 -3.111451268196105957e-01 3.418714106082916260e-01 3.679111227393150330e-02 -8.372529596090316772e-02 1.961989402770996094e-01 -5.687264725565910339e-02 1.277697086334228516e-01 -5.992233380675315857e-02 5.242559593170881271e-03 -1.253743320703506470e-01 2.118662744760513306e-02 5.378152057528495789e-02 1.805921494960784912e-01 9.650046937167644501e-03 -2.803146839141845703e-01 -2.375057935714721680e-01 -2.139682620763778687e-01 -3.122207522392272949e-01 -3.830750659108161926e-02
-2.709069252014160156e-01 -1.024351567029953003e-01 -9.467060118913650513e-02 -2.848744206130504608e-02 1.749186217784881592e-01 4.487903416156768799e-02 -2.441437691450119019e-01 -1.825637966394424438e-01 1.375721674412488937e-02 -1.166326478123664856e-01 6.689453031867742538e-03 -3.528006747364997864e-02 1.661109775304794312e-01 -2.805120348930358887e-01 -1.402605921030044556e-01 6.922750174999237061e-02 2.936650216579437256e-01 5.314027145504951477e-02 -1.076676025986671448e-01 2.072539478540420532e-01 2.252586558461189270e-02 -1.020313128829002380e-01 -1.785932332277297974e-01 2.148747146129608154e-01 1.969362646341323853e-01 -3.949988186359405518e-01 3.041203320026397705e-01 -3.506149351596832275e-02 -2.469744384288787842e-01 1.340655833482742310e-01 -5.302509665489196777e-02 1.790722608566284180e-01
-5.350586771965026855e-02 1.950828358530998230e-02 8.670189231634140015e-02 1.508696973323822021e-01 3.521700203418731689e-01 1.992290914058685303e-01 -1.316216737031936646e-01 -2.777693569660186768e-01 2.392959445714950562e-01 -7.562363147735595703e-02 -9.555803984403610229e-02 1.080487146973609924e-01 1.527088284492492676e-01 -2.966429665684700012e-02 -5.887742340564727783e-02 1.872518360614776611e-01 2.067839503288269043e-01 3.160972595214843750e-01 7.988503575325012207e-02 2.362026572227478027e-01 2.086286395788192749e-01 -5.746672302484512329e-02 -4.589121788740158081e-02 -5.281156674027442932e-02 1.261033210903406143e-02 -1.379856765270233154e-01 3.456318378448486328e-01 1.903273463249206543e-01 7.367924321442842484e-03 3.174955770373344421e-02 -3.559585511684417725e-01 -5.036841705441474915e-02
6.362678110599517822e-02 3.827011585235595703e-02 2.025366574525833130e-01 -3.526894003152847290e-02 2.231330126523971558e-01 3.648347556591033936e-01 2.190778590738773346e-02 -6.970484741032123566e-03 -5.057949200272560120e-02 -2.205434022471308708e-03 -7.084868103265762329e-02 -5.142126977443695068e-02 3.811844289302825928e-01 -2.442185431718826294e-01 5.480040982365608215e-02 1.140015646815299988e-01 5.016455799341201782e-02 -7.154554128646850586e-02 1.333698481321334839e-01 -2.130594253540039062e-01 -2.631131708621978760e-01 6.853817403316497803e-02 -2.967942953109741211e-01 -1.398873180150985718e-01 1.003822311758995056e-01 -1.197775825858116150e-01 -2.309840619564056396e-01 -3.134740889072418213e-01 2.183661311864852905e-01 -1.051870062947273254e-01 -1.648033559322357178e-01 -1.525798141956329346e-01
-3.010216057300567627e-01 5.299368500709533691e-02 -1.394947469234466553e-01 1.888149231672286987e-01 -5.472369957715272903e-03 1.831913441419601440e-01 -8.369605056941509247e-03 2.101156115531921387e-01 -3.911434486508369446e-02 -2.804927229881286621e-01 -6.571517139673233032e-02 1.549087166786193848e-01 1.682604700326919556e-01 -9.739690274000167847e-02 1.202631220221519470e-01 2.109561562538146973e-01 3.182895183563232422e-01 1.205569654703140259e-01 -3.022913038730621338e-01 -2.061349153518676758e-01 -1.857135295867919922e-01 2.225984334945678711e-01 -1.752575188875198364e-01 1.610092967748641968e-01 1.666313707828521729e-01 -1.300914585590362549e-01 5.629134923219680786e-02 1.592089794576168060e-02 -8.063531666994094849e-02 -2.514888048171997070e-01 -2.216651588678359985e-01 1.048174500465393066e-01
-2.990124821662902832e-01 6.743963062763214111e-02 -3.052116953767836094e-04 -2.225735336542129517e-01 2.465466856956481934e-01 2.344523966312408447e-01 -2.704338133335113525e-01 -2.215739041566848755e-01 1.755685508251190186e-01 -1.803063005208969116e-01 7.825833559036254883e-02 -1.018257215619087219e-01 4.739088937640190125e-02 -2.601096928119659424e-01 3.531279265880584717e-01 -1.527467817068099976e-01 -2.116160690784454346e-01 5.936408415436744690e-02 1.256630197167396545e-02 -2.050281912088394165e-01 3.617859631776809692e-02 -1.719845682382583618e-01 -2.225072979927062988e-01 6.176891922950744629e-02 2.210245728492736816e-01 2.079013921320438385e-02 1.764197498559951782e-01 8.805574476718902588e-02 -4.300541058182716370e-02 -1.530185937881469727e-01 -1.676678210496902466e-01 -6.715361773967742920e-02
-1.560883224010467529e-01 2.186681628227233887e-01 1.374143809080123901e-01 -1.359640508890151978e-01 2.323386669158935547e-01 -1.068369206041097641e-02 -1.988888680934906006e-01 -2.910256981849670410e-01 -1.874672323465347290e-01 -2.854579985141754150e-01 -1.829459220170974731e-01 1.217971593141555786e-01 2.059789299964904785e-01 -1.566453427076339722e-01 -9.528246521949768066e-02 2.341575920581817627e-01 4.425058141350746155e-02 -1.616573035717010498e-01 1.338272988796234131e-01 -1.183249503374099731e-01 -2.400175482034683228e-02 -7.791328430175781250e-02 -3.742848932743072510e-01 -2.224160917103290558e-02 -2.568951435387134552e-02 -4.351776838302612305e-02 -1.911421865224838257e-01 -5.238617956638336182e-02 -2.227401882410049438e-01 1.014725863933563232e-01 -1.226204112172126770e-01 -3.037841916084289551e-01
1.169146131724119186e-02 -1.737726628780364990e-01 1.620631963014602661e-01 1.887184828519821167e-01 2.113030254840850830e-01 -1.128125097602605820e-02 -4.025510847568511963e-01 4.101170971989631653e-02 2.070409208536148071e-01 -1.286415606737136841e-01 8.855630457401275635e-02 1.282531488686800003e-02 1.453074812889099121e-01 -3.955414891242980957e-01 2.106983214616775513e-02 9.449802339076995850e-02 -1.714171022176742554e-01 -4.909515753388404846e-02 1.181422546505928040e-01 -2.133738063275814056e-02 1.704138517379760742e-01 1.346624195575714111e-01 -1.804893612861633301e-01 -2.634921371936798096e-01 8.600033074617385864e-02 -2.545366287231445312e-01 -1.550972759723663330e-01 -7.246427983045578003e-02 -4.750375449657440186e-02 -2.563764452934265137e-01 -2.829205989837646484e-01 3.477506106719374657e-03
-1.613518148660659790e-01 -8.110790699720382690e-02 1.293219029903411865e-01 1.868071965873241425e-02 2.185583114624023438e-01 6.179606541991233826e-02 -2.393335849046707153e-01 1.240998059511184692e-01 2.261653393507003784e-01 3.880047705024480820e-03 -8.692514151334762573e-02 2.590419054031372070e-01 2.260418683290481567e-01 -2.599436342716217041e-01 2.347883135080337524e-01 -1.576790213584899902e-02 1.812168061733245850e-01 -3.392339497804641724e-02 2.070999741554260254e-01 3.916923105716705322e-01 -1.748934388160705566e-01 2.630462348461151123e-01 -1.036320701241493225e-01 2.386722415685653687e-01 6.559681147336959839e-02 7.109745591878890991e-02 -1.485365480184555054e-01 -2.163158357143402100e-01 1.107176393270492554e-01 1.167202591896057129e-01 -1.546653509140014648e-01 1.939682476222515106e-02
-1.144027411937713623e-01 1.221507862210273743e-01 4.028379172086715698e-02 -4.087234288454055786e-02 2.078920304775238037e-01 1.015150547027587891e-01 -9.176260232925415039e-02 -6.133704632520675659e-02 1.194389015436172485e-01 7.018356025218963623e-02 5.110200867056846619e-02 2.747642397880554199e-01 -8.868670463562011719e-02 -3.349106907844543457e-01 4.094266295433044434e-01 2.706650495529174805e-01 -4.033095762133598328e-02 -2.826742082834243774e-02 1.354600489139556885e-01 4.735968634486198425e-02 1.521986909210681915e-02 1.968920826911926270e-01 7.496377825736999512e-02 -7.725390023551881313e-04 -8.181031048297882080e-02 -6.645860522985458374e-02 2.952345907688140869e-01 -2.473856806755065918e-01 7.991552352905273438e-02 -1.804691702127456665e-01 -3.850187063217163086e-01 1.745514571666717529e-01
-4.366857409477233887e-01 1.249068602919578552e-01 2.340359240770339966e-01 3.625640645623207092e-02 6.141899526119232178e-02 6.662289053201675415e-02 -4.588412865996360779e-02 -1.847752481698989868e-01 1.843171417713165283e-01 -4.821985587477684021e-02 -4.893665760755538940e-02 3.077341318130493164e-01 -2.361381985247135162e-02 -3.319292096421122551e-03 1.536884009838104248e-01 1.543478816747665405e-01 5.966582894325256348e-02 4.042219221591949463e-01 1.321810036897659302e-01 2.047014236450195312e-01 2.264925688505172729e-01 7.796463370323181152e-02 -2.420465797185897827e-01 1.954521611332893372e-02 9.201287478208541870e-02 -8.472324162721633911e-02 1.779610961675643921e-01 -1.959589868783950806e-01 4.793629422783851624e-02 1.285353600978851318e-01 -2.398288846015930176e-01 8.382052928209304810e-02
-1.963644623756408691e-01 -1.126160100102424622e-01 -1.163218691945075989e-01 -7.763253152370452881e-02 -3.869478404521942139e-02 4.144500195980072021e-01 -4.150388017296791077e-02 7.865228503942489624e-02 1.732349023222923279e-02 -2.366067320108413696e-01 -1.112563759088516235e-01 2.376070469617843628e-01 2.407051771879196167e-01 -2.384149879217147827e-01 -6.351826339960098267e-02 1.713319271802902222e-01 -9.196924977004528046e-03 1.020656377077102661e-01 4.163333028554916382e-02 -5.552069749683141708e-03 -2.206756472587585449e-01 -2.349892444908618927e-02 -2.045425623655319214e-01 -1.027488633990287781e-01 4.105693399906158447e-01 -6.133582815527915955e-02 3.278642892837524414e-01 -1.366092413663864136e-01 -1.969654858112335205e-02 -2.481270134449005127e-01 -1.940114237368106842e-02 3.101052017882466316e-03
-1.562905460596084595e-01 -6.845599506050348282e-03 2.120998799800872803e-01 2.581869810819625854e-02 4.493533968925476074e-01 3.654349446296691895e-01 -2.582590878009796143e-01 -1.299419701099395752e-01 5.586832761764526367e-02 2.300910800695419312e-01 -7.396899908781051636e-02 2.607939839363098145e-01 3.118351399898529053e-01 -7.745117694139480591e-02 3.901012986898422241e-02 1.681044697761535645e-01 1.227334886789321899e-01 -5.314606428146362305e-02 6.564112752676010132e-02 -2.465419620275497437e-01 9.225308895111083984e-02 -7.097123563289642334e-02 -1.051755324006080627e-01 1.405403763055801392e-01 2.352433204650878906e-01 3.351443447172641754e-03 -3.245102614164352417e-02 -8.763816207647323608e-02 -5.814036726951599121e-02 -1.006044149398803711e-01 -2.019869387149810791e-01 5.035333335399627686e-02
3.199783563613891602e-01 1.079171299934387207e-01 -1.314283441752195358e-02 9.365954250097274780e-02 2.757231295108795166e-01 -3.600509464740753174e-02 5.557099729776382446e-02 -6.010963395237922668e-02 4.669288173317909241e-02 -5.388389527797698975e-02 -2.785544097423553467e-01 1.367072165012359619e-01 1.941806375980377197e-01 -4.595684632658958435e-02 1.361070275306701660e-01 4.694044589996337891e-01 6.653063744306564331e-02 -3.671469166874885559e-02 1.239604055881500244e-01 5.943784117698669434e-02 -9.610693901777267456e-02 -8.123001456260681152e-02 -1.972458809614181519e-01 -1.910232380032539368e-02 1.833577454090118408e-01 -1.993735283613204956e-01 1.210681945085525513e-01 6.874710321426391602e-02 7.352420687675476074e-02 -1.549222022294998169e-01 -4.267862141132354736e-01 -1.699037849903106689e-01
-3.304319456219673157e-02 2.979093231260776520e-03 3.820740431547164917e-02 4.143297672271728516e-02 -4.528392106294631958e-02 -4.717203974723815918e-02 -6.618654727935791016e-02 8.302147686481475830e-02 1.858452260494232178e-01 -3.367448880453594029e-05 8.302702009677886963e-02 -1.281790733337402344e-01 2.119749039411544800e-01 -2.056109607219696045e-01 9.535481035709381104e-02 4.790490269660949707e-01 5.945917963981628418e-02 2.693323194980621338e-01 -8.416759222745895386e-02 -8.282312005758285522e-02 2.705013938248157501e-02 1.478502154350280762e-01 -4.060553610324859619e-01 -9.668467193841934204e-02 2.469008974730968475e-02 -3.529610633850097656e-01 2.167766839265823364e-01 -9.639450162649154663e-02 2.858391702175140381e-01 8.913112105801701546e-04 -1.739500761032104492e-01 -1.274527460336685181e-01
-9.265001863241195679e-02 -3.540169447660446167e-02 -5.486701428890228271e-02 -4.294277459848672152e-04 9.422626346349716187e-02 1.727893017232418060e-02 -9.508274495601654053e-02 5.590438097715377808e-02 2.906899340450763702e-02 3.064798191189765930e-02 -1.848063804209232330e-02 3.967635706067085266e-02 -5.621053278446197510e-03 -1.974391341209411621e-01 -3.130925074219703674e-02 2.400224357843399048e-01 2.712035477161407471e-01 3.464336395263671875e-01 -2.434266358613967896e-02 -1.555596441030502319e-01 -4.921072348952293396e-02 1.285636425018310547e-02 -4.974379241466522217e-01 2.286991626024246216e-01 1.717114001512527466e-01 -1.119322925806045532e-01 1.259614229202270508e-01 6.018001586198806763e-02 3.309912383556365967e-01 -7.973842322826385498e-02 -2.496330440044403076e-01 -3.226124942302703857e-01
-1.521144807338714600e-01 2.133557200431823730e-01 1.544283777475357056e-01 1.984572112560272217e-01 3.405157923698425293e-01 1.897660493850708008e-01 -2.531760334968566895e-01 -1.667295545339584351e-01 2.400598078966140747e-01 -1.725517213344573975e-01 -6.773871928453445435e-02 2.602694630622863770e-01 2.592213153839111328e-01 -8.306965231895446777e-02 -3.932059183716773987e-02 -1.464886814355850220e-01 -2.318087220191955566e-02 -2.077227830886840820e-02 1.605476289987564087e-01 5.776109918951988220e-02 2.136239856481552124e-01 1.013136357069015503e-01 -1.182903721928596497e-01 -9.859009832143783569e-02 -3.834001719951629639e-02 -1.269384026527404785e-01 -9.357140213251113892e-02 -2.957735583186149597e-02 -5.755255371332168579e-02 1.625790148973464966e-01 -3.929934799671173096e-01 -2.152216285467147827e-01
-4.444662332534790039e-01 -1.055219247937202454e-01 1.113875806331634521e-01 1.494414955377578735e-01 1.459369808435440063e-01 1.112180203199386597e-01 -7.783012837171554565e-02 -1.510249078273773193e-02 -1.551164388656616211e-01 -2.423424571752548218e-01 -2.613216638565063477e-01 1.671458780765533447e-01 2.214779406785964966e-01 -3.478414118289947510e-01 2.744271457195281982e-01 -3.485165163874626160e-02 -1.152141019701957703e-02 2.502938546240329742e-02 2.341573238372802734e-01 9.610022604465484619e-02 4.223962128162384033e-02 -8.380578830838203430e-03 -5.912917107343673706e-02 -1.900167018175125122e-01 2.793691754341125488e-01 -1.601220220327377319e-01 -1.042840071022510529e-02 -1.624104529619216919e-01 1.235463470220565796e-01 4.498204961419105530e-02 -8.389862626791000366e-02 -1.739368587732315063e-01
1.024067588150501251e-02 6.969144195318222046e-02 6.578528136014938354e-02 1.011506468057632446e-01 -1.605678051710128784e-01 -6.021464243531227112e-02 -2.007337212562561035e-01 -8.308264613151550293e-02 -6.540242582559585571e-02 1.224549263715744019e-01 1.049134805798530579e-01 -1.114810779690742493e-01 3.521959483623504639e-01 -4.988785460591316223e-02 1.296383887529373169e-01 4.823961853981018066e-01 2.731129899621009827e-02 1.775969266891479492e-01 1.497396826744079590e-01 -2.375075221061706543e-01 5.998392123728990555e-03 -4.424124211072921753e-02 -7.785719633102416992e-02 -1.625997871160507202e-01 1.226036623120307922e-02 -2.801024019718170166e-01 -2.071648240089416504e-01 -8.182355016469955444e-02 -2.077391445636749268e-01 3.220058605074882507e-02 -3.881228864192962646e-01 -1.282970607280731201e-01
-1.194587722420692444e-01 1.021523624658584595e-01 -7.137893140316009521e-02 1.868485510349273682e-01 1.119636222720146179e-01 1.290967613458633423e-01 -2.280487269163131714e-01 -8.976349979639053345e-02 4.385929182171821594e-02 -1.345087438821792603e-01 -1.606556400656700134e-02 -2.091657370328903198e-01 2.176293134689331055e-01 -7.741169631481170654e-02 1.420724689960479736e-01 1.876992434263229370e-01 2.022839337587356567e-01 3.546734452247619629e-01 -1.622363030910491943e-01 -4.305922240018844604e-02 -8.653935790061950684e-02 3.980296850204467773e-02 -1.728263795375823975e-01 3.283917903900146484e-01 -9.830705821514129639e-02 -3.617854714393615723e-01 6.222024559974670410e-02 -8.327394723892211914e-02 -4.258932173252105713e-02 -2.850533425807952881e-01 -3.021735250949859619e-01 7.628261297941207886e-02
-2.138050347566604614e-01 2.008384652435779572e-02 3.573094680905342102e-02 -2.487558126449584961e-02 -2.854948490858078003e-02 -1.351392269134521484e-01 -1.253680437803268433e-01 -7.634451985359191895e-02 8.672393858432769775e-02 3.011862561106681824e-02 2.863509021699428558e-02 -3.771009668707847595e-02 -1.030107215046882629e-02 -2.245609909296035767e-01 2.729076892137527466e-03 2.719061672687530518e-01 1.523672789335250854e-01 2.703057229518890381e-01 -2.205903176218271255e-03 -1.102467849850654602e-01 -1.146284490823745728e-02 5.083368346095085144e-02 -5.311018824577331543e-01 2.338539212942123413e-01 9.993889927864074707e-02 -4.371219873428344727e-02 2.289952635765075684e-01 3.223617970943450928e-01 1.391443908214569092e-01 9.076620452105998993e-03 -3.351796269416809082e-01 -1.681216955184936523e-01
2.149545773863792419e-02 -6.415730714797973633e-02 -9.640993550419807434e-03 8.671147376298904419e-02 -1.956130005419254303e-02 3.920269608497619629e-01 -2.898236513137817383e-01 -4.324354231357574463e-01 3.423367738723754883e-01 -3.074258379638195038e-02 2.270578593015670776e-01 1.039069071412086487e-01 6.406707689166069031e-04 -3.266984522342681885e-01 2.208167761564254761e-01 1.604776978492736816e-01 1.732611656188964844e-02 -1.942661218345165253e-02 4.484176635742187500e-02 4.911312833428382874e-02 3.232457488775253296e-02 1.714337617158889771e-02 -6.159904599189758301e-02 -8.913841843605041504e-02 2.101665586233139038e-01 -2.328744232654571533e-01 1.430587619543075562e-01 1.390282064676284790e-02 -1.113226935267448425e-01 -4.304333403706550598e-02 -1.977357864379882812e-01 -1.020948886871337891e-01
-2.340451329946517944e-01 -1.076419055461883545e-01 1.695970147848129272e-01 8.068009465932846069e-02 1.691699475049972534e-01 2.057234048843383789e-01 -4.228067696094512939e-01 -2.516471445560455322e-01 2.445603460073471069e-01 2.719567529857158661e-02 1.363069564104080200e-02 6.607263535261154175e-02 5.939389392733573914e-02 -2.514146864414215088e-01 6.633964926004409790e-02 -8.440005034208297729e-02 -1.501489728689193726e-01 1.616120338439941406e-02 -5.597229674458503723e-02 -2.447779029607772827e-01 2.271487750113010406e-02 -1.152366772294044495e-01 -2.859041690826416016e-01 1.220075264573097229e-01 1.976922005414962769e-01 3.073086729273200035e-03 2.202752828598022461e-01 4.673265293240547180e-02 -1.710379123687744141e-01 -2.295506596565246582e-01 -2.145195156335830688e-01 -1.671189367771148682e-01
-1.084543690085411072e-01 1.531120240688323975e-01 2.161694876849651337e-02 -3.524583205580711365e-02 1.081013455986976624e-01 -1.004355847835540771e-01 -1.334680169820785522e-01 -1.089009493589401245e-01 1.061603799462318420e-01 -2.290428616106510162e-02 2.843895694240927696e-03 -9.247431531548500061e-03 5.931593105196952820e-02 -1.929666846990585327e-01 -8.523969352245330811e-02 2.794280648231506348e-01 2.443441450595855713e-01 2.297171056270599365e-01 -3.773528337478637695e-02 -1.279160380363464355e-01 -8.430566638708114624e-02 -5.226636677980422974e-02 -5.307592749595642090e-01 2.538462877273559570e-01 1.849915087223052979e-02 -1.834404915571212769e-01 8.174037933349609375e-02 2.450453490018844604e-01 1.319213658571243286e-01 5.500208958983421326e-02 -3.076120913028717041e-01 -2.676411867141723633e-01
1.202880218625068665e-02 5.524140968918800354e-02 2.538625895977020264e-01 -1.532336883246898651e-02 1.139204427599906921e-01 -2.114011943340301514e-01 -1.681147068738937378e-01 -2.136476784944534302e-01 -1.540018767118453979e-01 9.429152309894561768e-02 2.730810940265655518e-01 1.927121579647064209e-01 6.378691643476486206e-02 -2.627407312393188477e-01 2.948112487792968750e-01 3.505395352840423584e-01 7.049014419317245483e-02 -7.410590350627899170e-02 2.514017820358276367e-01 -6.122797355055809021e-02 -1.182547770440578461e-02 5.895293503999710083e-02 4.924282059073448181e-02 2.896816655993461609e-02 -2.613318264484405518e-01 9.003832191228866577e-02 4.042905569076538086e-02 1.863291263580322266e-01 4.795742779970169067e-02 -2.595090568065643311e-01 -3.262154757976531982e-01 -1.508115418255329132e-02
1.323450077325105667e-02 3.981579840183258057e-02 6.502306461334228516e-02 3.859367221593856812e-02 1.526499241590499878e-01 1.906393617391586304e-01 -7.611358910799026489e-02 -2.495662868022918701e-01 -1.856833100318908691e-01 -3.956990838050842285e-01 -1.965531893074512482e-02 -1.539650559425354004e-01 1.074403375387191772e-01 2.818521857261657715e-02 -8.353467285633087158e-02 1.315176784992218018e-01 -1.243325024843215942e-01 1.441439613699913025e-02 -4.452073480933904648e-03 -9.517145343124866486e-03 6.060129776597023010e-02 8.387457579374313354e-02 -4.352422654628753662e-01 -1.622915640473365784e-02 -1.394706219434738159e-01 -8.111954666674137115e-03 2.504782751202583313e-02 -8.970457315444946289e-02 -1.732697188854217529e-01 -5.075138993561267853e-03 -3.447259366512298584e-01 -4.688069820404052734e-01
-1.888739913702011108e-01 -1.039430499076843262e-01 8.398140221834182739e-02 1.162895634770393372e-01 2.070775777101516724e-01 2.069989591836929321e-01 -2.521424889564514160e-01 6.470301002264022827e-02 1.192271560430526733e-01 -5.781621858477592468e-02 9.457626938819885254e-02 2.174446284770965576e-01 1.828206926584243774e-01 -4.363107383251190186e-01 9.949197620153427124e-02 2.258382439613342285e-01 3.639670833945274353e-02 -1.536818742752075195e-01 -3.297762572765350342e-02 1.283736079931259155e-01 2.590662837028503418e-01 1.121907979249954224e-01 3.795014321804046631e-02 -1.800776422023773193e-01 -3.151458203792572021e-01 -6.621018797159194946e-02 -8.381150662899017334e-02 -2.441380172967910767e-03 -3.855191171169281006e-02 -2.869341671466827393e-01 -2.484883666038513184e-01 9.274885058403015137e-02
-2.738912403583526611e-01 2.776463888585567474e-02 -1.210940182209014893e-01 -5.079832300543785095e-02 1.937705576419830322e-01 1.577091217041015625e-01 -7.715088129043579102e-02 -7.674082368612289429e-02 -7.553409785032272339e-02 -1.972733438014984131e-01 1.501228213310241699e-01 1.716964542865753174e-01 9.465984255075454712e-02 -3.106659352779388428e-01 -4.378782585263252258e-02 2.104462087154388428e-01 4.031529650092124939e-02 3.062392771244049072e-01 4.841459915041923523e-02 -6.058974191546440125e-03 3.721118718385696411e-02 7.007242739200592041e-02 1.661440879106521606e-01 1.945765167474746704e-01 -8.077061921358108521e-02 -4.222692549228668213e-01 2.710341811180114746e-01 -1.023253872990608215e-01 1.415507346391677856e-01 -2.398594096302986145e-02 -3.088684380054473877e-01 1.733960211277008057e-01
9.958405792713165283e-02 7.495898753404617310e-02 3.072952628135681152e-01 2.264628559350967407e-01 -2.528751194477081299e-01 -8.818053454160690308e-02 -5.218827724456787109e-02 7.475206255912780762e-02 -1.076724901795387268e-01 2.962807659059762955e-03 1.032274514436721802e-01 -3.467276692390441895e-02 3.830427527427673340e-01 -3.416067957878112793e-01 9.262388944625854492e-02 2.749285995960235596e-01 -8.827596902847290039e-03 1.484889537096023560e-01 1.429205387830734253e-01 -1.331080943346023560e-01 -2.790547609329223633e-01 2.746686153113842010e-02 -3.933909535408020020e-02 5.803374946117401123e-02 8.340848237276077271e-02 -8.032932877540588379e-02 2.186308205127716064e-01 -1.260628402233123779e-01 -3.065211474895477295e-01 -6.656976044178009033e-02 -2.406984865665435791e-01 -1.021621450781822205e-01
-8.209282904863357544e-02 8.312655240297317505e-02 9.309655427932739258e-02 1.913261860609054565e-01 2.275476604700088501e-01 -6.188753992319107056e-03 7.235915958881378174e-02 -9.026507288217544556e-02 -5.482726544141769409e-02 -1.910086604766547680e-03 2.460180371999740601e-01 1.611513048410415649e-01 6.323875486850738525e-02 -2.474540621042251587e-01 2.072641700506210327e-01 2.681750357151031494e-01 -2.832828462123870850e-01 -1.535362470895051956e-02 7.513345032930374146e-02 1.916166543960571289e-01 4.741935059428215027e-02 -1.516971644014120102e-02 -9.290572255849838257e-02 3.607439100742340088e-01 -3.269000351428985596e-02 2.857217192649841309e-02 3.057533800601959229e-01 -1.311570256948471069e-01 -6.867200881242752075e-02 -3.828123956918716431e-02 -1.743820905685424805e-01 -4.393278658390045166e-01
-2.035662680864334106e-01 2.038792222738265991e-01 2.782753109931945801e-01 8.984598517417907715e-02 3.480733335018157959e-01 2.613333463668823242e-01 -3.106093034148216248e-02 -1.155764535069465637e-01 2.867950797080993652e-01 4.327110201120376587e-02 9.062971174716949463e-02 2.253462523221969604e-01 1.489232182502746582e-01 -1.964465528726577759e-02 -4.631115868687629700e-02 1.837425827980041504e-01 -7.043100148439407349e-02 3.497568666934967041e-01 1.147893816232681274e-02 -5.794662237167358398e-02 3.249576687812805176e-01 4.326796531677246094e-02 -2.932281196117401123e-01 -1.174042150378227234e-01 1.508431583642959595e-01 5.243982188403606415e-03 1.571662165224552155e-02 1.148354113101959229e-01 1.402163952589035034e-01 -1.185339614748954773e-01 -1.329769939184188843e-01 -2.231460623443126678e-02
-1.851903945207595825e-01 2.619463205337524414e-02 4.591979831457138062e-02 -4.698126763105392456e-02 3.028375208377838135e-01 -6.947032362222671509e-02 -7.646015286445617676e-02 -1.587170958518981934e-01 1.080524772405624390e-01 -3.247961029410362244e-02 -7.477340847253799438e-02 4.033586084842681885e-01 3.553333282470703125e-01 -3.038132190704345703e-01 -5.881977453827857971e-02 1.031868755817413330e-01 9.167336672544479370e-02 1.507249027490615845e-01 2.855927497148513794e-02 -2.771653532981872559e-01 -2.142446339130401611e-01 -4.350113496184349060e-02 6.466683000326156616e-02 -7.613635063171386719e-02 2.037197351455688477e-01 1.097015067934989929e-01 1.353672891855239868e-01 -1.746435463428497314e-01 -2.550963163375854492e-01 -1.865685731172561646e-01 -1.981525123119354248e-01 -1.067727133631706238e-01
-1.025442481040954590e-01 -1.989322528243064880e-02 1.265109777450561523e-01 1.419048663228750229e-02 -4.384772107005119324e-02 3.251113295555114746e-01 -9.385744482278823853e-02 1.107162162661552429e-01 7.439551502466201782e-02 1.949194446206092834e-02 6.480731070041656494e-02 -1.811213791370391846e-01 1.999758630990982056e-01 -1.937002539634704590e-01 1.911901086568832397e-01 2.301347106695175171e-01 1.841065734624862671e-01 1.778634935617446899e-01 -1.097488962113857269e-02 -1.452227830886840820e-01 -2.207411229610443115e-01 6.970426440238952637e-02 3.632221370935440063e-02 2.206711620092391968e-01 -1.949893385171890259e-01 -4.327522218227386475e-01 1.286063250154256821e-02 1.445703506469726562e-01 -1.114663183689117432e-01 -2.044230848550796509e-01 -3.767211735248565674e-01 -3.761678934097290039e-02
-3.050263822078704834e-01 1.880979835987091064e-01 -4.359517991542816162e-02 1.665153950452804565e-01 1.070354655385017395e-01 1.469649970531463623e-01 -2.631978504359722137e-02 1.288595236837863922e-02 1.043589785695075989e-01 -5.722281336784362793e-02 2.901821024715900421e-02 3.705146536231040955e-02 3.877891302108764648e-01 -1.564678698778152466e-01 7.746692746877670288e-02 3.501138687133789062e-01 1.907629519701004028e-01 4.150611162185668945e-01 2.075171284377574921e-02 1.537849307060241699e-01 -1.749376803636550903e-01 -2.152385003864765167e-02 1.622873395681381226e-01 2.218224853277206421e-01 -1.138365864753723145e-01 -2.929516434669494629e-01 8.008740842342376709e-02 -6.683691591024398804e-02 -1.987962285056710243e-03 -7.357618957757949829e-02 -1.821335554122924805e-01 -2.461749501526355743e-02
-3.456073403358459473e-01 1.647318899631500244e-01 8.188613504171371460e-02 1.989211887121200562e-01 1.322519034147262573e-01 1.231947317719459534e-01 -3.051784932613372803e-01 9.293732047080993652e-02 1.200141571462154388e-02 -7.757397741079330444e-02 -8.780926465988159180e-02 3.039349615573883057e-01 2.293934226036071777e-01 -7.888058573007583618e-02 2.294165343046188354e-01 2.038620859384536743e-01 1.321705132722854614e-01 -7.032685726881027222e-02 9.983661770820617676e-02 -1.629783064126968384e-01 1.391353011131286621e-01 -1.717243045568466187e-01 -3.090018173679709435e-03 1.219897642731666565e-01 4.010307788848876953e-01 1.282063964754343033e-02 -7.704395800828933716e-02 -2.174400836229324341e-01 -1.606346853077411652e-02 1.182997524738311768e-01 -2.467207461595535278e-01 3.752445429563522339e-02
-3.869084715843200684e-01 -1.635344885289669037e-02 -1.161497086286544800e-01 2.760651707649230957e-01 1.603798717260360718e-01 1.936161518096923828e-01 4.677980020642280579e-02 -6.730043143033981323e-02 3.631119802594184875e-02 -6.568371504545211792e-02 -1.276218295097351074e-01 1.499929558485746384e-02 1.389262974262237549e-01 -3.634567558765411377e-01 2.972584962844848633e-01 1.822169721126556396e-01 1.019760444760322571e-01 6.302661448717117310e-02 2.277464568614959717e-01 2.746752798557281494e-01 1.266563534736633301e-01 5.929427966475486755e-02 9.965391457080841064e-02 2.518805861473083496e-01 2.020031213760375977e-03 1.099968105554580688e-01 1.415684372186660767e-01 -2.429656386375427246e-01 -8.456642925739288330e-02 -8.437123149633407593e-02 -1.348276585340499878e-01 -1.924796551465988159e-01
1.251435186713933945e-02 6.211685761809349060e-02 2.831130027770996094e-01 1.764806360006332397e-01 4.653551876544952393e-01 1.673279516398906708e-02 -1.737033426761627197e-01 1.494799107313156128e-01 -3.775238618254661560e-02 -5.042607709765434265e-02 -1.787968128919601440e-01 -3.056013770401477814e-02 3.315138220787048340e-01 -2.127237915992736816e-01 1.374225318431854248e-01 8.412353694438934326e-02 3.609420061111450195e-01 1.432606130838394165e-01 -3.734992071986198425e-02 -1.397358924150466919e-01 2.618832290172576904e-01 7.761902362108230591e-02 -2.515588402748107910e-01 -2.358382567763328552e-02 7.568420469760894775e-02 1.732987463474273682e-01 1.636932939291000366e-01 -7.763572782278060913e-02 5.321549251675605774e-02 8.000673353672027588e-02 -8.377129584550857544e-02 4.843331500887870789e-02
-4.099642485380172729e-02 -3.969466686248779297e-02 3.017784059047698975e-01 -7.014791667461395264e-02 8.869459480047225952e-02 -9.705556556582450867e-03 -1.255515962839126587e-01 -8.258656412363052368e-02 1.715873628854751587e-01 -2.020052671432495117e-01 2.392106130719184875e-02 1.284832358360290527e-01 3.149926364421844482e-01 -2.093275338411331177e-01 1.911887079477310181e-01 1.398047804832458496e-01 4.624779336154460907e-03 -1.483119279146194458e-01 3.292554020881652832e-01 -9.145408868789672852e-02 -1.821445077657699585e-01 -1.181645244359970093e-01 -1.760158538818359375e-01 -3.939556702971458435e-02 -7.499931007623672485e-02 2.292707562446594238e-01 7.866228371858596802e-02 -3.581151366233825684e-02 8.807753026485443115e-02 -8.552953600883483887e-02 -2.609878480434417725e-01 -4.652211964130401611e-01
-1.821334660053253174e-01 -7.143354509025812149e-03 -1.416789442300796509e-01 1.393276900053024292e-01 -8.565767784602940083e-04 2.499178647994995117e-01 -2.071769535541534424e-01 5.169083550572395325e-02 4.035648331046104431e-02 -1.841859817504882812e-01 -1.476272046566009521e-01 4.237437993288040161e-02 2.336727231740951538e-01 3.897838667035102844e-02 3.076431155204772949e-01 8.787053637206554413e-03 2.388667613267898560e-01 1.207547187805175781e-01 -8.409329503774642944e-02 3.121428377926349640e-02 -2.313650846481323242e-01 -8.117677271366119385e-02 -1.576966494321823120e-01 2.162169963121414185e-01 -6.962435785681009293e-03 -1.990227997303009033e-01 1.399673521518707275e-01 -1.817814558744430542e-01 1.373255997896194458e-02 -3.432388603687286377e-01 -4.289807975292205811e-01 -5.923367664217948914e-02
-5.573384836316108704e-02 -1.811016798019409180e-01 2.922501787543296814e-02 -1.618223190307617188e-01 1.332023292779922485e-01 1.857444047927856445e-01 -4.038741588592529297e-01 -1.366729289293289185e-02 1.156526133418083191e-01 -1.708501726388931274e-01 3.029491007328033447e-01 3.025259375572204590e-01 -2.455928921699523926e-02 -5.308316648006439209e-02 1.316544115543365479e-01 3.487771153450012207e-01 -1.324792057275772095e-01 -1.203608810901641846e-01 1.777096241712570190e-01 -8.002939820289611816e-02 -9.940296411514282227e-02 -5.396515876054763794e-02 -2.150267660617828369e-01 8.508654683828353882e-02 -2.026629596948623657e-01 4.948782548308372498e-02 -3.368190303444862366e-02 -1.732311844825744629e-01 8.414567261934280396e-02 -9.750087559223175049e-02 -3.477291166782379150e-01 -6.918074935674667358e-02
-3.123793900012969971e-01 -2.845390513539314270e-02 1.875772774219512939e-01 9.036625921726226807e-02 1.527559757232666016e-01 1.928639709949493408e-01 -1.769077591598033905e-02 -5.402569100260734558e-02 -2.196023762226104736e-01 -8.591941557824611664e-03 -6.756269838660955429e-03 -4.262738302350044250e-02 2.411731332540512085e-01 -2.214785367250442505e-01 2.255854383111000061e-02 2.739554345607757568e-01 2.585971355438232422e-01 1.487702429294586182e-01 -1.140835806727409363e-01 6.908902525901794434e-02 1.523527950048446655e-01 -9.163976460695266724e-02 -2.350781857967376709e-01 3.104487061500549316e-01 -1.731461584568023682e-01 1.204394176602363586e-02 1.206032335758209229e-01 3.362974226474761963e-01 2.074218690395355225e-01 -7.793039083480834961e-02 -1.975437849760055542e-01 1.600851565599441528e-01
1.217657607048749924e-02 -2.658742479979991913e-02 9.112631529569625854e-02 2.212303876876831055e-01 1.309267580509185791e-01 9.778004139661788940e-02 -4.872441664338111877e-02 -1.072913408279418945e-01 8.821062743663787842e-02 1.052915528416633606e-01 -7.728981971740722656e-02 -6.497422605752944946e-02 9.188855439424514771e-02 -1.535096913576126099e-01 5.794933810830116272e-02 3.313932120800018311e-01 1.715639382600784302e-01 9.951765090227127075e-02 -6.137897819280624390e-02 -3.719152184203267097e-03 3.581416606903076172e-02 2.205497771501541138e-02 -4.543491601943969727e-01 3.828850686550140381e-01 2.520732954144477844e-02 -6.368785351514816284e-02 1.192675456404685974e-01 3.174070119857788086e-01 2.223007082939147949e-01 -2.815335094928741455e-01 -2.832950949668884277e-01 2.319003269076347351e-02
-1.738578826189041138e-01 2.050605565309524536e-01 3.569269180297851562e-01 -5.728422105312347412e-02 2.800559103488922119e-01 1.488038748502731323e-01 4.259761050343513489e-02 -1.716944873332977295e-01 6.853699684143066406e-02 -7.099840790033340454e-02 1.685292124748229980e-01 1.084350198507308960e-01 1.045011952519416809e-01 -2.059137970209121704e-01 -8.009967207908630371e-02 3.897711262106895447e-02 -2.438607625663280487e-02 -6.515443325042724609e-02 1.111363321542739868e-01 -8.536701649427413940e-02 2.200474590063095093e-01 -7.998114824295043945e-02 -3.667652308940887451e-01 -1.457738876342773438e-02 2.318728864192962646e-01 -1.957210749387741089e-01 -1.220832467079162598e-01 1.028523221611976624e-01 -2.590456902980804443e-01 9.861713647842407227e-02 -2.009057104587554932e-01 -3.244222402572631836e-01
-2.781386673450469971e-01 -2.606423795223236084e-01 3.276956826448440552e-02 9.516460448503494263e-02 4.531876742839813232e-02 7.387927919626235962e-02 1.503403764218091965e-03 -5.213758349418640137e-02 -1.912628859281539917e-01 -3.815864026546478271e-02 -5.176234617829322815e-02 -1.940075010061264038e-01 1.089442446827888489e-01 -3.496363461017608643e-01 -1.639032065868377686e-01 5.352669954299926758e-01 -1.887258589267730713e-01 1.086964681744575500e-01 4.439727216958999634e-02 8.095629513263702393e-02 -2.253382001072168350e-03 1.767047047615051270e-01 -2.230090200901031494e-01 1.434077322483062744e-01 -1.533311605453491211e-01 -2.084394246339797974e-01 4.168681427836418152e-02 -5.939246341586112976e-02 1.426580995321273804e-01 -6.461127847433090210e-02 -1.927189677953720093e-01 -1.308496445417404175e-01
-1.760421320796012878e-02 2.886690199375152588e-01 4.575786739587783813e-02 1.253890395164489746e-01 3.402651846408843994e-01 4.409712925553321838e-02 -2.710675299167633057e-01 -6.018238514661788940e-02 6.066960096359252930e-02 -2.416573017835617065e-01 -1.747702807188034058e-01 1.871039420366287231e-01 1.553935259580612183e-01 -2.678890526294708252e-01 1.373877525329589844e-01 6.726152449846267700e-02 -3.247903659939765930e-02 2.241506427526473999e-01 1.846491545438766479e-01 1.389779150485992432e-01 1.621229201555252075e-01 1.519723683595657349e-01 -7.936342060565948486e-02 1.708086282014846802e-01 -5.597577244043350220e-02 2.495019584894180298e-01 8.582690358161926270e-02 2.535926997661590576e-01 -8.744548261165618896e-02 1.579457819461822510e-01 -2.571530640125274658e-01 -1.772943884134292603e-01
-3.931255042552947998e-01 5.819638445973396301e-02 -1.650176793336868286e-01 2.625879943370819092e-01 1.007851660251617432e-01 -1.515219658613204956e-01 -1.168349310755729675e-01 -1.370678842067718506e-01 1.081502735614776611e-01 -7.744332402944564819e-02 -9.925707429647445679e-02 2.178717637434601784e-03 3.397819101810455322e-01 -1.350179761648178101e-01 2.186771929264068604e-01 1.700989305973052979e-01 2.089806050062179565e-01 2.776299715042114258e-01 -8.643372356891632080e-02 -1.784892082214355469e-01 -8.955898880958557129e-02 -4.014507681131362915e-02 -1.892521083354949951e-01 1.239043846726417542e-01 -1.404952704906463623e-01 -3.720643222332000732e-01 2.110948860645294189e-01 7.144241034984588623e-02 4.354349896311759949e-02 7.820500060915946960e-03 -1.018069311976432800e-01 3.609257936477661133e-02
-1.605122685432434082e-01 -5.021254345774650574e-02 6.292217411100864410e-03 -4.310271143913269043e-02 1.106896102428436279e-01 3.534798920154571533e-01 -2.345834523439407349e-01 -2.483259141445159912e-01 1.119193062186241150e-01 -2.562348544597625732e-02 3.164347261190414429e-02 -2.255761474370956421e-01 6.111511960625648499e-02 -3.182669878005981445e-01 6.868240237236022949e-02 1.199153345078229904e-02 -2.278744578361511230e-01 5.209117010235786438e-02 1.750142313539981842e-02 -8.732987195253372192e-02 1.322910338640213013e-01 4.566523805260658264e-02 -4.590843021869659424e-01 -3.670696914196014404e-02 2.149134278297424316e-01 -3.182485327124595642e-02 1.875364184379577637e-01 1.949331015348434448e-01 -1.227238699793815613e-01 -2.007783353328704834e-01 -2.624837756156921387e-01 -4.536416754126548767e-02
7.436238974332809448e-02 1.427494734525680542e-01 1.864979863166809082e-01 4.653867706656455994e-02 3.280027210712432861e-01 -2.271249294281005859e-01 -9.946147911250591278e-04 -6.609421968460083008e-02 -1.241579726338386536e-01 6.469343602657318115e-02 1.496849954128265381e-01 1.958656311035156250e-01 6.117288395762443542e-02 -2.433697432279586792e-01 2.537876367568969727e-01 3.436600565910339355e-01 4.432763904333114624e-02 2.009566873311996460e-02 -9.040539711713790894e-02 -2.425555735826492310e-01 3.102504089474678040e-02 1.731253787875175476e-02 -6.376238912343978882e-02 -6.797461211681365967e-02 -1.997063905000686646e-01 1.212496235966682434e-01 3.103020135313272476e-03 -1.779322475194931030e-01 7.941546291112899780e-02 -1.952322125434875488e-01 -4.841717779636383057e-01 5.772360786795616150e-02
-1.705767959356307983e-01 9.237020462751388550e-02 4.232301563024520874e-02 -9.587232954800128937e-03 -7.144733518362045288e-02 2.481180131435394287e-01 1.387917101383209229e-01 7.087439298629760742e-02 -2.066535502672195435e-02 -1.359271556138992310e-01 1.359172910451889038e-01 1.622941941022872925e-01 3.525808751583099365e-01 -3.017893433570861816e-01 1.715538948774337769e-01 1.554211825132369995e-01 3.943184912204742432e-01 1.335791349411010742e-01 -2.264228463172912598e-01 1.141732484102249146e-01 2.490384876728057861e-02 7.211537659168243408e-02 -3.126689791679382324e-01 2.829791307449340820e-01 2.324700169265270233e-02 -1.937410831451416016e-01 9.812765568494796753e-02 5.636266618967056274e-02 -1.640651524066925049e-01 -9.261248260736465454e-02 -3.846082091331481934e-02 1.664126962423324585e-01
-2.380261123180389404e-01 1.343584358692169189e-01 2.947490103542804718e-02 4.991640150547027588e-02 1.286163926124572754e-01 1.166933178901672363e-01 -2.440773695707321167e-01 -1.919366568326950073e-01 2.591340541839599609e-01 -7.705249637365341187e-02 4.126898571848869324e-02 -2.115661650896072388e-02 3.099637925624847412e-01 -2.275129407644271851e-01 1.266877055168151855e-01 2.675983309745788574e-01 1.298393756151199341e-01 2.509945631027221680e-01 -1.426787972450256348e-01 -5.237206816673278809e-02 -3.394993245601654053e-01 2.175047695636749268e-01 5.582872405648231506e-02 -1.496155001223087311e-02 3.124165959889069200e-05 2.585539817810058594e-01 -1.575559563934803009e-02 -6.655617058277130127e-02 -3.183148503303527832e-01 -1.503569632768630981e-01 -1.423836797475814819e-01 -4.816615022718906403e-03
1.422211527824401855e-01 7.965524494647979736e-02 1.428385227918624878e-01 9.431933611631393433e-02 2.981337308883666992e-01 7.032964378595352173e-02 -1.431720852851867676e-01 1.083705108612775803e-02 7.048141956329345703e-02 -7.308246940374374390e-02 -1.618274897336959839e-01 -1.156124770641326904e-01 7.655531167984008789e-02 -1.921872347593307495e-01 1.400458961725234985e-01 4.235427677631378174e-01 -6.564183533191680908e-02 -5.482714623212814331e-02 1.430297493934631348e-01 2.681337296962738037e-01 -7.441983371973037720e-02 1.616428047418594360e-02 -3.845367953181266785e-02 -3.851049393415451050e-02 1.002207491546869278e-02 -3.165152966976165771e-01 2.560524344444274902e-01 1.674221009016036987e-01 2.830760776996612549e-01 1.219901144504547119e-01 -3.632482290267944336e-01 9.356755018234252930e-02
-6.924085319042205811e-02 -1.678096204996109009e-01 4.523413255810737610e-02 -1.367803364992141724e-01 1.265113055706024170e-01 1.687189042568206787e-01 -2.776683270931243896e-01 -4.208555445075035095e-03 -6.560906022787094116e-02 1.382742077112197876e-01 5.268131941556930542e-02 -1.513941586017608643e-01 2.805066108703613281e-01 -3.433566987514495850e-01 2.534446418285369873e-01 4.995923954993486404e-03 2.312342822551727295e-02 -2.469774708151817322e-02 1.532671004533767700e-01 -4.796078056097030640e-02 -8.121009916067123413e-02 1.938655674457550049e-01 1.670878678560256958e-01 -2.621410600841045380e-02 -8.906137198209762573e-02 -4.709813594818115234e-01 -8.169879019260406494e-02 7.434645295143127441e-02 4.312413185834884644e-02 2.737739495933055878e-02 -2.443399280309677124e-01 -3.328010141849517822e-01
-5.306542515754699707e-01 -1.381742954254150391e-01 9.080960601568222046e-02 -2.462084293365478516e-01 5.222477950155735016e-03 -4.499840736389160156e-02 7.028070092201232910e-02 -9.200441837310791016e-02 6.887486577033996582e-02 4.662481695413589478e-02 -5.396852642297744751e-02 8.110998570919036865e-02 8.897104859352111816e-02 -5.101886764168739319e-02 1.260299682617187500e-01 1.703534126281738281e-01 1.181502491235733032e-01 2.030985951423645020e-01 -6.611631810665130615e-02 9.815720468759536743e-02 1.387614458799362183e-01 6.001991033554077148e-02 -2.926423251628875732e-01 8.677646517753601074e-02 -2.116005420684814453e-01 -4.285953640937805176e-01 7.403007149696350098e-02 -8.171860873699188232e-02 1.488275080919265747e-02 -9.199698269367218018e-02 -3.030109405517578125e-01 -1.295827478170394897e-01
-8.908445946872234344e-03 -6.143593695014715195e-03 2.088465094566345215e-01 1.310136169195175171e-01 5.068187713623046875e-01 2.387595176696777344e-01 -3.815675079822540283e-01 8.570625633001327515e-02 -6.660287082195281982e-02 8.245768398046493530e-02 -4.220734164118766785e-02 4.290045425295829773e-02 2.197553813457489014e-01 -1.298820078372955322e-01 6.333401799201965332e-02 2.457198649644851685e-01 -5.574562400579452515e-02 1.680706143379211426e-01 -2.765206992626190186e-02 2.834484167397022247e-02 1.993867605924606323e-01 1.372231394052505493e-01 -2.374907135963439941e-01 -1.727091073989868164e-01 -2.050512557616457343e-04 -1.351815164089202881e-01 1.777049303054809570e-01 -9.577666223049163818e-02 1.085727438330650330e-01 2.596513032913208008e-01 -6.992535293102264404e-02 -8.379036933183670044e-02
-1.742502003908157349e-01 -2.078732661902904510e-02 1.972568482160568237e-01 3.581174649298191071e-03 2.952646315097808838e-01 1.842544227838516235e-01 -9.774608165025711060e-02 -2.644842565059661865e-01 7.954341918230056763e-02 -1.303408145904541016e-01 9.847301058471202850e-03 -1.248075217008590698e-01 1.300082504749298096e-01 -3.947877138853073120e-02 2.302259206771850586e-03 1.607915014028549194e-01 1.131263673305511475e-01 1.098397225141525269e-01 2.045096755027770996e-01 1.216861009597778320e-01 3.041403889656066895e-01 4.156019538640975952e-02 -1.640854775905609131e-01 -3.490477427840232849e-02 2.701240181922912598e-01 1.600616723299026489e-01 2.690409719944000244e-01 -1.482543535530567169e-02 2.523921132087707520e-01 3.239877894520759583e-02 -4.543559849262237549e-01 -9.446056559681892395e-03
-1.331512033939361572e-01 -4.082643240690231323e-02 8.982177078723907471e-02 7.234872877597808838e-02 -1.014103218913078308e-01 -7.102253288030624390e-02 -2.349898219108581543e-01 1.182681322097778320e-01 1.529596149921417236e-01 -2.920070886611938477e-01 1.262021660804748535e-01 2.535933852195739746e-01 1.859788894653320312e-01 -3.801269233226776123e-01 6.389933824539184570e-02 3.481637239456176758e-01 -1.949194222688674927e-01 -1.539942026138305664e-01 5.613427236676216125e-02 -1.568291187286376953e-01 -8.757796883583068848e-02 1.395078189671039581e-02 -1.089557707309722900e-01 1.229543015360832214e-01 -2.830430567264556885e-01 1.117330044507980347e-01 -3.018592856824398041e-02 -5.703991651535034180e-02 5.599135905504226685e-02 -6.341847032308578491e-02 -4.010342061519622803e-01 -2.057152613997459412e-02
-3.040573596954345703e-01 -9.092535078525543213e-02 1.003072317689657211e-02 -8.224383741617202759e-02 4.828876815736293793e-03 3.400646150112152100e-01 -3.269528150558471680e-01 -2.356729656457901001e-01 2.279083728790283203e-01 -3.465556073933839798e-03 1.137759760022163391e-01 2.468159645795822144e-01 1.123970374464988708e-01 -3.648454248905181885e-01 1.097056493163108826e-01 -3.516884520649909973e-02 1.765575706958770752e-01 1.226129531860351562e-01 -5.288492143154144287e-02 2.008959352970123291e-01 -4.290432482957839966e-02 9.761612117290496826e-02 -2.366009652614593506e-01 -6.513469666242599487e-02 2.208110094070434570e-01 5.895926803350448608e-02 1.355430930852890015e-01 -2.029094398021697998e-01 -4.998105019330978394e-02 6.069098599255084991e-03 -2.241371273994445801e-01 -6.300828605890274048e-02
-1.698764711618423462e-01 1.027118861675262451e-01 1.369222998619079590e-01 -1.815390773117542267e-02 2.496727928519248962e-02 8.099933154881000519e-03 5.528925731778144836e-02 -6.087539345026016235e-02 -2.189739048480987549e-02 -3.146333098411560059e-01 -1.957958489656448364e-01 -7.464638911187648773e-03 2.100101560354232788e-01 -3.253994584083557129e-01 -3.492518514394760132e-02 3.600299060344696045e-01 -1.546136736869812012e-01 -1.152581200003623962e-01 -2.793215215206146240e-01 -1.866791844367980957e-01 4.769002273678779602e-02 2.158534228801727295e-01 -1.005220040678977966e-02 4.324520751833915710e-02 -2.493241578340530396e-01 -2.551261484622955322e-01 6.258592009544372559e-02 -1.127304229885339737e-02 2.543745636940002441e-01 -1.407630443572998047e-01 -2.924907207489013672e-01 -1.144657880067825317e-01
-2.246460914611816406e-01 1.329526007175445557e-01 -1.672831475734710693e-01 3.754109740257263184e-01 1.017502918839454651e-01 8.250732719898223877e-02 -2.036996632814407349e-01 -1.185366958379745483e-01 6.505691260099411011e-02 -1.128134038299322128e-02 4.131900519132614136e-02 -1.090772971510887146e-01 3.005685508251190186e-01 -1.510144323110580444e-01 1.684161871671676636e-01 1.368416249752044678e-01 6.837085634469985962e-02 2.190326601266860962e-01 -2.023532390594482422e-01 -1.347401440143585205e-01 -1.188283935189247131e-01 1.809724606573581696e-02 -2.428457438945770264e-01 9.364385902881622314e-02 -2.594656944274902344e-01 -4.227702319622039795e-01 -1.246293424628674984e-03 5.051326006650924683e-02 8.992125838994979858e-02 -1.751026958227157593e-01 -1.683075278997421265e-01 4.906502366065979004e-02
-3.401118516921997070e-01 -1.815545558929443359e-02 2.930288314819335938e-01 9.080661833286285400e-02 2.622167170047760010e-01 6.048087775707244873e-02 -2.768204212188720703e-01 -1.401554793119430542e-01 2.115873396396636963e-01 -2.596875652670860291e-02 3.937386348843574524e-02 1.431995034217834473e-01 -1.029576640576124191e-02 -2.277767509222030640e-01 1.130818501114845276e-01 -1.202978789806365967e-01 8.392836898565292358e-02 5.204550176858901978e-02 1.040932983160018921e-01 -2.728928253054618835e-02 -9.191741049289703369e-02 -3.000065498054027557e-02 -6.553630530834197998e-02 -1.626795530319213867e-01 2.392556071281433105e-01 -1.834407895803451538e-01 -1.118212938308715820e-02 -6.098543480038642883e-02 6.919820606708526611e-02 1.727121472358703613e-01 -2.506916522979736328e-01 -4.698967337608337402e-01
-1.916978657245635986e-01 -8.292879164218902588e-02 -1.768185873515903950e-03 -8.498591929674148560e-02 1.991864442825317383e-01 1.287692934274673462e-01 6.364721059799194336e-02 -3.647982180118560791e-01 -1.975914537906646729e-01 4.412319883704185486e-02 -7.095236331224441528e-03 -6.094865500926971436e-03 1.413181424140930176e-01 -3.554846644401550293e-01 6.747037172317504883e-02 4.588247835636138916e-02 1.632765233516693115e-01 1.504346132278442383e-01 2.812943980097770691e-02 -2.979895174503326416e-01 -2.606922090053558350e-01 -1.750727295875549316e-01 -2.629942893981933594e-01 2.819194793701171875e-01 -3.120554052293300629e-02 -2.570288181304931641e-01 5.870729684829711914e-02 8.065845072269439697e-02 6.622256338596343994e-02 6.453727930784225464e-02 -2.882863879203796387e-01 -8.309873938560485840e-02
-1.425048261880874634e-01 2.371670305728912354e-01 4.120576083660125732e-01 1.851699352264404297e-01 1.801985353231430054e-01 2.790773808956146240e-01 2.122360654175281525e-02 2.121162600815296173e-02 4.616376012563705444e-02 -1.633404195308685303e-01 -5.145636200904846191e-01 -6.748167425394058228e-02 -5.919617041945457458e-02 -1.896465271711349487e-01 1.737285554409027100e-01 1.048198640346527100e-01 -1.823329366743564606e-02 5.808340013027191162e-02 9.012537077069282532e-03 5.069578438997268677e-02 7.295522373169660568e-03 1.217344701290130615e-01 -1.674257516860961914e-01 2.190209180116653442e-01 -9.461741894483566284e-03 2.966847643256187439e-02 1.794656515121459961e-01 -9.703314863145351410e-03 -1.252834647893905640e-01 2.676342241466045380e-02 -2.500747740268707275e-01 -1.409837305545806885e-01
-5.823080986738204956e-02 5.686181411147117615e-02 1.459415256977081299e-01 1.717820018529891968e-01 1.419928520917892456e-01 -2.921361625194549561e-01 -7.550936192274093628e-02 7.107400894165039062e-02 1.277455538511276245e-01 -2.136052697896957397e-01 -1.281224489212036133e-01 7.882576435804367065e-02 3.219766318798065186e-01 -3.498324453830718994e-01 2.524406909942626953e-01 8.706761896610260010e-02 5.389831215143203735e-02 2.956154048442840576e-01 1.066682413220405579e-01 -1.677580364048480988e-02 -4.610455408692359924e-02 -3.019737601280212402e-01 -5.077055841684341431e-02 3.261398151516914368e-02 -2.309910580515861511e-02 7.947507500648498535e-02 -7.412701100111007690e-02 1.990833133459091187e-02 2.361342608928680420e-01 -5.776733160018920898e-03 -6.613033358007669449e-03 -4.205828905105590820e-01
-9.741424769163131714e-02 -7.591233402490615845e-02 1.947167068719863892e-01 -1.800529956817626953e-01 1.390125155448913574e-01 9.228497743606567383e-02 -4.496749117970466614e-02 -2.177498638629913330e-01 -3.163189068436622620e-02 -2.540524601936340332e-01 -1.786379963159561157e-01 6.108579784631729126e-02 1.180843636393547058e-01 -8.827749639749526978e-02 1.825913935899734497e-01 2.244533747434616089e-01 -1.239841897040605545e-02 1.811080724000930786e-01 -2.554691135883331299e-01 1.662210375070571899e-01 1.470130532979965210e-01 2.378405779600143433e-01 -2.254511415958404541e-02 2.486683428287506104e-01 1.783210486173629761e-01 3.571573644876480103e-02 3.147099316120147705e-01 -2.789960503578186035e-01 5.437646433711051941e-02 -6.245320290327072144e-02 -8.038637042045593262e-02 -3.752955198287963867e-01
-2.079161703586578369e-01 -3.247493878006935120e-02 -8.621143549680709839e-02 -3.687018454074859619e-01 1.433229297399520874e-01 1.308527141809463501e-01 -1.139190979301929474e-02 -1.327702701091766357e-01 1.033290401101112366e-01 3.646364808082580566e-02 4.935781285166740417e-02 -1.751364916563034058e-01 2.892526686191558838e-01 -3.821007609367370605e-01 9.199380874633789062e-02 2.362565100193023682e-01 -1.236514225602149963e-01 -5.652908235788345337e-02 6.409004330635070801e-02 -1.506484597921371460e-01 4.389292746782302856e-02 1.195345297455787659e-01 -3.134304583072662354e-01 -2.945496700704097748e-02 2.457869052886962891e-01 1.411202549934387207e-01 1.246522888541221619e-01 4.626140743494033813e-02 -1.924601197242736816e-01 -1.654372215270996094e-01 -3.074934780597686768e-01 1.678309962153434753e-02
-8.674321696162223816e-03 2.384420782327651978e-01 1.200455874204635620e-01 2.337652444839477539e-01 1.485168784856796265e-01 1.345197577029466629e-02 -2.804257571697235107e-01 -8.042348921298980713e-02 -5.513718724250793457e-02 -2.396463602781295776e-01 -3.199580907821655273e-01 4.215805232524871826e-01 1.714113056659698486e-01 7.044624071568250656e-03 4.872387647628784180e-02 1.999510526657104492e-01 2.396487072110176086e-02 8.913096040487289429e-02 1.375417411327362061e-01 1.450628787279129028e-01 3.672206699848175049e-01 1.397040784358978271e-01 -1.851238906383514404e-01 1.412166506052017212e-01 4.186526685953140259e-02 -3.031704202294349670e-02 3.327254205942153931e-02 1.628728350624442101e-03 -5.849038809537887573e-02 4.804654046893119812e-02 -2.437766045331954956e-01 -1.682536751031875610e-01
-1.695775836706161499e-01 2.546125091612339020e-02 2.391207367181777954e-01 -4.098225757479667664e-02 2.595103085041046143e-01 -5.614934116601943970e-02 -1.898973807692527771e-02 -3.229829370975494385e-01 1.481439918279647827e-01 3.739109262824058533e-02 1.499844491481781006e-01 -1.722826249897480011e-02 4.934025704860687256e-01 -1.229067146778106689e-01 3.329207003116607666e-02 1.246208399534225464e-01 3.672263920307159424e-01 4.904735460877418518e-02 2.980869412422180176e-01 -1.844694763422012329e-01 -2.211239784955978394e-01 1.751877814531326294e-01 -8.821656554937362671e-02 -1.130065917968750000e-01 8.535716682672500610e-02 -1.118373051285743713e-01 5.678579211235046387e-02 -8.789663761854171753e-02 -6.772435456514358521e-02 -1.268067806959152222e-01 -5.876936390995979309e-02 -9.118548594415187836e-03
-1.888891160488128662e-01 -4.204898141324520111e-03 -6.970357149839401245e-02 -3.963091969490051270e-02 1.018579155206680298e-01 1.630160212516784668e-01 -3.879343569278717041e-01 -3.300284743309020996e-01 2.155655920505523682e-01 -1.046321354806423187e-02 3.482498973608016968e-02 -6.180807203054428101e-02 1.629630327224731445e-01 -2.601291835308074951e-01 2.745841741561889648e-01 3.998075053095817566e-02 -3.154520317912101746e-02 1.843040138483047485e-01 -1.136209070682525635e-02 -2.809711694717407227e-01 2.313721030950546265e-01 1.101277396082878113e-01 -2.475699931383132935e-01 -1.477134525775909424e-01 2.010814547538757324e-01 1.340081393718719482e-01 -2.820563688874244690e-02 -4.552101343870162964e-02 -2.109762579202651978e-01 -1.493963450193405151e-01 -1.642994135618209839e-01 -1.441876888275146484e-01
-3.282750546932220459e-01 -1.693364679813385010e-01 -1.186218634247779846e-01 6.482779514044523239e-03 2.679373919963836670e-01 1.401978582143783569e-01 -1.419768035411834717e-01 -1.880453079938888550e-01 1.408987790346145630e-01 -2.762876451015472412e-01 -4.805208183825016022e-03 -1.731130667030811310e-02 -2.045830711722373962e-02 -6.276150047779083252e-02 4.708314239978790283e-01 2.232800424098968506e-01 1.520418226718902588e-01 1.206159777939319611e-02 2.047653198242187500e-01 1.604798138141632080e-01 2.032147496938705444e-01 2.797711491584777832e-01 -6.416404247283935547e-02 7.481984794139862061e-02 -8.908113092184066772e-02 -7.893102616071701050e-02 4.467651247978210449e-02 -1.172694712877273560e-01 -2.148356437683105469e-01 1.445886120200157166e-02 -8.529900759458541870e-02 -1.621674448251724243e-01
-2.153337746858596802e-01 -1.663335114717483521e-01 1.601182520389556885e-01 2.977914363145828247e-02 7.354954630136489868e-02 2.029358968138694763e-02 9.688425809144973755e-02 -1.203978154808282852e-02 3.522940576076507568e-01 -3.208317756652832031e-01 1.192939206957817078e-01 1.371080875396728516e-01 7.624179590493440628e-03 -6.597400456666946411e-02 1.694169943220913410e-03 1.493913680315017700e-01 8.631802350282669067e-02 -1.270153187215328217e-02 5.107647553086280823e-02 -6.401421129703521729e-02 3.064312636852264404e-01 2.482781708240509033e-01 -2.933613657951354980e-01 2.518917024135589600e-01 4.032060503959655762e-01 -6.464957445859909058e-02 1.235560551285743713e-01 -1.168608143925666809e-01 7.413837593048810959e-03 -6.606476753950119019e-02 -2.215948402881622314e-01 -1.694391667842864990e-01
2.242572419345378876e-02 3.908030688762664795e-01 7.020243257284164429e-02 8.362263441085815430e-02 2.492440342903137207e-01 3.236538544297218323e-02 -2.202546298503875732e-01 -9.738793969154357910e-02 -1.680092960596084595e-01 -5.389137938618659973e-02 -1.745518743991851807e-01 1.923865526914596558e-01 1.741574257612228394e-01 -3.170064687728881836e-01 9.552487172186374664e-03 -3.919010236859321594e-02 -5.941645707935094833e-03 7.782877236604690552e-02 1.012576073408126831e-01 5.985170602798461914e-02 2.637103199958801270e-01 5.676807090640068054e-02 -1.698257327079772949e-01 2.784505486488342285e-01 -1.866932725533843040e-03 4.629585519433021545e-02 1.173521652817726135e-01 8.985960483551025391e-02 -2.521810531616210938e-01 7.161844521760940552e-02 -3.636064231395721436e-01 -2.421210408210754395e-01
-3.644719421863555908e-01 4.771461710333824158e-02 3.275085985660552979e-01 -7.496324926614761353e-02 2.588900327682495117e-01 3.324447944760322571e-02 -1.595557928085327148e-01 -3.258870542049407959e-01 2.614238858222961426e-01 -3.029142022132873535e-01 -1.572557166218757629e-02 1.268650870770215988e-02 2.891896367073059082e-01 -8.375007659196853638e-02 1.312513202428817749e-01 1.806654930114746094e-01 8.474233746528625488e-02 -4.332181811332702637e-02 2.333528697490692139e-01 -4.314817115664482117e-02 -2.425018846988677979e-01 7.183524966239929199e-02 -1.273742914199829102e-01 -1.165913194417953491e-01 4.732888936996459961e-02 -7.843885570764541626e-02 -4.918895289301872253e-02 5.733254179358482361e-02 1.071114987134933472e-01 -1.793600022792816162e-01 1.386671066284179688e-01 -1.227345839142799377e-01
-1.627603620290756226e-01 1.578363031148910522e-01 -1.158798485994338989e-01 3.309375345706939697e-01 2.202187627553939819e-01 6.146978214383125305e-02 -1.086893603205680847e-01 -1.403629183769226074e-01 -1.573271900415420532e-01 -1.921954154968261719e-01 -3.275163006037473679e-03 -8.867186307907104492e-02 2.069293111562728882e-01 -2.347153574228286743e-01 1.909825801849365234e-01 6.094581261277198792e-02 1.579512804746627808e-01 2.806931734085083008e-01 -1.822897493839263916e-01 -3.443135321140289307e-01 -2.709557414054870605e-01 -2.446187660098075867e-02 -1.035247892141342163e-01 1.624161936342716217e-02 -1.871696412563323975e-01 -2.264200896024703979e-01 6.016732379794120789e-02 7.168706506490707397e-02 8.966534584760665894e-02 2.116622179746627808e-01 -1.843473613262176514e-01 1.086153611540794373e-01
-1.440903693437576294e-01 1.048600394278764725e-02 9.491299092769622803e-02 2.705025970935821533e-01 9.558108448982238770e-02 1.226781755685806274e-01 -1.969021409749984741e-01 -1.473723948001861572e-01 1.983015798032283783e-02 -8.228979259729385376e-02 -3.492000699043273926e-02 -2.516202926635742188e-01 3.166487514972686768e-01 -1.811548173427581787e-01 2.478574067354202271e-01 -7.038192451000213623e-02 2.476007789373397827e-01 3.768837824463844299e-02 -2.380501180887222290e-01 6.158845499157905579e-02 -2.471395879983901978e-01 -1.092083826661109924e-01 -1.117671728134155273e-01 1.866908669471740723e-01 -1.577461212873458862e-01 -1.607607007026672363e-01 6.468742340803146362e-02 2.072702534496784210e-02 -1.331803351640701294e-01 -7.455063611268997192e-02 -4.554054439067840576e-01 -1.074132025241851807e-01
-3.175303339958190918e-01 2.044805139303207397e-01 -7.205590605735778809e-02 3.089509010314941406e-01 1.383645534515380859e-01 1.286819428205490112e-01 -2.414420843124389648e-01 -3.007782623171806335e-02 -2.077057808637619019e-01 1.477188915014266968e-01 1.500936746597290039e-01 6.255377829074859619e-02 1.611074358224868774e-01 -3.266482055187225342e-01 2.904769182205200195e-01 1.898038983345031738e-01 -3.568123653531074524e-02 7.621159777045249939e-03 -4.952887445688247681e-02 -9.242079406976699829e-02 -8.391918987035751343e-02 -2.055606096982955933e-01 -1.362707316875457764e-01 4.182062745094299316e-01 5.597529187798500061e-02 3.375033149495720863e-03 -1.150922402739524841e-01 -4.587486013770103455e-02 8.403792232275009155e-02 -1.185318008065223694e-01 -4.788009449839591980e-02 -1.427108347415924072e-01
7.256037741899490356e-02 1.757714599370956421e-01 5.179125070571899414e-02 1.591652780771255493e-01 4.896055459976196289e-01 1.035592555999755859e-01 -4.391862452030181885e-01 -7.850348949432373047e-02 -9.864374995231628418e-02 2.089571207761764526e-01 -2.745989561080932617e-01 -2.852148003876209259e-02 2.691802978515625000e-01 -2.027205526828765869e-01 1.707329899072647095e-01 1.705759316682815552e-01 -7.422831654548645020e-02 9.413486719131469727e-02 -1.311248354613780975e-02 -4.121838510036468506e-02 2.222457900643348694e-02 6.117533892393112183e-02 -2.774524688720703125e-01 -1.733890920877456665e-02 3.504124656319618225e-02 -1.712818592786788940e-01 1.500097382813692093e-02 -3.221783554181456566e-03 1.050465926527976990e-01 1.573071926832199097e-01 -7.348322123289108276e-02 1.232346519827842712e-01
-1.751273423433303833e-01 2.571299076080322266e-01 2.326683886349201202e-02 1.610499247908592224e-02 1.693775951862335205e-01 -1.965029984712600708e-01 3.405292518436908722e-03 -3.758454024791717529e-01 -2.901216037571430206e-02 7.467918843030929565e-02 2.285910844802856445e-01 1.668187081813812256e-01 2.263800650835037231e-01 -1.558226495981216431e-01 3.648326098918914795e-01 8.287815749645233154e-02 1.605208814144134521e-01 2.366565614938735962e-01 2.209880650043487549e-01 1.191833317279815674e-01 1.178358569741249084e-01 -1.099331229925155640e-01 5.323689803481101990e-02 1.326736435294151306e-02 -6.644198298454284668e-02 -1.077749654650688171e-01 3.192068934440612793e-01 -1.709432899951934814e-01 -5.924150720238685608e-02 5.772071331739425659e-02 -1.580148488283157349e-01 -1.977121680974960327e-01
3.505942970514297485e-02 -7.987154647707939148e-03 1.205060780048370361e-01 3.870249912142753601e-02 2.308045625686645508e-01 -6.780787557363510132e-02 -1.132476255297660828e-01 -1.587843894958496094e-01 -3.697312995791435242e-02 -2.484599649906158447e-01 -1.905770003795623779e-01 3.106071054935455322e-01 1.322872750461101532e-02 -3.143822252750396729e-01 5.143409967422485352e-01 8.571063727140426636e-02 1.909537799656391144e-02 2.981806546449661255e-02 -1.613201797008514404e-01 4.389534518122673035e-02 1.696487702429294586e-02 9.631223231554031372e-02 -1.538718789815902710e-01 1.602310091257095337e-01 -1.476666480302810669e-01 -7.793263345956802368e-02 2.578950859606266022e-02 1.900916248559951782e-01 8.674145489931106567e-02 -2.407033890485763550e-01 -5.558404326438903809e-02 -3.140568733215332031e-01
-2.519593536853790283e-01 3.233354091644287109e-01 2.024028599262237549e-01 1.369974762201309204e-01 1.135006994009017944e-01 1.142297238111495972e-01 -2.074696421623229980e-01 -9.733070433139801025e-02 -3.596268594264984131e-02 -3.203107416629791260e-01 -4.052487015724182129e-02 3.139416277408599854e-01 1.317221969366073608e-01 -8.857644349336624146e-02 -7.316446304321289062e-02 6.620511412620544434e-02 -5.521497502923011780e-02 3.716448321938514709e-02 1.454184651374816895e-01 6.855527311563491821e-02 3.082725703716278076e-01 8.756169676780700684e-02 -1.852489560842514038e-01 -3.575592115521430969e-02 1.642267405986785889e-01 8.782866597175598145e-02 1.353830546140670776e-01 -1.041696220636367798e-01 -1.749219298362731934e-01 8.490882068872451782e-02 -3.348870277404785156e-01 -2.690157294273376465e-01
-7.879592478275299072e-02 -5.125171504914760590e-03 1.457390189170837402e-01 3.372233808040618896e-01 -8.156302571296691895e-02 1.041628327220678329e-02 -8.421692252159118652e-02 1.358982175588607788e-01 8.287860080599784851e-03 -2.594353258609771729e-01 1.364058256149291992e-01 1.446972042322158813e-01 3.033433556556701660e-01 -1.342734992504119873e-01 1.427038852125406265e-02 2.084787338972091675e-01 -1.912174001336097717e-02 9.514646232128143311e-02 2.540302872657775879e-01 1.102887932211160660e-02 -5.141258612275123596e-02 3.144504427909851074e-01 -3.930223882198333740e-01 -1.816313117742538452e-01 3.038955293595790863e-02 -1.961243301630020142e-01 1.380535811185836792e-01 -4.665884375572204590e-02 -3.036660850048065186e-01 8.231749758124351501e-03 -2.170735746622085571e-01 5.267452448606491089e-02
-1.327259391546249390e-01 -9.459485858678817749e-02 1.034986078739166260e-01 -1.824736744165420532e-01 1.275616288185119629e-01 2.355778217315673828e-02 -1.997825205326080322e-01 -1.391828209161758423e-01 6.031057238578796387e-02 -2.373808324337005615e-01 -8.096912503242492676e-02 1.068323478102684021e-01 1.981867849826812744e-01 -2.854278087615966797e-01 2.381539791822433472e-01 -1.151212491095066071e-02 2.790796458721160889e-01 -1.068571954965591431e-01 -1.758532524108886719e-01 -9.300856851041316986e-03 -1.487416625022888184e-01 1.596230864524841309e-01 -3.950611054897308350e-01 -1.211780682206153870e-01 -3.073824644088745117e-01 -1.234312132000923157e-01 -2.541588619351387024e-02 1.458812691271305084e-02 -2.229977026581764221e-02 -7.355094701051712036e-02 -1.925472170114517212e-01 -3.248489201068878174e-01
-8.777274936437606812e-02 1.151837036013603210e-01 7.025018334388732910e-02 7.057797908782958984e-02 2.676117718219757080e-01 -1.992178522050380707e-02 9.973660856485366821e-02 -2.000560797750949860e-02 -2.191496044397354126e-01 -1.875930726528167725e-01 -1.707458794116973877e-01 1.789737045764923096e-01 4.004572704434394836e-02 -3.153545558452606201e-01 4.099694490432739258e-01 8.347046375274658203e-02 2.165695726871490479e-01 -5.195431411266326904e-02 -1.028018221259117126e-01 -2.192397043108940125e-02 -1.210131272673606873e-01 2.871110737323760986e-01 -9.759228676557540894e-02 1.931773684918880463e-02 -1.137459352612495422e-01 -1.520497947931289673e-01 -2.014917263295501471e-04 -7.451091078110039234e-04 1.949078775942325592e-02 -1.411750316619873047e-01 -1.715124845504760742e-01 -4.613506793975830078e-01
-2.106333151459693909e-02 -7.983265072107315063e-02 3.179804980754852295e-01 3.986707031726837158e-01 4.209026321768760681e-02 8.606009185314178467e-02 -3.967478498816490173e-02 -6.946506351232528687e-02 1.765128076076507568e-01 -2.111646831035614014e-01 -3.128409758210182190e-02 -4.925142601132392883e-02 2.815800905227661133e-01 -1.856307089328765869e-01 1.222345232963562012e-02 4.412055611610412598e-01 -1.671894937753677368e-01 -2.526235878467559814e-01 -3.197801485657691956e-02 -5.448551382869482040e-03 -1.464682072401046753e-01 2.002108842134475708e-01 -1.352995187044143677e-01 5.535085499286651611e-02 -2.345800697803497314e-01 1.096717547625303268e-02 -2.537539601325988770e-02 5.190945044159889221e-02 -2.242697030305862427e-02 -1.523336488753557205e-02 -3.070181310176849365e-01 2.518350630998611450e-02
1.489233691245317459e-02 -3.452695533633232117e-02 -2.230127155780792236e-02 1.150448992848396301e-01 -2.148830704391002655e-02 -3.244236856698989868e-02 -2.781960666179656982e-01 -1.207141950726509094e-01 -1.169454380869865417e-01 -2.707716226577758789e-01 -7.944804430007934570e-02 2.007464468479156494e-01 1.988724917173385620e-01 -2.312327325344085693e-01 -6.945722736418247223e-03 4.199353232979774475e-02 6.018567085266113281e-02 7.262137532234191895e-02 1.024100556969642639e-01 1.742495894432067871e-01 -1.430333703756332397e-01 6.646820902824401855e-02 -1.829566806554794312e-02 -1.033480018377304077e-01 1.176789999008178711e-01 -5.038953423500061035e-01 -2.061751633882522583e-01 -2.557436227798461914e-01 1.425854712724685669e-01 -1.346487253904342651e-01 -2.612447440624237061e-01 -3.080884814262390137e-01
-1.596921831369400024e-01 2.858412861824035645e-01 9.806963056325912476e-02 2.946903705596923828e-01 2.108971327543258667e-01 1.407828480005264282e-01 -3.212869763374328613e-01 -5.167374014854431152e-02 -4.358460009098052979e-02 -2.705785334110260010e-01 -1.458685658872127533e-02 1.122332289814949036e-01 9.389064460992813110e-02 -3.930915594100952148e-01 2.616598270833492279e-02 2.698505669832229614e-02 1.118563581258058548e-03 7.422913610935211182e-02 2.171510010957717896e-01 1.123365461826324463e-01 2.136163115501403809e-01 4.912782087922096252e-02 4.840058088302612305e-02 6.703574210405349731e-02 -2.021441608667373657e-02 1.145770922303199768e-01 1.483052968978881836e-01 1.861615031957626343e-01 2.066415268927812576e-03 2.495678812265396118e-01 -2.372487336397171021e-01 -2.540469169616699219e-01
-2.058942168951034546e-01 2.539829164743423462e-02 -4.471379518508911133e-02 6.356018036603927612e-02 -2.371158078312873840e-02 1.204281225800514221e-01 -1.336715370416641235e-01 -3.805707097053527832e-01 3.128571063280105591e-02 -8.602989464998245239e-02 1.282498538494110107e-01 1.673994809389114380e-01 6.030588969588279724e-02 -8.615494519472122192e-02 1.426578848622739315e-03 2.788428962230682373e-01 2.820299565792083740e-01 2.492347210645675659e-01 -1.126493439078330994e-01 -1.200926676392555237e-01 -1.280089020729064941e-01 -1.728194057941436768e-01 -4.555857479572296143e-01 1.562618464231491089e-01 1.261073648929595947e-01 -1.565943658351898193e-01 3.445907682180404663e-02 1.814932972192764282e-01 1.006900593638420105e-01 9.481987357139587402e-02 -2.989644408226013184e-01 -3.780614584684371948e-02
1.893958449363708496e-01 9.208448231220245361e-02 -6.498318165540695190e-02 -1.196323856711387634e-01 1.314343512058258057e-01 2.656223773956298828e-01 -5.332320928573608398e-02 -3.808615803718566895e-01 3.190515637397766113e-01 -4.004747048020362854e-02 1.269872188568115234e-01 2.424982190132141113e-01 1.937219351530075073e-01 -2.616436481475830078e-01 3.503144383430480957e-01 -4.376065917313098907e-03 2.579771913588047028e-03 1.836513727903366089e-01 9.945555776357650757e-02 -1.126432791352272034e-01 -1.837496310472488403e-01 8.605007082223892212e-02 -1.096650660037994385e-01 1.477000564336776733e-01 1.325728744268417358e-01 5.670402199029922485e-02 -1.233106702566146851e-01 -2.182106822729110718e-01 -9.002179652452468872e-02 -3.446216881275177002e-02 -2.139715701341629028e-01 -1.559469997882843018e-01
9.823950380086898804e-02 -6.351815164089202881e-02 -6.676006317138671875e-02 -7.113252580165863037e-02 2.092908620834350586e-01 -5.562810972332954407e-02 -1.289552450180053711e-01 -6.832614541053771973e-02 -4.792363941669464111e-02 1.916352361440658569e-01 6.149769574403762817e-02 7.818433642387390137e-02 1.944895237684249878e-01 -3.563807904720306396e-01 1.818255335092544556e-02 4.809192121028900146e-01 1.438237726688385010e-01 2.159848362207412720e-01 -1.084997653961181641e-01 1.216908618807792664e-01 -8.670605719089508057e-02 2.500358596444129944e-02 2.046684734523296356e-02 1.843867748975753784e-01 -1.499808020889759064e-02 -1.035099253058433533e-01 -2.134395986795425415e-01 5.733908712863922119e-02 1.128435134887695312e-01 -2.186946272850036621e-01 -4.508751034736633301e-01 5.595291405916213989e-02
7.060566544532775879e-02 -1.117792632430791855e-02 2.588581442832946777e-01 1.205240096896886826e-02 3.490578234195709229e-01 4.062422811985015869e-01 -2.703737616539001465e-01 -3.247106373310089111e-01 1.514565497636795044e-01 -3.313637524843215942e-02 1.527981609106063843e-01 1.153274103999137878e-01 -2.097580954432487488e-02 -1.185993403196334839e-01 8.143839985132217407e-02 -4.793330281972885132e-02 1.293882727622985840e-01 1.148359775543212891e-01 4.091518372297286987e-02 -1.448941826820373535e-01 2.622283697128295898e-01 -2.894787862896919250e-02 -3.333559334278106689e-01 1.092429459095001221e-01 1.274810433387756348e-01 2.175343967974185944e-02 -4.753573983907699585e-02 3.525814041495323181e-02 8.667737245559692383e-02 -1.413037627935409546e-01 -2.916461229324340820e-01 1.342285051941871643e-02
-1.814717799425125122e-01 3.186773359775543213e-01 1.922625154256820679e-01 3.514608135446906090e-03 8.499829471111297607e-02 -7.899255305528640747e-02 -3.559436500072479248e-01 -9.922210127115249634e-02 -9.935435838997364044e-03 -3.991067707538604736e-01 1.399742960929870605e-01 -7.624167948961257935e-02 4.239057004451751709e-02 -1.594624668359756470e-01 2.182642370462417603e-01 3.047468699514865875e-02 1.149107143282890320e-02 8.296915143728256226e-02 -1.015367135405540466e-01 -1.330897770822048187e-02 -1.533755809068679810e-01 4.736800864338874817e-02 -2.774864137172698975e-01 -6.205735355615615845e-02 2.270316779613494873e-01 -8.342038094997406006e-02 -3.205747008323669434e-01 -7.873234339058399200e-03 8.705315738916397095e-02 2.112247347831726074e-01 -1.501300632953643799e-01 -2.403332889080047607e-01
-1.384177058935165405e-01 -2.176570296287536621e-01 7.872572541236877441e-02 5.007464811205863953e-02 -1.863989979028701782e-02 2.706124484539031982e-01 -2.250812947750091553e-01 5.434418469667434692e-02 5.277194455265998840e-02 -6.462578475475311279e-02 -1.168459877371788025e-01 7.690306752920150757e-02 1.463444977998733521e-01 -2.993780970573425293e-01 3.483529984951019287e-01 1.435530483722686768e-01 -1.464277207851409912e-01 -5.039893463253974915e-02 -3.021535277366638184e-02 8.283341675996780396e-02 -1.280911862850189209e-01 1.482172906398773193e-01 2.472843974828720093e-02 -7.245616614818572998e-02 1.766952276229858398e-01 -5.223596096038818359e-01 -9.329782426357269287e-02 -4.898893530480563641e-04 1.759371310472488403e-01 -7.081902027130126953e-02 -2.208322733640670776e-01 -2.110060006380081177e-01
-1.529989242553710938e-01 -1.886017918586730957e-01 1.237166374921798706e-01 2.169297188520431519e-01 5.440855026245117188e-02 1.562059372663497925e-01 -2.499469220638275146e-01 -2.280127555131912231e-01 9.819879382848739624e-02 4.691881313920021057e-02 3.113562241196632385e-02 3.177329897880554199e-01 1.916742026805877686e-01 -5.106613636016845703e-01 2.349945306777954102e-01 -1.790942251682281494e-01 7.359808683395385742e-02 -5.793493613600730896e-02 7.884310930967330933e-02 7.113651186227798462e-02 6.288057565689086914e-02 1.018412336707115173e-01 -2.130799144506454468e-01 -1.004722192883491516e-01 5.574222654104232788e-02 -5.439581349492073059e-02 3.024086058139801025e-01 -6.211491301655769348e-02 -7.790391147136688232e-02 -5.600501969456672668e-02 -1.723506897687911987e-01 8.997010439634323120e-02
-2.491088360548019409e-01 -6.501772999763488770e-02 -1.943515837192535400e-01 -1.562940627336502075e-01 6.060420721769332886e-02 1.631305366754531860e-01 -3.015771508216857910e-02 -3.337512910366058350e-01 -1.030305549502372742e-01 1.388531457632780075e-02 1.073035132139921188e-02 1.035000532865524292e-01 9.798502922058105469e-02 -2.243249416351318359e-01 3.161714226007461548e-02 1.781874299049377441e-01 2.270879447460174561e-01 2.870213687419891357e-01 7.708250731229782104e-02 -2.296334803104400635e-01 -4.527602717280387878e-02 -6.279436498880386353e-02 -1.445719450712203979e-01 2.675935924053192139e-01 1.124097257852554321e-01 7.034807931631803513e-04 8.045422844588756561e-03 2.627957463264465332e-01 2.790440618991851807e-01 2.612982317805290222e-02 -4.039673209190368652e-01 3.009997999470215291e-05
1.943006366491317749e-01 2.719839513301849365e-01 -8.179186843335628510e-03 6.947194039821624756e-02 1.862924098968505859e-01 5.440884828567504883e-02 -2.702844887971878052e-02 -4.892454668879508972e-02 2.017720788717269897e-02 -5.215626955032348633e-02 -1.547467559576034546e-01 3.090207464993000031e-02 2.561060190200805664e-01 -2.707714140415191650e-01 1.155664995312690735e-01 3.819589316844940186e-01 9.328424930572509766e-02 2.822119742631912231e-03 5.194437503814697266e-02 2.031176835298538208e-01 1.122378837317228317e-02 -2.137717902660369873e-01 7.260327041149139404e-02 6.696141790598630905e-03 3.003429621458053589e-02 -1.983462423086166382e-01 7.648832979612052441e-04 4.172251094132661819e-03 2.965911924839019775e-01 -2.287409156560897827e-01 -4.817083775997161865e-01 2.543837297707796097e-03
-1.500748544931411743e-01 1.464839428663253784e-01 -1.487391442060470581e-01 -6.087287887930870056e-02 5.688152089715003967e-02 3.172803819179534912e-01 1.221167221665382385e-01 -3.037610277533531189e-02 2.078844606876373291e-01 -5.084296688437461853e-02 2.635904550552368164e-01 1.280730664730072021e-01 4.207260906696319580e-01 -2.549188137054443359e-01 1.000534445047378540e-01 1.465956270694732666e-01 -1.567352712154388428e-01 9.628429263830184937e-02 2.146140635013580322e-01 -1.675784140825271606e-01 -1.975785791873931885e-01 3.432858362793922424e-02 -1.266027688980102539e-01 -2.459146082401275635e-02 2.017346322536468506e-01 5.202854052186012268e-02 -1.262961924076080322e-01 -6.216227263212203979e-02 -2.733086645603179932e-01 4.527411982417106628e-02 -2.995586991310119629e-01 -1.036647856235504150e-01
-3.178874850273132324e-01 -9.395553916692733765e-02 -2.725604735314846039e-02 1.893163174390792847e-01 -1.115057524293661118e-02 1.341549754142761230e-01 -2.533331811428070068e-01 -7.819680124521255493e-02 2.299180477857589722e-01 2.078326791524887085e-02 1.578855812549591064e-01 9.385523200035095215e-02 2.124119848012924194e-01 -8.506094105541706085e-03 4.302624464035034180e-01 3.329141438007354736e-01 -9.627770632505416870e-02 1.540497988462448120e-01 7.154009491205215454e-02 -1.068562045693397522e-01 -7.647462189197540283e-02 -5.431835353374481201e-02 -5.968268588185310364e-02 4.042927324771881104e-01 -2.135819941759109497e-01 -9.589688479900360107e-02 -1.122343912720680237e-01 6.631751358509063721e-02 -9.792903810739517212e-02 1.345958560705184937e-02 -1.584726721048355103e-01 6.999352574348449707e-02
-1.431820690631866455e-01 2.355655729770660400e-01 -5.014066118746995926e-03 5.304798856377601624e-02 6.867008749395608902e-03 -4.615733399987220764e-02 -3.471572399139404297e-01 -2.679992020130157471e-01 -3.067759238183498383e-02 -8.747479319572448730e-02 2.316685318946838379e-01 -6.868037581443786621e-02 1.211963593959808350e-01 -1.973772794008255005e-01 -8.974534273147583008e-02 2.963982224464416504e-01 2.007871121168136597e-01 3.554344773292541504e-01 -4.854634031653404236e-02 -1.075806021690368652e-01 -1.093591526150703430e-01 -1.085127294063568115e-01 -4.590472877025604248e-01 6.588118523359298706e-02 4.900381714105606079e-02 -8.601050078868865967e-02 9.552665054798126221e-03 1.682023406028747559e-01 1.923904567956924438e-02 4.869171231985092163e-02 -1.812071651220321655e-01 -1.303004622459411621e-01
-2.410968542098999023e-01 -2.105568796396255493e-01 3.188400864601135254e-01 1.150507759302854538e-02 1.017275974154472351e-01 -6.697241961956024170e-02 -6.683146953582763672e-02 -7.471156306564807892e-03 -1.744959354400634766e-01 -5.942793563008308411e-02 -1.376927047967910767e-01 -7.716606557369232178e-02 2.415703982114791870e-01 -1.295952051877975464e-01 3.281609714031219482e-01 1.595763564109802246e-01 -9.781461954116821289e-02 4.635505378246307373e-01 -6.102264299988746643e-02 -9.591908007860183716e-02 -2.454729080200195312e-01 2.839266359806060791e-01 -1.242290362715721130e-01 1.873199492692947388e-01 -9.479993581771850586e-02 -4.575571045279502869e-02 1.967499256134033203e-01 5.934617482125759125e-03 -5.905526503920555115e-02 1.315451413393020630e-01 -9.369319677352905273e-02 -3.210432827472686768e-02
-1.008697524666786194e-01 -5.255207885056734085e-03 -2.270278781652450562e-01 -4.094394389539957047e-03 2.966211736202239990e-01 -1.956066340208053589e-01 -4.850461781024932861e-01 -1.453177183866500854e-01 1.645922660827636719e-02 -1.277364045381546021e-01 1.426020711660385132e-01 -6.384333223104476929e-02 1.815785914659500122e-01 -3.162888810038566589e-02 -1.422318220138549805e-01 2.456117272377014160e-01 5.093511193990707397e-02 1.594554185867309570e-01 2.633256018161773682e-01 -1.034293696284294128e-01 -1.351855844259262085e-01 -1.288563013076782227e-01 -2.309042364358901978e-01 1.209653466939926147e-01 -9.872096031904220581e-02 -1.396926194429397583e-01 2.178836166858673096e-01 9.822967648506164551e-02 2.637389581650495529e-03 4.392553493380546570e-02 -3.138482570648193359e-01 -4.873334243893623352e-02
-6.902080029249191284e-02 1.868365556001663208e-01 -6.453916430473327637e-02 1.123887952417135239e-03 7.720042765140533447e-02 1.159038618206977844e-01 -8.575089275836944580e-02 -2.686124145984649658e-01 1.018291190266609192e-01 -2.416781634092330933e-01 1.214987188577651978e-01 3.650644794106483459e-02 2.577427029609680176e-01 -1.666134595870971680e-01 3.091285228729248047e-01 2.056629061698913574e-01 -1.820444017648696899e-01 9.275164455175399780e-02 -1.897232793271541595e-02 3.455414772033691406e-01 -1.407199949026107788e-01 -1.257659588009119034e-02 1.134359836578369141e-01 3.101182878017425537e-01 9.287788718938827515e-02 1.259926259517669678e-01 1.613814383745193481e-01 -1.572149246931076050e-01 1.747189015150070190e-01 3.848618641495704651e-02 -2.754523158073425293e-01 -2.582535743713378906e-01
-2.086292803287506104e-01 -3.423720225691795349e-02 -1.143063828349113464e-01 -6.951701641082763672e-02 -1.324288845062255859e-01 -1.192685961723327637e-01 3.202189505100250244e-02 -1.090378537774085999e-01 8.995333313941955566e-02 -4.050395637750625610e-02 -3.059273958206176758e-02 7.319713383913040161e-02 2.457171380519866943e-01 -1.819526851177215576e-01 -2.199317794293165207e-03 2.987317144870758057e-01 2.206045240163803101e-01 3.115377724170684814e-01 -1.539979130029678345e-01 -4.120162874460220337e-02 7.297144085168838501e-02 2.483850121498107910e-01 -4.204234778881072998e-01 -4.138915799558162689e-03 -3.612827509641647339e-02 -1.986961215734481812e-01 1.609462350606918335e-01 1.722386032342910767e-01 2.013641148805618286e-01 -8.323428221046924591e-03 -3.341836929321289062e-01 -1.743333339691162109e-01
2.436162531375885010e-01 1.970956772565841675e-01 1.994604915380477905e-01 4.594146832823753357e-02 -2.050334587693214417e-02 9.259238839149475098e-02 1.189209222793579102e-01 2.985205501317977905e-02 1.928316205739974976e-01 -7.694751769304275513e-02 -2.132920548319816589e-02 6.582640111446380615e-02 4.545126557350158691e-01 -2.538112699985504150e-01 1.418593823909759521e-01 3.237192332744598389e-01 4.463307559490203857e-02 3.412290811538696289e-01 1.707906126976013184e-01 3.542475029826164246e-02 -1.441323906183242798e-01 8.445343375205993652e-02 1.302383933216333389e-02 9.764716774225234985e-02 1.481696367263793945e-01 -2.760936021804809570e-01 6.648893654346466064e-02 1.347111631184816360e-02 -1.112821623682975769e-01 -2.000468969345092773e-01 -2.242859303951263428e-01 1.064939424395561218e-02
-1.693786531686782837e-01 -1.862290948629379272e-01 1.440882831811904907e-01 1.939918100833892822e-02 1.925781369209289551e-02 2.912880480289459229e-01 -3.182805180549621582e-01 -1.350784599781036377e-01 1.519688367843627930e-01 2.528120391070842743e-02 1.601161994040012360e-02 1.798563748598098755e-01 1.370981633663177490e-01 -4.178426563739776611e-01 2.181577235460281372e-01 4.849062114953994751e-02 1.764510124921798706e-01 1.113081946969032288e-01 -1.241748109459877014e-01 1.306640058755874634e-01 -1.824647746980190277e-02 2.166887558996677399e-02 -4.561805129051208496e-01 -1.650847494602203369e-01 7.071909308433532715e-02 1.722387373447418213e-01 -3.076567500829696655e-02 -1.633114069700241089e-01 -1.287040859460830688e-01 -4.655805230140686035e-02 -1.082765087485313416e-01 7.835122942924499512e-02
-2.192182391881942749e-01 2.554588913917541504e-01 8.150362223386764526e-02 5.004208162426948547e-02 1.348024308681488037e-01 4.285116493701934814e-02 2.979468926787376404e-02 -1.025112792849540710e-01 1.405010521411895752e-01 -2.625716663897037506e-02 -1.965375840663909912e-01 3.877103328704833984e-01 1.611821055412292480e-01 -4.497612118721008301e-01 2.549459412693977356e-02 2.287911474704742432e-01 1.858715116977691650e-01 1.731234043836593628e-01 2.482834644615650177e-02 -1.190680116415023804e-01 1.962457597255706787e-02 2.342438846826553345e-01 3.005856834352016449e-02 -2.945320680737495422e-02 7.703905925154685974e-03 1.179244294762611389e-01 1.190708577632904053e-01 -1.914596408605575562e-01 -2.647594511508941650e-01 -1.769782304763793945e-01 -7.057351619005203247e-02 -2.189903706312179565e-01
4.429838806390762329e-02 1.668406873941421509e-01 1.945777237415313721e-01 -2.321416735649108887e-01 -4.375250078737735748e-03 1.803167313337326050e-01 -9.469281882047653198e-02 -7.914528995752334595e-02 -5.241186171770095825e-02 -3.298561573028564453e-01 2.120299488306045532e-01 3.039214909076690674e-01 8.652897179126739502e-02 -3.801914155483245850e-01 3.244736194610595703e-01 5.570697411894798279e-02 5.063675343990325928e-02 1.508769243955612183e-01 8.176436275243759155e-02 -2.163125723600387573e-01 -1.108595654368400574e-01 2.023642510175704956e-01 -1.821632832288742065e-01 4.888129979372024536e-02 -2.298491746187210083e-01 -1.355548799037933350e-01 -5.487060546875000000e-02 7.923812419176101685e-02 1.242113336920738220e-01 -4.602863639593124390e-02 4.121639579534530640e-02 -2.324473708868026733e-01
4.485164582729339600e-02 3.308502435684204102e-01 6.524668633937835693e-02 1.292312331497669220e-02 3.287822008132934570e-01 9.610106050968170166e-02 -1.210730895400047302e-01 -1.311714947223663330e-01 -7.159220427274703979e-02 -1.194181293249130249e-01 -1.732886582612991333e-01 4.954282045364379883e-01 2.884515523910522461e-01 -1.603581756353378296e-01 1.238889917731285095e-01 1.988544501364231110e-02 -8.909346163272857666e-02 1.228674501180648804e-01 2.205002866685390472e-02 -4.545715823769569397e-02 1.945893615484237671e-01 -4.505433887243270874e-02 -1.201308220624923706e-01 -3.403908386826515198e-02 2.037338353693485260e-02 3.359363600611686707e-02 -8.371140807867050171e-02 1.154466569423675537e-01 -1.544959843158721924e-01 -2.071793824434280396e-01 -1.763812899589538574e-01 -3.384139239788055420e-01
-3.618128597736358643e-01 -1.505945175886154175e-01 -1.069603264331817627e-01 -1.051867455244064331e-01 2.018292248249053955e-02 2.330019772052764893e-01 -1.405137628316879272e-01 -2.091793715953826904e-02 5.303493142127990723e-02 -1.281537860631942749e-01 4.844238981604576111e-02 2.595708370208740234e-01 2.079308480024337769e-01 -4.989183843135833740e-01 -1.111089438199996948e-01 -4.229596350342035294e-03 8.045875281095504761e-02 -7.155213505029678345e-02 1.602295339107513428e-01 3.517140820622444153e-02 -1.386214941740036011e-01 -7.357067894190549850e-03 -4.031714797019958496e-01 -9.015488624572753906e-02 2.959535717964172363e-01 -5.926320794969797134e-03 1.403256505727767944e-01 -1.109124571084976196e-01 -1.012075040489435196e-02 -7.533121109008789062e-02 -1.056104153394699097e-02 3.996339812874794006e-02
4.379939287900924683e-02 6.980127841234207153e-02 3.816705346107482910e-01 3.006142936646938324e-02 2.448262125253677368e-01 -4.568781703710556030e-02 -1.310411691665649414e-01 -1.236899048089981079e-01 3.927468508481979370e-02 -4.156074523925781250e-01 -1.348108053207397461e-01 7.651576399803161621e-02 1.112292036414146423e-01 -4.552521929144859314e-02 3.848678618669509888e-02 -2.303115092217922211e-02 -5.062321573495864868e-02 7.011914253234863281e-02 1.405273377895355225e-01 1.299555450677871704e-01 -4.810895305126905441e-03 -1.747408658266067505e-01 -3.517044782638549805e-01 4.864552989602088928e-03 -2.899053096771240234e-01 -2.050572186708450317e-01 -5.168853700160980225e-02 -1.664516925811767578e-01 5.344008561223745346e-03 4.006786644458770752e-02 -3.087274730205535889e-01 -2.925187349319458008e-01
3.553272038698196411e-02 2.172053009271621704e-01 -1.640903577208518982e-02 5.481312423944473267e-02 7.679755240678787231e-02 2.496666461229324341e-01 -6.667421758174896240e-02 1.951556801795959473e-01 1.875446438789367676e-01 -2.485995292663574219e-01 -1.298470795154571533e-01 -1.009908542037010193e-01 4.032236039638519287e-01 -1.299777328968048096e-01 4.662840068340301514e-02 3.006508350372314453e-01 2.293339222669601440e-01 2.143587768077850342e-01 1.401344537734985352e-01 -3.946452215313911438e-02 2.091729268431663513e-02 4.873698949813842773e-02 1.087781861424446106e-01 8.580366522073745728e-02 6.113839149475097656e-02 -2.200194299221038818e-01 1.918863356113433838e-01 -6.827897578477859497e-02 -1.983649730682373047e-01 -1.948430985212326050e-01 -3.195801079273223877e-01 -1.631591320037841797e-01
-1.596780717372894287e-01 7.775417715311050415e-02 6.369684636592864990e-02 -2.026586681604385376e-01 2.019390165805816650e-01 2.984440922737121582e-01 -2.440160661935806274e-01 -1.199570745229721069e-01 2.685189843177795410e-01 -1.141916364431381226e-01 -5.626221653074026108e-03 5.155492690391838551e-04 2.245599776506423950e-01 -2.170502096414566040e-01 1.159949675202369690e-01 -1.044055074453353882e-01 -2.301810532808303833e-01 6.336764991283416748e-02 -7.880914211273193359e-02 -1.254730820655822754e-01 1.006744131445884705e-01 -1.370749324560165405e-01 -3.587456047534942627e-01 -3.060898510739207268e-03 2.522436678409576416e-01 6.900268793106079102e-02 2.261721193790435791e-01 5.726316198706626892e-02 -1.242985352873802185e-01 -1.746542602777481079e-01 -3.146916329860687256e-01 -8.993446081876754761e-02
-1.653065904974937439e-02 3.006192743778228760e-01 1.066257581114768982e-01 -1.801358722150325775e-02 1.004686206579208374e-01 3.821733966469764709e-02 -2.710818052291870117e-01 -1.825547218322753906e-01 -2.942508757114410400e-01 -1.956501752138137817e-01 -2.002373635768890381e-01 2.878182567656040192e-02 4.017906188964843750e-01 -5.608941614627838135e-02 9.897899627685546875e-02 1.074547916650772095e-01 -1.882961988449096680e-01 2.095337659120559692e-01 1.926805675029754639e-01 1.276156455278396606e-01 1.599468141794204712e-01 1.551253199577331543e-01 -2.636092305183410645e-01 9.682425111532211304e-02 7.354056835174560547e-02 8.091349899768829346e-02 2.399118058383464813e-02 -2.512421607971191406e-01 -8.221223205327987671e-02 2.286877110600471497e-02 -1.999739408493041992e-01 -2.082694470882415771e-01
-1.191001608967781067e-01 6.402358412742614746e-02 -1.397360954433679581e-02 3.441493213176727295e-02 1.799119710922241211e-01 8.339606970548629761e-02 -4.995067790150642395e-02 -1.932850331068038940e-01 2.251576483249664307e-01 -2.481290698051452637e-01 -3.201355040073394775e-02 1.560783386230468750e-02 1.882304400205612183e-01 -1.423958241939544678e-01 1.103890612721443176e-01 3.293530941009521484e-01 -4.280442371964454651e-02 -2.005353868007659912e-01 3.753774166107177734e-01 -9.017812460660934448e-02 -1.848832666873931885e-01 7.592979073524475098e-02 -2.638894319534301758e-01 -6.507080793380737305e-02 4.517125189304351807e-01 1.605107262730598450e-02 -1.905816979706287384e-02 -1.180817633867263794e-01 -4.583556205034255981e-02 -2.499249577522277832e-01 -1.225315704941749573e-01 -9.037956595420837402e-02
-1.349781900644302368e-01 1.573857665061950684e-01 3.591035902500152588e-01 7.313312590122222900e-02 1.806180477142333984e-01 -1.718536168336868286e-01 3.566073998808860779e-02 2.001658827066421509e-01 1.567460894584655762e-01 1.828618049621582031e-01 9.027296304702758789e-02 9.481920860707759857e-03 2.060036063194274902e-01 -9.663945436477661133e-02 1.150374114513397217e-01 3.381859660148620605e-01 2.846966087818145752e-01 2.260032296180725098e-02 -2.113256156444549561e-01 3.648983314633369446e-02 -1.904935389757156372e-01 1.920609772205352783e-01 -1.670193821191787720e-01 2.439554482698440552e-01 2.590773068368434906e-02 -2.768584787845611572e-01 2.183559536933898926e-02 1.014871746301651001e-01 -1.661555767059326172e-01 3.383742645382881165e-03 -2.626924514770507812e-01 -2.688003331422805786e-02
-1.074420940130949020e-02 2.605770230293273926e-01 1.360587477684020996e-01 7.811705023050308228e-02 -1.837264299392700195e-01 1.356580257415771484e-01 -2.912131547927856445e-01 -7.366505265235900879e-02 -1.489819120615720749e-02 -3.705725669860839844e-01 1.405309587717056274e-01 2.064601033926010132e-01 3.099156618118286133e-01 -1.102631390094757080e-01 4.268133044242858887e-01 1.206773445010185242e-01 1.373920440673828125e-01 -2.195907989516854286e-03 6.964648514986038208e-02 2.065487653017044067e-01 -7.246581465005874634e-02 -1.654595434665679932e-01 -5.606637895107269287e-02 1.222424022853374481e-02 2.489467412233352661e-01 4.213237203657627106e-03 -6.839569658041000366e-02 1.100913248956203461e-02 3.802863880991935730e-02 1.397206075489521027e-02 -1.378480941057205200e-01 -2.652743160724639893e-01
1.194338575005531311e-01 1.648508757352828979e-01 9.265678375959396362e-02 -2.736579477787017822e-01 1.648288816213607788e-01 1.469691395759582520e-01 -7.693456858396530151e-02 4.183622822165489197e-02 -7.583334110677242279e-03 -4.222877025604248047e-01 1.230035349726676941e-01 2.810552120208740234e-01 9.611418843269348145e-02 -2.736431360244750977e-01 2.175526767969131470e-01 1.594686657190322876e-01 8.183585107326507568e-02 -1.965687051415443420e-02 -1.114991083741188049e-01 -4.197791963815689087e-02 -4.706380143761634827e-02 2.882558107376098633e-01 -2.452257871627807617e-01 -1.118507012724876404e-01 -1.604977101087570190e-01 -3.305969238281250000e-01 2.793144248425960541e-02 9.273312240839004517e-02 1.813236773014068604e-01 -1.430348157882690430e-01 5.513900890946388245e-03 -1.106010377407073975e-01
-1.623284071683883667e-01 -1.538381539285182953e-02 -5.239444226026535034e-02 8.558740466833114624e-02 7.792154699563980103e-02 7.314737886190414429e-02 1.969728022813796997e-01 -3.708412349224090576e-01 4.759354889392852783e-02 -1.302995532751083374e-01 -1.116490066051483154e-01 -1.010958999395370483e-01 -9.570494294166564941e-02 -3.193913698196411133e-01 1.178120672702789307e-01 2.164186090230941772e-01 1.490721106529235840e-01 2.726467251777648926e-01 2.443103492259979248e-02 -2.247399985790252686e-01 -2.114671915769577026e-01 -1.754927784204483032e-01 -2.220935076475143433e-01 1.815132498741149902e-01 1.691468618810176849e-02 -1.747509986162185669e-01 -3.028280101716518402e-03 1.426109373569488525e-01 3.321876823902130127e-01 -7.253899425268173218e-02 -2.186007350683212280e-01 -2.043592780828475952e-01
-2.133397161960601807e-01 3.309538960456848145e-01 3.132011592388153076e-01 -1.196299493312835693e-01 3.009021878242492676e-01 4.715725779533386230e-02 -1.551818847656250000e-01 -2.218074351549148560e-02 7.666061073541641235e-02 -1.575818806886672974e-01 1.287632137537002563e-01 3.449787199497222900e-02 2.503770589828491211e-01 -7.185765355825424194e-02 5.794509127736091614e-02 1.348594576120376587e-01 1.179573610424995422e-01 3.187243938446044922e-01 -3.021581284701824188e-02 7.499529421329498291e-02 1.384161114692687988e-01 2.206655740737915039e-01 9.889031201601028442e-02 -6.452874094247817993e-02 7.336004078388214111e-02 7.759188860654830933e-02 -2.911343239247798920e-02 1.448345780372619629e-01 5.790622904896736145e-02 2.601751387119293213e-01 -2.212908565998077393e-01 -3.467873930931091309e-01
-3.034447729587554932e-01 -5.748475715517997742e-02 5.157993733882904053e-02 -4.026153385639190674e-01 2.912504971027374268e-01 1.054242476820945740e-01 -5.440602824091911316e-02 -1.056268345564603806e-02 2.473526895046234131e-01 -1.564162224531173706e-01 1.319644004106521606e-01 -2.645169757306575775e-02 1.608269810676574707e-01 -3.314726650714874268e-01 2.207030914723873138e-02 2.631214559078216553e-01 -1.706240624189376831e-01 4.783982876688241959e-03 5.514270812273025513e-02 1.445359736680984497e-01 1.132084280252456665e-01 2.080314606428146362e-01 1.514939367771148682e-01 -1.816095411777496338e-01 7.533997297286987305e-03 -7.157143950462341309e-02 1.030911281704902649e-01 -3.117035329341888428e-02 6.330313533544540405e-02 -6.512645632028579712e-02 -3.353433012962341309e-01 -1.704304814338684082e-01
-2.750570513308048248e-02 -8.303031325340270996e-02 2.138718515634536743e-01 3.146591186523437500e-01 -1.693024416454136372e-03 8.837667107582092285e-02 -1.036268174648284912e-01 -4.193412140011787415e-02 -1.049110516905784607e-01 5.756127834320068359e-02 -1.085274107754230499e-02 7.593715935945510864e-02 2.373725324869155884e-01 -1.059925854206085205e-01 7.500861305743455887e-03 8.968556672334671021e-02 2.364012151956558228e-01 1.262718290090560913e-01 3.847433626651763916e-02 -4.109540581703186035e-02 5.407449323683977127e-03 6.635654717683792114e-02 -3.823267221450805664e-01 4.548792839050292969e-01 1.291600763797760010e-01 -1.578039526939392090e-01 1.914542764425277710e-01 3.324681818485260010e-01 1.073972508311271667e-01 -1.357879787683486938e-01 -2.622869312763214111e-01 1.064995229244232178e-01
-2.969767898321151733e-02 8.927888423204421997e-02 3.312435448169708252e-01 -2.154942136257886887e-03 2.623967826366424561e-01 8.018396049737930298e-02 -2.075377404689788818e-01 -6.154275313019752502e-02 1.659432798624038696e-02 -3.211493790149688721e-01 -1.844920450821518898e-03 1.166680753231048584e-01 1.753551065921783447e-01 -2.609188854694366455e-01 4.629534855484962463e-02 1.047192364931106567e-01 -1.432642936706542969e-01 -6.737783551216125488e-02 -2.923793196678161621e-01 9.463902562856674194e-02 -4.607545211911201477e-02 -1.696000248193740845e-01 -1.369091868400573730e-01 -3.335383832454681396e-01 9.484235942363739014e-02 -2.422158271074295044e-01 -6.856949627399444580e-02 2.130637876689434052e-02 6.208089739084243774e-02 1.293754726648330688e-01 -2.684289216995239258e-01 -2.906260192394256592e-01
-2.131006419658660889e-01 -3.360378032084554434e-04 3.618981540203094482e-01 -1.773759350180625916e-02 1.080222278833389282e-01 3.637068867683410645e-01 -1.431908756494522095e-01 -2.426606602966785431e-02 8.902588486671447754e-02 -7.896991819143295288e-02 1.429754793643951416e-01 -1.411566585302352905e-01 1.807968616485595703e-01 -4.223432391881942749e-02 2.103011906147003174e-01 2.514495253562927246e-01 6.371869891881942749e-02 2.004217915236949921e-02 -1.630087345838546753e-01 5.508172512054443359e-02 1.250014752149581909e-01 5.623645707964897156e-02 -3.371369838714599609e-01 -2.306365035474300385e-02 4.094958901405334473e-01 1.829902976751327515e-01 2.026465162634849548e-02 -2.307837270200252533e-02 4.173849150538444519e-02 -2.198745012283325195e-01 -2.041204720735549927e-01 2.981601469218730927e-02
-2.178677469491958618e-01 -3.375061452388763428e-01 7.212488353252410889e-02 -2.320425063371658325e-01 2.702003717422485352e-01 1.343609988689422607e-01 -2.041619271039962769e-01 -1.203334331512451172e-01 2.728756666183471680e-01 -3.236646950244903564e-01 -5.455766618251800537e-02 6.718908250331878662e-02 -1.365779489278793335e-01 -2.173842042684555054e-01 3.715161606669425964e-02 1.785107702016830444e-01 6.492597609758377075e-02 1.990781351923942566e-02 -9.143778122961521149e-03 4.864890128374099731e-02 3.159723058342933655e-02 2.485168129205703735e-01 -1.484836339950561523e-01 -6.826240569353103638e-02 -7.068834733217954636e-03 -1.942848563194274902e-01 4.920041561126708984e-02 -2.215431034564971924e-01 2.075066417455673218e-01 8.733589202165603638e-02 -3.090467751026153564e-01 -1.202669590711593628e-01
-1.963451355695724487e-01 1.075279619544744492e-02 2.759613394737243652e-01 -1.612828522920608521e-01 1.617207378149032593e-01 2.858285307884216309e-01 -1.238325089216232300e-01 6.143766641616821289e-02 1.233507692813873291e-01 -1.482437103986740112e-01 -2.907918989658355713e-01 -4.920636117458343506e-02 3.968890011310577393e-02 -2.150049805641174316e-01 1.639004796743392944e-01 8.263298869132995605e-02 -6.052052602171897888e-02 -6.567011773586273193e-02 1.237219348549842834e-01 -6.798437237739562988e-02 1.816815286874771118e-01 9.857988357543945312e-02 3.077727928757667542e-02 4.235552847385406494e-01 -7.599512487649917603e-02 -1.583901047706604004e-01 8.754760771989822388e-02 -1.066533029079437256e-01 -2.708811871707439423e-02 -2.352412790060043335e-01 -1.679052561521530151e-01 -3.760259747505187988e-01
-4.064786061644554138e-02 -7.131338864564895630e-02 1.809755265712738037e-01 -3.012398444116115570e-02 4.404223263263702393e-01 4.410804510116577148e-01 -1.075299978256225586e-01 -4.908302724361419678e-01 1.146295741200447083e-01 -1.853124499320983887e-01 -1.174560654908418655e-02 9.508527815341949463e-02 1.827711910009384155e-01 -2.305014431476593018e-01 -5.303885042667388916e-02 3.836359130218625069e-03 -3.265922516584396362e-02 1.112991347908973694e-01 1.628005057573318481e-01 -7.404291536659002304e-03 -7.707934081554412842e-02 -8.892166614532470703e-02 -1.700001955032348633e-01 6.165545433759689331e-02 -2.375916577875614166e-03 -8.849399536848068237e-02 -1.796420849859714508e-02 -2.487927488982677460e-02 1.842982769012451172e-01 -7.083205878734588623e-02 -1.880798786878585815e-01 5.366079881787300110e-02
-1.152737885713577271e-01 -7.325585931539535522e-02 3.298927843570709229e-01 -6.793873850256204605e-03 2.018632590770721436e-01 2.325020432472229004e-01 -2.907646596431732178e-01 -1.228068619966506958e-01 1.599877774715423584e-01 4.261412471532821655e-02 -1.024115714244544506e-03 -1.280652135610580444e-01 -4.857967048883438110e-02 -1.766790598630905151e-01 2.126860767602920532e-01 3.433552980422973633e-01 1.731624454259872437e-01 -5.431666597723960876e-02 -2.266595512628555298e-02 -1.855573505163192749e-01 1.995475590229034424e-01 1.333670765161514282e-01 -2.971816956996917725e-01 3.022965788841247559e-02 3.807779848575592041e-01 6.833228468894958496e-02 -8.794795721769332886e-02 1.720756143331527710e-01 4.699126258492469788e-02 -1.227943003177642822e-01 -8.452881872653961182e-02 -1.066108271479606628e-01
-1.319740861654281616e-01 4.869143478572368622e-03 -5.877661705017089844e-02 3.903936222195625305e-02 8.943542838096618652e-02 3.113255079369992018e-04 -1.201000735163688660e-01 -3.791944980621337891e-01 2.363072931766510010e-01 -2.171326130628585815e-01 -3.627076447010040283e-01 7.212986052036285400e-02 1.058750376105308533e-01 -3.662985563278198242e-01 -8.804623782634735107e-02 3.316728472709655762e-01 -6.231973413378000259e-03 -4.157371073961257935e-02 7.986622303724288940e-02 -3.124374523758888245e-02 3.095184266567230225e-01 1.146578565239906311e-01 1.168384924530982971e-01 2.081261575222015381e-01 -6.140404194593429565e-02 -2.103434056043624878e-01 5.958906561136245728e-02 1.035832315683364868e-01 5.229717586189508438e-03 4.066942632198333740e-02 -2.453804761171340942e-01 9.619058668613433838e-02
-1.991035491228103638e-01 1.013355180621147156e-01 -2.490520477294921875e-03 1.262242496013641357e-01 -1.161004975438117981e-01 2.630222141742706299e-01 4.520667716860771179e-02 -6.920293718576431274e-02 -1.430069096386432648e-02 -2.092879116535186768e-01 -1.388618443161249161e-02 8.738543838262557983e-02 4.555157423019409180e-01 -1.525826752185821533e-01 2.509825229644775391e-01 2.793141305446624756e-01 2.892047762870788574e-01 1.209411174058914185e-01 -2.952096164226531982e-01 1.093576569110155106e-02 -6.855263561010360718e-02 6.215784326195716858e-02 -2.730426788330078125e-01 1.838695406913757324e-01 2.733352594077587128e-02 -1.154447719454765320e-01 8.945474028587341309e-02 2.188711315393447876e-01 -3.940803185105323792e-02 -5.420542787760496140e-03 -8.718639612197875977e-02 1.985314786434173584e-01
-9.501083195209503174e-02 -8.990731090307235718e-02 3.679621815681457520e-01 -1.087208986282348633e-01 1.613808423280715942e-01 -4.471429437398910522e-02 -2.270849943161010742e-01 -3.464342653751373291e-02 -4.984020441770553589e-02 -2.119264006614685059e-01 -9.621125459671020508e-02 -1.650535613298416138e-01 3.242927491664886475e-01 -1.841145306825637817e-01 6.314519792795181274e-02 -2.604542300105094910e-02 1.452696770429611206e-01 1.599230058491230011e-02 4.028660058975219727e-02 -1.668321937322616577e-01 -1.849079430103302002e-01 -1.164415627717971802e-01 -1.962160915136337280e-01 -1.849442720413208008e-01 2.979900315403938293e-02 -2.768606133759021759e-02 2.479046732187271118e-01 1.511379927396774292e-01 5.368332192301750183e-02 -8.721005916595458984e-02 -2.308984398841857910e-01 -4.541048705577850342e-01
-1.836164854466915131e-02 -4.770419746637344360e-02 2.440651655197143555e-01 -2.184813842177391052e-02 3.377400040626525879e-01 3.335830867290496826e-01 -2.370795607566833496e-01 -1.545146554708480835e-01 -6.658364087343215942e-02 1.638422310352325439e-01 -3.741805208846926689e-03 1.625385731458663940e-01 3.243564367294311523e-01 -7.857628911733627319e-02 -8.145912736654281616e-02 3.517133593559265137e-01 -3.157086670398712158e-02 -7.031508535146713257e-02 6.967458873987197876e-02 -2.337574362754821777e-01 1.695750057697296143e-01 -2.044509202241897583e-01 -1.254826318472623825e-02 1.668812185525894165e-01 1.821444481611251831e-01 -7.769376039505004883e-02 -1.890777237713336945e-02 -1.894504725933074951e-01 2.117126137018203735e-01 -1.442917585372924805e-01 -1.637811213731765747e-01 -2.357492223381996155e-02
4.188181459903717041e-02 3.876087069511413574e-01 1.091397274285554886e-02 1.574317812919616699e-01 3.159187436103820801e-01 1.120607182383537292e-01 -9.836281090974807739e-02 1.117536984384059906e-02 1.150849163532257080e-01 -2.063439600169658661e-02 -3.237588107585906982e-01 -1.450847927480936050e-02 2.714074403047561646e-02 -3.205620050430297852e-01 1.872192174196243286e-01 3.054579496383666992e-01 2.584721148014068604e-01 1.273199170827865601e-01 -9.320890903472900391e-02 -2.464117854833602905e-01 1.486520320177078247e-01 1.005598977208137512e-01 -8.534560352563858032e-02 -4.913227632641792297e-02 -4.397210106253623962e-02 3.939613699913024902e-02 2.404148876667022705e-01 -1.121709942817687988e-01 2.859150618314743042e-02 1.892021596431732178e-01 -1.676250994205474854e-01 -1.321881264448165894e-01
-2.353168576955795288e-01 1.228832677006721497e-01 1.578914374113082886e-01 1.765034198760986328e-01 1.080527454614639282e-01 8.948436379432678223e-02 -1.103140506893396378e-02 2.101190015673637390e-02 -2.485812157392501831e-01 -3.476106226444244385e-01 -9.958091378211975098e-02 -1.072266921401023865e-01 2.857388556003570557e-01 -3.303942382335662842e-01 2.002408057451248169e-01 -1.437962241470813751e-02 -7.985899597406387329e-02 -5.479002743959426880e-02 -2.122654952108860016e-02 -3.400242328643798828e-02 1.082881465554237366e-01 -6.689633429050445557e-02 -3.739408403635025024e-02 -1.178724244236946106e-01 1.784735941328108311e-03 1.127275824546813965e-02 -1.745936227962374687e-03 1.142329722642898560e-01 2.132835090160369873e-01 -1.547443866729736328e-01 -2.493662685155868530e-01 -4.803800880908966064e-01
-4.240361973643302917e-02 -1.529628187417984009e-01 6.235416606068611145e-02 3.321729004383087158e-01 1.469529122114181519e-01 1.285294890403747559e-01 -3.195308148860931396e-02 6.235357373952865601e-02 2.712971903383731842e-02 -6.697912514209747314e-02 3.665400668978691101e-02 5.286758020520210266e-02 4.568884372711181641e-01 -8.412057906389236450e-02 1.359269022941589355e-01 1.958220899105072021e-01 4.764978215098381042e-02 1.553150266408920288e-01 4.348624348640441895e-01 -1.515537202358245850e-01 -2.711488492786884308e-02 2.870765626430511475e-01 -3.585233092308044434e-01 -1.611096709966659546e-01 -1.012740582227706909e-01 -1.492744311690330505e-02 1.260151714086532593e-02 -2.459615468978881836e-02 -3.201968967914581299e-02 -1.682561486959457397e-01 -8.745136111974716187e-02 -1.058793291449546814e-01
9.751040488481521606e-02 3.448982536792755127e-01 2.144639380276203156e-02 5.856324452906847000e-03 1.186198815703392029e-01 2.909093722701072693e-02 -4.667767509818077087e-02 -5.132709443569183350e-02 1.036316007375717163e-01 -8.371837437152862549e-02 -1.933524012565612793e-01 3.907802049070596695e-03 1.322682946920394897e-01 -6.132232025265693665e-03 2.408229410648345947e-01 3.425265848636627197e-01 9.772557020187377930e-02 6.373157352209091187e-02 1.516551375389099121e-01 7.221671193838119507e-02 -1.420354992151260376e-01 -9.534198790788650513e-02 6.417372822761535645e-02 -1.318105608224868774e-01 -4.877588525414466858e-02 -2.151377201080322266e-01 1.549132019281387329e-01 1.087660267949104309e-01 1.366368234157562256e-01 -3.174821138381958008e-01 -5.451170206069946289e-01 -9.807925671339035034e-02
-1.996858417987823486e-01 1.844878494739532471e-01 3.209297731518745422e-02 2.725539505481719971e-01 3.282287716865539551e-01 8.341814577579498291e-02 -1.160700172185897827e-01 1.925968825817108154e-01 1.983138173818588257e-02 1.744187176227569580e-01 -1.843807846307754517e-01 6.280735135078430176e-02 4.029916524887084961e-01 -2.496104687452316284e-01 1.098206117749214172e-01 2.388975620269775391e-01 3.499802947044372559e-02 1.137599200010299683e-01 -1.482537984848022461e-01 1.204381044954061508e-02 1.205916628241539001e-01 3.362989053130149841e-02 -5.613369867205619812e-02 -1.367719620466232300e-01 2.143662124872207642e-01 -1.053803786635398865e-01 2.065722048282623291e-01 -2.272950857877731323e-01 -5.807768926024436951e-02 1.969065070152282715e-01 -7.471656799316406250e-02 -2.235558778047561646e-01
-4.188894033432006836e-01 1.931506581604480743e-02 -2.441284433007240295e-02 2.011135965585708618e-01 1.617507934570312500e-01 -1.615462005138397217e-01 -1.868517100811004639e-01 -2.673024870455265045e-02 1.160829812288284302e-01 -6.330145150423049927e-02 -9.276313334703445435e-02 -3.711789846420288086e-02 4.109728038311004639e-01 -5.895964801311492920e-02 2.657651901245117188e-01 2.210475951433181763e-01 4.432711750268936157e-02 1.939455866813659668e-01 -1.620084345340728760e-01 -1.893243491649627686e-01 -1.243740320205688477e-02 2.386810816824436188e-02 -1.979623138904571533e-01 1.648690253496170044e-01 -2.213913798332214355e-01 -3.087500631809234619e-01 1.786791235208511353e-01 1.609581559896469116e-01 -1.217232085764408112e-02 -2.157056145370006561e-02 -6.125554442405700684e-02 2.426022477447986603e-02
-1.724563837051391602e-01 -1.103753298521041870e-01 3.010040521621704102e-01 -2.799620106816291809e-02 2.035593800246715546e-02 8.115558326244354248e-02 -7.215055171400308609e-03 -2.464449778199195862e-02 1.108571738004684448e-01 -3.508048951625823975e-01 -1.691105514764785767e-01 -5.464711040258407593e-02 3.958219587802886963e-01 -1.472259163856506348e-01 2.164122015237808228e-01 1.085893251001834869e-02 5.915502458810806274e-02 -2.290714085102081299e-01 1.000897437334060669e-01 -1.484574377536773682e-01 -1.474421322345733643e-01 -4.585062339901924133e-02 -3.057990968227386475e-01 -1.080249696969985962e-01 -8.205888792872428894e-03 -4.278539121150970459e-02 1.671546697616577148e-01 -1.013327017426490784e-01 7.490535080432891846e-02 3.375173732638359070e-02 -2.391123175621032715e-01 -3.817094862461090088e-01
-2.390332818031311035e-01 -4.110641032457351685e-02 -1.573015749454498291e-01 2.645295262336730957e-01 -5.282692611217498779e-02 -4.162288270890712738e-03 -1.698784530162811279e-01 -3.896684944629669189e-01 -5.058660358190536499e-02 -3.960415197070688009e-04 3.419658914208412170e-02 -3.289157152175903320e-02 1.919081783853471279e-03 -1.523019522428512573e-01 1.248462032526731491e-02 3.179534971714019775e-01 2.228688746690750122e-01 2.022646963596343994e-01 -2.513942122459411621e-01 -9.144230186939239502e-02 -4.535432904958724976e-02 -5.053471773862838745e-02 -3.582455515861511230e-01 2.186933457851409912e-01 1.563707888126373291e-01 -1.946205496788024902e-01 4.965990036725997925e-02 3.204358369112014771e-02 2.779810316860675812e-02 -2.224709391593933105e-01 -2.707920968532562256e-01 -3.673108294606208801e-02
4.914723336696624756e-02 1.252250187098979950e-02 9.181206673383712769e-02 1.101383119821548462e-01 -1.657056808471679688e-01 -1.643986068665981293e-02 -2.070842534303665161e-01 2.221379987895488739e-02 -1.970279067754745483e-01 -2.695462107658386230e-01 3.130292892456054688e-01 -5.127296969294548035e-02 3.240675628185272217e-01 -1.225928291678428650e-01 3.608937263488769531e-01 1.111649870872497559e-01 -4.429050907492637634e-02 4.647248610854148865e-02 2.638524472713470459e-01 5.312010645866394043e-02 -7.273809611797332764e-02 2.057230770587921143e-01 -1.654839366674423218e-01 -1.691873930394649506e-02 1.854446381330490112e-01 -5.135389044880867004e-02 2.925931289792060852e-02 -2.207121998071670532e-01 -1.278221607208251953e-01 -1.963378489017486572e-01 -3.186202347278594971e-01 -1.901888996362686157e-01
-2.898554503917694092e-01 1.903088996186852455e-03 -9.358041733503341675e-02 3.244116008281707764e-01 9.901624172925949097e-02 -8.737790398299694061e-03 -1.612177491188049316e-01 -8.311470597982406616e-02 1.114995256066322327e-01 -2.302156835794448853e-01 -1.012580692768096924e-01 -2.114873379468917847e-02 2.028359770774841309e-01 -1.679247170686721802e-01 1.447181552648544312e-01 1.318743824958801270e-01 1.504734307527542114e-01 1.786557286977767944e-01 6.814094632863998413e-02 -2.236046940088272095e-01 -2.042018324136734009e-01 -1.580571979284286499e-01 -1.131628677248954773e-01 2.271521985530853271e-01 -1.176743507385253906e-01 -2.506259977817535400e-01 2.872869670391082764e-01 -1.438753157854080200e-01 -2.314082086086273193e-01 9.078177064657211304e-02 -2.528856694698333740e-01 1.716663539409637451e-01
-4.985780641436576843e-02 1.286976337432861328e-01 -2.878162637352943420e-02 -5.630008876323699951e-02 4.362734407186508179e-02 4.964283853769302368e-02 6.557513773441314697e-02 6.940408796072006226e-02 -1.908232420682907104e-01 -5.776473507285118103e-02 -6.238073110580444336e-02 -1.304602622985839844e-01 4.747969284653663635e-02 -4.192039370536804199e-01 2.169206291437149048e-01 3.197316229343414307e-01 1.032375097274780273e-01 -9.319233149290084839e-02 -1.127885654568672180e-01 6.618773564696311951e-03 3.343029320240020752e-02 1.672692447900772095e-01 -1.183832511305809021e-01 4.655766114592552185e-02 -1.208325996994972229e-01 2.652310431003570557e-01 2.233057767152786255e-01 -2.904232442378997803e-01 5.518022552132606506e-02 -1.127061918377876282e-01 -4.935510456562042236e-01 -1.401845365762710571e-01
-1.505527198314666748e-01 -1.365776080638170242e-02 -1.267871111631393433e-01 7.372539490461349487e-02 -1.124782785773277283e-01 6.040691956877708435e-02 -1.522694230079650879e-01 5.832746997475624084e-02 1.573620177805423737e-02 1.503789098933339119e-03 -1.961101806955412030e-04 9.570585191249847412e-02 1.458223164081573486e-01 -1.599609553813934326e-01 -1.248548254370689392e-01 4.001775383949279785e-01 1.859446913003921509e-01 1.844083815813064575e-01 -1.155677065253257751e-01 -1.362148523330688477e-01 1.194446459412574768e-01 3.209703862667083740e-01 -3.219665884971618652e-01 7.628025859594345093e-02 7.574237138032913208e-02 -2.285781949758529663e-01 2.224700599908828735e-01 -8.171516470611095428e-03 3.099428415298461914e-01 4.399308934807777405e-02 -2.956835925579071045e-01 -2.460098415613174438e-01
8.281607925891876221e-02 2.750393748283386230e-01 1.234110221266746521e-01 5.458060652017593384e-02 1.626362353563308716e-01 5.910696834325790405e-02 -1.431431919336318970e-01 -2.771054804325103760e-01 2.385134100914001465e-01 -4.492367804050445557e-02 -1.320291608572006226e-01 2.775276778265833855e-03 4.991986751556396484e-01 -1.130670607089996338e-01 7.767047733068466187e-02 2.611099481582641602e-01 2.661111056804656982e-01 2.716416716575622559e-01 -5.660958588123321533e-02 8.112318068742752075e-02 -2.561653852462768555e-01 -5.503776296973228455e-02 3.707925230264663696e-02 1.189102455973625183e-01 -5.540651082992553711e-02 -1.377430260181427002e-01 1.746430248022079468e-02 6.764417886734008789e-02 -8.315187692642211914e-02 4.090369492769241333e-02 -2.582388222217559814e-01 1.370049118995666504e-01
-8.508200943470001221e-02 9.678398072719573975e-02 6.046913936734199524e-02 1.264581531286239624e-01 1.337116658687591553e-01 2.836916744709014893e-01 -2.314566522836685181e-01 -1.559178680181503296e-01 6.461521238088607788e-02 1.830905824899673462e-01 -2.014536596834659576e-02 -1.858702003955841064e-01 2.265535444021224976e-01 -4.878068715333938599e-02 1.797842979431152344e-01 2.216199040412902832e-01 2.620204091072082520e-01 2.214170843362808228e-01 1.833594962954521179e-02 8.704227395355701447e-03 -9.626262634992599487e-02 8.466961979866027832e-02 -2.585906982421875000e-01 4.166591763496398926e-01 -1.071061342954635620e-01 -9.944790601730346680e-02 2.205041348934173584e-01 1.553104668855667114e-01 -1.173891127109527588e-01 -2.509137988090515137e-01 -1.729714125394821167e-01 -6.280980259180068970e-02
-1.957413405179977417e-01 1.861966699361801147e-01 -8.787086606025695801e-02 -1.313825249671936035e-01 1.318481713533401489e-01 -6.014721468091011047e-02 -6.669070571660995483e-02 -2.065850943326950073e-01 4.859857261180877686e-02 -3.009901046752929688e-01 1.450776401907205582e-02 8.432267606258392334e-02 3.139441907405853271e-01 -1.698123067617416382e-01 5.956640094518661499e-02 2.988531589508056641e-01 5.042708292603492737e-02 2.228330224752426147e-01 -4.662292823195457458e-02 -1.463760584592819214e-01 5.051264166831970215e-02 1.870500892400741577e-01 -1.205803826451301575e-01 -2.290392518043518066e-01 -1.012279987335205078e-01 2.183303385972976685e-01 7.951493561267852783e-02 -6.103762984275817871e-02 -4.086412489414215088e-01 1.564628928899765015e-01 -1.089292392134666443e-01 -2.484719306230545044e-01
-1.531444787979125977e-01 9.801156818866729736e-02 1.178776621818542480e-01 2.466688603162765503e-01 1.693469136953353882e-01 1.755825728178024292e-01 -1.408369839191436768e-01 -1.549550592899322510e-01 8.620315790176391602e-02 1.275651454925537109e-01 1.732452511787414551e-01 7.981197535991668701e-02 3.255974948406219482e-01 -4.059507325291633606e-02 1.708252541720867157e-02 2.936856448650360107e-01 3.761168718338012695e-01 -8.126971870660781860e-02 2.479639947414398193e-01 -1.034273207187652588e-01 6.103185191750526428e-02 -3.461598604917526245e-02 -1.757682710886001587e-01 -1.646469235420227051e-01 1.344132274389266968e-01 -2.552056126296520233e-02 3.396919071674346924e-01 1.801460422575473785e-02 -1.607871651649475098e-01 1.351331770420074463e-01 -2.698536217212677002e-01 -2.741349395364522934e-03
-4.215520247817039490e-02 -5.775614082813262939e-02 1.687839254736900330e-02 -1.506303995847702026e-01 1.123849600553512573e-01 2.240491844713687897e-02 -2.203766405582427979e-01 -1.242454349994659424e-01 -4.094673786312341690e-03 -5.782227590680122375e-02 1.270099878311157227e-01 4.706164598464965820e-01 6.046076864004135132e-02 -2.711643874645233154e-01 1.048308834433555603e-01 1.056041494011878967e-01 -3.412391245365142822e-02 9.110762178897857666e-02 -1.510765701532363892e-01 -2.096888870000839233e-01 -3.418525755405426025e-01 3.028719723224639893e-01 -5.870047956705093384e-02 4.818875715136528015e-02 -1.778506785631179810e-01 -2.866503298282623291e-01 8.187006227672100067e-03 1.583128869533538818e-01 1.789625138044357300e-01 -1.561080366373062134e-01 -1.422825157642364502e-01 -2.197425663471221924e-01
-1.871101371943950653e-02 -1.042115017771720886e-01 2.443750202655792236e-01 9.821654856204986572e-02 8.534395694732666016e-02 2.857103710994124413e-03 -8.788464963436126709e-02 1.748174056410789490e-02 -7.987668365240097046e-02 3.646523505449295044e-02 1.805156841874122620e-02 9.804030880331993103e-03 2.610839009284973145e-01 -3.184468150138854980e-01 -6.408696621656417847e-02 3.570769131183624268e-01 2.080556601285934448e-01 -7.496567815542221069e-02 -4.331924766302108765e-02 -1.273609399795532227e-01 -1.652184873819351196e-01 6.890936195850372314e-02 -7.811589539051055908e-02 1.322157829999923706e-01 3.231009095907211304e-02 -3.887811005115509033e-01 -1.770558021962642670e-02 1.722800582647323608e-01 1.606678515672683716e-01 -2.821305096149444580e-01 -2.126853466033935547e-01 3.732538521289825439e-01
-1.631922125816345215e-01 2.555057704448699951e-01 -7.781235873699188232e-02 1.321810334920883179e-01 1.753329783678054810e-01 3.395075201988220215e-01 -2.278718501329421997e-01 2.663523256778717041e-01 1.662981510162353516e-01 -2.640748396515846252e-02 4.695647954940795898e-02 -2.431232482194900513e-01 3.164070546627044678e-01 -1.487884074449539185e-01 2.255160808563232422e-01 2.688173055648803711e-01 1.320584267377853394e-01 2.488123029470443726e-01 -1.066406816244125366e-01 -6.972596049308776855e-02 -5.003588739782571793e-03 -1.728876307606697083e-02 4.744876921176910400e-02 2.564246021211147308e-02 -4.750817315652966499e-04 -1.004933342337608337e-01 -7.385671604424715042e-03 -9.294916689395904541e-02 -1.262838095426559448e-01 -2.167324423789978027e-01 -3.027945458889007568e-01 -9.182883799076080322e-02
-4.484851658344268799e-02 -1.524461358785629272e-01 3.178123533725738525e-01 2.034283280372619629e-01 -6.143935397267341614e-02 5.164273455739021301e-02 1.225533988326787949e-02 3.493979200720787048e-02 3.238403052091598511e-02 -5.706368759274482727e-02 2.239964753389358521e-01 1.205125078558921814e-01 4.499182701110839844e-01 -9.891755133867263794e-02 2.696131765842437744e-01 2.235479503870010376e-01 -1.312180906534194946e-01 -1.316158846020698547e-02 3.233688771724700928e-01 -2.150205522775650024e-01 6.801173090934753418e-02 2.323793768882751465e-01 -1.805486530065536499e-01 5.163123458623886108e-02 5.615783110260963440e-02 1.999103091657161713e-02 -6.958979647606611252e-03 1.882619410753250122e-02 -8.152685128152370453e-03 7.250503450632095337e-02 -3.762680292129516602e-01 8.792116492986679077e-02
-3.025306947529315948e-02 1.482447981834411621e-01 -4.120367020368576050e-02 1.775891333818435669e-01 2.813373208045959473e-01 1.600822359323501587e-01 -1.782678365707397461e-01 7.890250533819198608e-02 3.872889280319213867e-02 1.485695838928222656e-01 -2.924323678016662598e-01 7.855109870433807373e-03 4.705025851726531982e-01 -2.731729447841644287e-01 4.470399767160415649e-02 2.070182561874389648e-01 6.029130145907402039e-02 1.550526916980743408e-01 -1.583660691976547241e-01 -1.229405868798494339e-02 1.389295905828475952e-01 -1.047797407954931259e-02 1.702901162207126617e-02 -9.080418199300765991e-02 1.958270221948623657e-01 -1.310686916112899780e-01 2.341080158948898315e-01 -2.591774761676788330e-01 -1.498095877468585968e-02 1.694261580705642700e-01 -1.308754533529281616e-01 -2.160308659076690674e-01
-6.062306091189384460e-02 -1.198289617896080017e-01 3.045826852321624756e-01 -4.151020944118499756e-02 3.796278238296508789e-01 1.420651674270629883e-01 -2.589575648307800293e-01 -5.876278877258300781e-02 9.030396491289138794e-02 -3.941083326935768127e-02 -9.974575042724609375e-02 6.123269721865653992e-02 3.514259755611419678e-01 -9.304907172918319702e-02 1.526820808649063110e-01 -2.371902763843536377e-02 3.709997832775115967e-01 8.202293515205383301e-02 8.114389330148696899e-02 -1.411374807357788086e-01 7.062092423439025879e-02 7.893962413072586060e-02 -1.930552124977111816e-01 7.567730545997619629e-02 2.227733731269836426e-01 2.320305407047271729e-01 1.713892668485641479e-01 -8.933922648429870605e-02 1.257754415273666382e-01 -5.354216322302818298e-02 -2.856599092483520508e-01 8.379842340946197510e-02
-7.931653410196304321e-03 -3.410383313894271851e-02 1.744004338979721069e-02 -1.978228613734245300e-02 1.961115449666976929e-01 1.554757654666900635e-01 -2.013758867979049683e-01 2.329074293375015259e-01 -8.318632096052169800e-02 -1.318981591612100601e-02 6.290082633495330811e-02 1.020605787634849548e-01 3.606654405593872070e-01 -3.117843866348266602e-01 1.363478451967239380e-01 4.395036995410919189e-01 -1.349271833896636963e-01 2.514151930809020996e-01 1.581316590309143066e-01 6.490465253591537476e-02 -1.936182975769042969e-01 2.569205462932586670e-01 -6.200550124049186707e-02 -2.287593297660350800e-02 1.111828163266181946e-01 -4.940255358815193176e-02 -1.682821065187454224e-01 1.016505360603332520e-01 8.441536873579025269e-02 -2.411159574985504150e-01 -1.140440180897712708e-01 1.729669570922851562e-01
-1.202625185251235962e-01 -4.566772282123565674e-02 -1.826033368706703186e-02 2.799352705478668213e-01 2.856430709362030029e-01 1.872879415750503540e-01 -2.681818902492523193e-01 -6.107626855373382568e-02 1.111973449587821960e-01 -1.746555119752883911e-01 -1.726197153329849243e-01 1.055138707160949707e-01 6.456991285085678101e-02 3.268618881702423096e-02 6.224110722541809082e-02 4.355766177177429199e-01 -1.651465892791748047e-01 1.910539418458938599e-01 -1.531044542789459229e-01 1.370404064655303955e-01 1.761871278285980225e-01 -6.695627421140670776e-02 2.002889290452003479e-02 -9.456553310155868530e-02 -3.013927303254604340e-02 -3.531053364276885986e-01 1.690565794706344604e-01 2.778397798538208008e-01 -9.418979287147521973e-02 7.820778340101242065e-02 -1.801806390285491943e-01 -1.049647666513919830e-02
-4.024566411972045898e-01 5.037632957100868225e-02 1.436738073825836182e-01 -1.683923751115798950e-01 -5.937658995389938354e-02 -4.704869166016578674e-02 -4.682057071477174759e-03 3.002765178680419922e-01 1.990304142236709595e-01 -1.459169238805770874e-01 8.421615511178970337e-02 5.874871462583541870e-02 4.733650758862495422e-02 -2.179295867681503296e-01 -8.354788273572921753e-02 2.878549993038177490e-01 1.733138710260391235e-01 7.143719494342803955e-02 -4.163596406579017639e-02 -6.040401011705398560e-02 -1.394459009170532227e-01 1.006151437759399414e-01 -3.247244656085968018e-02 2.882812023162841797e-01 1.208944469690322876e-01 -3.206460773944854736e-01 3.642457351088523865e-02 -1.727709174156188965e-01 2.562304735183715820e-01 -1.196134835481643677e-01 -2.789266109466552734e-01 -1.375593096017837524e-01
-8.090479671955108643e-02 1.097481884062290192e-02 1.370065361261367798e-01 -1.737457700073719025e-02 -7.161688059568405151e-02 7.452994585037231445e-02 -1.145483553409576416e-01 -4.627817869186401367e-02 4.085671007633209229e-01 -4.182859957218170166e-01 9.221032261848449707e-02 5.100670829415321350e-02 1.478977501392364502e-01 -2.228439003229141235e-01 2.468084543943405151e-01 8.399038016796112061e-02 -9.566463530063629150e-02 6.309489905834197998e-02 2.989253997802734375e-01 1.479796040803194046e-02 -6.633587181568145752e-02 3.121433556079864502e-01 -9.397438913583755493e-02 1.861126273870468140e-01 3.015905022621154785e-01 -1.117418184876441956e-01 -1.823426187038421631e-01 3.013541735708713531e-02 -1.290887594223022461e-01 -1.856639385223388672e-01 -1.368283033370971680e-01 -1.870763488113880157e-02
-4.177533090114593506e-01 -7.827290147542953491e-02 -2.409640140831470490e-02 8.889148384332656860e-02 1.312674880027770996e-01 1.096203625202178955e-01 5.868491530418395996e-02 1.207631640136241913e-02 3.298690170049667358e-02 -1.535365357995033264e-03 1.714699864387512207e-01 -6.621877849102020264e-02 1.287686526775360107e-01 -1.712424308061599731e-01 2.387597225606441498e-02 8.955545723438262939e-02 5.353055000305175781e-01 2.833061218261718750e-01 1.165831908583641052e-01 -3.132482469081878662e-01 -1.143920868635177612e-01 -1.776414364576339722e-01 -2.823162078857421875e-01 -3.223534300923347473e-02 1.733304001390933990e-02 -9.909289330244064331e-02 5.911466479301452637e-02 5.352242290973663330e-02 -8.130922913551330566e-02 -9.591691195964813232e-02 -2.290335297584533691e-01 -1.502265338785946369e-03
-1.199590321630239487e-02 1.814323961734771729e-01 7.593204826116561890e-02 2.170778959989547729e-01 2.993587553501129150e-01 2.543535828590393066e-01 -3.587860614061355591e-02 -2.663427218794822693e-02 -1.329144984483718872e-01 -2.840492129325866699e-01 -1.430024653673171997e-01 1.988028287887573242e-01 -1.770969107747077942e-02 -4.990311861038208008e-01 -2.261058539152145386e-01 1.482585966587066650e-01 -9.882617741823196411e-02 -2.004762180149555206e-02 -3.382932767271995544e-02 1.616104841232299805e-01 8.083377778530120850e-02 1.888519525527954102e-01 -1.520451754331588745e-01 5.794371664524078369e-02 -1.044619008898735046e-01 1.563987135887145996e-02 8.112301677465438843e-02 9.684410691261291504e-02 2.306835167109966278e-02 1.644827723503112793e-01 -2.763748168945312500e-01 -1.994427591562271118e-01
-3.821496665477752686e-01 3.098261952400207520e-01 1.369010955095291138e-01 1.751846820116043091e-01 1.555770486593246460e-01 1.805224865674972534e-01 -2.283307015895843506e-01 7.232328504323959351e-02 1.448334008455276489e-01 -1.815222650766372681e-01 -1.491171400994062424e-02 1.821885257959365845e-01 -1.206712126731872559e-01 -9.914482384920120239e-02 5.039216578006744385e-02 2.252821624279022217e-01 -3.137666499242186546e-03 3.256238996982574463e-01 -2.001970708370208740e-01 6.150481477379798889e-02 1.331510543823242188e-01 3.097577095031738281e-01 -9.548125416040420532e-02 -1.815822124481201172e-01 -5.702910944819450378e-03 -1.296789497137069702e-01 -1.081011891365051270e-01 -8.688259869813919067e-02 5.320365726947784424e-02 4.826774820685386658e-02 -1.827629804611206055e-01 -2.214458584785461426e-01
-3.228884935379028320e-01 -1.228635013103485107e-02 1.398605853319168091e-01 2.726891636848449707e-02 3.761270642280578613e-01 3.102827370166778564e-01 -2.015442550182342529e-01 -6.148336827754974365e-02 2.031864523887634277e-01 1.758136600255966187e-01 -6.529232859611511230e-02 1.866144388914108276e-01 2.875374257564544678e-01 -1.148257330060005188e-01 -3.949976712465286255e-02 2.037368714809417725e-01 1.077404990792274475e-01 5.315425246953964233e-02 1.061583310365676880e-01 -2.247636169195175171e-01 2.262386977672576904e-01 -4.273498430848121643e-02 -3.292474523186683655e-02 1.136011560447514057e-03 3.548768758773803711e-01 -1.530834287405014038e-01 2.642864733934402466e-02 -1.602617651224136353e-01 -1.032187044620513916e-02 -1.136708781123161316e-01 -8.823364973068237305e-02 -1.266532391309738159e-01
-6.482291966676712036e-02 1.893200166523456573e-02 1.713463366031646729e-01 5.551108345389366150e-02 -4.788510128855705261e-02 9.275527670979499817e-03 9.964184463024139404e-02 -8.503804914653301239e-03 1.162635087966918945e-01 -5.329716950654983521e-02 -4.534167423844337463e-02 -4.628080129623413086e-02 4.748777952045202255e-03 -2.501844167709350586e-01 -8.980400860309600830e-02 4.138335883617401123e-01 8.376009017229080200e-02 2.702615857124328613e-01 -2.189668118953704834e-01 -1.737831234931945801e-01 -2.203636616468429565e-02 1.112089976668357849e-01 -3.197723329067230225e-01 1.747860312461853027e-01 1.367747187614440918e-01 -1.637827903032302856e-01 2.261202037334442139e-01 6.029250100255012512e-02 3.339586257934570312e-01 8.682200685143470764e-03 -3.803826570510864258e-01 -1.663461476564407349e-01
-1.931794174015522003e-02 9.035772085189819336e-02 3.031114488840103149e-02 1.859324127435684204e-01 -1.519439928233623505e-02 2.296636849641799927e-01 -2.130611538887023926e-01 -2.134361267089843750e-01 -4.885794222354888916e-02 -1.254447400569915771e-01 -8.984246291220188141e-03 -2.550923228263854980e-01 3.267604708671569824e-01 -1.033732891082763672e-01 3.686628937721252441e-01 -8.714029937982559204e-02 2.497306615114212036e-01 2.058485448360443115e-01 -1.606563478708267212e-01 1.874543167650699615e-02 -1.975588947534561157e-01 -9.511962532997131348e-02 -1.960896551609039307e-01 1.355562061071395874e-01 5.415062233805656433e-02 -2.275387048721313477e-01 -9.772767312824726105e-03 -1.163828894495964050e-01 -3.678794950246810913e-02 -1.575039923191070557e-01 -3.652710914611816406e-01 -6.380230933427810669e-02
-3.934797644615173340e-01 -1.365065872669219971e-01 2.494224160909652710e-02 2.308680713176727295e-01 1.714726351201534271e-02 1.052235662937164307e-01 1.042606192640960217e-03 -1.647490710020065308e-01 4.196193441748619080e-02 -2.904678881168365479e-01 -2.696900367736816406e-01 2.072657085955142975e-02 1.584178954362869263e-01 -1.987838000059127808e-01 2.901400923728942871e-01 1.357345134019851685e-01 -1.108643859624862671e-01 2.337543517351150513e-01 7.828030735254287720e-02 1.818359047174453735e-01 -2.140670828521251678e-02 -1.105532050132751465e-01 -3.458226099610328674e-02 -1.056172251701354980e-01 3.816737234592437744e-01 -7.268939912319183350e-02 -9.880544245243072510e-02 -1.572622805833816528e-01 1.845189556479454041e-02 -4.330890625715255737e-02 -2.159319221973419189e-01 -2.052960693836212158e-01
-1.137372255325317383e-01 -4.302468150854110718e-02 3.373708724975585938e-01 6.356696784496307373e-02 1.416046023368835449e-01 3.370586782693862915e-02 -4.629870504140853882e-02 3.554090112447738647e-02 -5.881549045443534851e-02 -2.494122534990310669e-01 -9.252541512250900269e-02 -9.344395250082015991e-02 2.908425033092498779e-01 -3.396529853343963623e-01 2.951213419437408447e-01 -2.742750942707061768e-01 1.037097349762916565e-01 -2.376729436218738556e-02 1.643245965242385864e-01 -9.100234508514404297e-02 2.052807062864303589e-01 -6.610295921564102173e-02 -9.434081614017486572e-02 -7.034845650196075439e-02 1.462181191891431808e-02 -1.442905366420745850e-01 2.433235347270965576e-01 1.162758022546768188e-01 2.018850594758987427e-01 -2.361508551985025406e-03 -2.854764759540557861e-01 -2.730192244052886963e-01
-3.684980571269989014e-01 7.037711143493652344e-02 2.056809365749359131e-01 -1.134900078177452087e-01 1.878012120723724365e-01 1.497663855552673340e-01 -3.070220053195953369e-01 -1.243693903088569641e-01 5.060139670968055725e-02 -1.168395858258008957e-02 -2.734140865504741669e-02 8.582755923271179199e-02 1.799154430627822876e-01 -2.603002488613128662e-01 -1.077142804861068726e-01 -6.338123977184295654e-02 2.849485911428928375e-02 -3.302651271224021912e-02 1.128045916557312012e-01 1.246873512864112854e-01 1.007753014564514160e-01 1.248166188597679138e-01 -2.221724539995193481e-01 -1.802254319190979004e-01 -1.037845481187105179e-02 2.571831643581390381e-01 -8.018967509269714355e-02 1.424510590732097626e-02 8.750469982624053955e-02 -1.557364612817764282e-01 -5.163174867630004883e-01 -3.091435879468917847e-02
-1.084285601973533630e-02 1.097907405346632004e-02 1.332792043685913086e-01 2.167157679796218872e-01 -1.000353414565324783e-02 1.597003340721130371e-01 -2.431499660015106201e-01 -9.121516346931457520e-02 2.419757843017578125e-02 3.369406983256340027e-02 7.670142501592636108e-02 -1.576716825366020203e-02 1.605368107557296753e-01 -1.827202588319778442e-01 -3.379830345511436462e-02 4.939859211444854736e-01 1.528324931859970093e-01 1.526447683572769165e-01 -2.242702394723892212e-01 -1.850300878286361694e-01 -1.476883888244628906e-01 -2.133544683456420898e-01 -2.435535043478012085e-01 2.183520495891571045e-01 -3.697377815842628479e-02 -1.145885214209556580e-01 -1.427503824234008789e-01 9.811419993638992310e-02 1.679846048355102539e-01 -7.555480301380157471e-02 -3.055637776851654053e-01 2.291142791509628296e-01
-2.124971896409988403e-01 7.867311686277389526e-02 -1.320157498121261597e-01 -2.430742681026458740e-01 1.661254167556762695e-01 2.428224682807922363e-01 7.373131066560745239e-02 1.235949620604515076e-01 -7.612405810505151749e-03 -3.107646703720092773e-01 -7.537447661161422729e-02 2.920968271791934967e-02 7.128045707941055298e-02 -3.953324556350708008e-01 2.513046264648437500e-01 1.149560958147048950e-01 -2.008658200502395630e-01 -3.548902273178100586e-02 -3.483901917934417725e-02 1.132430955767631531e-01 -2.500380873680114746e-01 2.003638148307800293e-01 -2.373068332672119141e-01 -6.801883876323699951e-02 -7.531811296939849854e-02 -1.370216459035873413e-01 -1.525695025920867920e-01 -7.845959067344665527e-02 1.757903695106506348e-01 -7.410446554422378540e-02 -3.023685812950134277e-01 -1.517017036676406860e-01
-9.560663998126983643e-02 9.570465236902236938e-02 7.322526071220636368e-03 -1.374979317188262939e-01 3.753678798675537109e-01 2.618972361087799072e-01 -9.186553210020065308e-02 -4.615098983049392700e-02 3.112028539180755615e-01 -1.087668091058731079e-01 4.332121014595031738e-01 -4.571374971419572830e-03 2.304202467203140259e-01 -5.021105706691741943e-02 3.494953736662864685e-02 5.272711440920829773e-02 8.764542639255523682e-03 7.623577862977981567e-02 5.113887041807174683e-02 -5.499108135700225830e-02 6.452182680368423462e-02 5.683271959424018860e-02 -3.510744273662567139e-01 2.006922513246536255e-01 2.521704435348510742e-01 2.871313318610191345e-02 -2.257280945777893066e-01 -1.338419914245605469e-01 -2.688974700868129730e-02 -2.206886187195777893e-02 -1.868199855089187622e-01 -1.866772174835205078e-01
-2.121973186731338501e-01 3.424069285392761230e-01 -4.705607518553733826e-02 3.272354006767272949e-01 1.162774264812469482e-01 1.976095438003540039e-01 -9.060231596231460571e-02 2.475029677152633667e-01 1.256432384252548218e-01 -6.316280364990234375e-02 4.240141436457633972e-02 -7.209362089633941650e-02 2.696277201175689697e-01 -4.994913190603256226e-02 2.477647513151168823e-01 2.677621543407440186e-01 1.852049082517623901e-01 2.628940343856811523e-01 -1.625267416238784790e-01 -7.385978102684020996e-02 5.628374963998794556e-02 -4.149670898914337158e-02 -7.184199988842010498e-02 -7.583612948656082153e-02 7.642552722245454788e-03 -1.286697387695312500e-01 1.039194837212562561e-01 -1.195062100887298584e-01 -9.264840930700302124e-02 -2.687247693538665771e-01 -3.122300207614898682e-01 -1.676021516323089600e-02
1.124432086944580078e-01 -1.422003805637359619e-01 2.524659335613250732e-01 6.544832885265350342e-02 2.098906934261322021e-01 2.465682774782180786e-01 -2.966961264610290527e-02 -3.227972984313964844e-01 -1.768028363585472107e-02 -2.058124095201492310e-01 6.229450553655624390e-02 9.468053467571735382e-03 1.662257015705108643e-01 -3.986651003360748291e-01 1.818068474531173706e-01 9.348109364509582520e-02 5.068245530128479004e-02 2.103860974311828613e-01 -1.189103871583938599e-01 1.054742336273193359e-01 -3.394200652837753296e-02 -5.088034272193908691e-02 1.500886380672454834e-01 3.613955676555633545e-01 8.715744316577911377e-02 -7.118180394172668457e-02 1.154523715376853943e-02 -2.104434072971343994e-01 2.249682992696762085e-01 -2.165202945470809937e-01 -3.785287961363792419e-02 -1.709045171737670898e-01
-7.713939994573593140e-02 9.857446700334548950e-02 7.545704394578933716e-02 4.311632737517356873e-02 2.157347947359085083e-01 1.751560568809509277e-01 8.932904899120330811e-02 8.566965907812118530e-02 -2.706385254859924316e-01 -1.839938461780548096e-01 1.617922447621822357e-02 -4.157867748290300369e-03 3.706935942173004150e-01 -2.745788693428039551e-01 3.747421801090240479e-01 -1.446196436882019043e-01 7.139483094215393066e-02 -7.069577462971210480e-03 1.192753612995147705e-01 3.070983104407787323e-02 -1.794616505503654480e-02 5.869421362876892090e-02 2.721439115703105927e-02 -1.117693036794662476e-01 2.266127318143844604e-01 -7.263341546058654785e-02 6.563387811183929443e-02 -1.382585018873214722e-01 1.844245567917823792e-02 5.602499470114707947e-02 -3.258883357048034668e-01 -4.191141128540039062e-01
-3.020366728305816650e-01 -2.707983553409576416e-01 -2.186143770813941956e-02 -2.114557102322578430e-02 2.951353788375854492e-01 5.878069624304771423e-02 -8.567804098129272461e-02 -9.455393254756927490e-02 2.246891409158706665e-01 -1.393644809722900391e-01 2.133362889289855957e-01 2.429618686437606812e-01 9.208711981773376465e-02 -3.006596267223358154e-01 7.259045541286468506e-02 1.688023358583450317e-01 2.421210147440433502e-02 1.863372772932052612e-01 3.356632217764854431e-02 2.037731558084487915e-01 6.240198761224746704e-02 2.001460343599319458e-01 2.824950264766812325e-03 -1.791952252388000488e-01 -8.660936355590820312e-02 7.111243903636932373e-02 1.020381450653076172e-01 -2.369753867387771606e-01 1.525845676660537720e-01 -1.622064560651779175e-01 -3.707241415977478027e-01 1.998580433428287506e-02
-9.199026972055435181e-02 7.707574870437383652e-03 3.427276387810707092e-02 1.200429722666740417e-01 1.606733910739421844e-02 2.210250645875930786e-01 -3.027593195438385010e-01 -7.515704631805419922e-02 -5.068072304129600525e-02 -1.557365357875823975e-01 -9.541301429271697998e-02 3.186786919832229614e-02 1.633487641811370850e-01 -8.199502527713775635e-02 2.712718844413757324e-01 9.618195891380310059e-02 2.954396605491638184e-01 2.660106718540191650e-01 -8.550632745027542114e-02 2.225530892610549927e-02 -2.430755794048309326e-01 4.227898269891738892e-02 -8.056038618087768555e-02 2.418972104787826538e-01 5.268135294318199158e-02 -1.621407419443130493e-01 1.117840409278869629e-01 -2.231695055961608887e-01 -1.795682460069656372e-01 -3.717834651470184326e-01 -3.502497076988220215e-01 6.804874632507562637e-03
-9.318447858095169067e-02 -3.654842823743820190e-02 -1.703110635280609131e-01 8.778028935194015503e-02 7.656251639127731323e-02 4.575567319989204407e-02 -1.971684992313385010e-01 -2.843578159809112549e-01 -4.707152955234050751e-03 -1.476775575429201126e-02 1.433335542678833008e-01 9.620494395494461060e-02 9.321011602878570557e-02 -3.544974923133850098e-01 -1.109558418393135071e-01 1.645983904600143433e-01 1.402370929718017578e-01 3.685733675956726074e-01 -3.017233125865459442e-02 -8.890683948993682861e-02 -9.047555923461914062e-02 -1.295589506626129150e-01 -4.481851756572723389e-01 1.200144514441490173e-01 1.290960013866424561e-01 -1.673326790332794189e-01 1.173033751547336578e-02 2.744092345237731934e-01 1.045216172933578491e-01 6.275882944464683533e-03 -2.930601835250854492e-01 -1.594472303986549377e-02
-1.888750493526458740e-01 1.104516535997390747e-01 4.877406358718872070e-02 -1.346743404865264893e-01 -1.054703369736671448e-01 5.936620756983757019e-02 -9.734958410263061523e-02 -1.677801460027694702e-02 1.199853718280792236e-01 -5.299376249313354492e-01 4.878389462828636169e-02 2.210792899131774902e-01 3.482690751552581787e-01 -2.135961949825286865e-01 7.660028338432312012e-02 1.023947373032569885e-01 -1.227436661720275879e-01 1.223870143294334412e-01 2.311696857213973999e-02 5.606374889612197876e-02 4.158153757452964783e-02 1.491580158472061157e-01 5.056515708565711975e-02 -1.185669302940368652e-01 -2.573879063129425049e-01 -1.946777701377868652e-01 -4.665065929293632507e-02 -5.206058174371719360e-02 -7.322960067540407181e-03 1.109188124537467957e-01 -4.202671945095062256e-01 -7.155826687812805176e-02
1.390299946069717407e-01 3.395257592201232910e-01 -8.647159487009048462e-02 2.886910922825336456e-02 3.126339912414550781e-01 1.218624934554100037e-01 -6.592078506946563721e-02 4.758436232805252075e-02 9.044232219457626343e-02 -7.622867077589035034e-02 -1.732982397079467773e-01 -1.244629323482513428e-01 7.801984250545501709e-02 -3.800908029079437256e-01 1.967504918575286865e-01 3.155181109905242920e-01 1.778545230627059937e-01 2.225345969200134277e-01 -1.291336417198181152e-01 -2.215259820222854614e-01 4.652153328061103821e-02 3.469258546829223633e-02 -1.308140903711318970e-01 -4.814267158508300781e-02 8.178415149450302124e-02 2.220875769853591919e-02 2.638846039772033691e-01 -2.187196463346481323e-01 -4.185812547802925110e-02 2.770313918590545654e-01 -4.731612280011177063e-02 -1.202321350574493408e-01
-2.090999335050582886e-01 1.808387786149978638e-01 3.697454929351806641e-01 8.564832806587219238e-02 -1.045247390866279602e-01 6.378826498985290527e-02 5.858566612005233765e-02 1.098775044083595276e-01 1.976853311061859131e-01 -1.195421293377876282e-01 8.888270705938339233e-02 -8.453419059514999390e-02 1.520445197820663452e-01 -3.055548369884490967e-01 3.622186928987503052e-02 1.917823106050491333e-01 2.862400710582733154e-01 2.682807147502899170e-01 -7.453373074531555176e-02 -9.612643718719482422e-02 -1.064234152436256409e-01 9.134145826101303101e-02 8.970422297716140747e-02 2.674630582332611084e-01 2.087634056806564331e-01 -1.288469433784484863e-01 2.173445522785186768e-01 -1.673724502325057983e-01 2.336988151073455811e-01 1.133449077606201172e-01 -1.694816201925277710e-01 -1.626642644405364990e-01
-9.965718537569046021e-02 2.058326452970504761e-01 1.604199707508087158e-01 1.658374071121215820e-01 -4.522854927927255630e-03 2.595982849597930908e-01 1.188707426190376282e-01 -1.525732874870300293e-01 7.901361212134361267e-03 9.958283044397830963e-03 -1.122642159461975098e-01 1.896790713071823120e-01 2.751297056674957275e-01 -8.640122413635253906e-02 3.285823762416839600e-01 2.130834460258483887e-01 -1.456730812788009644e-01 -2.889720909297466278e-02 -1.588653177022933960e-01 1.186532825231552124e-01 -1.009927019476890564e-01 6.213502958416938782e-02 -1.617450863122940063e-01 2.317251414060592651e-01 1.084081735461950302e-02 9.073922038078308105e-02 3.388487994670867920e-01 -1.813817918300628662e-01 2.774745598435401917e-02 1.696766354143619537e-02 -1.606380939483642578e-01 -4.076106548309326172e-01
-1.053094714879989624e-01 -1.313184201717376709e-01 2.727107107639312744e-01 1.143358126282691956e-01 2.498660534620285034e-01 1.573639512062072754e-01 -2.437276095151901245e-01 -1.545103788375854492e-01 1.100701373070478439e-02 -9.067921899259090424e-03 -8.094517141580581665e-02 2.677616178989410400e-01 -3.837956488132476807e-02 -2.204643338918685913e-01 1.647627502679824829e-01 3.380126357078552246e-01 1.009348705410957336e-01 1.641710549592971802e-01 1.700661778450012207e-01 -7.406459189951419830e-03 -2.625518441200256348e-01 -2.378251403570175171e-03 -3.281028568744659424e-02 2.077077142894268036e-02 1.042124629020690918e-01 2.634838521480560303e-01 1.038980260491371155e-01 1.947164349257946014e-02 7.404685765504837036e-02 -2.777514755725860596e-01 1.018567830324172974e-01 -3.504194915294647217e-01
-3.236457109451293945e-01 -8.756433427333831787e-02 -1.804110035300254822e-02 -2.075038552284240723e-01 7.012106478214263916e-02 4.728493466973304749e-02 -2.513136900961399078e-02 2.513313479721546173e-02 6.295707821846008301e-02 8.243206888437271118e-03 -3.827368840575218201e-02 -6.673377752304077148e-02 6.106042489409446716e-02 -2.972913384437561035e-01 -4.608940798789262772e-03 6.040914058685302734e-01 -2.460444718599319458e-02 3.193788230419158936e-01 3.792203217744827271e-02 1.400879770517349243e-02 2.393164038658142090e-01 4.324033856391906738e-02 -1.049698516726493835e-01 1.281684041023254395e-01 5.288350582122802734e-02 -1.895353794097900391e-01 -7.802872452884912491e-03 -2.379349768161773682e-01 2.446403801441192627e-01 -7.780962437391281128e-02 -1.088396832346916199e-01 -6.931423395872116089e-02
-1.040337458252906799e-01 2.152293547987937927e-02 1.813864260911941528e-01 -1.150954812765121460e-01 3.182236552238464355e-01 2.025108188390731812e-01 -1.803036332130432129e-01 -1.273773312568664551e-01 3.265366554260253906e-01 1.000457406044006348e-01 1.989978998899459839e-01 1.701167672872543335e-01 1.930720061063766479e-01 -5.982607230544090271e-02 1.008027270436286926e-01 2.172708064317703247e-01 -1.334586292505264282e-01 1.223248466849327087e-01 2.723456323146820068e-01 -1.260519772768020630e-01 -1.124229356646537781e-01 3.033817708492279053e-01 -3.044595420360565186e-01 -1.383481770753860474e-01 8.292414247989654541e-02 -6.219273433089256287e-02 -1.130102109163999557e-02 -2.167789787054061890e-01 1.690025478601455688e-01 -1.446589529514312744e-01 -9.006180614233016968e-02 -1.154998689889907837e-01
-2.982037961483001709e-01 1.320777460932731628e-02 9.791622310876846313e-02 1.085960566997528076e-01 7.668834924697875977e-02 1.930627513502258807e-05 -1.288989633321762085e-01 -3.168191313743591309e-01 2.451772242784500122e-01 8.581136353313922882e-03 1.722199842333793640e-02 1.889203637838363647e-01 2.034989148378372192e-01 -1.806134730577468872e-01 -1.056499555706977844e-01 8.139636367559432983e-02 4.751015454530715942e-02 3.690648972988128662e-01 4.488268122076988220e-02 7.009958475828170776e-02 1.868067830801010132e-01 8.592060953378677368e-02 -3.972426354885101318e-01 1.140525937080383301e-01 1.095638796687126160e-01 -5.499681085348129272e-02 5.212871730327606201e-02 -4.252510368824005127e-01 5.413904786109924316e-02 1.069504916667938232e-01 -7.018329203128814697e-02 4.787912219762802124e-02
-1.196613013744354248e-01 -1.548126190900802612e-01 1.854366511106491089e-01 8.341456204652786255e-02 2.144431769847869873e-01 -4.234510287642478943e-02 -3.065730333328247070e-01 -2.943173609673976898e-02 1.828955560922622681e-01 -3.605211377143859863e-01 -3.664426878094673157e-02 1.410033404827117920e-01 1.698662787675857544e-01 -3.037509024143218994e-01 -7.652088254690170288e-02 -6.797946989536285400e-02 1.430575400590896606e-01 1.001535169780254364e-02 -1.223627328872680664e-01 6.310109794139862061e-02 -1.311858594417572021e-01 -7.257351279258728027e-02 -2.636254131793975830e-01 -8.473959565162658691e-02 9.757626056671142578e-02 7.341118156909942627e-02 -1.751964688301086426e-01 1.809141635894775391e-01 2.425694763660430908e-01 1.614573299884796143e-01 -2.441918700933456421e-01 -3.161366283893585205e-01
-1.419135183095932007e-01 1.012221351265907288e-02 7.821876555681228638e-02 -2.601604722440242767e-02 8.406899869441986084e-02 7.890400290489196777e-02 -3.399964570999145508e-01 -2.834712862968444824e-01 -2.343375831842422485e-01 -1.863371431827545166e-01 -1.159563213586807251e-01 1.743443012237548828e-01 2.769306600093841553e-01 4.165453463792800903e-02 -3.931751102209091187e-02 2.253860235214233398e-01 -9.012528508901596069e-02 -6.941576302051544189e-02 1.236175000667572021e-01 1.594852656126022339e-02 4.809140041470527649e-02 4.999632760882377625e-02 -3.619970083236694336e-01 1.141515225172042847e-01 6.987398117780685425e-02 1.551717519760131836e-01 -4.410391300916671753e-02 -2.067480385303497314e-01 -1.431871205568313599e-01 2.272457629442214966e-02 -1.417458951473236084e-01 -4.553517997264862061e-01
-1.346543729305267334e-01 7.877521961927413940e-02 -7.280530035495758057e-02 3.094534762203693390e-02 2.046212852001190186e-01 7.604213058948516846e-02 1.539440602064132690e-01 -5.850621312856674194e-02 1.833646185696125031e-02 -2.252143919467926025e-01 1.880361288785934448e-01 4.962338134646415710e-03 1.304197013378143311e-01 -6.382849812507629395e-02 1.220691427588462830e-01 3.168503344058990479e-01 1.089173257350921631e-01 1.155327856540679932e-01 -2.430685162544250488e-01 -2.828206419944763184e-01 -3.336842730641365051e-02 2.450313270092010498e-01 -1.150829419493675232e-01 -1.128836534917354584e-02 2.424035407602787018e-02 -3.034605383872985840e-01 3.576759994029998779e-01 -1.587419658899307251e-01 -2.181175649166107178e-01 5.784030258655548096e-02 2.007378730922937393e-03 -3.691534996032714844e-01
-1.146604940295219421e-01 2.717548906803131104e-01 1.359526067972183228e-01 5.614228919148445129e-02 1.166938245296478271e-01 2.530584335327148438e-01 -3.062830865383148193e-01 8.366183191537857056e-02 2.294073104858398438e-01 -1.981304287910461426e-01 -1.915669254958629608e-02 -1.933994293212890625e-01 8.037050813436508179e-02 -2.905780673027038574e-01 1.507263034582138062e-01 3.683329522609710693e-01 2.111494839191436768e-01 1.763183474540710449e-01 -1.369047630578279495e-02 -7.945776730775833130e-02 2.087380737066268921e-01 -2.467440441250801086e-02 1.917940974235534668e-01 6.272821873426437378e-02 -4.881928861141204834e-02 -2.912116944789886475e-01 1.724548786878585815e-01 2.720857970416545868e-02 -7.922147214412689209e-02 -1.786280870437622070e-01 -9.647588431835174561e-02 -4.162411764264106750e-02
-2.630293071269989014e-01 1.774080246686935425e-01 1.664047245867550373e-03 1.075149849057197571e-01 -2.197644114494323730e-02 1.946962028741836548e-01 9.259468317031860352e-02 -9.788356721401214600e-02 -9.345871210098266602e-02 -2.503659129142761230e-01 5.282355844974517822e-02 1.278869360685348511e-01 3.117799460887908936e-01 -1.013613045215606689e-01 1.162773817777633667e-01 2.759470939636230469e-01 2.548206746578216553e-01 9.667178243398666382e-02 -2.197843492031097412e-01 8.121062070131301880e-02 -2.666513249278068542e-02 1.064352169632911682e-01 -3.972127139568328857e-01 2.538087069988250732e-01 -9.317306429147720337e-02 -7.568783313035964966e-02 1.250211894512176514e-01 2.444358915090560913e-01 -7.081615179777145386e-02 -1.890508830547332764e-01 -1.171705797314643860e-01 1.893012970685958862e-01
-8.486811071634292603e-03 -1.071199551224708557e-01 -3.462725505232810974e-02 1.414104104042053223e-01 2.230878174304962158e-01 1.858920305967330933e-01 -1.215936243534088135e-01 -3.837215900421142578e-01 2.087594866752624512e-01 -4.465197771787643433e-02 -8.426401019096374512e-02 2.648931145668029785e-01 2.201391160488128662e-01 -4.428339302539825439e-01 4.874901846051216125e-02 1.078000441193580627e-01 2.352933585643768311e-01 9.050228446722030640e-02 1.739918887615203857e-01 -1.981943473219871521e-02 2.101013623178005219e-02 -2.516799792647361755e-02 2.693959325551986694e-02 -1.620345711708068848e-01 2.142172604799270630e-01 -2.590798139572143555e-01 7.933263480663299561e-02 -1.511664539575576782e-01 -1.039258614182472229e-01 -1.882905811071395874e-01 -1.037717312574386597e-01 -1.343436390161514282e-01
-4.710593447089195251e-02 -2.301884591579437256e-01 3.946509659290313721e-01 2.164706438779830933e-01 3.902668654918670654e-01 -4.184212163090705872e-02 5.013827607035636902e-02 1.247970759868621826e-01 -4.966848716139793396e-02 2.861051075160503387e-02 -5.531041696667671204e-02 1.787421256303787231e-01 1.200107559561729431e-01 -8.431266248226165771e-02 2.180715091526508331e-03 2.256088256835937500e-01 -3.974785283207893372e-02 2.304179593920707703e-02 8.500243723392486572e-02 -3.125811219215393066e-01 1.420196332037448883e-02 -1.256490051746368408e-01 -5.693493783473968506e-02 -2.275634929537773132e-02 3.686073124408721924e-01 -2.029916048049926758e-01 2.431888282299041748e-01 1.290850490331649780e-01 7.453455775976181030e-02 -6.106122955679893494e-02 -2.184897810220718384e-01 -1.504497528076171875e-01
-1.615375578403472900e-01 -2.066029608249664307e-01 3.573403656482696533e-01 -2.020478947088122368e-03 3.283531367778778076e-01 4.643837213516235352e-01 -1.327434480190277100e-01 -3.784684538841247559e-01 8.502803742885589600e-02 -3.998601436614990234e-02 -3.301875665783882141e-02 5.039432272315025330e-02 1.607236117124557495e-01 -1.918111890554428101e-01 1.639211624860763550e-01 4.363801795989274979e-03 7.509583607316017151e-03 7.495997846126556396e-02 2.016808390617370605e-01 -1.964380294084548950e-01 1.093327701091766357e-01 -5.261098220944404602e-02 -1.448471695184707642e-01 6.487329304218292236e-02 1.674583256244659424e-01 -1.331199109554290771e-01 6.835984438657760620e-02 -4.955904185771942139e-02 1.341714262962341309e-01 1.003479212522506714e-02 -6.487194448709487915e-02 1.310479193925857544e-01
2.019868046045303345e-01 9.028091281652450562e-02 1.403288990259170532e-01 5.449022725224494934e-02 2.896407842636108398e-01 -6.130571663379669189e-02 -2.226919829845428467e-01 1.088928133249282837e-01 1.109678577631711960e-02 7.186569273471832275e-02 -5.101656913757324219e-02 -1.000735089182853699e-01 5.274821519851684570e-01 -2.446896731853485107e-01 6.230480596423149109e-02 1.188590675592422485e-01 2.490022778511047363e-01 8.914508670568466187e-02 1.228868123143911362e-02 -4.539654031395912170e-02 1.556974798440933228e-01 1.044025719165802002e-01 -2.170951813459396362e-01 4.635698348283767700e-02 2.569904625415802002e-01 4.493077099323272705e-02 2.460038810968399048e-01 -2.705695629119873047e-01 1.428825408220291138e-01 3.489952534437179565e-02 -1.241398677229881287e-01 -9.924929589033126831e-02
-1.384434103965759277e-01 2.013147436082363129e-02 -1.051647868007421494e-02 -8.070138283073902130e-03 -4.911972675472497940e-03 -5.290234461426734924e-02 -3.465022444725036621e-01 -1.615569144487380981e-01 -6.437032669782638550e-02 -4.958861693739891052e-02 1.381507813930511475e-01 8.266405761241912842e-02 1.591272950172424316e-01 -1.854365468025207520e-01 -9.759925305843353271e-02 2.126584202051162720e-01 2.966632843017578125e-01 2.804772853851318359e-01 -1.175900101661682129e-01 -1.307980120182037354e-01 -2.322397381067276001e-01 -8.805501461029052734e-02 -4.917065501213073730e-01 1.147028207778930664e-01 1.988050639629364014e-01 -1.548591107130050659e-01 -4.309228062629699707e-02 2.020570039749145508e-01 6.075817719101905823e-02 7.007800787687301636e-02 -2.325501739978790283e-01 -3.438119217753410339e-02
-5.186763778328895569e-02 -1.392492204904556274e-01 2.739340960979461670e-01 2.313950508832931519e-01 2.056223601102828979e-01 1.403581202030181885e-01 -7.003185898065567017e-02 -1.010333523154258728e-01 6.324976682662963867e-02 -2.860797941684722900e-01 -1.063079610466957092e-01 -3.458749875426292419e-02 1.275076419115066528e-01 -2.086031138896942139e-01 3.129787743091583252e-01 2.147323638200759888e-01 -3.335405886173248291e-02 3.216771781444549561e-01 -1.714024506509304047e-02 -1.540301889181137085e-01 1.207767203450202942e-01 3.844161629676818848e-01 -2.174901403486728668e-02 2.103466987609863281e-01 -2.461327910423278809e-01 5.619093310087919235e-03 1.966685056686401367e-01 -6.311701238155364990e-02 -1.533226221799850464e-01 -8.118370920419692993e-02 -3.161940351128578186e-02 8.299152250401675701e-04
-1.230194643139839172e-01 1.327949166297912598e-01 3.992128372192382812e-02 -1.155443191528320312e-01 2.159610204398632050e-02 -1.499610543251037598e-01 -1.151565834879875183e-01 -5.074670538306236267e-02 -2.433432824909687042e-02 1.011364459991455078e-01 9.516144543886184692e-02 6.221830472350120544e-02 5.404373630881309509e-02 -2.614309191703796387e-01 -5.437960382550954819e-03 2.569220066070556641e-01 2.373931109905242920e-01 2.545067071914672852e-01 -8.456702530384063721e-02 -1.970777213573455811e-01 8.128838241100311279e-02 -5.801645573228597641e-03 -4.138598442077636719e-01 2.696809470653533936e-01 1.156288236379623413e-01 -1.006783731281757355e-02 1.652885526418685913e-01 2.889753282070159912e-01 1.452516764402389526e-01 3.944806009531021118e-02 -3.901206254959106445e-01 -1.884871274232864380e-01
-1.148255728185176849e-02 -3.224382996559143066e-01 4.023205116391181946e-02 1.847921907901763916e-01 8.785410225391387939e-02 4.352818801999092102e-02 -3.077808916568756104e-01 2.229001969099044800e-01 1.414895150810480118e-02 -1.513607501983642578e-01 -1.126033216714859009e-01 7.770212739706039429e-02 8.201025426387786865e-02 -3.840027451515197754e-01 -4.903664067387580872e-02 2.372857183218002319e-01 -2.752867341041564941e-02 2.025649845600128174e-01 3.134559839963912964e-02 1.120673585683107376e-02 6.191436946392059326e-02 -1.189113333821296692e-01 -2.352287769317626953e-01 -2.139507085084915161e-01 7.498160004615783691e-02 -3.494725525379180908e-01 -1.518815308809280396e-01 1.178709696978330612e-02 -7.768121361732482910e-02 -2.207857370376586914e-01 -2.459915578365325928e-01 -1.521704643964767456e-01
-1.386965960264205933e-01 1.358047500252723694e-02 -6.804216653108596802e-03 -1.942110657691955566e-01 4.922481253743171692e-02 1.606003493070602417e-01 -8.733611553907394409e-02 -9.581178426742553711e-02 -2.582601271569728851e-03 -4.082506299018859863e-01 -2.953918464481830597e-02 2.256346940994262695e-01 -3.251972422003746033e-02 -1.940148621797561646e-01 3.487998545169830322e-01 6.414542347192764282e-02 1.209665536880493164e-01 6.992061436176300049e-02 6.452642381191253662e-02 2.490561269223690033e-02 -8.039332926273345947e-02 9.645612537860870361e-02 -1.606018990278244019e-01 -1.217376291751861572e-01 1.200378090143203735e-01 -1.650870144367218018e-01 -8.462494611740112305e-02 2.607633359730243683e-02 9.304835461080074310e-03 -2.872796952724456787e-01 -2.224741727113723755e-01 -5.025501251220703125e-01
-3.848813474178314209e-01 1.240802034735679626e-01 -2.120417803525924683e-01 1.909386515617370605e-01 5.000117048621177673e-02 5.758747830986976624e-02 -3.387031704187393188e-02 2.034346573054790497e-02 -5.646122619509696960e-03 -1.237136498093605042e-01 2.275281399488449097e-02 6.080975290387868881e-03 4.181575030088424683e-02 -1.536252498626708984e-01 3.504089713096618652e-01 2.601189315319061279e-01 3.796102106571197510e-01 3.032049536705017090e-01 1.563662588596343994e-01 3.669565543532371521e-02 -1.755979061126708984e-01 -7.917504757642745972e-02 -1.345066428184509277e-01 1.250451654195785522e-01 -8.618605136871337891e-02 -1.154807806015014648e-01 5.090082064270973206e-02 -6.646297872066497803e-02 1.080148760229349136e-02 -6.749939173460006714e-02 -3.426576554775238037e-01 1.829191148281097412e-01
-2.385080307722091675e-01 4.903830587863922119e-02 2.571075558662414551e-01 -2.173505909740924835e-02 2.072182446718215942e-01 8.266750723123550415e-02 -2.191000580787658691e-01 -7.891885936260223389e-02 1.174103096127510071e-01 1.995047926902770996e-01 -8.452441543340682983e-02 2.377738356590270996e-01 4.497887939214706421e-02 -4.847222194075584412e-02 -7.470780611038208008e-02 2.282246351242065430e-01 2.894528768956661224e-02 1.144787073135375977e-01 2.177318483591079712e-01 -2.085345536470413208e-01 2.611833214759826660e-01 1.410913653671741486e-02 -1.683674305677413940e-01 1.188891604542732239e-01 2.480031847953796387e-01 1.577301472425460815e-01 -1.891363263130187988e-01 5.370451509952545166e-02 1.112460419535636902e-01 -3.447374701499938965e-02 -4.856408536434173584e-01 -2.510715089738368988e-02
-9.131455793976783752e-03 1.589334160089492798e-01 1.584470830857753754e-02 -9.781654924154281616e-02 2.627149820327758789e-01 -7.933484017848968506e-02 1.675529219210147858e-02 -1.782835125923156738e-01 -2.743975222110748291e-01 6.996749341487884521e-02 -2.136271595954895020e-01 2.381967306137084961e-01 2.493094801902770996e-01 -4.109440445899963379e-01 9.187629818916320801e-02 2.931662499904632568e-01 8.015491999685764313e-03 1.241594702005386353e-01 -2.108484040945768356e-03 -7.430720143020153046e-03 3.218194842338562012e-01 -8.672133088111877441e-03 -2.014212608337402344e-01 5.177240073680877686e-02 8.377953618764877319e-02 -1.301390826702117920e-01 8.043901994824409485e-03 -5.238123238086700439e-02 -3.074061572551727295e-01 1.597993224859237671e-01 -1.721475422382354736e-01 -1.030095145106315613e-01
4.122428968548774719e-02 -2.508870065212249756e-01 -6.057217833586037159e-04 -1.047023758292198181e-01 1.076166555285453796e-01 1.087651774287223816e-01 -7.315656542778015137e-02 -1.865097880363464355e-01 2.941911220550537109e-01 -2.672903798520565033e-02 -1.504570543766021729e-01 1.818339526653289795e-01 2.666882872581481934e-01 -4.690029323101043701e-01 2.645095586776733398e-01 2.732588052749633789e-01 1.823501586914062500e-01 1.290347576141357422e-01 1.205298155546188354e-01 8.924515917897224426e-03 -1.604561209678649902e-01 -2.147769927978515625e-01 1.092362999916076660e-01 -9.815668314695358276e-02 -7.013225555419921875e-02 4.197270795702934265e-02 1.582429930567741394e-02 -1.496716141700744629e-01 3.782639279961585999e-02 -5.180914327502250671e-02 -1.498670279979705811e-01 -2.613426446914672852e-01
-3.674165904521942139e-02 3.687236830592155457e-02 3.744186460971832275e-01 -1.050924062728881836e-01 1.043710205703973770e-02 2.222311347723007202e-01 -1.141749620437622070e-01 -1.424078494310379028e-01 -2.381164580583572388e-02 -2.671080529689788818e-01 7.065591216087341309e-02 1.100958790630102158e-02 2.694483995437622070e-01 -2.015429884195327759e-01 -2.668427489697933197e-02 2.510415613651275635e-01 2.641799747943878174e-01 -8.570980280637741089e-02 -3.209266066551208496e-02 -1.314405500888824463e-01 1.062652096152305603e-02 -1.856189034879207611e-02 4.494652897119522095e-02 -3.064214587211608887e-01 2.025803029537200928e-01 -1.355382204055786133e-01 -3.326053172349929810e-02 1.250120401382446289e-01 -2.043648809194564819e-01 -1.088599395006895065e-02 -5.224785208702087402e-02 -4.434970021247863770e-01
-9.933731704950332642e-02 4.194828867912292480e-01 3.500735163688659668e-01 7.451605051755905151e-02 4.405019581317901611e-01 -2.272202260792255402e-02 -1.392681300640106201e-01 -1.529957447201013565e-02 -2.633564472198486328e-01 -2.707206271588802338e-02 -2.595578730106353760e-01 1.741884648799896240e-01 4.678272083401679993e-02 -1.803904473781585693e-01 1.615707874298095703e-01 8.085125125944614410e-03 -2.497973386198282242e-03 1.047402322292327881e-01 -1.082028970122337341e-01 -4.084914922714233398e-02 2.566148340702056885e-02 -1.497633755207061768e-02 -1.501088589429855347e-01 3.902601823210716248e-02 4.702438041567802429e-02 2.117650769650936127e-02 3.288074731826782227e-01 -2.243429422378540039e-02 -1.421429067850112915e-01 4.238720983266830444e-02 -1.580886840820312500e-01 -1.887075901031494141e-01
-2.588526010513305664e-01 -8.550276979804039001e-03 1.129355058073997498e-01 -1.362317949533462524e-01 2.844133041799068451e-02 1.625220924615859985e-01 -1.355797168798744678e-03 -1.432533413171768188e-01 2.295080274343490601e-01 -2.863151133060455322e-01 -9.131383150815963745e-02 3.146506100893020630e-02 3.320717811584472656e-01 -3.205319344997406006e-01 -6.542093586176633835e-03 3.982522487640380859e-01 -7.119195163249969482e-02 -7.252573221921920776e-02 1.718192845582962036e-01 1.390811800956726074e-01 -5.331419780850410461e-02 -7.116607576608657837e-02 -1.088982522487640381e-01 -3.492904901504516602e-01 -4.404332116246223450e-02 -2.638626396656036377e-01 5.322626978158950806e-02 -1.120727509260177612e-01 -4.348503798246383667e-02 -1.500545144081115723e-01 3.739789873361587524e-02 -1.565196365118026733e-01
-1.926788091659545898e-01 5.137019976973533630e-02 2.643223702907562256e-01 -2.265048176050186157e-01 9.421011805534362793e-02 9.071607142686843872e-02 -1.188641190528869629e-01 -1.063189581036567688e-01 2.525681555271148682e-01 8.838432841002941132e-03 1.846143007278442383e-01 2.982143685221672058e-02 1.767286211252212524e-01 -2.390318363904953003e-01 -7.275331765413284302e-02 2.742518782615661621e-01 2.112763188779354095e-02 6.595124304294586182e-02 9.229335933923721313e-02 5.976834148168563843e-02 -9.984450042247772217e-02 1.456962823867797852e-01 -3.918319046497344971e-01 -2.920314371585845947e-01 1.041184067726135254e-01 8.562474977225065231e-04 -8.731716871261596680e-02 -2.893947958946228027e-01 8.464212529361248016e-03 -2.093243449926376343e-01 -2.781743109226226807e-01 -1.357557773590087891e-01
-1.330967396497726440e-01 -3.222904205322265625e-01 2.132558375597000122e-01 -1.164816990494728088e-01 -1.267045289278030396e-01 1.926112025976181030e-01 -2.164925485849380493e-01 4.562617093324661255e-02 1.100230962038040161e-01 -2.269111275672912598e-01 -1.370993554592132568e-01 6.469765305519104004e-02 1.856397390365600586e-01 -2.590100765228271484e-01 3.345711156725883484e-02 3.257541060447692871e-01 -6.869179010391235352e-02 -8.465079963207244873e-02 1.451393775641918182e-02 1.463433802127838135e-01 1.064420491456985474e-01 4.509683698415756226e-02 1.547289788722991943e-01 7.894270867109298706e-02 -3.212998062372207642e-02 -1.879756599664688110e-01 3.151933252811431885e-01 2.360057532787322998e-01 -7.893919944763183594e-02 6.655616313219070435e-02 -3.752243220806121826e-01 -4.460919275879859924e-02
-1.516456753015518188e-01 1.924041844904422760e-02 4.222713410854339600e-02 -2.079341113567352295e-01 1.527954488992691040e-01 6.754133850336074829e-02 -2.428344935178756714e-01 -2.508529424667358398e-01 1.574100703001022339e-01 5.633994936943054199e-02 -5.242328718304634094e-02 2.879526615142822266e-01 1.582913100719451904e-01 -3.636198341846466064e-01 6.969077885150909424e-02 -3.128873556852340698e-02 2.407958358526229858e-01 4.084526896476745605e-01 -1.187880523502826691e-02 1.528159528970718384e-01 -1.620584279298782349e-01 1.925768107175827026e-01 -2.992878109216690063e-02 -4.682206735014915466e-02 3.336674571037292480e-01 1.290519535541534424e-01 -4.011338204145431519e-02 -1.083633825182914734e-01 -6.462829560041427612e-02 -4.148606210947036743e-03 -1.853099167346954346e-01 -1.022777929902076721e-01
-1.423918455839157104e-01 -2.287580817937850952e-02 2.548930346965789795e-01 1.220737248659133911e-01 2.342409342527389526e-01 2.292141318321228027e-01 -2.775040268898010254e-01 -2.872463166713714600e-01 3.767098486423492432e-01 -4.021791741251945496e-02 2.233301401138305664e-01 -1.391564905643463135e-01 -2.083986252546310425e-02 -2.204529494047164917e-01 3.022975027561187744e-01 -1.334832459688186646e-01 7.613474130630493164e-02 1.337921619415283203e-01 3.594812471419572830e-03 8.312594145536422729e-02 1.515205055475234985e-01 -4.831187799572944641e-02 -1.401681900024414062e-01 -1.127119287848472595e-01 1.265630424022674561e-01 -7.922581583261489868e-02 2.072399295866489410e-02 -5.189228430390357971e-02 -9.417136013507843018e-02 1.698676310479640961e-02 -3.050048053264617920e-01 -2.133839428424835205e-01
-2.542432546615600586e-01 -2.023482918739318848e-01 -4.197801277041435242e-02 7.314206659793853760e-02 1.234580948948860168e-01 2.324511855840682983e-02 -2.836477756500244141e-01 1.177324727177619934e-01 1.299325227737426758e-01 -1.963655948638916016e-01 -1.385441869497299194e-01 1.479391157627105713e-01 1.032401770353317261e-01 -2.069632858037948608e-01 -6.729483604431152344e-02 6.076522916555404663e-02 -2.128509283065795898e-01 -1.040010005235671997e-01 1.745874881744384766e-01 1.062956154346466064e-01 -1.379397511482238770e-02 4.202632233500480652e-02 -2.697219550609588623e-01 -6.246119737625122070e-02 1.763225719332695007e-02 -3.725032508373260498e-01 -1.314941495656967163e-01 -4.916212707757949829e-02 3.207283094525337219e-02 -1.060632785083726048e-04 -4.324039518833160400e-01 -3.093228936195373535e-01
-1.767916530370712280e-01 6.669289618730545044e-02 -1.400394886732101440e-01 2.897937297821044922e-01 2.768328227102756500e-02 1.323304176330566406e-01 -1.237241700291633606e-01 -2.640646100044250488e-01 -7.785271108150482178e-02 -2.646694704890251160e-02 1.307252645492553711e-01 5.493742879480123520e-03 3.844795748591423035e-02 -2.285963594913482666e-01 8.949299808591604233e-04 2.172048389911651611e-01 1.613218188285827637e-01 4.073778688907623291e-01 -4.718160629272460938e-02 -2.538076341152191162e-01 -2.457686364650726318e-01 -6.128320097923278809e-02 -3.063827753067016602e-01 3.352414369583129883e-01 1.049425918608903885e-02 -6.658253818750381470e-02 1.326342672109603882e-01 1.648047417402267456e-01 1.112451553344726562e-01 -6.290407385677099228e-03 -1.759609878063201904e-01 -1.043150350451469421e-01
-8.345807343721389771e-02 2.232602424919605255e-02 -5.128017440438270569e-02 -5.095876380801200867e-02 1.516867615282535553e-02 -1.522014439105987549e-01 -1.580441594123840332e-01 -6.070256605744361877e-02 3.755585849285125732e-02 1.374086551368236542e-02 6.863286346197128296e-02 -1.614315435290336609e-02 3.758043795824050903e-02 -1.698728650808334351e-01 1.307651400566101074e-02 2.977294921875000000e-01 3.292168080806732178e-01 2.427732944488525391e-01 9.990167617797851562e-02 -1.951025724411010742e-01 4.131353646516799927e-02 6.130453571677207947e-02 -4.473792016506195068e-01 6.511744856834411621e-02 1.837584227323532104e-01 -2.857972383499145508e-01 1.737697869539260864e-01 1.944952458143234253e-01 2.440592199563980103e-01 9.187329560518264771e-02 -3.358453214168548584e-01 -1.418020278215408325e-01
-2.023662030696868896e-01 -1.358927488327026367e-01 1.323922425508499146e-01 -7.439173292368650436e-03 1.078053787350654602e-01 7.908952981233596802e-02 7.966906577348709106e-02 -8.542567491531372070e-02 -1.706256717443466187e-01 -1.662137657403945923e-01 -3.729925304651260376e-02 1.686506345868110657e-02 2.800633609294891357e-01 -2.202419042587280273e-01 -6.523640453815460205e-02 3.792391121387481689e-01 -2.854911983013153076e-01 7.259634137153625488e-02 -1.836273670196533203e-01 -1.709782332181930542e-01 2.035672664642333984e-01 9.496572613716125488e-02 -2.730571925640106201e-01 2.810970246791839600e-01 -1.326969563961029053e-01 -2.005620598793029785e-01 2.074220329523086548e-01 -1.770784258842468262e-01 9.571149945259094238e-02 -4.558756947517395020e-02 -1.870702058076858521e-01 1.607166081666946411e-01
-2.902112007141113281e-01 2.375741899013519287e-01 -3.843572363257408142e-02 3.172556459903717041e-01 2.165273427963256836e-01 1.260052919387817383e-01 -1.072214841842651367e-01 -1.815084069967269897e-01 2.818112969398498535e-01 -1.248135194182395935e-01 -9.280447661876678467e-02 7.631931453943252563e-03 1.408525109291076660e-01 -8.865480124950408936e-02 7.876659184694290161e-02 2.335209250450134277e-01 1.341297179460525513e-01 -1.828678250312805176e-01 2.790215611457824707e-01 -1.822784245014190674e-01 -1.943091750144958496e-01 9.851080924272537231e-02 -2.801815569400787354e-01 -1.566765606403350830e-01 4.007012769579887390e-02 -1.614624857902526855e-01 -1.544053405523300171e-01 1.894505694508552551e-02 -7.870195433497428894e-03 1.529722823761403561e-03 3.696136642247438431e-03 -3.048425912857055664e-01
1.299235597252845764e-02 8.413773030042648315e-02 7.514258474111557007e-02 -9.331499040126800537e-02 4.137476086616516113e-01 3.209968283772468567e-02 -2.057755552232265472e-02 -7.462080568075180054e-03 1.414265185594558716e-01 3.016855567693710327e-02 -4.008640721440315247e-02 1.222077459096908569e-01 4.795716106891632080e-01 2.175873890519142151e-02 1.024385541677474976e-01 3.335712552070617676e-01 2.909086644649505615e-01 2.076564580202102661e-01 1.818883121013641357e-01 1.138745341449975967e-02 -1.581066846847534180e-01 -1.233549714088439941e-01 3.143723681569099426e-02 6.356972455978393555e-02 2.375030666589736938e-01 4.253829643130302429e-02 -2.629797160625457764e-02 -2.789018675684928894e-02 -1.395501792430877686e-01 -1.639222800731658936e-01 -3.201962709426879883e-01 3.548953682184219360e-02
-9.805443882942199707e-02 8.489791303873062134e-02 3.306819126009941101e-02 -1.000737622380256653e-01 -4.688714444637298584e-02 -8.138020336627960205e-02 -2.661474347114562988e-01 -1.011193692684173584e-01 -9.512527287006378174e-02 -5.243268609046936035e-01 8.507502824068069458e-02 1.241532266139984131e-01 3.777123987674713135e-01 -2.246224135160446167e-01 1.276856660842895508e-01 2.928529083728790283e-01 2.039224840700626373e-02 7.994157075881958008e-02 1.689032018184661865e-01 -6.169748678803443909e-02 -1.664222329854965210e-01 8.702344447374343872e-02 1.680376939475536346e-02 -1.782849580049514771e-01 1.156431362032890320e-01 2.164296507835388184e-01 -8.247385919094085693e-02 -1.183320768177509308e-02 -1.921358555555343628e-01 1.962927542626857758e-02 -2.482473403215408325e-01 -8.841457217931747437e-02
-1.136868968605995178e-01 1.097044125199317932e-01 2.765670418739318848e-01 -6.305424869060516357e-02 1.876626461744308472e-01 1.197315100580453873e-02 -1.444964259862899780e-01 -1.846800148487091064e-01 -1.176047995686531067e-01 -3.508378863334655762e-01 1.651331484317779541e-01 3.019924648106098175e-02 1.793256103992462158e-01 -2.634566128253936768e-01 1.969431489706039429e-01 1.921133846044540405e-01 1.464791409671306610e-02 -5.651338398456573486e-02 -2.293166369199752808e-01 4.851263482123613358e-03 1.311267376877367496e-03 -3.138116896152496338e-01 -2.050127089023590088e-01 -2.557965815067291260e-01 1.895613521337509155e-01 3.964590281248092651e-02 1.356820017099380493e-02 2.386336475610733032e-01 1.369362231343984604e-02 1.822845488786697388e-01 -1.632827371358871460e-01 -2.125952988862991333e-01
-1.573575586080551147e-01 -2.507037818431854248e-01 1.447644233703613281e-01 1.851385533809661865e-01 2.642623186111450195e-01 -9.939524345099925995e-03 -5.602411180734634399e-02 -1.244688257575035095e-01 -1.496270447969436646e-01 -5.764930322766304016e-02 1.717117130756378174e-01 1.136425286531448364e-01 1.230740770697593689e-01 -3.730438649654388428e-01 -2.739683389663696289e-01 2.860568761825561523e-01 1.601125746965408325e-01 3.135545849800109863e-01 -8.249338716268539429e-02 -6.772013008594512939e-02 -1.346996128559112549e-01 2.257689386606216431e-01 -8.763925731182098389e-02 3.089405000209808350e-01 -1.487164646387100220e-01 -1.396154612302780151e-01 -9.191993623971939087e-03 -4.050151258707046509e-02 -6.812176853418350220e-02 -1.810280829668045044e-01 -2.438799478113651276e-02 1.888442784547805786e-02
-2.396709173917770386e-01 -1.558645069599151611e-01 2.269190251827239990e-01 1.989116370677947998e-01 -7.646048069000244141e-02 -1.929648071527481079e-01 5.280226096510887146e-02 -4.233355075120925903e-02 4.691891372203826904e-01 -4.194083157926797867e-03 2.317173592746257782e-02 2.665510773658752441e-01 1.694344729185104370e-01 -2.611801214516162872e-02 7.747582346200942993e-02 2.556449174880981445e-01 1.541564464569091797e-01 -3.439652174711227417e-02 2.805640920996665955e-02 -6.142652407288551331e-02 -7.599763572216033936e-02 1.640687435865402222e-01 -2.631616294384002686e-01 2.197998762130737305e-01 -2.363976091146469116e-02 -1.205652952194213867e-01 2.768914997577667236e-01 -1.828605383634567261e-01 4.938137717545032501e-03 -4.303319007158279419e-02 -2.825469970703125000e-01 -1.938903704285621643e-02
-1.940551847219467163e-01 -4.142172262072563171e-02 1.711718440055847168e-01 -7.610986381769180298e-02 1.538286209106445312e-01 1.306997686624526978e-01 -2.770011425018310547e-01 1.799532324075698853e-01 -6.388851255178451538e-02 -2.534725964069366455e-01 6.184494122862815857e-02 3.325576335191726685e-02 1.493985652923583984e-01 -3.151062726974487305e-01 1.063243523240089417e-01 1.625222563743591309e-01 -1.479409784078598022e-01 -1.611842960119247437e-01 1.216243579983711243e-01 2.634031176567077637e-01 -1.383528411388397217e-01 2.003642320632934570e-01 -2.105606198310852051e-01 -1.224834993481636047e-01 -2.970533668994903564e-01 -1.495114415884017944e-01 1.205307617783546448e-02 5.361337214708328247e-03 1.649753600358963013e-01 -6.047175824642181396e-02 -3.438408374786376953e-01 -1.804172992706298828e-01
-5.117743462324142456e-02 -9.666422009468078613e-02 -4.447281360626220703e-02 -7.519889622926712036e-02 2.428596168756484985e-01 -6.295643001794815063e-02 -2.329687029123306274e-01 5.725339427590370178e-02 -1.140852421522140503e-01 -3.927582204341888428e-01 7.966733723878860474e-02 1.865671873092651367e-01 2.101160287857055664e-01 -2.723363339900970459e-01 2.743298411369323730e-01 2.163558006286621094e-01 -6.781259179115295410e-02 -8.781384676694869995e-02 -1.472515612840652466e-01 -5.606829747557640076e-02 8.990707248449325562e-02 -1.177270524203777313e-02 -1.767194867134094238e-01 -7.610174827277660370e-03 1.329067721962928772e-02 -1.771434396505355835e-01 -6.530884653329849243e-02 -1.124360784888267517e-01 5.663767457008361816e-02 -3.480948209762573242e-01 9.714441746473312378e-02 -3.900921344757080078e-01
3.361140191555023193e-02 -4.171222448348999023e-02 2.633612751960754395e-01 2.795776128768920898e-01 2.159661501646041870e-01 1.454690247774124146e-01 -1.169251054525375366e-01 -6.098623946309089661e-02 -4.049950279295444489e-03 -1.481034141033887863e-02 4.707472771406173706e-02 -1.138498634099960327e-02 4.499504864215850830e-01 -2.036236226558685303e-01 1.006858423352241516e-01 1.871323585510253906e-01 -2.126832865178585052e-02 1.031660810112953186e-01 3.408315777778625488e-01 -1.727095842361450195e-01 -1.243132948875427246e-01 2.694348692893981934e-01 -2.402361184358596802e-01 -1.433404833078384399e-01 -1.245542094111442566e-01 -2.530016303062438965e-01 -1.510170251131057739e-01 -1.651582494378089905e-02 -2.757259830832481384e-02 -1.775111109018325806e-01 -3.483216464519500732e-02 1.152097657322883606e-01
-2.503620684146881104e-01 -4.537222534418106079e-02 -2.635573446750640869e-01 7.541752606630325317e-02 8.682131022214889526e-02 2.600618302822113037e-01 -9.631516784429550171e-02 -4.551009461283683777e-02 1.629711687564849854e-01 -1.777885109186172485e-01 1.044355100020766258e-03 1.523460894823074341e-01 1.500565856695175171e-01 -9.766956418752670288e-02 3.767637535929679871e-02 1.977129578590393066e-01 2.565749585628509521e-01 4.314569234848022461e-01 8.737275749444961548e-02 -6.184563785791397095e-02 -1.952405720949172974e-01 -9.165078401565551758e-02 -2.366666942834854126e-01 2.166554331779479980e-01 -1.324900835752487183e-01 -2.742008566856384277e-01 1.143233925104141235e-01 -1.620927266776561737e-02 -9.018944948911666870e-02 -2.632678449153900146e-01 -1.256051212549209595e-01 -8.625485748052597046e-02
-2.856488227844238281e-01 -6.390628963708877563e-02 -2.084182798862457275e-01 1.206536293029785156e-01 -3.426861763000488281e-02 1.210567131638526917e-01 -1.340441852807998657e-01 -2.599917948246002197e-01 -7.526629604399204254e-03 -1.596426777541637421e-02 -3.799239173531532288e-02 1.015751510858535767e-01 1.516674757003784180e-01 -1.890289932489395142e-01 1.434789448976516724e-01 4.324412345886230469e-02 2.856571376323699951e-01 1.824272274971008301e-01 1.126698628067970276e-01 -3.029768764972686768e-01 -1.233352646231651306e-01 -8.075876533985137939e-02 -2.203435152769088745e-01 4.052439704537391663e-02 9.314642101526260376e-02 -1.347384750843048096e-01 1.723631620407104492e-01 3.333627879619598389e-01 1.314711123704910278e-01 -1.581445336341857910e-01 -3.966940343379974365e-01 5.515194684267044067e-02
-6.939701735973358154e-02 -1.161189973354339600e-01 1.449545845389366150e-02 2.659057378768920898e-01 -6.944550573825836182e-02 -7.217475678771734238e-03 -2.352023273706436157e-01 -3.391795232892036438e-02 1.179299037903547287e-02 6.698610726743936539e-03 -1.558967679738998413e-01 1.758747696876525879e-01 5.921917036175727844e-02 -3.986279070377349854e-01 1.052725687623023987e-01 -1.445487737655639648e-01 1.600290238857269287e-01 -4.425691068172454834e-02 1.387332379817962646e-01 -1.292963474988937378e-01 2.375355362892150879e-01 1.335141807794570923e-01 -3.010517656803131104e-01 -2.640304565429687500e-01 8.098206669092178345e-02 -2.813207209110260010e-01 1.213674098253250122e-01 -1.377090364694595337e-01 -1.011035218834877014e-01 -1.459971722215414047e-02 -3.902989029884338379e-01 -1.390829384326934814e-01
-2.010608017444610596e-01 4.239036235958337784e-03 -8.281530439853668213e-02 2.965499758720397949e-01 1.477298438549041748e-01 2.408927679061889648e-02 -1.998149305582046509e-01 -1.619968861341476440e-01 1.225412636995315552e-02 -2.279747277498245239e-02 4.342882335186004639e-02 9.813019633293151855e-02 1.850397437810897827e-01 -5.801047384738922119e-02 2.528478801250457764e-01 3.222032785415649414e-01 -4.921988770365715027e-02 3.408502638339996338e-01 -9.766643494367599487e-02 5.443881079554557800e-02 2.154815476387739182e-03 -1.128075271844863892e-01 -1.161468103528022766e-01 4.747577309608459473e-01 2.129555195569992065e-01 -1.355025470256805420e-01 7.222130894660949707e-03 -1.552931815385818481e-01 1.572686620056629181e-02 -1.178130507469177246e-01 -1.445926278829574585e-01 2.302458882331848145e-01
3.034517168998718262e-02 6.962199509143829346e-02 -1.500173285603523254e-02 2.034008949995040894e-01 1.499137431383132935e-01 2.617965340614318848e-01 -2.262047529220581055e-01 -4.302399754524230957e-01 3.808373212814331055e-01 -1.024563703685998917e-02 2.009822130203247070e-01 9.486037492752075195e-02 1.057702079415321350e-01 -3.140809834003448486e-01 2.099349647760391235e-01 6.140863150358200073e-02 -1.529736095108091831e-03 -8.340592682361602783e-02 -9.208146482706069946e-02 1.406986117362976074e-01 7.742524147033691406e-02 1.160589698702096939e-02 -2.322642207145690918e-01 5.796013772487640381e-02 1.564508527517318726e-01 -1.098351776599884033e-01 -4.197173565626144409e-02 -1.509963870048522949e-01 -1.676408201456069946e-01 -1.776945292949676514e-01 -1.518840938806533813e-01 -1.749773770570755005e-01
-6.031464785337448120e-03 2.200276255607604980e-01 1.539787501096725464e-01 4.016046971082687378e-02 1.103510484099388123e-01 7.278371136635541916e-03 -6.123727187514305115e-02 -1.655636131763458252e-01 -3.471964597702026367e-02 -4.537693262100219727e-01 7.066776603460311890e-02 2.690433561801910400e-01 3.295271992683410645e-01 -1.961348801851272583e-01 1.716782003641128540e-01 2.972432971000671387e-01 2.069379538297653198e-01 5.041604116559028625e-02 3.826804161071777344e-01 3.601467935368418694e-03 -3.197686374187469482e-02 1.349103301763534546e-01 2.340651489794254303e-02 -1.153273209929466248e-01 1.426034420728683472e-01 9.059260040521621704e-02 -6.060405448079109192e-02 5.234095454216003418e-02 -4.286845773458480835e-02 1.699210554361343384e-01 -1.935245841741561890e-01 -7.383320480585098267e-02
-3.286075294017791748e-01 -3.534379601478576660e-02 -1.274967491626739502e-01 2.888054549694061279e-01 1.586816459894180298e-01 -6.336842477321624756e-02 -2.534317970275878906e-01 -3.971093520522117615e-02 1.007829010486602783e-01 -5.809329450130462646e-02 -9.956364333629608154e-02 -3.681609034538269043e-02 2.110663503408432007e-01 -1.947193592786788940e-01 2.923376560211181641e-01 2.319135367870330811e-01 2.297464162111282349e-01 1.983945369720458984e-01 4.781436547636985779e-02 -2.151835858821868896e-01 -1.968655288219451904e-01 -3.477939963340759277e-02 -7.685940712690353394e-02 1.921569705009460449e-01 -2.010030299425125122e-01 -2.024313062429428101e-01 2.280962020158767700e-01 1.803476959466934204e-01 -1.867631673812866211e-01 1.324613951146602631e-02 -1.383782625198364258e-01 7.696835696697235107e-02
-3.142817318439483643e-02 -1.622497141361236572e-01 2.506826221942901611e-01 1.082492917776107788e-01 1.365162730216979980e-01 3.562579154968261719e-01 1.326236780732870102e-02 7.864584028720855713e-02 3.212040662765502930e-02 7.249917369335889816e-03 -6.955178081989288330e-02 -1.219442207366228104e-02 3.347337245941162109e-01 -2.878362536430358887e-01 1.178200617432594299e-01 1.767359822988510132e-01 -7.179547846317291260e-02 8.058136701583862305e-02 3.204205036163330078e-01 -1.264889240264892578e-01 1.276030391454696655e-01 2.174705266952514648e-01 -3.678103685379028320e-01 -2.180223613977432251e-01 1.082622930407524109e-01 -7.701645046472549438e-02 -7.732716947793960571e-02 -3.045767731964588165e-02 -3.325383737683296204e-02 -8.286754041910171509e-02 6.403262913227081299e-02 -2.945893108844757080e-01
-1.116571873426437378e-01 1.600664556026458740e-01 -3.381643071770668030e-02 1.444690488278865814e-02 9.151762723922729492e-02 -1.055864170193672180e-01 -1.250660419464111328e-01 -9.892995655536651611e-02 -5.446073599159717560e-03 1.752778887748718262e-02 -2.899389900267124176e-02 -8.766885101795196533e-02 -4.223326221108436584e-03 -2.197270244359970093e-01 -4.334267228841781616e-02 3.200826346874237061e-01 2.531722784042358398e-01 2.966356277465820312e-01 9.145841747522354126e-02 -6.676245015114545822e-03 -3.063596319407224655e-03 1.009780019521713257e-01 -4.792055785655975342e-01 2.915927469730377197e-01 1.241350919008255005e-01 1.655256189405918121e-02 5.544870346784591675e-02 2.373142242431640625e-01 2.159110456705093384e-01 5.570237990468740463e-03 -3.719016313552856445e-01 -9.332749992609024048e-02
-2.000116705894470215e-01 4.088523611426353455e-02 2.681368216872215271e-02 -6.410003453493118286e-02 2.543190717697143555e-01 2.382543981075286865e-01 9.763521701097488403e-02 -1.969651281833648682e-01 -2.439799606800079346e-01 -7.807997614145278931e-02 1.627095341682434082e-01 2.760756909847259521e-01 1.226807683706283569e-01 -1.355026960372924805e-01 1.645974963903427124e-01 1.704251617193222046e-01 -5.079971160739660263e-03 3.334290683269500732e-01 -6.002484634518623352e-02 -2.603846788406372070e-02 -9.644787013530731201e-02 1.957651674747467041e-01 -7.240614295005798340e-02 2.148875594139099121e-01 -2.862651459872722626e-02 -3.908111453056335449e-01 7.278840988874435425e-02 -1.285992115736007690e-01 3.859540447592735291e-02 -3.642933368682861328e-01 -4.126977920532226562e-02 6.535868160426616669e-03
-1.364168971776962280e-01 7.122535258531570435e-02 -6.575930118560791016e-02 2.333199232816696167e-01 1.314220428466796875e-01 1.486757844686508179e-01 -3.813485205173492432e-01 5.526051297783851624e-02 -3.361236304044723511e-02 -8.392942696809768677e-02 -3.863239660859107971e-02 -5.722864717245101929e-02 2.674127817153930664e-01 4.631837829947471619e-02 2.625789642333984375e-01 -3.006669692695140839e-02 2.408613860607147217e-01 1.601929813623428345e-01 -1.777289509773254395e-01 9.003169834613800049e-03 -1.636898964643478394e-01 -1.145958974957466125e-01 -1.451690793037414551e-01 1.956311166286468506e-01 -6.376274675130844116e-02 -2.830441892147064209e-01 2.093760222196578979e-01 1.414947677403688431e-02 -4.307791963219642639e-02 -1.844852566719055176e-01 -3.856607973575592041e-01 -2.139868140220642090e-01
-1.848051398992538452e-01 -3.718617931008338928e-02 1.895444393157958984e-01 -1.613572537899017334e-01 3.637996315956115723e-01 7.654235512018203735e-02 3.726105391979217529e-02 -1.806069165468215942e-01 -6.823707371950149536e-02 -1.574438065290451050e-01 3.815632164478302002e-01 6.200528889894485474e-02 7.778368145227432251e-02 2.238774904981255531e-03 -5.396363884210586548e-02 7.477559894323348999e-02 1.415251195430755615e-01 -2.187580615282058716e-02 8.536018431186676025e-02 -5.932263284921646118e-02 3.979070857167243958e-02 8.075698465108871460e-02 -3.134820163249969482e-01 -4.205582290887832642e-02 4.544211626052856445e-01 -1.307923644781112671e-01 4.348607361316680908e-02 1.079936400055885315e-01 -6.967641413211822510e-02 4.928954318165779114e-02 -1.850322037935256958e-01 -3.445401191711425781e-01
-2.818345129489898682e-01 -2.119323797523975372e-02 -4.167829081416130066e-02 7.654259353876113892e-02 2.674309313297271729e-01 -2.385002188384532928e-02 -1.702925711870193481e-01 -1.334638446569442749e-01 2.984834611415863037e-01 -9.114912897348403931e-02 4.382354617118835449e-01 2.380652129650115967e-01 1.869658678770065308e-01 -2.092472314834594727e-01 -6.464189849793910980e-03 2.387314289808273315e-01 -1.463801413774490356e-01 1.367083191871643066e-01 1.138019412755966187e-01 2.010925561189651489e-01 9.594725072383880615e-02 1.892956048250198364e-01 -1.199846938252449036e-01 -1.453741341829299927e-01 4.665936157107353210e-02 -1.615935564041137695e-01 1.725673973560333252e-01 -1.440744102001190186e-01 8.507988601922988892e-02 -2.171779721975326538e-01 -3.401285782456398010e-02 -5.710336193442344666e-02
2.164017409086227417e-01 -3.443966154009103775e-03 1.365675330162048340e-01 2.514790594577789307e-01 2.120755016803741455e-01 1.602971553802490234e-01 -3.888552635908126831e-02 -4.028503894805908203e-01 1.038234233856201172e-01 -2.347694337368011475e-01 1.178358048200607300e-01 1.774794608354568481e-01 2.339607179164886475e-01 -2.763468623161315918e-01 1.143939122557640076e-01 7.463547401130199432e-03 -3.177087754011154175e-02 1.887740492820739746e-01 -1.997084468603134155e-01 1.576241999864578247e-01 -6.689821183681488037e-02 -8.790981024503707886e-02 9.075706452131271362e-02 2.313518375158309937e-01 7.700301706790924072e-02 -1.986904628574848175e-02 1.493384391069412231e-01 -2.132268249988555908e-01 7.073614746332168579e-02 -1.842749565839767456e-01 -1.180744469165802002e-01 -2.809538841247558594e-01
-1.751346439123153687e-01 1.751150637865066528e-01 3.977788388729095459e-01 -2.688897848129272461e-01 3.024803698062896729e-01 6.262053549289703369e-02 2.227946184575557709e-02 -2.909232974052429199e-01 7.337027043104171753e-02 9.892927110195159912e-02 3.653952181339263916e-01 -4.249456524848937988e-02 1.908278465270996094e-01 -2.008261233568191528e-01 2.554556727409362793e-02 9.477628022432327271e-02 1.854711920022964478e-01 -2.754538133740425110e-02 1.319355070590972900e-01 -1.690545976161956787e-01 -6.664755288511514664e-03 6.520875543355941772e-02 -2.809121608734130859e-01 -1.489711999893188477e-01 2.366162836551666260e-01 -1.039469838142395020e-01 -2.489078789949417114e-02 5.157637968659400940e-02 6.848207116127014160e-02 3.406997025012969971e-02 -1.150439009070396423e-01 -1.225157901644706726e-01
-1.884832680225372314e-01 -1.475562304258346558e-01 -8.557963371276855469e-02 -1.538819924462586641e-04 2.160077989101409912e-01 1.562297344207763672e-01 -8.523139357566833496e-02 -3.611192703247070312e-01 1.543876528739929199e-01 1.022767275571823120e-01 1.483835726976394653e-01 1.564419418573379517e-01 2.555714845657348633e-01 -2.426253408193588257e-01 2.859147787094116211e-01 -1.587564647197723389e-01 -1.250344067811965942e-01 -1.626060456037521362e-01 1.477720141410827637e-01 1.314262673258781433e-02 1.535117775201797485e-01 3.325983509421348572e-02 -3.287523686885833740e-01 1.891334503889083862e-01 1.577427834272384644e-01 -6.811100989580154419e-03 9.713960438966751099e-02 7.271889597177505493e-02 -1.063647121191024780e-01 -2.583591639995574951e-02 -3.319887220859527588e-01 -1.423379480838775635e-01
-2.967540547251701355e-02 1.598405689001083374e-01 3.293679058551788330e-01 -1.492141336202621460e-01 1.884914487600326538e-01 2.384463548660278320e-01 -1.054866006597876549e-03 -6.651169061660766602e-02 3.558986186981201172e-01 -3.604358434677124023e-01 3.808852657675743103e-02 -1.967857405543327332e-02 1.446707099676132202e-01 -1.648410558700561523e-01 -8.552234619855880737e-02 1.693916469812393188e-01 2.455562800168991089e-01 -1.878613606095314026e-02 1.007693111896514893e-01 -8.475413545966148376e-03 -8.861389756202697754e-02 1.390814408659934998e-02 -3.739232420921325684e-01 -3.414424136281013489e-02 2.235994935035705566e-01 -1.915935426950454712e-01 -7.879395037889480591e-02 -1.962095126509666443e-02 -1.012421771883964539e-01 -1.694728285074234009e-01 4.407879710197448730e-02 -2.221861183643341064e-01
-4.386392831802368164e-01 1.537005752325057983e-01 -4.955123737454414368e-02 2.801741361618041992e-01 1.662925779819488525e-01 7.772789150476455688e-02 -8.383582532405853271e-02 -1.391048729419708252e-01 2.486249059438705444e-01 -1.834937632083892822e-01 9.862092137336730957e-02 -1.971311718225479126e-01 3.399587869644165039e-01 -1.065515652298927307e-01 5.871379375457763672e-02 1.323463022708892822e-01 2.736563980579376221e-01 1.598205268383026123e-01 1.314208656549453735e-01 2.314953133463859558e-02 -1.537229567766189575e-01 -8.865381032228469849e-02 -2.829973027110099792e-02 2.354472726583480835e-01 1.544806547462940216e-02 -2.441755831241607666e-01 2.638831436634063721e-01 1.127104647457599640e-02 -5.568223074078559875e-02 5.993239581584930420e-02 -4.389251768589019775e-02 -8.234818279743194580e-02
4.300014302134513855e-02 -2.844811379909515381e-01 2.211033552885055542e-01 1.275821961462497711e-02 6.948538124561309814e-02 1.020005270838737488e-01 -1.780941486358642578e-01 -8.275166153907775879e-02 2.574185840785503387e-02 -3.289394676685333252e-01 -1.033807843923568726e-01 7.190249115228652954e-02 -7.152080535888671875e-02 -1.603989601135253906e-01 6.652557104825973511e-02 3.328317701816558838e-01 -5.742122232913970947e-02 1.778721809387207031e-01 -9.956692904233932495e-02 8.203805983066558838e-02 -8.655008673667907715e-02 9.380644187331199646e-03 1.884544938802719116e-01 1.141478270292282104e-01 1.049012225121259689e-02 -3.059495389461517334e-01 2.592649459838867188e-01 3.626998886466026306e-02 -1.039497107267379761e-01 2.247731834650039673e-01 -4.572733044624328613e-01 -5.681320279836654663e-02
-1.406734287738800049e-01 2.200422883033752441e-01 3.389113247394561768e-01 -3.057201951742172241e-02 2.063699960708618164e-01 8.596120774745941162e-02 -1.590316891670227051e-01 -4.072271659970283508e-02 -6.381459534168243408e-02 -3.681868612766265869e-01 -8.066018670797348022e-02 2.357563078403472900e-01 1.782180368900299072e-01 -1.415296643972396851e-01 9.198746085166931152e-02 1.566222496330738068e-02 1.526753455400466919e-01 4.213704168796539307e-02 1.361622512340545654e-01 1.873315274715423584e-01 3.571617230772972107e-02 8.748063445091247559e-02 -1.603218913078308105e-01 2.483075670897960663e-02 -2.237099558115005493e-01 -1.336018443107604980e-01 -1.509968936443328857e-01 -6.657192856073379517e-02 1.694180816411972046e-01 1.823914945125579834e-01 -1.527582854032516479e-01 -4.271425604820251465e-01
-4.430884495377540588e-02 -4.145312681794166565e-02 2.149465680122375488e-01 -7.187262922525405884e-02 2.488973438739776611e-01 -1.554635912179946899e-02 -1.353313475847244263e-01 -8.605602383613586426e-02 6.231429520994424820e-03 -1.797972470521926880e-01 3.371756672859191895e-01 -9.782593697309494019e-02 2.221624851226806641e-01 -2.972744703292846680e-01 6.854598410427570343e-03 8.857664465904235840e-02 -1.516078785061836243e-02 -4.604259133338928223e-02 -2.548728287220001221e-01 2.338722534477710724e-02 -1.110883653163909912e-01 -4.258609935641288757e-02 -9.120991080999374390e-02 -2.554050385951995850e-01 1.645498424768447876e-01 -1.393850147724151611e-01 2.565130032598972321e-02 2.311906069517135620e-01 7.513611018657684326e-02 2.633056938648223877e-01 -3.395070135593414307e-01 -3.307270109653472900e-01
-2.372171431779861450e-01 1.154077649116516113e-01 -8.896348625421524048e-02 -1.132159903645515442e-01 -4.876394942402839661e-02 -2.260298579931259155e-01 -1.973631978034973145e-01 -7.016275078058242798e-02 -9.112202562391757965e-03 -7.699504494667053223e-02 -5.572061054408550262e-04 -1.312919799238443375e-02 1.086798459291458130e-01 -2.077334225177764893e-01 -2.011039480566978455e-02 3.176465630531311035e-01 1.980458498001098633e-01 2.141317576169967651e-01 -4.737878218293190002e-02 -1.688397973775863647e-01 4.883379116654396057e-02 3.810967877507209778e-02 -4.144042730331420898e-01 2.634359002113342285e-01 1.810742765665054321e-01 -1.377325952053070068e-01 1.409079730510711670e-01 1.717777550220489502e-01 2.811882495880126953e-01 7.815971225500106812e-02 -2.340967357158660889e-01 -2.190696746110916138e-01
-2.048744112253189087e-01 9.880143404006958008e-02 1.919472366571426392e-01 -5.567896366119384766e-02 1.694117933511734009e-01 -6.241484358906745911e-02 -1.566466391086578369e-01 -2.584244608879089355e-01 7.895372807979583740e-02 -3.425832092761993408e-02 -1.068101376295089722e-01 3.560891449451446533e-01 -2.514780499041080475e-02 -4.299429059028625488e-01 8.113992959260940552e-02 2.736498117446899414e-01 4.396447241306304932e-01 1.734698563814163208e-01 6.804259959608316422e-03 -2.289218641817569733e-02 -2.298385649919509888e-01 -7.431972771883010864e-03 9.016770124435424805e-02 -1.783269494771957397e-01 1.508127599954605103e-01 1.907976716756820679e-02 7.484644651412963867e-02 -5.938037764281034470e-03 -2.852302975952625275e-02 -7.809116691350936890e-02 -8.385333418846130371e-02 1.112960800528526306e-01
8.706915192306041718e-03 -2.180785238742828369e-01 -2.982676587998867035e-02 -8.618146181106567383e-02 1.937893778085708618e-01 1.986215561628341675e-01 -6.790778040885925293e-02 -2.838546037673950195e-01 1.047743633389472961e-01 1.052758656442165375e-02 -6.222688406705856323e-02 1.968429684638977051e-01 3.140237629413604736e-01 -2.389485687017440796e-01 1.965383142232894897e-01 1.470077484846115112e-01 1.656094193458557129e-01 2.673518359661102295e-01 1.708687543869018555e-01 1.304954737424850464e-01 5.705669149756431580e-02 -7.353858649730682373e-02 -6.563525530509650707e-04 2.045684121549129486e-02 -2.450814992189407349e-01 9.805189818143844604e-02 2.673405110836029053e-01 -2.625868022441864014e-01 -9.716056287288665771e-02 -7.291539013385772705e-02 -2.061004787683486938e-01 -3.010956645011901855e-01
-1.378135532140731812e-01 -3.138416633009910583e-02 1.803144067525863647e-01 1.090002655982971191e-01 2.345609962940216064e-01 1.152245923876762390e-01 -1.646418683230876923e-02 2.028584852814674377e-02 -1.972961127758026123e-01 -3.016025424003601074e-01 -1.432586461305618286e-01 -4.376796074211597443e-03 3.382027745246887207e-01 -3.790926337242126465e-01 2.840903699398040771e-01 -7.087480276823043823e-02 2.584190107882022858e-02 -1.936787217855453491e-01 1.081526651978492737e-01 8.601346611976623535e-02 2.035666108131408691e-01 7.516559213399887085e-02 -4.558495059609413147e-02 -2.312979102134704590e-01 2.017718106508255005e-01 -5.985860526561737061e-02 1.965439319610595703e-01 1.167304143309593201e-01 1.417880505323410034e-01 1.819080486893653870e-02 -1.283838003873825073e-01 -2.810461819171905518e-01
-2.375032901763916016e-01 7.846117019653320312e-02 2.515258491039276123e-01 1.065245419740676880e-01 4.691649377346038818e-01 1.645673662424087524e-01 2.441894076764583588e-02 -2.715221345424652100e-01 1.739993840456008911e-01 -2.534730546176433563e-02 -4.117904603481292725e-02 -2.907243557274341583e-02 1.161119118332862854e-01 -5.397361144423484802e-02 1.194717660546302795e-01 1.586744338274002075e-01 1.036441549658775330e-01 1.965227574110031128e-01 1.001335904002189636e-01 -1.284572761505842209e-03 3.520541489124298096e-01 7.016626186668872833e-03 -2.444043308496475220e-01 -2.018799819052219391e-02 1.674206107854843140e-01 1.093044579029083252e-01 2.391709983348846436e-01 2.810552343726158142e-02 1.653814166784286499e-01 3.194741532206535339e-02 -2.865164875984191895e-01 -6.471661385148763657e-03
2.853028289973735809e-02 2.175466157495975494e-02 1.580778211355209351e-01 8.635804057121276855e-03 3.048358559608459473e-01 4.914053156971931458e-02 -1.172475144267082214e-01 -4.094942659139633179e-02 -1.774026155471801758e-01 -2.766849100589752197e-01 -1.036612391471862793e-01 1.000547781586647034e-01 -4.438490048050880432e-02 -2.985004484653472900e-01 3.195795118808746338e-01 5.406783893704414368e-03 -1.075159832835197449e-01 -1.491532772779464722e-01 -1.618861854076385498e-01 4.120780900120735168e-02 1.218355633318424225e-02 3.625590726733207703e-02 -1.350611597299575806e-01 9.511139243841171265e-02 -3.469989076256752014e-02 -3.379952907562255859e-01 -1.475329548120498657e-01 5.474338680505752563e-02 1.399969607591629028e-01 -2.321400195360183716e-01 -2.958631515502929688e-01 -3.862347900867462158e-01
-1.613616347312927246e-01 4.707952961325645447e-02 -2.869270928204059601e-02 1.332572698593139648e-01 2.686746716499328613e-01 -1.237200349569320679e-01 -2.606949582695960999e-02 -3.703697919845581055e-01 1.549602001905441284e-01 9.735479950904846191e-02 2.766480147838592529e-01 -7.300542667508125305e-03 1.509067416191101074e-01 -2.054937183856964111e-01 3.569861352443695068e-01 1.686037634499371052e-03 1.631098687648773193e-01 9.819841384887695312e-02 2.492935359477996826e-01 1.743279695510864258e-01 -4.472338780760765076e-02 -1.259764097630977631e-02 -1.560033261775970459e-01 6.805040687322616577e-02 3.409546986222267151e-02 -8.966422826051712036e-02 3.222530484199523926e-01 -9.332091361284255981e-02 1.643097847700119019e-01 1.891541332006454468e-01 -2.190103679895401001e-01 -1.813450604677200317e-01
[truncated: 3,270,587 more chars]
