# Supplementary material for: The Language of Innovation
Source: PLoS One. 2020 Apr 30;15(4):e0230107. doi: 10.1371/journal.pone.0230107 (PMC7194493; doi:10.1371/journal.pone.0230107)
Supplement: S7 File — (GZ) [file pone.0230107.s007.tar.gz › 1985-1989/V2Run_3_VS_4500_embeddings1985-1989ED32.txt]

2.360464036464691162e-01 6.379708647727966309e-02 -2.188345193862915039e-01 -9.245771914720535278e-02 4.865282773971557617e-02 3.424566388130187988e-01 -1.651448160409927368e-01 -1.442529708147048950e-01 1.267319470643997192e-01 -2.063346505165100098e-01 -2.105741798877716064e-01 -2.492401301860809326e-01 -1.211405098438262939e-01 -2.504017055034637451e-01 -4.169580340385437012e-02 -7.257176935672760010e-02 1.094870567321777344e-01 -3.181197941303253174e-01 2.615484595298767090e-01 -1.283680275082588196e-02 1.732943952083587646e-01 -1.415091156959533691e-01 -1.222680732607841492e-01 7.317704707384109497e-02 1.294118314981460571e-01 1.509557217359542847e-01 2.251976132392883301e-01 1.103629171848297119e-01 -8.274117857217788696e-02 -2.452582418918609619e-01 -8.424654603004455566e-02 -1.947486251592636108e-01
3.660614788532257080e-01 8.962849527597427368e-02 -5.833937600255012512e-02 -2.869311869144439697e-01 -1.392154246568679810e-01 3.863900154829025269e-02 -3.087948821485042572e-02 -2.227333188056945801e-01 1.621056944131851196e-01 8.413961529731750488e-02 -7.806588709354400635e-02 -3.804813697934150696e-02 -1.107600331306457520e-01 -6.232400983572006226e-02 9.770356118679046631e-02 -1.982527412474155426e-02 1.808901131153106689e-01 -3.791643977165222168e-01 1.661549210548400879e-01 8.885955810546875000e-02 -2.297154515981674194e-01 -1.941119879484176636e-01 -3.272397518157958984e-01 -3.475436195731163025e-02 -2.607719004154205322e-01 -1.428594589233398438e-01 -1.902318298816680908e-01 -2.770802974700927734e-01 -2.956128306686878204e-02 -1.166914254426956177e-01 4.575734958052635193e-02 7.151804864406585693e-02
1.363826543092727661e-01 1.751684397459030151e-01 1.969478651881217957e-02 -2.996755391359329224e-02 -3.268388509750366211e-01 2.634094059467315674e-01 -5.004515871405601501e-02 -4.011297225952148438e-02 -1.160084754228591919e-01 -6.358863413333892822e-02 -3.527821004390716553e-01 -8.687573671340942383e-02 -3.895698487758636475e-01 -1.039289385080337524e-01 3.124600052833557129e-01 2.583916671574115753e-02 2.301094979047775269e-01 -4.087194800376892090e-01 2.543585747480392456e-02 -3.443993255496025085e-02 7.229663431644439697e-02 -1.320620533078908920e-02 -4.459412023425102234e-02 -2.115463465452194214e-01 -1.204337030649185181e-01 9.963557124137878418e-02 -9.976460784673690796e-02 -3.970150649547576904e-02 -6.983864307403564453e-02 -1.501829475164413452e-01 -4.896495118737220764e-02 -1.377390474081039429e-01
1.054192036390304565e-01 -3.291893051937222481e-03 -2.287271767854690552e-01 -6.505164504051208496e-02 -3.438774347305297852e-01 7.811911404132843018e-02 -1.900492906570434570e-01 -3.065522015094757080e-01 3.640818595886230469e-01 -1.101539749652147293e-02 -1.290665864944458008e-01 4.950701445341110229e-02 5.920433253049850464e-02 -1.123513579368591309e-01 1.788178235292434692e-01 -1.538949012756347656e-01 5.175616592168807983e-02 -3.337345421314239502e-01 2.329773604869842529e-01 1.513536274433135986e-01 8.270721137523651123e-02 -1.525096148252487183e-01 6.449536234140396118e-02 -1.069452539086341858e-01 -4.990082234144210815e-02 5.539219826459884644e-02 1.469066888093948364e-01 -1.064423546195030212e-01 -1.736153848469257355e-02 -3.734922111034393311e-01 1.940755397081375122e-01 3.786656260490417480e-02
1.432189941406250000e-01 -6.650505959987640381e-02 -1.122683137655258179e-01 -2.216464728116989136e-01 -9.794483333826065063e-02 -6.317000091075897217e-02 -1.230828166007995605e-01 -1.460880786180496216e-01 -7.192989438772201538e-02 -4.330469667911529541e-02 -4.345712959766387939e-01 2.525989115238189697e-01 -1.790966391563415527e-01 -9.391786158084869385e-02 -2.505854889750480652e-02 -2.998271398246288300e-02 2.970122992992401123e-01 -2.957649528980255127e-01 3.396593034267425537e-02 3.114936351776123047e-01 3.222051635384559631e-02 -2.376428544521331787e-01 -2.515270374715328217e-02 9.866590797901153564e-02 -1.986033841967582703e-02 2.111747264862060547e-01 2.037166953086853027e-01 7.780423760414123535e-02 -1.315030753612518311e-01 -2.136992514133453369e-01 -2.153997123241424561e-01 -1.321844607591629028e-01
2.641833424568176270e-01 1.804849803447723389e-01 -1.028935890644788742e-02 -3.465307950973510742e-01 -7.832665741443634033e-02 7.243686169385910034e-02 1.499431282281875610e-01 -6.233650725334882736e-03 1.158191487193107605e-01 -2.341081500053405762e-01 -4.887993931770324707e-01 1.992996186017990112e-01 -7.085456047207117081e-03 -1.446495503187179565e-01 1.604111194610595703e-01 -5.954508855938911438e-02 5.789325386285781860e-02 -3.082298338413238525e-01 1.890818178653717041e-01 -3.643781691789627075e-02 1.934343725442886353e-01 -5.237558484077453613e-02 -6.211014464497566223e-02 2.823431491851806641e-01 -6.227680295705795288e-02 5.066903308033943176e-02 8.116685599088668823e-02 7.077682018280029297e-02 9.727654978632926941e-03 -2.589778304100036621e-01 2.960492484271526337e-02 3.414547070860862732e-02
1.760281920433044434e-01 8.850752376019954681e-03 -8.828053623437881470e-02 -1.607831716537475586e-01 1.085520163178443909e-01 1.883876174688339233e-01 2.704831026494503021e-02 -5.514776334166526794e-02 -4.445553198456764221e-02 5.271338298916816711e-02 -3.786548972129821777e-01 2.857381403446197510e-01 -9.159251302480697632e-02 8.213261514902114868e-02 3.304868340492248535e-01 -2.757273018360137939e-01 1.720480471849441528e-01 -4.872659444808959961e-01 -1.442456096410751343e-01 2.072569578886032104e-01 5.263477563858032227e-02 -2.561758831143379211e-02 6.992828845977783203e-02 1.728926412761211395e-02 -2.340029180049896240e-01 -2.720798365771770477e-02 1.210139915347099304e-01 -1.010076478123664856e-01 1.161170285195112228e-02 -1.453580856323242188e-01 -8.572179824113845825e-02 7.562375813722610474e-02
2.724879384040832520e-01 -1.184917241334915161e-01 -2.556190192699432373e-01 -6.673018634319305420e-02 -2.047905027866363525e-01 4.809780418872833252e-02 -1.113926917314529419e-01 -2.413864433765411377e-01 1.326350420713424683e-01 -7.163911312818527222e-02 -2.999206781387329102e-01 -1.596445590257644653e-02 2.405919879674911499e-01 -1.495057344436645508e-02 2.638101875782012939e-01 1.362730264663696289e-01 -1.115360483527183533e-02 -3.343070149421691895e-01 3.323027789592742920e-01 3.078854680061340332e-01 -1.409232765436172485e-01 -2.441654801368713379e-01 7.325401902198791504e-02 -1.045496836304664612e-01 -1.137473732233047485e-01 5.313523113727569580e-03 -3.487487882375717163e-02 1.041527464985847473e-01 -8.565540611743927002e-02 -1.327843517065048218e-01 -4.031339287757873535e-02 5.727672204375267029e-02
2.550580203533172607e-01 1.193618103861808777e-01 9.114763885736465454e-02 -6.460002809762954712e-02 -1.922913789749145508e-01 1.108334213495254517e-01 -1.898500770330429077e-01 -4.545570313930511475e-01 -5.953063070774078369e-02 -4.299486801028251648e-02 -7.025415450334548950e-02 -8.779658377170562744e-02 1.043168008327484131e-01 -2.777138352394104004e-01 7.533453404903411865e-02 -6.101902201771736145e-02 5.768507719039916992e-02 -3.442931771278381348e-01 2.167088985443115234e-01 1.264074891805648804e-01 -4.114855825901031494e-02 -2.964146733283996582e-01 1.582472026348114014e-01 1.328493952751159668e-01 -2.205066382884979248e-01 2.884650230407714844e-02 3.643239289522171021e-02 -1.231688410043716431e-01 1.843303740024566650e-01 -1.263695061206817627e-01 3.151634940877556801e-03 2.605513334274291992e-01
1.338803321123123169e-01 -8.257876336574554443e-02 -1.432267129421234131e-01 -1.673491597175598145e-01 4.963909089565277100e-02 4.322919249534606934e-01 -2.413461655378341675e-01 -2.134968154132366180e-02 1.692007333040237427e-01 -3.286254703998565674e-01 -1.153934076428413391e-01 3.258228674530982971e-02 3.436278104782104492e-01 8.035107702016830444e-02 1.559726595878601074e-01 -2.300814688205718994e-01 1.800504028797149658e-01 -3.075150549411773682e-01 2.068295925855636597e-01 1.274201124906539917e-01 1.207777857780456543e-01 1.043888404965400696e-01 -1.322516892105340958e-02 6.713991612195968628e-02 -2.174442708492279053e-01 -1.579361408948898315e-01 4.191076010465621948e-02 -5.593694373965263367e-02 -1.655719429254531860e-02 1.248346790671348572e-01 5.109634995460510254e-02 -1.189361214637756348e-01
1.263727396726608276e-01 6.967269629240036011e-02 8.919351547956466675e-02 -8.300597220659255981e-02 -3.689427971839904785e-01 1.986476480960845947e-01 -1.788080483675003052e-02 -3.910444676876068115e-01 1.404637545347213745e-01 1.853491365909576416e-01 -6.997672468423843384e-02 4.873078688979148865e-02 -4.810645058751106262e-02 -9.972241520881652832e-02 2.095647901296615601e-01 -7.875905185937881470e-02 2.446872889995574951e-01 -2.160611003637313843e-01 1.976736932992935181e-01 1.235743910074234009e-01 -1.943237036466598511e-01 -2.867477238178253174e-01 -1.435673981904983521e-01 9.476002305746078491e-02 -6.752480566501617432e-02 -1.612389385700225830e-01 1.111661419272422791e-01 2.578547038137912750e-02 3.671389818191528320e-01 -1.907155103981494904e-02 4.853379353880882263e-02 1.421705037355422974e-01
1.168520972132682800e-01 -4.517657309770584106e-02 -1.207417529076337814e-02 -3.117654621601104736e-01 1.053594872355461121e-01 1.058572009205818176e-01 -4.090047776699066162e-01 -1.239870116114616394e-02 1.309392899274826050e-01 -2.205651849508285522e-01 -2.099600806832313538e-02 3.675800748169422150e-03 4.769143089652061462e-02 -1.697355806827545166e-01 2.958766520023345947e-01 -5.741197615861892700e-02 -1.241272967308759689e-02 -4.737259745597839355e-01 2.402858734130859375e-01 2.171315103769302368e-01 8.977081626653671265e-02 -1.076872125267982483e-01 2.609046362340450287e-02 -3.173071146011352539e-02 1.561689078807830811e-01 2.499035149812698364e-01 4.570136964321136475e-02 -1.381421238183975220e-01 1.370602101087570190e-01 -1.714600175619125366e-01 -3.629139438271522522e-02 2.708965912461280823e-02
-3.645950555801391602e-02 1.101002544164657593e-01 -1.032856702804565430e-01 -5.651906877756118774e-02 3.969466313719749451e-03 -6.743816286325454712e-02 -1.908222734928131104e-01 -2.207892201840877533e-02 1.159753128886222839e-01 -1.996450722217559814e-01 -3.381331562995910645e-01 1.072609648108482361e-01 -3.079879581928253174e-01 -5.956143140792846680e-02 4.848693609237670898e-01 -1.383075118064880371e-02 -1.044576764106750488e-01 -3.253958523273468018e-01 1.663404107093811035e-01 1.452302038669586182e-01 8.422611653804779053e-02 5.162845924496650696e-02 -3.760342299938201904e-02 -5.771319847553968430e-03 -3.252758979797363281e-01 -3.569296002388000488e-02 7.936052232980728149e-02 -1.415698230266571045e-01 1.272074133157730103e-01 -1.708485335111618042e-01 2.226311862468719482e-01 1.151737123727798462e-01
1.725136041641235352e-01 -1.438998430967330933e-01 1.112896203994750977e-01 -1.232334226369857788e-01 9.593930840492248535e-02 1.945300102233886719e-01 -2.789274752140045166e-01 -2.350423038005828857e-01 -1.089225709438323975e-02 1.605844795703887939e-01 -3.042887449264526367e-01 1.111020371317863464e-01 -2.429106831550598145e-02 -1.198939904570579529e-01 2.109220623970031738e-01 -4.097199440002441406e-02 1.852221637964248657e-01 -3.598101064562797546e-02 3.091477751731872559e-01 -1.672876477241516113e-01 -2.771031344309449196e-03 8.731591701507568359e-02 -2.285985499620437622e-01 1.264232248067855835e-01 1.074126958847045898e-01 1.842613331973552704e-02 8.769714087247848511e-02 -3.414220362901687622e-02 3.694375157356262207e-01 -2.280515879392623901e-01 -1.727356016635894775e-01 2.753210961818695068e-01
9.425769746303558350e-02 7.632094621658325195e-02 -8.322392590343952179e-03 1.443157047033309937e-01 -2.467765808105468750e-01 1.950900256633758545e-02 -1.959893852472305298e-02 -2.349485456943511963e-01 4.731329530477523804e-02 -1.709690093994140625e-01 -1.573723703622817993e-01 -7.018643617630004883e-02 6.925546377897262573e-02 -2.416744083166122437e-01 2.438074052333831787e-01 -5.086877569556236267e-02 1.804327219724655151e-01 -4.293363094329833984e-01 1.174164265394210815e-01 -2.727862447500228882e-02 -1.227729320526123047e-01 -2.757627367973327637e-01 -3.702507819980382919e-03 8.212000131607055664e-02 6.533124297857284546e-02 -5.238105356693267822e-02 1.509894710034132004e-02 -1.106472313404083252e-01 2.254600673913955688e-01 -3.418743610382080078e-01 -3.678575158119201660e-01 9.660440683364868164e-02
2.935718297958374023e-01 -2.091231793165206909e-01 -4.186118394136428833e-02 -2.260918617248535156e-01 -6.858460605144500732e-02 2.544684410095214844e-01 -2.209364026784896851e-01 -1.768943816423416138e-01 -3.151651937514543533e-03 1.047615408897399902e-01 -2.978043854236602783e-01 1.611733883619308472e-01 -3.395628631114959717e-01 7.336959987878799438e-02 1.817336231470108032e-01 8.906542509794235229e-02 -1.844730079174041748e-01 -1.627140045166015625e-01 2.476574331521987915e-01 5.578439310193061829e-02 -1.107075810432434082e-01 -3.574578091502189636e-02 -1.487740427255630493e-01 7.805176079273223877e-02 4.188701137900352478e-02 6.904563307762145996e-02 -6.176278367638587952e-02 -2.369379103183746338e-01 2.812460660934448242e-01 -1.863198578357696533e-01 -1.221493557095527649e-01 1.357670128345489502e-01
1.899534016847610474e-01 3.811503201723098755e-02 -2.069456689059734344e-02 -1.548930108547210693e-01 3.714492917060852051e-02 8.624105714261531830e-03 -7.220105081796646118e-02 -1.117347553372383118e-01 -2.260790951550006866e-02 -2.180270254611968994e-01 -2.597827017307281494e-01 1.129954215139150620e-02 1.467453986406326294e-01 8.859097957611083984e-02 2.714265286922454834e-01 1.019233614206314087e-01 1.897762566804885864e-01 -4.672397673130035400e-01 1.815844178199768066e-01 9.525907784700393677e-02 3.814056515693664551e-01 5.930747836828231812e-02 -2.999331615865230560e-02 1.828718632459640503e-01 -5.207701772451400757e-02 -9.524318575859069824e-02 8.228662610054016113e-02 7.518729567527770996e-02 8.806450664997100830e-02 -3.554126322269439697e-01 -1.771865934133529663e-01 -1.428543776273727417e-01
-2.002264745533466339e-02 1.762572489678859711e-02 -8.688357472419738770e-02 -1.879621595144271851e-01 2.295059263706207275e-01 4.062495231628417969e-01 2.083951234817504883e-01 -9.916478395462036133e-02 -4.133359342813491821e-02 -9.322156012058258057e-02 -1.984916925430297852e-01 -5.288306623697280884e-02 3.197289630770683289e-02 1.410561949014663696e-01 9.339573234319686890e-02 2.819120697677135468e-02 2.496012598276138306e-01 -3.926245868206024170e-01 3.979333639144897461e-01 -8.679180406033992767e-03 -1.660100221633911133e-01 6.138046272099018097e-03 -1.180077344179153442e-01 1.642068028450012207e-01 -2.120077237486839294e-02 -2.111411541700363159e-01 -1.278499364852905273e-01 -2.323096990585327148e-01 -1.390078943222761154e-02 -1.554141938686370850e-01 1.255168318748474121e-01 5.993667244911193848e-02
1.437714248895645142e-01 -1.264033764600753784e-01 -8.861818909645080566e-02 -1.970887184143066406e-01 -8.213262259960174561e-02 1.936689466238021851e-01 -1.260301172733306885e-01 -2.245293855667114258e-01 4.015144109725952148e-01 -3.542212843894958496e-01 -2.363823354244232178e-01 5.700226500630378723e-02 -4.722510278224945068e-02 1.640230119228363037e-01 -1.854310780763626099e-01 2.378047853708267212e-01 9.585843235254287720e-02 -1.933788508176803589e-01 3.470613658428192139e-01 4.665078222751617432e-02 3.860161826014518738e-02 -1.039055138826370239e-01 3.022715635597705841e-02 -4.811668768525123596e-02 -1.388965249061584473e-01 -7.543660700321197510e-02 2.420087903738021851e-01 -1.630530059337615967e-01 9.391252696514129639e-02 1.412106305360794067e-01 -1.084941178560256958e-01 -6.947200000286102295e-02
1.490608006715774536e-01 -1.460956037044525146e-01 2.900013625621795654e-01 -1.546450555324554443e-01 -2.314105443656444550e-02 1.081755086779594421e-01 1.193094104528427124e-01 -1.291806697845458984e-01 8.136715739965438843e-02 -4.462403059005737305e-02 -1.801660656929016113e-01 -1.163736358284950256e-02 -3.726955652236938477e-01 -2.323832958936691284e-01 2.340668346732854843e-03 -1.153237093240022659e-02 2.803564816713333130e-02 -4.830026030540466309e-01 4.288419485092163086e-01 2.235506176948547363e-01 -2.858444489538669586e-02 -8.129160106182098389e-02 1.441880967468023300e-02 -6.301084905862808228e-02 1.693343520164489746e-01 -3.936496749520301819e-02 1.854976713657379150e-01 -1.165173575282096863e-01 -5.652440339326858521e-02 -4.799319431185722351e-02 5.504419282078742981e-02 6.864830106496810913e-02
2.760850787162780762e-01 7.334102690219879150e-02 -1.005111783742904663e-01 9.080096334218978882e-02 -6.634611636400222778e-03 1.585339456796646118e-01 -1.197173353284597397e-02 -1.697380393743515015e-01 1.090759709477424622e-01 -3.879242762923240662e-02 -2.289079874753952026e-01 3.056090138852596283e-02 -1.448994269594550133e-03 -5.237752571702003479e-02 9.265479445457458496e-02 3.516288399696350098e-01 2.644766569137573242e-01 -2.974164783954620361e-01 1.700793504714965820e-01 2.653779089450836182e-01 6.526086479425430298e-02 -4.093314409255981445e-01 -7.746481895446777344e-02 2.474786639213562012e-01 6.428087502717971802e-02 -9.890669025480747223e-03 1.108639687299728394e-01 7.185010612010955811e-02 -1.905075609683990479e-01 -2.605428993701934814e-01 6.527387350797653198e-02 1.314413398504257202e-01
5.531308799982070923e-02 -7.549056410789489746e-02 1.342532504349946976e-02 8.511768281459808350e-02 -7.270169258117675781e-02 -4.117107018828392029e-02 1.075962907634675503e-03 -7.117753475904464722e-02 2.157546877861022949e-01 -1.099368780851364136e-01 -2.721044123172760010e-01 2.285140156745910645e-01 -2.233931049704551697e-02 -1.616514772176742554e-01 2.375796586275100708e-01 1.648380234837532043e-02 -4.148239642381668091e-02 -5.387554764747619629e-01 2.949719727039337158e-01 2.856535613536834717e-01 8.977879583835601807e-02 -1.111528873443603516e-01 7.681434601545333862e-02 2.585897743701934814e-01 -9.837537258863449097e-02 2.441296279430389404e-01 -5.149403959512710571e-02 -1.928822100162506104e-01 7.000201940536499023e-02 -9.483828395605087280e-02 -1.579789370298385620e-01 4.211357608437538147e-02
1.378237903118133545e-01 6.739085912704467773e-02 -2.453839033842086792e-01 -1.738594919443130493e-01 1.506633162498474121e-01 1.716451942920684814e-01 5.038375034928321838e-02 -2.133825421333312988e-01 5.474120751023292542e-02 -3.700983151793479919e-02 1.942186988890171051e-02 -2.090886048972606659e-02 -9.139661490917205811e-02 -9.578330814838409424e-02 2.362743765115737915e-01 -9.003646671772003174e-02 2.484403699636459351e-01 -2.765829861164093018e-01 4.366754889488220215e-01 9.538823366165161133e-02 1.558202356100082397e-01 3.410459030419588089e-03 -2.500613331794738770e-01 -1.342734098434448242e-01 3.069916963577270508e-01 -1.656280830502510071e-02 3.111821599304676056e-02 -1.176664326339960098e-02 -2.926211617887020111e-02 -3.823877871036529541e-01 -1.071971952915191650e-01 4.582657665014266968e-02
6.902904808521270752e-02 1.407345682382583618e-01 9.939306229352951050e-02 2.880084514617919922e-01 -8.689475059509277344e-02 1.225321888923645020e-01 -1.086417287588119507e-01 -1.754138767719268799e-01 -4.560849815607070923e-02 -1.630278080701828003e-01 -2.827852964401245117e-01 6.479968130588531494e-02 1.730481535196304321e-01 -1.037712395191192627e-01 -1.703339070081710815e-01 -7.372377067804336548e-02 9.343412518501281738e-02 -3.031287193298339844e-01 2.085621282458305359e-02 1.904765963554382324e-01 7.402352243661880493e-02 1.813930869102478027e-01 -4.064909219741821289e-01 -1.072892993688583374e-01 4.211141541600227356e-02 -1.774021983146667480e-01 2.812135815620422363e-01 -7.561400532722473145e-02 1.011947244405746460e-01 -6.061835587024688721e-02 -2.604800164699554443e-01 -2.778577506542205811e-01
3.209239542484283447e-01 2.054804936051368713e-02 9.506923146545886993e-03 -1.176113039255142212e-01 -1.261349767446517944e-01 4.989361856132745743e-03 -3.685869649052619934e-02 -2.479729652404785156e-01 2.615380287170410156e-01 -9.600611776113510132e-02 -1.347829401493072510e-01 1.569895148277282715e-01 4.489531740546226501e-02 7.862209528684616089e-02 1.576357930898666382e-01 1.347284615039825439e-01 1.703355312347412109e-01 -3.004308342933654785e-01 1.541741490364074707e-01 -1.132676154375076294e-01 1.770931035280227661e-01 1.746737658977508545e-01 -1.237398572266101837e-02 2.229195088148117065e-01 -2.978433966636657715e-01 -1.373592615127563477e-01 1.182319819927215576e-01 -1.485441029071807861e-01 1.680495738983154297e-01 -3.221878707408905029e-01 1.298822164535522461e-01 -2.685531973838806152e-01
3.200261890888214111e-01 -4.842711985111236572e-02 1.788603514432907104e-01 -2.112256735563278198e-01 -2.028368711471557617e-01 6.856938451528549194e-02 1.458784099668264389e-02 -1.469727009534835815e-01 9.649734199047088623e-02 -2.112370431423187256e-01 -1.907840073108673096e-01 2.499509453773498535e-01 -2.576687000691890717e-02 1.448176652193069458e-01 7.782910019159317017e-02 2.340657263994216919e-02 1.134808287024497986e-01 -4.694553613662719727e-01 1.566847264766693115e-01 1.809900254011154175e-01 1.085829958319664001e-01 -7.584042847156524658e-02 9.240711480379104614e-02 1.081404611468315125e-01 -1.730444133281707764e-01 -1.665394306182861328e-01 1.088505983352661133e-01 1.465875804424285889e-01 1.345859915018081665e-01 -2.781464755535125732e-01 3.258424997329711914e-02 -2.324181646108627319e-01
3.939442932605743408e-01 2.446462810039520264e-01 3.800088539719581604e-02 1.854364201426506042e-02 -1.403660178184509277e-01 -5.768968164920806885e-02 -1.715638041496276855e-01 -3.346591889858245850e-01 3.327285349369049072e-01 -1.911229193210601807e-01 -1.029607877135276794e-01 2.487202584743499756e-01 -1.584982126951217651e-02 -3.164553344249725342e-01 8.830876648426055908e-02 4.647480323910713196e-02 1.138327047228813171e-01 -2.675839662551879883e-01 -3.927981015294790268e-03 7.717953622341156006e-02 -1.025079786777496338e-01 -9.331297129392623901e-02 -2.766513228416442871e-01 -1.551509350538253784e-01 -4.734836891293525696e-02 1.490522623062133789e-01 8.167883753776550293e-02 1.090280413627624512e-01 4.433464258909225464e-02 -1.001747995615005493e-01 7.397808949463069439e-04 1.525842547416687012e-01
1.676632910966873169e-01 2.443805932998657227e-01 -2.277488559484481812e-01 -2.715250253677368164e-01 -5.706200841814279556e-03 3.279025554656982422e-01 -3.012435734272003174e-01 -2.780820429325103760e-01 1.444097459316253662e-01 9.819051623344421387e-02 -6.153268367052078247e-02 -1.186138018965721130e-01 -1.958654224872589111e-01 -2.991513907909393311e-01 2.237254381179809570e-01 -1.862199157476425171e-01 6.551292259246110916e-03 -8.516404032707214355e-02 3.102190792560577393e-01 2.609990239143371582e-01 2.631844580173492432e-02 -3.789525106549263000e-02 3.143289685249328613e-02 7.804281264543533325e-02 8.286157250404357910e-02 -5.928365886211395264e-02 1.271603107452392578e-01 -1.127183735370635986e-01 -1.819498091936111450e-02 -1.220986321568489075e-01 -5.725490674376487732e-02 1.066404730081558228e-01
3.026703596115112305e-01 -8.380722254514694214e-02 1.013922616839408875e-01 -1.669926047325134277e-01 1.372070908546447754e-01 1.805599220097064972e-02 -1.091423910111188889e-02 -3.923871219158172607e-01 2.344105392694473267e-01 -2.344931364059448242e-01 -3.704767525196075439e-01 1.855607926845550537e-01 -7.452823221683502197e-02 1.001984030008316040e-01 1.632760614156723022e-01 7.738675177097320557e-02 2.314435690641403198e-01 -2.721409797668457031e-01 2.028977572917938232e-01 -3.266309201717376709e-02 6.579155474901199341e-02 1.767065748572349548e-02 -5.711515620350837708e-02 7.979281246662139893e-03 -1.104663759469985962e-01 -1.291788220405578613e-01 -2.360801585018634796e-02 8.724056929349899292e-02 -1.184406355023384094e-01 -2.957830429077148438e-01 5.928381904959678650e-02 -2.004538625478744507e-01
2.352832257747650146e-01 8.703195303678512573e-02 1.820140145719051361e-02 -2.726221978664398193e-01 1.623884439468383789e-01 7.193092256784439087e-02 -2.609477937221527100e-01 -2.529706954956054688e-01 1.693086177110671997e-01 2.811059355735778809e-03 -1.113217473030090332e-01 2.855635881423950195e-01 6.383924186229705811e-02 -1.180388405919075012e-01 1.369080543518066406e-01 1.831154823303222656e-01 -2.294301427900791168e-02 -4.751857817173004150e-01 9.776451438665390015e-02 3.210924938321113586e-02 1.258847564458847046e-01 3.057002089917659760e-02 1.036868169903755188e-01 6.536050140857696533e-02 -1.220071390271186829e-01 -1.662284731864929199e-01 -1.248227208852767944e-01 2.663083933293819427e-02 4.890366271138191223e-02 -3.370683789253234863e-01 9.534833580255508423e-02 -2.307773083448410034e-01
1.297129094600677490e-01 2.430976778268814087e-01 -4.112485796213150024e-02 -4.554987326264381409e-02 5.684088543057441711e-02 2.824921607971191406e-01 -2.256969362497329712e-01 -2.950952388346195221e-02 1.825050637125968933e-02 1.636048965156078339e-02 -1.310084611177444458e-01 5.912862345576286316e-02 -2.112007886171340942e-01 -6.648563593626022339e-02 4.094690680503845215e-01 1.111664175987243652e-01 2.123798131942749023e-01 -4.206963181495666504e-01 -1.054338067770004272e-01 -2.457225508987903595e-02 1.929044276475906372e-01 -6.820387393236160278e-02 -9.027665853500366211e-02 -3.051155619323253632e-02 -1.854065656661987305e-01 1.554147005081176758e-01 1.397560071200132370e-02 -2.870701551437377930e-01 2.067370265722274780e-01 -2.051846832036972046e-01 3.761142957955598831e-03 -1.562556028366088867e-01
7.795131206512451172e-02 -4.785545542836189270e-02 1.551067978143692017e-01 -9.373245388269424438e-02 -5.245838686823844910e-02 4.653911590576171875e-01 -2.855446040630340576e-01 -1.106483787298202515e-01 2.985240817070007324e-01 -2.345865666866302490e-01 3.016483783721923828e-02 -8.002408593893051147e-02 1.487935930490493774e-01 -1.568747609853744507e-01 1.417566686868667603e-01 6.633885949850082397e-02 1.865886747837066650e-01 -1.545525938272476196e-01 1.700017601251602173e-01 1.009514033794403076e-01 3.282105177640914917e-02 -3.409074246883392334e-02 -2.780949175357818604e-01 1.149915382266044617e-01 -5.522386357188224792e-02 -1.715447157621383667e-01 1.427020877599716187e-01 -3.299131095409393311e-01 6.984505802392959595e-02 -1.286951154470443726e-01 -2.174134403467178345e-01 -4.447135701775550842e-02
1.459268480539321899e-01 2.090905457735061646e-01 -1.022228226065635681e-01 1.358499825000762939e-01 -9.440579265356063843e-02 2.952521741390228271e-01 2.746394649147987366e-02 -3.403935953974723816e-02 9.735638648271560669e-02 1.631220132112503052e-01 -2.773619294166564941e-01 5.698620527982711792e-02 -2.372230142354965210e-01 4.188784584403038025e-02 3.589534759521484375e-01 -1.262076050043106079e-01 1.707301437854766846e-01 -2.666819393634796143e-01 1.004042029380798340e-01 1.841806918382644653e-01 1.760011613368988037e-01 -2.674422226846218109e-03 -2.236306965351104736e-01 -1.988250575959682465e-02 -1.509954929351806641e-01 2.474945187568664551e-01 2.386545836925506592e-01 -1.075145304203033447e-01 7.683508098125457764e-02 -1.962734460830688477e-01 -2.266861498355865479e-01 1.223510429263114929e-01
-4.582817107439041138e-02 -4.158167541027069092e-02 -7.094199955463409424e-02 1.692892611026763916e-01 -1.052473112940788269e-01 1.503897458314895630e-01 -1.093109473586082458e-01 5.139454826712608337e-02 5.381560698151588440e-02 -2.016467750072479248e-01 -2.754869461059570312e-01 1.112378314137458801e-01 1.432695686817169189e-01 -3.149376809597015381e-01 3.332993015646934509e-02 3.263141214847564697e-02 -1.210025250911712646e-01 -1.487198323011398315e-01 2.765826284885406494e-01 9.914586320519447327e-03 -1.041192859411239624e-01 -3.817777037620544434e-01 -1.419624537229537964e-01 -7.947987318038940430e-02 -1.751648932695388794e-01 -2.872630953788757324e-01 1.846876889467239380e-01 -3.159387409687042236e-01 -1.472116112709045410e-01 -1.612338572740554810e-01 1.811812371015548706e-01 1.908873021602630615e-01
2.633888721466064453e-01 4.713714867830276489e-02 1.820646226406097412e-01 -1.051116138696670532e-01 3.026302345097064972e-02 2.630294263362884521e-01 -1.549833565950393677e-01 -1.202151924371719360e-01 1.896287351846694946e-01 -9.011786431074142456e-02 -2.695741951465606689e-01 2.561667859554290771e-01 4.685893654823303223e-02 6.094750389456748962e-02 1.386993676424026489e-01 2.536276355385780334e-02 1.744666397571563721e-01 -4.213576912879943848e-01 1.558027416467666626e-01 -6.457374244928359985e-02 2.496529817581176758e-01 6.521505862474441528e-02 2.155017107725143433e-01 1.059742420911788940e-01 -7.516133785247802734e-02 -1.181764453649520874e-01 1.851980090141296387e-01 9.889694303274154663e-02 -9.651035815477371216e-02 -3.557349741458892822e-01 8.374238014221191406e-02 -1.513131335377693176e-02
-1.022978350520133972e-01 -1.321233808994293213e-01 1.335264183580875397e-02 -2.230489850044250488e-01 1.591611206531524658e-01 -6.602600961923599243e-02 9.515670686960220337e-02 -9.477466344833374023e-02 2.205904871225357056e-01 -1.132274232804775238e-02 -2.869411408901214600e-01 4.230836033821105957e-01 -1.036913394927978516e-01 -1.335026025772094727e-01 -4.426398780196905136e-03 -9.182891249656677246e-02 2.791586518287658691e-01 -3.044452667236328125e-01 2.665152549743652344e-01 2.190823256969451904e-01 1.441927403211593628e-01 5.699569359421730042e-02 1.062730476260185242e-01 4.039966315031051636e-02 -1.218215376138687134e-01 5.870847031474113464e-02 2.690468132495880127e-01 -6.711195409297943115e-02 1.942843794822692871e-01 -2.501892149448394775e-01 1.073855906724929810e-02 7.089869678020477295e-02
4.070176780223846436e-01 -4.203002899885177612e-02 5.313811451196670532e-02 -8.424264192581176758e-02 -3.375819921493530273e-01 2.575874626636505127e-01 -3.045351803302764893e-01 1.612005755305290222e-02 -1.510654948651790619e-02 -2.387733012437820435e-01 1.424192786216735840e-01 3.958991169929504395e-02 4.371286928653717041e-02 -1.846697330474853516e-01 1.705578714609146118e-01 2.943874523043632507e-02 -1.757121980190277100e-01 -1.075404658913612366e-01 2.664765715599060059e-01 4.274354130029678345e-02 1.197007149457931519e-01 -8.185220509767532349e-02 -1.931229233741760254e-01 -6.654252856969833374e-02 1.394571363925933838e-02 -1.645182073116302490e-01 7.201776653528213501e-02 2.332544177770614624e-01 1.416698694229125977e-01 -3.354777097702026367e-01 -7.576397061347961426e-02 3.215130418539047241e-02
2.119390070438385010e-01 2.343426048755645752e-01 -2.417272776365280151e-01 6.589639931917190552e-02 6.868672370910644531e-02 3.528776466846466064e-01 -9.635631926357746124e-03 -2.164396494626998901e-01 -3.624906390905380249e-02 -9.718816727399826050e-03 1.419582031667232513e-02 1.829766333103179932e-01 6.296687573194503784e-02 -1.300687491893768311e-01 -1.690834946930408478e-02 -9.007275104522705078e-02 2.779073454439640045e-02 -1.096539124846458435e-01 2.803951501846313477e-01 2.320967614650726318e-01 2.741377949714660645e-01 -4.905514791607856750e-02 -1.215232685208320618e-01 -1.598374545574188232e-01 -2.912143170833587646e-01 -1.757593452930450439e-01 -1.850022077560424805e-01 6.505795568227767944e-02 1.652542054653167725e-01 -3.423807621002197266e-01 -1.049061641097068787e-01 1.548694372177124023e-01
1.604094058275222778e-01 8.609915524721145630e-02 -7.593017816543579102e-02 -3.119013831019401550e-02 6.222039926797151566e-03 -1.799590699374675751e-02 7.598903030157089233e-02 -1.260086745023727417e-01 7.820215821266174316e-02 -1.141567304730415344e-01 -4.405294358730316162e-01 8.820908516645431519e-02 -1.533269137144088745e-02 1.826393231749534607e-02 3.222277760505676270e-01 -1.532757133245468140e-01 2.293198108673095703e-01 -2.655840516090393066e-01 3.264556229114532471e-01 1.557997167110443115e-01 -2.135287597775459290e-02 6.165833026170730591e-02 2.733457088470458984e-01 1.869260519742965698e-01 -4.175282269716262817e-02 1.007627919316291809e-01 1.388195902109146118e-01 1.048501506447792053e-01 2.072874903678894043e-01 -3.110111057758331299e-01 3.112878091633319855e-02 -1.962225735187530518e-01
9.312463551759719849e-02 -2.832636237144470215e-02 -1.393816322088241577e-01 -3.747457638382911682e-02 2.225160300731658936e-01 1.730432063341140747e-01 1.363455951213836670e-01 -3.334418833255767822e-01 -9.742315113544464111e-02 -1.442576050758361816e-01 -1.562980562448501587e-01 7.437025010585784912e-02 5.589945986866950989e-02 -7.083385437726974487e-02 7.582433521747589111e-02 -1.114352513104677200e-02 -2.559326589107513428e-01 -2.535080611705780029e-01 3.481206297874450684e-01 -2.298987954854965210e-01 3.517141193151473999e-02 -2.367116808891296387e-01 2.090830728411674500e-02 1.119710132479667664e-01 -5.884634703397750854e-02 6.383728981018066406e-02 3.490991890430450439e-01 -2.629176080226898193e-01 -1.055517345666885376e-01 3.836661949753761292e-02 -1.598477959632873535e-01 -2.746517658233642578e-01
-5.678579583764076233e-02 -2.216880209743976593e-02 -1.180568411946296692e-01 -2.212528735399246216e-01 -2.569461055099964142e-02 1.130988523364067078e-01 1.973087787628173828e-01 -1.056101992726325989e-01 8.098962157964706421e-02 -2.589018642902374268e-02 -2.439520806074142456e-01 1.145019084215164185e-01 -7.717398460954427719e-03 -6.433287262916564941e-02 2.664150595664978027e-01 -7.048403471708297729e-02 1.715315878391265869e-01 -2.397392243146896362e-01 2.997212409973144531e-01 8.447716385126113892e-02 2.882607877254486084e-01 -1.962514817714691162e-01 2.462344430387020111e-02 1.551456749439239502e-01 -1.369082033634185791e-01 8.419252932071685791e-02 8.603407442569732666e-02 -1.153729408979415894e-01 2.386503070592880249e-01 -4.944813251495361328e-01 -2.612275071442127228e-02 -1.761133223772048950e-01
3.557929396629333496e-01 9.145469963550567627e-02 -2.364059239625930786e-01 1.000247746706008911e-01 1.007998734712600708e-01 3.859763443470001221e-01 5.171239748597145081e-02 1.603233814239501953e-01 1.214072704315185547e-01 -2.700009047985076904e-01 -2.068263441324234009e-01 -1.426494270563125610e-01 -4.049596842378377914e-03 2.283798456192016602e-01 1.191376522183418274e-01 -1.571463495492935181e-01 6.358751654624938965e-02 -8.653043210506439209e-02 2.799820601940155029e-01 -2.353071048855781555e-02 -1.149868145585060120e-01 -3.660057783126831055e-01 -6.278385967016220093e-02 1.277191787958145142e-01 -2.387602329254150391e-01 7.005212455987930298e-02 2.863074094057083130e-02 2.254504151642322540e-02 1.578321494162082672e-02 6.519656628370285034e-02 1.562460511922836304e-01 -1.405162513256072998e-01
5.758621916174888611e-02 -1.284682601690292358e-01 3.040613792836666107e-02 3.272436186671257019e-02 1.709917187690734863e-01 1.364779174327850342e-01 -9.444039314985275269e-02 -2.736559510231018066e-01 -1.012208089232444763e-01 -5.483381450176239014e-02 -2.076713740825653076e-02 2.080190479755401611e-01 6.051077693700790405e-02 1.030612066388130188e-01 1.887461990118026733e-01 -1.131040528416633606e-01 2.467232197523117065e-01 -1.730209439992904663e-01 4.111285507678985596e-01 -2.784349620342254639e-01 -2.419670298695564270e-02 4.282199218869209290e-02 -4.839988425374031067e-02 -1.502616107463836670e-01 -1.175644546747207642e-01 8.164142258465290070e-03 3.618634641170501709e-01 -3.128527998924255371e-01 -8.119525015354156494e-02 -9.854512661695480347e-02 -7.961679250001907349e-02 -3.111312091350555420e-01
2.162370681762695312e-01 -2.999016046524047852e-01 1.240092422813177109e-02 1.170239523053169250e-01 -6.682328879833221436e-02 9.785123914480209351e-02 -2.453914433717727661e-01 -1.489006727933883667e-01 6.387254595756530762e-02 -5.472070723772048950e-02 -4.491746127605438232e-01 1.806489229202270508e-01 -4.555608332157135010e-02 6.104739382863044739e-02 -6.959037482738494873e-02 -1.987375319004058838e-01 1.873222142457962036e-01 -1.617983132600784302e-01 2.618911266326904297e-01 1.389011591672897339e-01 1.907064169645309448e-01 3.120654076337814331e-02 5.593306198716163635e-02 1.514785885810852051e-01 -1.078202128410339355e-01 1.401613280177116394e-02 -1.222830936312675476e-01 4.984472319483757019e-02 1.689418554306030273e-01 -4.342593848705291748e-01 -3.389003500342369080e-02 3.632891923189163208e-02
-1.420631539076566696e-02 -8.795066177845001221e-02 5.244882032275199890e-02 1.339673697948455811e-01 -1.540394723415374756e-01 3.168770074844360352e-01 -3.796849399805068970e-02 -1.191990301012992859e-01 5.241407454013824463e-02 -3.496692180633544922e-01 -8.032187074422836304e-02 2.738719582557678223e-01 -8.876430988311767578e-02 -2.230598479509353638e-01 2.738544642925262451e-01 -1.627768278121948242e-01 -3.981383051723241806e-03 -2.572311460971832275e-01 2.451827824115753174e-01 -6.817287206649780273e-02 -2.892408892512321472e-02 -2.290173619985580444e-01 -2.222022712230682373e-01 3.356466293334960938e-01 -1.170019581913948059e-01 -4.526469111442565918e-02 7.958395034074783325e-02 -1.189581230282783508e-01 4.690479114651679993e-02 1.610533446073532104e-01 -1.386559456586837769e-01 -1.900634914636611938e-01
1.882368177175521851e-01 7.890944927930831909e-02 -7.309924066066741943e-02 -4.644804820418357849e-02 -1.947703510522842407e-01 3.826363384723663330e-01 9.428329765796661377e-02 1.681202501058578491e-01 2.080507874488830566e-01 -2.435265779495239258e-01 -2.049034386873245239e-01 3.767352178692817688e-02 1.019628122448921204e-01 2.850500866770744324e-02 2.256597019731998444e-02 -2.734538912773132324e-02 5.170768499374389648e-01 -1.195150092244148254e-01 4.136724770069122314e-01 3.218825161457061768e-02 -1.590914875268936157e-01 -7.795365899801254272e-02 1.382189989089965820e-01 -1.472233384847640991e-01 -7.978259027004241943e-02 -7.690038532018661499e-02 9.425371885299682617e-02 -7.189632207155227661e-02 6.711748987436294556e-02 -2.466376870870590210e-02 1.158252060413360596e-01 6.240823306143283844e-03
2.298467755317687988e-01 -2.032913714647293091e-01 -1.966437101364135742e-01 1.202243790030479431e-01 6.115972995758056641e-02 3.488507568836212158e-01 -1.287006437778472900e-01 5.667493119835853577e-02 2.425064742565155029e-01 -3.306602835655212402e-01 -3.011545836925506592e-01 -2.889752574265003204e-02 2.141983509063720703e-01 1.640208363533020020e-01 5.522346496582031250e-02 -2.587762176990509033e-01 -5.372415482997894287e-02 -3.567346557974815369e-02 1.118721291422843933e-01 1.156621351838111877e-01 -2.149518281221389771e-01 -7.065227627754211426e-02 -8.097002655267715454e-02 -3.184258192777633667e-02 1.181162800639867783e-02 -9.057786315679550171e-02 2.767346203327178955e-01 -2.481376528739929199e-01 8.122899383306503296e-02 -2.415646463632583618e-01 5.730004608631134033e-02 -3.850492089986801147e-02
2.248328737914562225e-02 -1.590245664119720459e-01 -1.016011089086532593e-02 -7.380430400371551514e-02 -1.150206699967384338e-01 -7.116130739450454712e-02 -1.787256151437759399e-01 -3.484920561313629150e-01 1.692478656768798828e-01 4.508352279663085938e-02 -1.349727511405944824e-01 1.911849714815616608e-02 1.231763437390327454e-01 -2.855294570326805115e-02 2.517875134944915771e-01 2.361075580120086670e-01 -3.713673725724220276e-02 -4.270968735218048096e-01 7.987879961729049683e-02 2.216921150684356689e-01 2.179177254438400269e-01 -1.139615103602409363e-01 -2.386885583400726318e-01 -1.682476997375488281e-01 -1.691547781229019165e-01 2.253506928682327271e-01 1.875352412462234497e-01 -2.238962650299072266e-01 3.212296403944492340e-03 -2.015729993581771851e-01 -1.208508387207984924e-01 -8.697226643562316895e-02
3.522753417491912842e-01 3.918867930769920349e-02 2.159283161163330078e-01 -5.533522740006446838e-02 1.669399142265319824e-01 1.176985800266265869e-01 7.504541426897048950e-02 3.174735978245735168e-02 -2.901804447174072266e-02 4.981486126780509949e-02 -1.639968305826187134e-01 2.585781514644622803e-01 2.795006334781646729e-02 -1.000511571764945984e-01 9.116536378860473633e-02 1.157360225915908813e-01 2.858429774641990662e-02 -1.660217195749282837e-01 3.703235983848571777e-01 2.690664529800415039e-01 -1.477416884154081345e-02 -1.706571280956268311e-01 4.863453283905982971e-02 2.402608990669250488e-01 -2.164335399866104126e-01 -3.537378087639808655e-02 -2.572258189320564270e-02 4.026827588677406311e-02 2.277585268020629883e-01 -3.873146474361419678e-01 2.558164596557617188e-01 -4.102839156985282898e-02
1.383838504552841187e-01 -1.860128492116928101e-01 -1.689979881048202515e-01 -2.330018728971481323e-01 -1.164842247962951660e-01 1.414586454629898071e-01 1.003553718328475952e-01 6.297691911458969116e-02 -2.463114559650421143e-01 1.838187575340270996e-01 -4.126108810305595398e-02 2.821370959281921387e-01 -6.500069797039031982e-02 -9.433019161224365234e-02 2.551251053810119629e-01 -2.878229832276701927e-03 9.490772336721420288e-02 -3.708347380161285400e-01 3.360937833786010742e-01 2.994453907012939453e-01 1.223075985908508301e-01 -1.406969875097274780e-01 -9.762930870056152344e-02 8.578398823738098145e-02 -6.317642331123352051e-02 -8.905874192714691162e-02 1.672458499670028687e-01 9.704570472240447998e-02 6.488641723990440369e-03 -2.990240752696990967e-01 -1.488507390022277832e-01 -8.730803616344928741e-03
1.887809932231903076e-01 -8.257197588682174683e-02 8.105866611003875732e-02 -1.876795589923858643e-01 1.186575442552566528e-01 1.350850760936737061e-01 -3.764868378639221191e-01 -2.400179058313369751e-01 5.537009611725807190e-02 -2.141729295253753662e-01 -2.398667037487030029e-01 3.952601179480552673e-02 -3.172661066055297852e-01 3.900970518589019775e-02 4.091984629631042480e-01 -2.547413110733032227e-01 1.807239949703216553e-01 -1.558162719011306763e-01 6.852426379919052124e-02 1.858262121677398682e-01 1.330580413341522217e-01 4.875412210822105408e-03 -5.513795465230941772e-02 -7.276426535099744797e-03 -1.015047580003738403e-01 -6.078537181019783020e-02 1.553507745265960693e-01 -8.503002673387527466e-02 8.345041424036026001e-02 1.222319826483726501e-01 -1.407696902751922607e-01 -1.935189962387084961e-01
3.072200417518615723e-01 -1.884703338146209717e-01 -1.001296713948249817e-01 -1.258735954761505127e-01 2.973573980852961540e-03 5.509716272354125977e-02 5.903144553303718567e-02 1.050236523151397705e-01 7.361806184053421021e-02 1.036669500172138214e-02 -4.344439134001731873e-02 3.556892573833465576e-01 -7.459895312786102295e-02 -2.643558084964752197e-01 2.480960935354232788e-01 -3.305757343769073486e-01 8.718214929103851318e-02 -1.898598968982696533e-01 2.993667423725128174e-01 3.360581099987030029e-01 1.370216161012649536e-01 -1.554567813873291016e-01 -1.329200714826583862e-02 -1.034347489476203918e-01 -1.330430954694747925e-01 2.455000281333923340e-01 1.636318564414978027e-01 -9.954137355089187622e-02 4.194737225770950317e-02 -1.706345528364181519e-01 -4.615369718521833420e-03 -2.971942722797393799e-02
-1.168986335396766663e-01 -1.302564591169357300e-01 1.361691355705261230e-01 -1.298544853925704956e-01 5.014329776167869568e-02 2.028605490922927856e-01 -4.328805804252624512e-01 -1.481372117996215820e-01 1.274646669626235962e-01 -2.425879091024398804e-01 -1.827697604894638062e-01 1.364459097385406494e-01 -1.216186881065368652e-01 -2.653202116489410400e-01 -8.439653553068637848e-03 -1.337775588035583496e-01 9.050457179546356201e-02 -1.688386499881744385e-01 2.855987548828125000e-01 -1.032783836126327515e-01 -2.418972104787826538e-01 -2.789944224059581757e-02 -1.603338122367858887e-01 2.416635900735855103e-01 -1.833506822586059570e-01 -1.183767318725585938e-01 1.286693215370178223e-01 -1.877374947071075439e-01 -6.683398038148880005e-02 -1.869442611932754517e-01 -4.296182096004486084e-02 1.940898895263671875e-01
3.132073879241943359e-01 -6.307535618543624878e-02 -1.562383621931076050e-01 -3.458593040704727173e-03 -2.303555458784103394e-01 3.502178788185119629e-01 -1.218904629349708557e-01 5.903886049054563046e-04 5.751192942261695862e-02 -1.752712428569793701e-01 -9.443446993827819824e-02 1.261102557182312012e-01 7.907743006944656372e-02 -2.863097488880157471e-01 1.963941454887390137e-01 6.009445339441299438e-02 -4.296484962105751038e-02 -2.209051549434661865e-01 1.395023465156555176e-01 -8.306117355823516846e-02 2.751504182815551758e-01 4.227790832519531250e-01 7.330500334501266479e-02 -2.987365983426570892e-02 -2.616921067237854004e-01 8.720151335000991821e-02 2.909106260631233454e-04 1.157668977975845337e-01 1.411328744143247604e-02 -1.042302623391151428e-01 1.885284036397933960e-01 -1.408988684415817261e-01
9.013064205646514893e-02 -1.707293242216110229e-01 9.245225042104721069e-02 8.542335592210292816e-03 -2.907067537307739258e-01 4.434578716754913330e-01 -1.021763235330581665e-01 -2.031489014625549316e-01 3.620394691824913025e-02 -2.025669515132904053e-01 2.090024575591087341e-02 1.759502440690994263e-01 -1.716556400060653687e-01 -3.181217014789581299e-01 5.761981382966041565e-02 3.487980738282203674e-02 7.014899048954248428e-03 -1.559772193431854248e-01 2.205846309661865234e-01 -1.454306393861770630e-02 2.345576137304306030e-02 -2.782225310802459717e-01 -6.415458768606185913e-02 1.581878513097763062e-01 -1.170875728130340576e-01 -2.491011619567871094e-01 2.274249494075775146e-01 -2.684496045112609863e-01 1.344076991081237793e-01 9.743161499500274658e-02 -5.421879887580871582e-02 -4.358067736029624939e-02
4.373355209827423096e-02 1.761476993560791016e-01 -2.984685599803924561e-01 -1.259955167770385742e-01 6.547401100397109985e-02 2.705125510692596436e-01 2.208113484084606171e-02 5.328882485628128052e-02 -5.513928830623626709e-02 6.253053247928619385e-02 2.752603776752948761e-02 -5.815399810671806335e-02 1.782404780387878418e-01 -3.925452753901481628e-02 1.331497281789779663e-01 1.430264115333557129e-01 1.727584004402160645e-01 -4.360845983028411865e-01 2.651506960391998291e-01 3.059541992843151093e-02 -2.433302253484725952e-02 -1.384627521038055420e-01 -1.333515346050262451e-01 2.406149804592132568e-01 2.181780934333801270e-01 -1.147607564926147461e-01 3.064658343791961670e-01 -2.007509320974349976e-01 9.560623764991760254e-02 -3.019815087318420410e-01 7.022070139646530151e-02 1.084775477647781372e-01
1.458125561475753784e-01 -1.708088219165802002e-01 -5.580037832260131836e-02 -9.685488790273666382e-02 5.103035643696784973e-02 -4.889705404639244080e-02 -2.043195664882659912e-01 -2.861574590206146240e-01 3.539234399795532227e-02 -2.443406134843826294e-01 -2.352573275566101074e-01 2.396899908781051636e-01 1.624134629964828491e-01 -1.994076520204544067e-01 -1.701295226812362671e-01 4.600261151790618896e-02 -2.913590520620346069e-03 -4.078667163848876953e-01 -3.170658648014068604e-02 2.320777624845504761e-01 2.034163102507591248e-02 -1.905811135657131672e-03 9.360129386186599731e-02 8.980534970760345459e-02 -8.668725937604904175e-02 1.408874839544296265e-01 2.180784791707992554e-01 -1.526815816760063171e-02 2.426073849201202393e-01 -3.891684412956237793e-01 -7.456136494874954224e-02 8.938060700893402100e-02
-1.391748040914535522e-01 -1.273009628057479858e-01 -3.774200379848480225e-02 -4.403283894062042236e-01 -1.237063556909561157e-01 3.406635224819183350e-01 -2.288588555529713631e-03 -1.673077344894409180e-01 -7.866866886615753174e-02 -8.663810789585113525e-02 -6.400227546691894531e-02 2.017753869295120239e-01 7.095240056514739990e-02 -2.298320680856704712e-01 1.175734177231788635e-01 -7.950076460838317871e-02 4.123614132404327393e-01 -2.195272445678710938e-01 1.353744566440582275e-01 -1.315121073275804520e-02 -1.023820586851797998e-04 3.166328370571136475e-02 -9.768444299697875977e-02 1.121195033192634583e-01 -5.937882512807846069e-02 9.427642822265625000e-02 1.454072296619415283e-01 1.714191287755966187e-01 2.249320223927497864e-02 -2.334999442100524902e-01 3.088237643241882324e-01 7.939679548144340515e-03
1.919012963771820068e-01 -1.327302604913711548e-01 1.139762029051780701e-01 1.107185035943984985e-01 -1.637639403343200684e-01 3.403621912002563477e-01 -1.971186324954032898e-02 1.221586987376213074e-01 5.791349336504936218e-02 -2.365341335535049438e-01 1.093457862734794617e-01 1.581858247518539429e-01 4.629981238394975662e-03 -1.648050397634506226e-01 -5.737618356943130493e-02 4.895818233489990234e-02 9.499565698206424713e-03 -3.060710430145263672e-01 3.613975942134857178e-01 6.301280856132507324e-02 -6.166144832968711853e-02 -2.126572579145431519e-01 -2.422431707382202148e-01 2.258938997983932495e-01 3.789541870355606079e-02 -3.365266025066375732e-01 2.763532334938645363e-03 -1.663090661168098450e-02 1.032787412405014038e-01 -2.741117775440216064e-01 -1.968808919191360474e-01 -8.098487555980682373e-02
1.160553321242332458e-01 -4.524430260062217712e-02 -2.438022792339324951e-01 1.544167250394821167e-01 -2.878024615347385406e-02 2.614643275737762451e-01 -2.269939929246902466e-01 -3.430206179618835449e-01 -8.041211403906345367e-03 -2.329025119543075562e-01 5.652551725506782532e-02 3.299138545989990234e-01 -6.292132288217544556e-02 -1.045896112918853760e-01 2.226738482713699341e-01 8.249634876847267151e-03 1.857760995626449585e-01 4.109631851315498352e-02 4.873484745621681213e-02 6.804206967353820801e-02 -2.966341003775596619e-02 -4.006629288196563721e-01 -1.713483482599258423e-01 -1.509022265672683716e-01 -1.816908419132232666e-01 1.020406112074851990e-01 -2.589568682014942169e-02 1.827166080474853516e-01 -2.380853053182363510e-03 -2.587792277336120605e-01 -8.222867548465728760e-02 -1.547898650169372559e-01
1.115803271532058716e-01 -2.573049366474151611e-01 8.401224762201309204e-02 1.566067039966583252e-01 -2.153015583753585815e-01 4.133837223052978516e-01 -1.284247189760208130e-01 -2.782742381095886230e-01 2.254976034164428711e-01 -2.868000566959381104e-01 -1.234249249100685120e-01 -5.663502588868141174e-02 3.884281590580940247e-02 -1.608203202486038208e-01 1.107740029692649841e-01 7.952681928873062134e-02 4.367446154356002808e-02 -4.962172731757164001e-02 1.224148496985435486e-01 -6.165344268083572388e-02 -2.941587008535861969e-02 -2.789831757545471191e-01 -2.531494200229644775e-01 1.283361911773681641e-01 -1.004602015018463135e-01 -1.119208801537752151e-02 2.624143362045288086e-01 -2.174136638641357422e-01 2.651983685791492462e-02 -2.170173972845077515e-01 -1.562347114086151123e-01 1.064210757613182068e-02
2.899676263332366943e-01 -3.216998651623725891e-02 1.635056287050247192e-01 -8.288957923650741577e-02 -6.084464862942695618e-02 1.454995423555374146e-01 -2.329741567373275757e-01 -3.763429820537567139e-01 6.413275003433227539e-02 -1.749356091022491455e-02 -3.673719763755798340e-01 1.987077295780181885e-01 1.448670923709869385e-01 8.876052498817443848e-02 1.537293195724487305e-01 1.485654264688491821e-01 1.609053909778594971e-01 -3.878409564495086670e-01 -6.917648762464523315e-02 -4.480674490332603455e-02 1.213743835687637329e-01 -1.879195719957351685e-01 -7.771291583776473999e-02 8.513593673706054688e-02 -1.162929981946945190e-01 1.147160604596138000e-01 6.483312696218490601e-02 1.639067232608795166e-01 7.874753326177597046e-02 -2.339107543230056763e-01 1.560895293951034546e-01 -1.326330900192260742e-01
2.952960431575775146e-01 6.812303513288497925e-02 -1.086153686046600342e-01 -1.698971986770629883e-01 -2.673156559467315674e-01 4.596933722496032715e-02 -1.961096227169036865e-01 1.423401534557342529e-01 1.246077641844749451e-01 -6.575758755207061768e-02 -8.658016473054885864e-02 3.167819678783416748e-01 -8.650903590023517609e-03 5.281879752874374390e-02 1.094615831971168518e-01 1.942177116870880127e-01 9.097969532012939453e-02 -3.790522813796997070e-01 1.488852649927139282e-01 1.702902466058731079e-01 -7.682172209024429321e-02 -3.007110953330993652e-01 7.874915003776550293e-02 -7.388477772474288940e-02 -2.170685306191444397e-02 1.114633083343505859e-01 1.697381436824798584e-01 2.491703815758228302e-02 1.331804133951663971e-02 -4.274607598781585693e-01 5.853571370244026184e-02 1.231876313686370850e-01
7.626101374626159668e-02 1.128614991903305054e-01 -2.925796620547771454e-02 7.842452824115753174e-02 -1.410884857177734375e-01 3.967346623539924622e-02 -1.617074906826019287e-01 -8.248953521251678467e-02 7.286294549703598022e-02 -2.847852110862731934e-01 -1.083788648247718811e-01 9.143880009651184082e-02 3.736499696969985962e-02 -4.428257644176483154e-01 1.707316935062408447e-01 -1.353967338800430298e-01 -1.353792846202850342e-01 -2.882623076438903809e-01 2.017495632171630859e-01 -6.604195572435855865e-03 -2.133767306804656982e-02 -2.539317309856414795e-01 -3.392284810543060303e-01 3.516123592853546143e-01 -1.315138339996337891e-01 -9.392391145229339600e-02 1.839591413736343384e-01 -9.329918026924133301e-02 1.097329631447792053e-01 1.251759827136993408e-01 -2.742379903793334961e-02 -1.599268317222595215e-01
7.965397089719772339e-02 7.786595076322555542e-02 -3.622486069798469543e-02 -1.624089628458023071e-01 3.296997770667076111e-02 2.652930617332458496e-01 -1.701795905828475952e-01 -3.291983157396316528e-02 1.832466572523117065e-01 -2.590875923633575439e-01 -4.251834750175476074e-01 -8.325744420289993286e-02 -1.017826572060585022e-01 6.245436519384384155e-02 -1.299864202737808228e-01 1.384011358022689819e-01 8.935745060443878174e-02 -3.291000425815582275e-01 1.940051168203353882e-01 4.778841137886047363e-02 -9.040019474923610687e-03 1.324530839920043945e-01 1.726782023906707764e-01 -4.207921028137207031e-02 -2.110063582658767700e-01 -1.888304054737091064e-01 2.283631414175033569e-01 -3.300251662731170654e-01 1.018886864185333252e-01 2.224492430686950684e-01 -9.342275559902191162e-02 -6.628707796335220337e-02
1.010391190648078918e-01 -3.241050057113170624e-03 1.447672769427299500e-02 -3.301259875297546387e-01 -2.104973793029785156e-01 -7.242447137832641602e-02 -1.275244355201721191e-01 3.050990030169487000e-02 -1.269425302743911743e-01 -8.788966387510299683e-02 -4.064364731311798096e-01 2.251877486705780029e-01 -4.841141775250434875e-02 -1.678546220064163208e-01 1.546243298798799515e-02 -2.593042254447937012e-01 3.378018736839294434e-01 -3.673158884048461914e-01 2.060642540454864502e-01 1.922152936458587646e-01 7.725835591554641724e-02 1.018702909350395203e-01 5.273351445794105530e-02 -4.892150685191154480e-02 -1.245909631252288818e-01 1.535745710134506226e-01 6.718554347753524780e-02 -1.815465688705444336e-01 9.728958457708358765e-02 -1.725633144378662109e-01 -9.928850829601287842e-02 2.146771177649497986e-02
-3.619094938039779663e-02 -7.273203134536743164e-02 -3.185477554798126221e-01 1.590229198336601257e-02 -1.150098890066146851e-01 2.055440098047256470e-01 -6.994763761758804321e-02 2.606367506086826324e-02 1.795181781053543091e-01 -4.442714527249336243e-02 -1.571775376796722412e-01 1.409134268760681152e-01 1.027846857905387878e-01 -2.897914946079254150e-01 1.435767859220504761e-01 2.921132743358612061e-01 -7.374543696641921997e-02 -2.089895159006118774e-01 2.699200510978698730e-01 -1.260285675525665283e-01 -2.066136151552200317e-02 2.589641809463500977e-01 7.295921444892883301e-02 -2.976389974355697632e-02 -4.748568683862686157e-02 5.997058004140853882e-02 -7.160451263189315796e-02 -2.174745500087738037e-01 -1.098084747791290283e-01 -4.326530098915100098e-01 2.913420461118221283e-02 -2.854027450084686279e-01
1.136289909482002258e-01 -2.138052880764007568e-01 -3.798477409873157740e-04 -5.642545595765113831e-02 -1.771643310785293579e-01 1.566132903099060059e-01 -4.561614245176315308e-02 -9.988195449113845825e-02 7.517915219068527222e-02 9.674755483865737915e-02 -4.346209764480590820e-01 3.203773796558380127e-01 -2.468742616474628448e-02 -2.352858632802963257e-01 6.418541073799133301e-02 7.499209791421890259e-02 1.013913676142692566e-01 -1.952027678489685059e-01 4.764545708894729614e-02 -9.323057532310485840e-02 2.387427687644958496e-01 2.888341061770915985e-02 -2.056282162666320801e-01 1.958127878606319427e-02 -3.257315754890441895e-01 1.572806686162948608e-01 -1.642550975084304810e-01 -7.890942692756652832e-02 7.220652699470520020e-02 -2.998890876770019531e-01 -2.542343437671661377e-01 1.195235326886177063e-01
2.788073122501373291e-01 -1.148577928543090820e-01 -5.586114525794982910e-02 1.759829521179199219e-01 -8.273331075906753540e-02 7.473536580801010132e-02 -3.937967587262392044e-03 -2.175731062889099121e-01 5.810769274830818176e-02 9.280779957771301270e-02 -8.137661963701248169e-02 1.252247244119644165e-01 1.772432029247283936e-01 -4.444136023521423340e-01 2.187850922346115112e-01 -1.179149746894836426e-01 1.938693374395370483e-01 -1.358970403671264648e-01 1.045482829213142395e-01 3.536035865545272827e-02 -5.349441245198249817e-02 1.704377681016921997e-01 1.277389237657189369e-03 2.974317669868469238e-01 -1.877308934926986694e-01 5.092903599143028259e-02 2.035273611545562744e-01 1.020132973790168762e-01 5.904014781117439270e-02 -8.696863055229187012e-02 -3.671527206897735596e-01 -2.570761740207672119e-01
7.038367539644241333e-02 -1.052657812833786011e-01 -3.370599076151847839e-02 -3.045319952070713043e-02 -2.962810099124908447e-01 8.893661201000213623e-03 -3.458306491374969482e-01 -9.089951217174530029e-02 -7.086697965860366821e-02 -3.528044559061527252e-03 -3.190190792083740234e-01 9.226215071976184845e-03 -1.246424838900566101e-01 -2.272227257490158081e-01 2.022287100553512573e-01 -1.342255622148513794e-01 -1.746096089482307434e-02 -2.249946147203445435e-01 3.811453878879547119e-01 -1.067522726953029633e-02 1.037119850516319275e-01 -3.451229631900787354e-01 -9.336131066083908081e-02 -9.143623709678649902e-02 -1.223251894116401672e-01 -8.664005249738693237e-02 2.286396324634552002e-01 -1.283958405256271362e-01 -1.666958928108215332e-01 -8.356898277997970581e-02 2.509450912475585938e-01 -3.121833689510822296e-02
2.610741369426250458e-02 -1.067953463643789291e-02 1.877127736806869507e-01 -6.878619641065597534e-02 -5.301438271999359131e-02 1.021822839975357056e-01 -1.051584184169769287e-01 -1.607777029275894165e-01 1.087259314954280853e-02 -3.546321690082550049e-01 -3.740608096122741699e-01 1.155404075980186462e-01 -2.988023161888122559e-01 -7.686199247837066650e-02 -4.519779980182647705e-02 2.889748215675354004e-01 1.553242802619934082e-01 -3.533402383327484131e-01 -4.592270404100418091e-02 2.010076642036437988e-01 -2.905648201704025269e-02 6.930751353502273560e-02 1.969244796782732010e-03 8.288689702749252319e-02 9.822548367083072662e-03 -9.665208868682384491e-03 2.696912586688995361e-01 7.790254056453704834e-02 2.675669789314270020e-01 -2.997899055480957031e-01 -1.412633340805768967e-02 6.720548868179321289e-02
8.003706485033035278e-02 2.412115409970283508e-02 -2.331743389368057251e-01 -2.609165608882904053e-01 -2.366553619503974915e-02 5.492801591753959656e-02 -1.474390923976898193e-01 -1.033268198370933533e-01 1.377056688070297241e-01 -1.601610183715820312e-01 -3.259413838386535645e-01 2.567755281925201416e-01 1.199285127222537994e-02 7.909414917230606079e-02 2.406724393367767334e-01 -1.297188550233840942e-01 3.592635393142700195e-01 -3.649754822254180908e-01 1.845637410879135132e-01 8.387182652950286865e-02 6.413988769054412842e-02 5.180311575531959534e-02 3.602578863501548767e-02 1.887730509042739868e-01 -1.114874854683876038e-01 2.721225917339324951e-01 8.441417664289474487e-02 4.840914160013198853e-02 2.603949606418609619e-02 -1.769285500049591064e-01 1.328989863395690918e-01 -2.096124440431594849e-01
7.705494016408920288e-02 -1.359151303768157959e-01 2.550872787833213806e-02 -1.076372191309928894e-01 -6.900611519813537598e-02 1.084845587611198425e-01 -1.861755400896072388e-01 -3.771295845508575439e-01 2.061777114868164062e-01 -1.967061758041381836e-01 -8.994636684656143188e-02 2.185187041759490967e-01 -2.512655556201934814e-01 -4.870804399251937866e-02 2.420731335878372192e-01 -2.431129366159439087e-01 -1.068067327141761780e-01 -2.959584295749664307e-01 -3.861363977193832397e-02 -4.143828526139259338e-02 5.277960747480392456e-02 -9.130561351776123047e-02 -6.652025878429412842e-02 5.544118583202362061e-02 -2.221471369266510010e-01 -3.808096051216125488e-02 2.260994017124176025e-01 9.505293518304824829e-02 -1.706976294517517090e-01 -3.279632031917572021e-01 -2.284562587738037109e-01 -1.703152358531951904e-01
1.446414887905120850e-01 1.572939753532409668e-01 -2.498410642147064209e-01 -1.253120414912700653e-02 -1.000010669231414795e-01 4.144100546836853027e-01 5.408281460404396057e-03 -6.090960279107093811e-02 9.857584536075592041e-02 -2.984297275543212891e-01 -1.863228529691696167e-01 -2.057426422834396362e-01 2.197296917438507080e-01 1.894755512475967407e-01 1.495918631553649902e-01 -1.110574323683977127e-02 3.643168210983276367e-01 -2.986376583576202393e-01 1.882827132940292358e-01 7.019331306219100952e-02 -1.224906370043754578e-01 -7.787088304758071899e-02 6.385119259357452393e-02 -9.348226711153984070e-03 -1.277382858097553253e-02 -1.833549737930297852e-01 7.987464964389801025e-02 2.324123494327068329e-02 2.502871453762054443e-01 -1.661503911018371582e-01 -6.490556895732879639e-02 -3.304982930421829224e-02
1.521983146667480469e-01 -2.079706490039825439e-01 -6.468424946069717407e-02 1.714280247688293457e-02 2.537441998720169067e-02 3.602218627929687500e-01 2.100463062524795532e-01 8.385151624679565430e-03 1.781956404447555542e-01 -3.384864628314971924e-01 -1.509588509798049927e-01 -7.385479751974344254e-03 3.003763854503631592e-01 1.305159479379653931e-01 1.170787513256072998e-01 -2.972674788907170296e-03 2.618862092494964600e-01 -2.248458415269851685e-01 4.073825776576995850e-01 3.907384350895881653e-02 -8.504756540060043335e-02 -2.153631485998630524e-02 1.973351091146469116e-01 -9.516426920890808105e-02 -3.399063274264335632e-02 -7.484451681375503540e-02 1.337766796350479126e-01 -1.176419015973806381e-02 1.412265598773956299e-01 -2.476499527692794800e-01 1.084602922201156616e-01 6.491281092166900635e-02
7.842672616243362427e-02 -4.799864441156387329e-02 4.753825441002845764e-02 2.169394493103027344e-01 -9.148169308900833130e-02 4.510845243930816650e-01 -3.528505265712738037e-01 -2.753617707639932632e-03 2.143473178148269653e-01 -3.325198888778686523e-01 4.947614297270774841e-02 -2.473426312208175659e-01 -8.685287088155746460e-02 -2.279137670993804932e-01 4.119623824954032898e-02 9.401337057352066040e-02 9.013582766056060791e-02 -1.113200336694717407e-01 9.953557699918746948e-02 -6.113472953438758850e-02 -2.221784368157386780e-02 -2.206682115793228149e-01 -2.023055702447891235e-01 4.060178995132446289e-02 -1.719058603048324585e-01 6.670888513326644897e-02 1.454673707485198975e-01 -6.942457705736160278e-02 2.551369369029998779e-01 -1.913553178310394287e-01 -1.621359437704086304e-01 -4.235559329390525818e-02
7.737719267606735229e-02 2.814449667930603027e-01 -2.146997302770614624e-01 -1.757177710533142090e-01 -1.540290191769599915e-02 4.237864166498184204e-02 -3.096375614404678345e-02 -1.828416883945465088e-01 9.491160511970520020e-02 1.287744343280792236e-01 -6.655442994087934494e-03 2.220664322376251221e-01 -1.529166251420974731e-01 -1.321291923522949219e-01 1.603130996227264404e-02 -1.025196313858032227e-01 7.873681932687759399e-02 -3.919256329536437988e-01 3.110297024250030518e-01 1.850888729095458984e-01 -1.474221497774124146e-01 -2.429549396038055420e-01 -1.139692664146423340e-01 2.834457531571388245e-02 -2.593740224838256836e-01 -1.572599261999130249e-01 -1.075008735060691833e-01 1.980170458555221558e-01 2.307141274213790894e-01 -1.408993154764175415e-01 -6.356721278280019760e-03 2.712892591953277588e-01
1.367334127426147461e-01 -2.542382180690765381e-01 -1.946388371288776398e-02 -1.119812577962875366e-01 1.165338084101676941e-01 -7.955154031515121460e-02 -7.331123948097229004e-02 -1.331474930047988892e-01 1.467966884374618530e-01 -4.917968809604644775e-02 -2.370251417160034180e-01 6.971168331801891327e-03 -1.320474445819854736e-01 -1.330616623163223267e-01 3.169018030166625977e-01 -1.152471452951431274e-01 -2.811636961996555328e-02 -2.799518704414367676e-01 2.360951304435729980e-01 4.232650399208068848e-01 -1.001235768198966980e-01 -1.142849847674369812e-01 -1.201975047588348389e-01 -1.208622828125953674e-01 1.690451428294181824e-02 2.367537319660186768e-01 1.064475700259208679e-01 -1.782766878604888916e-01 1.533305048942565918e-01 -4.714115336537361145e-02 -3.074834644794464111e-01 -2.139153480529785156e-01
4.836803674697875977e-02 1.167628914117813110e-01 3.001801297068595886e-02 -2.733968943357467651e-02 1.194007112644612789e-03 2.940779924392700195e-01 -1.139501202851533890e-02 -4.584482684731483459e-02 2.038664519786834717e-01 -2.730202376842498779e-01 -2.161636650562286377e-01 3.217099010944366455e-01 -8.285672217607498169e-02 8.463339507579803467e-02 -3.796226531267166138e-02 1.659262180328369141e-01 1.864081472158432007e-01 -2.157258540391921997e-01 -3.290133178234100342e-02 1.505105644464492798e-01 2.694922685623168945e-01 5.178694054484367371e-02 -1.094372272491455078e-01 -7.798440009355545044e-02 -6.920991092920303345e-02 1.339000649750232697e-02 1.473123729228973389e-01 -1.819067597389221191e-01 2.206731736660003662e-01 -5.260662436485290527e-01 -2.296721749007701874e-02 1.481749955564737320e-02
3.153159916400909424e-01 -1.059135422110557556e-01 -4.224101826548576355e-02 2.589535415172576904e-01 -1.477375030517578125e-01 9.086882323026657104e-02 -1.967472136020660400e-01 -5.216689780354499817e-02 -1.762476116418838501e-01 -6.587711721658706665e-02 -6.088815256953239441e-02 -5.519800260663032532e-02 -2.267109975218772888e-02 -5.366160273551940918e-01 -1.424179524183273315e-01 1.512783579528331757e-02 9.191382676362991333e-02 -1.146051064133644104e-01 2.837276458740234375e-01 -7.412721961736679077e-02 -3.722644969820976257e-02 1.505028754472732544e-01 -7.517279684543609619e-02 -6.089115887880325317e-02 6.434044241905212402e-02 -7.225807756185531616e-02 3.265412151813507080e-01 -2.359252050518989563e-02 9.356162510812282562e-03 -3.345960676670074463e-01 -1.312010586261749268e-01 -1.052905544638633728e-01
3.658095896244049072e-01 -2.723326347768306732e-02 1.290693785995244980e-02 1.776926815509796143e-01 -8.949198573827743530e-02 3.228441178798675537e-01 -5.186237767338752747e-02 -7.373834401369094849e-02 -2.716857194900512695e-02 -1.608732491731643677e-01 -4.905880242586135864e-02 4.192466288805007935e-02 -5.503934342414140701e-03 -2.782988548278808594e-01 1.382961124181747437e-01 1.015093829482793808e-02 -1.955706328153610229e-01 -2.760038971900939941e-01 2.934363186359405518e-01 8.166227489709854126e-02 -1.257230807095766068e-02 -2.236444503068923950e-01 -3.813617676496505737e-02 2.072659879922866821e-01 1.940210163593292236e-01 -1.822636425495147705e-01 -4.893231764435768127e-02 2.545722126960754395e-01 1.154765188694000244e-01 -1.978355795145034790e-01 -2.226217240095138550e-01 -2.096575647592544556e-01
2.491994351148605347e-01 -1.403272338211536407e-02 1.631507426500320435e-01 8.064419776201248169e-02 8.168067783117294312e-02 9.194872528314590454e-02 -1.009537652134895325e-02 -1.631581783294677734e-01 1.574188023805618286e-01 -1.811945736408233643e-01 -8.416217565536499023e-02 1.314136087894439697e-01 3.956396505236625671e-02 -1.441753655672073364e-01 9.353688359260559082e-02 3.737149387598037720e-02 2.137711793184280396e-01 -4.844662845134735107e-01 1.312389522790908813e-01 3.082744404673576355e-02 -2.059857994318008423e-01 -2.186241298913955688e-01 -1.632481664419174194e-01 3.765844181180000305e-02 5.251157656311988831e-02 7.817919366061687469e-03 2.131307721138000488e-01 2.679896056652069092e-01 -3.672314807772636414e-02 -3.276917040348052979e-01 -7.915014773607254028e-02 3.103845119476318359e-01
8.939934521913528442e-02 -1.298517286777496338e-01 -3.275193274021148682e-01 4.567464813590049744e-02 -2.784301713109016418e-02 3.840499222278594971e-01 -1.425831168889999390e-01 -4.276949167251586914e-02 1.294423192739486694e-01 -3.487420380115509033e-01 -1.092877835035324097e-01 -1.361967325210571289e-01 2.026286423206329346e-01 9.728404879570007324e-02 1.687594652175903320e-01 -1.359650939702987671e-01 3.810963332653045654e-01 -1.939822435379028320e-01 1.516098380088806152e-01 1.049903780221939087e-01 -1.199724599719047546e-01 7.857644557952880859e-02 1.983487047255039215e-02 -1.665433049201965332e-01 -1.326443552970886230e-01 -1.099186465144157410e-01 1.056616893038153648e-03 -1.491870582103729248e-01 2.244240790605545044e-01 -1.178286820650100708e-01 1.991500854492187500e-01 -8.711566030979156494e-02
2.349640280008316040e-01 -2.007537893950939178e-02 -9.846448153257369995e-02 -1.005428656935691833e-01 -2.891622185707092285e-01 1.492108255624771118e-01 -2.295874655246734619e-01 1.815965920686721802e-01 -3.677214980125427246e-01 -7.326400279998779297e-02 -2.196318097412586212e-02 1.917339265346527100e-01 4.387091845273971558e-02 -1.473453491926193237e-01 -1.342585217207670212e-02 2.122123241424560547e-01 1.329912990331649780e-01 -2.765184342861175537e-01 8.792928606271743774e-02 -2.611084282398223877e-02 -2.094648182392120361e-01 1.477545648813247681e-01 -1.200204938650131226e-01 5.492679402232170105e-02 -1.782096028327941895e-01 6.646813452243804932e-02 2.963825464248657227e-01 -9.090661257505416870e-02 -3.984634578227996826e-02 -3.009692728519439697e-01 7.390503585338592529e-02 -2.659530341625213623e-01
5.653367564082145691e-02 -2.522390335798263550e-02 1.727780848741531372e-01 -8.561859279870986938e-02 -1.113199964165687561e-01 2.231141179800033569e-01 -1.732794195413589478e-01 -9.154723584651947021e-02 -9.533089399337768555e-02 -6.351507455110549927e-02 -2.595109939575195312e-01 -3.506351262331008911e-02 6.153651326894760132e-02 -3.579083979129791260e-01 1.921790093183517456e-01 -6.395673751831054688e-02 2.905353307723999023e-01 -4.673168361186981201e-01 9.609594196081161499e-02 -6.907362490892410278e-02 1.326782554388046265e-01 -2.760225534439086914e-01 -1.537713855504989624e-01 -2.453015744686126709e-01 -1.254126895219087601e-02 -2.663793861865997314e-01 -5.877472460269927979e-02 1.400551665574312210e-02 -1.181481108069419861e-01 1.405741721391677856e-01 -1.614996418356895447e-02 2.532888390123844147e-02
9.209233522415161133e-02 7.798229157924652100e-02 1.001198366284370422e-01 -7.185662537813186646e-02 1.480172574520111084e-01 1.828528195619583130e-01 7.734985649585723877e-02 -2.330842763185501099e-01 1.578206717967987061e-01 -1.183155030012130737e-01 -4.026297032833099365e-01 2.556029558181762695e-01 -3.970822691917419434e-02 5.641650408506393433e-02 -3.985382616519927979e-02 2.038386911153793335e-01 5.094264075160026550e-02 -3.454658091068267822e-01 4.801950231194496155e-02 9.713336080312728882e-02 1.798523962497711182e-01 -1.720168143510818481e-01 2.199484705924987793e-01 -8.470247685909271240e-02 -1.576912850141525269e-01 -1.301274150609970093e-01 2.218951731920242310e-01 -4.320596531033515930e-02 2.093102186918258667e-01 -3.821637332439422607e-01 8.001386374235153198e-02 -3.181530395522713661e-03
5.285448953509330750e-02 -1.039444580674171448e-01 -3.489781320095062256e-01 1.459829211235046387e-01 -7.694186270236968994e-02 4.874073565006256104e-01 -1.831786036491394043e-01 -1.455825567245483398e-01 -1.063016131520271301e-01 -3.228150904178619385e-01 -3.609720170497894287e-01 -1.849210709333419800e-01 6.854481995105743408e-03 1.612176001071929932e-01 7.941936701536178589e-02 -2.096488177776336670e-01 2.964405119419097900e-01 -7.451146841049194336e-02 4.188834875822067261e-02 7.957584410905838013e-02 -4.993566777557134628e-03 -1.217998266220092773e-01 -9.983997046947479248e-02 -1.685912534594535828e-02 -6.574311107397079468e-02 9.324382059276103973e-03 2.283324599266052246e-01 1.931817643344402313e-02 6.716231256723403931e-02 2.162789739668369293e-02 4.223772324621677399e-03 -1.495412085205316544e-02
9.224715083837509155e-02 1.435814946889877319e-01 -7.890637964010238647e-02 2.002060115337371826e-01 2.441230118274688721e-01 4.024587571620941162e-01 -3.106639981269836426e-01 -8.515533059835433960e-02 -7.951840758323669434e-02 -2.966806590557098389e-01 -5.250687152147293091e-02 2.454661577939987183e-01 7.938344031572341919e-02 -1.214065328240394592e-01 7.977890223264694214e-02 -3.130087256431579590e-01 -5.376421660184860229e-02 -1.371601223945617676e-01 5.468400195240974426e-02 -4.292836785316467285e-02 -2.500242590904235840e-01 -2.468793988227844238e-01 -3.421573638916015625e-01 1.228179503232240677e-02 -1.389721333980560303e-01 1.348562166094779968e-02 1.141487285494804382e-01 -9.382430464029312134e-03 8.154086023569107056e-02 -9.550040960311889648e-02 2.986960113048553467e-02 2.164438599720597267e-03
2.515338957309722900e-01 -2.389818727970123291e-01 -1.318656653165817261e-01 -9.447048418223857880e-03 2.410531342029571533e-01 7.179663330316543579e-02 9.389534592628479004e-02 -7.755570858716964722e-02 3.209097087383270264e-01 -1.943788826465606689e-01 -1.969378739595413208e-01 2.701168656349182129e-01 4.834205284714698792e-02 7.916549220681190491e-03 -7.920943945646286011e-02 6.472972035408020020e-02 1.602909266948699951e-01 -3.314193189144134521e-01 -3.725724294781684875e-02 2.184395641088485718e-01 -5.377895385026931763e-02 -4.430843517184257507e-02 -3.129036724567413330e-02 1.375664621591567993e-01 -2.144247293472290039e-02 7.940896466607227921e-05 2.084577828645706177e-01 -1.861832886934280396e-01 3.277412950992584229e-01 -3.364819884300231934e-01 -9.103487432003021240e-02 4.213012009859085083e-02
2.853067517280578613e-01 6.113926321268081665e-02 -3.352189064025878906e-02 5.513567477464675903e-02 -1.640365719795227051e-01 1.976577788591384888e-01 7.986272685229778290e-03 -8.703391999006271362e-03 1.092556118965148926e-01 -1.395794451236724854e-01 -2.982045710086822510e-01 3.280060291290283203e-01 -3.220570087432861328e-01 6.705017387866973877e-02 4.563039541244506836e-01 3.185328468680381775e-02 3.822635859251022339e-02 -3.275111615657806396e-01 5.056436639279127121e-03 1.204187702387571335e-02 8.611594885587692261e-02 -1.637327224016189575e-01 9.498607367277145386e-02 1.966686733067035675e-02 -1.414521783590316772e-01 -9.328225627541542053e-03 2.290145307779312134e-01 2.018595486879348755e-01 6.159269250929355621e-03 -1.265935599803924561e-01 1.017565950751304626e-01 -8.346811681985855103e-02
3.321183621883392334e-01 1.578135639429092407e-01 -9.492830187082290649e-02 1.926639527082443237e-01 -8.006195724010467529e-02 -1.135782338678836823e-03 -7.420708984136581421e-02 -3.153498172760009766e-01 1.704035848379135132e-01 -2.068925350904464722e-01 -1.260550320148468018e-01 2.421199232339859009e-01 -1.225315500050783157e-02 -1.946709007024765015e-01 1.106867641210556030e-01 -6.476642191410064697e-02 1.954733133316040039e-01 -4.073577225208282471e-01 -2.216978557407855988e-02 -6.206951662898063660e-02 -1.979409903287887573e-02 1.144365966320037842e-02 -3.143912255764007568e-01 1.652181446552276611e-01 9.435333311557769775e-02 2.329551428556442261e-01 7.491811364889144897e-02 7.184985280036926270e-02 1.577755659818649292e-01 -1.946477144956588745e-01 -1.232930272817611694e-01 1.391668021678924561e-01
1.073489710688591003e-01 -3.875834401696920395e-03 -1.271359324455261230e-01 -9.838236123323440552e-02 -2.495233528316020966e-02 1.965460926294326782e-01 -4.262968599796295166e-01 -1.088910736143589020e-02 2.626298964023590088e-01 1.147463731467723846e-02 -1.135307643562555313e-02 4.388101398944854736e-03 -8.910027146339416504e-02 -3.547088708728551865e-03 3.230901062488555908e-01 -3.367697894573211670e-01 1.233222335577011108e-01 -1.648499369621276855e-01 4.058260619640350342e-01 1.613241136074066162e-01 6.708384025841951370e-03 -1.360388994216918945e-01 1.433123499155044556e-01 1.407148987054824829e-01 -2.543587386608123779e-01 8.187784813344478607e-03 5.569631699472665787e-03 -1.417716592550277710e-01 1.165958195924758911e-01 -7.316542416810989380e-02 -2.019058465957641602e-01 -9.953348338603973389e-02
2.343463450670242310e-01 2.372159808874130249e-02 -1.007606163620948792e-01 -1.113196089863777161e-01 2.978647500276565552e-02 9.909650683403015137e-02 1.575155742466449738e-02 -2.654753858223557472e-03 1.681876480579376221e-01 -2.291071116924285889e-01 -3.847236335277557373e-01 1.826245039701461792e-01 -1.313352137804031372e-01 1.330409497022628784e-01 5.238720774650573730e-01 -3.101491928100585938e-02 1.244955658912658691e-01 -3.123587369918823242e-01 1.206115186214447021e-01 4.056944325566291809e-02 1.910015642642974854e-01 -1.005264967679977417e-01 4.312644153833389282e-02 -1.272057592868804932e-01 -1.932439506053924561e-01 4.430055618286132812e-02 -4.484698176383972168e-02 4.359938949346542358e-02 2.386126816272735596e-01 -1.541562825441360474e-01 -4.002978652715682983e-02 -1.382355690002441406e-01
2.133844345808029175e-01 5.297454446554183960e-02 -9.478223323822021484e-02 -1.034492775797843933e-01 -9.564735740423202515e-02 -2.275992743670940399e-02 -3.144744038581848145e-01 -3.241656422615051270e-01 1.418100390583276749e-02 -1.080531999468803406e-01 -3.110360503196716309e-01 2.499080449342727661e-01 2.405181527137756348e-01 1.584964543581008911e-01 1.479286700487136841e-01 4.381169378757476807e-02 -3.482271730899810791e-02 -3.114713728427886963e-01 3.290771245956420898e-01 9.033557772636413574e-02 6.943439692258834839e-02 -5.930285900831222534e-02 -6.424388289451599121e-02 1.176338642835617065e-01 -2.756362855434417725e-01 -5.999578535556793213e-02 -7.853259146213531494e-02 -1.474682241678237915e-01 -9.299542009830474854e-02 -2.767454683780670166e-01 4.620585590600967407e-02 6.813476234674453735e-02
8.643187582492828369e-02 -4.700025077909231186e-03 1.679050736129283905e-02 -5.702060298062860966e-04 -1.156040877103805542e-01 1.052036806941032410e-01 1.119652669876813889e-02 -1.409834623336791992e-01 3.353577256202697754e-01 -8.214674144983291626e-02 -4.808739721775054932e-01 9.202998131513595581e-02 -3.161820769309997559e-02 2.146877534687519073e-02 2.345102280378341675e-01 -1.266917330212891102e-03 8.533692359924316406e-02 -5.435573458671569824e-01 1.965909153223037720e-01 1.991261094808578491e-01 1.332616992294788361e-02 -7.141656428575515747e-02 -1.777898333966732025e-02 9.364101290702819824e-02 -9.430578351020812988e-02 3.221607208251953125e-01 -1.179937869310379028e-01 -4.231732338666915894e-02 1.985885016620159149e-02 -7.467555999755859375e-02 2.385444752871990204e-02 -4.559520259499549866e-02
2.578876614570617676e-01 3.283651471138000488e-01 -2.488951683044433594e-01 2.458636313676834106e-01 6.492083519697189331e-02 2.159409224987030029e-01 9.136898815631866455e-02 -2.501437440514564514e-02 1.263181865215301514e-01 -3.383848071098327637e-02 -1.775540113449096680e-01 6.421004980802536011e-02 -2.765921354293823242e-01 -1.038828045129776001e-01 1.665739119052886963e-01 -1.466681212186813354e-01 1.121405661106109619e-01 -2.141594141721725464e-01 1.342463940382003784e-01 -2.475913055241107941e-02 3.316830098628997803e-01 -1.525091528892517090e-01 -1.431323960423469543e-02 -9.216197580099105835e-02 -1.799911707639694214e-01 -7.109922915697097778e-02 1.985428109765052795e-02 -1.574996858835220337e-01 1.001081094145774841e-01 -3.979918956756591797e-01 4.463521763682365417e-02 -4.516957327723503113e-02
2.082333415746688843e-01 1.714935004711151123e-01 -2.131545692682266235e-01 6.735476106405258179e-02 1.523230373859405518e-01 2.408535480499267578e-01 -9.680449962615966797e-02 -7.328013330698013306e-02 6.139314919710159302e-02 -1.232590642757713795e-03 -1.788089871406555176e-01 -9.368051588535308838e-02 -4.068274796009063721e-01 -9.482111781835556030e-02 2.141985148191452026e-01 7.584445644170045853e-03 -7.118561863899230957e-02 -3.142443299293518066e-01 3.827142715454101562e-02 7.810544967651367188e-02 3.723900318145751953e-01 -1.582437306642532349e-01 -5.745920911431312561e-02 -1.203878298401832581e-01 -2.369489371776580811e-01 -5.560965463519096375e-02 -5.168050061911344528e-03 -2.524705603718757629e-02 1.602750569581985474e-01 -3.114418387413024902e-01 -1.865969747304916382e-01 -7.778187096118927002e-02
2.023239284753799438e-01 -2.002196162939071655e-01 -3.264782428741455078e-01 -1.540494561195373535e-01 1.768453791737556458e-02 1.267006248235702515e-01 8.500190079212188721e-02 2.263865321874618530e-01 2.320989817380905151e-01 1.363711506128311157e-01 -2.962884604930877686e-01 2.698796093463897705e-01 -9.132518619298934937e-02 -2.416792213916778564e-01 1.711887568235397339e-01 1.433055698871612549e-01 9.506408870220184326e-02 -2.414013594388961792e-01 2.490193396806716919e-01 2.331478521227836609e-02 -6.408835295587778091e-03 -8.851972967386245728e-02 -2.444041818380355835e-01 1.250905841588973999e-01 2.036093734204769135e-03 6.269900593906641006e-03 -1.103291660547256470e-02 -2.988508343696594238e-02 -1.970915123820304871e-02 -2.005257755517959595e-01 3.162827491760253906e-01 9.653885662555694580e-02
-3.632363304495811462e-02 -5.879346653819084167e-02 -6.515413522720336914e-02 -7.156646810472011566e-03 -3.033670485019683838e-01 4.084202945232391357e-01 -1.837610304355621338e-01 -7.406614720821380615e-02 -8.954679220914840698e-02 -2.575513422489166260e-01 -9.491029195487499237e-03 1.794648021459579468e-01 4.571733996272087097e-02 -2.848586142063140869e-01 3.676853328943252563e-02 -7.980372011661529541e-02 -8.840311318635940552e-02 -3.146190345287322998e-01 1.426969617605209351e-01 -1.242905668914318085e-02 -1.473628878593444824e-01 -2.353256791830062866e-01 -1.608492732048034668e-01 1.203453317284584045e-01 6.562002003192901611e-02 -1.507835388183593750e-01 1.416959017515182495e-01 1.322355419397354126e-01 2.153314948081970215e-01 -7.105458527803421021e-03 -2.573656141757965088e-01 -2.705614864826202393e-01
2.273532152175903320e-01 2.204178720712661743e-01 -1.355091854929924011e-02 -7.499505579471588135e-02 -1.830231547355651855e-01 3.089902997016906738e-01 -6.196171417832374573e-02 -3.820602968335151672e-02 -5.986963585019111633e-02 -2.023273408412933350e-01 1.252912580966949463e-01 2.392401397228240967e-01 -1.553254723548889160e-01 -4.325199425220489502e-01 1.974845305085182190e-02 -1.564272940158843994e-01 8.793013542890548706e-02 -2.093174457550048828e-01 2.620539069175720215e-01 4.236933216452598572e-02 -3.997826715931296349e-04 -2.273230254650115967e-01 -2.125617712736129761e-01 7.266852259635925293e-02 6.208754703402519226e-02 -1.783845126628875732e-01 1.673926711082458496e-01 1.979469507932662964e-01 -2.279255539178848267e-02 -1.302326619625091553e-01 -1.929287016391754150e-01 -1.562080681324005127e-01
2.218134999275207520e-01 -6.092218682169914246e-02 -2.541608409956097603e-03 -1.239145174622535706e-01 -5.245147645473480225e-02 1.420858502388000488e-01 -1.113673746585845947e-01 -3.113259077072143555e-01 2.543208003044128418e-01 -1.218461245298385620e-01 -7.524079829454421997e-02 1.623566448688507080e-01 -1.883790194988250732e-01 1.494823396205902100e-01 -6.342070642858743668e-03 -1.736049354076385498e-01 3.736289218068122864e-02 -3.797466158866882324e-01 1.835161894559860229e-01 -1.125305145978927612e-01 1.826139688491821289e-01 -2.420751303434371948e-01 -2.330114543437957764e-01 3.237659037113189697e-01 -4.738077521324157715e-02 4.221702367067337036e-02 1.620049476623535156e-01 6.470926851034164429e-02 6.345132738351821899e-02 -3.103719055652618408e-01 -1.335698813199996948e-01 6.506437808275222778e-02
1.229782402515411377e-01 -1.207582801580429077e-01 -2.050174772739410400e-02 -1.766436547040939331e-01 2.729004807770252228e-02 1.697086989879608154e-01 9.499726817011833191e-03 -3.550440818071365356e-02 8.961389213800430298e-02 -3.846107516437768936e-03 -2.522023022174835205e-01 1.750296056270599365e-01 -1.069461777806282043e-01 -1.818403899669647217e-01 3.251217603683471680e-01 -2.051789313554763794e-01 -7.156854029744863510e-03 -3.505927622318267822e-01 1.884181648492813110e-01 5.103571414947509766e-01 2.131719440221786499e-01 -9.074361622333526611e-02 -1.333696246147155762e-01 4.762499406933784485e-02 8.204878121614456177e-02 2.200854569673538208e-01 1.215867474675178528e-01 -1.279317140579223633e-01 1.443413794040679932e-01 -6.324782222509384155e-02 5.521393939852714539e-02 -7.946003228425979614e-02
4.141864553093910217e-02 1.925630122423171997e-01 -6.208702921867370605e-02 1.948832571506500244e-01 9.716357290744781494e-02 1.704573184251785278e-01 -9.776347875595092773e-02 -1.644597575068473816e-02 4.170838743448257446e-02 -5.411199107766151428e-02 -9.414552897214889526e-02 -1.300581991672515869e-01 1.536470502614974976e-01 -2.245385646820068359e-01 4.177939891815185547e-01 5.320340767502784729e-02 -1.278180032968521118e-01 -2.315493673086166382e-01 2.638982832431793213e-01 3.889343934133648872e-04 -1.362737864255905151e-01 -2.015983909368515015e-01 -3.808675706386566162e-01 7.874441891908645630e-02 1.880606114864349365e-01 1.903094351291656494e-01 1.998160630464553833e-01 -3.714470937848091125e-02 2.071353942155838013e-01 -2.277586907148361206e-01 1.007344052195549011e-01 -1.459669023752212524e-01
-3.570201620459556580e-02 -1.350204795598983765e-01 -1.309350728988647461e-01 -1.106005162000656128e-01 -1.543678045272827148e-01 2.387130409479141235e-01 -2.143652290105819702e-01 1.471655908972024918e-02 5.549394339323043823e-02 -3.438464999198913574e-01 1.372517924755811691e-02 -1.713242828845977783e-01 -2.004006803035736084e-01 -1.338204182684421539e-02 2.640036940574645996e-01 1.470904201269149780e-01 1.335856914520263672e-01 -1.016907021403312683e-01 4.632321596145629883e-01 1.894624680280685425e-01 -6.364133954048156738e-02 1.237974315881729126e-02 -1.856256872415542603e-01 7.392368279397487640e-03 -2.074428796768188477e-01 3.059612354263663292e-03 2.351947128772735596e-01 -2.480828613042831421e-01 2.805935963988304138e-02 -7.102197408676147461e-02 -2.405249774456024170e-01 -2.537914551794528961e-02
4.064086973667144775e-01 -8.544987440109252930e-02 1.993893533945083618e-01 -1.056126356124877930e-01 -2.057316452264785767e-01 2.863706946372985840e-01 1.653800532221794128e-02 -7.285072654485702515e-02 -5.676950141787528992e-02 -9.961561113595962524e-02 -2.332107722759246826e-01 -4.027988761663436890e-02 -1.154591366648674011e-01 -2.264608293771743774e-01 3.108546696603298187e-02 -1.542118471115827560e-02 -9.106349200010299683e-02 -2.876131236553192139e-02 2.931627333164215088e-01 2.294507771730422974e-01 -8.913711458444595337e-02 -2.430689930915832520e-01 -8.997881412506103516e-02 -3.172169253230094910e-02 -9.591032750904560089e-03 -2.788121402263641357e-01 6.070683896541595459e-02 8.806049823760986328e-02 -3.842319920659065247e-02 -3.045812547206878662e-01 -2.549394071102142334e-01 -1.984439939260482788e-01
3.049612641334533691e-01 -2.476200908422470093e-01 3.376064123585820198e-03 2.117042243480682373e-01 -1.144195348024368286e-01 2.192856967449188232e-01 -9.132513403892517090e-02 8.701076358556747437e-02 2.172544896602630615e-01 -1.287656277418136597e-01 5.213879793882369995e-02 4.045843780040740967e-01 8.650743961334228516e-02 -2.541204094886779785e-01 7.853204011917114258e-02 2.133946567773818970e-01 -4.357017111033201218e-03 -1.987694948911666870e-01 2.931253015995025635e-01 7.154904305934906006e-02 -2.098182737827301025e-01 1.181459650397300720e-01 -2.997019328176975250e-02 2.811527228914201260e-04 1.135184196755290031e-03 1.190423220396041870e-01 4.124248400330543518e-02 7.436525821685791016e-02 3.206098377704620361e-01 4.474418982863426208e-02 -1.710425913333892822e-01 -1.578259319067001343e-01
-5.398970097303390503e-02 8.482527919113636017e-03 -1.548290848731994629e-01 -2.947635352611541748e-01 2.742112427949905396e-02 5.433655530214309692e-02 -2.107950001955032349e-01 -8.010256290435791016e-02 1.906914822757244110e-02 -7.591188768856227398e-04 -2.742982804775238037e-01 1.128793135285377502e-01 2.550833225250244141e-01 -3.309973776340484619e-01 6.559649854898452759e-02 -9.035648405551910400e-02 -1.810934208333492279e-02 -4.230764508247375488e-01 4.867243021726608276e-02 -4.949410259723663330e-02 1.792594790458679199e-02 -3.974180519580841064e-01 -1.506783813238143921e-01 -2.150586843490600586e-01 -2.425972744822502136e-02 -9.570939093828201294e-02 9.366666525602340698e-02 -4.720306396484375000e-02 -1.508050113916397095e-01 -3.180125355720520020e-01 -1.416956540197134018e-03 -1.332141086459159851e-02
3.018321469426155090e-03 5.410904437303543091e-02 4.490128904581069946e-02 9.446704387664794922e-02 -3.372955322265625000e-01 2.147232443094253540e-01 -1.751219332218170166e-01 -1.186425909399986267e-01 -5.263270065188407898e-02 -3.157953917980194092e-01 -1.674576476216316223e-02 1.293394416570663452e-01 -9.521245956420898438e-02 -2.306090444326400757e-01 1.149121597409248352e-01 -3.267862200736999512e-01 -4.868943244218826294e-02 -3.389616906642913818e-01 1.599602848291397095e-01 -4.499341920018196106e-02 -7.649228908121585846e-03 -2.675689458847045898e-01 -2.969911098480224609e-01 2.062727957963943481e-01 -1.159476116299629211e-01 9.015440940856933594e-02 1.729417592287063599e-01 -1.174010261893272400e-01 3.243411332368850708e-02 -2.238066308200359344e-02 -1.704031676054000854e-01 -1.913743317127227783e-01
1.730573624372482300e-01 3.434828668832778931e-02 -1.973409503698348999e-01 -1.143341287970542908e-01 2.163297086954116821e-01 -7.060365378856658936e-02 -2.496407181024551392e-01 -1.795704662799835205e-01 -1.817960059270262718e-03 1.719335764646530151e-01 -1.745703220367431641e-01 -2.095839194953441620e-02 2.660136818885803223e-01 -2.082420289516448975e-01 1.861474364995956421e-01 2.971721114590764046e-03 8.410903811454772949e-02 -2.103541642427444458e-01 4.136632978916168213e-01 1.169121637940406799e-01 2.125211358070373535e-01 1.447687298059463501e-01 -2.907970249652862549e-01 8.602605760097503662e-02 -3.228615596890449524e-02 -5.502409115433692932e-02 1.485337913036346436e-01 -2.321484237909317017e-01 -1.366151720285415649e-01 -2.510848343372344971e-01 -2.348890714347362518e-02 -6.899420171976089478e-02
4.431895315647125244e-01 4.594976827502250671e-02 9.986091405153274536e-02 -1.281609833240509033e-01 1.873730570077896118e-01 1.187370494008064270e-01 7.268229126930236816e-02 -1.058003082871437073e-01 1.815563142299652100e-01 -1.892204210162162781e-02 -3.278180658817291260e-01 2.276224792003631592e-01 -1.717813685536384583e-02 1.983547263080254197e-04 -6.486250460147857666e-02 1.644900888204574585e-01 1.456078737974166870e-01 -3.890917897224426270e-01 3.144548041746020317e-03 8.284731209278106689e-02 -5.282664671540260315e-02 1.091086938977241516e-01 -1.263862941414117813e-02 -2.135973982512950897e-02 -1.065987050533294678e-01 2.230368107557296753e-01 1.662278026342391968e-01 1.704763807356357574e-02 3.266378641128540039e-01 -1.788334101438522339e-01 1.950107663869857788e-01 1.572296470403671265e-01
1.587924808263778687e-01 -1.200651898980140686e-01 -2.667870558798313141e-02 2.519346214830875397e-02 4.533403739333152771e-02 -1.024280190467834473e-01 -1.640306115150451660e-01 -1.754912547767162323e-02 3.854222595691680908e-02 -5.188167840242385864e-02 -6.037814617156982422e-01 -4.121578857302665710e-02 7.279404252767562866e-02 -2.662929296493530273e-01 4.319871589541435242e-02 -2.316954284906387329e-01 -1.401569927111268044e-03 -2.010442763566970825e-01 2.776473946869373322e-02 -2.450952120125293732e-02 -6.825669109821319580e-02 -1.603242382407188416e-02 -3.529299795627593994e-01 1.224725544452667236e-01 -6.890315562486648560e-02 -2.450058311223983765e-01 2.781189680099487305e-01 -9.031059592962265015e-02 1.677195429801940918e-01 -1.123669669032096863e-01 1.752881556749343872e-01 -9.509529918432235718e-02
1.587502211332321167e-01 -1.056628525257110596e-01 7.992341369390487671e-02 4.082666710019111633e-02 -5.469031631946563721e-02 5.061832070350646973e-01 -1.937726140022277832e-01 -2.435596734285354614e-01 2.502875924110412598e-01 -2.729482948780059814e-01 -1.076305136084556580e-01 -1.619944274425506592e-01 -7.704161107540130615e-02 -2.084900289773941040e-01 1.195805892348289490e-01 1.433316171169281006e-01 2.358551621437072754e-01 -1.480955779552459717e-01 8.166450075805187225e-03 2.376113086938858032e-02 -5.460170283913612366e-02 -2.470544427633285522e-01 -2.822882831096649170e-01 1.137587875127792358e-01 -4.290392994880676270e-02 -3.734079375863075256e-02 1.343626379966735840e-01 -2.196616530418395996e-01 5.802508816123008728e-02 -9.306115657091140747e-02 -1.405727714300155640e-01 -6.415407359600067139e-02
2.102753371000289917e-01 1.357261240482330322e-01 2.685129344463348389e-01 4.782893694937229156e-03 -1.348948478698730469e-01 2.747894227504730225e-01 -2.124040387570858002e-03 4.433136433362960815e-02 2.027984559535980225e-01 -7.502923160791397095e-02 -3.848331794142723083e-02 2.673361897468566895e-01 -1.161758750677108765e-01 -3.160402774810791016e-01 -9.447389096021652222e-02 -1.603179574012756348e-01 -5.037340149283409119e-02 -2.645516991615295410e-01 1.022464781999588013e-01 3.165561258792877197e-01 -3.262844681739807129e-01 5.570722371339797974e-02 3.663819283246994019e-02 3.840223699808120728e-02 7.738918997347354889e-03 -6.682369112968444824e-02 2.224075645208358765e-01 -2.544173039495944977e-02 2.629275321960449219e-01 -3.065743111073970795e-02 -2.108092159032821655e-01 -1.927047967910766602e-01
1.783258914947509766e-01 -1.485560461878776550e-02 3.119593858718872070e-02 -7.544951885938644409e-02 -1.925415843725204468e-01 1.029415577650070190e-01 -3.388405740261077881e-01 6.012334674596786499e-02 -9.763263911008834839e-02 9.275586903095245361e-02 -1.616222858428955078e-01 -7.509750872850418091e-02 1.354955788701772690e-02 -1.229494437575340271e-01 1.890886873006820679e-01 -3.504376113414764404e-02 -5.989807099103927612e-02 -3.081988096237182617e-01 2.952465415000915527e-01 7.963516563177108765e-02 1.487707048654556274e-01 -1.982483416795730591e-01 -1.284108012914657593e-01 -1.584954857826232910e-01 -1.566445231437683105e-01 -1.654244214296340942e-01 3.951584696769714355e-01 -3.612202703952789307e-01 -1.945147216320037842e-01 -5.590141937136650085e-02 1.319581121206283569e-01 3.158659115433692932e-02
1.674876064062118530e-01 1.293927989900112152e-02 2.243901789188385010e-01 -4.173247888684272766e-02 -1.293160617351531982e-01 1.285495162010192871e-01 -3.782287985086441040e-02 -3.744140267372131348e-02 1.579590737819671631e-01 -2.678779065608978271e-01 -2.686111330986022949e-01 1.788843721151351929e-01 1.067111454904079437e-02 1.080222278833389282e-01 -7.866100408136844635e-03 4.297674819827079773e-02 2.994824647903442383e-01 -3.479438126087188721e-01 -5.015636235475540161e-02 2.526944279670715332e-01 -4.325284436345100403e-02 6.698038429021835327e-02 1.303301453590393066e-01 -3.217788040637969971e-02 -1.803272813558578491e-01 -8.044143766164779663e-02 2.480942755937576294e-01 -2.085377722978591919e-01 1.553674638271331787e-01 -4.429264068603515625e-01 -3.641589358448982239e-02 -4.330507293343544006e-02
3.704979419708251953e-01 -2.472854405641555786e-01 4.666776582598686218e-02 -8.993456512689590454e-02 -8.794694393873214722e-02 8.715754002332687378e-02 -1.017774268984794617e-01 -5.226504523307085037e-03 1.707669943571090698e-01 6.728168576955795288e-02 -3.229874670505523682e-01 3.988091945648193359e-01 -2.864775359630584717e-01 -2.174907773733139038e-01 2.958599478006362915e-02 4.650516062974929810e-02 1.573330312967300415e-01 -6.230771914124488831e-02 3.414155840873718262e-01 -7.059694826602935791e-02 8.592589944601058960e-02 5.718168243765830994e-02 -1.430278569459915161e-01 6.576869636774063110e-02 -1.954343616962432861e-01 6.811714172363281250e-02 -2.124689221382141113e-01 -1.746361106634140015e-01 2.532225102186203003e-02 -1.655151098966598511e-01 5.835419893264770508e-02 2.436619810760021210e-02
1.959420740604400635e-02 1.666134446859359741e-01 -1.194306313991546631e-01 -2.302786111831665039e-01 1.040081009268760681e-01 2.350353151559829712e-01 -2.983658313751220703e-01 -1.724900007247924805e-01 3.195504546165466309e-01 -9.313244372606277466e-02 -2.862953245639801025e-01 -1.633594334125518799e-01 1.632122844457626343e-01 -5.781943351030349731e-02 -1.919183284044265747e-01 2.127048820257186890e-01 -1.455627679824829102e-01 -2.319852113723754883e-01 2.343553751707077026e-01 -1.012192890048027039e-01 -6.967740505933761597e-02 -7.691298425197601318e-02 5.852536484599113464e-02 -2.384170740842819214e-01 -9.943214058876037598e-02 -1.334352195262908936e-01 1.566144078969955444e-01 -2.005182504653930664e-01 2.093226760625839233e-01 -3.208980336785316467e-02 -1.626807451248168945e-01 -1.152616739273071289e-01
1.329213380813598633e-01 -3.142330050468444824e-02 4.679393023252487183e-02 1.048112213611602783e-01 -5.054103210568428040e-02 4.396391510963439941e-01 3.022704645991325378e-02 -3.655850514769554138e-02 9.833645820617675781e-02 -2.493046224117279053e-01 -3.529279306530952454e-02 -4.408325254917144775e-02 1.751069538295269012e-02 2.231077104806900024e-01 -3.730184957385063171e-02 -4.584898427128791809e-02 3.691700398921966553e-01 -1.709412038326263428e-01 4.499004781246185303e-01 1.352925151586532593e-01 -1.638536155223846436e-01 -1.368022561073303223e-01 1.639632433652877808e-01 -2.450921535491943359e-01 -1.424571573734283447e-01 1.155540868639945984e-01 4.491807147860527039e-02 -1.456157267093658447e-01 1.727516204118728638e-01 -1.616327911615371704e-01 9.955727308988571167e-02 -2.458114642649888992e-03
1.175929680466651917e-01 -1.972038745880126953e-01 -1.323439180850982666e-01 -3.874417766928672791e-02 -1.496621221303939819e-01 2.480134814977645874e-01 -1.857377290725708008e-01 -2.545423805713653564e-01 2.143914848566055298e-01 -1.891721636056900024e-01 -9.502442926168441772e-02 -6.837085820734500885e-03 5.409256741404533386e-02 -2.251830250024795532e-01 1.713979616761207581e-02 -2.134784683585166931e-02 1.119222268462181091e-01 -7.165241241455078125e-02 3.226001262664794922e-01 7.468774169683456421e-02 -2.494945824146270752e-01 -1.783318519592285156e-01 -3.805248141288757324e-01 4.114408418536186218e-02 -7.411956042051315308e-02 -1.545288562774658203e-01 2.049450874328613281e-01 -1.469170302152633667e-01 -2.340206503868103027e-01 2.032096982002258301e-01 -1.676317602396011353e-01 -1.220084205269813538e-01
4.086145162582397461e-01 -3.182371258735656738e-01 1.148134022951126099e-01 -8.737383410334587097e-03 -1.380227208137512207e-01 2.309463322162628174e-01 -7.827693223953247070e-02 -9.832008183002471924e-02 1.097597256302833557e-01 1.133139207959175110e-01 -3.980488777160644531e-01 3.236542940139770508e-01 -6.453986465930938721e-02 1.557888276875019073e-02 1.606689840555191040e-01 -3.546675294637680054e-02 1.557006090879440308e-01 -7.369064539670944214e-02 1.503330916166305542e-01 -2.052292376756668091e-01 1.599268615245819092e-01 -8.688045293092727661e-02 -1.323105990886688232e-01 -3.671339154243469238e-02 -1.798668652772903442e-01 1.626952588558197021e-01 3.797398135066032410e-02 9.947600215673446655e-02 4.503374546766281128e-02 -2.694625556468963623e-01 -1.180406138300895691e-01 7.520421594381332397e-02
2.377528548240661621e-01 -4.519961029291152954e-02 8.111128211021423340e-02 2.035510442510712892e-05 4.244650900363922119e-02 5.613455921411514282e-02 1.321718841791152954e-01 -3.251067101955413818e-01 -6.909815594553947449e-03 -2.570085227489471436e-01 -1.040312796831130981e-01 4.045896530151367188e-01 1.697127521038055420e-01 -1.713115423917770386e-01 -3.060561371967196465e-03 2.157521098852157593e-01 -1.566918194293975830e-01 -2.481262236833572388e-01 2.425545305013656616e-01 -6.392807513475418091e-02 -8.239511400461196899e-02 7.974789291620254517e-02 -1.979285180568695068e-01 -2.392515391111373901e-01 2.047372050583362579e-02 4.694882407784461975e-02 3.184196949005126953e-01 -6.741170585155487061e-02 1.548894494771957397e-01 -3.985662758350372314e-02 -7.350555807352066040e-02 -2.515256702899932861e-01
4.426064491271972656e-01 2.395880594849586487e-02 5.701779574155807495e-02 -5.302172899246215820e-02 -2.362705208361148834e-02 1.343373060226440430e-01 -3.735451772809028625e-02 -1.198987364768981934e-01 1.057967990636825562e-01 -1.082559451460838318e-01 -1.939768642187118530e-01 9.369743615388870239e-02 4.811864718794822693e-02 -2.844582125544548035e-02 3.092666566371917725e-01 -4.489029943943023682e-02 -2.535696513950824738e-02 -3.314723968505859375e-01 2.547084093093872070e-01 2.116271257400512695e-01 2.076046466827392578e-01 -3.781180828809738159e-02 -1.880746185779571533e-01 -1.173906624317169189e-01 3.052519820630550385e-02 6.021471321582794189e-02 2.219086885452270508e-01 -2.956065237522125244e-01 -1.844334751367568970e-01 -1.499132215976715088e-01 1.314307302236557007e-01 2.533257007598876953e-01
2.430794239044189453e-01 -1.026065126061439514e-01 -2.227074354887008667e-01 4.445970803499221802e-02 -1.432130932807922363e-01 7.108485698699951172e-02 -3.638779520988464355e-01 -8.990278840065002441e-02 3.439850509166717529e-01 -2.167028486728668213e-01 -4.823472816497087479e-03 -5.286664515733718872e-02 4.407346248626708984e-02 -1.585783213376998901e-01 7.855296880006790161e-02 2.502687275409698486e-02 1.135808229446411133e-01 -2.701317965984344482e-01 1.259188652038574219e-01 1.485994551330804825e-03 -2.623657584190368652e-01 -8.775443583726882935e-02 -2.728776335716247559e-01 1.628976911306381226e-01 -1.290106913074851036e-03 -1.051429435610771179e-01 -1.565686613321304321e-02 -3.318675458431243896e-01 1.221825331449508667e-01 -1.003460660576820374e-01 -2.892886102199554443e-01 -3.712189197540283203e-02
2.037619352340698242e-01 -3.281465172767639160e-02 -1.587577611207962036e-01 -9.939880669116973877e-02 6.844384223222732544e-02 4.168403446674346924e-01 -5.429954268038272858e-03 6.739018857479095459e-02 3.631003946065902710e-02 -2.577320039272308350e-01 -2.335974574089050293e-01 -2.371850162744522095e-01 1.715670078992843628e-01 5.611941590905189514e-02 2.085550129413604736e-01 -2.770307660102844238e-02 3.968429863452911377e-01 -3.266600370407104492e-01 2.659389078617095947e-01 1.548924110829830170e-02 -4.813235253095626831e-02 -6.248126551508903503e-02 1.552467048168182373e-01 -2.432379126548767090e-01 -1.100288778543472290e-01 -5.685969069600105286e-02 -2.103804843500256538e-03 -1.517934259027242661e-02 1.798275709152221680e-01 -6.724688410758972168e-02 6.810922175645828247e-02 4.666997864842414856e-02
4.687376916408538818e-01 -1.446721702814102173e-01 3.572777658700942993e-02 2.069736644625663757e-02 4.488737508654594421e-02 4.549412727355957031e-01 -7.193370163440704346e-02 2.030513584613800049e-01 -1.026955153793096542e-02 3.072925098240375519e-02 -2.685421332716941833e-02 2.910204418003559113e-02 1.187074780464172363e-01 -3.543980717658996582e-01 6.132486462593078613e-02 -8.873239159584045410e-02 9.123311936855316162e-02 -3.019626438617706299e-01 1.659278422594070435e-01 1.428190916776657104e-01 7.631660997867584229e-02 3.300108313560485840e-01 -2.427549473941326141e-02 8.699228055775165558e-03 -2.120461910963058472e-01 8.135126531124114990e-02 1.395735442638397217e-01 6.042448803782463074e-02 -8.191454410552978516e-02 4.553268104791641235e-02 3.314771503210067749e-02 2.986197359859943390e-02
2.428285926580429077e-01 1.833373010158538818e-01 -6.270230561494827271e-02 1.701655089855194092e-01 3.111464977264404297e-01 2.320850491523742676e-01 -3.363189846277236938e-02 -1.285561621189117432e-01 -1.702599786221981049e-02 -8.906550705432891846e-02 -1.675042808055877686e-01 -6.458626687526702881e-02 -2.342876344919204712e-01 8.309368975460529327e-03 1.499392092227935791e-01 -1.737691462039947510e-01 4.876791313290596008e-02 -4.040732383728027344e-01 1.882889680564403534e-02 9.769573062658309937e-02 3.545918762683868408e-01 -1.408580690622329712e-01 -7.959308475255966187e-02 -1.954239755868911743e-01 -3.029500246047973633e-01 6.069429963827133179e-02 1.510592550039291382e-01 7.627860456705093384e-02 -4.583669081330299377e-02 -2.529464066028594971e-01 -2.143342234194278717e-02 -4.260284453630447388e-02
2.071894109249114990e-01 -1.214659512042999268e-01 -8.465780317783355713e-02 -2.080626487731933594e-01 -1.013567075133323669e-01 1.187999993562698364e-01 -3.272136151790618896e-01 -1.219691932201385498e-01 1.358563750982284546e-01 -9.327793493866920471e-03 -3.619323968887329102e-01 2.997021675109863281e-01 -1.437538862228393555e-01 -1.950872093439102173e-01 3.409145027399063110e-02 -1.311966180801391602e-01 1.469164341688156128e-01 -6.179837882518768311e-02 2.559564709663391113e-01 2.621018327772617340e-02 1.338752359151840210e-01 7.565587759017944336e-02 -1.762144267559051514e-02 1.851768493652343750e-01 -1.010798513889312744e-01 9.628134965896606445e-02 -2.374487230554223061e-03 2.814218401908874512e-01 1.657521873712539673e-01 -3.901499509811401367e-01 -2.882168255746364594e-02 2.462624106556177139e-03
3.982926309108734131e-01 1.648160815238952637e-01 -5.562788620591163635e-02 1.682610251009464264e-02 -2.253202050924301147e-01 2.810985743999481201e-01 -7.127726078033447266e-02 -1.069871485233306885e-01 -9.034763276576995850e-02 -8.677434176206588745e-02 -2.395289763808250427e-02 4.411160945892333984e-02 2.625775039196014404e-01 -1.936441063880920410e-01 2.436174452304840088e-01 2.292250394821166992e-01 -8.611555397510528564e-02 -2.502367198467254639e-01 -7.870465517044067383e-02 2.174451947212219238e-01 -2.871377766132354736e-01 1.285706758499145508e-01 -1.326289325952529907e-01 -7.265516370534896851e-02 -1.484540104866027832e-01 1.755528599023818970e-01 6.432394683361053467e-02 -7.710888981819152832e-02 2.803299427032470703e-01 -6.819155812263488770e-02 -7.464602589607238770e-02 -1.756463497877120972e-01
2.886286377906799316e-01 -7.806383818387985229e-02 6.414832174777984619e-02 1.383867952972650528e-02 -1.216978430747985840e-01 2.085918039083480835e-01 1.492919921875000000e-01 -8.700518310070037842e-02 1.270295772701501846e-02 1.211997866630554199e-02 -2.666792571544647217e-01 2.300119549036026001e-01 -1.705439388751983643e-01 -1.363394856452941895e-01 3.563508391380310059e-01 -8.848692476749420166e-02 1.191424727439880371e-01 -1.876256316900253296e-01 1.056934371590614319e-01 2.148598134517669678e-01 2.524066269397735596e-01 -3.532424941658973694e-02 -2.905757129192352295e-01 -1.935836044140160084e-04 9.360373020172119141e-02 1.748405396938323975e-01 3.436151444911956787e-01 -2.492984682321548462e-01 2.516654133796691895e-02 -1.497844457626342773e-01 1.103600785136222839e-01 1.917343772947788239e-02
3.949375748634338379e-01 -1.056863442063331604e-01 6.239824742078781128e-02 4.740912467241287231e-02 -2.134569436311721802e-01 1.851228177547454834e-01 -1.915851533412933350e-01 -1.786122620105743408e-01 -8.906240761280059814e-02 -1.571778655052185059e-01 -3.704806566238403320e-01 3.091905713081359863e-01 -6.241131946444511414e-02 -1.983619779348373413e-01 -3.905460238456726074e-02 -1.096927672624588013e-01 -5.335104651749134064e-03 -2.355216294527053833e-01 7.271232455968856812e-02 6.630330532789230347e-02 9.547821432352066040e-02 -7.084431499242782593e-02 -1.789214015007019043e-01 1.753791123628616333e-01 -7.862152159214019775e-02 2.612850368022918701e-01 -2.814333327114582062e-02 2.098802626132965088e-01 2.051665447652339935e-02 -1.698802411556243896e-01 -9.058459103107452393e-02 2.389837950468063354e-01
1.538269408047199249e-02 8.918538689613342285e-02 -3.295142650604248047e-01 -2.184040248394012451e-01 1.386736184358596802e-01 1.907202452421188354e-01 2.652009427547454834e-01 -1.000149846076965332e-01 -1.500535756349563599e-01 -1.013518348336219788e-01 -2.856885828077793121e-02 6.506355106830596924e-02 1.343871206045150757e-01 -1.215524747967720032e-01 2.209490090608596802e-01 -1.724440231919288635e-02 2.791681289672851562e-01 -2.396734505891799927e-01 4.811506569385528564e-01 -5.537150427699089050e-02 -1.276615262031555176e-01 -1.712089627981185913e-01 -2.144527435302734375e-01 1.222556363791227341e-02 -4.502331092953681946e-02 -2.085810005664825439e-01 1.134964749217033386e-01 8.140499144792556763e-02 -1.359771341085433960e-01 -1.793354600667953491e-01 -1.009377534501254559e-03 -4.908293485641479492e-02
4.124418497085571289e-01 -3.466390073299407959e-02 -1.596544533967971802e-01 -8.344722539186477661e-02 9.327339008450508118e-03 -7.876726984977722168e-02 -1.365599334239959717e-01 -2.133329771459102631e-02 9.134214371442794800e-02 -7.318668067455291748e-02 -3.686731457710266113e-01 2.116719782352447510e-01 3.815799579024314880e-02 -4.743804782629013062e-02 -4.363987967371940613e-02 -4.555285349488258362e-02 1.262097209692001343e-01 -3.869463503360748291e-01 2.203824669122695923e-01 9.881111979484558105e-02 1.339264959096908569e-01 -1.027147248387336731e-01 7.832266390323638916e-02 -1.250625699758529663e-01 -2.395826950669288635e-02 -4.692178219556808472e-02 8.167226612567901611e-02 4.189109802246093750e-02 -1.290322095155715942e-01 -4.535724818706512451e-01 2.169539183378219604e-01 1.176189631223678589e-01
2.149123549461364746e-01 1.105210781097412109e-01 -7.238399237394332886e-02 1.607185453176498413e-01 4.999647662043571472e-02 8.684207499027252197e-02 -7.004360854625701904e-02 -1.787548512220382690e-01 5.059231072664260864e-02 2.726146019995212555e-02 1.629417687654495239e-01 8.215881884098052979e-02 8.608373254537582397e-02 -4.352259635925292969e-01 1.199863627552986145e-01 -6.265183538198471069e-02 1.007361486554145813e-01 -1.956644058227539062e-01 3.583873510360717773e-01 -2.516573062166571617e-03 1.094545274972915649e-01 -2.175052836537361145e-02 -2.803114950656890869e-01 4.377539828419685364e-02 -4.008919298648834229e-01 -2.618523500859737396e-02 -6.705963611602783203e-02 1.206257492303848267e-01 2.589014470577239990e-01 -2.886877655982971191e-01 1.443826127797365189e-02 1.049730181694030762e-01
3.251950815320014954e-02 1.931090205907821655e-01 -2.345321625471115112e-01 2.236034870147705078e-01 2.327966392040252686e-01 2.698779404163360596e-01 9.738041460514068604e-02 -1.039010882377624512e-01 1.180536225438117981e-01 -8.894433081150054932e-02 -2.113111019134521484e-01 -8.150961250066757202e-02 -3.174607753753662109e-01 -8.549630641937255859e-02 2.269692420959472656e-01 -6.744493544101715088e-02 1.356595605611801147e-01 -2.431985586881637573e-01 2.549439296126365662e-02 -4.067379608750343323e-02 2.597710490226745605e-01 -2.571140229701995850e-01 4.205407202243804932e-02 3.971886634826660156e-02 -3.144521117210388184e-01 -1.044054925441741943e-01 9.462767094373703003e-02 -1.177358161658048630e-02 1.705536395311355591e-01 -2.700423300266265869e-01 -1.721735000610351562e-01 -6.874066591262817383e-02
1.605454832315444946e-01 -1.933034509420394897e-01 -2.897972762584686279e-01 1.982116140425205231e-02 -1.195442751049995422e-01 -1.696777762845158577e-03 4.209142550826072693e-02 1.496902555227279663e-01 -6.675427407026290894e-02 7.547955960035324097e-02 -1.694180816411972046e-01 1.313823312520980835e-01 -1.257376521825790405e-01 -2.327429056167602539e-01 2.878318727016448975e-01 1.811087727546691895e-01 1.498149186372756958e-01 -3.203709423542022705e-01 4.301922917366027832e-01 4.171309992671012878e-02 8.695805817842483521e-02 -7.337446510791778564e-02 -3.466932475566864014e-02 2.401653230190277100e-01 1.183675602078437805e-02 -1.529774963855743408e-01 5.365079641342163086e-02 1.103279292583465576e-01 -1.099065914750099182e-01 -3.306728601455688477e-01 1.345665156841278076e-01 -1.021168380975723267e-01
-6.673900876194238663e-03 -1.234457790851593018e-01 -7.688117027282714844e-02 -1.020185872912406921e-01 8.531320095062255859e-02 1.057987213134765625e-01 -3.441846072673797607e-01 -2.793884370476007462e-03 1.704474985599517822e-01 1.184228900820016861e-02 -1.216768398880958557e-01 9.677096456289291382e-02 3.121340572834014893e-01 -4.591190516948699951e-01 2.778522670269012451e-01 -1.020889431238174438e-01 1.608536988496780396e-01 -3.150951266288757324e-01 1.366319060325622559e-01 -8.359456062316894531e-02 -6.522356998175382614e-03 -2.485707700252532959e-01 -2.799725160002708435e-02 -3.102886378765106201e-01 -1.192092671990394592e-01 -2.115436792373657227e-01 6.870343536138534546e-02 -4.077198915183544159e-03 4.542551562190055847e-02 -1.821656525135040283e-02 -6.209576968103647232e-03 -8.006626367568969727e-02
8.434329926967620850e-02 -3.574265539646148682e-01 -1.744782477617263794e-01 -5.065887793898582458e-02 -8.706372231245040894e-02 -6.760775577276945114e-03 -1.962868310511112213e-02 -1.341626048088073730e-01 -2.285965830087661743e-01 -2.186341881752014160e-01 -2.930274307727813721e-01 -4.471769928932189941e-02 7.698996365070343018e-02 -1.927683502435684204e-01 1.027153655886650085e-01 7.585293054580688477e-02 3.351737260818481445e-01 -4.060152471065521240e-01 1.295760869979858398e-01 -7.278241962194442749e-02 1.365840286016464233e-01 -6.637630611658096313e-02 -2.215125411748886108e-01 1.328202486038208008e-01 -3.865992277860641479e-02 2.587188594043254852e-02 -1.936339139938354492e-01 -1.185351088643074036e-01 1.968991570174694061e-02 -2.781071960926055908e-01 1.545012593269348145e-01 -1.201746016740798950e-01
1.493327021598815918e-01 1.609894335269927979e-01 -1.450581401586532593e-01 1.693636476993560791e-01 -5.668178945779800415e-02 1.104199737310409546e-01 -4.328732192516326904e-01 -7.711189240217208862e-02 -7.334530353546142578e-02 2.066532179014757276e-04 -3.549595475196838379e-01 1.458560824394226074e-01 8.459846675395965576e-02 -8.736889064311981201e-02 -7.048054132610559464e-03 1.953738182783126831e-01 1.852675713598728180e-02 -4.682156741619110107e-01 9.159769862890243530e-02 -4.033510759472846985e-02 2.417052350938320160e-02 -1.461597532033920288e-01 3.299510106444358826e-02 -2.632725834846496582e-01 -1.205423697829246521e-01 1.722073704004287720e-01 -8.463497459888458252e-02 -9.630138427019119263e-02 -3.594051301479339600e-02 -2.705959677696228027e-01 7.989472150802612305e-02 1.555970162153244019e-01
-2.738217636942863464e-02 -1.214347109198570251e-01 1.295597106218338013e-01 1.052242070436477661e-01 -1.532433629035949707e-01 -4.672334995120763779e-03 -1.566289216279983521e-01 -3.364787101745605469e-01 7.406245172023773193e-02 -1.564387679100036621e-01 -2.814479768276214600e-01 1.560962051153182983e-01 1.228633970022201538e-01 -2.943605780601501465e-01 7.987099140882492065e-02 -1.408803015947341919e-01 1.767661869525909424e-01 -4.295516312122344971e-01 1.162089332938194275e-01 3.105315193533897400e-02 -1.175167635083198547e-01 -3.582737743854522705e-01 -9.951929003000259399e-02 1.415390223264694214e-01 9.679765254259109497e-02 -3.624115884304046631e-02 -5.427867174148559570e-02 8.833085000514984131e-02 1.889923214912414551e-01 -2.118063271045684814e-01 -1.533320099115371704e-01 -7.760698348283767700e-02
2.591387629508972168e-01 9.647205471992492676e-02 4.249878227710723877e-02 3.709421679377555847e-02 1.541884243488311768e-01 1.676526963710784912e-01 -7.651158422231674194e-02 -3.253839015960693359e-01 9.309302270412445068e-02 -1.872563958168029785e-01 -3.205400407314300537e-01 4.196312427520751953e-01 -9.697982668876647949e-02 1.786547154188156128e-02 8.760364353656768799e-02 7.317657023668289185e-02 9.870337694883346558e-02 -2.026512771844863892e-01 6.429793685674667358e-02 1.406336724758148193e-01 2.029306441545486450e-01 1.108568608760833740e-01 6.362190842628479004e-02 6.976433098316192627e-02 9.966567158699035645e-03 -1.057256311178207397e-01 1.927252411842346191e-01 -1.779533326625823975e-01 1.912839561700820923e-01 -3.394687175750732422e-01 1.914611458778381348e-01 -7.580637931823730469e-02
1.086487248539924622e-01 -7.279957085847854614e-02 -1.646379083395004272e-01 -4.843052849173545837e-02 -1.594520360231399536e-01 8.426982909440994263e-02 -2.670423388481140137e-01 -6.632508337497711182e-02 1.239126548171043396e-01 8.377138525247573853e-02 -2.892239093780517578e-01 8.331451565027236938e-02 5.295208841562271118e-02 -2.378477305173873901e-01 1.686421036720275879e-01 1.672445833683013916e-01 -1.514384802430868149e-02 -8.541297912597656250e-02 3.301835358142852783e-01 1.925293952226638794e-01 -1.800298457965254784e-03 -3.621809184551239014e-01 -3.550858423113822937e-02 -3.516559004783630371e-01 -1.015336290001869202e-01 -1.106761544942855835e-01 4.455395042896270752e-02 -3.850018680095672607e-01 -8.834617584943771362e-02 -1.096590980887413025e-01 9.472064673900604248e-02 -7.190939038991928101e-02
3.195615708827972412e-01 -3.377974033355712891e-01 -4.843404144048690796e-02 1.095827147364616394e-01 1.735003292560577393e-02 1.528800576925277710e-01 1.075215488672256470e-01 -9.985883533954620361e-02 1.364078968763351440e-01 -6.898231059312820435e-02 -1.784059554338455200e-01 1.899785846471786499e-01 -1.441384553909301758e-01 1.240069717168807983e-01 -2.159502357244491577e-03 7.794463634490966797e-02 4.457064904272556305e-03 -4.655280411243438721e-01 5.567816272377967834e-02 2.598350346088409424e-01 2.915678732097148895e-02 -1.067488342523574829e-01 4.348901659250259399e-02 -1.236910894513130188e-01 9.573159366846084595e-02 8.375092595815658569e-02 1.841845512390136719e-01 -2.557316720485687256e-01 -1.140309199690818787e-01 -3.432623744010925293e-01 -4.413870349526405334e-02 1.600775718688964844e-01
1.325975805521011353e-01 -3.608330339193344116e-02 -2.556327916681766510e-02 6.424643099308013916e-03 1.566169261932373047e-01 3.463767170906066895e-01 -3.909562230110168457e-01 8.331530541181564331e-02 8.188383281230926514e-02 -2.034903615713119507e-01 -3.626482188701629639e-01 1.257066577672958374e-01 2.019733041524887085e-01 7.975627481937408447e-02 6.261084973812103271e-02 1.112128794193267822e-01 2.052958309650421143e-01 -2.766063511371612549e-01 2.812711000442504883e-01 -2.492573671042919159e-02 -1.566153168678283691e-01 -3.296931087970733643e-02 7.004424184560775757e-02 1.286137998104095459e-01 -3.501840308308601379e-02 5.302891135215759277e-02 -1.673051714897155762e-01 -1.726082265377044678e-01 -7.706677913665771484e-02 1.922937631607055664e-01 -1.275136619806289673e-01 -2.253915816545486450e-01
1.012273505330085754e-01 1.129217669367790222e-01 1.189445704221725464e-01 3.412599116563796997e-02 -8.001874666661024094e-04 8.765928447246551514e-02 -1.660549044609069824e-01 -1.617833524942398071e-01 8.399147540330886841e-02 -8.394072949886322021e-02 -1.832185126841068268e-02 2.599341273307800293e-01 4.520321637392044067e-02 -4.537057876586914062e-01 1.532787978649139404e-01 4.269818961620330811e-02 3.534328043460845947e-01 -5.408441424369812012e-01 1.201448868960142136e-02 -5.585172027349472046e-02 -8.335619419813156128e-02 -1.896682828664779663e-01 -9.305220097303390503e-02 -2.294416353106498718e-02 3.669383749365806580e-02 3.053819388151168823e-02 1.773662567138671875e-01 9.298468381166458130e-02 5.641579627990722656e-02 -1.715950816869735718e-01 -1.040670722723007202e-01 1.624951511621475220e-01
2.778473682701587677e-02 -1.270110756158828735e-01 -1.357529312372207642e-01 5.820635333657264709e-02 -2.680548131465911865e-01 3.821430504322052002e-01 -3.465924859046936035e-01 -1.692726314067840576e-01 2.532823476940393448e-03 -2.770190536975860596e-01 -1.495647877454757690e-01 -1.067551895976066589e-01 -1.514052301645278931e-01 -2.647923305630683899e-02 -1.903477162122726440e-01 7.831726968288421631e-02 9.910540282726287842e-02 -2.567683458328247070e-01 2.756019830703735352e-01 1.075527742505073547e-01 -3.735320642590522766e-02 1.756276376545429230e-02 -2.060456126928329468e-01 2.034220099449157715e-01 2.560221962630748749e-02 -1.476117968559265137e-01 5.123851075768470764e-02 -1.243215203285217285e-01 1.239368841052055359e-01 7.645416539162397385e-03 -2.826721966266632080e-01 1.828854680061340332e-01
3.773561716079711914e-01 5.807835981249809265e-02 2.896583825349807739e-02 -6.160349585115909576e-04 -1.768054813146591187e-01 1.552937477827072144e-01 -7.271751016378402710e-02 3.150651231408119202e-02 1.611019074916839600e-01 -9.651554375886917114e-02 -9.257251024246215820e-02 1.015765964984893799e-01 -7.513207942247390747e-02 -2.004027217626571655e-01 1.138786077499389648e-01 3.281840682029724121e-01 2.812931872904300690e-02 -5.194576978683471680e-01 4.957219585776329041e-03 1.691649705171585083e-01 -5.176982283592224121e-02 8.242915570735931396e-02 -2.795344591140747070e-02 1.996461302042007446e-01 2.188180536031723022e-01 1.104892045259475708e-01 2.682215571403503418e-01 2.188268154859542847e-01 2.841814979910850525e-02 -1.440783292055130005e-01 -1.315871030092239380e-01 -5.399206653237342834e-02
3.906001150608062744e-01 -1.331508457660675049e-01 4.726570472121238708e-02 -1.125188097357749939e-01 -1.967991329729557037e-02 1.048770397901535034e-01 -1.344275474548339844e-01 -1.381943821907043457e-01 6.247220188379287720e-02 -3.856566175818443298e-02 -3.075729012489318848e-01 2.860290110111236572e-01 -3.775202035903930664e-01 -4.804137349128723145e-02 6.165076512843370438e-03 -2.350965291261672974e-01 1.912056654691696167e-01 -1.491227298974990845e-01 1.827585846185684204e-01 2.768112160265445709e-02 -1.223165914416313171e-01 -8.905415236949920654e-02 -3.050566017627716064e-01 2.197927236557006836e-01 -1.898517161607742310e-01 4.255445674061775208e-02 -9.391149878501892090e-02 1.307265907526016235e-01 1.392663568258285522e-01 -5.703381821513175964e-02 -1.418229192495346069e-01 1.433928310871124268e-01
2.714413702487945557e-01 5.445282533764839172e-02 -6.333965808153152466e-02 -1.888585388660430908e-01 -1.887172274291515350e-02 1.455042362213134766e-01 -6.836707890033721924e-02 -2.360660731792449951e-01 2.218884229660034180e-01 -1.040036976337432861e-01 1.125171314924955368e-02 1.417011320590972900e-01 -6.510715186595916748e-02 -1.272090226411819458e-01 3.304601311683654785e-01 9.004404395818710327e-02 -1.399547010660171509e-01 -5.026354789733886719e-01 8.814220130443572998e-02 2.524185180664062500e-01 2.069515176117420197e-02 -3.555847108364105225e-01 -5.306800827383995056e-03 -5.270222201943397522e-02 9.083875268697738647e-02 2.151933312416076660e-01 2.191903293132781982e-01 -3.036679141223430634e-02 -2.271999418735504150e-02 -7.536343485116958618e-02 -1.609480124898254871e-03 -2.536132559180259705e-02
1.290198266506195068e-01 2.573685254901647568e-03 -1.829188913106918335e-01 -3.012432716786861420e-02 -1.161994412541389465e-01 3.101922869682312012e-01 -1.453729122877120972e-01 -3.843026235699653625e-02 2.488963156938552856e-01 -3.160257637500762939e-01 -2.819685041904449463e-01 -2.951681986451148987e-02 6.611474673263728619e-04 -1.514289528131484985e-01 -9.182858467102050781e-02 -9.137984365224838257e-02 5.585622414946556091e-02 -1.029447987675666809e-01 3.838252723217010498e-01 3.177994787693023682e-01 8.490283042192459106e-02 3.531284257769584656e-02 1.061838045716285706e-01 -5.847328156232833862e-02 -7.113490253686904907e-02 1.890568584203720093e-01 2.411349266767501831e-01 -3.120040297508239746e-01 9.739970415830612183e-02 1.940110027790069580e-01 -2.214165031909942627e-02 7.508348673582077026e-02
1.692067086696624756e-01 1.231711916625499725e-02 -1.993560045957565308e-02 -5.813790112733840942e-02 -1.875025779008865356e-01 4.213240444660186768e-01 -1.465906500816345215e-01 2.260516881942749023e-01 7.009320706129074097e-02 -6.475703418254852295e-02 -2.081305235624313354e-01 -5.641847848892211914e-02 -4.987174272537231445e-02 -4.049149155616760254e-01 -2.751753851771354675e-02 1.783253103494644165e-01 9.495180100202560425e-02 -3.397188484668731689e-01 1.002755537629127502e-01 -2.899516187608242035e-02 1.713966727256774902e-01 2.824535667896270752e-01 9.044568985700607300e-02 1.815277636051177979e-01 -2.814108729362487793e-01 1.083159223198890686e-01 7.422267645597457886e-02 6.355849653482437134e-02 3.958364948630332947e-02 -1.619621068239212036e-01 1.440357510000467300e-02 -1.161163002252578735e-01
3.150528073310852051e-01 5.099775642156600952e-02 -3.703372785821557045e-03 -1.269858777523040771e-01 -3.574093058705329895e-02 -4.257699102163314819e-02 1.091148629784584045e-01 -7.889352738857269287e-02 -4.300186410546302795e-02 1.430041044950485229e-01 -1.376812905073165894e-01 9.204990416765213013e-02 -4.454506561160087585e-02 -3.197826147079467773e-01 3.563636855687946081e-04 2.151788622140884399e-01 3.570858240127563477e-01 -2.308709025382995605e-01 4.255519509315490723e-01 1.260527521371841431e-01 2.487955689430236816e-01 5.869812145829200745e-02 6.663954257965087891e-02 -2.432396635413169861e-02 -2.845918238162994385e-01 -7.788597047328948975e-02 -2.871827594935894012e-02 -5.558224394917488098e-02 1.553214043378829956e-01 -1.979461014270782471e-01 -2.279399633407592773e-01 -7.807704806327819824e-02
2.720436155796051025e-01 -1.000536009669303894e-01 -1.316190361976623535e-01 -3.466365858912467957e-02 -4.374540224671363831e-02 -5.678348243236541748e-02 -6.212039291858673096e-02 -2.413079738616943359e-01 1.743895709514617920e-01 1.982586681842803955e-01 -3.655683696269989014e-01 1.086179986596107483e-01 2.360558211803436279e-01 1.568538099527359009e-01 7.505404297262430191e-03 5.695035308599472046e-02 9.898373484611511230e-02 -4.745787382125854492e-01 2.219611108303070068e-01 2.584634162485599518e-02 7.088541239500045776e-02 -2.759858667850494385e-01 1.753610372543334961e-02 -3.539176657795906067e-02 -1.344373673200607300e-01 -1.046493127942085266e-01 -4.153113812208175659e-03 -3.953750804066658020e-02 2.589474618434906006e-02 -3.287041485309600830e-01 2.283619251102209091e-03 -1.562382578849792480e-01
2.867601811885833740e-01 2.656752169132232666e-01 -1.205636411905288696e-01 -1.097696051001548767e-01 2.761977724730968475e-02 2.428863942623138428e-01 -1.009284183382987976e-01 -6.220322102308273315e-02 7.544072717428207397e-02 -7.792413979768753052e-02 -2.904602885246276855e-01 6.078909710049629211e-02 -3.790200352668762207e-01 5.355871326173655689e-05 3.119504451751708984e-01 -6.190356239676475525e-02 1.345258355140686035e-01 -2.537513673305511475e-01 9.772789478302001953e-02 -1.888809949159622192e-01 9.298954904079437256e-02 -6.079557165503501892e-02 9.745413810014724731e-02 -8.049254119396209717e-02 -3.628134429454803467e-01 8.836469799280166626e-02 9.111892431974411011e-02 1.829577982425689697e-01 1.996448487043380737e-01 -8.812532573938369751e-02 6.049225479364395142e-02 1.167289540171623230e-01
-1.840595155954360962e-01 -9.896633028984069824e-02 -6.926326453685760498e-02 -1.850853487849235535e-02 -1.330694854259490967e-01 1.192475929856300354e-01 -1.998891234397888184e-01 -1.489396244287490845e-01 8.887327276170253754e-03 -1.297904998064041138e-01 -2.742447257041931152e-01 1.131558418273925781e-01 1.380041390657424927e-01 -3.630719184875488281e-01 2.846474349498748779e-01 1.557493489235639572e-02 -4.549444094300270081e-02 -1.870923042297363281e-01 3.754457831382751465e-01 9.885473549365997314e-02 -4.918380454182624817e-02 -2.743876576423645020e-01 -2.339295595884323120e-01 -7.090243161655962467e-04 -1.360961943864822388e-01 -2.803874313831329346e-01 2.133283913135528564e-01 -1.232320889830589294e-01 -1.587608158588409424e-01 1.282420903444290161e-01 -1.603854447603225708e-02 8.398716337978839874e-03
3.962901607155799866e-02 -6.310454756021499634e-02 -3.804813325405120850e-02 -1.844163984060287476e-01 1.149158179759979248e-02 1.486632227897644043e-01 1.342262029647827148e-01 -2.349968552589416504e-01 1.252095550298690796e-01 -3.108088485896587372e-02 -3.392025530338287354e-01 -8.665501140058040619e-03 -2.210469841957092285e-01 6.262420862913131714e-02 1.988524943590164185e-01 -1.705858856439590454e-01 1.499585900455713272e-02 -3.426910042762756348e-01 2.445885539054870605e-01 1.611852943897247314e-01 2.695233225822448730e-01 8.482231199741363525e-02 -1.029846221208572388e-01 -4.766177013516426086e-02 -6.973918527364730835e-02 -1.314763575792312622e-01 8.056878298521041870e-02 1.881640404462814331e-01 1.423143297433853149e-01 -4.624884128570556641e-01 -3.895495831966400146e-02 -1.200852617621421814e-01
2.256292700767517090e-01 5.346848070621490479e-02 -2.640382945537567139e-01 -6.025417894124984741e-02 1.739726960659027100e-02 -1.828712373971939087e-01 -1.258659809827804565e-01 5.954406037926673889e-02 -1.579230576753616333e-01 -7.788906991481781006e-02 -3.321067988872528076e-01 -4.563529044389724731e-02 8.459045737981796265e-02 -2.107070982456207275e-01 6.354651600122451782e-02 -1.306760013103485107e-01 5.920607969164848328e-02 -1.538994610309600830e-01 2.086484581232070923e-01 -1.572087965905666351e-02 2.041006088256835938e-01 -1.572130173444747925e-01 -2.822775542736053467e-01 1.485126838088035583e-02 -3.488479852676391602e-01 -6.480546668171882629e-03 2.379244118928909302e-01 -2.032062411308288574e-01 3.490238487720489502e-01 -4.872112348675727844e-02 -1.610957086086273193e-02 -2.058342248201370239e-01
-1.210455968976020813e-01 7.001887075603008270e-03 -2.400138229131698608e-01 -1.605259925127029419e-01 -2.598082125186920166e-01 1.178629621863365173e-01 3.601349294185638428e-01 -3.139815032482147217e-01 -8.439888805150985718e-02 -2.737610600888729095e-02 -2.980695068836212158e-01 1.394327133893966675e-01 -7.344630360603332520e-02 -2.464615851640701294e-01 -1.203722283244132996e-01 1.081750392913818359e-01 1.036352366209030151e-01 -2.433085739612579346e-01 4.189381301403045654e-01 6.147888675332069397e-02 1.675987383350729942e-03 -1.054147332906723022e-01 1.743794046342372894e-02 -9.017881751060485840e-02 -4.751907195895910263e-03 -7.157489657402038574e-02 1.193124577403068542e-01 2.347651422023773193e-01 2.373923920094966888e-02 -1.755610853433609009e-01 9.448494017124176025e-02 1.318889390677213669e-02
1.755009293556213379e-01 -2.924361824989318848e-01 9.103964269161224365e-02 1.776569038629531860e-01 -5.670733749866485596e-02 3.128260076045989990e-01 -2.613835632801055908e-01 -1.693407744169235229e-01 1.331985834985971451e-02 -3.865313231945037842e-01 -1.506366282701492310e-01 -7.364547252655029297e-02 -2.189936041831970215e-01 -1.593391448259353638e-01 4.717389494180679321e-02 5.221666023135185242e-02 1.308447271585464478e-01 -1.635339111089706421e-01 1.114222928881645203e-01 7.816290855407714844e-02 4.642769321799278259e-02 -1.391152590513229370e-01 -7.678619027137756348e-02 2.782496809959411621e-01 -1.740052998065948486e-01 -9.027025848627090454e-02 1.229132115840911865e-01 -2.927906513214111328e-01 1.923125833272933960e-01 -1.758213937282562256e-01 -1.240270435810089111e-01 1.574786845594644547e-03
1.984408795833587646e-01 -9.865475445985794067e-02 -3.529587686061859131e-01 1.275115739554166794e-02 -1.655766181647777557e-02 9.592563658952713013e-02 8.258827030658721924e-02 1.071200892329216003e-01 4.678485915064811707e-02 8.269976079463958740e-02 -1.166801601648330688e-01 1.815508008003234863e-01 -1.274155974388122559e-01 -2.589983642101287842e-01 3.164289295673370361e-01 1.264744997024536133e-01 1.482987105846405029e-01 -2.108242660760879517e-01 3.969198167324066162e-01 1.327286064624786377e-01 2.515910565853118896e-01 -3.866147249937057495e-02 -1.476377546787261963e-01 2.345462292432785034e-01 6.953932344913482666e-02 -2.104666829109191895e-01 8.970342576503753662e-02 1.544733643531799316e-01 9.013152867555618286e-02 -2.254211306571960449e-01 9.919770061969757080e-02 -1.015445590019226074e-01
1.786491423845291138e-01 -1.571620553731918335e-01 1.343702971935272217e-01 -1.023213118314743042e-01 -7.644215971231460571e-02 3.592585325241088867e-01 -1.117761507630348206e-01 9.576353430747985840e-02 -6.133624166250228882e-02 -1.505706012248992920e-01 1.452524513006210327e-01 1.275309622287750244e-01 -1.576063483953475952e-01 -2.250138223171234131e-01 1.119291633367538452e-01 1.285042315721511841e-01 -1.058697849512100220e-01 -8.850943297147750854e-02 3.657610118389129639e-01 -1.376958787441253662e-01 2.809384092688560486e-02 -3.122170865535736084e-01 -2.286919653415679932e-01 -1.302644908428192139e-01 2.270575799047946930e-02 -1.758778244256973267e-01 1.998709440231323242e-01 7.898020744323730469e-02 2.443681955337524414e-01 -2.292245179414749146e-01 -1.907483190298080444e-01 -1.561274379491806030e-01
1.553159207105636597e-01 1.151799559593200684e-01 -2.251892536878585815e-01 2.691915929317474365e-01 5.882345885038375854e-02 1.457143109291791916e-02 1.993984729051589966e-01 -3.397439122200012207e-01 -2.598729357123374939e-02 -7.009003311395645142e-02 -1.329306513071060181e-01 3.501847013831138611e-02 2.321965098381042480e-01 -3.769399225711822510e-02 1.612285226583480835e-01 2.357280105352401733e-01 -8.352959901094436646e-02 -3.008932769298553467e-01 3.045300841331481934e-01 5.514696612954139709e-02 -1.067920997738838196e-01 -1.237163469195365906e-01 -1.806844621896743774e-01 -1.006692796945571899e-01 -9.737796336412429810e-02 2.089458703994750977e-01 8.037320524454116821e-02 -3.759735077619552612e-02 2.629736661911010742e-01 -5.495545268058776855e-02 -2.095995694398880005e-01 -2.815818190574645996e-01
6.014325469732284546e-02 -1.758628636598587036e-01 -2.772131860256195068e-01 -4.224269986152648926e-01 -2.281797528266906738e-01 6.321772933006286621e-02 4.471528902649879456e-02 -1.376093029975891113e-01 4.557422548532485962e-02 -2.115816809237003326e-02 -9.971162676811218262e-02 1.370706260204315186e-01 -1.146660372614860535e-01 -2.410976141691207886e-01 -2.895453274250030518e-01 5.202303081750869751e-02 4.516932740807533264e-02 -3.838151395320892334e-01 2.354173213243484497e-01 2.095737159252166748e-01 -4.946191981434822083e-02 -3.501291945576667786e-02 -2.435057610273361206e-02 -8.178319782018661499e-02 4.002771526575088501e-02 6.520941853523254395e-02 3.309600055217742920e-02 9.535744786262512207e-02 2.835758924484252930e-01 -2.536367177963256836e-01 1.307448595762252808e-01 -8.096681535243988037e-02
3.236424922943115234e-01 8.506047725677490234e-02 -3.230387270450592041e-01 -4.456305131316184998e-02 -1.243778988718986511e-01 2.977886795997619629e-01 -2.406003773212432861e-01 -4.350453615188598633e-02 1.560813039541244507e-01 1.773681342601776123e-01 -2.136076837778091431e-01 3.487680852413177490e-02 1.019327640533447266e-01 -1.343310028314590454e-01 -1.707081682980060577e-02 -1.598523855209350586e-01 -1.982183456420898438e-01 -9.422028809785842896e-02 1.138092502951622009e-01 7.158128172159194946e-02 -2.361542731523513794e-01 2.726511061191558838e-01 4.760184139013290405e-02 1.462595909833908081e-01 -2.109150290489196777e-01 -1.198111847043037415e-02 2.890318036079406738e-01 3.738644300028681755e-03 -1.580375619232654572e-02 -3.135972321033477783e-01 -8.306431770324707031e-02 -8.439321815967559814e-02
6.882174313068389893e-02 -4.896335303783416748e-02 1.854683645069599152e-02 1.404363363981246948e-01 -1.621533334255218506e-01 -2.231299178674817085e-03 -5.150981992483139038e-02 1.632809638977050781e-01 3.703542649745941162e-01 -8.208253979682922363e-02 -1.564593315124511719e-01 2.307340353727340698e-01 3.601290658116340637e-02 -5.970486998558044434e-02 3.171351552009582520e-01 1.212131232023239136e-01 -5.219502002000808716e-02 -4.343807399272918701e-01 1.459905207157135010e-01 -6.811022013425827026e-02 -1.154806911945343018e-01 -1.146480143070220947e-01 -1.721040308475494385e-01 1.925796121358871460e-01 -1.487739831209182739e-01 2.038574963808059692e-01 1.153976693749427795e-01 2.125389575958251953e-01 1.480896472930908203e-01 -3.270148932933807373e-01 -8.782368898391723633e-02 -7.827888429164886475e-02
1.377531588077545166e-01 2.725835442543029785e-01 -8.193817734718322754e-02 2.158695310354232788e-01 -1.252695322036743164e-01 2.153463661670684814e-01 1.497981399297714233e-01 -2.867892384529113770e-01 -1.901104003190994263e-01 -7.756138592958450317e-02 -3.172204494476318359e-01 1.535344421863555908e-01 2.559724450111389160e-01 -1.639986038208007812e-01 7.843628525733947754e-02 6.193530187010765076e-02 2.674498781561851501e-02 -2.048942297697067261e-01 6.531926989555358887e-02 -1.005965173244476318e-01 -1.770990192890167236e-01 2.398832514882087708e-02 -2.659035027027130127e-01 -1.310397982597351074e-01 1.260475814342498779e-02 1.151401698589324951e-01 1.392309069633483887e-01 -2.133468091487884521e-01 3.100208938121795654e-01 -1.145319268107414246e-01 -1.559155136346817017e-01 -1.706820428371429443e-01
2.257060408592224121e-01 -6.131765618920326233e-02 -5.989045649766921997e-02 -1.702395677566528320e-01 -2.758731245994567871e-01 4.458994865417480469e-01 8.128385990858078003e-02 1.397556811571121216e-01 1.848354935646057129e-01 -6.789452582597732544e-02 -1.984412223100662231e-01 4.323207214474678040e-02 4.691707342863082886e-02 -3.514191508293151855e-01 1.145159974694252014e-01 3.006993532180786133e-01 1.419347971677780151e-01 -1.915228217840194702e-01 8.123711496591567993e-02 1.249483078718185425e-01 -3.905424848198890686e-02 2.712793052196502686e-01 5.602822452783584595e-02 1.961850933730602264e-02 -2.778623104095458984e-01 1.716124266386032104e-02 -1.963088987395167351e-03 3.739739954471588135e-02 -1.896543800830841064e-01 -8.919568359851837158e-02 -1.440813206136226654e-02 -1.472712606191635132e-01
8.053074777126312256e-02 -9.708038717508316040e-02 -8.088754490017890930e-03 -1.793193966150283813e-01 -1.478179544210433960e-01 2.855919003486633301e-01 1.221570465713739395e-02 -2.203590571880340576e-01 4.637621343135833740e-02 2.050091475248336792e-01 -2.175645083189010620e-01 2.508431673049926758e-01 -1.707341223955154419e-01 -2.456215023994445801e-01 1.131632998585700989e-01 -2.554070055484771729e-01 1.416991502046585083e-01 -2.416860014200210571e-01 -4.458918794989585876e-02 1.763426810503005981e-01 -3.854142129421234131e-02 -8.781498670578002930e-02 -4.327661171555519104e-02 4.142938181757926941e-03 -3.619804382324218750e-01 4.022407531738281250e-01 2.116603702306747437e-01 -4.032855853438377380e-02 8.735369890928268433e-02 -5.105179920792579651e-02 4.689622670412063599e-02 5.866488069295883179e-02
6.425386667251586914e-02 -1.043022051453590393e-01 1.883060038089752197e-01 2.449198663234710693e-01 6.756433844566345215e-02 2.723682858049869537e-02 4.472318291664123535e-02 -1.830555498600006104e-01 1.908472552895545959e-02 -1.298768073320388794e-01 -1.670270040631294250e-02 2.867722809314727783e-01 -1.016951948404312134e-01 -1.710263639688491821e-01 1.706552058458328247e-01 3.018576204776763916e-01 2.789606750011444092e-01 -5.041512846946716309e-01 4.083070158958435059e-02 9.487883001565933228e-02 -2.699298262596130371e-01 5.140674859285354614e-02 -2.527377903461456299e-01 1.719503477215766907e-02 -2.853191457688808441e-02 -3.353607282042503357e-02 2.210196554660797119e-01 -4.821645468473434448e-02 9.868908673524856567e-02 -1.899921894073486328e-02 -2.086983025074005127e-01 -6.795874796807765961e-03
1.857415735721588135e-01 1.168708428740501404e-01 -1.140322238206863403e-01 -8.490193635225296021e-02 -3.415342047810554504e-02 5.023992061614990234e-01 -3.103435598313808441e-02 1.226595714688301086e-01 2.277097404003143311e-01 -2.054827958345413208e-01 -2.176465243101119995e-01 -2.524505555629730225e-01 3.144391477108001709e-01 9.790983051061630249e-02 -4.812309145927429199e-02 2.994922734797000885e-02 3.130864500999450684e-01 -2.575737833976745605e-01 3.072722852230072021e-01 1.156089901924133301e-01 -3.073344938457012177e-02 -1.165144443511962891e-01 3.058773698285222054e-03 -1.771978661417961121e-02 1.347403693944215775e-02 -3.694383427500724792e-02 3.558780997991561890e-02 -1.261726021766662598e-01 6.960004568099975586e-02 -1.465452015399932861e-01 6.264361739158630371e-02 -9.609080851078033447e-02
2.142041325569152832e-01 -4.217758402228355408e-02 -7.615961879491806030e-02 2.863974124193191528e-02 1.959829591214656830e-03 1.551643460988998413e-01 -2.889989502727985382e-02 1.568804830312728882e-01 -9.207374602556228638e-02 -1.631668508052825928e-01 3.211045637726783752e-02 1.277949810028076172e-01 6.880905013531446457e-03 -2.568240165710449219e-01 -4.102147649973630905e-03 2.703999280929565430e-01 2.017175108194351196e-01 -4.649814069271087646e-01 2.313070595264434814e-01 4.547455906867980957e-02 4.929162189364433289e-02 4.771676361560821533e-01 7.046220451593399048e-02 9.658694267272949219e-02 -2.079976052045822144e-01 -1.104362383484840393e-01 6.234332919120788574e-02 6.363810598850250244e-02 2.884158194065093994e-01 -3.239193931221961975e-02 -8.835266344249248505e-03 -4.953435854986310005e-04
1.895540207624435425e-01 -4.854041710495948792e-02 2.230411916971206665e-01 5.573219060897827148e-02 4.387322813272476196e-02 9.728676825761795044e-02 -1.079141423106193542e-01 -9.258039295673370361e-02 -5.251728370785713196e-02 -7.377391308546066284e-02 -9.868034161627292633e-03 3.463328182697296143e-01 2.716545201838016510e-02 -3.874444365501403809e-01 2.807602100074291229e-02 5.246901139616966248e-02 -2.421028353273868561e-02 -5.140804052352905273e-01 1.546558141708374023e-01 9.587316960096359253e-02 -1.179227158427238464e-01 -1.965436711907386780e-02 -2.498131692409515381e-01 8.770871907472610474e-02 -2.089117616415023804e-01 1.458510011434555054e-01 -8.044677786529064178e-03 1.000429168343544006e-01 2.223849594593048096e-01 5.338246747851371765e-02 -2.411589920520782471e-01 -1.637002527713775635e-01
4.409869909286499023e-01 -2.638955116271972656e-01 -1.327895522117614746e-01 7.840142399072647095e-02 2.545550465583801270e-02 1.155528202652931213e-01 6.441096961498260498e-02 4.507118090987205505e-02 -7.402116805315017700e-02 3.734588250517845154e-02 -4.013224244117736816e-01 3.457536175847053528e-02 -1.997330784797668457e-01 -4.764151275157928467e-01 9.936709702014923096e-02 -1.532164812088012695e-01 4.544915258884429932e-02 -1.476554870605468750e-01 1.892266124486923218e-01 -1.650421619415283203e-01 -1.446236670017242432e-01 4.589797928929328918e-02 -3.014330007135868073e-02 -2.357064932584762573e-02 -6.654763221740722656e-02 -1.965404748916625977e-01 1.676811873912811279e-01 -1.121315434575080872e-01 3.011506423354148865e-02 6.084495410323143005e-02 -8.970476686954498291e-02 1.215858235955238342e-01
2.009060233831405640e-01 -1.051883399486541748e-02 -3.662955760955810547e-01 9.357050806283950806e-02 6.818643212318420410e-02 1.139920577406883240e-01 4.682706203311681747e-03 -1.800195081159472466e-03 7.315503060817718506e-02 1.161685287952423096e-01 -4.820178821682929993e-02 3.304532170295715332e-01 -1.092834770679473877e-01 -4.724805057048797607e-01 -1.203637123107910156e-01 -1.050446256995201111e-01 1.318028718233108521e-01 -1.574136912822723389e-01 1.999803930521011353e-01 -3.406141325831413269e-02 1.001170836389064789e-02 2.176394611597061157e-01 -3.549983203411102295e-01 1.217707097530364990e-01 -3.325906023383140564e-02 1.303061842918395996e-01 2.589479088783264160e-01 -6.311018019914627075e-02 1.515511125326156616e-01 3.459280729293823242e-02 -1.274498850107192993e-01 -8.188067376613616943e-02
1.304354518651962280e-01 -6.028854474425315857e-02 -4.389342665672302246e-02 3.362183691933751106e-03 -2.192980051040649414e-02 5.236239433288574219e-01 -1.663214117288589478e-01 -4.480646923184394836e-02 1.561248749494552612e-01 -3.064057826995849609e-01 -3.999354243278503418e-01 -3.634170163422822952e-03 1.001031324267387390e-01 1.154131665825843811e-01 4.603011161088943481e-02 -1.441145688295364380e-01 2.320942431688308716e-01 -2.320567220449447632e-01 2.716024816036224365e-01 -1.102040410041809082e-01 8.971381932497024536e-02 8.432373404502868652e-02 -2.471153624355792999e-03 -1.813576817512512207e-01 4.796544089913368225e-02 -1.854871511459350586e-01 -1.589435487985610962e-01 -7.773499190807342529e-02 -8.878939598798751831e-02 -5.849108844995498657e-02 1.632429659366607666e-01 -3.129414096474647522e-02
-1.338985860347747803e-01 -4.282888770103454590e-02 -1.101832613348960876e-01 -5.629681795835494995e-02 -1.774491816759109497e-01 3.487343788146972656e-01 4.575440660119056702e-02 -2.037944644689559937e-01 -2.027135789394378662e-01 -1.861357837915420532e-01 -1.648681908845901489e-01 9.045814722776412964e-02 -1.333397030830383301e-01 -2.481075674295425415e-01 -2.441734820604324341e-01 -1.531135588884353638e-01 2.687472403049468994e-01 -2.677636742591857910e-01 1.381323188543319702e-01 2.554154396057128906e-01 1.351782772690057755e-02 6.831965595483779907e-02 -1.647664010524749756e-01 3.606162220239639282e-02 -1.452071219682693481e-01 -3.447889536619186401e-02 1.072243228554725647e-01 -1.286906003952026367e-01 1.274608671665191650e-01 -2.665638178586959839e-02 3.965980708599090576e-01 9.260071069002151489e-02
4.311167895793914795e-01 -3.562988713383674622e-02 -2.191193252801895142e-01 8.803419768810272217e-02 -2.647438049316406250e-01 1.134247481822967529e-01 -1.090213879942893982e-01 -2.073825001716613770e-01 -7.549907267093658447e-02 1.862169802188873291e-02 -2.932870090007781982e-01 6.549397855997085571e-02 6.531072780489921570e-03 -1.533844918012619019e-01 1.850385814905166626e-01 7.669591158628463745e-02 9.778977185487747192e-02 -1.653566956520080566e-01 5.604396015405654907e-02 -1.765387207269668579e-01 -6.878220289945602417e-02 2.760917320847511292e-02 -3.804514557123184204e-02 -3.607530593872070312e-01 9.228929132223129272e-02 -3.602432832121849060e-02 2.609342634677886963e-01 1.884454488754272461e-01 -3.200617432594299316e-02 2.441702783107757568e-02 -1.588422358036041260e-01 -3.326448202133178711e-01
2.303544282913208008e-01 1.009460911154747009e-01 -2.391306757926940918e-01 1.372490376234054565e-01 -4.008532315492630005e-02 2.241432219743728638e-01 -2.297634072601795197e-02 -1.706796586513519287e-01 -7.608347386121749878e-02 -2.154039889574050903e-01 -6.754016876220703125e-02 3.303517103195190430e-01 -2.118431925773620605e-01 -1.451772451400756836e-01 1.851472854614257812e-01 -8.291671052575111389e-03 -4.105351865291595459e-03 -6.505384296178817749e-02 1.939806528389453888e-02 3.627121821045875549e-02 -4.414041340351104736e-01 -2.771314978599548340e-01 -1.250780522823333740e-01 8.911918103694915771e-02 -3.042089343070983887e-01 6.279674172401428223e-02 1.895855180919170380e-02 1.342435926198959351e-01 1.744209676980972290e-01 -2.089102417230606079e-01 7.189663499593734741e-02 -1.332911401987075806e-01
-4.150099679827690125e-02 7.470934092998504639e-02 1.063429042696952820e-01 -4.667442291975021362e-02 -8.864334970712661743e-02 1.641305685043334961e-01 -4.866374731063842773e-01 -4.549226141534745693e-04 -1.417579650878906250e-01 5.741565488278865814e-03 -2.451783046126365662e-02 5.967504531145095825e-02 -7.185522466897964478e-02 -2.283778190612792969e-01 1.590714454650878906e-01 -2.240196317434310913e-01 1.717094779014587402e-01 -2.649184167385101318e-01 4.582004249095916748e-01 -1.269492786377668381e-02 -1.790646165609359741e-01 1.005122624337673187e-02 -2.134839147329330444e-01 1.904187202453613281e-01 -5.130308121442794800e-02 -1.565069556236267090e-01 9.560498595237731934e-02 -8.956181257963180542e-02 1.501549333333969116e-01 -7.861135900020599365e-02 -1.981692016124725342e-01 -1.201572716236114502e-01
1.001028716564178467e-01 1.059966832399368286e-01 6.889130920171737671e-02 2.261186689138412476e-01 -2.971346676349639893e-01 4.327522218227386475e-02 -1.556870527565479279e-03 6.994270533323287964e-02 1.414920687675476074e-01 -1.409857422113418579e-01 -1.445441097021102905e-01 9.683766216039657593e-02 1.229805722832679749e-01 -1.785222291946411133e-01 7.999454438686370850e-02 2.030838131904602051e-01 1.813195943832397461e-01 -4.652617871761322021e-01 6.551256775856018066e-02 7.571960985660552979e-02 -7.115868385881185532e-03 -2.003397494554519653e-01 -1.126825511455535889e-01 3.040695190429687500e-02 -1.824289560317993164e-01 3.333231806755065918e-01 1.814471781253814697e-01 1.450567841529846191e-01 1.237822622060775757e-01 -3.462764024734497070e-01 -1.257377117872238159e-01 -2.098312042653560638e-02
8.393064141273498535e-02 -2.846519052982330322e-01 1.129757389426231384e-01 -1.561234146356582642e-01 3.198097646236419678e-02 2.541337907314300537e-02 -1.571965813636779785e-01 -9.250146150588989258e-02 7.646200060844421387e-02 -5.627213791012763977e-02 -3.271861672401428223e-01 -1.506443470716476440e-01 6.871096044778823853e-02 -3.610593676567077637e-01 -1.614807248115539551e-01 -1.066540479660034180e-01 1.461896002292633057e-01 -1.315544843673706055e-01 2.267530113458633423e-01 -2.966558933258056641e-01 4.769846796989440918e-02 -2.636132240295410156e-01 -2.758323550224304199e-01 8.751116693019866943e-02 -1.130621060729026794e-01 7.961329072713851929e-02 1.098887920379638672e-01 -1.049727424979209900e-01 3.205935657024383545e-01 -2.234808504581451416e-01 -1.757427584379911423e-03 -3.118318039923906326e-03
5.473109707236289978e-02 7.709981501102447510e-02 1.793332546949386597e-01 1.043808162212371826e-01 1.808602958917617798e-01 3.871993124485015869e-01 4.154194518923759460e-02 -1.049282308667898178e-02 9.182844310998916626e-02 -4.375503212213516235e-02 -3.937944024801254272e-02 2.318732887506484985e-01 1.191532462835311890e-01 -2.214207202196121216e-01 1.490145772695541382e-01 2.797566540539264679e-02 -7.811843603849411011e-02 -4.940223395824432373e-01 8.785519748926162720e-02 3.783695399761199951e-01 7.533509284257888794e-03 -1.756028085947036743e-01 3.606104478240013123e-02 -1.377983689308166504e-01 -1.478364318609237671e-01 2.316469550132751465e-01 6.882763933390378952e-03 -1.716885417699813843e-01 -1.789151504635810852e-02 -9.380400925874710083e-02 -2.027150988578796387e-01 -6.466758251190185547e-02
-1.607792638242244720e-02 -1.669492721557617188e-01 -5.791125074028968811e-02 4.062733799219131470e-02 6.462531536817550659e-02 4.851493835449218750e-01 -2.070200741291046143e-01 -2.118591964244842529e-01 1.947969347238540649e-01 -2.848554551601409912e-01 -5.612767860293388367e-02 -1.207632943987846375e-01 -1.112770438194274902e-01 -1.957254558801651001e-01 2.302482724189758301e-01 1.330218464136123657e-01 8.966846764087677002e-02 2.529914490878582001e-02 1.981322914361953735e-01 1.322519630193710327e-01 -1.196551546454429626e-01 -6.265865266323089600e-02 -2.726210951805114746e-01 2.011481225490570068e-01 -1.534931808710098267e-01 1.067325565963983536e-02 1.652692258358001709e-01 -2.470873594284057617e-01 4.699984937906265259e-02 -1.709029078483581543e-01 -1.955485641956329346e-01 -3.470550850033760071e-02
1.707724928855895996e-01 -3.341880738735198975e-01 -1.460723578929901123e-02 7.849355787038803101e-02 4.064236953854560852e-02 2.561700940132141113e-01 1.282837390899658203e-01 2.163906814530491829e-03 1.819881796836853027e-01 -2.104378044605255127e-01 -6.246601045131683350e-02 2.963076233863830566e-01 -1.758648753166198730e-01 -3.849205970764160156e-01 -5.255510285496711731e-02 1.588962376117706299e-01 1.030999049544334412e-01 -1.114007234573364258e-01 -5.819151923060417175e-02 1.699628531932830811e-01 -9.664390236139297485e-02 9.833016991615295410e-02 -2.574278712272644043e-01 -7.467849552631378174e-02 -2.722954005002975464e-02 4.894996434450149536e-02 1.784877479076385498e-01 1.090833395719528198e-01 8.400081843137741089e-02 -1.906133294105529785e-01 -3.102620132267475128e-02 -3.942367732524871826e-01
1.611276566982269287e-01 -1.356005482375621796e-02 1.425736546516418457e-01 -5.239080637693405151e-02 5.572186037898063660e-02 1.630688160657882690e-01 -3.328528627753257751e-02 -2.686296105384826660e-01 1.942920684814453125e-01 -2.255677133798599243e-01 -2.544799745082855225e-01 3.841308057308197021e-01 -6.346616148948669434e-02 -1.314908266067504883e-01 -1.961208879947662354e-02 2.327097654342651367e-01 3.006177581846714020e-02 -2.372691780328750610e-01 6.868810206651687622e-02 1.952061653137207031e-01 1.954196691513061523e-01 4.949215427041053772e-02 1.081143915653228760e-01 9.843113832175731659e-03 -1.111067552119493484e-02 -8.544570207595825195e-02 2.162796705961227417e-01 -2.238886207342147827e-01 1.968268305063247681e-01 -3.958240449428558350e-01 1.328475922346115112e-01 3.422803059220314026e-02
3.399715125560760498e-01 2.070415616035461426e-01 -2.777654528617858887e-01 1.807906329631805420e-01 6.195667013525962830e-02 1.629876792430877686e-01 -1.008270680904388428e-02 -1.799275428056716919e-01 -1.822890043258666992e-01 -8.283188194036483765e-02 -4.474876448512077332e-02 1.287507116794586182e-01 -2.060068584978580475e-02 1.805620789527893066e-01 -3.108928445726633072e-03 2.347330003976821899e-01 1.439970880746841431e-01 -2.184258103370666504e-01 5.757763981819152832e-02 1.977463364601135254e-01 2.122851759195327759e-01 -1.309385448694229126e-01 -2.168015241622924805e-01 8.380355685949325562e-02 -2.149531841278076172e-01 5.413147434592247009e-02 3.694714605808258057e-02 1.144571304321289062e-01 2.112028449773788452e-01 -2.132685482501983643e-01 -3.694644272327423096e-01 6.881113350391387939e-02
1.212889254093170166e-01 -2.648615627549588680e-04 -2.928674407303333282e-02 7.578565925359725952e-02 3.800477832555770874e-02 3.681967854499816895e-01 -6.971339136362075806e-02 -2.357626855373382568e-01 1.460447609424591064e-01 -2.346377260982990265e-02 -3.509628772735595703e-01 -2.697755098342895508e-01 7.841343432664871216e-02 -8.527169376611709595e-02 2.386756427586078644e-02 5.857634544372558594e-02 -1.969042271375656128e-01 -5.466220378875732422e-01 -8.117678761482238770e-02 -1.363407969474792480e-01 -1.631584763526916504e-01 -1.418573111295700073e-01 -2.583953738212585449e-02 5.823426693677902222e-02 8.123016357421875000e-02 -7.967924326658248901e-02 -2.478036656975746155e-02 1.986070536077022552e-02 1.243452355265617371e-01 -2.075136601924896240e-01 1.337694376707077026e-01 2.050715982913970947e-01
2.521965801715850830e-01 -8.372312784194946289e-02 -2.028554305434226990e-02 1.720038652420043945e-01 -1.565227806568145752e-01 2.579442858695983887e-01 1.925382204353809357e-02 -3.641117364168167114e-02 2.043499499559402466e-01 -4.926919937133789062e-02 2.952063223347067833e-03 1.206116005778312683e-01 -1.118628382682800293e-01 -2.866188585758209229e-01 -3.180250898003578186e-02 -8.518191426992416382e-02 -1.025588288903236389e-01 -3.069281280040740967e-01 2.604603171348571777e-01 -7.923814654350280762e-02 -9.660009294748306274e-03 -1.847228407859802246e-01 -1.791362613439559937e-01 1.216797232627868652e-01 1.008917242288589478e-01 -4.108020365238189697e-01 1.381810158491134644e-01 7.453878223896026611e-02 2.622089982032775879e-01 -1.290453672409057617e-01 -2.238758802413940430e-01 -2.142869532108306885e-01
-5.881900712847709656e-02 -2.250399142503738403e-01 -7.124912738800048828e-02 9.040059894323348999e-02 -3.371286094188690186e-01 7.695802301168441772e-02 2.227133065462112427e-01 -2.590980231761932373e-01 1.454426646232604980e-01 -2.281415611505508423e-01 -3.295312225818634033e-01 2.060347050428390503e-01 -6.103412061929702759e-02 -2.344771176576614380e-01 1.214829459786415100e-02 -9.105465561151504517e-02 4.756359755992889404e-02 -1.547046601772308350e-01 9.325338155031204224e-02 1.877610534429550171e-01 -1.833967268466949463e-01 6.718097627162933350e-02 -2.707072794437408447e-01 -4.947607964277267456e-02 -3.786047548055648804e-02 3.475248441100120544e-02 2.453263103961944580e-02 1.019086092710494995e-01 2.832205593585968018e-01 -3.344688713550567627e-01 -1.088035479187965393e-01 5.811256170272827148e-02
3.801549375057220459e-01 -7.192496210336685181e-02 9.447662741877138615e-04 1.572698950767517090e-01 2.670920267701148987e-02 2.462307810783386230e-01 -9.892360121011734009e-02 -1.592462956905364990e-01 -5.661665648221969604e-02 1.199268028140068054e-01 -3.570161163806915283e-01 1.322549879550933838e-01 -4.667611420154571533e-02 -4.380640089511871338e-01 1.580701619386672974e-01 -1.729427650570869446e-02 2.346671819686889648e-01 -1.663354635238647461e-01 -9.077166765928268433e-02 -3.323455154895782471e-02 2.557327505201101303e-03 -1.244790852069854736e-01 -2.787484414875507355e-02 -2.093850225210189819e-01 5.290047451853752136e-02 8.407429605722427368e-02 3.016005456447601318e-01 1.141502931714057922e-01 -1.650038063526153564e-01 -1.768536567687988281e-01 -3.291459381580352783e-02 -1.467464417219161987e-01
7.070524245500564575e-02 -1.868259608745574951e-01 2.266596816480159760e-02 -2.190278023481369019e-01 -1.840402744710445404e-02 1.073145791888237000e-01 5.872634425759315491e-02 -1.274812594056129456e-02 6.900883466005325317e-02 2.180928885936737061e-01 -9.821134805679321289e-02 1.783398687839508057e-01 1.352635920047760010e-01 2.659818716347217560e-02 2.746030688285827637e-01 -4.393142834305763245e-02 2.716827578842639923e-02 -4.334726035594940186e-01 2.923178970813751221e-01 3.755707144737243652e-01 -1.065202578902244568e-01 -1.452927589416503906e-01 -3.489663824439048767e-02 -8.392500877380371094e-02 -3.527816757559776306e-02 1.749829053878784180e-01 3.924099504947662354e-01 -3.633107990026473999e-02 3.078599832952022552e-02 -2.193730026483535767e-01 1.170145720243453979e-01 -1.531276386231184006e-02
1.967187523841857910e-01 -1.065562963485717773e-01 -2.270264029502868652e-01 -6.960197538137435913e-02 4.444871097803115845e-02 5.086824893951416016e-01 -2.511872649192810059e-01 1.007047742605209351e-01 2.589560449123382568e-01 -2.797150015830993652e-01 -1.857594400644302368e-01 -4.892080649733543396e-02 6.900715827941894531e-02 2.356892675161361694e-01 -3.985796868801116943e-02 -5.269034951925277710e-02 1.722127944231033325e-01 -3.492259085178375244e-01 2.159194350242614746e-01 2.757202275097370148e-02 3.880109637975692749e-02 1.021228283643722534e-01 -1.913895606994628906e-01 -6.347110867500305176e-02 -1.813623122870922089e-02 -5.131870042532682419e-03 -8.533411473035812378e-02 -6.886424124240875244e-02 1.514571905136108398e-01 1.013444662094116211e-01 1.082817837595939636e-01 6.174322962760925293e-02
3.429262936115264893e-01 -5.707449093461036682e-02 1.672996133565902710e-01 1.855818629264831543e-01 -6.149505078792572021e-02 2.802892029285430908e-01 -1.559348851442337036e-01 -7.426071446388959885e-03 2.031951546669006348e-01 -6.705017387866973877e-02 4.353699460625648499e-02 2.139008045196533203e-01 -1.145058423280715942e-01 -1.854119449853897095e-01 2.674862369894981384e-02 1.781159341335296631e-01 6.314221024513244629e-02 -1.623075455427169800e-01 1.919564753770828247e-01 1.683812290430068970e-01 -1.105076596140861511e-01 4.829074069857597351e-02 1.710494421422481537e-02 2.535074390470981598e-02 5.757498368620872498e-02 2.179461270570755005e-01 1.945586204528808594e-01 2.082727402448654175e-01 4.088802039623260498e-01 -1.384440362453460693e-01 -1.648434698581695557e-01 -2.829458117485046387e-01
-7.074943929910659790e-02 7.839588820934295654e-02 -1.613593548536300659e-01 2.527502737939357758e-02 -2.832346260547637939e-01 4.191996157169342041e-02 -2.321680784225463867e-01 -2.246052622795104980e-01 1.329293753951787949e-02 -2.263054251670837402e-01 -2.497270554304122925e-01 -1.613334938883781433e-02 -2.070033224299550056e-03 -3.616214096546173096e-01 5.907994881272315979e-02 1.696623563766479492e-01 1.792918741703033447e-01 -2.813775241374969482e-01 9.911004453897476196e-02 1.375314593315124512e-01 -1.222452372312545776e-01 -3.728532791137695312e-01 -2.859706431627273560e-02 -1.839772611856460571e-01 -4.996992275118827820e-02 7.529189344495534897e-03 -9.180554188787937164e-03 -1.079313233494758606e-01 2.859290838241577148e-01 -1.313938945531845093e-01 -3.582413122057914734e-02 2.355920523405075073e-01
1.421074122190475464e-01 1.079665422439575195e-01 -3.098122477531433105e-01 -1.160748451948165894e-01 -1.296416819095611572e-01 2.906158864498138428e-01 -3.625624626874923706e-02 -7.052923738956451416e-02 1.466685831546783447e-01 1.051634922623634338e-01 -2.413181066513061523e-01 2.319149374961853027e-01 3.410151600837707520e-02 -3.102496266365051270e-01 7.987173646688461304e-02 2.103796899318695068e-01 6.901634484529495239e-02 -2.511897683143615723e-01 2.144554108381271362e-01 5.955190397799015045e-03 -1.889011859893798828e-01 3.173105716705322266e-01 5.277163162827491760e-02 1.569214463233947754e-01 -1.099660545587539673e-01 3.199804946780204773e-02 2.806000597774982452e-02 -3.988488763570785522e-02 -2.099795937538146973e-01 -3.034684658050537109e-01 6.523972749710083008e-02 -1.577690243721008301e-01
1.817033737897872925e-01 1.017219275236129761e-01 1.615794599056243896e-01 2.968026995658874512e-01 -2.062490880489349365e-01 1.582469493150711060e-01 -1.797770112752914429e-01 -1.675402969121932983e-01 7.157876342535018921e-02 -4.051551595330238342e-02 -1.060853153467178345e-01 2.912409305572509766e-01 -6.252826750278472900e-02 2.075469866394996643e-02 1.143779084086418152e-01 6.279488652944564819e-02 8.313100039958953857e-02 -1.665721237659454346e-01 2.823283672332763672e-01 2.251909524202346802e-01 1.626848578453063965e-01 3.074593842029571533e-02 -1.716523170471191406e-01 -1.494846343994140625e-01 1.608634740114212036e-02 6.551922112703323364e-02 2.917252480983734131e-01 1.466470807790756226e-01 3.459078967571258545e-01 1.719998568296432495e-02 -1.602082550525665283e-01 -2.986398041248321533e-01
1.551093310117721558e-01 2.030189484357833862e-01 -7.517896592617034912e-02 4.386666417121887207e-02 1.299278736114501953e-01 -1.231174319982528687e-01 1.516276318579912186e-02 -3.103448748588562012e-01 -1.262335181236267090e-01 -1.515658199787139893e-01 -7.989853620529174805e-03 -3.195142839103937149e-03 -3.115831688046455383e-02 -3.852493464946746826e-01 2.861434817314147949e-01 2.590944245457649231e-02 5.992703139781951904e-02 -3.650223016738891602e-01 2.353454232215881348e-01 2.319183014333248138e-02 -1.401713192462921143e-01 -1.694496721029281616e-01 -2.264840602874755859e-01 7.809435576200485229e-02 -2.279519587755203247e-01 -2.082249969244003296e-01 1.319143474102020264e-01 -2.256091684103012085e-01 2.001069337129592896e-01 -1.290541738271713257e-01 7.743805646896362305e-02 -5.309286341071128845e-02
2.608300745487213135e-01 1.202178075909614563e-01 8.766518533229827881e-02 3.215481340885162354e-02 -2.575649321079254150e-01 2.309350222349166870e-01 -2.216223925352096558e-01 1.371615976095199585e-01 1.493165045976638794e-01 -2.371373027563095093e-02 -7.249714434146881104e-02 1.249308958649635315e-01 -2.129528522491455078e-01 -3.529733419418334961e-01 -1.543409097939729691e-02 1.027450338006019592e-01 8.055280148983001709e-02 -1.941097676753997803e-01 2.726234495639801025e-01 1.940450668334960938e-01 -5.617548152804374695e-02 2.009179256856441498e-02 -1.263729780912399292e-01 -1.866824626922607422e-01 1.778146177530288696e-01 2.069592475891113281e-01 -3.288807719945907593e-02 6.699034571647644043e-02 3.682972788810729980e-01 -1.083780974149703979e-01 -1.595556586980819702e-01 -1.826198995113372803e-01
1.914099305868148804e-01 -8.898057974874973297e-03 4.284946620464324951e-02 8.628443628549575806e-02 -2.274156808853149414e-01 3.796411454677581787e-01 -4.711683467030525208e-02 1.769894212484359741e-01 1.995362490415573120e-01 -1.944078207015991211e-01 -1.202656254172325134e-01 1.547989249229431152e-01 -2.405238896608352661e-02 -4.449221193790435791e-01 -2.625784277915954590e-02 1.676965057849884033e-01 -6.217237096279859543e-04 -2.697344124317169189e-01 5.954949557781219482e-02 8.714110404253005981e-02 1.944357156753540039e-01 2.683340311050415039e-01 -3.826564922928810120e-02 8.746765553951263428e-02 -2.372514903545379639e-01 1.156563987024128437e-03 1.277545392513275146e-01 3.845501318573951721e-02 -1.168112084269523621e-01 -2.434909492731094360e-01 1.696802526712417603e-01 5.095268413424491882e-02
2.565668523311614990e-01 2.072898447513580322e-01 -7.582817226648330688e-02 1.361070424318313599e-01 -1.068830043077468872e-01 3.186340630054473877e-02 -2.108381390571594238e-01 -1.070459000766277313e-02 -2.369506983086466789e-03 1.305190324783325195e-01 -2.941192388534545898e-01 8.490700274705886841e-02 1.416797842830419540e-02 -1.210710182785987854e-01 4.880182445049285889e-03 2.950461804866790771e-01 2.648052275180816650e-01 -4.620387852191925049e-01 5.384419113397598267e-02 1.066806018352508545e-01 -2.299768775701522827e-01 -2.483000457286834717e-01 7.700937241315841675e-02 3.578887134790420532e-02 -8.015911281108856201e-02 3.518467769026756287e-02 -2.244861051440238953e-02 -1.841462850570678711e-01 8.487083017826080322e-02 -3.293490111827850342e-01 9.134387224912643433e-02 -1.072465553879737854e-01
1.926185637712478638e-01 2.013747766613960266e-02 7.024022936820983887e-02 1.181555911898612976e-01 1.183171048760414124e-01 -1.784363985061645508e-01 1.817775517702102661e-02 -2.799828723073005676e-02 4.298565164208412170e-02 1.516220718622207642e-01 -1.572978794574737549e-01 -2.279300615191459656e-02 -9.902935475111007690e-02 -3.555054366588592529e-01 -3.809187188744544983e-02 1.444124281406402588e-01 8.015662431716918945e-02 -2.931127548217773438e-01 3.959743082523345947e-01 1.328433603048324585e-01 -1.212909817695617676e-02 -6.111710891127586365e-02 -2.361039668321609497e-01 -4.723064228892326355e-02 1.525589171797037125e-02 -1.221302002668380737e-01 2.974189221858978271e-01 -1.012930050492286682e-01 4.145672619342803955e-01 -1.731359809637069702e-01 1.482133120298385620e-01 -1.474173218011856079e-01
-2.194338440895080566e-01 2.325109243392944336e-01 2.420537471771240234e-01 2.235663235187530518e-01 -1.362053006887435913e-01 2.565091252326965332e-01 -1.577919870615005493e-01 -1.910253018140792847e-01 -9.260073304176330566e-02 -1.021429821848869324e-01 -1.947609931230545044e-01 2.326538562774658203e-01 1.735164970159530640e-01 -2.177724987268447876e-01 -7.068042457103729248e-02 -6.407812982797622681e-02 2.090385742485523224e-02 -2.393487244844436646e-01 3.250140547752380371e-01 1.258322894573211670e-01 -1.169105246663093567e-01 -1.958230510354042053e-02 -2.598896622657775879e-01 -6.412237137556076050e-02 -9.234417229890823364e-02 -1.334882229566574097e-01 1.358337253332138062e-01 4.625144973397254944e-02 2.080535888671875000e-01 -1.280576735734939575e-01 -2.266590148210525513e-01 -1.512648612260818481e-01
-2.095790579915046692e-02 6.326183676719665527e-02 -3.832134604454040527e-01 -5.093669146299362183e-02 -3.686450188979506493e-03 1.947396546602249146e-01 -1.835103183984756470e-01 -4.423538595438003540e-02 5.038482602685689926e-03 2.008371204137802124e-01 -2.901048958301544189e-01 1.097762491554021835e-03 8.036479353904724121e-02 -3.638586699962615967e-01 -3.690741583704948425e-02 2.152953892946243286e-01 2.305615227669477463e-03 -1.832256317138671875e-01 1.660126447677612305e-01 5.915190652012825012e-02 -3.303420543670654297e-01 2.209841907024383545e-01 2.890157327055931091e-02 1.081814523786306381e-02 -2.766087055206298828e-01 8.219604939222335815e-02 1.390867829322814941e-01 -3.203830420970916748e-01 3.571041673421859741e-02 -1.211453899741172791e-01 -1.256947219371795654e-01 -2.991794049739837646e-02
-8.865328878164291382e-02 -4.661690816283226013e-02 8.243138901889324188e-03 -2.073196023702621460e-01 1.714796945452690125e-02 2.529259324073791504e-01 -1.699826270341873169e-01 -8.540342748165130615e-02 9.282912313938140869e-02 2.921281568706035614e-02 -2.034025341272354126e-01 2.250953018665313721e-01 2.307300269603729248e-01 -3.993901312351226807e-01 2.155045270919799805e-01 -1.117518395185470581e-01 -3.892835229635238647e-02 -2.974506914615631104e-01 1.875958889722824097e-01 -1.490066945552825928e-01 3.325174003839492798e-02 -3.026863038539886475e-01 -3.092175163328647614e-02 -3.019627630710601807e-01 -1.721525341272354126e-01 -1.726504862308502197e-01 -4.413753002882003784e-02 -2.364150732755661011e-01 1.177341938018798828e-01 -8.606693893671035767e-02 4.471025988459587097e-02 -2.171614207327365875e-02
1.213861182332038879e-01 -2.461317181587219238e-01 -1.919407695531845093e-01 -3.855076432228088379e-02 -4.452076926827430725e-02 4.875822663307189941e-01 -1.446989476680755615e-01 -1.048896610736846924e-01 2.097659856081008911e-01 -2.085029780864715576e-01 -1.792648434638977051e-01 -2.225393503904342651e-01 1.217487007379531860e-01 7.011467218399047852e-02 -6.353449821472167969e-02 -2.848138213157653809e-01 2.951857447624206543e-01 -1.333338767290115356e-01 2.018637061119079590e-01 1.067626327276229858e-01 -4.913769289851188660e-02 -9.945149719715118408e-02 -1.915529668331146240e-01 -4.597212001681327820e-02 -4.310596734285354614e-02 -1.967604607343673706e-01 7.757426053285598755e-02 -6.822724640369415283e-02 2.087170630693435669e-01 -5.428664758801460266e-02 1.498299092054367065e-01 -1.108805239200592041e-01
2.226836979389190674e-01 2.349036633968353271e-01 -4.920827597379684448e-02 -1.051657646894454956e-02 1.437695473432540894e-01 2.008001953363418579e-01 -2.180148214101791382e-01 1.227814331650733948e-01 -9.384784847497940063e-02 -2.681045830249786377e-01 -2.299647182226181030e-01 1.201061010360717773e-01 6.152564287185668945e-02 -2.339970506727695465e-02 3.077325411140918732e-02 -2.360366657376289368e-02 2.844955027103424072e-01 -2.799515984952449799e-02 5.560342594981193542e-02 -9.489536168985068798e-04 -2.196346372365951538e-01 -1.418674588203430176e-01 -4.043259024620056152e-01 -1.332804411649703979e-01 1.718835718929767609e-02 1.790724396705627441e-01 2.756467759609222412e-01 1.188731715083122253e-01 2.655790448188781738e-01 -2.335449308156967163e-01 1.801164597272872925e-01 -2.924808859825134277e-02
1.394288539886474609e-01 -1.630097925662994385e-01 2.861902713775634766e-01 -1.106138527393341064e-01 5.810489878058433533e-03 2.324592471122741699e-01 -7.799191400408744812e-03 3.655105084180831909e-02 1.897589564323425293e-01 -1.101449802517890930e-01 -4.283433854579925537e-01 2.999449968338012695e-01 3.842325136065483093e-02 -1.189335528761148453e-02 8.860266953706741333e-02 1.697563827037811279e-01 6.273560971021652222e-02 -3.268243968486785889e-01 -8.804909139871597290e-02 3.124828934669494629e-01 1.613092795014381409e-02 -5.461143702268600464e-02 -1.253976970911026001e-01 1.305932924151420593e-02 -1.403914988040924072e-01 -1.932357102632522583e-01 1.371732056140899658e-01 -2.096782028675079346e-01 4.305227845907211304e-02 -2.886011898517608643e-01 4.532212018966674805e-02 4.682820290327072144e-02
2.660501189529895782e-02 -1.957656592130661011e-01 2.457231655716896057e-02 -7.582054287195205688e-02 -1.657683700323104858e-01 2.963310480117797852e-01 -1.756974607706069946e-01 -1.269255131483078003e-01 -7.499343156814575195e-02 -1.643454432487487793e-01 -4.031862616539001465e-01 -2.437258809804916382e-01 -8.895343542098999023e-02 -1.015668734908103943e-01 4.982066899538040161e-02 1.018444150686264038e-01 -1.371642667800188065e-02 -4.319500029087066650e-01 -2.256201021373271942e-02 -7.052347064018249512e-02 1.255147252231836319e-02 -1.998123377561569214e-01 1.469781547784805298e-01 4.713293537497520447e-02 -1.527665555477142334e-01 -1.797864139080047607e-01 3.698456585407257080e-01 9.377440810203552246e-02 -9.701103717088699341e-02 1.519141495227813721e-01 1.086328625679016113e-01 7.055722922086715698e-02
3.574864566326141357e-01 1.870128214359283447e-01 -1.388943642377853394e-01 1.621015816926956177e-01 -6.670369952917098999e-02 -4.099757876247167587e-03 -2.578709423542022705e-01 -3.822414437308907509e-03 6.551386415958404541e-02 -3.981315344572067261e-02 -3.657035231590270996e-01 -3.155490756034851074e-02 -7.362867146730422974e-02 7.294095307588577271e-02 4.176396131515502930e-02 2.197970002889633179e-01 -1.227350160479545593e-02 -4.522392451763153076e-01 1.346636861562728882e-01 9.307062625885009766e-02 -9.867858141660690308e-02 -1.807622313499450684e-01 1.121597141027450562e-01 5.472077056765556335e-02 -3.617756813764572144e-02 1.363267898559570312e-01 1.107915788888931274e-01 -1.333928555250167847e-01 8.438735455274581909e-02 -3.579714596271514893e-01 2.061495035886764526e-01 4.577663168311119080e-02
9.907083958387374878e-02 -2.277720868587493896e-01 -4.139055963605642319e-03 -6.192198954522609711e-03 -1.013100985437631607e-02 1.879542768001556396e-01 8.485098369419574738e-03 -2.137926220893859863e-01 7.911507785320281982e-02 -3.647207319736480713e-01 -2.221723496913909912e-01 4.529096186161041260e-03 1.499305963516235352e-01 -4.681304991245269775e-01 2.396660298109054565e-01 1.316395252943038940e-01 1.699759662151336670e-01 -1.537622064352035522e-01 1.933300495147705078e-01 -3.824684768915176392e-02 -4.958546534180641174e-02 -2.420688718557357788e-01 -1.572301834821701050e-01 9.147575125098228455e-03 1.594293713569641113e-01 -7.880279421806335449e-02 1.888269037008285522e-01 -1.654270142316818237e-01 7.055418193340301514e-02 3.010510699823498726e-03 -1.818951815366744995e-01 2.050067782402038574e-01
-4.263403639197349548e-02 8.321996778249740601e-02 -1.990783959627151489e-01 -2.426449358463287354e-01 5.410998687148094177e-02 2.520480751991271973e-01 -1.062674727290868759e-02 1.791302859783172607e-02 -8.774367161095142365e-03 -1.998223513364791870e-01 -1.616094559431076050e-01 -2.765371836721897125e-02 2.030944228172302246e-01 1.628932058811187744e-01 2.832210361957550049e-01 2.380786463618278503e-02 3.013222813606262207e-01 -2.320794165134429932e-01 5.534716248512268066e-01 -3.238442540168762207e-02 -3.038730844855308533e-02 4.446929786354303360e-03 1.371646765619516373e-02 -1.095102503895759583e-01 4.832971468567848206e-02 -1.430438309907913208e-01 6.984671950340270996e-02 -1.553739607334136963e-01 1.805941164493560791e-01 -1.887987554073333740e-01 1.073630079627037048e-01 -1.168128252029418945e-01
1.446497626602649689e-03 1.147463992238044739e-01 1.993199139833450317e-01 1.896148896776139736e-03 -1.515668183565139771e-01 8.850182592868804932e-02 -1.744994223117828369e-01 -3.360302448272705078e-01 8.710342645645141602e-02 9.209228307008743286e-02 -4.457691907882690430e-01 -2.604489028453826904e-02 5.906374379992485046e-02 -2.625433504581451416e-01 1.571206748485565186e-01 -2.596208155155181885e-01 2.879826128482818604e-01 -8.721046149730682373e-02 3.204838633537292480e-01 9.776868671178817749e-02 2.914831601083278656e-02 -1.315239518880844116e-01 -5.834284797310829163e-02 7.322756946086883545e-02 -1.309469193220138550e-01 3.038215339183807373e-01 2.092060595750808716e-01 -1.620160415768623352e-02 3.108961321413516998e-02 -7.389661669731140137e-02 5.578441917896270752e-02 -1.476134173572063446e-02
-1.662450283765792847e-01 -1.844854503870010376e-01 -6.299388408660888672e-02 -8.389714360237121582e-02 4.506949335336685181e-02 1.690109372138977051e-01 -1.290972530841827393e-01 -4.204235374927520752e-01 -1.291890442371368408e-01 6.744783371686935425e-02 3.087612858507782221e-04 9.476401656866073608e-02 -1.317872852087020874e-01 -9.639565646648406982e-02 -4.648212343454360962e-02 -2.615960538387298584e-01 3.003119230270385742e-01 -2.433286607265472412e-01 2.410989254713058472e-01 2.631375789642333984e-01 -1.288435310125350952e-01 4.402521997690200806e-02 -6.321918219327926636e-02 -1.016717217862606049e-02 -6.914404034614562988e-02 2.016003876924514771e-01 1.556644439697265625e-01 -1.487084664404392242e-02 2.963384389877319336e-01 -2.875925898551940918e-01 1.635696887969970703e-01 -9.627112746238708496e-02
8.433837443590164185e-02 1.528736501932144165e-01 2.575831115245819092e-01 -9.649233520030975342e-02 1.686149835586547852e-01 1.781614571809768677e-01 -7.869295775890350342e-02 -8.115446195006370544e-03 -2.098841965198516846e-01 -6.932777166366577148e-02 -2.842550277709960938e-01 1.326030492782592773e-01 4.060726612806320190e-02 -1.544024795293807983e-01 6.368882209062576294e-02 -3.027002699673175812e-02 1.359791494905948639e-02 -2.821629047393798828e-01 3.483094274997711182e-01 -6.849560141563415527e-02 -2.615939378738403320e-01 6.377353519201278687e-02 -6.527049839496612549e-02 -1.578131020069122314e-01 -9.478380531072616577e-02 2.989041805267333984e-01 3.642573356628417969e-01 4.052016511559486389e-02 -4.808682948350906372e-02 -1.577211022377014160e-01 1.820335388183593750e-01 -2.219662666320800781e-01
3.300815522670745850e-01 -7.991969585418701172e-02 7.604357600212097168e-02 6.342566013336181641e-02 -2.801899313926696777e-01 2.755374908447265625e-01 -6.840331852436065674e-02 4.799008369445800781e-02 -2.192233875393867493e-02 -2.607333660125732422e-01 -1.106168106198310852e-01 1.048024073243141174e-01 -4.055149108171463013e-02 -2.196115553379058838e-01 1.505168229341506958e-01 -9.594788402318954468e-02 -7.325015217065811157e-02 -1.560553163290023804e-01 2.406815439462661743e-01 7.204050570726394653e-02 1.572782397270202637e-01 -1.963035911321640015e-01 -2.038612961769104004e-01 -2.349156513810157776e-02 -8.236037194728851318e-02 -3.549887239933013916e-01 -1.677200943231582642e-02 6.814181804656982422e-02 2.118690758943557739e-01 -1.832403838634490967e-01 -3.444687724113464355e-01 -8.341970294713973999e-02
1.529428958892822266e-01 -1.082816869020462036e-01 6.101191788911819458e-02 9.211228787899017334e-02 -3.574460372328758240e-02 5.748801305890083313e-02 6.859578192234039307e-02 -7.861293852329254150e-02 -5.671970918774604797e-02 -1.409429609775543213e-01 -3.956015706062316895e-01 -1.115169674158096313e-01 2.232241630554199219e-01 -1.910503506660461426e-01 3.314025104045867920e-01 5.931238178163766861e-03 1.142174564301967621e-02 -2.496966347098350525e-02 2.205316424369812012e-01 -1.790974736213684082e-01 -5.353295709937810898e-03 -8.749994635581970215e-02 -2.497811466455459595e-01 -9.824702888727188110e-02 -3.646843731403350830e-01 -2.814851701259613037e-01 3.318001702427864075e-02 -2.057243585586547852e-01 2.801299393177032471e-01 -2.124329954385757446e-01 -9.166958183050155640e-02 -1.224315445870161057e-02
-8.011275529861450195e-02 -1.294108182191848755e-01 -1.713231950998306274e-01 -1.138009652495384216e-01 6.973855197429656982e-02 2.439917474985122681e-01 -3.690717369318008423e-02 -2.314820140600204468e-02 -2.907623052597045898e-01 6.054524332284927368e-02 -2.202821522951126099e-01 1.811131089925765991e-01 -1.578683406114578247e-01 -1.964043080806732178e-01 2.990683540701866150e-02 -7.219695299863815308e-02 2.073482722043991089e-01 -3.143759071826934814e-01 1.915261298418045044e-01 4.717115461826324463e-01 -8.839450031518936157e-02 1.144798845052719116e-01 -7.902045547962188721e-02 -1.905571296811103821e-02 5.038224160671234131e-03 2.487632036209106445e-01 2.600619196891784668e-01 -2.941139601171016693e-02 1.510284692049026489e-01 -7.114363461732864380e-02 -5.254058539867401123e-02 1.987890601158142090e-01
2.857787311077117920e-01 -1.206786856055259705e-01 -8.607110939919948578e-03 -1.021495461463928223e-01 -2.255305498838424683e-01 3.700911998748779297e-01 -1.062027588486671448e-01 -1.487087756395339966e-01 7.165528833866119385e-02 -2.530160546302795410e-01 5.237548146396875381e-03 5.282525718212127686e-02 -1.369385868310928345e-01 -2.304443120956420898e-01 1.487444788217544556e-01 -2.062604390084743500e-02 -1.239076033234596252e-01 -1.842463761568069458e-01 2.709983587265014648e-01 1.962457001209259033e-01 2.162620797753334045e-02 9.851443581283092499e-03 -2.054474204778671265e-01 -8.770559728145599365e-02 2.298392504453659058e-01 -2.890993952751159668e-01 2.297047292813658714e-03 1.357129067182540894e-01 1.702147871255874634e-01 -1.491791754961013794e-01 -2.348449826240539551e-01 -1.809186339378356934e-01
3.833642974495887756e-02 -1.234235912561416626e-01 8.664306253194808960e-02 2.408675402402877808e-01 -2.047230750322341919e-01 7.314301282167434692e-02 4.089862108230590820e-02 -5.064731836318969727e-02 -1.007199883460998535e-01 -5.031754449009895325e-02 2.913114242255687714e-02 1.669993996620178223e-01 -1.560088098049163818e-01 1.009389013051986694e-01 -1.309188269078731537e-02 1.500883102416992188e-01 1.410756707191467285e-01 -2.867963612079620361e-01 3.326830863952636719e-01 -1.153447180986404419e-01 -3.143716454505920410e-01 7.373577356338500977e-02 -4.357837736606597900e-01 -1.298382431268692017e-01 -2.533707320690155029e-01 1.021150648593902588e-01 2.060549855232238770e-01 -5.921543762087821960e-02 2.251626700162887573e-01 -1.343280822038650513e-01 8.519186824560165405e-02 -1.840543746948242188e-01
1.495936699211597443e-02 1.509314123541116714e-02 -5.353138968348503113e-02 -2.359998673200607300e-01 -5.511062592267990112e-02 2.274926453828811646e-01 -3.849796652793884277e-01 -5.300474731484428048e-05 3.023900389671325684e-01 -3.676638007164001465e-01 -1.399914026260375977e-01 -1.145400777459144592e-01 1.466286554932594299e-02 -5.605113133788108826e-02 -1.565748751163482666e-01 1.266992241144180298e-01 -8.493990451097488403e-02 -2.036829739809036255e-01 3.315040171146392822e-01 -8.052382618188858032e-02 8.715394139289855957e-02 1.106790453195571899e-02 2.375307679176330566e-02 -2.199864685535430908e-01 -2.437479048967361450e-01 -9.533824771642684937e-02 2.248537391424179077e-01 -2.331288158893585205e-01 1.625857651233673096e-01 -1.733834482729434967e-02 -7.056605070829391479e-02 -8.858172595500946045e-02
1.783653944730758667e-01 9.147768467664718628e-02 -3.042776286602020264e-01 1.132112741470336914e-01 -1.958740651607513428e-01 4.847023189067840576e-01 -8.615005761384963989e-03 -4.012576863169670105e-02 1.583984121680259705e-02 -1.159246191382408142e-01 -2.032343596220016479e-01 1.509095430374145508e-01 -1.455712877213954926e-02 -3.049651682376861572e-01 1.055978834629058838e-01 3.338662683963775635e-01 8.001538366079330444e-02 -1.755551248788833618e-01 -1.722242869436740875e-02 4.215370118618011475e-02 1.284506320953369141e-01 2.425145953893661499e-01 5.991209670901298523e-02 -2.899855747818946838e-02 -9.360012412071228027e-02 1.767349541187286377e-01 1.832160949707031250e-01 -1.959803141653537750e-02 -1.734348386526107788e-01 -2.124941945075988770e-01 -3.497595340013504028e-02 -1.280008852481842041e-01
1.637529432773590088e-01 1.003812327980995178e-01 -1.479643881320953369e-01 8.433574810624122620e-03 -1.600024476647377014e-02 7.407995313405990601e-02 -1.569713093340396881e-02 -1.160812079906463623e-01 1.410543918609619141e-01 -1.918016374111175537e-01 -2.986692786216735840e-01 1.873309165239334106e-01 -3.473807573318481445e-01 1.391866654157638550e-01 4.612112939357757568e-01 -1.143327802419662476e-01 1.238810047507286072e-01 -3.179500997066497803e-01 2.233672440052032471e-01 1.469687074422836304e-01 8.761074393987655640e-02 -2.241510525345802307e-02 1.317871212959289551e-01 -9.679773822426795959e-03 -1.118973046541213989e-01 4.097705334424972534e-02 2.284872680902481079e-01 -2.950557880103588104e-02 2.756046950817108154e-01 -1.333348155021667480e-01 -5.360013339668512344e-03 1.584878191351890564e-02
1.994415074586868286e-01 -1.458407044410705566e-01 -1.854642331600189209e-01 6.365930289030075073e-02 1.277288049459457397e-01 2.421956658363342285e-01 -4.314500093460083008e-02 -4.324270784854888916e-01 -2.850199937820434570e-01 -1.700497418642044067e-02 -8.380051003769040108e-04 1.400795113295316696e-02 2.120230793952941895e-01 3.057982213795185089e-02 4.576482251286506653e-02 1.344256103038787842e-01 -1.930681616067886353e-01 -3.267388045787811279e-01 2.321372479200363159e-01 -1.274559199810028076e-01 -1.054267212748527527e-01 -1.741308905184268951e-02 -9.526713937520980835e-02 -9.801794588565826416e-02 -7.104534655809402466e-02 8.404453843832015991e-02 4.113899171352386475e-02 -6.869830191135406494e-02 8.540053665637969971e-02 -2.420094907283782959e-01 -3.617802560329437256e-01 -1.713556200265884399e-01
1.381463557481765747e-01 -1.441317945718765259e-01 1.317010819911956787e-01 -1.563307270407676697e-02 -4.119268432259559631e-02 4.332893788814544678e-01 -2.789613604545593262e-01 -1.676959395408630371e-01 3.677911460399627686e-01 -2.642127275466918945e-01 1.025013104081153870e-01 -1.127312928438186646e-01 -8.277481049299240112e-02 -1.489357054233551025e-01 9.598762542009353638e-02 1.962932944297790527e-01 1.107592880725860596e-01 -1.134027317166328430e-01 3.541200980544090271e-02 -5.709133669734001160e-02 -1.492539495229721069e-01 -1.511088758707046509e-01 -1.523988246917724609e-01 1.724590510129928589e-01 -2.737929821014404297e-01 -9.761180728673934937e-02 2.143271863460540771e-01 -1.291474848985671997e-01 1.363444626331329346e-01 -1.303167939186096191e-01 -9.465564787387847900e-02 -1.508153080940246582e-01
3.488859906792640686e-02 -1.077292021363973618e-02 -4.844110831618309021e-02 -2.655298635363578796e-02 -2.526893019676208496e-01 1.968986988067626953e-01 -4.643679559230804443e-01 -7.957807742059230804e-03 -1.198843121528625488e-01 1.271841377019882202e-01 -1.365450024604797363e-01 -6.454578042030334473e-02 -6.400321424007415771e-02 -2.231426723301410675e-02 1.577761322259902954e-01 -1.206100210547447205e-01 4.278537258505821228e-02 -2.723886072635650635e-01 4.676608443260192871e-01 4.805841296911239624e-02 5.836495757102966309e-02 -5.939666181802749634e-02 -1.573649495840072632e-01 2.558416724205017090e-01 -2.525398507714271545e-02 -2.650446891784667969e-01 8.928371965885162354e-02 -4.737574607133865356e-02 7.141303271055221558e-02 4.756446578539907932e-04 -3.091306798160076141e-02 -3.139211833477020264e-01
1.238855645060539246e-01 -8.994187414646148682e-02 -1.001731231808662415e-01 2.438942342996597290e-01 -6.134912744164466858e-02 1.973086148500442505e-01 -1.533162146806716919e-01 -3.035016059875488281e-01 3.484839797019958496e-01 -3.157847821712493896e-01 -1.726553589105606079e-02 -9.367888420820236206e-02 2.847246266901493073e-02 -1.005529239773750305e-01 1.195375099778175354e-01 -7.265181094408035278e-02 5.764403939247131348e-02 -2.286611795425415039e-01 1.742386221885681152e-01 1.778885535895824432e-02 -1.431339234113693237e-01 6.816000491380691528e-02 -2.874552011489868164e-01 2.217932641506195068e-01 -1.676545143127441406e-01 -2.280808091163635254e-01 2.144396901130676270e-01 -2.183419466018676758e-01 -5.666040256619453430e-02 -6.867544353008270264e-02 -1.714593470096588135e-01 1.834519207477569580e-01
9.004610031843185425e-02 1.497654765844345093e-01 8.886671811342239380e-02 1.001983284950256348e-01 3.045630827546119690e-02 2.161457538604736328e-01 -2.280144393444061279e-01 1.246014535427093506e-01 -1.950292140245437622e-01 -3.316727280616760254e-01 -2.683231532573699951e-01 1.116355434060096741e-01 1.943854382261633873e-03 -1.037149596959352493e-02 6.354400515556335449e-02 2.573510110378265381e-01 1.735489368438720703e-01 -1.666481643915176392e-01 2.839111089706420898e-01 2.830882370471954346e-02 1.846028957515954971e-03 -2.431360930204391479e-01 -2.983731627464294434e-01 -2.182365655899047852e-01 2.541370689868927002e-02 2.406327128410339355e-01 1.010763198137283325e-01 2.548722624778747559e-01 6.074917688965797424e-02 -1.769818812608718872e-01 1.692611426115036011e-01 3.196985647082328796e-02
-3.071788512170314789e-02 -1.173809617757797241e-01 -1.961707919836044312e-01 -9.777255356311798096e-02 -6.186126172542572021e-02 4.160992205142974854e-01 -1.158057153224945068e-02 1.133602708578109741e-01 -6.346754729747772217e-02 -3.032978177070617676e-01 -2.193021178245544434e-01 -1.531716138124465942e-01 3.089011609554290771e-01 1.911274939775466919e-01 2.097232937812805176e-01 1.669224537909030914e-02 3.789016008377075195e-01 -3.025500774383544922e-01 2.602448463439941406e-01 -3.547540400177240372e-03 -1.368800848722457886e-01 -2.116785384714603424e-02 -7.111228257417678833e-02 -8.643134497106075287e-03 -1.520446836948394775e-01 -1.359342411160469055e-02 7.122655212879180908e-02 -6.690016388893127441e-02 1.748313307762145996e-01 -1.123881489038467407e-01 9.751874953508377075e-03 -1.409680489450693130e-02
-3.315261751413345337e-02 2.945941984653472900e-01 8.940210938453674316e-02 1.874054819345474243e-01 -1.507170200347900391e-01 1.994322985410690308e-01 -5.559214949607849121e-02 -2.651615142822265625e-01 9.577807039022445679e-02 7.902514189481735229e-03 -2.248904556035995483e-01 1.569260209798812866e-01 2.234404385089874268e-01 -1.156506910920143127e-01 2.837226539850234985e-02 6.582207977771759033e-02 1.028758957982063293e-01 -3.011878132820129395e-01 3.088345825672149658e-01 4.135433211922645569e-02 1.127685159444808960e-01 2.004238963127136230e-02 -2.531061172485351562e-01 -1.865908876061439514e-02 -4.776425659656524658e-02 -1.424447447061538696e-02 3.863412130158394575e-04 2.919276952743530273e-01 6.016536429524421692e-02 -3.215315565466880798e-02 -2.642482519149780273e-01 -3.770054876804351807e-01
-1.664489656686782837e-01 7.634580880403518677e-02 1.516719162464141846e-01 1.142078787088394165e-01 -2.090198993682861328e-01 1.580024361610412598e-01 -1.997042149305343628e-01 -6.742534786462783813e-02 -4.887736961245536804e-02 -1.484734266996383667e-01 -1.595102399587631226e-01 2.802385985851287842e-01 1.084893643856048584e-01 -9.255972504615783691e-02 5.519061908125877380e-02 1.844393648207187653e-02 2.563667483627796173e-02 -2.259311825037002563e-01 3.585217595100402832e-01 3.214697539806365967e-01 -1.701793223619461060e-01 -1.741312444210052490e-02 -3.650418519973754883e-01 3.457763418555259705e-02 -2.244781851768493652e-01 -1.366189122200012207e-01 1.397971361875534058e-01 1.248436644673347473e-01 1.399591565132141113e-01 1.194487065076828003e-01 -2.591195702552795410e-01 -1.127846315503120422e-01
-1.208559349179267883e-01 1.026635840535163879e-01 -2.013530582189559937e-01 -7.390914112329483032e-02 2.092603594064712524e-01 6.949955224990844727e-02 -1.578869484364986420e-02 -1.426959633827209473e-01 -4.039095342159271240e-02 -1.504515260457992554e-01 -2.844833135604858398e-01 7.985356263816356659e-03 -3.691428154706954956e-02 -1.357743144035339355e-01 1.435613334178924561e-01 -2.046007961034774780e-01 1.857523173093795776e-01 -1.432395428419113159e-01 1.132338792085647583e-01 3.894582986831665039e-01 3.517469391226768494e-02 2.010169178247451782e-01 -2.420202046632766724e-01 4.719134792685508728e-02 -2.898622155189514160e-01 4.377864301204681396e-02 1.521591246128082275e-01 1.928610354661941528e-02 -1.449998095631599426e-02 -4.437699317932128906e-01 1.996795684099197388e-01 6.037145853042602539e-02
-5.799612030386924744e-02 1.289429366588592529e-01 -2.504925727844238281e-01 7.352267950773239136e-02 1.522076427936553955e-01 4.309435486793518066e-01 1.298278123140335083e-01 -2.525860667228698730e-01 7.553721964359283447e-02 -2.974479496479034424e-01 -1.466219574213027954e-01 -1.133058592677116394e-01 -1.524833030998706818e-02 -9.771987795829772949e-02 -8.321414887905120850e-02 3.236637264490127563e-02 7.927179336547851562e-02 -2.455443739891052246e-01 2.072611749172210693e-01 -5.949275568127632141e-02 -2.025205641984939575e-01 -2.825173735618591309e-01 -1.791954487562179565e-01 -1.368734389543533325e-01 9.505984187126159668e-02 -1.703417897224426270e-01 2.115790992975234985e-01 -3.215007185935974121e-01 4.257534816861152649e-02 1.966677606105804443e-02 -3.446339815855026245e-02 -4.165706783533096313e-02
7.919146865606307983e-02 -1.264724582433700562e-01 3.926854953169822693e-02 1.277136206626892090e-01 -5.441969633102416992e-02 4.994561374187469482e-01 -3.596365749835968018e-01 -1.914519220590591431e-01 1.155204232782125473e-02 -3.518859744071960449e-01 -1.447626762092113495e-02 -1.312159001827239990e-01 -8.516274392604827881e-02 -3.090510964393615723e-01 1.425084322690963745e-01 7.981188595294952393e-03 2.033283561468124390e-01 -6.052518635988235474e-02 4.036098718643188477e-02 6.902372837066650391e-02 -4.791739955544471741e-02 -6.661916524171829224e-02 -1.664077490568161011e-01 7.634104788303375244e-02 -1.941742002964019775e-01 6.289687007665634155e-03 2.727058827877044678e-01 1.095494441688060760e-02 1.791150271892547607e-01 1.161202862858772278e-01 -1.555632799863815308e-01 5.742923542857170105e-02
2.035810649394989014e-01 -5.051920562982559204e-02 -2.981385961174964905e-02 7.795599848031997681e-02 5.122816935181617737e-02 3.778894245624542236e-01 3.151318430900573730e-02 -5.178721155971288681e-03 2.456113509833812714e-02 -4.077381491661071777e-01 -2.689963579177856445e-01 1.164424866437911987e-01 -1.317291287705302238e-03 -3.281530141830444336e-01 -6.631085276603698730e-02 -2.927305363118648529e-02 -2.624926157295703888e-02 -9.677312523126602173e-02 7.039868086576461792e-02 2.622961401939392090e-01 -6.088209524750709534e-02 1.526186615228652954e-01 -2.784969806671142578e-01 5.807574372738599777e-03 2.580142319202423096e-01 6.866722553968429565e-02 1.597931385040283203e-01 3.448077142238616943e-01 1.251112818717956543e-01 -5.020919069647789001e-02 2.018543519079685211e-02 -1.190951913595199585e-01
-4.950955882668495178e-02 -1.265105605125427246e-02 -1.511584967374801636e-01 1.005065441131591797e-02 -1.308732628822326660e-01 -2.156491205096244812e-02 -9.080686420202255249e-02 -1.133364140987396240e-01 -1.129308268427848816e-01 -3.530922532081604004e-01 -2.486777454614639282e-01 -1.897098124027252197e-01 9.292466193437576294e-02 -2.828140556812286377e-01 4.144697487354278564e-01 1.688129156827926636e-01 2.431490123271942139e-01 -4.638841450214385986e-01 6.376589834690093994e-02 1.055696047842502594e-02 -8.755756914615631104e-02 -1.533575206995010376e-01 -6.146471574902534485e-02 -9.495571255683898926e-02 -3.246748074889183044e-02 1.148118972778320312e-01 1.773689985275268555e-01 -9.383654594421386719e-02 7.251836359500885010e-02 1.216094382107257843e-02 9.758172673173248768e-04 1.709367185831069946e-01
7.161780446767807007e-02 -1.294265091419219971e-01 -1.410544216632843018e-01 -1.722734607756137848e-02 -2.295352071523666382e-01 2.042277008295059204e-01 3.663419187068939209e-02 -3.811375703662633896e-03 6.994631886482238770e-02 1.809776276350021362e-01 -2.542389631271362305e-01 2.248114943504333496e-01 -2.335363179445266724e-01 -6.948836892843246460e-02 -5.309990048408508301e-02 -1.887819916009902954e-01 3.324700519442558289e-02 -1.001945063471794128e-01 2.751094996929168701e-01 3.325844407081604004e-01 -1.269115507602691650e-01 -1.184949651360511780e-01 -7.508378475904464722e-02 -1.926221698522567749e-02 -3.017578721046447754e-01 3.758518695831298828e-01 7.443911582231521606e-02 -1.216282248497009277e-01 1.704758703708648682e-01 -2.746978402137756348e-01 1.423396915197372437e-01 -2.210359647870063782e-02
3.206045627593994141e-01 -1.305232197046279907e-01 3.057111753150820732e-03 -4.821909591555595398e-02 -2.015958540141582489e-02 -1.063985452055931091e-01 2.354168333113193512e-03 -5.306312441825866699e-02 -2.687840461730957031e-01 -1.047444939613342285e-01 -9.328109212219715118e-03 -8.728657662868499756e-02 -1.889166086912155151e-01 -2.284145951271057129e-01 3.090298473834991455e-01 -4.890312254428863525e-02 7.302969694137573242e-02 -2.315126210451126099e-01 2.605442106723785400e-01 3.933690488338470459e-01 4.164621978998184204e-02 -6.562188267707824707e-02 -2.084283977746963501e-01 -1.501264423131942749e-01 -1.052281484007835388e-01 -9.472522139549255371e-02 3.599402308464050293e-01 -6.670940667390823364e-02 1.868029534816741943e-01 -1.994708031415939331e-01 5.892070382833480835e-02 -2.888354286551475525e-02
2.241423279047012329e-01 1.882358342409133911e-01 -8.402048051357269287e-02 -9.834028780460357666e-02 6.189563497900962830e-02 2.855338454246520996e-01 7.561311125755310059e-02 -1.114982143044471741e-01 2.124681323766708374e-02 -3.111509680747985840e-01 4.873740300536155701e-02 1.102315187454223633e-01 -2.955199480056762695e-01 8.959492668509483337e-03 2.117256075143814087e-02 -1.680574864149093628e-01 1.711615175008773804e-01 -3.243586421012878418e-01 1.894759982824325562e-01 -1.246510371565818787e-01 2.240395694971084595e-01 -5.414400249719619751e-02 1.418769955635070801e-01 -1.138207986950874329e-01 -2.212081998586654663e-01 8.806993067264556885e-02 7.381981611251831055e-02 2.141036689281463623e-01 2.129680477082729340e-02 -4.236242175102233887e-01 -4.082092642784118652e-02 -6.694103777408599854e-02
7.365697622299194336e-02 -8.417676389217376709e-02 1.279322206974029541e-01 5.638288334012031555e-02 -6.914890557527542114e-02 2.004770338535308838e-01 -3.308439850807189941e-01 -8.661460131406784058e-02 1.296544075012207031e-01 -1.675636917352676392e-01 -2.241313308477401733e-01 -2.032222598791122437e-01 9.228903055191040039e-02 -2.140634953975677490e-01 2.782720625400543213e-01 6.329818814992904663e-02 1.455065906047821045e-01 -3.794451057910919189e-01 6.205104663968086243e-02 5.614156275987625122e-02 -6.601057201623916626e-02 -3.759167194366455078e-01 -7.978197187185287476e-02 2.270623147487640381e-01 -1.055308990180492401e-02 -5.179156363010406494e-02 3.552133142948150635e-01 -1.218281164765357971e-01 9.002825617790222168e-02 2.018744871020317078e-02 -4.140491783618927002e-02 6.341058760881423950e-02
2.105274796485900879e-01 -1.312016099691390991e-01 -1.303680688142776489e-01 6.550978869199752808e-02 -4.548909142613410950e-02 -4.907041438855230808e-04 4.023938998579978943e-02 -2.270585596561431885e-01 -3.743723407387733459e-02 5.037784203886985779e-02 -2.490509152412414551e-01 1.228319257497787476e-01 -1.287973374128341675e-01 -3.823922201991081238e-02 1.249091401696205139e-01 -2.108606509864330292e-02 5.811158195137977600e-02 -3.883849680423736572e-01 2.898416817188262939e-01 3.573268055915832520e-01 2.029959559440612793e-01 -1.048180535435676575e-01 -1.044158712029457092e-01 -1.264875829219818115e-01 3.315613791346549988e-02 1.217562183737754822e-01 2.459736764430999756e-01 -4.013074636459350586e-01 1.924822665750980377e-02 2.456865645945072174e-02 2.390378266572952271e-01 7.865751534700393677e-02
-2.724510431289672852e-01 2.016754075884819031e-02 -1.452094763517379761e-01 2.484656870365142822e-01 6.728535890579223633e-02 1.275526285171508789e-01 -1.887534260749816895e-01 -1.327960789203643799e-01 7.008333504199981689e-02 1.343639660626649857e-02 -9.716666489839553833e-02 2.385954260826110840e-01 3.275142610073089600e-02 -1.495349556207656860e-01 -6.851531565189361572e-02 1.268902271986007690e-01 8.910092525184154510e-03 -3.667386770248413086e-01 2.582567930221557617e-01 2.392163872718811035e-01 -9.931753389537334442e-03 1.682883948087692261e-01 -1.900892853736877441e-01 -2.024011164903640747e-01 -2.092001885175704956e-01 -2.743139564990997314e-01 8.080895990133285522e-02 2.198515385389328003e-01 3.312767744064331055e-01 -3.992657735943794250e-02 -4.650093987584114075e-02 -3.737932816147804260e-02
-1.264869123697280884e-01 -1.569016128778457642e-01 -1.728761792182922363e-01 -1.891522407531738281e-01 1.409199237823486328e-01 2.162678688764572144e-01 -1.634425818920135498e-01 -8.943133801221847534e-02 -2.744140625000000000e-01 -1.956918239593505859e-01 -1.739520728588104248e-01 6.020123139023780823e-02 1.007205620408058167e-01 -4.848538711667060852e-02 2.522620372474193573e-02 1.108310185372829437e-02 4.082427024841308594e-01 -2.349075078964233398e-01 2.038195580244064331e-01 9.297614917159080505e-03 2.127620577812194824e-01 -2.316544204950332642e-02 -1.627388447523117065e-01 1.620872318744659424e-01 -5.132556334137916565e-02 3.605018556118011475e-02 2.258904725313186646e-01 5.217446014285087585e-02 5.231327563524246216e-02 -3.370633423328399658e-01 3.082027435302734375e-01 -2.423124946653842926e-02
2.230307608842849731e-01 -6.253060698509216309e-02 -1.918224096298217773e-01 3.100281655788421631e-01 1.576560884714126587e-01 3.273343741893768311e-01 -8.844238519668579102e-02 1.504467334598302841e-02 -2.200105637311935425e-01 2.293131351470947266e-01 9.919485449790954590e-02 1.293487697839736938e-01 4.173002392053604126e-02 7.511905580759048462e-02 1.519664227962493896e-01 1.583101227879524231e-02 1.656641364097595215e-01 -4.295037686824798584e-01 2.490150183439254761e-01 -6.770052015781402588e-02 -2.493090629577636719e-01 -4.331418871879577637e-02 -4.783010482788085938e-02 -1.147322505712509155e-01 -7.649795711040496826e-02 -8.715140819549560547e-02 2.959409952163696289e-01 -1.156506314873695374e-01 1.412313990294933319e-02 -2.925218269228935242e-02 4.186719655990600586e-02 -1.997252106666564941e-01
2.789468765258789062e-01 -2.068347632884979248e-01 1.148378923535346985e-01 -1.979378908872604370e-01 3.557087481021881104e-02 -2.417344227433204651e-02 -3.213515877723693848e-01 -6.482069194316864014e-02 5.222386494278907776e-02 -5.908711254596710205e-02 -3.226211071014404297e-01 1.255522519350051880e-01 -2.340009808540344238e-01 -1.153907254338264465e-01 1.997734010219573975e-01 -1.570471227169036865e-01 -7.092855125665664673e-02 -1.867120265960693359e-01 3.316140472888946533e-01 -7.879547774791717529e-02 7.767550647258758545e-02 7.865466177463531494e-02 -2.854116857051849365e-01 1.967339403927326202e-02 -1.574344933032989502e-01 2.843535132706165314e-02 -3.381203487515449524e-02 -3.378173112869262695e-01 6.871231645345687866e-02 -2.400988787412643433e-01 6.572163663804531097e-03 7.487332075834274292e-02
1.062382385134696960e-01 8.990932255983352661e-02 8.655489981174468994e-02 2.866604924201965332e-01 -1.754663437604904175e-01 -1.513770669698715210e-01 -2.201668620109558105e-01 -2.062131613492965698e-01 1.496007889509201050e-01 -2.450484782457351685e-01 -2.828278541564941406e-01 9.441780298948287964e-02 -6.481991708278656006e-02 -3.284673094749450684e-01 9.670627862215042114e-02 8.228486776351928711e-02 2.484065741300582886e-01 -2.955999076366424561e-01 2.812702059745788574e-01 -7.178515940904617310e-02 -3.660326451063156128e-02 -9.124711155891418457e-02 -9.606388211250305176e-02 -1.200221180915832520e-01 2.477092668414115906e-02 1.323815435171127319e-02 9.037288278341293335e-02 -7.888308912515640259e-02 1.640747636556625366e-01 -2.060965150594711304e-01 2.896937131881713867e-01 1.075372248888015747e-01
2.018416374921798706e-01 8.951097726821899414e-03 -5.232619494199752808e-02 -1.528966724872589111e-01 2.980271354317665100e-02 1.307703107595443726e-01 -3.802142441272735596e-01 -1.655382066965103149e-01 2.058868855237960815e-01 5.971147492527961731e-02 -8.801838010549545288e-02 -4.558940231800079346e-01 -1.455571204423904419e-01 4.419819638133049011e-02 3.189028501510620117e-01 -2.254683673381805420e-01 -1.200890764594078064e-01 -4.198811054229736328e-01 1.627237945795059204e-01 -1.105755195021629333e-02 2.106393501162528992e-02 1.101426556706428528e-01 -8.911614120006561279e-02 1.563724828884005547e-03 1.583085209131240845e-02 -3.594931587576866150e-02 1.986319422721862793e-01 -8.661765605211257935e-02 3.548917546868324280e-02 -6.776892393827438354e-02 2.880303934216499329e-02 -1.134404316544532776e-01
5.989252123981714249e-03 8.926003426313400269e-02 -1.986316293478012085e-01 -2.793212234973907471e-01 -8.898851275444030762e-02 1.052473708987236023e-01 -1.233443468809127808e-01 -2.742852270603179932e-01 1.292943507432937622e-01 9.850195050239562988e-02 -2.102956175804138184e-01 -7.388372719287872314e-02 -1.783895790576934814e-01 -5.203300714492797852e-02 3.511718809604644775e-01 -2.754383161664009094e-02 8.212483674287796021e-02 -1.356500089168548584e-01 3.546232879161834717e-01 3.583135604858398438e-01 1.501436531543731689e-01 -2.083294093608856201e-01 -3.974086418747901917e-02 1.385385543107986450e-01 -1.662328392267227173e-01 -1.151314750313758850e-01 2.018337994813919067e-01 -2.484332025051116943e-02 1.299464702606201172e-01 -1.854740232229232788e-01 -3.624400869011878967e-02 -1.717998534440994263e-01
1.426159292459487915e-01 1.403309702873229980e-01 3.707788710016757250e-04 1.607264131307601929e-01 5.425396561622619629e-02 2.762977182865142822e-01 4.557524621486663818e-02 -8.439920842647552490e-02 2.697799205780029297e-01 -1.773530244827270508e-01 -1.092194989323616028e-01 3.299978375434875488e-01 -1.271750926971435547e-01 -2.339234948158264160e-01 5.369035527110099792e-02 -9.753512591123580933e-02 4.894161596894264221e-02 -1.497858762741088867e-01 5.737018212676048279e-02 -2.045479267835617065e-01 6.591746211051940918e-02 2.016627490520477295e-01 -6.697346270084381104e-02 -9.204144030809402466e-02 -3.462360799312591553e-02 2.243295758962631226e-01 1.585735529661178589e-01 1.660023331642150879e-01 2.929385602474212646e-01 -3.155400156974792480e-01 -1.916904300451278687e-01 -2.881274819374084473e-01
2.345446683466434479e-02 -2.924940288066864014e-01 -1.572567373514175415e-01 2.378786206245422363e-01 6.093955412507057190e-02 5.190864801406860352e-01 -1.023786291480064392e-01 -8.428821712732315063e-02 8.967201411724090576e-02 -8.180826157331466675e-02 -1.291568577289581299e-01 1.144206002354621887e-01 -1.148126870393753052e-01 -2.143926024436950684e-01 1.183045879006385803e-01 -1.271844375878572464e-02 1.027118489146232605e-01 -1.264063268899917603e-01 1.740550845861434937e-01 7.684885058552026749e-03 -2.559501118957996368e-02 -2.289692610502243042e-01 1.906873285770416260e-01 4.429464042186737061e-02 9.438532590866088867e-02 -1.316748857498168945e-01 1.306562125682830811e-01 -1.688575893640518188e-01 4.198215603828430176e-01 2.014392521232366562e-03 -1.574841141700744629e-01 -5.334256216883659363e-02
2.927295863628387451e-01 7.560847699642181396e-02 -9.692147374153137207e-02 -1.518138349056243896e-01 1.773167215287685394e-02 2.220186591148376465e-01 2.108743600547313690e-02 -1.740968376398086548e-01 7.157595455646514893e-02 -1.910333484411239624e-01 -3.477321267127990723e-01 3.293703794479370117e-01 3.915823996067047119e-02 -6.523793190717697144e-02 -2.750902771949768066e-01 -1.193912252783775330e-01 1.229064986109733582e-01 -3.819572925567626953e-01 6.388159841299057007e-02 1.132503990083932877e-02 2.216449975967407227e-01 -5.770744383335113525e-02 1.423836201429367065e-01 3.785162791609764099e-02 9.239061176776885986e-02 -1.040574461221694946e-01 1.968705793842673302e-03 -2.831625342369079590e-01 9.007564187049865723e-02 -2.744248211383819580e-01 2.857296541333198547e-02 7.678626477718353271e-02
3.436110615730285645e-01 -1.383294630795717239e-02 -1.097774654626846313e-01 2.366368621587753296e-01 -7.694213092327117920e-02 2.639755904674530029e-01 1.256981492042541504e-01 9.978595376014709473e-02 -5.805924534797668457e-02 -1.467232555150985718e-01 1.398351341485977173e-01 2.035025209188461304e-01 7.401126623153686523e-02 -1.351658701896667480e-01 -7.821506261825561523e-02 1.342943459749221802e-01 9.232930839061737061e-02 -5.566207170486450195e-01 9.746165573596954346e-02 2.357053756713867188e-01 1.789536625146865845e-01 1.415040791034698486e-01 -6.988663226366043091e-02 -1.590794920921325684e-01 -2.516726255416870117e-01 -1.096261069178581238e-01 -4.492181912064552307e-02 5.516240000724792480e-02 9.686782956123352051e-02 -1.383405923843383789e-01 6.172026321291923523e-02 -1.310247555375099182e-02
1.911483258008956909e-01 2.814219594001770020e-01 -7.336679846048355103e-02 -1.426209509372711182e-01 -1.819816976785659790e-01 1.913804858922958374e-01 -2.319064736366271973e-02 -2.343954443931579590e-01 -1.329926401376724243e-01 -1.299051940441131592e-01 -1.973353922367095947e-01 1.807686090469360352e-01 3.188033401966094971e-01 -9.521806985139846802e-02 8.151827752590179443e-02 1.700286716222763062e-01 -6.040683016180992126e-02 -3.247854411602020264e-01 1.959883123636245728e-01 -1.259536445140838623e-01 8.075901865959167480e-02 5.720402672886848450e-02 3.216115292161703110e-03 -2.230222374200820923e-01 1.079337820410728455e-01 2.815023064613342285e-01 9.023778140544891357e-02 -8.471627533435821533e-02 1.951602101325988770e-01 -3.174577057361602783e-01 2.831403724849224091e-02 -1.097467765212059021e-01
2.974463859573006630e-03 -1.541199833154678345e-01 -6.520260870456695557e-02 1.626088768243789673e-01 5.899585038423538208e-02 -4.756999015808105469e-02 -3.063949989154934883e-03 2.694455720484256744e-02 -6.082373857498168945e-02 -7.324949651956558228e-02 -6.758496910333633423e-02 1.394106894731521606e-01 -1.173820644617080688e-01 -3.382306993007659912e-01 1.837348043918609619e-01 -1.529117524623870850e-01 1.732164919376373291e-01 -3.448902666568756104e-01 1.513888873159885406e-02 -2.375120669603347778e-01 2.460967004299163818e-02 2.533763647079467773e-02 -2.041378021240234375e-01 5.603787675499916077e-02 -2.020733654499053955e-01 1.458402574062347412e-01 1.344406753778457642e-01 -3.224145472049713135e-01 6.134412437677383423e-02 -4.641844630241394043e-01 2.338857352733612061e-01 -1.047073006629943848e-01
2.525206506252288818e-01 2.014442235231399536e-01 5.859702825546264648e-02 1.909701675176620483e-01 7.328356802463531494e-02 7.410211116075515747e-02 -1.033760458230972290e-01 3.255967423319816589e-02 -1.025890409946441650e-01 -2.069876939058303833e-01 -2.661370038986206055e-01 -1.077299788594245911e-01 7.905850186944007874e-03 -8.228138089179992676e-03 -6.790596246719360352e-02 4.567717015743255615e-02 4.608920216560363770e-02 -3.149599134922027588e-01 3.226831555366516113e-01 -1.407445520162582397e-01 6.187761202454566956e-02 -3.166769444942474365e-01 -4.389149844646453857e-01 1.154835820198059082e-01 1.391816139221191406e-01 1.477302163839340210e-01 6.743542850017547607e-02 -1.017130911350250244e-01 3.459720686078071594e-02 -2.344132959842681885e-01 2.038241624832153320e-01 3.712415322661399841e-02
-5.020463839173316956e-02 9.553468227386474609e-02 -3.213747739791870117e-01 -1.360253393650054932e-01 1.917412877082824707e-01 8.346837013959884644e-02 5.677241832017898560e-02 -2.961986064910888672e-01 3.473327681422233582e-02 1.340814679861068726e-01 -3.151711225509643555e-01 -7.500978559255599976e-02 -1.091087982058525085e-01 -1.246803179383277893e-01 1.872994750738143921e-02 2.320141717791557312e-02 3.376146852970123291e-01 -2.787622511386871338e-01 3.504211604595184326e-01 1.515967547893524170e-01 1.526053845882415771e-01 -1.427804827690124512e-01 -1.056266352534294128e-01 1.986208111047744751e-01 -8.398341387510299683e-02 2.717874199151992798e-02 2.251312583684921265e-01 -2.755578421056270599e-02 -1.913793385028839111e-01 -2.107490450143814087e-01 8.482457697391510010e-02 1.321909017860889435e-02
8.894743025302886963e-02 -1.470734179019927979e-01 -7.621894031763076782e-02 2.466154694557189941e-01 1.172442268580198288e-02 3.112196326255798340e-01 -2.476163953542709351e-01 -1.339432001113891602e-01 6.575494259595870972e-02 -1.698906719684600830e-01 -1.558851003646850586e-01 1.112542953342199326e-02 7.474324107170104980e-02 -1.126766949892044067e-01 1.029575094580650330e-01 2.263937145471572876e-01 -2.006638646125793457e-01 -4.855637252330780029e-01 -7.928054034709930420e-02 9.146310389041900635e-03 -5.559553578495979309e-02 -3.378045260906219482e-01 1.230729520320892334e-01 1.899892836809158325e-01 -2.116623893380165100e-02 -2.493394725024700165e-02 -3.028657659888267517e-02 2.372146397829055786e-01 8.455941826105117798e-02 -2.219617813825607300e-01 -9.202285110950469971e-02 1.258414387702941895e-01
2.358141839504241943e-01 -1.032021865248680115e-01 4.855959117412567139e-02 -1.362626552581787109e-01 8.370965719223022461e-02 1.864314228296279907e-01 -9.065892547369003296e-02 -2.982906401157379150e-01 2.020633816719055176e-01 -6.616273522377014160e-02 -1.190677881240844727e-01 2.228586673736572266e-01 -2.886860966682434082e-01 5.515340715646743774e-02 9.640153497457504272e-02 -1.162591278553009033e-01 1.803384907543659210e-02 -4.423111379146575928e-01 2.029665261507034302e-01 -1.676202565431594849e-01 1.354142278432846069e-01 -9.209740906953811646e-02 1.824968308210372925e-02 1.420396417379379272e-01 -1.274127960205078125e-01 8.739793300628662109e-02 9.086935967206954956e-02 1.753379106521606445e-01 6.110985204577445984e-02 -3.995272815227508545e-01 -5.272674560546875000e-02 1.184095963835716248e-01
2.246185541152954102e-01 1.441883146762847900e-01 -1.948733627796173096e-01 1.461594831198453903e-02 6.286246329545974731e-02 1.863270103931427002e-01 -2.391604036092758179e-01 -5.568341910839080811e-02 -4.897416010499000549e-02 -2.156703919172286987e-01 -1.410699486732482910e-01 3.255218863487243652e-01 -2.311354130506515503e-01 -9.085320681333541870e-02 -1.238108277320861816e-01 -2.423930615186691284e-01 -9.254248812794685364e-03 -1.267106533050537109e-01 -5.326083675026893616e-02 1.472272425889968872e-01 -1.400653868913650513e-01 -3.467754721641540527e-01 -2.883626222610473633e-01 4.167720675468444824e-02 -3.387131989002227783e-01 4.524726420640945435e-02 6.602061539888381958e-02 -4.205801710486412048e-02 2.089094743132591248e-02 -6.302106380462646484e-02 1.215308438986539841e-03 -2.972102761268615723e-01
9.459438174962997437e-02 -1.351950466632843018e-01 3.106017597019672394e-02 3.589159622788429260e-02 -1.185531094670295715e-01 3.869259953498840332e-01 7.576728612184524536e-02 1.350847352296113968e-02 -5.547559261322021484e-02 -3.205918371677398682e-01 -1.832100301980972290e-01 -1.579023450613021851e-01 2.202725708484649658e-01 1.070792824029922485e-01 1.998293772339820862e-02 -6.822630017995834351e-02 3.916001021862030029e-01 -1.950121819972991943e-01 3.252165019512176514e-01 1.968963295221328735e-01 -1.178222969174385071e-01 5.562578141689300537e-02 7.770188152790069580e-02 -2.562416791915893555e-01 6.242643669247627258e-02 -7.240246236324310303e-02 2.062902003526687622e-01 -8.505471050739288330e-02 1.190907433629035950e-01 -2.505505084991455078e-01 7.886917889118194580e-02 -6.884735822677612305e-02
1.184013858437538147e-01 -5.947689339518547058e-02 -6.558950245380401611e-02 -9.761427342891693115e-02 -1.514129191637039185e-01 5.170181989669799805e-01 -1.847338080406188965e-01 7.253779470920562744e-02 9.774029254913330078e-02 -2.989113032817840576e-01 -3.758242428302764893e-01 -7.061802595853805542e-02 1.084546372294425964e-01 2.186218500137329102e-01 -2.053453214466571808e-02 -7.731796801090240479e-02 2.288734018802642822e-01 -3.378196954727172852e-01 2.354236394166946411e-01 -6.930280476808547974e-02 1.022929847240447998e-01 4.189355298876762390e-02 -5.640458315610885620e-02 -1.454623490571975708e-01 -1.049148943275213242e-02 -1.044011339545249939e-01 -4.004342947155237198e-03 -1.689586788415908813e-01 8.778216317296028137e-03 -2.674282528460025787e-02 1.555061787366867065e-01 7.904530502855777740e-03
4.705258011817932129e-01 -2.079802751541137695e-02 -1.148680374026298523e-01 -1.049006432294845581e-01 -3.348109126091003418e-02 5.745850503444671631e-02 -4.912116378545761108e-02 6.989739090204238892e-02 -4.827490076422691345e-02 1.262676864862442017e-01 -2.162570133805274963e-02 1.917111873626708984e-01 1.105610933154821396e-02 -3.101409077644348145e-01 2.032970339059829712e-01 1.916345655918121338e-01 1.001701205968856812e-01 -8.238559216260910034e-02 3.919524848461151123e-01 2.267160266637802124e-01 2.558019757270812988e-01 4.535417538136243820e-03 3.282257542014122009e-02 -7.985255680978298187e-03 -6.309007108211517334e-02 4.723129421472549438e-02 1.415731608867645264e-01 8.376600220799446106e-03 1.499996036291122437e-01 -4.110782444477081299e-01 -7.444179803133010864e-02 2.448281273245811462e-02
4.090436100959777832e-01 -1.207614913582801819e-01 -2.753639593720436096e-02 2.719251215457916260e-01 8.088139444589614868e-02 1.032477915287017822e-01 -2.834606170654296875e-02 4.037587344646453857e-02 -4.689610749483108521e-02 8.490792661905288696e-02 -4.431490004062652588e-01 4.921880736947059631e-02 -1.900689750909805298e-01 -4.163891971111297607e-01 1.608256697654724121e-01 1.162266209721565247e-01 -1.982427947223186493e-02 -1.525769829750061035e-01 -3.218552842736244202e-02 7.531014829874038696e-02 2.129654213786125183e-02 -6.121026817709207535e-04 3.616171889007091522e-03 -1.344059705734252930e-01 -1.013013422489166260e-01 1.554312109947204590e-01 1.542420834302902222e-01 -1.560186296701431274e-01 -5.954545736312866211e-02 -3.016490340232849121e-01 -4.081057757139205933e-02 -1.974899768829345703e-01
1.689708232879638672e-01 4.601785913109779358e-02 2.216769605875015259e-01 2.992089390754699707e-01 -3.954156860709190369e-02 1.272440701723098755e-01 3.093165345489978790e-02 -2.866362929344177246e-01 -6.703208386898040771e-02 -3.116128444671630859e-01 -1.082038581371307373e-01 -1.905925720930099487e-01 2.966778120025992393e-03 -1.077796965837478638e-01 -1.442926824092864990e-01 8.002572506666183472e-02 2.606470286846160889e-01 -1.987438201904296875e-01 1.974640041589736938e-01 3.003532886505126953e-01 1.003423798829317093e-02 -1.436327397823333740e-01 -1.638116389513015747e-01 -2.157710045576095581e-01 -1.088406667113304138e-01 1.653717607259750366e-01 -3.712714463472366333e-02 -4.329276084899902344e-02 1.505533009767532349e-01 -7.527834922075271606e-02 -1.130406409502029419e-01 -3.563605546951293945e-01
1.376391947269439697e-01 -1.743076890707015991e-01 6.281156092882156372e-02 -2.117957361042499542e-02 2.488174103200435638e-02 4.924267530441284180e-01 -2.341253459453582764e-01 -1.311830580234527588e-01 1.610073894262313843e-01 -2.826798260211944580e-01 8.131413906812667847e-02 -1.721790581941604614e-01 -1.137806177139282227e-01 -1.198299527168273926e-01 1.319914013147354126e-01 -6.599452346563339233e-02 1.919789314270019531e-01 -1.321240961551666260e-01 3.194182217121124268e-01 -1.350878272205591202e-02 -1.232392638921737671e-01 -1.652380526065826416e-01 -1.680955141782760620e-01 5.092759430408477783e-02 -2.440894581377506256e-02 -2.446855157613754272e-01 2.600929439067840576e-01 -1.834319680929183960e-01 1.901436410844326019e-02 -1.416829526424407959e-01 -1.480364054441452026e-01 -7.748070359230041504e-02
2.529784105718135834e-02 -3.219661861658096313e-02 -2.367008924484252930e-01 -7.390436530113220215e-02 -3.730469150468707085e-03 4.710166156291961670e-01 -1.797424405813217163e-01 2.600318519398570061e-03 3.008994758129119873e-01 -3.617001771926879883e-01 -2.972292602062225342e-01 -4.425102844834327698e-02 1.111577823758125305e-01 1.632189601659774780e-01 4.600911214947700500e-02 -1.597118079662322998e-01 2.092874497175216675e-01 -3.128425180912017822e-01 2.903869450092315674e-01 5.925176292657852173e-02 -5.188708379864692688e-02 9.979128092527389526e-02 -8.323331177234649658e-02 -1.787253320217132568e-01 -1.010869443416595459e-01 -6.166480854153633118e-02 -2.433919161558151245e-02 -2.963135018944740295e-02 6.750083714723587036e-02 4.596582613885402679e-03 3.580148145556449890e-02 4.448155686259269714e-02
2.873771488666534424e-01 -1.676070094108581543e-01 -2.508248090744018555e-01 -1.320054233074188232e-01 -1.574384421110153198e-01 -1.674256771802902222e-01 -3.961434960365295410e-01 -1.163642928004264832e-01 2.438073009252548218e-01 3.483033180236816406e-02 -1.722260117530822754e-01 2.048149257898330688e-01 1.929472759366035461e-02 -3.166681155562400818e-02 -6.073413044214248657e-02 5.058082938194274902e-02 1.719178259372711182e-01 -3.536526560783386230e-01 1.310894936323165894e-01 2.813132703304290771e-01 -1.025116741657257080e-01 -9.983290731906890869e-02 -4.344205185770988464e-02 -1.377233862876892090e-01 9.723366051912307739e-02 -3.390464559197425842e-02 1.603696942329406738e-01 -2.565012313425540924e-02 6.516651064157485962e-02 -3.309914469718933105e-01 4.572940059006214142e-03 -5.221059918403625488e-02
1.581900566816329956e-01 -6.921865046024322510e-02 -8.331685513257980347e-02 -9.444565325975418091e-02 3.147351741790771484e-02 5.312573164701461792e-02 -2.106559574604034424e-01 -1.947310119867324829e-01 5.600549653172492981e-02 -3.447937220335006714e-02 -4.153579771518707275e-01 4.080622792243957520e-01 9.285513311624526978e-02 9.177815169095993042e-02 -1.558444201946258545e-01 1.114739328622817993e-01 5.941693484783172607e-02 -4.205597937107086182e-01 8.011461049318313599e-02 1.696370095014572144e-01 2.187934964895248413e-01 -2.234708145260810852e-02 1.265299040824174881e-03 -7.222087681293487549e-02 -6.440607458353042603e-02 -9.407979995012283325e-02 1.725312024354934692e-01 -1.634892076253890991e-01 1.132388040423393250e-01 -2.459244877099990845e-01 2.274303883314132690e-01 8.595095574855804443e-02
-1.246767304837703705e-02 -9.077624417841434479e-03 -1.650558710098266602e-01 -3.843287751078605652e-02 -2.882715314626693726e-02 5.400180816650390625e-01 -2.387226223945617676e-01 -4.132696613669395447e-02 3.301692008972167969e-01 -2.239853888750076294e-01 -3.302782177925109863e-01 -1.211051456630229950e-02 2.549678087234497070e-01 1.238836273550987244e-01 2.058582566678524017e-02 -1.132014617323875427e-01 1.943497173488140106e-02 -2.914365530014038086e-01 1.803550869226455688e-01 -8.488865569233894348e-03 4.865249618887901306e-02 1.728820204734802246e-01 -2.547951936721801758e-01 -1.137960478663444519e-01 -3.431342169642448425e-02 -6.211020797491073608e-02 -3.557660803198814392e-02 -2.119014598429203033e-02 1.038148775696754456e-01 3.191399155184626579e-03 8.806827664375305176e-02 6.750787049531936646e-02
1.889368891716003418e-01 8.541484922170639038e-02 -4.530784860253334045e-02 -1.027410943061113358e-02 2.352829575538635254e-01 -4.473690316081047058e-02 -2.336456775665283203e-01 2.477320842444896698e-02 6.147869676351547241e-02 -2.026534378528594971e-01 -1.849504262208938599e-01 1.082689240574836731e-01 6.264153635129332542e-04 -3.284653276205062866e-02 7.981520146131515503e-02 9.930010139942169189e-02 8.026405237615108490e-03 -1.223725974559783936e-01 1.841293126344680786e-01 -1.889327727258205414e-02 -1.298892349004745483e-01 -1.768346130847930908e-01 -5.055960416793823242e-01 -2.212010025978088379e-01 1.142104063183069229e-02 3.209444284439086914e-01 3.676801919937133789e-01 1.159570515155792236e-01 6.268645077943801880e-02 -1.794338673353195190e-01 -1.087518110871315002e-01 -1.802100837230682373e-01
-1.187117956578731537e-02 -1.515465229749679565e-01 -3.167911171913146973e-01 9.901228547096252441e-02 -1.219800859689712524e-02 9.495758451521396637e-03 -8.898821659386157990e-03 2.446823520585894585e-03 9.360396862030029297e-02 -1.323273777961730957e-01 -7.356300484389066696e-03 7.709765434265136719e-02 -6.881027948111295700e-03 -3.426738977432250977e-01 6.388686597347259521e-03 3.217042088508605957e-01 2.768862545490264893e-01 -1.981659233570098877e-01 2.373544573783874512e-01 -4.307597503066062927e-02 -2.375955460593104362e-03 1.993419975042343140e-01 -4.947730526328086853e-02 -2.472883164882659912e-01 -4.132103323936462402e-01 -1.745986938476562500e-01 -9.752923250198364258e-02 9.848062694072723389e-02 1.815145611763000488e-01 -1.888289004564285278e-01 -8.753567188978195190e-02 -1.973729580640792847e-01
4.188587963581085205e-01 2.395204454660415649e-01 7.984603941440582275e-02 7.443683221936225891e-03 -3.772621508687734604e-03 1.136198416352272034e-01 4.295793175697326660e-02 1.495944857597351074e-01 -1.845401227474212646e-01 -8.926235139369964600e-02 5.613361671566963196e-02 6.529067456722259521e-02 1.421619355678558350e-01 -1.103245317935943604e-01 3.150846660137176514e-01 9.777957946062088013e-02 1.030156463384628296e-01 -4.414945244789123535e-01 2.206251323223114014e-01 -1.520245056599378586e-02 -1.503234263509511948e-03 -1.745228916406631470e-01 -1.774732470512390137e-01 -7.526473701000213623e-02 1.913959719240665436e-02 1.706467121839523315e-01 1.830520331859588623e-01 -1.392063200473785400e-01 3.389957174658775330e-02 -2.360058724880218506e-01 1.816955804824829102e-01 -1.966189444065093994e-01
1.180317997932434082e-01 8.784706145524978638e-02 -3.765361756086349487e-02 -2.245586514472961426e-01 8.392695337533950806e-02 1.650796532630920410e-01 -3.310005366802215576e-01 -2.260103076696395874e-01 -1.685645282268524170e-01 -1.268643438816070557e-01 -1.053924709558486938e-01 -1.988760977983474731e-01 -9.713763743638992310e-02 -3.523021191358566284e-02 1.051091030240058899e-02 5.640856549143791199e-02 -5.873167142271995544e-02 -2.739937305450439453e-01 5.719125270843505859e-01 -9.127321839332580566e-02 -4.145240876823663712e-03 -1.425362974405288696e-01 -1.696611568331718445e-02 -2.435544878244400024e-01 7.398539036512374878e-02 -9.185161441564559937e-02 2.474000900983810425e-01 -1.935009062290191650e-01 -3.792981430888175964e-02 -1.077304780483245850e-01 -4.027882963418960571e-02 -3.645499795675277710e-02
-9.662149846553802490e-02 2.264758944511413574e-01 1.700889319181442261e-01 1.732827126979827881e-01 -1.426082402467727661e-01 3.577288091182708740e-01 -1.425391435623168945e-01 -1.229565590620040894e-01 1.468313634395599365e-01 -3.650605306029319763e-02 -9.432062506675720215e-02 1.135244667530059814e-01 2.615657448768615723e-01 -1.421817392110824585e-01 -7.281998987309634686e-04 -1.424099504947662354e-01 -4.212471097707748413e-02 -2.883128821849822998e-01 3.103127479553222656e-01 2.978124283254146576e-02 -6.423714011907577515e-02 7.771683484315872192e-02 -3.695101141929626465e-01 1.229345723986625671e-01 1.067493706941604614e-01 -4.816003516316413879e-02 2.955828011035919189e-01 1.341388672590255737e-01 -6.970535963773727417e-02 -1.001284420490264893e-01 -1.742544323205947876e-01 -1.867092400789260864e-01
1.277538537979125977e-01 3.682091832160949707e-02 -2.162623852491378784e-01 5.254203453660011292e-02 9.133594483137130737e-02 -3.893110528588294983e-02 -2.805859409272670746e-02 -1.872726157307624817e-02 -2.430635541677474976e-01 -3.507548570632934570e-02 -4.404641687870025635e-01 1.448361109942197800e-02 -1.203810982406139374e-02 -1.555649042129516602e-01 2.120496705174446106e-02 -1.530759632587432861e-01 6.703177839517593384e-02 -1.300034075975418091e-01 1.633602231740951538e-01 5.910179764032363892e-02 1.637103408575057983e-01 -1.897940179333090782e-03 -4.718717932701110840e-01 -9.395516663789749146e-02 -2.431830018758773804e-01 -5.447291582822799683e-02 3.773976862430572510e-01 -1.919386237859725952e-01 2.321844100952148438e-01 -2.978358976542949677e-02 8.029714971780776978e-02 8.095279335975646973e-02
3.952128812670707703e-02 -1.294812113046646118e-01 -9.992464911192655563e-04 -2.150317132472991943e-01 8.263600617647171021e-02 1.817502081394195557e-01 2.970557212829589844e-01 -2.422482967376708984e-01 9.792459756135940552e-02 -4.719356447458267212e-02 -1.895789206027984619e-01 8.506041765213012695e-02 -5.508808419108390808e-02 -7.669610530138015747e-02 3.007484674453735352e-01 -5.570976436138153076e-02 2.383797913789749146e-01 -1.698749959468841553e-01 3.154807686805725098e-01 1.990814059972763062e-01 1.229648962616920471e-01 -2.577356249094009399e-02 2.593144541606307030e-03 4.764632508158683777e-02 -5.129306390881538391e-02 -9.563644230365753174e-02 1.170764267444610596e-01 5.176564212888479233e-03 1.755206137895584106e-01 -5.129749774932861328e-01 -1.436444073915481567e-01 -9.045232832431793213e-02
8.643063902854919434e-02 5.708808079361915588e-02 1.062761321663856506e-01 -2.169232815504074097e-02 9.564087539911270142e-02 6.465769559144973755e-02 -1.539541482925415039e-01 -2.489827126264572144e-01 1.521112024784088135e-01 -2.155410945415496826e-01 -1.707131415605545044e-01 1.291813105344772339e-01 -7.312417030334472656e-02 -2.651677727699279785e-01 1.904835253953933716e-01 1.690827608108520508e-01 2.241126745939254761e-01 -5.168905258178710938e-01 1.211634278297424316e-01 5.452616140246391296e-02 -3.727091476321220398e-02 -1.974133402109146118e-01 -1.234054416418075562e-01 2.159526348114013672e-01 -8.789189159870147705e-02 -4.848530888557434082e-02 8.731045573949813843e-02 2.255392223596572876e-01 2.645694464445114136e-02 -2.399001456797122955e-02 -1.637747734785079956e-01 2.976186275482177734e-01
1.234083399176597595e-01 -1.629270017147064209e-01 1.153730824589729309e-01 -1.180515345185995102e-02 -2.270566374063491821e-01 4.890326261520385742e-01 2.950480394065380096e-02 -2.119668573141098022e-01 9.442897886037826538e-02 -4.511778950691223145e-01 -9.646111726760864258e-02 -3.795015066862106323e-02 -2.874594926834106445e-02 -1.765393316745758057e-01 9.186338633298873901e-02 -5.839545279741287231e-03 2.545253187417984009e-02 -1.229665204882621765e-01 2.545831799507141113e-01 -4.871151223778724670e-02 -1.479390114545822144e-01 -7.018204033374786377e-02 -1.286254916340112686e-02 5.360381305217742920e-02 1.263590604066848755e-01 -2.781212031841278076e-01 2.592090368270874023e-01 -2.284863218665122986e-02 1.884839981794357300e-01 1.558747049421072006e-02 -1.076068952679634094e-01 -1.529573053121566772e-01
8.119335770606994629e-02 -1.097576916217803955e-01 6.136750429868698120e-02 -9.949178993701934814e-02 -8.489504456520080566e-02 3.300225436687469482e-01 -4.022133350372314453e-01 -2.159686572849750519e-02 -1.922130435705184937e-01 -2.286145836114883423e-01 1.536017190665006638e-02 2.601766586303710938e-02 -1.272703558206558228e-01 -1.571949422359466553e-01 1.865963637828826904e-01 -1.461379230022430420e-01 -1.946157217025756836e-02 -2.725378274917602539e-01 3.207589089870452881e-01 7.045181095600128174e-02 -1.794074050849303603e-04 -2.697255313396453857e-01 -1.343051642179489136e-01 1.292693167924880981e-01 6.288137286901473999e-02 -1.323169618844985962e-01 3.448102176189422607e-01 -2.208890020847320557e-01 -1.536933705210685730e-02 -2.053054608404636383e-02 -1.195442155003547668e-01 -8.957847952842712402e-02
3.265166878700256348e-01 -2.192583978176116943e-01 -9.986845403909683228e-02 -1.696701906621456146e-02 -1.462048944085836411e-02 1.949229836463928223e-01 -1.831997483968734741e-01 -2.781917452812194824e-01 -7.464834302663803101e-02 -6.353574991226196289e-02 -3.956086635589599609e-01 2.162525057792663574e-01 -1.751942783594131470e-01 -1.746878772974014282e-01 1.555975228548049927e-01 -4.611556231975555420e-02 5.816745385527610779e-02 -3.351886942982673645e-02 2.231494188308715820e-01 -1.230966746807098389e-01 1.279754787683486938e-01 1.782049424946308136e-02 -1.303691118955612183e-01 1.504771411418914795e-01 -2.897467017173767090e-01 1.638681143522262573e-01 -2.034665197134017944e-01 1.797025352716445923e-01 9.083207696676254272e-02 -2.315489351749420166e-01 -9.018149971961975098e-02 7.195094972848892212e-02
1.746314764022827148e-01 -5.768219009041786194e-02 1.601701974868774414e-01 -1.412680000066757202e-01 -2.197981625795364380e-01 9.222273528575897217e-02 -3.190517127513885498e-01 -1.120180077850818634e-02 -3.312666714191436768e-02 1.120826881378889084e-02 -3.090257048606872559e-01 -3.216667845845222473e-02 -1.085629761219024658e-01 -3.244472444057464600e-01 -3.328677639365196228e-02 -1.535696443170309067e-02 3.252906501293182373e-01 -1.012926548719406128e-01 1.721168458461761475e-01 -9.750578552484512329e-02 -1.530242431908845901e-02 -1.987966448068618774e-01 -3.532075583934783936e-01 -1.882981508970260620e-01 -1.069255173206329346e-01 -1.086373776197433472e-01 -1.164566352963447571e-01 -5.281711369752883911e-02 2.668657898902893066e-01 -2.049676179885864258e-01 1.614394336938858032e-01 1.078380048274993896e-01
1.741349846124649048e-01 1.725930422544479370e-01 -1.516704820096492767e-02 -1.403843164443969727e-01 5.355184897780418396e-02 2.954691052436828613e-01 4.448481276631355286e-02 8.587028086185455322e-02 7.598461955785751343e-02 -1.991647779941558838e-01 -2.482591718435287476e-01 2.769542038440704346e-01 -3.998684585094451904e-01 -9.845781326293945312e-02 4.042690992355346680e-01 4.099584370851516724e-02 1.656723171472549438e-01 -3.075991570949554443e-01 2.083378434181213379e-01 -1.123891398310661316e-01 2.008508890867233276e-01 -2.330239163711667061e-03 3.425537422299385071e-02 -6.570480763912200928e-02 -2.131081223487854004e-01 -1.185040697455406189e-01 -4.843524470925331116e-02 4.134572297334671021e-02 8.985039591789245605e-02 3.616548329591751099e-02 -7.072571665048599243e-02 -1.070667244493961334e-02
2.579427063465118408e-01 6.282740831375122070e-02 -8.596739172935485840e-02 2.616822905838489532e-02 -1.867264509201049805e-01 1.184526979923248291e-01 -9.968196600675582886e-02 2.594214975833892822e-01 8.651836216449737549e-02 -1.598398685455322266e-01 -2.275049835443496704e-01 9.602990001440048218e-02 1.202292367815971375e-02 -4.016362428665161133e-01 1.939983107149600983e-02 1.109194308519363403e-01 1.150245666503906250e-01 -3.266765773296356201e-01 1.759469807147979736e-01 7.016571611166000366e-02 -8.753572404384613037e-02 1.920116096735000610e-01 -6.684195250272750854e-02 7.281632721424102783e-02 -2.500692903995513916e-01 3.267858028411865234e-01 8.328192681074142456e-02 3.411643803119659424e-01 1.412034183740615845e-01 -3.957296162843704224e-02 5.129012092947959900e-02 1.554129738360643387e-02
2.493253201246261597e-01 -2.336691021919250488e-01 4.326538369059562683e-02 1.864130645990371704e-01 -1.025121882557868958e-01 4.223666489124298096e-01 -2.622998952865600586e-01 -7.190873473882675171e-02 1.800205111503601074e-01 -2.657721042633056641e-01 3.807217255234718323e-02 -2.601930871605873108e-02 2.348412014544010162e-02 -2.391806244850158691e-01 1.940723955631256104e-01 1.273787915706634521e-01 2.401882112026214600e-01 -1.093851178884506226e-01 4.040693119168281555e-02 2.092070877552032471e-02 -5.419471114873886108e-02 -1.002437695860862732e-01 -8.258540928363800049e-02 1.729946434497833252e-01 -1.045172438025474548e-01 -9.468515217304229736e-02 1.310303956270217896e-01 -2.935139834880828857e-01 2.734960019588470459e-01 -1.897143274545669556e-01 -7.443434000015258789e-02 -7.695910334587097168e-02
3.752296045422554016e-02 -1.406806521117687225e-02 -1.488818600773811340e-02 -8.195447176694869995e-02 1.238658875226974487e-01 1.240395605564117432e-01 4.681670665740966797e-02 1.441053003072738647e-01 -2.468685805797576904e-01 -1.254986375570297241e-01 -3.057273924350738525e-01 6.253802031278610229e-02 1.488542556762695312e-01 4.813452437520027161e-02 6.016659364104270935e-02 3.215831220149993896e-01 -1.509066224098205566e-01 -3.769349455833435059e-01 1.771233528852462769e-01 6.917449831962585449e-02 -1.613745815120637417e-03 7.131903618574142456e-02 -8.477849513292312622e-02 -2.182883024215698242e-01 -1.859235316514968872e-01 2.286484688520431519e-01 3.720250725746154785e-01 -1.905019730329513550e-01 1.027841791510581970e-01 -2.787884175777435303e-01 1.375044882297515869e-01 -5.011690780520439148e-02
7.442335784435272217e-02 -1.743023395538330078e-01 -1.667530238628387451e-01 -1.403308510780334473e-01 5.299739167094230652e-02 3.211174011230468750e-01 -1.074025928974151611e-01 2.183632168453186750e-04 1.800930202007293701e-01 -1.242468431591987610e-01 -1.999784111976623535e-01 1.827722489833831787e-01 4.488105699419975281e-02 1.638069748878479004e-01 -8.309908956289291382e-02 7.456918060779571533e-02 1.539180427789688110e-01 1.194649562239646912e-02 2.925902605056762695e-01 3.630483150482177734e-01 -3.163920342922210693e-01 -3.117364346981048584e-01 -2.875548554584383965e-03 2.937990939244627953e-03 -8.070921152830123901e-02 -1.808369904756546021e-01 2.497349232435226440e-01 -2.168414145708084106e-01 1.653993427753448486e-01 -8.313181810081005096e-03 -1.093723326921463013e-01 -1.000002771615982056e-01
1.903416663408279419e-01 -1.295903176069259644e-01 -1.502417474985122681e-01 -8.004367351531982422e-02 6.367424875497817993e-02 4.383071362972259521e-01 -2.193953096866607666e-01 -1.964212208986282349e-01 1.319831311702728271e-01 -3.241640329360961914e-01 -2.809367179870605469e-01 -3.400546312332153320e-02 8.552786707878112793e-02 2.016327381134033203e-01 -6.369555741548538208e-02 -2.293849587440490723e-01 1.184418648481369019e-01 -8.912740647792816162e-02 1.293135136365890503e-01 2.985485792160034180e-01 -2.455557733774185181e-01 -9.959785640239715576e-02 -9.369899332523345947e-02 -1.328009068965911865e-01 -8.815478533506393433e-02 -1.102263033390045166e-01 7.085951417684555054e-02 -1.382679194211959839e-01 -9.843935072422027588e-02 -1.748608946800231934e-01 -4.887080565094947815e-02 -1.292719393968582153e-01
4.766203761100769043e-01 -3.910381197929382324e-01 -1.420324146747589111e-01 -4.833417013287544250e-02 5.001315847039222717e-02 1.329931020736694336e-01 3.543214201927185059e-01 -3.245168132707476616e-03 1.865049600601196289e-01 -4.815512150526046753e-02 -7.668974250555038452e-02 1.486585140228271484e-01 2.813489735126495361e-02 1.487546507269144058e-02 -7.949842512607574463e-02 2.438937574625015259e-01 1.138729751110076904e-01 -3.297136425971984863e-01 2.199701964855194092e-01 1.285153329372406006e-01 1.788309663534164429e-01 -5.937458481639623642e-03 -5.649081990122795105e-02 -6.174069363623857498e-03 -1.366140544414520264e-01 5.396902933716773987e-02 2.409422025084495544e-02 1.156419888138771057e-01 1.613387316465377808e-01 -1.444558054208755493e-01 3.048390708863735199e-02 -1.207745298743247986e-01
3.111416473984718323e-02 5.833311751484870911e-02 -7.319413125514984131e-02 2.242378145456314087e-02 1.225067973136901855e-01 2.879272103309631348e-01 -2.695275545120239258e-01 -2.119048982858657837e-01 -2.565924450755119324e-02 6.079426035284996033e-02 6.680338829755783081e-02 -1.601322144269943237e-01 2.489391155540943146e-02 -1.308505795896053314e-02 -1.531171030364930630e-03 8.136779069900512695e-02 2.679764330387115479e-01 -1.741156131029129028e-01 4.763245284557342529e-01 -1.252257972955703735e-01 -2.177834808826446533e-01 -6.888645887374877930e-02 1.912609487771987915e-01 -1.062950342893600464e-01 -5.373761802911758423e-02 -4.867180809378623962e-02 1.644225567579269409e-01 -5.206875503063201904e-03 9.250804036855697632e-02 -2.111976891756057739e-01 3.738621622323989868e-02 -4.481180012226104736e-01
1.962911933660507202e-01 1.237839832901954651e-02 9.416292607784271240e-02 1.197571828961372375e-01 -3.114816360175609589e-02 1.813899129629135132e-01 -1.008484065532684326e-01 -2.412900179624557495e-01 -3.834430500864982605e-02 9.468264132738113403e-02 -5.334131792187690735e-02 1.591909527778625488e-01 -1.527943015098571777e-01 -3.043836355209350586e-01 6.396319717168807983e-02 1.079264879226684570e-01 1.148305609822273254e-01 -6.222137808799743652e-02 2.682320773601531982e-01 4.090518951416015625e-01 1.077992692589759827e-01 -1.379000097513198853e-01 -5.387461930513381958e-02 5.662446096539497375e-02 -4.409445524215698242e-01 -1.568211168050765991e-01 2.531399428844451904e-01 1.970731765031814575e-01 4.840999469161033630e-02 -1.785832494497299194e-01 4.824325814843177795e-02 1.179261505603790283e-01
3.098285570740699768e-02 -1.697925329208374023e-01 -2.362012267112731934e-01 -1.051840111613273621e-01 7.281555235385894775e-02 2.592859268188476562e-01 -2.108554542064666748e-01 1.203973144292831421e-01 1.682521998882293701e-01 -3.693714439868927002e-01 -7.022437453269958496e-02 -1.748369187116622925e-01 -2.436142116785049438e-01 -1.402825415134429932e-01 1.998491436243057251e-01 -1.811168342828750610e-02 1.085216030478477478e-01 -1.937877982854843140e-01 4.290242195129394531e-01 2.160007953643798828e-01 -1.798334568738937378e-01 -4.986201599240303040e-02 -1.543490588665008545e-01 5.894884467124938965e-02 1.388008333742618561e-02 -1.580760441720485687e-02 1.337836235761642456e-01 -2.506646215915679932e-01 -5.297181382775306702e-02 7.254636287689208984e-02 -1.441815793514251709e-01 -1.123428624123334885e-02
1.575122177600860596e-01 -6.251069158315658569e-02 -2.334241196513175964e-02 -1.000205278396606445e-01 1.673130318522453308e-02 1.467911154031753540e-01 -2.068705856800079346e-01 -1.263318210840225220e-01 1.289777755737304688e-01 -4.617016389966011047e-02 -3.427639305591583252e-01 3.249542117118835449e-01 1.098105981945991516e-01 1.640010252594947815e-02 -8.424605429172515869e-02 -5.477610044181346893e-03 8.443526923656463623e-02 -3.017037510871887207e-01 -9.706815332174301147e-02 8.898667991161346436e-02 1.697995066642761230e-01 -3.965318948030471802e-02 1.749123632907867432e-01 -7.022398710250854492e-02 1.394292991608381271e-02 -1.623198390007019043e-01 4.396883249282836914e-01 -9.731923043727874756e-02 1.157291233539581299e-01 -4.003234803676605225e-01 1.223456785082817078e-01 -1.395046412944793701e-01
1.069825366139411926e-01 2.544298171997070312e-01 -7.074353843927383423e-02 1.642498373985290527e-01 1.642399132251739502e-01 1.164515763521194458e-01 -2.025485038757324219e-01 2.715486586093902588e-01 1.914073363877832890e-03 -2.406758368015289307e-01 -2.722943425178527832e-01 1.197299659252166748e-01 -2.226139884442090988e-03 -3.389737755060195923e-02 1.226999163627624512e-01 9.367825835943222046e-02 2.312668561935424805e-01 -7.327423989772796631e-02 2.827629745006561279e-01 -2.301446162164211273e-02 4.109929129481315613e-02 -9.393171221017837524e-02 -3.906926512718200684e-01 -1.326928734779357910e-01 -1.804452240467071533e-01 2.907854318618774414e-01 2.273154854774475098e-01 -7.675921171903610229e-02 6.088761240243911743e-02 -2.158443070948123932e-02 2.397934794425964355e-01 -9.322468936443328857e-02
-1.684437394142150879e-01 -3.208443522453308105e-01 -1.345718204975128174e-01 1.219410263001918793e-02 5.214016139507293701e-02 3.627450168132781982e-01 -1.450808197259902954e-01 9.496698528528213501e-02 -3.085138648748397827e-02 -5.857858061790466309e-02 -8.528535813093185425e-02 1.994958519935607910e-01 2.029514499008655548e-02 -1.758333891630172729e-01 2.589916996657848358e-02 -7.719293236732482910e-02 1.401662677526473999e-01 -3.304871618747711182e-01 6.448352336883544922e-02 2.161865234375000000e-01 -6.058401614427566528e-02 -3.128015697002410889e-01 2.482402138411998749e-02 1.259038597345352173e-01 -7.299686968326568604e-02 -1.908094584941864014e-01 2.273406535387039185e-01 -2.731232047080993652e-01 1.919997632503509521e-01 1.868788897991180420e-02 -2.400782853364944458e-01 -1.898146122694015503e-01
-4.493304714560508728e-02 -1.949482560157775879e-01 2.041344940662384033e-01 8.345716632902622223e-03 4.257216304540634155e-02 1.082003712654113770e-01 -2.044694572687149048e-01 -5.140738934278488159e-02 2.285363376140594482e-01 -1.628597080707550049e-01 1.225061118602752686e-01 -3.752561984583735466e-03 -1.034848764538764954e-01 -4.247612357139587402e-01 2.459674142301082611e-02 7.885573059320449829e-02 7.260079681873321533e-02 -4.515977799892425537e-01 2.435704320669174194e-01 -6.672067195177078247e-02 -1.426644474267959595e-01 -2.112580239772796631e-01 -1.596194058656692505e-01 -5.277430266141891479e-02 1.049325838685035706e-01 1.268917918205261230e-01 2.216921597719192505e-01 2.668682299554347992e-02 1.441182345151901245e-01 -2.872201204299926758e-01 -4.796661809086799622e-02 1.405794918537139893e-01
9.229343384504318237e-02 5.384442955255508423e-02 -2.811652421951293945e-01 1.679840870201587677e-02 2.446330040693283081e-01 1.937765479087829590e-01 -1.313895285129547119e-01 -4.838009923696517944e-02 1.291789812967181206e-03 -1.437333673238754272e-01 -3.964605927467346191e-02 2.633332312107086182e-01 -2.474620342254638672e-01 1.070985794067382812e-01 1.914237439632415771e-01 -2.287946194410324097e-01 4.804360866546630859e-02 -1.312087476253509521e-01 6.417442858219146729e-02 3.708549961447715759e-02 -3.118553161621093750e-01 -4.117366299033164978e-02 -3.553515672683715820e-01 -1.630275323987007141e-02 -2.753736674785614014e-01 -2.010118365287780762e-01 1.448304113000631332e-02 -4.718883335590362549e-02 2.997969388961791992e-01 -7.356112450361251831e-02 2.016054391860961914e-01 -1.840089708566665649e-01
2.088883072137832642e-01 -6.921532005071640015e-02 7.375807315111160278e-02 -6.030340120196342468e-02 -1.649253256618976593e-02 3.329403996467590332e-01 4.584736004471778870e-02 -2.662697434425354004e-01 -4.625477641820907593e-02 -8.829472959041595459e-02 -2.529143989086151123e-01 -1.156239956617355347e-01 8.739949017763137817e-02 -3.818703591823577881e-01 1.336254924535751343e-01 -2.385892271995544434e-01 -6.096940115094184875e-02 3.134732600301504135e-03 6.741072982549667358e-02 -4.326026514172554016e-02 -1.364724040031433105e-01 2.318001389503479004e-01 5.249520018696784973e-02 -1.020940765738487244e-01 -2.444000840187072754e-01 -4.175129532814025879e-02 1.310145109891891479e-01 -1.506345719099044800e-01 1.426024287939071655e-01 -3.164995610713958740e-01 1.312192529439926147e-01 -3.288272917270660400e-01
8.157707005739212036e-02 2.032187953591346741e-02 -2.018537819385528564e-01 -2.397578507661819458e-01 -1.064927410334348679e-02 1.771322339773178101e-01 1.874295920133590698e-01 -1.709796041250228882e-01 -3.655634447932243347e-02 -2.679350674152374268e-01 -7.655516266822814941e-02 -1.643699826672673225e-03 -2.039505168795585632e-02 1.656248271465301514e-01 1.342737376689910889e-01 2.459930926561355591e-01 2.814164161682128906e-01 -2.527264654636383057e-01 3.972182273864746094e-01 -1.694613993167877197e-01 1.420637592673301697e-02 -4.978042095899581909e-02 -1.313330233097076416e-01 8.436384797096252441e-02 -4.403696581721305847e-02 -1.593077629804611206e-01 2.860331535339355469e-01 -3.802914917469024658e-01 3.743192926049232483e-02 -3.909551352262496948e-02 1.219022274017333984e-02 -5.279073491692543030e-03
1.262523233890533447e-01 2.036070972681045532e-01 -2.928782403469085693e-01 -1.153719499707221985e-01 8.126007020473480225e-02 1.092768982052803040e-01 1.131455600261688232e-01 -1.450493000447750092e-02 1.393598020076751709e-01 8.409174531698226929e-02 -1.873413324356079102e-01 -1.261308044195175171e-02 -2.539741992950439453e-01 -4.738352447748184204e-02 2.191909402608871460e-01 -4.819310829043388367e-02 1.924436725676059723e-02 -4.954413473606109619e-01 1.937941610813140869e-01 -2.018564492464065552e-01 2.534657418727874756e-01 -1.451692283153533936e-01 -1.752200871706008911e-01 -1.860509961843490601e-01 -2.074935138225555420e-01 5.151529237627983093e-02 5.216185003519058228e-02 5.427114292979240417e-02 1.532187014818191528e-01 -2.815483212471008301e-01 -4.219098761677742004e-02 -4.925335943698883057e-02
6.904437392950057983e-02 -2.614364586770534515e-02 -1.795406490564346313e-01 -1.594109535217285156e-01 1.074835285544395447e-02 9.126724302768707275e-02 1.029844135046005249e-01 -1.062534004449844360e-01 2.244530916213989258e-01 -9.004606306552886963e-02 -3.227500915527343750e-01 1.611080765724182129e-01 7.128230482339859009e-02 9.629389271140098572e-03 3.376936912536621094e-01 -1.390120238065719604e-01 2.258497774600982666e-01 -3.221513926982879639e-01 1.919528543949127197e-01 1.588796824216842651e-01 2.945875525474548340e-01 8.887443691492080688e-02 7.805283530615270138e-04 1.103025972843170166e-01 -1.179734990000724792e-01 4.349715262651443481e-02 1.679680198431015015e-01 2.063747644424438477e-01 5.365859717130661011e-02 -2.258582562208175659e-01 -2.034050412476062775e-03 -3.393827080726623535e-01
8.592925220727920532e-02 7.086382061243057251e-02 1.523995995521545410e-01 2.304461970925331116e-02 3.759754076600074768e-02 2.870438098907470703e-01 -1.054792106151580811e-01 -7.393568009138107300e-02 -2.129456400871276855e-01 -1.962943933904170990e-02 -1.796462833881378174e-01 6.325332075357437134e-02 -3.204837441444396973e-02 -8.333396166563034058e-02 9.295587241649627686e-02 1.407503783702850342e-01 7.344284653663635254e-02 -2.773133218288421631e-01 2.060365378856658936e-01 -4.021058976650238037e-02 -3.695605099201202393e-01 1.619298905134201050e-01 -3.360311090946197510e-01 -3.180142045021057129e-01 -1.859588325023651123e-01 3.137232065200805664e-01 2.832210361957550049e-01 -7.841181755065917969e-02 1.863854005932807922e-02 -8.322451263666152954e-02 7.426321506500244141e-03 -1.229009851813316345e-01
1.733715534210205078e-01 7.735290378332138062e-02 -1.276334226131439209e-01 -2.343395724892616272e-02 -1.357745472341775894e-02 1.350561827421188354e-01 -1.715016514062881470e-01 5.488500371575355530e-02 1.375055909156799316e-01 1.573733091354370117e-01 -3.803231120109558105e-01 3.416228294372558594e-02 1.877616941928863525e-01 7.739522494375705719e-03 6.633760780096054077e-02 1.687079071998596191e-01 2.649611830711364746e-01 -5.263485312461853027e-01 1.505659520626068115e-01 1.592589616775512695e-01 2.513957954943180084e-02 -2.291944026947021484e-01 -1.519238650798797607e-01 1.887613683938980103e-01 2.006690055131912231e-01 9.746616124175488949e-04 -2.722110413014888763e-02 -3.401925787329673767e-02 4.214484710246324539e-03 -2.890333831310272217e-01 5.867366120219230652e-02 -4.777923226356506348e-02
1.598629951477050781e-01 -3.362895920872688293e-02 -1.663229912519454956e-01 7.216942310333251953e-02 1.894404143095016479e-01 4.274066984653472900e-01 1.357477903366088867e-01 -3.126863390207290649e-03 -1.049921065568923950e-01 1.513511687517166138e-01 7.072571199387311935e-03 1.145291924476623535e-01 -6.520347297191619873e-02 4.273089021444320679e-02 2.579815387725830078e-01 6.252323091030120850e-02 1.441560089588165283e-01 -2.507870495319366455e-01 1.978662461042404175e-01 -2.761580348014831543e-01 -1.504495888948440552e-01 3.958626091480255127e-02 -1.815392374992370605e-01 -1.129967793822288513e-01 -7.786480337381362915e-02 -2.263145148754119873e-01 2.392696589231491089e-01 -6.539859622716903687e-02 6.516657024621963501e-02 -2.221179194748401642e-02 -2.376233637332916260e-01 -3.616236746311187744e-01
5.059035494923591614e-02 -1.380378901958465576e-01 -1.256169527769088745e-01 -1.619124710559844971e-01 -9.615030139684677124e-02 3.488168716430664062e-01 -1.137524768710136414e-01 4.087191075086593628e-02 1.867194622755050659e-01 -3.341840207576751709e-01 9.021232277154922485e-02 -1.384522318840026855e-01 -9.852660447359085083e-02 -9.751384705305099487e-02 1.437396258115768433e-01 4.969589412212371826e-02 2.323181480169296265e-01 -1.640381366014480591e-01 3.139786124229431152e-01 1.188611984252929688e-02 -1.155742257833480835e-01 -1.485670804977416992e-01 -1.157335117459297180e-01 1.299855113029479980e-01 -1.537323296070098877e-01 5.641020834445953369e-02 3.131451606750488281e-01 -3.480910956859588623e-01 4.520439729094505310e-02 -9.952982515096664429e-02 -2.554995119571685791e-01 -7.790008187294006348e-02
2.898873388767242432e-01 -2.408609241247177124e-01 -1.722257137298583984e-01 -1.227368861436843872e-01 -3.383943811058998108e-02 2.300303429365158081e-01 7.608165591955184937e-02 1.356465518474578857e-01 -4.863501340150833130e-02 7.101891189813613892e-02 -3.386754691600799561e-01 2.525998353958129883e-01 -8.681398630142211914e-02 -3.245579600334167480e-01 1.644068658351898193e-01 1.783508956432342529e-01 1.495062559843063354e-01 -3.384150266647338867e-01 1.797921955585479736e-01 3.466724231839179993e-02 4.465897008776664734e-02 3.126271814107894897e-02 -2.446821518242359161e-02 1.377904266119003296e-01 2.550443112850189209e-01 3.551745321601629257e-03 -6.990073621273040771e-02 -7.825985550880432129e-03 -5.038366094231605530e-02 -2.751556038856506348e-01 1.370005160570144653e-01 -1.317624896764755249e-01
-9.655763395130634308e-03 8.674520999193191528e-02 -1.628137230873107910e-01 -3.037568628787994385e-01 -2.932593598961830139e-02 2.010929882526397705e-01 -3.272263109683990479e-01 -1.169882938265800476e-01 3.016348779201507568e-01 -1.594418436288833618e-01 -2.485727220773696899e-01 -8.103156834840774536e-02 3.621563315391540527e-02 -5.116780474781990051e-02 -2.019426226615905762e-01 1.199683621525764465e-01 -5.569097772240638733e-02 -3.135454952716827393e-01 3.524891734123229980e-01 -5.556853488087654114e-02 5.175456777215003967e-02 -3.554779291152954102e-02 6.449574232101440430e-02 -1.204289570450782776e-01 -2.283777445554733276e-01 -1.483053117990493774e-01 1.523606181144714355e-01 -2.103031128644943237e-01 1.789935380220413208e-01 9.968333691358566284e-02 -1.511284857988357544e-01 -9.959829598665237427e-02
3.991304934024810791e-01 -1.130901183933019638e-02 1.587082892656326294e-01 -6.197239272296428680e-03 -2.733604609966278076e-01 2.683011889457702637e-01 -3.707553446292877197e-02 1.650379598140716553e-01 -1.580993831157684326e-01 9.507480263710021973e-02 -2.519487738609313965e-01 6.097801402211189270e-02 1.276441961526870728e-01 2.239876799285411835e-02 1.048995479941368103e-01 9.127788245677947998e-02 1.919405013322830200e-01 -1.809621602296829224e-01 6.040837988257408142e-02 1.437547951936721802e-01 4.050977528095245361e-02 -7.335940003395080566e-02 -3.031602203845977783e-01 -1.520904600620269775e-01 -2.809132933616638184e-01 -3.422947227954864502e-01 1.900367252528667450e-02 8.054470643401145935e-03 2.757821381092071533e-01 -9.221026301383972168e-02 -6.710905581712722778e-02 3.355075791478157043e-02
2.645368874073028564e-01 -1.636494845151901245e-01 -4.615312814712524414e-02 -3.018973171710968018e-01 -6.793308258056640625e-02 2.917286455631256104e-01 -1.978803873062133789e-01 3.534003347158432007e-02 -1.294341087341308594e-01 3.767084702849388123e-02 -2.908879816532135010e-01 1.527279019355773926e-01 -9.500467777252197266e-02 -5.384614467620849609e-01 -8.221545815467834473e-02 9.689565747976303101e-02 -1.286001205444335938e-01 -7.274723052978515625e-02 1.730516552925109863e-01 4.188824072480201721e-02 -2.528819069266319275e-02 3.087044693529605865e-02 -1.222863197326660156e-01 -9.865619987249374390e-02 -2.976450622081756592e-01 1.362416297197341919e-01 2.239439450204372406e-02 2.140663377940654755e-02 -3.594771027565002441e-02 2.043527960777282715e-01 5.485509987920522690e-03 -8.720558881759643555e-02
7.718323171138763428e-02 -2.113223671913146973e-01 -2.740906178951263428e-01 -2.119147032499313354e-01 -1.440393272787332535e-03 -6.654635071754455566e-02 -6.935525685548782349e-02 1.517333686351776123e-01 -1.221685856580734253e-01 -1.673167496919631958e-01 -3.765260577201843262e-01 -1.105186119675636292e-01 -9.286893904209136963e-02 -2.314518243074417114e-01 9.391296654939651489e-02 6.426510959863662720e-02 -1.097657755017280579e-01 -1.424151211977005005e-01 3.306613564491271973e-01 1.948845013976097107e-02 -1.347924023866653442e-01 -2.509974539279937744e-01 -8.337171375751495361e-02 -9.155747294425964355e-02 -2.103190571069717407e-01 -2.342832982540130615e-01 1.622752659022808075e-02 2.100367993116378784e-01 3.283666968345642090e-01 -7.596326619386672974e-02 1.601748764514923096e-01 -6.111880019307136536e-02
5.945077911019325256e-02 -3.122453019022941589e-02 -6.673573702573776245e-02 -9.907135739922523499e-03 -1.259693950414657593e-01 3.253936767578125000e-01 -1.676737666130065918e-01 -6.658148020505905151e-02 1.955398917198181152e-01 -1.712193787097930908e-01 -2.175937294960021973e-01 6.246045604348182678e-02 -7.846747338771820068e-02 -7.365990430116653442e-02 -2.053130269050598145e-01 6.541688740253448486e-02 1.465323418378829956e-01 -4.041697084903717041e-01 -2.367448359727859497e-01 2.582925260066986084e-01 1.003547087311744690e-01 1.635698378086090088e-01 7.007475197315216064e-02 1.832399517297744751e-01 -1.483120769262313843e-01 -2.547734603285789490e-02 2.488819807767868042e-01 -1.127141043543815613e-01 2.635494172573089600e-01 -3.076188564300537109e-01 -1.278141047805547714e-02 1.240202337503433228e-01
2.032323330640792847e-01 8.580467849969863892e-02 -2.465869672596454620e-02 2.052771449089050293e-01 1.946860998868942261e-01 1.112834587693214417e-01 -6.257616728544235229e-02 -8.855685591697692871e-02 -1.238650679588317871e-01 1.020331159234046936e-01 -7.351022958755493164e-02 9.597656130790710449e-02 -8.539014309644699097e-02 -3.103091418743133545e-01 5.226269364356994629e-02 2.011489495635032654e-02 2.370474487543106079e-01 -2.710029184818267822e-01 3.768133819103240967e-01 6.911031156778335571e-02 2.770309746265411377e-01 -2.201158925890922546e-02 -9.044769406318664551e-02 -4.169182106852531433e-02 -3.631302416324615479e-01 -1.416185349225997925e-01 -8.466417342424392700e-02 5.227202177047729492e-02 -4.810437187552452087e-02 -3.443368673324584961e-01 -2.065922766923904419e-01 1.025882959365844727e-01
-3.492221981287002563e-02 8.787485212087631226e-02 1.513117849826812744e-01 6.800779700279235840e-02 -1.181422322988510132e-01 1.285465806722640991e-01 -4.017872363328933716e-02 -1.199854016304016113e-01 3.138711154460906982e-01 -2.732155919075012207e-01 -1.499333530664443970e-01 9.588350355625152588e-02 -1.106319800019264221e-01 -1.883255243301391602e-01 1.391522139310836792e-01 -4.105279967188835144e-02 -1.369431614875793457e-01 -5.587871074676513672e-01 1.482140868902206421e-01 3.075293600559234619e-01 -1.727062314748764038e-01 7.866586744785308838e-02 -1.327245533466339111e-01 1.268418580293655396e-01 -6.500852108001708984e-02 2.564817965030670166e-01 -4.763090983033180237e-02 -7.431723922491073608e-02 -2.228321507573127747e-02 -1.660864502191543579e-01 -1.004864871501922607e-01 -1.010792255401611328e-01
1.112502962350845337e-01 7.661156356334686279e-02 3.685931861400604248e-02 -1.329085882753133774e-02 -1.042733415961265564e-01 1.079320609569549561e-01 -1.066172719001770020e-01 -1.792913526296615601e-01 1.164370849728584290e-01 1.007383503019809723e-02 -3.646097183227539062e-01 2.243269085884094238e-01 3.526492044329643250e-02 -1.616583019495010376e-01 -1.752271205186843872e-01 5.135493725538253784e-02 2.547215819358825684e-01 -4.532969892024993896e-01 -2.547351270914077759e-02 1.467500329017639160e-01 1.503356099128723145e-01 1.280233711004257202e-01 -6.894687563180923462e-02 -1.654292643070220947e-01 4.888392612338066101e-02 -1.395887732505798340e-01 2.381033897399902344e-01 -7.618145644664764404e-02 4.591670632362365723e-02 -4.045076668262481689e-01 -7.164477836340665817e-03 2.067092061042785645e-01
1.397788822650909424e-01 -1.082728952169418335e-01 -3.045692145824432373e-01 -1.267905533313751221e-01 -3.191406428813934326e-01 1.868974119424819946e-01 9.935231506824493408e-02 -1.398322135210037231e-01 -1.240326091647148132e-01 -2.042581513524055481e-02 -1.205143183469772339e-01 7.190829515457153320e-02 -6.228290870785713196e-02 -4.109472930431365967e-01 2.073653638362884521e-01 9.265222400426864624e-02 2.533808723092079163e-02 -1.448658704757690430e-01 2.324264943599700928e-01 -9.032788872718811035e-02 9.542886912822723389e-02 -8.034709095954895020e-02 3.319033980369567871e-02 -9.257379919290542603e-02 -7.040242105722427368e-02 1.167566925287246704e-01 1.399422883987426758e-01 -2.832931578159332275e-01 1.575025916099548340e-01 -2.195201367139816284e-01 -4.941807687282562256e-02 3.618686497211456299e-01
8.224691450595855713e-02 -1.206420361995697021e-01 -2.120481133460998535e-01 -1.534956395626068115e-01 -1.284077614545822144e-01 1.910672187805175781e-01 2.486623674631118774e-01 -3.758171498775482178e-01 -8.782585710287094116e-02 -2.002401351928710938e-01 -3.326602280139923096e-01 9.934499114751815796e-02 -7.828110456466674805e-02 -1.212961450219154358e-01 -2.316288948059082031e-01 -4.921434447169303894e-02 1.751833856105804443e-01 -1.157045885920524597e-01 2.388204634189605713e-01 1.877074837684631348e-01 -8.412084728479385376e-02 2.225142121315002441e-01 -2.597428262233734131e-01 2.190653085708618164e-01 1.885704882442951202e-02 -3.149450756609439850e-03 8.111146837472915649e-02 -6.595803052186965942e-02 5.831785127520561218e-02 -2.115849256515502930e-01 1.922523528337478638e-01 6.337404251098632812e-02
2.118086367845535278e-01 8.637037128210067749e-02 -3.825867082923650742e-03 1.494962722063064575e-01 3.208114951848983765e-02 1.483820229768753052e-01 -2.166830934584140778e-02 -1.452436000108718872e-01 4.597027599811553955e-02 1.828109025955200195e-01 -6.622349470853805542e-02 4.809783399105072021e-02 -1.368540823459625244e-01 -2.006389647722244263e-01 -6.622052192687988281e-02 2.380346693098545074e-02 1.448869407176971436e-01 -6.186191737651824951e-02 2.827912271022796631e-01 3.850781619548797607e-01 5.839324370026588440e-02 -1.136620119214057922e-01 -1.317451298236846924e-01 -3.519224748015403748e-02 -4.935568869113922119e-01 -1.562678962945938110e-01 4.374591633677482605e-02 3.914687037467956543e-02 2.553945779800415039e-01 -3.578677773475646973e-01 -9.707370400428771973e-02 1.111327633261680603e-01
2.236908823251724243e-01 4.639010131359100342e-02 1.200273749418556690e-03 -9.073325246572494507e-02 -6.607908755540847778e-02 1.451366394758224487e-01 1.000121086835861206e-01 2.347378432750701904e-01 2.998472750186920166e-01 -5.603919178247451782e-02 3.681797301396727562e-03 2.322810739278793335e-01 -7.862989604473114014e-02 -2.772670388221740723e-01 3.252420946955680847e-02 1.379741281270980835e-01 -7.852879911661148071e-02 -5.136271119117736816e-01 1.981082707643508911e-01 2.388718128204345703e-01 -1.116671636700630188e-01 -5.081497505307197571e-02 -8.341253548860549927e-02 -4.778166860342025757e-02 -1.320819836109876633e-02 3.024502694606781006e-01 1.946752890944480896e-02 -1.703330576419830322e-01 7.433577626943588257e-02 -1.078470498323440552e-01 -2.640183568000793457e-01 -1.964288391172885895e-02
2.779761888086795807e-02 1.122288703918457031e-01 -1.821444183588027954e-02 -1.008508503437042236e-01 -1.261859238147735596e-01 2.907525002956390381e-01 -1.175979524850845337e-01 4.886177927255630493e-02 2.553765177726745605e-01 -3.669802844524383545e-01 -1.156589910387992859e-01 -1.863369345664978027e-01 -1.239710226655006409e-01 -1.728190183639526367e-01 3.001695573329925537e-01 1.250792294740676880e-01 4.356632474809885025e-03 -7.200465351343154907e-02 4.370397031307220459e-01 -6.615491956472396851e-02 -9.573277831077575684e-02 -3.445703536272048950e-02 5.903339385986328125e-02 7.938286662101745605e-02 -3.220909535884857178e-01 8.211570233106613159e-02 2.780567407608032227e-01 -9.663728624582290649e-02 6.753113120794296265e-02 8.081350475549697876e-02 -1.754335761070251465e-01 2.738705091178417206e-02
1.053186804056167603e-01 -6.661012023687362671e-02 9.665738791227340698e-02 -5.485689267516136169e-02 4.104370623826980591e-02 5.432062745094299316e-01 -2.678113281726837158e-01 -1.617295742034912109e-01 7.624632865190505981e-02 -2.543864548206329346e-01 4.129370208829641342e-03 -1.850024759769439697e-01 -2.311760745942592621e-02 -2.294861674308776855e-01 2.557225823402404785e-01 2.283950597047805786e-01 1.109406817704439163e-03 -1.124425679445266724e-01 7.475804537534713745e-02 3.741326555609703064e-02 3.934599459171295166e-02 3.113631904125213623e-02 -2.339525818824768066e-01 2.523963153362274170e-01 -1.253713220357894897e-01 6.260190159082412720e-02 1.178121343255043030e-01 -2.484902739524841309e-01 1.331438869237899780e-01 -2.007230073213577271e-01 -8.105146884918212891e-02 -3.895932063460350037e-02
1.619607508182525635e-01 -1.552677154541015625e-01 9.520687162876129150e-02 -2.852536439895629883e-01 -7.708012312650680542e-02 2.620506882667541504e-01 -3.607390224933624268e-01 1.066215485334396362e-01 -1.196209266781806946e-01 -1.554492563009262085e-01 -2.592485249042510986e-01 4.180572554469108582e-02 -3.837603330612182617e-02 -1.404892653226852417e-01 -2.163581252098083496e-01 -6.325135380029678345e-02 2.467764317989349365e-01 -1.461396366357803345e-01 4.727265611290931702e-02 -1.023367792367935181e-01 -7.749252021312713623e-02 1.388739049434661865e-02 -2.169500440359115601e-01 -9.117170702666044235e-04 -1.335368156433105469e-01 -1.690404303371906281e-02 3.388163745403289795e-01 -2.173438221216201782e-01 -7.090604305267333984e-02 -1.511752158403396606e-01 -3.204423189163208008e-01 6.866268068552017212e-02
6.121322885155677795e-02 2.238146960735321045e-01 -1.206885874271392822e-01 6.445609033107757568e-02 5.985984578728675842e-02 3.739379644393920898e-01 1.325285285711288452e-01 -1.368553042411804199e-01 -5.700222216546535492e-03 -5.004028230905532837e-02 -1.259602010250091553e-01 6.867885589599609375e-03 -2.298693805932998657e-01 1.835173228755593300e-03 1.358814835548400879e-01 -8.516319096088409424e-02 -2.459782175719738007e-02 -3.502846658229827881e-01 -5.094504356384277344e-02 -2.572351135313510895e-02 2.675468027591705322e-01 -2.775099277496337891e-01 -2.921378612518310547e-02 -1.661373078823089600e-01 -2.552516758441925049e-01 -1.684239692986011505e-02 1.609298139810562134e-01 -1.434617489576339722e-02 3.122317194938659668e-01 -3.791407644748687744e-01 -8.472015708684921265e-02 -8.461251854896545410e-02
-1.956114731729030609e-02 1.957750916481018066e-01 1.780183166265487671e-01 -1.696535944938659668e-02 1.433625072240829468e-01 -5.906851589679718018e-02 -1.647912114858627319e-01 -1.786713749170303345e-01 3.361177071928977966e-02 1.400755941867828369e-01 -4.414882659912109375e-01 5.933832377195358276e-02 -9.911227971315383911e-02 -1.406449824571609497e-01 9.619297087192535400e-02 -1.608698368072509766e-01 3.367170691490173340e-01 -2.428764849901199341e-01 4.491384923458099365e-01 2.369976490736007690e-01 -6.180757284164428711e-02 -4.415820911526679993e-02 -2.302326411008834839e-01 5.715481191873550415e-02 -1.229746788740158081e-01 -2.158517576754093170e-02 -4.057197831571102142e-03 -1.827355921268463135e-01 1.199882775545120239e-01 -4.700799006968736649e-03 3.068619035184383392e-02 7.487662136554718018e-02
9.272691607475280762e-02 -7.435599714517593384e-02 -3.098668754100799561e-01 -1.272826641798019409e-01 -1.259881854057312012e-01 2.420858591794967651e-01 -2.722887992858886719e-01 7.457926869392395020e-02 -1.127850338816642761e-01 1.306022405624389648e-01 -1.998653560876846313e-01 2.492936328053474426e-02 1.881085783243179321e-01 -2.988190054893493652e-01 8.940807729959487915e-02 -1.285209208726882935e-01 -3.249700367450714111e-01 -2.579239606857299805e-01 1.631751060485839844e-01 6.162819638848304749e-02 -2.347995936870574951e-01 2.143554091453552246e-01 -3.189397975802421570e-02 -1.996379531919956207e-02 -2.006794810295104980e-01 -8.214387297630310059e-02 2.055714577436447144e-01 1.670335382223129272e-01 8.520799875259399414e-02 -1.336448192596435547e-01 -2.105654776096343994e-01 9.083173424005508423e-02
1.967885494232177734e-01 9.666704386472702026e-02 2.030657604336738586e-02 -9.330436587333679199e-02 8.834160119295120239e-02 4.680158197879791260e-02 8.340513706207275391e-02 -2.403349243104457855e-02 -5.525930598378181458e-02 2.444899082183837891e-01 -1.060943379998207092e-01 1.987142264842987061e-01 -5.348123982548713684e-02 -4.060862660408020020e-01 -4.715771600604057312e-02 1.466736197471618652e-01 2.117514014244079590e-01 -3.070639967918395996e-01 4.467333257198333740e-01 1.815013736486434937e-01 2.250664085149765015e-01 1.108301505446434021e-01 -2.905687130987644196e-02 -1.888052821159362793e-01 -1.610796153545379639e-01 -4.315098375082015991e-02 8.263129740953445435e-02 9.500872343778610229e-02 1.268955022096633911e-01 -2.920599281787872314e-01 -4.383817315101623535e-02 4.637521132826805115e-02
6.325580179691314697e-02 1.905893087387084961e-01 -2.521318197250366211e-02 4.729314148426055908e-02 -2.094056904315948486e-01 -5.843387451022863388e-03 -3.074172735214233398e-01 -2.187938094139099121e-01 4.910459741950035095e-02 1.099547464400529861e-02 5.242798104882240295e-02 3.495827689766883850e-02 7.903610914945602417e-02 -1.973679661750793457e-01 -6.704132258892059326e-02 6.826132070273160934e-03 2.444746643304824829e-01 -2.666749954223632812e-01 2.093402892351150513e-01 3.129180669784545898e-01 -6.938803195953369141e-02 1.476742774248123169e-01 -2.601054310798645020e-01 -2.476720064878463745e-01 -6.369403004646301270e-02 1.495441794395446777e-01 2.470967918634414673e-01 1.111714094877243042e-01 2.760352334007620811e-03 -5.472586303949356079e-02 -2.498157769441604614e-01 -3.475719392299652100e-01
1.128017231822013855e-01 -5.624805390834808350e-02 -2.674270868301391602e-01 -5.871026590466499329e-02 -3.103402853012084961e-01 1.941721588373184204e-01 -2.179843336343765259e-01 7.692996412515640259e-02 3.363550454378128052e-02 -6.105913780629634857e-03 -1.347877085208892822e-01 2.813125550746917725e-01 -4.878606647253036499e-02 -2.432954013347625732e-01 1.035657897591590881e-01 1.570270359516143799e-01 -1.258141845464706421e-01 -1.746765524148941040e-01 5.402002111077308655e-02 6.189449131488800049e-02 -1.131606474518775940e-01 2.501040101051330566e-01 7.736214995384216309e-02 1.519676446914672852e-01 -1.632814705371856689e-01 -3.994813654571771622e-03 3.699086904525756836e-01 4.782365635037422180e-03 -1.244526132941246033e-01 -2.093794047832489014e-01 6.183034926652908325e-02 -3.769074976444244385e-01
1.378735601902008057e-01 -1.033712849020957947e-01 -2.341369539499282837e-01 7.028394192457199097e-02 -6.775517016649246216e-02 1.628493815660476685e-01 -1.304925382137298584e-01 2.024023421108722687e-02 4.190725460648536682e-02 1.882115304470062256e-01 -7.641495764255523682e-02 1.044405922293663025e-01 2.053429335355758667e-01 -3.646593093872070312e-01 2.054479122161865234e-01 -2.175094485282897949e-01 -2.862722575664520264e-01 -2.840429544448852539e-01 1.912984251976013184e-01 -1.216774880886077881e-01 -2.936381660401821136e-02 2.848316133022308350e-01 -1.850508004426956177e-01 4.561194777488708496e-02 -2.050358653068542480e-01 -1.303281188011169434e-01 5.366993695497512817e-02 -1.243219971656799316e-01 8.060062676668167114e-02 -3.279249072074890137e-01 -1.300420463085174561e-01 -5.250424519181251526e-02
-5.835253745317459106e-02 -1.215851083397865295e-01 6.154601275920867920e-02 1.735858172178268433e-01 -1.635700911283493042e-01 3.778542876243591309e-01 -1.094788834452629089e-01 -8.423646539449691772e-02 -2.309489101171493530e-01 3.274219483137130737e-02 -1.148458942770957947e-01 4.093576222658157349e-02 -9.833041578531265259e-02 -2.959807962179183960e-02 3.414768353104591370e-02 9.184015542268753052e-02 -7.531763054430484772e-03 -1.869862675666809082e-01 3.945347070693969727e-01 -2.695357985794544220e-02 -2.776255011558532715e-01 9.290838986635208130e-02 -2.930166721343994141e-01 -7.483109086751937866e-02 -3.651106357574462891e-02 2.914286553859710693e-01 1.300307512283325195e-01 1.122162416577339172e-01 9.805762022733688354e-02 -1.152981296181678772e-01 7.043216377496719360e-02 -3.970597088336944580e-01
3.397506773471832275e-01 7.890255190432071686e-03 -1.023288071155548096e-01 -8.506892621517181396e-02 -1.475375741720199585e-01 2.924313545227050781e-01 5.847329273819923401e-02 -2.925691604614257812e-01 -1.646393984556198120e-01 8.413105458021163940e-02 -2.037517875432968140e-01 1.641805768013000488e-01 1.404189616441726685e-01 -4.740896821022033691e-01 -2.102696299552917480e-01 -6.204888597130775452e-02 1.085663661360740662e-01 -9.292750805616378784e-02 4.421383142471313477e-02 -1.611200124025344849e-01 -2.880583405494689941e-01 2.895726636052131653e-02 -9.080379456281661987e-02 -1.822427511215209961e-01 -1.784600466489791870e-01 -7.284849882125854492e-02 -2.376165613532066345e-02 -1.939131617546081543e-01 1.249070167541503906e-01 -6.983739882707595825e-02 2.474149875342845917e-02 -7.266763597726821899e-02
2.732618749141693115e-01 -8.619952946901321411e-02 1.801326498389244080e-02 1.278077363967895508e-01 -1.006093546748161316e-01 2.266080230474472046e-01 -7.503512501716613770e-02 -1.505880504846572876e-01 -1.159660816192626953e-01 2.494867742061614990e-01 -1.034282445907592773e-01 2.998680770397186279e-01 -1.542164981365203857e-01 -2.807078659534454346e-01 7.781291007995605469e-02 1.690887510776519775e-01 1.560819298028945923e-01 -2.088772505521774292e-02 1.971832364797592163e-01 3.571169674396514893e-01 1.452570408582687378e-01 -2.964566927403211594e-03 -5.359568074345588684e-02 -3.560991957783699036e-02 -3.980869650840759277e-01 -1.692192405462265015e-01 2.640107572078704834e-01 -5.228975787758827209e-02 -2.701254002749919891e-02 -1.204144880175590515e-01 6.267093122005462646e-02 5.254212394356727600e-02
-6.631274707615375519e-03 -1.206641048192977905e-01 -1.470952481031417847e-01 3.083404526114463806e-02 3.821079060435295105e-02 2.614663839340209961e-01 -2.389575839042663574e-01 -3.929842635989189148e-02 4.196085631847381592e-01 -3.126450777053833008e-01 -2.972009181976318359e-01 3.699139133095741272e-02 1.011120006442070007e-01 3.918680548667907715e-02 3.416728600859642029e-02 -1.093499064445495605e-01 1.375545114278793335e-01 -4.519257843494415283e-01 3.556853234767913818e-01 -1.721945824101567268e-03 6.431534886360168457e-02 -1.242890954017639160e-01 4.584595933556556702e-02 -1.034547463059425354e-01 -1.489947922527790070e-02 4.824975505471229553e-02 8.383779227733612061e-02 -1.840206831693649292e-01 -5.600479990243911743e-02 7.984027266502380371e-02 -9.662059694528579712e-02 3.985467925667762756e-02
3.546799421310424805e-01 -1.580872535705566406e-01 -2.411221563816070557e-01 1.184011399745941162e-01 -4.064035043120384216e-02 -1.709641814231872559e-01 -1.744942963123321533e-01 -3.105177581310272217e-01 1.764752268791198730e-01 -1.395956426858901978e-01 -1.831974834203720093e-01 -1.045705098658800125e-02 1.231989338994026184e-01 -2.454554736614227295e-01 -1.186749786138534546e-01 -1.241154409945011139e-02 3.939557075500488281e-01 -3.870722949504852295e-01 5.781723558902740479e-02 1.232176348567008972e-01 6.039768084883689880e-02 -1.193824261426925659e-01 -1.591053456068038940e-01 -3.945630043745040894e-03 4.073494672775268555e-02 -3.155430406332015991e-02 1.640814840793609619e-01 2.646386995911598206e-02 1.884115040302276611e-01 -3.858891502022743225e-02 9.555053710937500000e-02 4.646669700741767883e-02
2.116533964872360229e-01 2.145695686340332031e-01 -1.039018761366605759e-02 1.278663054108619690e-02 1.010912060737609863e-01 3.924942612648010254e-01 -5.830116197466850281e-02 -1.243598982691764832e-01 4.271603748202323914e-02 -1.764664947986602783e-01 -2.399365790188312531e-02 1.630365699529647827e-01 2.702136635780334473e-01 -4.646183457225561142e-03 -1.748143695294857025e-02 -2.114277034997940063e-01 1.573997437953948975e-01 -1.016070842742919922e-01 3.116402626037597656e-01 -6.752468645572662354e-02 -1.136731207370758057e-01 -4.706081748008728027e-01 -1.588577181100845337e-01 -8.332338929176330566e-02 -1.204716712236404419e-01 5.957579612731933594e-02 1.459048688411712646e-01 -1.096844300627708435e-01 1.231188848614692688e-01 3.004515543580055237e-02 1.860999614000320435e-01 -2.053381949663162231e-01
2.635708153247833252e-01 3.160722181200981140e-02 -2.209982834756374359e-03 -2.134492993354797363e-01 -1.244802623987197876e-01 1.910109966993331909e-01 -9.669094532728195190e-02 -1.824163198471069336e-01 8.339656889438629150e-02 -9.997647255659103394e-02 -3.191687464714050293e-01 1.311262398958206177e-01 1.709979027509689331e-01 1.593743637204170227e-02 1.079867407679557800e-01 -1.790847182273864746e-01 1.110803261399269104e-01 -2.964245975017547607e-01 1.335529685020446777e-01 9.975355118513107300e-02 2.497790008783340454e-01 -1.150861568748950958e-02 9.451133757829666138e-02 6.835322827100753784e-02 -1.349268257617950439e-01 -2.125545442104339600e-01 -2.442018128931522369e-02 9.375626593828201294e-02 9.690493345260620117e-02 -4.480670094490051270e-01 2.940034270286560059e-01 -8.146557211875915527e-02
2.798191308975219727e-01 -1.309710144996643066e-01 -1.257200837135314941e-01 -9.672594070434570312e-02 8.215709030628204346e-02 1.744540482759475708e-01 -4.318708181381225586e-02 1.154496893286705017e-01 2.662781774997711182e-01 1.738750040531158447e-01 1.115495339035987854e-01 4.754121005535125732e-01 3.563993051648139954e-02 -2.541041672229766846e-01 -8.744223415851593018e-02 1.591868102550506592e-01 2.585675120353698730e-01 -2.939089834690093994e-01 2.258883416652679443e-01 -1.266888082027435303e-01 7.835809141397476196e-02 1.405212134122848511e-01 -1.417724639177322388e-01 6.800659000873565674e-02 -1.061840653419494629e-01 -2.175855683162808418e-03 3.057242035865783691e-01 -5.155232548713684082e-02 -3.538101539015769958e-02 -3.569187596440315247e-02 6.115808710455894470e-02 -6.316569447517395020e-02
3.466035425662994385e-01 6.323724240064620972e-02 -4.070771858096122742e-02 -1.704563051462173462e-01 -6.500283628702163696e-02 6.210445985198020935e-02 -1.827212283387780190e-03 -1.608284413814544678e-01 2.502649277448654175e-02 -8.996688574552536011e-02 -1.276369690895080566e-01 -5.062319338321685791e-02 1.064627841114997864e-01 -3.781607747077941895e-01 8.329835534095764160e-02 -3.100203871726989746e-01 1.116449683904647827e-01 -2.772375941276550293e-01 1.549712754786014557e-02 -1.517792195081710815e-01 -2.002597451210021973e-01 1.329620927572250366e-01 1.128690317273139954e-01 -1.629710495471954346e-01 -2.873408794403076172e-01 -1.240145936608314514e-01 1.187744662165641785e-01 -1.157589405775070190e-01 9.765539318323135376e-02 -1.679573059082031250e-01 -5.487928539514541626e-02 -3.877415359020233154e-01
2.824486196041107178e-01 6.323532760143280029e-02 -1.699979901313781738e-01 1.480723619461059570e-01 -1.205655187368392944e-02 -4.990254342555999756e-02 -3.430929780006408691e-01 -1.039368510246276855e-01 1.579352617263793945e-01 9.752190858125686646e-02 -3.253644406795501709e-01 1.206423193216323853e-01 2.068644948303699493e-02 -2.954814350232481956e-03 9.706629067659378052e-02 9.932187944650650024e-02 9.784165769815444946e-02 -4.203393459320068359e-01 1.544124335050582886e-01 2.538464323151856661e-04 -1.007069274783134460e-01 -2.185840755701065063e-01 8.724910020828247070e-02 -8.847302198410034180e-02 -8.155524730682373047e-02 2.705431282520294189e-01 2.169228792190551758e-01 -1.086872145533561707e-01 5.630709230899810791e-02 -2.358867675065994263e-01 2.664600610733032227e-01 8.754724264144897461e-02
1.734690219163894653e-01 1.104234158992767334e-01 -1.672547906637191772e-01 -5.458018183708190918e-02 6.055707111954689026e-02 2.843337953090667725e-01 -2.348173111677169800e-01 -5.722863972187042236e-02 1.175569444894790649e-01 -2.879031300544738770e-01 -3.526912331581115723e-01 -7.726628333330154419e-02 6.214023754000663757e-02 1.275228559970855713e-01 -1.245332360267639160e-01 5.504099652171134949e-02 -2.141609555110335350e-03 -1.712412834167480469e-01 4.845677614212036133e-01 1.683790236711502075e-01 1.615415066480636597e-01 7.380493730306625366e-02 7.128519564867019653e-02 -8.709535747766494751e-02 -9.211882203817367554e-02 -4.744609352201223373e-03 2.639004290103912354e-01 -2.121637016534805298e-01 -3.730383887887001038e-02 5.707847326993942261e-02 -2.301609069108963013e-01 2.489988319575786591e-02
1.870712488889694214e-01 4.966875538229942322e-02 -9.575332701206207275e-02 1.506769061088562012e-01 1.531853526830673218e-01 2.849301993846893311e-01 -1.697383224964141846e-01 7.742733228951692581e-03 -1.738967895507812500e-01 -3.850565552711486816e-01 -1.324588805437088013e-01 2.754868268966674805e-01 -1.787300705909729004e-01 -4.035884141921997070e-02 7.297015190124511719e-02 -2.377714663743972778e-01 9.497976303100585938e-02 -1.387184560298919678e-01 3.592645749449729919e-02 1.126127541065216064e-01 -3.480130732059478760e-01 -3.494746387004852295e-01 -1.247054487466812134e-01 -1.814820244908332825e-02 -2.185011804103851318e-01 -4.301234707236289978e-02 1.521653532981872559e-01 1.039766594767570496e-01 8.311700075864791870e-03 -1.996589154005050659e-01 4.054468870162963867e-02 -5.714280903339385986e-02
1.070958375930786133e-01 -1.866998821496963501e-01 -1.546172052621841431e-01 1.249980702996253967e-01 -1.487641781568527222e-01 3.338804095983505249e-02 -4.263895377516746521e-02 -1.436282396316528320e-01 2.327386587858200073e-01 -3.445514291524887085e-02 -7.718580961227416992e-02 -3.842621808871626854e-03 9.743239730596542358e-02 -1.832147687673568726e-01 -1.141336783766746521e-01 -1.474359631538391113e-01 2.144931852817535400e-01 -4.932325482368469238e-01 -5.833133589476346970e-03 1.839477121829986572e-01 3.195617720484733582e-02 -2.569021657109260559e-03 -9.697874635457992554e-02 1.763143576681613922e-02 1.440783590078353882e-01 6.304170191287994385e-02 2.838362455368041992e-01 2.390977740287780762e-01 4.187796413898468018e-01 -1.760765910148620605e-01 -1.545091867446899414e-01 -5.179259926080703735e-02
-7.309517264366149902e-02 -2.616513669490814209e-01 2.793086878955364227e-02 -4.672141000628471375e-02 -1.199999451637268066e-01 1.865353733301162720e-01 -3.821019828319549561e-01 3.236402943730354309e-02 8.429204672574996948e-02 -2.095949947834014893e-01 -3.598670363426208496e-01 7.783678360283374786e-03 -2.588626146316528320e-01 -2.167703956365585327e-01 -3.558135777711868286e-02 5.927632097154855728e-03 2.142107635736465454e-01 -2.278176099061965942e-01 2.186287343502044678e-01 -5.616309866309165955e-02 -2.565959692001342773e-01 1.275354027748107910e-01 -8.127554506063461304e-02 2.996550202369689941e-01 5.517834215424954891e-04 -1.770769804716110229e-01 1.357184201478958130e-01 -5.519723892211914062e-02 9.718680381774902344e-02 -7.247404009103775024e-02 -1.830246895551681519e-01 5.313525348901748657e-02
5.458019301295280457e-02 -1.455781161785125732e-01 -2.371886372566223145e-01 7.367600500583648682e-02 6.696899421513080597e-03 4.237257838249206543e-01 -3.321178555488586426e-01 -1.416936963796615601e-01 3.778575062751770020e-01 -9.712619334459304810e-02 -2.779571115970611572e-01 2.650535292923450470e-02 1.031480953097343445e-01 5.648827552795410156e-02 2.199054658412933350e-01 1.859492436051368713e-02 2.216921299695968628e-01 -2.531713247299194336e-01 2.239973843097686768e-01 7.207400351762771606e-02 1.401341333985328674e-02 1.498299837112426758e-01 -8.849473297595977783e-02 -1.292361468076705933e-01 9.983223676681518555e-02 5.125897470861673355e-03 8.095739036798477173e-02 -3.167140111327171326e-02 1.076391860842704773e-01 2.096972316503524780e-01 -7.206927984952926636e-02 -1.318033784627914429e-01
-3.082059323787689209e-01 4.128562286496162415e-02 -2.179059386253356934e-02 2.402443736791610718e-01 2.378450520336627960e-02 3.712954223155975342e-01 -1.393376141786575317e-01 -1.030147597193717957e-01 1.706132590770721436e-01 -1.714252494275569916e-02 -2.630516588687896729e-01 -4.043134301900863647e-02 1.410827934741973877e-01 -2.237446308135986328e-01 1.999326050281524658e-01 1.273085945285856724e-03 1.121125221252441406e-01 -7.160189095884561539e-03 3.374961316585540771e-01 4.426812380552291870e-02 -2.736879885196685791e-01 3.552743792533874512e-02 -1.951633989810943604e-01 -7.404372841119766235e-02 -2.649449408054351807e-01 -2.227464169263839722e-01 2.846822142601013184e-01 8.386787772178649902e-02 8.902096748352050781e-02 3.918498754501342773e-02 -1.001189183443784714e-02 -2.851133607327938080e-02
1.210796087980270386e-01 1.688307970762252808e-01 -1.250254958868026733e-01 -2.108571529388427734e-01 1.593809574842453003e-02 5.571008920669555664e-01 -3.258147537708282471e-01 -1.353738307952880859e-01 1.624659150838851929e-01 2.423019111156463623e-01 -2.091982960700988770e-01 1.305105239152908325e-01 -6.306510884314775467e-03 6.078299507498741150e-02 2.238918989896774292e-01 -9.672584384679794312e-02 -1.484757475554943085e-02 -1.070331782102584839e-01 2.099182903766632080e-01 2.738729417324066162e-01 -3.104438260197639465e-02 5.165879428386688232e-02 7.518025487661361694e-02 1.524488031864166260e-01 -1.269494593143463135e-01 1.404584944248199463e-01 6.253441423177719116e-02 -1.156529188156127930e-01 2.446192502975463867e-02 6.062339618802070618e-02 -1.670030951499938965e-01 -6.291784346103668213e-02
1.024227291345596313e-01 8.146300911903381348e-02 -1.440387219190597534e-01 -1.515063047409057617e-01 -1.098348572850227356e-01 -3.396830707788467407e-02 -5.690116062760353088e-02 3.785566985607147217e-02 -1.012301370501518250e-01 -1.382227391004562378e-01 -4.344090223312377930e-01 3.224514424800872803e-02 -6.499041803181171417e-03 -3.812458813190460205e-01 -6.089708954095840454e-02 -8.729014545679092407e-02 7.902056723833084106e-02 -7.712746504694223404e-03 1.194256097078323364e-01 -9.185550734400749207e-03 7.701234519481658936e-02 -5.593813583254814148e-02 -2.401865273714065552e-01 1.281311362981796265e-01 -2.213656604290008545e-01 -1.618297547101974487e-01 3.605418205261230469e-01 -1.682898849248886108e-01 4.251350462436676025e-01 -6.384896486997604370e-02 1.391058117151260376e-01 -6.303023546934127808e-02
7.004584651440382004e-03 -3.753381082788109779e-03 -2.463830113410949707e-01 -5.711616203188896179e-02 -2.483051037415862083e-03 4.693530201911926270e-01 7.943196594715118408e-02 -2.588061802089214325e-02 2.069845199584960938e-01 -2.672767937183380127e-01 -1.092806905508041382e-01 -9.828710556030273438e-02 1.551128029823303223e-01 9.367415308952331543e-02 1.674893051385879517e-01 2.473638951778411865e-02 3.708876669406890869e-01 -2.815026044845581055e-01 2.042040526866912842e-01 -6.740411370992660522e-02 -1.136497855186462402e-01 -4.987192153930664062e-02 -7.607726007699966431e-02 -1.653742492198944092e-01 -1.120162159204483032e-01 -1.580739915370941162e-01 4.145842045545578003e-02 -2.709029018878936768e-01 2.707597911357879639e-01 -6.976594775915145874e-02 4.830475896596908569e-02 8.107594400644302368e-02
-2.338472194969654083e-02 1.398523151874542236e-01 -9.170826524496078491e-03 1.179046854376792908e-01 -2.946891486644744873e-01 2.096476852893829346e-01 -9.129688888788223267e-02 -9.543689340353012085e-02 -9.024276584386825562e-02 -2.960595786571502686e-01 -1.378538161516189575e-01 2.283971011638641357e-01 -3.438593819737434387e-02 -2.909624874591827393e-01 6.517153978347778320e-02 -1.295494884252548218e-01 -6.142389401793479919e-02 -2.940441370010375977e-01 2.029010653495788574e-01 4.505886137485504150e-02 -1.349934935569763184e-01 -3.448930680751800537e-01 -2.008546888828277588e-01 1.488067656755447388e-01 -1.042695268988609314e-01 -6.093675270676612854e-02 1.634679287672042847e-01 1.009224578738212585e-01 9.970521926879882812e-02 1.763105578720569611e-02 -2.175627201795578003e-01 -3.188467323780059814e-01
9.907909482717514038e-02 1.640272289514541626e-01 4.393200948834419250e-02 1.890251189470291138e-01 -7.325600087642669678e-02 1.080904528498649597e-01 -2.444446086883544922e-01 1.150295063853263855e-01 2.907366156578063965e-01 8.477111160755157471e-02 -3.098492920398712158e-01 2.879226580262184143e-02 2.349001616239547729e-01 -1.097334399819374084e-01 9.816163219511508942e-03 1.559879332780838013e-01 1.630196720361709595e-01 -4.963267445564270020e-01 2.334966510534286499e-02 1.316750198602676392e-01 -2.051636949181556702e-02 -2.307606115937232971e-02 -9.631420671939849854e-02 3.063165955245494843e-02 -1.382466852664947510e-01 6.479439139366149902e-02 5.045557022094726562e-02 -5.456457659602165222e-02 5.207768175750970840e-03 -3.166909515857696533e-01 3.448763191699981689e-01 -7.296898216009140015e-02
9.776608645915985107e-02 1.825691014528274536e-02 8.153295516967773438e-02 4.910394176840782166e-02 4.256977885961532593e-02 1.265851557254791260e-01 -1.069732084870338440e-01 -1.707955747842788696e-01 3.658987954258918762e-02 2.151395007967948914e-02 -6.256367266178131104e-02 9.419392049312591553e-02 -1.277530342340469360e-01 -4.173026680946350098e-01 2.827390432357788086e-01 1.903382390737533569e-01 2.665959298610687256e-01 -4.367534518241882324e-01 9.440415352582931519e-02 1.461165994405746460e-01 -1.776762306690216064e-01 -2.301054298877716064e-01 -1.098563224077224731e-01 -1.079177185893058777e-01 -2.642169222235679626e-02 -2.779972851276397705e-01 4.912061244249343872e-02 1.655091792345046997e-01 1.405736356973648071e-01 -1.756619513034820557e-01 -8.675897866487503052e-02 1.874179095029830933e-01
1.818580329418182373e-01 -2.901631407439708710e-02 -1.858491301536560059e-01 1.731883883476257324e-01 -8.315437287092208862e-02 1.179413646459579468e-01 -2.971507310867309570e-01 -2.763599157333374023e-01 -6.041241064667701721e-02 -2.815061062574386597e-02 -2.303625494241714478e-01 2.169388979673385620e-01 -6.255007535219192505e-02 -3.127903938293457031e-01 -2.374330312013626099e-01 2.432401776313781738e-01 -2.505297958850860596e-01 -2.385865002870559692e-01 2.363761812448501587e-01 -3.146510571241378784e-02 -2.698662579059600830e-01 1.587652713060379028e-01 5.853991955518722534e-02 -2.137464471161365509e-03 -2.605744898319244385e-01 -5.892871692776679993e-02 1.425311416387557983e-01 3.077117959037423134e-03 -7.549495995044708252e-02 1.796753145754337311e-02 -1.188902482390403748e-01 6.572502106428146362e-02
2.090992182493209839e-01 1.204524785280227661e-01 -2.923260256648063660e-02 5.676713213324546814e-02 4.269317165017127991e-02 1.849756091833114624e-01 9.498390555381774902e-02 -2.872568666934967041e-01 -4.856751859188079834e-02 6.724773906171321869e-03 1.158574894070625305e-01 7.105795294046401978e-02 6.882052868604660034e-02 -5.380497574806213379e-01 1.126365885138511658e-01 -7.848775386810302734e-02 8.890134841203689575e-02 -1.316054165363311768e-01 1.943107247352600098e-01 1.420022547245025635e-01 9.396037459373474121e-02 -8.547993004322052002e-02 -5.208805575966835022e-02 1.879790797829627991e-02 -2.639110982418060303e-01 -7.226738333702087402e-02 -6.095201708376407623e-03 1.364613622426986694e-01 2.052529305219650269e-01 -4.503493010997772217e-01 -1.844979524612426758e-01 -3.601938113570213318e-02
1.828298419713973999e-01 -7.528379559516906738e-02 -1.401115301996469498e-02 7.824695110321044922e-02 -2.169701755046844482e-01 3.147553801536560059e-01 -3.044754266738891602e-01 -7.844813168048858643e-02 1.791859567165374756e-01 9.788018465042114258e-02 -8.691951632499694824e-02 9.625533968210220337e-02 5.053002387285232544e-02 -5.690737441182136536e-02 -3.005912341177463531e-02 1.909674406051635742e-01 -1.322040855884552002e-01 -5.785442590713500977e-01 -1.451984494924545288e-01 5.960868299007415771e-02 -5.070233345031738281e-02 -1.388146281242370605e-01 3.936224803328514099e-02 -9.958558529615402222e-02 1.008478831499814987e-02 8.496232330799102783e-02 3.755944594740867615e-02 9.208829700946807861e-02 -1.105056703090667725e-01 -3.647849857807159424e-01 1.226954981684684753e-01 -1.422287523746490479e-01
4.756821691989898682e-01 7.730583101511001587e-02 -2.518218159675598145e-01 3.219257295131683350e-02 -2.076096273958683014e-02 6.148425862193107605e-02 1.264317929744720459e-01 2.805068194866180420e-01 -1.883787065744400024e-01 -2.817057967185974121e-01 -5.956099182367324829e-02 1.164238527417182922e-01 5.927418917417526245e-02 -2.331551462411880493e-01 8.067935705184936523e-02 1.995431929826736450e-01 1.674060374498367310e-01 -2.320357710123062134e-01 1.531124413013458252e-01 9.668915718793869019e-02 -7.769995369017124176e-03 2.191883921623229980e-01 -5.717437341809272766e-02 -1.494918912649154663e-01 -2.858396470546722412e-01 -1.761827170848846436e-01 1.459067463874816895e-01 1.047280058264732361e-02 7.334949821233749390e-02 -1.961287409067153931e-01 2.882699668407440186e-02 3.274554759263992310e-02
1.025201901793479919e-01 7.549584656953811646e-02 2.214917689561843872e-01 1.157703399658203125e-01 -1.428260505199432373e-01 3.431439399719238281e-01 -4.828614369034767151e-02 -4.544014111161231995e-03 1.626995019614696503e-02 -2.604799568653106689e-01 -3.323875740170478821e-02 1.194355711340904236e-01 -1.681187301874160767e-01 -2.627328038215637207e-01 2.393623068928718567e-02 -2.298918813467025757e-01 -1.995937153697013855e-02 -2.607454955577850342e-01 2.659053206443786621e-01 2.161381579935550690e-02 1.365375239402055740e-02 -1.689224839210510254e-01 -1.762008517980575562e-01 2.256914675235748291e-01 -1.878846250474452972e-02 -3.125248253345489502e-01 1.405823975801467896e-01 7.951026409864425659e-02 2.455662041902542114e-01 -2.957541942596435547e-01 -1.361037939786911011e-01 -7.718917727470397949e-02
1.245582997798919678e-01 -2.772316150367259979e-02 6.202781945466995239e-02 -3.307574428617954254e-03 3.827423090115189552e-03 2.253345996141433716e-01 6.357965990900993347e-03 -2.388851195573806763e-01 2.120779156684875488e-01 2.411155588924884796e-02 -4.584467113018035889e-01 3.317754566669464111e-01 -1.198905706405639648e-01 -6.832578033208847046e-02 -2.462929040193557739e-01 4.756392166018486023e-02 1.797714233398437500e-01 -3.254880309104919434e-01 3.098279982805252075e-02 9.581249207258224487e-02 3.206347823143005371e-01 3.521111328154802322e-03 3.973197191953659058e-02 7.544732093811035156e-02 1.116367876529693604e-01 -1.450589746236801147e-01 1.622219830751419067e-01 -9.583345800638198853e-02 1.031943336129188538e-01 -2.521956264972686768e-01 3.622432425618171692e-02 -1.453645527362823486e-01
1.111433580517768860e-01 2.064605802297592163e-01 -2.324461191892623901e-01 3.512980341911315918e-01 1.000670343637466431e-01 5.456170067191123962e-02 2.870590426027774811e-03 1.291281729936599731e-01 -8.574683219194412231e-02 -8.619852596893906593e-04 -9.712582081556320190e-02 1.430679112672805786e-01 -1.948745846748352051e-01 -1.160389557480812073e-01 -4.178058728575706482e-02 1.317400932312011719e-01 2.726520001888275146e-01 -4.774891436100006104e-01 1.254712045192718506e-01 1.309559494256973267e-01 7.577043771743774414e-02 -4.230447113513946533e-03 -1.888848394155502319e-01 1.967044360935688019e-02 -3.863213360309600830e-01 -1.921619772911071777e-01 1.865636371076107025e-02 -3.982393443584442139e-02 1.680067479610443115e-01 -7.272336632013320923e-02 -1.309162974357604980e-01 1.195841953158378601e-01
2.408394217491149902e-01 -1.833583712577819824e-01 1.287181116640567780e-02 -1.901726573705673218e-01 -1.187677904963493347e-01 9.878204017877578735e-02 6.599989533424377441e-02 -2.228158563375473022e-01 1.864441037178039551e-01 -2.631321549415588379e-01 -1.904756873846054077e-01 2.370027452707290649e-01 1.433682627975940704e-02 -2.753117680549621582e-01 -1.232911795377731323e-01 1.359818782657384872e-02 7.815954089164733887e-02 -3.185608088970184326e-01 -1.028307154774665833e-01 1.671791523694992065e-01 -2.238826602697372437e-01 7.486467808485031128e-02 -8.512907475233078003e-02 -1.218933314085006714e-01 -7.450206577777862549e-02 2.554563879966735840e-01 -5.752980336546897888e-02 1.682939678430557251e-01 2.879815101623535156e-01 -2.150940299034118652e-01 -1.968849152326583862e-01 -1.094976142048835754e-01
-9.742169827222824097e-02 -5.513329058885574341e-02 -9.843657165765762329e-02 -5.498564243316650391e-02 -2.356640761718153954e-03 3.580298423767089844e-01 8.850373327732086182e-02 -1.355400085449218750e-01 1.196001917123794556e-01 -2.569172084331512451e-01 -9.841680526733398438e-02 -1.806793063879013062e-01 -2.982339262962341309e-01 -1.001436412334442139e-01 -5.987310782074928284e-02 -3.007847666740417480e-01 1.847249120473861694e-01 -2.853111922740936279e-01 1.042179316282272339e-01 1.288702189922332764e-01 -1.288842111825942993e-01 -2.535940408706665039e-01 -2.117427289485931396e-01 8.054938912391662598e-02 -5.837519094347953796e-02 -1.427662670612335205e-01 1.118164360523223877e-01 3.146700933575630188e-02 2.200661897659301758e-01 4.835096746683120728e-02 2.340317666530609131e-01 -2.943321466445922852e-01
3.359935879707336426e-01 -2.155205160379409790e-01 -1.108627691864967346e-01 7.549010217189788818e-02 -7.552900165319442749e-02 9.937365353107452393e-02 -1.395628205500543118e-03 -7.043433189392089844e-02 9.409796446561813354e-02 1.079522594809532166e-01 7.757447194308042526e-03 2.783900797367095947e-01 -2.112162532284855843e-03 -3.766496479511260986e-01 -1.192332897335290909e-02 -2.574958801269531250e-01 4.198686778545379639e-02 -2.763539850711822510e-01 1.356620639562606812e-01 -1.000468656420707703e-01 -4.626249894499778748e-02 9.241161495447158813e-02 -2.656265199184417725e-01 2.912915050983428955e-01 -2.127080857753753662e-01 1.104633137583732605e-01 2.722039818763732910e-01 -4.159424081444740295e-02 1.329992711544036865e-01 2.728659100830554962e-02 -2.046728134155273438e-01 -1.717841476202011108e-01
2.044484913349151611e-01 -1.967318952083587646e-01 -1.278761625289916992e-01 8.312007039785385132e-02 -8.365315943956375122e-02 3.533344268798828125e-01 -7.926853746175765991e-02 -2.373526543378829956e-01 -8.119095116853713989e-02 -2.701448043808341026e-03 -7.288084365427494049e-03 3.529098033905029297e-01 7.736213505268096924e-02 -1.413233727216720581e-01 1.192032918334007263e-01 8.711669594049453735e-02 -2.477200180292129517e-01 -2.314596921205520630e-01 1.376143246889114380e-01 8.958017081022262573e-02 -3.118504285812377930e-01 1.696020960807800293e-01 -6.830498576164245605e-03 -1.171924322843551636e-01 -2.219480723142623901e-01 -8.153453469276428223e-02 2.071894109249114990e-01 -1.284489184617996216e-01 -1.189322173595428467e-01 -3.062448091804981232e-02 -3.299648463726043701e-01 -4.274619370698928833e-02
9.459055215120315552e-02 1.657854169607162476e-01 -1.337597966194152832e-01 -2.139465808868408203e-01 -8.959832042455673218e-02 3.016495406627655029e-01 -2.044299393892288208e-01 -6.503231823444366455e-02 3.232884109020233154e-01 -3.267327547073364258e-01 -7.841851562261581421e-02 2.455302455928176641e-04 -4.375969991087913513e-02 -1.104654371738433838e-01 -4.595034942030906677e-02 -9.382511675357818604e-02 1.125422269105911255e-01 -1.697988212108612061e-01 2.655041515827178955e-01 7.413460314273834229e-02 8.600694686174392700e-02 3.079751133918762207e-02 4.415183514356613159e-02 -3.278643786907196045e-01 -2.723683714866638184e-01 -4.535569343715906143e-03 3.349673449993133545e-01 -2.401889413595199585e-01 -1.513416320085525513e-02 1.556740999221801758e-01 -8.175014704465866089e-02 -4.346365854144096375e-02
8.466714620590209961e-02 -6.334517151117324829e-02 -2.333675324916839600e-01 1.327687967568635941e-02 -3.951692953705787659e-02 1.273583173751831055e-01 7.293678075075149536e-02 6.302341818809509277e-02 1.391605883836746216e-01 1.732928156852722168e-01 -8.200865983963012695e-02 2.307649254798889160e-01 -3.362683951854705811e-02 -2.697432339191436768e-01 2.004415988922119141e-01 -4.928503185510635376e-03 7.791231572628021240e-02 -2.486611008644104004e-01 4.761977791786193848e-01 6.337364763021469116e-02 1.295996606349945068e-01 -5.026416480541229248e-02 -1.290276944637298584e-01 2.854504585266113281e-01 -9.823286533355712891e-02 -1.639167070388793945e-01 7.483315467834472656e-02 3.875286281108856201e-01 5.880402773618698120e-02 -1.238475292921066284e-01 2.079523652791976929e-01 -1.147549673914909363e-01
1.920769959688186646e-01 3.696313872933387756e-02 -4.374227523803710938e-01 1.115494966506958008e-01 6.983583420515060425e-02 1.046071425080299377e-01 2.743760049343109131e-01 2.533515542745590210e-02 -1.213146653026342392e-02 2.645071595907211304e-02 -6.587542593479156494e-02 1.266171038150787354e-01 -1.044476553797721863e-01 3.345764800906181335e-02 2.269646823406219482e-01 1.802017167210578918e-02 3.856656327843666077e-02 -4.390084743499755859e-01 2.007670253515243530e-01 -6.013655662536621094e-02 -2.910568714141845703e-01 -8.833745121955871582e-02 -2.315729409456253052e-01 1.124372780323028564e-01 1.238991413265466690e-02 2.226262295152992010e-04 3.025592267513275146e-01 4.304582625627517700e-02 8.992576599121093750e-02 -1.669576317071914673e-01 2.302640527486801147e-01 4.090008512139320374e-02
6.165617704391479492e-02 -7.037886232137680054e-02 -1.034069657325744629e-01 -6.267242878675460815e-02 1.753524988889694214e-01 4.774675369262695312e-01 -3.218898177146911621e-01 -6.900925189256668091e-02 1.224315688014030457e-01 -1.707728505134582520e-01 -2.527233958244323730e-01 -5.586538836359977722e-02 1.440123766660690308e-01 1.611149311065673828e-01 -1.084286868572235107e-01 -1.275613456964492798e-01 8.094678074121475220e-02 -1.310074925422668457e-01 1.219825819134712219e-01 3.542377948760986328e-01 -2.066074907779693604e-01 -6.185502186417579651e-02 -9.684418886899948120e-02 1.213629823178052902e-02 6.330399960279464722e-02 -2.099266350269317627e-01 2.696120738983154297e-01 -7.829159498214721680e-02 -1.195973381400108337e-01 -2.215617001056671143e-01 -3.608523309230804443e-02 -1.092968061566352844e-01
3.001399338245391846e-01 -1.711065769195556641e-01 -1.173432171344757080e-01 -5.562532693147659302e-02 7.966145873069763184e-03 3.706290721893310547e-01 4.248609393835067749e-02 2.542198300361633301e-01 -2.030952721834182739e-01 1.153205484151840210e-01 -6.875986699014902115e-03 2.527464330196380615e-01 3.102440014481544495e-02 -2.728863358497619629e-01 1.649940013885498047e-01 1.556291282176971436e-01 1.635148227214813232e-01 -3.898277580738067627e-01 1.463423073291778564e-01 -2.688103318214416504e-01 5.233393236994743347e-02 -3.378118202090263367e-02 4.035426303744316101e-02 8.650310337543487549e-03 -1.858676671981811523e-01 9.846772998571395874e-02 1.889471709728240967e-01 1.560767441987991333e-01 -1.824242249131202698e-02 -2.418133197352290154e-03 3.851060196757316589e-02 -1.745815724134445190e-01
2.225639112293720245e-02 -6.542381644248962402e-02 8.850373327732086182e-02 -9.628400206565856934e-02 6.872720085084438324e-03 1.835545152425765991e-01 5.908333137631416321e-02 -1.020367965102195740e-01 2.808031439781188965e-01 -1.355292797088623047e-01 -4.545367062091827393e-01 -1.961745321750640869e-02 2.019493840634822845e-02 -7.497822865843772888e-03 4.319954663515090942e-02 9.235370904207229614e-02 1.496480852365493774e-01 -2.479435205459594727e-01 8.421851694583892822e-02 6.931620836257934570e-02 -5.045903474092483521e-02 2.564412653446197510e-01 6.901831179857254028e-02 1.009715870022773743e-01 -2.508476078510284424e-01 -1.051578149199485779e-01 -4.936158191412687302e-03 1.771382391452789307e-01 1.624422371387481689e-01 -4.932565689086914062e-01 -2.427753210067749023e-01 -4.861169308423995972e-02
5.206865444779396057e-02 -1.673274859786033630e-02 -4.399692714214324951e-01 -9.818480350077152252e-03 -6.587035953998565674e-02 1.551685929298400879e-01 1.754912286996841431e-01 -5.985534563660621643e-02 -2.373398542404174805e-01 -8.681488037109375000e-02 -3.514154553413391113e-01 2.942434847354888916e-01 -3.198694437742233276e-02 4.648957401514053345e-02 1.474076956510543823e-01 1.715038269758224487e-01 1.301635652780532837e-01 -3.589709997177124023e-01 2.003440409898757935e-01 -1.390703469514846802e-01 -9.673180431127548218e-02 2.053620070219039917e-01 -2.054613232612609863e-01 8.710659295320510864e-02 -1.634541898965835571e-02 -6.244769319891929626e-02 1.866148561239242554e-01 -1.766230762004852295e-01 -1.918382756412029266e-02 -1.114730089902877808e-01 1.299935430288314819e-01 7.604955136775970459e-02
3.382565379142761230e-01 -1.063795387744903564e-02 -1.129723787307739258e-01 -3.198258578777313232e-02 1.500944979488849640e-02 1.270756572484970093e-01 -9.307532757520675659e-02 -2.620361931622028351e-02 -3.267909586429595947e-02 -4.364146664738655090e-02 -3.513218164443969727e-01 -1.755757331848144531e-01 1.884889043867588043e-02 -1.336640715599060059e-01 2.057029455900192261e-01 2.430657297372817993e-01 -1.569367349147796631e-01 -1.153061538934707642e-02 1.935069859027862549e-01 2.717451006174087524e-02 -3.053010106086730957e-01 -7.940643280744552612e-02 -1.073912605643272400e-01 1.005545258522033691e-01 -1.577021032571792603e-01 -3.252544105052947998e-01 -2.062189280986785889e-01 1.756889075040817261e-01 2.736213803291320801e-01 -2.466593533754348755e-01 -5.555943399667739868e-02 -2.053408324718475342e-01
1.625460386276245117e-01 3.788116201758384705e-02 -3.585294261574745178e-02 -3.620926737785339355e-01 -1.561300903558731079e-01 2.241170406341552734e-02 -3.278535604476928711e-01 -4.033344089984893799e-01 2.311074435710906982e-01 -2.016534507274627686e-01 -1.287031471729278564e-01 9.622198343276977539e-02 1.071634069085121155e-01 8.161515742540359497e-02 1.497228257358074188e-02 1.860296428203582764e-01 -3.822274133563041687e-02 -3.123525977134704590e-01 3.161642551422119141e-01 7.136815786361694336e-02 2.360667567700147629e-03 -9.772428870201110840e-02 3.507942706346511841e-02 2.077568694949150085e-02 -2.616399526596069336e-01 -3.421536833047866821e-02 4.006381705403327942e-02 -6.386207882314920425e-03 -3.320627287030220032e-02 -2.895198762416839600e-01 4.819442518055438995e-03 1.766019500792026520e-02
1.134078130125999451e-01 -3.004792332649230957e-01 2.958158776164054871e-02 -7.495429366827011108e-02 2.064481377601623535e-02 2.921878695487976074e-01 1.490687429904937744e-01 -1.392881721258163452e-01 2.570528686046600342e-01 -2.699583768844604492e-01 -3.902974128723144531e-01 7.529362291097640991e-02 2.739077806472778320e-02 9.360231459140777588e-02 1.300990581512451172e-01 1.134378015995025635e-01 -3.524076566100120544e-02 -1.905050724744796753e-01 6.894967705011367798e-02 2.093661129474639893e-01 7.989067584276199341e-02 1.847110390663146973e-01 8.747699856758117676e-02 -1.003544218838214874e-02 -3.060564100742340088e-01 4.007864370942115784e-02 9.441420435905456543e-02 1.309510171413421631e-01 5.334306135773658752e-02 -3.960309326648712158e-01 -7.486898917704820633e-03 1.059127897024154663e-01
1.366116255521774292e-01 1.361875683069229126e-01 -2.804001569747924805e-01 -7.884772121906280518e-02 -1.918785721063613892e-01 -3.242234140634536743e-02 -1.693572402000427246e-01 -2.805867195129394531e-01 -1.277650743722915649e-01 -7.566702365875244141e-02 1.334559470415115356e-01 1.611081212759017944e-01 -1.057080924510955811e-01 -4.353967681527137756e-02 -7.759543508291244507e-02 5.736625939607620239e-02 7.380380481481552124e-02 -4.231252148747444153e-02 5.478262305259704590e-01 1.177432462573051453e-01 1.180021166801452637e-01 -2.092021703720092773e-01 -1.531212776899337769e-01 -1.353789865970611572e-01 -6.115488335490226746e-02 -1.015037149190902710e-01 4.812087491154670715e-02 -1.945518255233764648e-01 1.082729473710060120e-01 -2.789808213710784912e-01 -7.790184020996093750e-02 -2.719613313674926758e-01
-6.467926502227783203e-02 -3.282246366143226624e-02 -1.288536936044692993e-01 8.121462911367416382e-02 -5.082999914884567261e-02 4.846606552600860596e-01 -1.492350548505783081e-01 1.909569799900054932e-01 3.258291259407997131e-02 -4.195412993431091309e-02 -1.864971965551376343e-01 4.524005576968193054e-02 -7.445681840181350708e-02 -1.922263503074645996e-01 1.796511374413967133e-02 -1.290306895971298218e-01 1.307036578655242920e-01 -1.575947105884552002e-01 7.419954240322113037e-02 2.048170417547225952e-01 -1.386292129755020142e-01 -1.968823075294494629e-01 2.024948038160800934e-02 1.657744646072387695e-01 2.231692336499691010e-02 -1.471218466758728027e-01 3.060116171836853027e-01 -3.816031813621520996e-01 2.459723055362701416e-01 1.613729284144937992e-03 -1.648167967796325684e-01 -2.277831286191940308e-01
2.078967243432998657e-01 -2.073016315698623657e-01 1.225980594754219055e-01 3.477825596928596497e-02 -1.504346728324890137e-01 3.201104998588562012e-01 2.589061111211776733e-02 1.006761565804481506e-01 6.815046072006225586e-02 -3.289867192506790161e-02 -1.426791697740554810e-01 3.857558965682983398e-02 9.471546858549118042e-02 -2.876328229904174805e-01 6.615023314952850342e-02 2.504859268665313721e-01 8.741316944360733032e-02 -4.013114273548126221e-01 1.164203211665153503e-01 -3.169611841440200806e-02 1.091755852103233337e-01 3.655588626861572266e-01 -1.216810569167137146e-01 1.215414926409721375e-01 -3.950982391834259033e-01 1.791691482067108154e-01 5.147936567664146423e-02 -4.687550663948059082e-02 1.841715909540653229e-02 2.448550239205360413e-02 -1.074311695992946625e-02 -1.509158909320831299e-01
3.223570585250854492e-01 2.456609904766082764e-02 5.818123370409011841e-02 -1.933093667030334473e-01 1.678306311368942261e-01 2.524758875370025635e-01 -1.390281468629837036e-01 -2.597023248672485352e-01 6.580121815204620361e-02 -1.679337322711944580e-01 3.925894945859909058e-02 2.369568496942520142e-01 -2.219200879335403442e-01 1.489154845476150513e-01 3.903922066092491150e-02 -1.491856426000595093e-01 8.435500413179397583e-02 -2.748207747936248779e-01 1.220273673534393311e-01 -1.651730239391326904e-01 6.465126574039459229e-02 5.887459032237529755e-03 -5.666466802358627319e-02 4.884549602866172791e-02 -2.148962318897247314e-01 8.311425149440765381e-02 5.975561961531639099e-02 3.417541086673736572e-02 1.088446602225303650e-01 -5.081326961517333984e-01 -1.380650848150253296e-01 9.516472369432449341e-02
1.924143880605697632e-01 1.840308606624603271e-01 6.906135473400354385e-03 -1.695984154939651489e-01 1.127668023109436035e-01 2.839044928550720215e-01 -3.320910409092903137e-02 1.563178002834320068e-01 2.467238456010818481e-01 -6.304766982793807983e-02 -6.543661653995513916e-02 1.405631601810455322e-01 -2.066224962472915649e-01 -1.505675166845321655e-01 9.346910566091537476e-02 -6.401195377111434937e-02 1.553417146205902100e-01 -1.468766331672668457e-01 1.070456206798553467e-01 1.148172989487648010e-01 3.449431955814361572e-01 -2.558491528034210205e-01 -3.591706454753875732e-01 -1.099785640835762024e-01 -3.290319740772247314e-01 -2.093733847141265869e-01 2.335563600063323975e-01 8.536176383495330811e-02 2.071833051741123199e-02 -4.210542887449264526e-02 -4.030529037117958069e-02 -2.658721432089805603e-02
3.897724449634552002e-01 -2.777721583843231201e-01 7.565281540155410767e-02 1.859506517648696899e-01 1.215215399861335754e-01 3.588703870773315430e-01 1.326254755258560181e-01 2.103102803230285645e-01 4.763283580541610718e-02 5.479830503463745117e-02 -2.635025382041931152e-01 -7.377699017524719238e-02 -6.480247527360916138e-02 -3.640026152133941650e-01 6.248600780963897705e-02 -5.985026434063911438e-02 -5.181448534131050110e-02 -2.919071018695831299e-01 1.812464743852615356e-01 -1.107656434178352356e-01 5.111191421747207642e-03 2.342475354671478271e-01 -7.464526593685150146e-02 -1.014829427003860474e-01 -2.204561680555343628e-01 -1.695917174220085144e-02 5.641761422157287598e-02 9.861803799867630005e-02 -9.983559697866439819e-02 -1.288876384496688843e-01 3.433400020003318787e-02 -8.702752739191055298e-02
-2.034694701433181763e-02 1.172589585185050964e-01 1.084434539079666138e-01 2.206564992666244507e-01 -2.046366333961486816e-01 2.197142839431762695e-01 -1.329827755689620972e-01 -1.683668941259384155e-01 -1.815264485776424408e-02 1.331341266632080078e-01 -2.792944908142089844e-01 2.270368039608001709e-01 -7.680449169129133224e-03 -1.538875401020050049e-01 5.165942758321762085e-02 9.347504936158657074e-03 -4.221936687827110291e-02 -3.566294610500335693e-01 2.047084867954254150e-01 2.188158780336380005e-01 2.353904396295547485e-01 1.062954738736152649e-01 -1.270921379327774048e-01 -6.823290884494781494e-02 -8.868371136486530304e-03 2.192884087562561035e-01 6.765680760145187378e-02 -1.004510670900344849e-01 4.048048853874206543e-01 1.852772198617458344e-02 -1.221635118126869202e-01 -2.585851550102233887e-01
3.126798272132873535e-01 1.119023934006690979e-01 -1.212340667843818665e-01 1.285519599914550781e-01 1.381369382143020630e-01 2.877689599990844727e-01 -2.840531468391418457e-01 -1.109162941575050354e-01 -7.893637567758560181e-02 -3.947215676307678223e-01 -9.003870189189910889e-02 3.710194230079650879e-01 -1.657869517803192139e-01 -1.721647232770919800e-01 -4.613168165087699890e-02 -1.536276936531066895e-01 -6.573594361543655396e-02 6.611036509275436401e-02 5.894974246621131897e-02 9.111062437295913696e-02 -1.983212381601333618e-01 -3.093706965446472168e-01 -1.490906924009323120e-01 7.943504303693771362e-02 -6.622053682804107666e-02 -1.194476857781410217e-01 1.417569220066070557e-01 -9.247763454914093018e-02 6.729638576507568359e-02 -1.889104694128036499e-01 1.274294406175613403e-02 -3.499472886323928833e-02
4.346589371562004089e-02 1.762354522943496704e-01 -1.177868917584419250e-01 -3.924339264631271362e-02 -3.563814237713813782e-02 2.120836526155471802e-01 -7.586755603551864624e-02 1.761911660432815552e-01 -9.596014022827148438e-02 7.620575278997421265e-02 -2.345817536115646362e-01 2.917244434356689453e-01 -3.390391767024993896e-01 -1.735612154006958008e-01 1.449415981769561768e-01 8.655205368995666504e-02 5.350936949253082275e-02 -2.172389924526214600e-01 2.271048873662948608e-01 -1.741226762533187866e-01 3.594338893890380859e-01 -2.682058215141296387e-01 -8.096162974834442139e-02 1.882554031908512115e-02 -1.304138898849487305e-01 -4.636981338262557983e-02 1.221291497349739075e-01 3.296358883380889893e-02 3.331522345542907715e-01 -2.037061005830764771e-01 -1.069177761673927307e-01 2.838709764182567596e-02
-2.473377808928489685e-02 -2.175697684288024902e-01 -1.688549071550369263e-01 -1.216667965054512024e-01 9.164837002754211426e-02 2.992126643657684326e-01 -1.047671586275100708e-01 6.670299172401428223e-02 1.890577077865600586e-01 -2.642971277236938477e-01 -5.278275907039642334e-02 -8.417645096778869629e-02 -2.541287243366241455e-01 -1.597425490617752075e-01 1.531216204166412354e-01 -1.236706506460905075e-03 1.819770485162734985e-01 -9.918543696403503418e-02 5.126238465309143066e-01 1.984151750802993774e-01 -2.846614420413970947e-01 -5.831073969602584839e-02 -1.263051480054855347e-01 1.702049672603607178e-01 -2.786255069077014923e-02 3.873690217733383179e-02 1.060402244329452515e-01 -2.423530071973800659e-01 -4.151653870940208435e-02 2.091794647276401520e-02 -1.224478706717491150e-01 -4.998280107975006104e-02
2.621908783912658691e-01 -6.439342349767684937e-02 3.513911506161093712e-04 3.105566836893558502e-02 -1.396199464797973633e-01 3.418368995189666748e-01 5.148298665881156921e-02 1.967379897832870483e-01 5.879543349146842957e-02 -2.482267320156097412e-01 -1.334439218044281006e-01 5.534891784191131592e-02 -5.026988312602043152e-02 -3.466705977916717529e-01 1.591670364141464233e-01 6.891346536576747894e-03 1.452022790908813477e-01 -3.440882563591003418e-01 -6.470016669481992722e-03 3.992421925067901611e-02 -3.061399795114994049e-03 3.720788955688476562e-01 -1.619149371981620789e-02 1.577029824256896973e-01 -2.900050282478332520e-01 1.347439587116241455e-01 1.027637571096420288e-01 2.063962817192077637e-01 6.646391749382019043e-02 -1.122935339808464050e-01 -4.280212521553039551e-02 -1.882293224334716797e-01
1.489257365465164185e-01 -1.444981843233108521e-01 -2.000124305486679077e-01 -4.761632159352302551e-02 -1.810687035322189331e-01 3.416262269020080566e-01 -2.740979790687561035e-01 -1.637002825736999512e-01 2.365030497312545776e-01 -1.927400529384613037e-01 -2.623241543769836426e-01 -1.320630609989166260e-01 1.500896960496902466e-01 -5.959972366690635681e-02 -4.614846780896186829e-02 -1.102207526564598083e-01 3.850488960742950439e-01 -1.100205779075622559e-01 2.679531872272491455e-01 2.395618474110960960e-03 2.751426957547664642e-02 -3.586440160870552063e-02 4.836225882172584534e-02 1.841722987592220306e-02 -1.785970032215118408e-01 1.121025010943412781e-01 1.686163693666458130e-01 -3.497784435749053955e-01 -3.978750854730606079e-02 1.274841651320457458e-02 -9.737303853034973145e-02 -1.386822480708360672e-02
-4.930780455470085144e-02 1.767703890800476074e-02 -9.928841888904571533e-02 8.484371006488800049e-02 -2.807573676109313965e-01 6.792515516281127930e-03 -7.276643067598342896e-02 -2.318662256002426147e-01 8.013881742954254150e-03 4.837707092519849539e-05 -1.563313305377960205e-01 1.781387776136398315e-01 2.710763216018676758e-01 -2.493362128734588623e-01 -2.252870202064514160e-01 -1.263793557882308960e-01 1.193496137857437134e-01 -4.335130155086517334e-01 1.180945336818695068e-01 -6.379470229148864746e-03 1.020971462130546570e-01 1.969818621873855591e-01 -2.720256149768829346e-01 -6.815811246633529663e-02 -3.061990737915039062e-01 7.009015232324600220e-02 2.300240546464920044e-01 -3.052782034501433372e-03 4.711937904357910156e-02 1.724743396043777466e-01 -5.150823667645454407e-02 -2.311106622219085693e-01
4.976490512490272522e-02 -7.491327822208404541e-02 -1.905093789100646973e-01 -1.991487108170986176e-02 -1.757005155086517334e-01 3.227736055850982666e-01 -1.727450788021087646e-01 1.282042860984802246e-01 2.788976132869720459e-01 -2.576646208763122559e-01 -1.453990042209625244e-01 -1.103133261203765869e-01 -1.096356436610221863e-01 -2.324787676334381104e-01 1.648985594511032104e-01 3.295322880148887634e-02 7.861520349979400635e-02 -1.534216403961181641e-01 4.240557253360748291e-01 1.347998529672622681e-01 -4.318385943770408630e-02 2.783654071390628815e-02 -2.060989290475845337e-01 2.643292546272277832e-01 4.126730933785438538e-02 -4.461179301142692566e-02 1.856653243303298950e-01 -2.679904103279113770e-01 1.361516863107681274e-02 -8.781461417675018311e-02 -1.292618662118911743e-01 1.573952734470367432e-01
2.354158312082290649e-01 6.356433033943176270e-02 -1.591875106096267700e-01 -1.055784597992897034e-01 1.145526841282844543e-01 2.796745896339416504e-01 -2.046073228120803833e-01 3.157199621200561523e-01 5.518766865134239197e-02 -7.013707607984542847e-02 -5.867262184619903564e-02 1.226124390959739685e-01 5.447259545326232910e-02 -6.644650548696517944e-02 4.206230491399765015e-02 8.701526373624801636e-02 7.279460877180099487e-02 -8.782264590263366699e-02 3.317088782787322998e-01 -3.100060224533081055e-01 -3.006026521325111389e-02 -3.446659743785858154e-01 -3.108275830745697021e-01 -6.725233048200607300e-02 -1.706128418445587158e-01 1.789666265249252319e-01 6.738393753767013550e-02 2.563229799270629883e-01 -1.077056974172592163e-01 -1.097977086901664734e-01 -1.121460199356079102e-01 -1.428620666265487671e-01
1.572870300151407719e-03 -3.023139573633670807e-02 -1.968512982130050659e-01 -8.952586911618709564e-03 -8.814462489681318402e-05 4.684080779552459717e-01 -6.787484884262084961e-02 2.516721934080123901e-02 -2.506168931722640991e-02 -2.583841681480407715e-01 -7.281768321990966797e-02 -4.687564447522163391e-02 2.150181233882904053e-01 1.338672935962677002e-01 1.720982939004898071e-01 -2.591591887176036835e-02 4.049525856971740723e-01 -3.480061888694763184e-01 2.528251409530639648e-01 3.982076421380043030e-02 -7.015365362167358398e-02 -8.447591215372085571e-02 7.562004774808883667e-02 -1.444923579692840576e-01 -1.147511526942253113e-01 -2.313767075538635254e-01 8.676559478044509888e-02 -1.139608919620513916e-01 1.392373442649841309e-01 -2.346572577953338623e-01 -2.508503198623657227e-02 1.213238984346389771e-01
-1.262864917516708374e-01 1.212549358606338501e-01 -3.271093964576721191e-02 7.435794919729232788e-02 -1.281183809041976929e-01 3.249587118625640869e-01 -4.337572753429412842e-01 -2.275009900331497192e-01 8.016975969076156616e-02 -2.495625466108322144e-01 1.028121337294578552e-01 4.419702291488647461e-02 -1.255699396133422852e-01 -2.401054948568344116e-01 2.884303033351898193e-01 -1.140606403350830078e-01 1.380498111248016357e-01 -1.878291070461273193e-01 2.865649759769439697e-01 1.507435142993927002e-01 -1.416069418191909790e-01 -2.006783932447433472e-01 -3.568603843450546265e-02 2.200323939323425293e-01 -2.223130874335765839e-02 -1.907034590840339661e-02 4.333684593439102173e-02 1.028747782111167908e-01 5.877952650189399719e-02 -9.251334518194198608e-02 -9.996361285448074341e-02 -2.132231742143630981e-01
1.459886282682418823e-01 -1.350111663341522217e-01 -1.775957196950912476e-01 -1.687220856547355652e-02 -1.045189499855041504e-01 4.702542126178741455e-01 -3.527847230434417725e-01 -6.219138577580451965e-02 9.799008071422576904e-02 -1.745423674583435059e-01 -9.624435752630233765e-02 -1.491489410400390625e-01 1.068894658237695694e-02 -2.318750768899917603e-01 5.796514451503753662e-02 -1.288044005632400513e-01 1.541980654001235962e-01 -1.073033213615417480e-01 -1.317837554961442947e-02 2.912951707839965820e-01 -1.613422930240631104e-01 -2.055474221706390381e-01 -2.073778957128524780e-01 7.747770100831985474e-02 -1.460696309804916382e-01 -2.607500553131103516e-01 1.383616924285888672e-01 -1.858165413141250610e-01 -1.353163868188858032e-01 -2.332158200442790985e-02 -1.291342675685882568e-01 8.187986165285110474e-02
6.332645565271377563e-02 -1.060713008046150208e-01 -6.506021320819854736e-02 4.322280362248420715e-02 2.505424320697784424e-01 4.512085393071174622e-02 -7.135833054780960083e-02 1.010345667600631714e-01 2.593345046043395996e-01 -5.592462047934532166e-02 1.766472011804580688e-01 7.043143361806869507e-02 -2.703162431716918945e-01 -2.528362870216369629e-01 -4.592572525143623352e-02 9.806784242391586304e-02 1.749012768268585205e-01 -5.159548521041870117e-01 2.069565206766128540e-01 1.729518175125122070e-01 -5.109245330095291138e-02 -1.294806152582168579e-01 -2.620851099491119385e-01 -1.924513280391693115e-01 2.750119660049676895e-03 -2.114215344190597534e-01 1.926741749048233032e-01 1.562844812870025635e-01 4.122557863593101501e-02 -1.274351328611373901e-01 3.677853569388389587e-02 1.518823802471160889e-01
1.450138352811336517e-02 -1.636374182999134064e-02 -3.271391615271568298e-02 -1.145763546228408813e-01 -1.789739280939102173e-01 2.512833774089813232e-01 -5.448144674301147461e-02 -1.239681914448738098e-01 1.974049061536788940e-01 4.991441592574119568e-02 -3.676490187644958496e-01 3.309310227632522583e-02 -1.943924874067306519e-01 -1.513269245624542236e-01 2.543741166591644287e-01 -2.544291615486145020e-01 -4.889098182320594788e-02 -2.874851226806640625e-01 3.825748339295387268e-02 3.433899581432342529e-01 6.721666455268859863e-02 -7.312865555286407471e-02 -1.252329498529434204e-01 4.161023348569869995e-02 -1.909618526697158813e-01 3.071753978729248047e-01 -1.506428420543670654e-01 6.200428307056427002e-02 3.020741045475006104e-01 -1.068163588643074036e-01 -4.084089770913124084e-02 -1.028430685400962830e-01
-8.134182542562484741e-03 1.564640998840332031e-01 -3.413070738315582275e-01 -1.859421096742153168e-02 9.324195235967636108e-02 2.551664710044860840e-01 -5.329512804746627808e-02 -2.573194205760955811e-01 -1.615120321512222290e-01 -3.593685105443000793e-02 -1.900724470615386963e-01 2.334546148777008057e-01 2.862495183944702148e-01 -3.017825186252593994e-01 -2.671484649181365967e-02 2.603638768196105957e-01 -1.286780089139938354e-02 -1.033528894186019897e-01 2.679426074028015137e-01 -3.619885444641113281e-02 -1.911091655492782593e-01 8.403681218624114990e-02 1.829805821180343628e-01 -1.043196860700845718e-02 -1.116326153278350830e-01 -1.019392758607864380e-01 2.507891952991485596e-01 -1.305706053972244263e-01 9.066563099622726440e-02 -3.689339384436607361e-02 -2.865409255027770996e-01 2.504110708832740784e-02
-8.743543177843093872e-02 -5.724813044071197510e-02 -1.968252956867218018e-01 -5.653020739555358887e-02 6.890527904033660889e-02 3.625340461730957031e-01 -7.918546348810195923e-02 -3.604818582534790039e-01 2.124280296266078949e-02 -2.928082048892974854e-01 -1.388243138790130615e-01 1.318369805812835693e-01 1.185572147369384766e-01 1.166810169816017151e-01 3.514188900589942932e-02 -1.786267198622226715e-02 -9.466058015823364258e-02 -7.999249547719955444e-02 1.353445947170257568e-01 -1.687810383737087250e-02 -2.179666459560394287e-01 -2.472905069589614868e-01 -2.332675904035568237e-01 -1.256269812583923340e-01 2.093663960695266724e-01 8.318451792001724243e-02 2.573562860488891602e-01 -3.865659236907958984e-02 2.083489596843719482e-01 -1.097641140222549438e-01 -8.445467054843902588e-02 -3.588718473911285400e-01
1.442165076732635498e-01 -1.240337640047073364e-01 1.129768192768096924e-01 2.009906768798828125e-01 -4.889821261167526245e-02 4.207927584648132324e-01 -1.408664733171463013e-01 9.461177885532379150e-02 7.123146206140518188e-02 -3.206660449504852295e-01 1.167150214314460754e-03 -1.016370765864849091e-02 -2.399143427610397339e-01 -1.020681858062744141e-01 8.282071352005004883e-02 -1.164029091596603394e-01 3.641258180141448975e-02 -2.076222002506256104e-01 2.437582165002822876e-01 -1.123804971575737000e-01 3.035364449024200439e-01 -6.631599366664886475e-02 -1.362110525369644165e-01 1.550044864416122437e-01 -1.009236648678779602e-01 -3.107216060161590576e-01 2.452037334442138672e-01 5.990338977426290512e-03 1.529245972633361816e-01 -1.565630733966827393e-01 -1.886867284774780273e-01 -5.055876914411783218e-03
-1.322763115167617798e-01 6.556805223226547241e-02 3.335915133357048035e-02 1.327751725912094116e-01 -1.361311227083206177e-01 8.813358843326568604e-02 -3.924827277660369873e-02 -1.285894215106964111e-01 -4.657951742410659790e-02 -1.339066624641418457e-01 -3.836854547262191772e-02 2.929793298244476318e-01 1.819757372140884399e-01 6.004883721470832825e-02 5.616671219468116760e-02 -9.913467615842819214e-02 7.503043860197067261e-02 -4.623649716377258301e-01 3.279068470001220703e-01 2.059118598699569702e-01 -1.103874817490577698e-01 1.090170964598655701e-01 -2.533603906631469727e-01 -1.304300278425216675e-01 -1.280730515718460083e-01 1.094653829932212830e-01 1.464783549308776855e-01 2.668158411979675293e-01 1.148995980620384216e-01 -1.728178560733795166e-01 -1.527053117752075195e-01 -3.097545504570007324e-01
5.160299688577651978e-02 8.354611694812774658e-02 -1.324592083692550659e-01 1.007198616862297058e-01 -7.579837739467620850e-02 2.780365943908691406e-01 8.246273733675479889e-03 1.210041269659996033e-01 -1.314557809382677078e-02 -4.355561733245849609e-02 -1.980879157781600952e-01 1.162631437182426453e-01 -3.066288828849792480e-01 -1.687848567962646484e-01 2.694575488567352295e-01 -6.940399110317230225e-02 7.777348905801773071e-02 -1.726547777652740479e-01 1.826937496662139893e-01 -8.193167299032211304e-02 4.773900806903839111e-01 -2.912501990795135498e-01 -7.562376558780670166e-02 -3.543789312243461609e-02 -2.902053296566009521e-01 -6.014586542733013630e-04 1.813119053840637207e-01 6.743440032005310059e-02 2.191689014434814453e-01 -1.392314881086349487e-01 -1.586024016141891479e-01 1.676205359399318695e-02
2.038729786872863770e-01 4.377396032214164734e-02 -5.241111852228641510e-03 -1.314996033906936646e-01 -7.250519841909408569e-02 1.093172878026962280e-01 -5.367508903145790100e-02 -1.535238176584243774e-01 4.253351315855979919e-02 -3.024174571037292480e-01 -3.016920685768127441e-01 2.158728688955307007e-01 -2.188042253255844116e-01 2.934325858950614929e-02 4.300927221775054932e-01 7.098076492547988892e-02 1.850604414939880371e-01 -3.388925194740295410e-01 1.666520535945892334e-01 -1.364490948617458344e-02 1.372494995594024658e-01 -3.255637828260660172e-03 1.131327897310256958e-01 1.472690552473068237e-01 -2.772579491138458252e-01 1.250811219215393066e-01 7.904487103223800659e-02 1.640637218952178955e-01 2.092806994915008545e-01 -2.494415082037448883e-02 1.347720175981521606e-01 -8.513057231903076172e-02
3.464501500129699707e-01 1.942193359136581421e-01 7.313161343336105347e-02 1.638832688331604004e-01 1.677529653534293175e-04 2.170569896697998047e-01 -9.464075416326522827e-02 -9.317430853843688965e-02 8.427231758832931519e-02 -2.116817831993103027e-01 -6.956130266189575195e-02 2.600744962692260742e-01 2.494064718484878540e-01 1.516166627407073975e-01 5.348062142729759216e-02 -8.709514141082763672e-02 -6.639123708009719849e-02 -2.867439985275268555e-01 2.847621738910675049e-01 6.664217915385961533e-03 -2.569177448749542236e-01 -2.141614556312561035e-01 -6.520712375640869141e-02 7.253651972860097885e-03 -3.929683566093444824e-02 1.074912026524543762e-02 1.717249602079391479e-01 2.736017405986785889e-01 3.144563436508178711e-01 5.260953307151794434e-02 -5.474092438817024231e-02 -1.751371473073959351e-01
1.577492803335189819e-01 -1.817451789975166321e-02 -2.432811260223388672e-01 -1.681433618068695068e-02 -1.470656543970108032e-01 1.293139755725860596e-01 -4.873459339141845703e-01 5.040862038731575012e-02 -1.607063561677932739e-01 1.130673289299011230e-01 5.808497220277786255e-02 -4.238371178507804871e-02 -2.143145799636840820e-01 7.638640701770782471e-02 2.236813902854919434e-01 -1.119196489453315735e-01 2.207815498113632202e-01 -2.577114105224609375e-01 3.154760599136352539e-01 1.386509835720062256e-01 1.634532958269119263e-01 -5.643490701913833618e-02 -1.963012665510177612e-01 5.235353857278823853e-02 -7.617054879665374756e-02 -2.691212296485900879e-01 1.050482317805290222e-01 1.857504621148109436e-02 5.160535126924514771e-02 -1.132173985242843628e-01 -4.644116014242172241e-02 -2.578381896018981934e-01
4.228114336729049683e-02 -1.318930685520172119e-01 -1.608725041151046753e-01 9.008461236953735352e-02 3.585875779390335083e-02 3.855099380016326904e-01 1.348005086183547974e-01 -2.934737205505371094e-01 -2.966517806053161621e-01 -2.222739309072494507e-01 1.525095384567975998e-02 -8.759260922670364380e-02 -4.728698730468750000e-02 -5.418955534696578979e-02 5.657900497317314148e-02 -1.689019799232482910e-01 2.291933596134185791e-01 -2.093073874711990356e-01 2.112682312726974487e-01 -1.249311640858650208e-01 -1.101856529712677002e-01 1.790723800659179688e-01 -1.184822642244398594e-03 8.013823628425598145e-02 8.697452396154403687e-02 -8.728712797164916992e-02 3.989779651165008545e-01 -1.305408477783203125e-01 2.447741329669952393e-01 -1.260208338499069214e-01 1.883922666311264038e-01 -2.229333296418190002e-02
6.915527582168579102e-02 -5.707699432969093323e-02 -1.644626408815383911e-01 2.782103046774864197e-02 -3.670402467250823975e-01 2.544890157878398895e-02 1.748035103082656860e-01 -3.486656546592712402e-01 -5.898826941847801208e-02 -2.532810866832733154e-01 -1.107946261763572693e-01 1.996825635433197021e-01 1.265566200017929077e-01 -3.529486358165740967e-01 -2.373041510581970215e-01 -8.227445930242538452e-02 -1.114973798394203186e-01 -2.129930406808853149e-01 2.863072752952575684e-01 1.673132367432117462e-02 -1.587575972080230713e-01 4.440019279718399048e-02 -1.131983548402786255e-01 1.295075416564941406e-01 8.689049631357192993e-03 7.501864433288574219e-02 8.899664878845214844e-02 1.045072600245475769e-01 1.807352006435394287e-01 -2.125718891620635986e-01 -2.250973880290985107e-01 -5.761376768350601196e-02
2.416235357522964478e-01 -1.229731962084770203e-01 1.657164543867111206e-01 -8.748681843280792236e-02 4.472682997584342957e-02 2.049427479505538940e-01 -1.579219698905944824e-01 9.151020646095275879e-02 2.441809028387069702e-01 -2.880465388298034668e-01 -3.526133298873901367e-01 -2.141372412443161011e-01 -1.492855399847030640e-01 1.877849735319614410e-02 5.130060017108917236e-03 2.768481522798538208e-02 6.496350467205047607e-02 -4.212799370288848877e-01 1.939398944377899170e-01 3.398264944553375244e-01 1.010042708367109299e-02 3.076249174773693085e-02 -3.246377408504486084e-02 -1.584272272884845734e-02 8.324793726205825806e-02 3.812198992818593979e-03 -1.755086518824100494e-02 -2.904276549816131592e-01 8.089634776115417480e-02 1.002721413969993591e-01 -1.612904369831085205e-01 -8.054417371749877930e-02
4.022842049598693848e-01 -9.468451887369155884e-02 -2.514694444835186005e-02 7.188447564840316772e-02 -1.403548568487167358e-02 1.603086590766906738e-01 -2.396379783749580383e-02 -1.975238621234893799e-01 1.103355665691196918e-03 3.758875429630279541e-01 -3.801334276795387268e-02 1.626223474740982056e-01 -1.258188188076019287e-01 1.489866897463798523e-02 7.627752423286437988e-02 2.422668337821960449e-01 1.710539013147354126e-01 -1.096567586064338684e-01 1.998743414878845215e-01 1.436703354120254517e-01 -4.261439293622970581e-02 -4.167805612087249756e-02 -1.843977421522140503e-01 -2.354086004197597504e-02 -4.563821256160736084e-01 -1.565810292959213257e-01 2.769624590873718262e-01 -5.920582637190818787e-02 1.223710924386978149e-01 -4.582734778523445129e-02 8.735971897840499878e-02 -1.745338737964630127e-01
1.650249809026718140e-01 -1.360825747251510620e-01 -3.056375682353973389e-01 -1.439855098724365234e-01 4.491243883967399597e-02 2.698402106761932373e-01 1.543501019477844238e-02 -4.980539903044700623e-02 -6.611461192369461060e-02 7.987277209758758545e-02 -1.378633528947830200e-01 -3.600898757576942444e-02 -6.138164922595024109e-02 -1.122477576136589050e-01 1.211289614439010620e-01 3.710554242134094238e-01 2.894114255905151367e-01 -1.029442027211189270e-01 3.208504319190979004e-01 6.874849647283554077e-02 -6.740571465343236923e-03 -5.595993250608444214e-02 -2.789273262023925781e-01 -3.363850410096347332e-04 1.576410233974456787e-01 -2.777561545372009277e-01 1.792757362127304077e-01 2.760103940963745117e-01 -1.084166020154953003e-02 -2.571109235286712646e-01 2.963412180542945862e-02 4.846872016787528992e-02
1.987204104661941528e-01 -2.608829140663146973e-01 2.178521826863288879e-02 -1.052071899175643921e-01 -5.004212725907564163e-03 1.477846205234527588e-01 8.093094825744628906e-02 -2.630199491977691650e-01 1.022685915231704712e-01 -9.595514833927154541e-02 -8.377227187156677246e-02 2.744455337524414062e-01 -3.988130092620849609e-01 -4.892096668481826782e-02 1.878977864980697632e-01 -7.758440822362899780e-02 4.901565238833427429e-02 -3.530169129371643066e-01 1.994549930095672607e-01 8.078979700803756714e-02 9.062682837247848511e-02 -7.219898700714111328e-02 7.618974894285202026e-03 6.520661711692810059e-02 -7.836452126502990723e-02 7.804491091519594193e-03 5.515857040882110596e-02 1.787886396050453186e-02 3.434783592820167542e-02 -4.973269402980804443e-01 -1.049334332346916199e-01 1.355741620063781738e-01
1.165890693664550781e-01 -1.361573487520217896e-01 -2.340243607759475708e-01 3.968242555856704712e-03 -1.173105239868164062e-01 6.068282127380371094e-01 6.125087663531303406e-02 -1.346290856599807739e-01 -2.097557485103607178e-02 -2.892325520515441895e-01 -4.967943951487541199e-02 -7.656295597553253174e-02 1.956384479999542236e-01 5.758555233478546143e-02 -3.872320801019668579e-02 -1.047941520810127258e-01 2.797745168209075928e-01 -1.849625259637832642e-01 2.204283624887466431e-01 1.139827221632003784e-01 -7.221861928701400757e-02 -8.185573667287826538e-02 9.015551209449768066e-02 -1.948508471250534058e-01 -1.231665462255477905e-01 -5.149227008223533630e-02 1.654087305068969727e-01 6.470171362161636353e-02 2.120452523231506348e-01 4.137638211250305176e-02 1.787602007389068604e-01 5.132506415247917175e-02
1.385015547275543213e-01 -7.248420268297195435e-02 8.814744651317596436e-02 -9.553005546331405640e-02 -3.453839162830263376e-04 5.578263998031616211e-01 -1.898902654647827148e-01 -1.302427649497985840e-01 2.696014046669006348e-01 -2.169908881187438965e-01 8.664668351411819458e-02 -1.660236120223999023e-01 -1.410127431154251099e-02 -2.813355326652526855e-01 5.331318080425262451e-02 1.154568791389465332e-01 -7.259209640324115753e-03 -4.068904742598533630e-02 1.098314449191093445e-01 4.313496127724647522e-02 -7.626988738775253296e-02 -1.164480894804000854e-01 -1.863842457532882690e-01 1.875959932804107666e-01 -2.687655389308929443e-01 -6.808339059352874756e-02 1.983798444271087646e-01 -1.831094175577163696e-01 1.988945007324218750e-01 -2.108066380023956299e-01 1.240608375519514084e-02 -7.256851345300674438e-02
2.848349809646606445e-01 3.667156770825386047e-02 -5.577570293098688126e-03 3.294798135757446289e-01 2.012989372014999390e-01 1.190737560391426086e-01 -2.016460597515106201e-01 -1.056203991174697876e-01 1.140546426177024841e-02 4.432140663266181946e-02 -4.722976386547088623e-01 1.423700451850891113e-01 -1.449520140886306763e-01 -4.566415250301361084e-01 2.902973443269729614e-02 5.261410959064960480e-03 2.292641550302505493e-01 -2.508245594799518585e-02 4.279247671365737915e-02 2.250175923109054565e-03 -4.782927781343460083e-02 -1.621946245431900024e-01 8.800361305475234985e-03 -2.319526113569736481e-02 -1.753031462430953979e-02 1.042014211416244507e-01 1.569583714008331299e-01 -1.708722114562988281e-01 -1.064865067601203918e-01 -1.997426599264144897e-01 2.126257866621017456e-02 -1.601979434490203857e-01
3.032106161117553711e-01 -1.982596069574356079e-01 6.441456079483032227e-02 2.345674782991409302e-01 2.007917501032352448e-02 2.883808910846710205e-01 1.252135187387466431e-01 1.556561738252639771e-01 9.803327918052673340e-02 -5.284021422266960144e-02 -2.702069282531738281e-01 -1.823007166385650635e-01 4.562230780720710754e-03 -3.533404469490051270e-01 5.056281015276908875e-02 -6.396593898534774780e-02 -8.205500990152359009e-02 -2.118642181158065796e-01 1.816539168357849121e-01 -9.991225600242614746e-02 1.757209748029708862e-01 1.695555895566940308e-01 1.174173727631568909e-01 9.768090397119522095e-02 -3.747471272945404053e-01 7.857097685337066650e-02 1.926647275686264038e-01 1.395104452967643738e-02 8.592164516448974609e-02 -1.962021142244338989e-01 1.553126871585845947e-01 -6.683069467544555664e-02
2.726033926010131836e-01 1.510802805423736572e-01 7.499126344919204712e-02 -9.178820252418518066e-02 -1.379219889640808105e-01 2.477438598871231079e-01 2.696184441447257996e-02 -1.395084559917449951e-01 -3.905188059434294701e-04 1.149095967411994934e-01 -2.167164534330368042e-01 1.780818551778793335e-01 1.929241269826889038e-01 3.145948052406311035e-02 1.667852699756622314e-01 3.687038123607635498e-01 2.124093025922775269e-01 -3.078346550464630127e-01 2.002094089984893799e-01 2.022320628166198730e-01 1.728491932153701782e-01 1.676652282476425171e-01 2.552023716270923615e-02 7.729783654212951660e-02 -1.752744615077972412e-01 1.360245645046234131e-01 1.607035994529724121e-01 1.555637717247009277e-01 2.162937447428703308e-02 -2.075706869363784790e-01 1.819598525762557983e-01 -1.816122680902481079e-01
6.551104038953781128e-02 -2.485685646533966064e-01 -1.838674545288085938e-01 1.768573522567749023e-01 1.916755139827728271e-01 1.642005592584609985e-01 -1.272961199283599854e-01 -1.631885021924972534e-01 1.945901215076446533e-01 -3.031958043575286865e-01 -1.770049780607223511e-01 1.409443616867065430e-01 2.360111624002456665e-01 -2.466659992933273315e-02 3.820239752531051636e-02 3.269645199179649353e-02 3.374932408332824707e-01 -7.129164785146713257e-02 3.606503307819366455e-01 4.895252734422683716e-02 -9.637538343667984009e-02 -2.422490864992141724e-01 -1.731858104467391968e-01 1.571849435567855835e-01 1.136956661939620972e-01 3.474104742053896189e-04 1.035342365503311157e-01 -1.618971228599548340e-01 -2.778698131442070007e-02 6.722912937402725220e-02 -8.310294151306152344e-02 -2.937610447406768799e-01
2.741749882698059082e-01 -5.693500861525535583e-02 -2.551421225070953369e-01 7.500626891851425171e-02 -1.894801296293735504e-02 1.724277734756469727e-01 -5.393390357494354248e-02 2.578630484640598297e-02 1.004649549722671509e-01 2.425666432827711105e-03 2.865241467952728271e-02 2.530079185962677002e-01 -9.918022155761718750e-02 -1.495231539011001587e-01 2.331001609563827515e-01 1.300474107265472412e-01 1.650195270776748657e-01 -2.019388824701309204e-01 2.215474098920822144e-02 -1.367242783308029175e-01 -4.883116483688354492e-01 5.777111276984214783e-02 8.161976933479309082e-02 -1.126604974269866943e-01 -1.822061985731124878e-01 4.388426989316940308e-02 2.411062121391296387e-01 -7.197635620832443237e-02 -8.566583693027496338e-02 -2.477841079235076904e-01 -1.822139918804168701e-01 -3.001893758773803711e-01
2.247416675090789795e-01 -3.170862197875976562e-01 -3.122167587280273438e-01 -9.362098574638366699e-02 -1.493200510740280151e-01 4.937644302845001221e-02 2.725825607776641846e-01 -1.356091648340225220e-01 1.029150635004043579e-01 -2.251973934471607208e-02 -1.470444947481155396e-01 2.150303721427917480e-01 -5.227159336209297180e-02 -4.613518342375755310e-02 -1.445646136999130249e-01 -7.782325148582458496e-02 9.730163216590881348e-02 -4.355032145977020264e-01 1.481920480728149414e-02 2.033867239952087402e-01 2.297076769173145294e-02 1.040397491306066513e-02 -8.592824451625347137e-03 -1.313154771924018860e-02 -3.102881647646427155e-02 -5.294294655323028564e-02 1.746627986431121826e-01 -6.918174028396606445e-02 2.702338099479675293e-01 -3.168220520019531250e-01 1.714643985033035278e-01 -1.761889457702636719e-01
1.482194364070892334e-01 -7.468267530202865601e-02 -5.070383846759796143e-02 7.511221617460250854e-02 -5.321466550230979919e-02 4.750907421112060547e-01 -1.652606576681137085e-01 1.187112182378768921e-01 -8.056886494159698486e-02 -3.473437130451202393e-01 8.454439230263233185e-03 1.505767256021499634e-01 -2.154986262321472168e-01 -2.598351240158081055e-01 9.304676949977874756e-02 -1.361836791038513184e-01 6.275418400764465332e-02 -1.721988171339035034e-01 1.904896944761276245e-01 -8.457043766975402832e-02 2.653592824935913086e-01 -2.813327312469482422e-01 -1.425782684236764908e-02 1.278408020734786987e-01 -1.586368121206760406e-02 -1.799123138189315796e-01 1.980771273374557495e-01 -2.336701005697250366e-02 1.810173839330673218e-01 -6.633833050727844238e-02 -2.040394246578216553e-01 9.440637379884719849e-02
4.227788373827934265e-02 -2.299292832612991333e-01 1.091484501957893372e-01 -1.442388445138931274e-01 -7.334122061729431152e-02 9.860321879386901855e-02 -1.525596678256988525e-01 3.129092231392860413e-02 3.169240429997444153e-02 -5.881830304861068726e-02 -3.683027923107147217e-01 -6.120589375495910645e-02 1.682662814855575562e-01 -1.552099436521530151e-01 2.033591866493225098e-01 5.295274406671524048e-02 -1.218205466866493225e-01 -1.815929263830184937e-01 1.018803492188453674e-01 -1.563382148742675781e-01 -1.996197253465652466e-01 -1.999154388904571533e-01 -2.836140990257263184e-01 -6.073521077632904053e-02 -4.010520875453948975e-01 -1.731114685535430908e-01 3.573552966117858887e-01 3.046138910576701164e-03 1.802247315645217896e-01 -1.343484520912170410e-01 1.091163828969001770e-01 7.290582358837127686e-02
4.537401199340820312e-01 -7.686358690261840820e-02 -5.021679098717868328e-04 1.376472320407629013e-02 -7.672087103128433228e-02 2.109922915697097778e-01 2.663053199648857117e-02 1.719975322484970093e-01 5.538863688707351685e-02 2.828246951103210449e-01 -3.265039622783660889e-01 -9.264482557773590088e-02 -8.410697430372238159e-02 -3.226484060287475586e-01 -4.013400897383689880e-02 -1.463379412889480591e-01 -1.803718060255050659e-01 -4.441693127155303955e-01 5.905746668577194214e-02 -2.627019025385379791e-02 1.420318186283111572e-01 7.686693221330642700e-02 -8.241824060678482056e-02 5.174300074577331543e-02 -1.989079862833023071e-01 -2.913803048431873322e-02 8.950261026620864868e-02 3.106594271957874298e-02 1.490594297647476196e-01 -2.634277567267417908e-02 -1.340428888797760010e-01 -1.227173805236816406e-01
6.836746633052825928e-02 1.028254702687263489e-01 -2.030145674943923950e-01 -1.491947919130325317e-01 8.855759352445602417e-02 9.163799881935119629e-02 -1.168551743030548096e-01 -4.955409094691276550e-02 -1.565827280282974243e-01 -1.922778040170669556e-01 -1.988127976655960083e-01 5.461493879556655884e-02 1.400003135204315186e-01 -8.658213913440704346e-02 2.982079088687896729e-01 2.545092105865478516e-01 2.004466392099857330e-02 -4.704266786575317383e-01 1.298972666263580322e-01 6.282544881105422974e-02 -6.597931683063507080e-02 -1.380542963743209839e-01 -2.232325971126556396e-01 1.461781561374664307e-01 5.763629823923110962e-02 7.867711037397384644e-02 2.459283322095870972e-01 -6.227253749966621399e-02 8.008936792612075806e-02 -1.646069437265396118e-01 3.847722709178924561e-01 1.075345948338508606e-01
1.456890404224395752e-01 -2.838801145553588867e-01 8.397236466407775879e-02 8.142957836389541626e-02 -2.390892617404460907e-02 4.136703610420227051e-01 -1.411869227886199951e-01 -2.692471742630004883e-01 2.893290519714355469e-01 -1.875504404306411743e-01 -5.184960737824440002e-02 -8.151208609342575073e-02 6.360266357660293579e-02 -3.803998231887817383e-01 1.298491209745407104e-01 5.190325435250997543e-03 -6.738867145031690598e-03 -1.592313498258590698e-01 9.276235848665237427e-02 -2.716259472072124481e-02 1.502253301441669464e-02 -2.196395248174667358e-01 -2.231197506189346313e-01 1.540553122758865356e-01 -4.772758483886718750e-02 -1.688663810491561890e-01 2.042614072561264038e-01 -2.073796391487121582e-01 1.474963277578353882e-01 -1.212074011564254761e-01 -1.288994997739791870e-01 -3.487350419163703918e-02
1.418501287698745728e-01 3.839876269921660423e-03 -1.670911014080047607e-01 -2.667676284909248352e-02 -5.627166852355003357e-02 3.410633802413940430e-01 -2.683065831661224365e-01 -1.361820399761199951e-01 3.681354224681854248e-01 -2.809862196445465088e-01 -3.446971178054809570e-01 -2.757121063768863678e-02 7.219633460044860840e-02 2.274726480245590210e-01 4.380306601524353027e-02 1.275922637432813644e-02 4.032469540834426880e-02 -2.334855198860168457e-01 3.874876797199249268e-01 -7.542271167039871216e-02 9.172038733959197998e-02 8.762750774621963501e-03 3.723257035017013550e-02 1.337930653244256973e-02 -1.198723986744880676e-01 1.008180156350135803e-01 2.088183909654617310e-01 -1.630141288042068481e-01 1.222407259047031403e-02 1.636005640029907227e-01 -1.216582488268613815e-02 -6.565563380718231201e-02
2.511433362960815430e-01 6.937692314386367798e-02 -6.801485270261764526e-02 4.130583256483078003e-02 1.015326660126447678e-02 7.184716314077377319e-02 1.708550751209259033e-01 -1.552245020866394043e-01 -1.490201950073242188e-01 -1.523165106773376465e-01 2.899942360818386078e-02 1.321145594120025635e-01 -1.941875517368316650e-01 -2.536650598049163818e-01 -1.475687772035598755e-01 2.165127098560333252e-01 -8.787577599287033081e-02 -4.255244731903076172e-01 2.456367462873458862e-01 -7.346574217081069946e-02 -1.493199765682220459e-01 1.459226161241531372e-01 -2.007374763488769531e-01 1.160530280321836472e-02 -6.612037122249603271e-02 -3.139370083808898926e-01 2.695178389549255371e-01 -1.614263951778411865e-01 -5.561603978276252747e-02 -1.273162662982940674e-01 8.037108927965164185e-02 -2.586157619953155518e-01
1.411019712686538696e-01 4.692459478974342346e-02 -1.107458770275115967e-01 -1.588101685047149658e-01 6.934373825788497925e-02 1.784348934888839722e-01 -1.003147736191749573e-01 2.247505038976669312e-01 2.935293018817901611e-01 -6.629793345928192139e-02 -2.946159057319164276e-02 9.037578105926513672e-02 -2.064993977546691895e-01 -1.278007030487060547e-01 1.294067203998565674e-01 7.370016723871231079e-02 1.699883788824081421e-01 -3.983590751886367798e-02 3.905961662530899048e-02 3.411344811320304871e-02 2.878468930721282959e-01 -3.829983174800872803e-01 -3.553077876567840576e-01 -1.616130620241165161e-01 -2.777709960937500000e-01 -1.123543530702590942e-01 2.522991597652435303e-01 1.298256218433380127e-01 1.105260327458381653e-01 -1.062790211290121078e-02 -1.742320507764816284e-01 -1.854249089956283569e-01
-3.119122795760631561e-02 -3.599511981010437012e-01 1.968111470341682434e-02 2.146864682435989380e-02 -5.226342007517814636e-02 3.220189809799194336e-01 -3.110732883214950562e-02 -8.889204263687133789e-02 -2.223124802112579346e-01 -2.295624017715454102e-01 -1.337669640779495239e-01 -7.714222371578216553e-02 3.410193324089050293e-02 -2.825327217578887939e-01 -1.280264854431152344e-01 -1.957104653120040894e-01 1.703452765941619873e-01 -1.721596270799636841e-01 3.296659886837005615e-01 2.598320543766021729e-01 -8.256649971008300781e-02 -4.738714545965194702e-02 -1.633893102407455444e-01 2.742375992238521576e-02 -2.753849327564239502e-02 -1.603645682334899902e-01 -1.487430185079574585e-02 -4.001848399639129639e-02 3.210455179214477539e-01 -8.976197987794876099e-02 2.743879556655883789e-01 7.480389624834060669e-02
9.705872088670730591e-02 8.488936722278594971e-02 -3.439788147807121277e-02 -2.626527547836303711e-01 -1.336749526672065258e-03 -4.075008630752563477e-02 9.636709839105606079e-02 1.746673136949539185e-01 -1.741013228893280029e-01 -2.007961273193359375e-01 -4.712154269218444824e-01 3.870152682065963745e-02 9.246718138456344604e-03 -2.955198884010314941e-01 3.349456191062927246e-02 -1.406390070915222168e-01 -1.847090758383274078e-02 -2.521532475948333740e-01 2.052821069955825806e-01 -8.580058813095092773e-03 1.675886362791061401e-01 -3.793528676033020020e-02 -2.184958010911941528e-01 -1.027936115860939026e-01 -2.381092682480812073e-02 -3.176324665546417236e-01 2.009814083576202393e-01 9.610763750970363617e-03 3.402571976184844971e-01 -4.963278770446777344e-02 -6.107041984796524048e-02 -1.066542938351631165e-01
9.843519655987620354e-04 7.953439652919769287e-02 7.170969247817993164e-02 1.062561105936765671e-02 -2.820901870727539062e-01 2.392468601465225220e-02 -1.269266903400421143e-01 1.340027451515197754e-01 5.309895426034927368e-02 -1.687691174447536469e-02 -2.244105339050292969e-01 -2.603066153824329376e-02 -7.148873805999755859e-02 -2.709993422031402588e-01 1.675566136837005615e-01 2.400325685739517212e-01 1.447874754667282104e-01 -2.905834019184112549e-01 -6.417287886142730713e-02 1.231450438499450684e-01 -2.059717178344726562e-01 -2.568944394588470459e-01 -1.859682947397232056e-01 -5.771151627413928509e-04 -3.029901087284088135e-01 1.811780929565429688e-01 3.433602154254913330e-01 1.155721619725227356e-01 1.989324539899826050e-01 -2.165351659059524536e-01 -1.496168076992034912e-01 1.529793888330459595e-01
3.602571040391921997e-02 5.178610235452651978e-02 7.280680537223815918e-02 -1.709562689065933228e-01 1.121822968125343323e-01 3.944050967693328857e-01 1.075322851538658142e-01 -1.316678375005722046e-01 -2.032047361135482788e-01 -1.635655015707015991e-01 -3.413955122232437134e-02 4.114169999957084656e-02 6.611398607492446899e-02 -3.875216096639633179e-02 3.620583191514015198e-02 2.819678932428359985e-02 3.702235519886016846e-01 -1.204713732004165649e-01 6.595464944839477539e-01 -6.266702711582183838e-02 -1.005506888031959534e-01 -9.800348430871963501e-02 5.057218298316001892e-02 -1.381514221429824829e-01 -2.299897745251655579e-02 -2.779139764606952667e-02 8.052153885364532471e-02 -3.809688240289688110e-02 -8.338479697704315186e-02 -1.860047876834869385e-01 -3.586823865771293640e-02 -4.038560390472412109e-02
8.577917702496051788e-03 -6.788712739944458008e-02 -1.284339427947998047e-01 -1.263364851474761963e-01 1.128806173801422119e-02 1.385077089071273804e-01 -2.065576240420341492e-02 -2.688194513320922852e-01 1.832956224679946899e-01 8.632563054561614990e-03 4.975645337253808975e-03 2.966979146003723145e-01 -1.551650911569595337e-01 -3.643345832824707031e-02 3.380417451262474060e-02 4.493239149451255798e-02 1.540452539920806885e-01 -3.881947100162506104e-01 6.321831792593002319e-02 1.207936257123947144e-01 -1.081262007355690002e-01 1.599567085504531860e-01 -2.157185971736907959e-01 -1.785671412944793701e-01 9.730304032564163208e-02 2.225499451160430908e-01 2.059512436389923096e-01 6.195973977446556091e-02 2.599719762802124023e-01 -4.787360727787017822e-01 3.536356985569000244e-02 -9.263531863689422607e-02
9.884442389011383057e-02 1.113244220614433289e-01 -1.462176442146301270e-01 -1.230720728635787964e-01 1.429956522770226002e-03 1.041467487812042236e-01 1.794590950012207031e-01 -1.590369343757629395e-01 2.025591023266315460e-02 -2.624873816967010498e-02 -2.841018736362457275e-01 -2.323027253150939941e-01 8.538732305169105530e-03 -1.106913108378648758e-02 -3.786166384816169739e-02 -1.602895557880401611e-01 2.262873351573944092e-01 -4.023995995521545410e-01 2.709040641784667969e-01 1.812276095151901245e-01 1.996343284845352173e-01 -1.516897138208150864e-02 -8.679887652397155762e-02 9.496238082647323608e-02 -1.181347146630287170e-01 1.064040809869766235e-01 3.335781991481781006e-01 -1.398767679929733276e-01 -2.419715076684951782e-01 -3.006979525089263916e-01 4.196210205554962158e-02 1.643664985895156860e-01
3.042797148227691650e-01 -2.002919316291809082e-01 -2.290337383747100830e-01 -2.198523581027984619e-01 3.294004872441291809e-02 1.332399398088455200e-01 -1.165266856551170349e-01 -3.549794200807809830e-03 7.275720685720443726e-02 -3.454473614692687988e-02 -1.011284366250038147e-01 2.787156403064727783e-01 -4.131368827074766159e-03 -3.517865538597106934e-01 5.918825790286064148e-02 3.996915221214294434e-01 4.553861171007156372e-02 -3.455566763877868652e-01 1.439909040927886963e-01 -1.316839903593063354e-01 -1.028465572744607925e-02 2.341650128364562988e-01 -7.528714835643768311e-02 1.332616358995437622e-01 -1.780072599649429321e-01 1.224215477705001831e-01 7.412381237372756004e-04 -1.442723125219345093e-01 -1.391322612762451172e-01 2.407547645270824432e-02 1.251920759677886963e-01 -1.078454703092575073e-01
1.363048255443572998e-01 5.646736547350883484e-02 -1.205206885933876038e-01 2.240325957536697388e-01 -1.637009717524051666e-02 1.505852490663528442e-01 4.095593094825744629e-02 1.478513628244400024e-01 1.177684217691421509e-01 -6.842105090618133545e-02 -3.834553807973861694e-02 2.102802693843841553e-01 -6.574167311191558838e-02 -2.099154442548751831e-01 -2.077982276678085327e-01 3.402057886123657227e-01 1.348645091056823730e-01 -4.348178207874298096e-01 1.325764507055282593e-01 3.916534781455993652e-02 2.571101784706115723e-01 4.586407169699668884e-02 -5.188595503568649292e-02 -5.952244624495506287e-02 -3.621154725551605225e-01 -1.122322604060173035e-01 -3.984967619180679321e-02 4.773096740245819092e-02 4.283119738101959229e-02 -3.502530157566070557e-01 -1.146251484751701355e-01 9.715763479471206665e-02
3.864881768822669983e-02 -2.739920318126678467e-01 5.017094314098358154e-02 1.539834141731262207e-01 7.279679179191589355e-02 1.960539221763610840e-01 2.241876907646656036e-02 -1.299869362264871597e-02 2.254335731267929077e-01 2.472327277064323425e-02 -1.709692776203155518e-01 3.708201274275779724e-02 -2.748741507530212402e-01 -4.684662446379661560e-02 4.576731473207473755e-02 -1.489528119564056396e-01 -4.283499345183372498e-02 -2.573498189449310303e-01 2.102197706699371338e-01 8.672796934843063354e-02 -1.507005840539932251e-02 -1.308175772428512573e-01 -3.664427995681762695e-01 -4.837664961814880371e-01 -7.651544362306594849e-02 1.827150210738182068e-02 3.202821016311645508e-01 -1.116115152835845947e-01 1.025725603103637695e-01 3.466092422604560852e-02 1.774335093796253204e-02 1.733129471540451050e-01
4.014914035797119141e-01 8.437631279230117798e-02 1.201802194118499756e-01 2.105254307389259338e-02 -2.356277406215667725e-01 3.929082155227661133e-01 -1.373247057199478149e-01 3.206578269600868225e-02 -2.831847779452800751e-02 -1.880869567394256592e-01 -3.576781228184700012e-02 -4.414505511522293091e-02 -2.275877594947814941e-01 -5.879193171858787537e-02 4.227988421916961670e-03 4.366659373044967651e-02 -1.607247292995452881e-01 -2.410513162612915039e-01 4.360910356044769287e-01 7.443360239267349243e-02 7.490619271993637085e-02 -2.207609862089157104e-01 -1.434232592582702637e-01 8.547022938728332520e-02 -4.946361854672431946e-02 -3.129877448081970215e-01 7.069866359233856201e-02 -6.145596131682395935e-02 3.929668292403221130e-02 -1.328897625207901001e-01 -1.270783878862857819e-02 -2.640687860548496246e-03
-7.811610400676727295e-02 -6.593926995992660522e-02 -2.087748497724533081e-01 2.467423863708972931e-02 2.791348099708557129e-02 4.101155996322631836e-01 -1.626412868499755859e-01 8.522953093051910400e-02 1.332582831382751465e-01 -1.029430553317070007e-01 -2.385115474462509155e-01 1.500033587217330933e-01 -9.326116740703582764e-02 -1.692996472120285034e-01 -7.904259860515594482e-02 -5.594578385353088379e-02 1.595376431941986084e-01 -1.278145164251327515e-01 7.776834815740585327e-02 1.562926620244979858e-01 -4.548913240432739258e-02 -1.890702247619628906e-01 -1.237296387553215027e-01 1.457745134830474854e-01 1.371803730726242065e-01 -2.137644886970520020e-01 3.241719305515289307e-01 -4.258745908737182617e-01 9.767539799213409424e-02 2.474013250321149826e-03 -1.041440740227699280e-01 -2.649139761924743652e-01
4.154168367385864258e-01 2.714836224913597107e-02 -2.558232843875885010e-02 4.550729691982269287e-02 -2.368140071630477905e-01 -6.576047837734222412e-02 -8.860437572002410889e-02 -1.820259988307952881e-01 1.695775985717773438e-01 -1.261276304721832275e-01 -8.048896491527557373e-02 8.493446558713912964e-02 8.696694672107696533e-02 -1.031339243054389954e-01 1.853131502866744995e-01 1.060782372951507568e-02 -3.068122826516628265e-02 -4.222407937049865723e-01 1.102118194103240967e-01 1.736728101968765259e-01 -1.504815369844436646e-01 -3.495991528034210205e-01 -1.054266914725303650e-01 1.224521398544311523e-01 -2.653582766652107239e-02 9.561119228601455688e-02 2.987569272518157959e-01 -1.363495141267776489e-01 5.668403953313827515e-02 -2.844402790069580078e-01 -1.028758473694324493e-03 1.313108056783676147e-01
-7.651478797197341919e-02 -1.794597059488296509e-01 6.724184751510620117e-02 -1.939228503033518791e-03 5.856053531169891357e-02 1.001099646091461182e-01 -1.503229588270187378e-01 9.454844892024993896e-02 2.167004048824310303e-01 -2.273591607809066772e-01 5.393825471401214600e-02 1.319390237331390381e-01 -6.715342402458190918e-02 1.346934288740158081e-01 -7.634273916482925415e-02 9.681188967078924179e-04 -2.078524976968765259e-01 -1.839418560266494751e-01 3.033207058906555176e-01 1.144251003861427307e-01 1.466345489025115967e-01 -9.218800067901611328e-02 -7.941575348377227783e-02 1.421680748462677002e-01 -3.505934476852416992e-01 1.436834484338760376e-01 1.813289225101470947e-01 2.613743767142295837e-02 1.318668127059936523e-01 -5.138450264930725098e-01 -5.168940126895904541e-02 -2.551528811454772949e-01
1.789992749691009521e-01 -1.092363968491554260e-01 3.618172928690910339e-02 -2.563981711864471436e-01 -1.770613193511962891e-01 6.394228339195251465e-02 -1.052115187048912048e-01 -2.179788798093795776e-01 2.133803963661193848e-01 -1.510845273733139038e-01 -3.267095386981964111e-01 3.078131973743438721e-01 4.011022299528121948e-02 1.658003926277160645e-01 1.558733731508255005e-01 -2.140220999717712402e-02 3.858168050646781921e-02 -2.699504494667053223e-01 2.635032236576080322e-01 -6.554678827524185181e-02 5.974136665463447571e-02 -2.381861209869384766e-01 1.633109748363494873e-01 8.383140899240970612e-03 -2.271943986415863037e-01 -4.950163513422012329e-02 1.349497586488723755e-01 6.697548925876617432e-02 -3.014913573861122131e-02 -3.967688977718353271e-01 -2.918559312820434570e-02 1.300724502652883530e-02
1.260006427764892578e-01 1.153743639588356018e-01 -3.081751763820648193e-01 -1.123291999101638794e-01 -4.253938049077987671e-02 2.770923972129821777e-01 -9.483654797077178955e-02 -1.359539758414030075e-02 -2.303137816488742828e-02 -3.068327009677886963e-01 -1.697887182235717773e-01 1.300124228000640869e-01 -3.997742831707000732e-01 -1.170006394386291504e-02 1.924039870500564575e-01 2.198751457035541534e-02 8.223544061183929443e-02 -3.319389522075653076e-01 1.744369417428970337e-02 -1.143828034400939941e-01 3.065257072448730469e-01 -5.579314380884170532e-02 3.456743434071540833e-03 -9.581944905221462250e-03 -2.079637497663497925e-01 4.261970892548561096e-02 1.913451403379440308e-01 1.852232664823532104e-01 2.500897049903869629e-01 8.570293337106704712e-02 -8.018739521503448486e-02 1.333136856555938721e-01
7.904963940382003784e-02 -1.165069267153739929e-01 -2.080023437738418579e-01 7.370919734239578247e-02 -1.273142248392105103e-01 3.402208983898162842e-01 -4.243234395980834961e-01 -3.975345194339752197e-02 3.548911511898040771e-01 -2.064669579267501831e-01 -1.949400752782821655e-01 2.110006846487522125e-02 7.723882049322128296e-02 6.250846385955810547e-02 1.063969582319259644e-01 -1.858504712581634521e-01 2.284293770790100098e-01 -3.451299667358398438e-01 2.955302000045776367e-01 -5.463898926973342896e-02 -3.249408677220344543e-02 6.625730544328689575e-02 6.199437007308006287e-02 -1.036504432559013367e-01 -1.560112535953521729e-01 1.178162321448326111e-01 -1.861780323088169098e-02 -8.627474308013916016e-02 -3.356860578060150146e-02 1.202521175146102905e-01 -5.569351091980934143e-02 -9.371543675661087036e-02
-1.871642619371414185e-01 -1.858433708548545837e-02 9.344003349542617798e-02 9.181402623653411865e-03 -1.293350011110305786e-01 1.853920370340347290e-01 -1.220775768160820007e-01 6.318482011556625366e-02 5.160105973482131958e-02 -5.890268832445144653e-02 -3.218986392021179199e-01 2.203785181045532227e-01 1.307407468557357788e-01 -3.575978279113769531e-01 9.020611643791198730e-02 2.118397504091262817e-01 -3.779531270265579224e-02 -2.312621474266052246e-01 3.741408586502075195e-01 6.477729976177215576e-02 -4.653209447860717773e-02 -2.729730010032653809e-01 -1.132130250334739685e-01 -1.811825335025787354e-01 -1.242580935359001160e-01 -3.827793002128601074e-01 -5.826327949762344360e-02 -2.821904793381690979e-02 -1.365254446864128113e-02 -9.212484210729598999e-02 -9.756491333246231079e-02 -1.541446149349212646e-01
1.564471870660781860e-01 -3.633103147149085999e-02 -1.943201869726181030e-01 -1.296433061361312866e-01 -1.344479713588953018e-02 4.544154703617095947e-01 -2.230061739683151245e-01 -1.994001679122447968e-02 2.689533531665802002e-01 -3.348931074142456055e-01 -2.294411957263946533e-01 -1.013720855116844177e-01 2.321995049715042114e-01 1.593568623065948486e-01 8.650975674390792847e-02 -1.921305954456329346e-01 2.754086554050445557e-01 -2.247735261917114258e-01 1.631461381912231445e-01 -6.878548115491867065e-02 3.059938736259937286e-02 5.268159136176109314e-02 -2.165459394454956055e-01 -2.050246745347976685e-01 -1.312082111835479736e-01 6.621383130550384521e-02 5.687727406620979309e-02 -5.191190913319587708e-02 7.677496969699859619e-02 -4.993671923875808716e-02 3.079207800328731537e-02 -6.699789315462112427e-02
4.623159468173980713e-01 1.900940239429473877e-01 -7.450467348098754883e-02 -5.538827925920486450e-02 -1.081480681896209717e-01 2.533525824546813965e-01 -1.070032343268394470e-01 -8.281914889812469482e-02 -1.852553933858871460e-01 -7.910060882568359375e-02 -1.409256309270858765e-01 1.669458150863647461e-01 2.407349646091461182e-01 -6.515444815158843994e-02 4.952790588140487671e-02 2.189989760518074036e-02 -5.202844366431236267e-02 -2.213783711194992065e-01 7.813431322574615479e-02 -1.243113726377487183e-01 -1.332827508449554443e-01 -1.726562231779098511e-01 2.400142103433609009e-01 -1.178952492773532867e-02 -1.319663971662521362e-01 1.571816205978393555e-01 2.236136347055435181e-01 -2.982694506645202637e-01 1.709383875131607056e-01 -1.676388084888458252e-01 7.682272046804428101e-02 -2.664044499397277832e-01
2.113533020019531250e-01 -2.256561443209648132e-02 -2.957208156585693359e-01 1.817108094692230225e-01 -1.522405296564102173e-01 2.898966670036315918e-01 -7.679344713687896729e-02 -1.381716877222061157e-01 2.008432894945144653e-02 2.397552579641342163e-01 -2.795942127704620361e-01 9.465297311544418335e-02 1.351408511400222778e-01 -3.407773077487945557e-01 -1.965952664613723755e-02 7.129900157451629639e-02 -1.316374540328979492e-01 -3.358727097511291504e-01 1.026665866374969482e-01 3.335830196738243103e-02 -3.202888071537017822e-01 2.595362663269042969e-01 -1.233620196580886841e-01 1.791698932647705078e-01 -6.440709531307220459e-02 -2.545222640037536621e-02 6.171624734997749329e-02 -5.769799277186393738e-02 8.632772415876388550e-02 -1.608003675937652588e-01 -1.117115169763565063e-01 -2.204430475831031799e-02
1.092526242136955261e-01 -2.630756497383117676e-01 -1.218385323882102966e-01 3.163274750113487244e-02 -1.836970448493957520e-01 3.484261631965637207e-01 -2.950383722782135010e-01 -7.913158088922500610e-02 1.339599490165710449e-01 -3.520501255989074707e-01 -1.584921479225158691e-01 -1.043408289551734924e-01 -1.337457150220870972e-01 -1.275808960199356079e-01 2.457806095480918884e-02 3.473579883575439453e-02 5.539381504058837891e-02 -1.075379401445388794e-01 3.467836678028106689e-01 -8.119975030422210693e-02 2.208881974220275879e-01 -1.270398944616317749e-01 -1.995372585952281952e-02 2.013797163963317871e-01 1.060770750045776367e-01 -2.063247561454772949e-02 1.504993289709091187e-01 -3.318535983562469482e-01 1.484686136245727539e-01 -1.437989324331283569e-01 -2.022885018959641457e-03 -7.835993915796279907e-02
1.532527804374694824e-01 -8.385881781578063965e-03 1.287865340709686279e-01 -1.809642463922500610e-01 4.736344516277313232e-02 1.389737427234649658e-01 2.165725082159042358e-01 -3.056540191173553467e-01 2.287207171320915222e-02 -8.288743346929550171e-02 -7.147874683141708374e-02 3.523026034235954285e-02 -2.706327289342880249e-02 1.435696892440319061e-02 -4.577874764800071716e-02 8.405066095292568207e-03 2.852512300014495850e-01 -3.777791857719421387e-01 1.737071275711059570e-01 4.148375242948532104e-02 1.642958819866180420e-01 1.714926064014434814e-01 -1.429625153541564941e-01 1.885623931884765625e-01 -3.721106648445129395e-01 1.263240873813629150e-01 3.804056346416473389e-02 2.729307673871517181e-02 1.884504407644271851e-01 -4.091183543205261230e-01 2.935050800442695618e-02 -1.401045322418212891e-01
1.844920367002487183e-01 8.911149948835372925e-02 -2.254603952169418335e-01 2.103281319141387939e-01 5.250192806124687195e-02 2.180845737457275391e-01 1.556653231382369995e-01 -1.179822906851768494e-01 1.485993266105651855e-01 2.892750501632690430e-02 5.839953571557998657e-02 -1.057927031069993973e-02 -4.502670839428901672e-02 -1.430108398199081421e-01 2.404274046421051025e-02 -6.000094860792160034e-02 -6.467110011726617813e-03 -2.753255665302276611e-01 3.610941469669342041e-01 1.846709102392196655e-01 4.204607754945755005e-02 -2.197047770023345947e-01 -1.078158169984817505e-01 -1.223845258355140686e-01 -4.273472130298614502e-01 -3.240056708455085754e-02 -2.267659455537796021e-01 -7.868379179853945971e-05 3.197220861911773682e-01 -1.744707077741622925e-01 -1.778110116720199585e-01 7.090842723846435547e-02
1.875337958335876465e-02 -5.322313308715820312e-02 -2.733294963836669922e-01 1.377260088920593262e-01 -8.881697803735733032e-02 -1.190005838871002197e-01 -3.321535140275955200e-02 -2.952579781413078308e-02 9.774911403656005859e-02 -3.625094592571258545e-01 -1.261282265186309814e-01 6.543274223804473877e-02 4.556686803698539734e-02 -3.789992928504943848e-01 2.135753631591796875e-01 2.220263145864009857e-02 -1.882700249552726746e-02 -4.104125201702117920e-01 2.218206673860549927e-01 -6.954576820135116577e-02 -1.939422041177749634e-01 -3.343364596366882324e-01 1.820704527199268341e-02 5.519564077258110046e-02 -3.621964901685714722e-02 1.352569013833999634e-01 1.777309775352478027e-01 4.916303977370262146e-02 1.860462129116058350e-01 -1.377260684967041016e-01 1.075480580329895020e-01 1.782283037900924683e-01
3.658784627914428711e-01 -2.337344586849212646e-01 -6.946009583771228790e-03 3.837709873914718628e-02 -1.898962706327438354e-01 3.219811022281646729e-01 1.609431952238082886e-01 1.376597583293914795e-01 -2.457157894968986511e-02 8.484886586666107178e-02 -6.466965377330780029e-02 1.454697549343109131e-01 8.463788777589797974e-03 -3.106220960617065430e-01 2.769276313483715057e-02 1.292379498481750488e-01 4.396429285407066345e-02 -4.057394862174987793e-01 -1.118954696721630171e-05 1.399810314178466797e-01 4.912250861525535583e-02 -9.730553254485130310e-03 -1.013031527400016785e-01 1.945661902427673340e-01 -1.100296899676322937e-02 1.044095754623413086e-01 2.609952092170715332e-01 3.145864307880401611e-01 1.369524300098419189e-01 -5.788821354508399963e-02 -1.985644698143005371e-01 -4.245463758707046509e-02
2.775739431381225586e-01 1.989754475653171539e-02 -1.128634288907051086e-01 3.883306682109832764e-02 1.244222372770309448e-01 1.085934340953826904e-01 -2.094338275492191315e-02 -7.409719377756118774e-02 -8.195603638887405396e-02 6.879089772701263428e-02 -2.267211228609085083e-01 -4.336376115679740906e-02 -1.316423267126083374e-01 -1.459444612264633179e-01 3.147401809692382812e-01 -8.586017787456512451e-02 3.494053781032562256e-01 -5.607575923204421997e-02 1.413617879152297974e-01 1.642523258924484253e-01 5.087046697735786438e-02 4.851708561182022095e-02 -1.443192958831787109e-01 -1.454819440841674805e-01 -4.137148559093475342e-01 -2.555659413337707520e-01 -5.905026569962501526e-02 1.719637215137481689e-01 4.172676503658294678e-01 -4.183598235249519348e-02 -2.783717401325702667e-02 -4.286816343665122986e-03
2.733923196792602539e-01 -1.177885849028825760e-02 -3.017089515924453735e-02 -3.333453088998794556e-02 -2.228711098432540894e-01 2.870933897793292999e-02 4.748654738068580627e-02 1.810314506292343140e-01 -8.938491344451904297e-03 -1.959936507046222687e-02 7.207430154085159302e-02 7.677489519119262695e-02 -7.922849059104919434e-02 -3.940749168395996094e-01 1.532408893108367920e-01 1.020631715655326843e-01 -5.005031125620007515e-04 -4.412423968315124512e-01 2.483022063970565796e-01 1.658504456281661987e-01 -2.399606704711914062e-01 -3.466984629631042480e-02 1.573958992958068848e-02 -1.921372264623641968e-01 7.547892630100250244e-02 1.428003162145614624e-01 2.888410352170467377e-02 -1.655458211898803711e-01 2.961754202842712402e-01 -4.290937632322311401e-02 5.057452619075775146e-02 -3.229514658451080322e-01
1.989992707967758179e-02 -7.797134108841419220e-03 -1.102931424975395203e-01 -1.259082257747650146e-01 -6.185394152998924255e-02 2.709796428680419922e-01 9.756143391132354736e-02 -8.297032862901687622e-02 7.233962416648864746e-02 -8.678508922457695007e-03 -1.027164757251739502e-01 1.266231089830398560e-01 -1.132999826222658157e-02 -1.024386286735534668e-01 1.668257080018520355e-02 2.198849618434906006e-01 2.001718729734420776e-01 -6.004490256309509277e-01 4.536169394850730896e-02 1.253529191017150879e-01 -2.110465317964553833e-01 2.622604072093963623e-01 -1.105976030230522156e-01 -9.282881394028663635e-03 4.120565578341484070e-02 2.039205282926559448e-01 8.282892405986785889e-02 4.203282669186592102e-02 1.044818013906478882e-01 -3.654881119728088379e-01 1.454449146986007690e-01 -1.585758626461029053e-01
1.550866961479187012e-01 9.706352651119232178e-02 -3.099741041660308838e-02 -1.268528550863265991e-01 -9.078676253557205200e-02 1.129021197557449341e-01 -1.034985855221748352e-01 4.428311064839363098e-02 -5.118424817919731140e-02 6.255391985177993774e-02 -1.524433791637420654e-01 -2.277731336653232574e-02 -1.246906369924545288e-01 2.736202254891395569e-02 1.117168962955474854e-01 -1.117563620209693909e-01 -7.415237277746200562e-02 -2.626443207263946533e-01 4.019770920276641846e-01 1.165913492441177368e-01 -2.876914143562316895e-01 2.368119508028030396e-01 -2.974452972412109375e-01 -2.384299933910369873e-01 -1.444694250822067261e-01 -1.423957645893096924e-01 3.065180033445358276e-02 -5.679230019450187683e-02 1.329549103975296021e-01 -1.171112358570098877e-01 1.606771349906921387e-01 -4.559653699398040771e-01
1.048840768635272980e-02 9.679702669382095337e-02 -5.130511522293090820e-02 1.454051434993743896e-01 -4.532827809453010559e-02 2.215950638055801392e-01 -2.637897431850433350e-01 -2.405556142330169678e-01 1.444536596536636353e-01 8.005573600530624390e-02 -6.137294322252273560e-02 5.630302056670188904e-02 2.162068337202072144e-01 -3.009985685348510742e-01 2.168240696191787720e-01 1.689194291830062866e-01 2.572571337223052979e-01 -4.377571344375610352e-01 2.082654833793640137e-01 2.359676510095596313e-01 1.007875129580497742e-01 -7.900016754865646362e-02 -7.877475023269653320e-02 1.324073225259780884e-01 1.946256011724472046e-01 -2.994375117123126984e-02 -1.112991571426391602e-01 1.516496837139129639e-01 3.017074428498744965e-02 -2.543151676654815674e-01 6.540685892105102539e-02 7.301264558918774128e-04
1.978079378604888916e-01 -2.362686544656753540e-01 -1.704528033733367920e-01 -6.765299290418624878e-02 -1.498094350099563599e-01 8.163830637931823730e-02 -1.244252175092697144e-01 -5.086439475417137146e-02 1.320644468069076538e-02 2.350737527012825012e-02 -4.171641170978546143e-01 1.719755083322525024e-01 1.368928402662277222e-01 -3.025120496749877930e-02 2.261973321437835693e-01 1.815772056579589844e-01 2.133038640022277832e-01 -3.601001799106597900e-01 2.102909982204437256e-01 8.238425105810165405e-02 1.875166445970535278e-01 5.877222120761871338e-02 6.654062122106552124e-02 -1.858000829815864563e-02 1.302860826253890991e-01 -6.767652183771133423e-02 -2.545293420553207397e-02 -7.888802886009216309e-02 1.330228298902511597e-01 -4.468923211097717285e-01 2.521929144859313965e-02 9.145955555140972137e-03
3.483559191226959229e-01 2.378414273262023926e-01 -2.125238776206970215e-01 -1.836615204811096191e-01 5.556680262088775635e-02 1.858617663383483887e-01 9.536865353584289551e-02 7.606027275323867798e-02 -7.173122465610504150e-02 -5.398646369576454163e-02 -5.183240026235580444e-02 1.855765432119369507e-01 1.505668610334396362e-01 -3.862153887748718262e-01 1.126218028366565704e-02 1.790179312229156494e-01 2.152954488992691040e-01 -1.442866474390029907e-01 4.110220447182655334e-02 -2.592144310474395752e-01 -1.273531615734100342e-01 -3.546712920069694519e-03 7.067272067070007324e-02 -5.270498991012573242e-02 -5.802431330084800720e-02 -7.416334748268127441e-02 1.703471541404724121e-01 -1.192152276635169983e-01 1.793030202388763428e-01 -3.511357903480529785e-01 9.614040702581405640e-02 -2.542333304882049561e-01
3.630844503641128540e-02 -6.152454763650894165e-02 -8.357565104961395264e-02 4.063006117939949036e-02 -2.179850041866302490e-01 3.315405845642089844e-01 -2.605288326740264893e-01 -7.276924699544906616e-02 3.226771950721740723e-01 -3.397215902805328369e-01 -3.151038289070129395e-01 -2.382186055183410645e-01 -1.974940998479723930e-03 -1.102751120924949646e-01 3.141647949814796448e-02 -9.015224128961563110e-02 2.003151923418045044e-01 -2.236339449882507324e-01 3.151440322399139404e-01 -2.990337647497653961e-02 1.044461410492658615e-02 -1.134564504027366638e-01 6.000520288944244385e-02 -6.457526981830596924e-02 -1.078614890575408936e-01 -9.453729540109634399e-02 6.515148282051086426e-02 -1.666780859231948853e-01 -2.380215674638748169e-01 5.982138216495513916e-02 -1.864667534828186035e-01 1.018828246742486954e-02
5.723730102181434631e-02 -2.139800973236560822e-02 -2.090492844581604004e-01 -7.487761974334716797e-02 -1.655448675155639648e-01 5.058292746543884277e-01 -1.775492280721664429e-01 7.073563337326049805e-02 1.158805862069129944e-01 -3.161486983299255371e-01 -2.670346200466156006e-01 -6.451421976089477539e-02 1.899155378341674805e-01 2.026186436414718628e-01 3.547448664903640747e-02 -2.711320482194423676e-02 2.491432726383209229e-01 -3.259155750274658203e-01 2.780649960041046143e-01 3.657850995659828186e-02 1.795915327966213226e-02 -3.470818919595330954e-04 -1.312153041362762451e-01 -1.927835941314697266e-01 -1.048066746443510056e-02 -1.138855740427970886e-01 -1.340043693780899048e-01 -1.139854360371828079e-02 1.409457772970199585e-01 7.205380499362945557e-02 6.735977251082658768e-03 -3.565979376435279846e-02
8.732859045267105103e-03 -6.743591278791427612e-02 7.716356217861175537e-02 1.863517612218856812e-01 1.049107760190963745e-01 3.712666332721710205e-01 3.305783122777938843e-02 -6.890203803777694702e-02 -2.980538643896579742e-03 1.800897121429443359e-01 -1.392387002706527710e-01 -5.354629456996917725e-02 1.643225178122520447e-02 1.499739140272140503e-01 -5.020377784967422485e-02 1.588295251131057739e-01 2.886787056922912598e-01 -3.093262910842895508e-01 4.944252073764801025e-01 -9.566488116979598999e-02 -1.743361353874206543e-01 -1.147853955626487732e-01 6.266533397138118744e-03 -1.907958090305328369e-01 -2.155173271894454956e-01 -1.378884911537170410e-01 1.023813635110855103e-01 -1.050195321440696716e-01 -9.815017133951187134e-02 -4.414892196655273438e-02 -2.256791293621063232e-01 -1.807797700166702271e-01
2.036272883415222168e-01 -7.273262739181518555e-02 1.339141651988029480e-02 7.021129131317138672e-02 -2.535463273525238037e-01 1.482703238725662231e-01 2.543343789875507355e-02 -9.191642515361309052e-03 -1.828765869140625000e-02 1.572727039456367493e-02 -1.791238337755203247e-01 1.956263631582260132e-01 -9.333199262619018555e-02 -3.511519134044647217e-01 -5.280502606183290482e-03 5.443567782640457153e-02 1.634994149208068848e-01 -3.072612881660461426e-01 1.063217744231224060e-01 3.964945971965789795e-01 -4.110606759786605835e-02 1.732141673564910889e-01 -1.216734871268272400e-01 -3.565681725740432739e-02 1.337917149066925049e-01 1.969268172979354858e-01 -9.556186199188232422e-02 -3.613467216491699219e-01 2.092698216438293457e-01 -1.840945035219192505e-01 -9.330600500106811523e-02 -1.870631277561187744e-01
-8.016336942091584206e-04 5.082988739013671875e-02 5.635258927941322327e-02 -7.717430591583251953e-02 -1.063952744007110596e-01 1.990082859992980957e-01 -1.988270133733749390e-02 -3.356573581695556641e-01 1.399719268083572388e-01 -2.875900566577911377e-01 -3.310477733612060547e-02 3.703603744506835938e-01 -3.125310242176055908e-01 -4.765519127249717712e-02 1.328554600477218628e-01 -2.275146543979644775e-01 1.169541776180267334e-01 -2.759067416191101074e-01 1.037777587771415710e-01 6.493370234966278076e-02 -1.611018776893615723e-01 -1.892232447862625122e-01 -7.893652468919754028e-02 2.797937393188476562e-01 -1.777930706739425659e-01 9.692317992448806763e-02 2.095549851655960083e-01 7.543784379959106445e-02 4.033626616001129150e-02 -8.299951255321502686e-02 -1.932538300752639771e-01 -1.638301014900207520e-01
3.077910542488098145e-01 4.234388098120689392e-02 8.694763481616973877e-02 1.871476173400878906e-01 1.131426021456718445e-01 -1.325546577572822571e-02 -2.857171557843685150e-02 -2.266148030757904053e-01 1.164556946605443954e-02 3.127970919013023376e-02 -4.240158572793006897e-02 1.402170360088348389e-01 -3.069130145013332367e-02 -2.860708832740783691e-01 -8.360683172941207886e-02 1.067074909806251526e-01 1.498753428459167480e-01 -6.070044040679931641e-01 2.966034114360809326e-01 -5.606036167591810226e-03 -1.344164609909057617e-01 1.057258695363998413e-01 -1.252513378858566284e-01 6.121850386261940002e-02 3.008650988340377808e-02 9.310392290353775024e-02 1.623762696981430054e-01 1.974773406982421875e-01 2.465836144983768463e-02 4.225993901491165161e-02 -2.261553555727005005e-01 -1.262214183807373047e-01
2.495588809251785278e-01 -2.057740390300750732e-01 -5.977549403905868530e-02 4.097498953342437744e-02 1.997682154178619385e-01 3.081867694854736328e-01 9.422518312931060791e-02 3.654969036579132080e-01 -2.083017863333225250e-02 7.580634951591491699e-02 -1.115015447139739990e-01 2.644055485725402832e-01 2.399593144655227661e-01 -2.339976727962493896e-01 4.714576993137598038e-03 1.932114511728286743e-01 1.885136663913726807e-01 -3.383575081825256348e-01 1.926759928464889526e-01 -3.725957125425338745e-02 1.022618338465690613e-01 6.257246434688568115e-02 -1.377747952938079834e-01 1.413738131523132324e-01 -1.180600672960281372e-01 1.077473461627960205e-01 2.700608968734741211e-01 4.290587082505226135e-02 8.609155565500259399e-02 7.577804476022720337e-02 -1.125954091548919678e-01 -8.081448823213577271e-02
-8.393390476703643799e-02 -1.130582764744758606e-01 -8.983162790536880493e-02 -1.354790180921554565e-01 9.091470390558242798e-02 1.431073993444442749e-01 -2.328279912471771240e-01 -3.616566658020019531e-01 -3.315784782171249390e-02 -1.227872967720031738e-01 -6.381548196077346802e-02 1.592945754528045654e-01 9.285779297351837158e-02 -1.910593956708908081e-01 4.373449087142944336e-02 -4.015978053212165833e-02 -8.712340146303176880e-03 -3.654514551162719727e-01 1.489236503839492798e-01 -1.733717471361160278e-01 -1.232761740684509277e-01 -3.975560367107391357e-01 7.968063652515411377e-02 -4.060284495353698730e-01 -9.548892825841903687e-02 -1.075235456228256226e-01 5.688241869211196899e-02 -2.142921835184097290e-01 -2.596622146666049957e-02 -4.221941158175468445e-02 -5.137025378644466400e-03 -2.075619697570800781e-01
-6.596743315458297729e-02 -1.762328743934631348e-01 -2.040543258190155029e-01 5.210391804575920105e-02 -3.988405689597129822e-02 2.647355794906616211e-01 -3.495532646775245667e-02 -2.174125462770462036e-01 -1.292344331741333008e-01 -1.512105017900466919e-01 -1.286415308713912964e-01 -3.978842496871948242e-02 5.315751954913139343e-02 -1.656595468521118164e-01 1.154294610023498535e-01 -3.220222294330596924e-01 1.415243893861770630e-01 -2.718404829502105713e-01 1.479947119951248169e-01 3.445622324943542480e-01 -4.139873757958412170e-02 -6.607525050640106201e-02 -2.740707695484161377e-01 -7.232788950204849243e-02 5.477619543671607971e-02 2.246087342500686646e-01 3.075329363346099854e-01 1.124127069488167763e-03 -9.662086516618728638e-02 -3.397238627076148987e-02 2.898030877113342285e-01 -1.777691990137100220e-01
2.928040027618408203e-01 -7.091153413057327271e-03 -1.225471422076225281e-01 -5.060430616140365601e-02 -4.897690191864967346e-02 2.100054770708084106e-01 9.654534608125686646e-02 2.256117574870586395e-02 -1.158820837736129761e-01 -1.392207741737365723e-01 5.908236280083656311e-02 1.042647957801818848e-01 7.020823657512664795e-02 -1.210685595870018005e-01 7.503450661897659302e-02 2.163306027650833130e-01 3.831555321812629700e-02 -3.533114194869995117e-01 1.034917160868644714e-01 -2.721079289913177490e-01 -2.443818300962448120e-01 2.066243886947631836e-01 -2.072165757417678833e-01 -2.160483598709106445e-02 -2.948650419712066650e-01 4.016325622797012329e-02 3.351982533931732178e-01 3.301739227026700974e-03 1.069402694702148438e-02 -3.275477588176727295e-01 1.571646928787231445e-01 -1.766787022352218628e-01
2.325130105018615723e-01 1.869792342185974121e-01 -2.204464748501777649e-02 1.784078925848007202e-01 -1.007457748055458069e-01 2.722471952438354492e-01 -1.712076663970947266e-01 1.128904968500137329e-01 -1.054844004102051258e-03 6.161770969629287720e-02 -1.114041730761528015e-01 -1.141567435115575790e-02 2.042755931615829468e-01 -3.160585165023803711e-01 -1.146891564130783081e-01 -5.187329649925231934e-02 -2.492884397506713867e-01 -4.824505150318145752e-01 2.484756857156753540e-01 -7.649380713701248169e-02 -2.719160616397857666e-01 1.640190631151199341e-01 1.551205217838287354e-01 -1.542582064867019653e-01 -9.208784997463226318e-02 -7.649336010217666626e-02 7.365463674068450928e-02 -9.300658106803894043e-02 4.553223401308059692e-02 -1.756919175386428833e-01 -6.774303317070007324e-02 -3.743714094161987305e-02
8.200657367706298828e-02 1.948301792144775391e-01 -2.392210625112056732e-02 2.079503089189529419e-01 -1.639693528413772583e-01 1.891494840383529663e-01 -1.827716827392578125e-01 -3.557257354259490967e-01 1.410177163779735565e-02 -8.296673744916915894e-02 7.497881073504686356e-03 3.542108237743377686e-01 -9.374339133501052856e-03 -1.135721728205680847e-01 2.973059378564357758e-02 8.348107337951660156e-02 -7.334105204790830612e-03 -2.365963608026504517e-01 2.913861572742462158e-01 1.703101843595504761e-01 1.239430382847785950e-01 1.028053089976310730e-01 -1.768102496862411499e-01 -1.725841015577316284e-01 5.399261042475700378e-02 2.150195837020874023e-01 5.618903785943984985e-02 2.759331464767456055e-02 2.275555729866027832e-01 -1.310418546199798584e-01 -1.761397123336791992e-01 -3.542321324348449707e-01
8.105685561895370483e-02 -2.272600531578063965e-01 -1.712146252393722534e-01 -9.157593548297882080e-02 -1.767963021993637085e-01 2.392281889915466309e-01 -2.592708468437194824e-01 -1.474169343709945679e-01 2.477880716323852539e-01 -2.181520462036132812e-01 -1.605994254350662231e-02 -7.716358453035354614e-02 -1.322505809366703033e-02 -9.368190914392471313e-02 2.585559785366058350e-01 2.870064601302146912e-02 1.381546258926391602e-03 -4.112875163555145264e-01 2.027476429939270020e-01 1.329530179500579834e-01 1.741377636790275574e-02 -1.583118289709091187e-01 -5.782705731689929962e-03 1.301488578319549561e-01 3.385595604777336121e-02 -2.292225658893585205e-01 2.771052420139312744e-01 -2.355564683675765991e-01 1.547975838184356689e-01 1.791139543056488037e-01 -1.465495526790618896e-01 -3.239721804857254028e-02
2.482178658246994019e-01 -1.921098530292510986e-01 -1.531223505735397339e-01 -8.642666786909103394e-02 -3.350249305367469788e-02 1.123261451721191406e-01 -2.223871648311614990e-01 -1.216379776597023010e-01 1.725404560565948486e-01 -3.634108603000640869e-01 -3.199611604213714600e-01 -2.749567478895187378e-02 2.059948444366455078e-02 2.414578944444656372e-02 -1.839590519666671753e-01 -1.073038503527641296e-01 8.748221397399902344e-02 -2.227454632520675659e-01 3.400748968124389648e-01 1.569471508264541626e-01 1.949468441307544708e-02 -1.647144928574562073e-02 -3.828410059213638306e-02 -1.577460914850234985e-01 -7.538483291864395142e-02 1.014794260263442993e-01 1.054013818502426147e-01 -3.455871641635894775e-01 1.947907805442810059e-01 1.096066981554031372e-01 -2.374197244644165039e-01 -6.200166046619415283e-02
3.362919986248016357e-01 9.830668568611145020e-02 -6.429715454578399658e-02 -4.134008288383483887e-02 -7.797351107001304626e-03 2.269573658704757690e-01 -1.555097997188568115e-01 1.940255612134933472e-01 -7.941571623086929321e-02 1.982217729091644287e-01 -2.326451689004898071e-01 1.643607169389724731e-01 1.114527881145477295e-01 -1.341691613197326660e-01 -1.286020129919052124e-01 2.383062094449996948e-01 3.057201392948627472e-02 -2.988570034503936768e-01 1.467081606388092041e-01 -1.900850683450698853e-01 -1.400258392095565796e-01 -2.326286137104034424e-01 8.657876402139663696e-02 -1.023744121193885803e-01 1.075882539153099060e-01 -9.361844509840011597e-02 6.592199206352233887e-02 6.015566177666187286e-03 3.127858042716979980e-01 -3.588725626468658447e-01 1.338199675083160400e-01 -1.365762948989868164e-01
-1.580211706459522247e-02 -3.535805344581604004e-01 1.513827592134475708e-01 -8.619251102209091187e-02 5.553943291306495667e-02 1.386566758155822754e-01 -4.264666736125946045e-01 -1.379243433475494385e-01 8.268959820270538330e-02 -1.575913578271865845e-01 -2.700529992580413818e-01 4.547163844108581543e-02 -1.874179691076278687e-01 5.147428810596466064e-02 7.191389054059982300e-02 -6.235477700829505920e-02 2.864378392696380615e-01 -1.064376160502433777e-01 2.250655144453048706e-01 -8.679700642824172974e-02 -2.394765764474868774e-01 -7.289046794176101685e-02 -2.322788685560226440e-01 6.038789078593254089e-02 -1.653745472431182861e-01 -1.219940930604934692e-01 2.124717086553573608e-01 -1.995906829833984375e-01 3.148890286684036255e-02 -2.188085913658142090e-01 -1.404052227735519409e-01 7.339816074818372726e-03
3.031973540782928467e-01 -1.141078025102615356e-01 -3.353842496871948242e-01 -9.939280152320861816e-02 -1.436337381601333618e-01 -9.436313807964324951e-02 -3.112297654151916504e-01 -7.544022798538208008e-02 1.825512200593948364e-01 -3.066679835319519043e-02 -3.779086172580718994e-01 5.644368752837181091e-02 -3.077272698283195496e-02 2.166923508048057556e-02 -4.164114594459533691e-02 1.889807134866714478e-01 2.654248774051666260e-01 -4.572249054908752441e-01 1.412515193223953247e-01 7.193142920732498169e-02 -7.241941988468170166e-02 -6.991045176982879639e-02 -1.594129018485546112e-02 -3.498105332255363464e-02 5.640293285250663757e-02 2.915076725184917450e-02 1.834437996149063110e-01 9.571527689695358276e-02 -2.195155620574951172e-02 -1.444361954927444458e-01 4.879644140601158142e-02 1.861690282821655273e-01
2.477513402700424194e-01 1.188914291560649872e-03 5.044076591730117798e-03 1.554369181394577026e-01 9.981989115476608276e-02 5.463800579309463501e-02 -1.404349356889724731e-01 -2.702737152576446533e-01 -3.498464450240135193e-02 6.066100671887397766e-03 -8.395405858755111694e-02 2.236116379499435425e-01 -2.343838363885879517e-01 -3.641583323478698730e-01 -1.289436668157577515e-01 8.689459413290023804e-03 1.077039763331413269e-01 -5.154794454574584961e-01 -4.013353958725929260e-03 1.667517721652984619e-01 -6.315629929304122925e-02 5.073610693216323853e-02 -2.563446462154388428e-01 5.377666652202606201e-02 -1.529531627893447876e-01 7.181690633296966553e-02 1.589710265398025513e-01 2.162951231002807617e-01 -1.876399666070938110e-02 1.705467328429222107e-02 -1.612996011972427368e-01 -1.964064389467239380e-01
6.358184851706027985e-03 -1.387992799282073975e-01 -1.662967354059219360e-01 -2.577980235219001770e-02 -2.728611044585704803e-02 2.828490734100341797e-01 -2.844409942626953125e-01 3.586980327963829041e-02 9.628384560346603394e-02 -2.700684368610382080e-01 -5.144415423274040222e-02 -1.097173169255256653e-01 -2.762987315654754639e-01 -2.065547704696655273e-01 1.864570081233978271e-01 4.738606885075569153e-02 2.175069749355316162e-01 -2.816785871982574463e-01 3.637905716896057129e-01 2.475499510765075684e-01 -1.100631728768348694e-01 5.541436374187469482e-02 -8.247489482164382935e-02 1.830685734748840332e-01 4.586069285869598389e-02 -5.797173827886581421e-02 8.182536065578460693e-02 -2.697583138942718506e-01 6.726730614900588989e-02 -5.703112110495567322e-02 -1.738922148942947388e-01 1.944271773099899292e-01
2.400578707456588745e-01 1.800864338874816895e-01 -1.150205954909324646e-01 1.626098155975341797e-01 -2.704526185989379883e-01 2.130482532083988190e-02 -5.477438122034072876e-02 -4.140783473849296570e-02 1.122991666197776794e-01 1.226547956466674805e-01 -2.251281291246414185e-01 8.570953458547592163e-02 -1.439087986946105957e-01 -1.752403676509857178e-01 -4.811186715960502625e-02 1.565106213092803955e-01 -2.351312711834907532e-02 -4.401635527610778809e-01 1.767683327198028564e-01 1.387108024209737778e-02 1.589282304048538208e-01 5.873410776257514954e-02 6.507431715726852417e-02 -7.228016853332519531e-02 2.895942598115652800e-04 1.900177001953125000e-01 8.519101887941360474e-02 7.366523146629333496e-02 3.641026318073272705e-01 -1.118150800466537476e-01 -2.733828127384185791e-02 -4.117375016212463379e-01
1.963312774896621704e-01 -6.510499864816665649e-02 -2.758535742759704590e-01 -7.837564498186111450e-02 -1.059112697839736938e-02 4.592333137989044189e-01 -2.412848174571990967e-01 -1.938818395137786865e-02 2.773730456829071045e-01 -3.056831657886505127e-01 -2.624731063842773438e-01 -8.345980197191238403e-02 2.542965114116668701e-01 1.452390551567077637e-01 5.667204782366752625e-02 -2.261499911546707153e-01 1.117933690547943115e-01 -2.567022442817687988e-01 1.260259449481964111e-01 -4.274142533540725708e-02 2.350606396794319153e-02 6.178871914744377136e-02 -2.409218847751617432e-01 -1.381693184375762939e-01 -4.924180731177330017e-02 2.825181931257247925e-02 -1.339009590446949005e-02 -1.350992172956466675e-01 4.431431367993354797e-02 -6.220711022615432739e-02 8.103882521390914917e-02 -8.579667657613754272e-02
4.804019257426261902e-02 -2.737756073474884033e-01 -1.552785336971282959e-01 -1.421685218811035156e-01 -1.048222463577985764e-02 2.653926908969879150e-01 -8.652628958225250244e-02 -3.513992130756378174e-01 -7.833186537027359009e-02 3.015021327883005142e-03 -2.598989903926849365e-01 -1.949048191308975220e-01 -4.519132897257804871e-03 -1.092048883438110352e-01 -9.164069592952728271e-02 1.007551699876785278e-01 -3.168277442455291748e-02 -2.904441654682159424e-01 3.169525563716888428e-01 -8.267801254987716675e-02 -1.816738992929458618e-01 -3.911817073822021484e-01 -8.648160845041275024e-02 -2.417989671230316162e-01 -7.017228007316589355e-02 -1.421341896057128906e-01 1.798345744609832764e-01 -7.606606185436248779e-02 6.058971211314201355e-02 1.005506515502929688e-01 -1.073804050683975220e-01 3.915213048458099365e-02
2.332474291324615479e-01 -8.819612115621566772e-02 1.517305374145507812e-01 4.487625509500503540e-02 -9.669619053602218628e-02 4.306847751140594482e-01 -2.900278270244598389e-01 -2.045562565326690674e-01 6.870771944522857666e-02 -2.445649355649948120e-01 -4.577000811696052551e-02 -2.038691490888595581e-01 -5.305948853492736816e-02 -6.667793542146682739e-02 2.966415584087371826e-01 2.546064257621765137e-01 1.443618088960647583e-01 -2.135260961949825287e-02 1.619709134101867676e-01 1.630242168903350830e-01 -1.175100076943635941e-02 -9.418004006147384644e-02 -1.992521584033966064e-01 2.050738334655761719e-01 -2.223587334156036377e-01 -3.032117150723934174e-02 1.458597481250762939e-01 -1.474973559379577637e-01 2.416459918022155762e-01 -9.987478144466876984e-03 -3.858722373843193054e-02 -7.391091436147689819e-02
1.736138463020324707e-01 -2.861467301845550537e-01 -2.721193134784698486e-01 -2.582111358642578125e-01 5.196050927042961121e-02 6.626422703266143799e-02 1.019293740391731262e-01 -1.601582318544387817e-01 2.770080268383026123e-01 8.565772324800491333e-02 -1.875869184732437134e-01 1.400581151247024536e-01 -5.734893679618835449e-02 -1.886041252873837948e-03 4.872732982039451599e-02 1.674885004758834839e-01 1.128202155232429504e-01 -3.505853116512298584e-01 1.404711008071899414e-01 1.261082887649536133e-01 3.982388973236083984e-02 -1.266820821911096573e-02 7.528215646743774414e-02 2.748257815837860107e-01 -8.663678914308547974e-02 1.787448525428771973e-01 2.769705951213836670e-01 2.175079882144927979e-01 1.851277351379394531e-01 7.717741280794143677e-02 3.896270692348480225e-02 -2.684932351112365723e-01
6.289230287075042725e-02 -5.509811639785766602e-02 -9.164440631866455078e-02 -3.238210380077362061e-01 -8.063777536153793335e-02 1.720210462808609009e-01 4.824716970324516296e-02 -1.308885365724563599e-01 -6.695412844419479370e-02 9.289875626564025879e-02 -2.251502573490142822e-01 4.931380040943622589e-03 2.036770880222320557e-01 1.101504894904792309e-03 1.865016818046569824e-01 -3.325212374329566956e-02 -4.534206539392471313e-02 -3.995722532272338867e-01 2.224617451429367065e-01 1.021515280008316040e-01 -7.941365242004394531e-02 -1.070650368928909302e-01 -3.108632862567901611e-01 -1.632134467363357544e-01 -1.389497332274913788e-02 3.010694682598114014e-01 2.731024622917175293e-01 -3.336839005351066589e-02 1.413096636533737183e-01 -2.986286282539367676e-01 1.639171987771987915e-01 1.332662701606750488e-01
1.627602875232696533e-01 8.857353590428829193e-03 1.279996484518051147e-01 -1.583079397678375244e-01 -1.391197890043258667e-01 -6.603714078664779663e-02 -1.858299821615219116e-01 5.927143990993499756e-02 -3.157189115881919861e-02 -1.202258095145225525e-01 -4.471919238567352295e-01 -9.213154762983322144e-02 1.164380162954330444e-01 -2.735763788223266602e-01 1.588652133941650391e-01 -6.027111783623695374e-02 -9.343294054269790649e-02 -2.796570956707000732e-01 8.639302104711532593e-02 5.269964784383773804e-02 -7.270470261573791504e-02 -2.470751404762268066e-01 -1.616267412900924683e-01 -2.348981052637100220e-02 -2.073158025741577148e-01 -2.128352969884872437e-01 3.628996908664703369e-01 -7.495609670877456665e-02 2.786593139171600342e-01 -1.250828951597213745e-01 1.357256472110748291e-01 3.916917368769645691e-02
2.123693227767944336e-01 -7.310111075639724731e-02 -1.480050832033157349e-01 -1.793546080589294434e-01 -2.789886295795440674e-02 1.635343879461288452e-01 2.414917945861816406e-01 -4.585629329085350037e-02 2.567998170852661133e-01 -7.979483157396316528e-02 -1.592800170183181763e-01 7.456933706998825073e-02 -1.298833638429641724e-01 -7.767707854509353638e-02 -3.192300722002983093e-02 8.619400858879089355e-02 -5.435276310890913010e-03 -4.573981761932373047e-01 4.272977635264396667e-02 3.746992647647857666e-01 1.120164021849632263e-01 7.081564515829086304e-02 7.149182260036468506e-02 1.973973959684371948e-01 -1.674927026033401489e-02 1.151888892054557800e-01 1.384243369102478027e-01 1.874382235109806061e-02 5.317642539739608765e-02 -3.193684518337249756e-01 -2.535156607627868652e-01 -2.401667982339859009e-01
2.800625860691070557e-01 -2.606481313705444336e-01 -3.566415607929229736e-01 -1.525430083274841309e-01 1.342653632164001465e-01 -3.378673642873764038e-02 -1.671086400747299194e-01 -8.804105222225189209e-02 1.380812227725982666e-01 -1.091180816292762756e-01 -3.340719640254974365e-01 2.908054590225219727e-01 7.027789950370788574e-02 -1.319535914808511734e-02 -8.591324836015701294e-02 -1.586689651012420654e-01 1.375763416290283203e-01 -3.382016718387603760e-01 4.195140674710273743e-02 6.516134738922119141e-02 2.020655721426010132e-01 -1.970927119255065918e-01 8.804231882095336914e-02 -1.581031829118728638e-01 -3.763372078537940979e-02 9.092427045106887817e-02 1.333834826946258545e-01 5.848515406250953674e-02 8.318594098091125488e-02 -2.513528466224670410e-01 1.753055155277252197e-01 6.441663950681686401e-03
3.261310160160064697e-01 -1.135577857494354248e-01 -2.249183207750320435e-01 -1.800807714462280273e-01 -1.942100673913955688e-01 3.056514561176300049e-01 9.011169523000717163e-02 -6.971082091331481934e-02 2.386922687292098999e-01 -8.314228802919387817e-02 2.025747597217559814e-01 3.476754724979400635e-01 -2.052009664475917816e-02 -2.768011391162872314e-01 -3.867723792791366577e-02 1.977503448724746704e-01 -6.659484654664993286e-02 -3.094558119773864746e-01 5.460421368479728699e-02 2.640551924705505371e-01 -2.528716623783111572e-02 1.135365664958953857e-01 -8.403727412223815918e-02 1.375125646591186523e-01 8.240590244531631470e-02 2.897670306265354156e-02 1.293944567441940308e-01 6.440445035696029663e-02 2.479992210865020752e-01 -7.505501620471477509e-03 -3.503290936350822449e-02 -8.030157536268234253e-02
1.572123318910598755e-01 -1.991266310214996338e-01 1.108837276697158813e-01 -2.194660604000091553e-01 -4.755119234323501587e-02 1.836865544319152832e-01 -2.284449487924575806e-01 1.650682464241981506e-02 2.146797440946102142e-02 -2.037555426359176636e-01 -7.851500809192657471e-02 7.674419321119785309e-03 -8.488271385431289673e-02 -2.216696739196777344e-01 2.847688198089599609e-01 -1.667184233665466309e-01 -8.789192885160446167e-02 -1.836340427398681641e-01 4.425014853477478027e-01 2.985247075557708740e-01 -9.643348306417465210e-02 -5.165773443877696991e-03 -1.550132632255554199e-01 -2.957446128129959106e-02 8.392324298620223999e-02 6.574723869562149048e-02 4.491026327013969421e-02 -3.894547224044799805e-01 1.688841283321380615e-01 -1.283037364482879639e-01 -5.128226429224014282e-02 -2.676216652616858482e-03
6.932178139686584473e-02 3.204577788710594177e-02 -1.436745673418045044e-01 -1.800918430089950562e-01 5.384670570492744446e-02 1.023216024041175842e-01 -3.277130126953125000e-01 5.986595153808593750e-02 -1.982319951057434082e-01 1.011248677968978882e-01 -3.192107379436492920e-01 -8.622656762599945068e-02 -1.309701800346374512e-01 4.714111238718032837e-02 8.069398254156112671e-02 3.075506724417209625e-02 -2.239707671105861664e-02 -1.752944886684417725e-01 3.702050447463989258e-01 8.124154806137084961e-02 -2.531580328941345215e-01 9.891148656606674194e-02 -3.116608858108520508e-01 -1.295923143625259399e-01 -1.419982165098190308e-01 -2.948037683963775635e-01 3.882151469588279724e-02 3.456935286521911621e-02 1.738492101430892944e-01 2.832366712391376495e-02 1.698642522096633911e-01 -3.142006695270538330e-01
2.450999021530151367e-01 -5.549452081322669983e-02 -2.472845017910003662e-01 4.814026132225990295e-02 2.180342935025691986e-02 1.042744293808937073e-01 -1.957390457391738892e-02 2.287137955427169800e-01 5.178967956453561783e-03 4.725722223520278931e-02 -1.601375825703144073e-02 2.667437791824340820e-01 -2.246235497295856476e-02 -4.458602666854858398e-01 -1.153347734361886978e-02 1.859577149152755737e-01 -7.420720905065536499e-02 -7.834181934595108032e-02 3.718182146549224854e-01 2.166370674967765808e-02 2.687580185011029243e-03 1.831367313861846924e-01 -1.892637163400650024e-01 3.823900595307350159e-02 -2.292429357767105103e-01 -8.604629337787628174e-02 3.035753071308135986e-01 6.645503640174865723e-02 2.215867489576339722e-01 -2.196142226457595825e-01 1.360845118761062622e-01 8.993071317672729492e-02
1.452562808990478516e-01 -2.378332465887069702e-01 -2.468159347772598267e-01 6.334288418292999268e-02 9.741038084030151367e-02 3.702574372291564941e-01 1.013540327548980713e-01 1.845926493406295776e-01 -9.834580868482589722e-02 2.017565257847309113e-02 -8.437532931566238403e-02 2.246892750263214111e-01 1.776215434074401855e-01 -2.154238969087600708e-01 4.431825876235961914e-02 2.329603135585784912e-01 1.060942187905311584e-01 -2.790226042270660400e-01 9.881148487329483032e-02 -1.298500448465347290e-01 1.870875656604766846e-01 -4.451449960470199585e-02 -1.527977138757705688e-01 2.826629877090454102e-01 -1.659183055162429810e-01 2.392742633819580078e-01 2.658620476722717285e-01 -7.541596889495849609e-02 1.159151792526245117e-01 -9.968158788979053497e-03 1.049290522933006287e-01 -1.514726579189300537e-01
9.259377419948577881e-02 -9.082416445016860962e-02 -7.547372579574584961e-02 -1.618915945291519165e-01 -1.754393614828586578e-02 5.050292611122131348e-01 -1.766863614320755005e-01 -7.541373372077941895e-03 2.347403764724731445e-01 -2.501006126403808594e-01 -2.705480754375457764e-01 -5.547055602073669434e-02 1.580518335103988647e-01 2.205673158168792725e-01 -1.856609247624874115e-02 -5.829802528023719788e-02 3.027381598949432373e-01 -3.162769377231597900e-01 2.220556139945983887e-01 -6.047198176383972168e-02 -5.260962527245283127e-03 1.541302353143692017e-01 -2.147482037544250488e-01 -1.643073707818984985e-01 -5.711185187101364136e-02 -2.435616683214902878e-03 -3.477400913834571838e-02 -1.263247430324554443e-02 1.913604736328125000e-01 8.074687793850898743e-03 -1.020219102501869202e-01 7.825680077075958252e-03
-4.525057226419448853e-02 1.615213304758071899e-01 -3.456766903400421143e-02 -2.666090801358222961e-02 1.570849269628524780e-01 1.188655346632003784e-01 -1.903544515371322632e-01 -3.092746138572692871e-01 2.334664463996887207e-01 1.638430915772914886e-02 -1.335309892892837524e-01 2.352616786956787109e-01 1.852535060606896877e-03 -2.380010336637496948e-01 3.205142915248870850e-01 2.192545682191848755e-01 1.350231468677520752e-01 -4.439477026462554932e-01 1.891925185918807983e-02 1.369886249303817749e-01 -2.393086552619934082e-01 -2.285565286874771118e-01 -1.707350313663482666e-01 -1.521751731634140015e-01 5.481991544365882874e-02 1.306200306862592697e-02 -2.536478824913501740e-02 9.488961845636367798e-02 -4.046040028333663940e-02 -1.792630553245544434e-01 -1.430002897977828979e-01 2.366681955754756927e-02
6.853391975164413452e-02 9.195549786090850830e-02 -1.316544115543365479e-01 -2.028252184391021729e-01 -1.038181185722351074e-01 4.747010767459869385e-03 -6.482003629207611084e-02 4.096315428614616394e-02 -1.120186150074005127e-01 -1.908876448869705200e-01 -1.116016432642936707e-01 1.020987704396247864e-01 1.546261459589004517e-01 -1.810912191867828369e-01 3.592986762523651123e-01 1.009984221309423447e-02 1.298941075801849365e-01 -4.056729376316070557e-01 2.260580509901046753e-01 1.645359098911285400e-01 -9.778718650341033936e-02 -3.257846236228942871e-01 -4.479333758354187012e-02 8.025648444890975952e-02 -1.172763928771018982e-01 -5.383110046386718750e-02 1.280141919851303101e-01 -1.094100773334503174e-01 3.722215890884399414e-01 -4.563883319497108459e-02 9.296125918626785278e-02 2.754699289798736572e-01
4.194608330726623535e-01 -1.234428435564041138e-01 -8.855853974819183350e-02 1.913578659296035767e-01 1.166054829955101013e-01 2.050772160291671753e-01 5.173244327306747437e-02 2.209229618310928345e-01 1.747241020202636719e-01 1.686247736215591431e-01 -2.583267092704772949e-01 -7.749839872121810913e-02 -1.141765043139457703e-01 -3.354870378971099854e-01 3.590063424780964851e-03 -1.214115843176841736e-01 -1.567015349864959717e-01 -2.423675656318664551e-01 1.789935082197189331e-01 -3.672431781888008118e-02 2.067749947309494019e-01 8.223459124565124512e-02 -1.915690675377845764e-02 -2.085858024656772614e-02 -1.078154817223548889e-01 1.076662316918373108e-01 2.223173975944519043e-01 1.411305665969848633e-01 3.554057702422142029e-02 -2.988315224647521973e-01 -3.321575373411178589e-02 -1.842376291751861572e-01
-8.151403069496154785e-02 1.168884113430976868e-01 -1.075790673494338989e-01 -2.817306518554687500e-01 2.069643698632717133e-02 9.587347507476806641e-03 4.145075380802154541e-02 -1.804538965225219727e-01 1.293864548206329346e-01 -8.134184032678604126e-02 -3.283269405364990234e-01 2.580080926418304443e-01 -1.798446848988533020e-02 -9.231755137443542480e-02 3.301045298576354980e-01 -1.506561338901519775e-01 2.924100160598754883e-01 -2.774162888526916504e-01 2.285179346799850464e-01 4.262651130557060242e-02 2.038325816392898560e-01 -9.614767506718635559e-03 -2.510539814829826355e-02 2.692456170916557312e-02 -1.423348486423492432e-01 4.411123692989349365e-02 1.494620740413665771e-01 1.096453368663787842e-01 1.480121612548828125e-01 -3.617923557758331299e-01 -4.391019418835639954e-02 -2.119365334510803223e-01
2.058426290750503540e-01 -1.881544291973114014e-01 -1.246062368154525757e-01 4.952370747923851013e-02 -1.650994867086410522e-01 4.145840704441070557e-01 -9.982681833207607269e-03 7.659015804529190063e-02 -5.793005600571632385e-02 2.313929051160812378e-01 -2.600953448563814163e-03 -6.813349202275276184e-03 1.340055912733078003e-01 -2.795685529708862305e-01 5.818407610058784485e-02 -1.863694041967391968e-01 1.352609992027282715e-01 -2.667148411273956299e-01 1.301580965518951416e-01 -5.108151584863662720e-02 -3.580045700073242188e-01 1.639028489589691162e-01 9.315443783998489380e-02 -1.007029861211776733e-01 -2.972294986248016357e-01 4.039226844906806946e-02 2.060417681932449341e-01 2.623459137976169586e-02 4.435019567608833313e-02 -2.860127985477447510e-01 -7.308433949947357178e-02 -5.379775911569595337e-02
[truncated: 3,277,288 more chars]
