# Supplementary material for: The Language of Innovation
Source: PLoS One. 2020 Apr 30;15(4):e0230107. doi: 10.1371/journal.pone.0230107 (PMC7194493; doi:10.1371/journal.pone.0230107)
Supplement: S7 File — (GZ) [file pone.0230107.s007.tar.gz › 1985-1989/V2Run_11_VS_4500_embeddings1985-1989ED32.txt]

-2.934265732765197754e-01 -5.464901402592658997e-02 8.795803040266036987e-02 -9.828768670558929443e-02 -1.079361587762832642e-01 2.589373290538787842e-01 7.290845364332199097e-02 1.025977507233619690e-01 1.976856440305709839e-01 -8.346342295408248901e-02 -1.861935555934906006e-01 -1.657403260469436646e-01 3.171853721141815186e-01 -1.163183003664016724e-01 -1.039258576929569244e-02 -2.051756829023361206e-01 1.931990385055541992e-01 -3.764877617359161377e-01 -3.546549677848815918e-01 1.354873329401016235e-01 1.402289420366287231e-02 5.314706265926361084e-02 3.402581065893173218e-02 -2.158814668655395508e-02 5.796770751476287842e-02 2.596535906195640564e-02 1.271285563707351685e-01 9.591136127710342407e-02 -3.647434711456298828e-01 -4.517582058906555176e-02 1.136596426367759705e-01 -1.709037274122238159e-01
5.995381157845258713e-03 1.998629420995712280e-01 2.559421360492706299e-01 -2.036458402872085571e-01 4.192637652158737183e-02 1.492856293916702271e-01 1.598180681467056274e-01 -5.693689361214637756e-02 1.997462213039398193e-01 4.354634135961532593e-02 1.510502994060516357e-01 -2.803583145141601562e-01 5.689087510108947754e-02 -1.236246526241302490e-01 -1.131416708230972290e-01 1.343119591474533081e-01 -1.146159172058105469e-01 -3.067468106746673584e-01 -3.237372040748596191e-01 -1.311197727918624878e-01 -3.009910285472869873e-01 2.122119534760713577e-03 -4.824393987655639648e-02 7.429635152220726013e-03 -2.221508473157882690e-01 -2.607495784759521484e-01 1.244340091943740845e-01 -2.894378304481506348e-01 -1.664270162582397461e-01 1.322012543678283691e-01 6.085453927516937256e-02 -1.412509530782699585e-01
-2.087095379829406738e-01 9.666202962398529053e-02 1.817831099033355713e-01 -7.680089212954044342e-03 2.646814882755279541e-01 1.899144202470779419e-01 -1.842386648058891296e-02 -4.826302453875541687e-02 -3.258858621120452881e-01 7.897068560123443604e-02 1.031268909573554993e-01 -1.728441417217254639e-01 -2.297481596469879150e-01 8.900521695613861084e-02 5.559090897440910339e-02 -2.747935950756072998e-01 -6.212874501943588257e-02 -6.734958291053771973e-02 -3.603435158729553223e-01 -1.189295873045921326e-01 -3.484722971916198730e-01 -1.534399203956127167e-02 -5.153190717101097107e-02 2.174143791198730469e-01 -6.863674521446228027e-02 -2.196466177701950073e-01 4.099262412637472153e-03 -1.804805174469947815e-02 -9.040939062833786011e-02 3.241426348686218262e-01 1.362112313508987427e-01 6.220455840229988098e-02
-4.836163297295570374e-02 -1.319146454334259033e-01 1.962085068225860596e-01 -2.078025788068771362e-01 3.807405754923820496e-02 1.981280446052551270e-01 1.755842566490173340e-01 1.383589357137680054e-01 -8.833667635917663574e-02 -1.274969130754470825e-01 -1.091967374086380005e-01 -4.869909211993217468e-02 2.120872437953948975e-01 -1.166839003562927246e-01 7.155663520097732544e-02 -1.054277792572975159e-01 -2.294443696737289429e-01 -2.089356184005737305e-01 -5.394916534423828125e-01 -6.467708200216293335e-02 -2.251200079917907715e-01 -5.361883714795112610e-02 2.304165661334991455e-01 -1.198733504861593246e-02 -2.714178562164306641e-01 -8.728124946355819702e-02 1.935367658734321594e-02 -5.172383412718772888e-02 -1.854294985532760620e-01 2.713686227798461914e-01 -4.815413802862167358e-02 -4.140577837824821472e-02
-2.360309660434722900e-01 -2.855383604764938354e-02 6.516246497631072998e-02 -2.665440738201141357e-01 1.070386245846748352e-01 2.378327697515487671e-01 2.196207046508789062e-01 1.737456768751144409e-02 -1.960365846753120422e-02 -1.651341021060943604e-01 -5.507447198033332825e-02 -1.053670197725296021e-01 3.061689734458923340e-01 4.298924654722213745e-02 9.343481063842773438e-02 -1.884284615516662598e-01 -2.189349755644798279e-02 -2.654356956481933594e-01 -1.560773253440856934e-01 -2.132693864405155182e-02 1.105192825198173523e-01 -5.007747560739517212e-02 -3.454583231359720230e-03 3.733855783939361572e-01 3.621502593159675598e-02 4.360228031873703003e-02 2.984889149665832520e-01 -1.257476359605789185e-01 -2.155871391296386719e-01 3.879699409008026123e-01 1.143551617860794067e-01 4.376898333430290222e-02
-6.535529345273971558e-02 1.335469782352447510e-01 1.236499547958374023e-01 -2.701554298400878906e-01 -6.885067373514175415e-02 -9.548503905534744263e-03 1.535003930330276489e-01 -1.052295938134193420e-01 -2.209136635065078735e-01 -3.844684455543756485e-03 2.864367514848709106e-02 -9.944214671850204468e-02 7.969903200864791870e-02 2.568235695362091064e-01 -2.141387164592742920e-01 -1.674346923828125000e-01 5.058666691184043884e-03 -4.356094598770141602e-01 -2.180897444486618042e-01 1.568766832351684570e-01 -9.595867246389389038e-03 -7.416231185197830200e-02 2.234797179698944092e-01 1.117963865399360657e-01 6.245948374271392822e-02 -2.018642127513885498e-01 1.745385974645614624e-01 6.236703321337699890e-02 -1.507637947797775269e-01 4.416534304618835449e-01 4.773743823170661926e-02 1.239691227674484253e-01
1.043563615530729294e-02 1.235278695821762085e-01 1.724798679351806641e-01 -2.462938129901885986e-01 -1.344147622585296631e-01 1.841407716274261475e-01 -5.155835300683975220e-02 1.746383011341094971e-01 -1.748149096965789795e-01 -1.120621040463447571e-01 1.601752489805221558e-01 -2.496143132448196411e-01 -1.242938414216041565e-01 2.197383716702461243e-02 -2.448666095733642578e-01 -2.389342784881591797e-01 -3.503546118736267090e-02 -2.775740623474121094e-01 -2.156266272068023682e-01 9.064954519271850586e-02 -1.583278030157089233e-01 -6.974241137504577637e-02 -8.989566564559936523e-02 3.281192481517791748e-01 9.473979473114013672e-02 8.929432183504104614e-02 1.743061989545822144e-01 -1.809874475002288818e-01 -2.161753475666046143e-01 2.889948189258575439e-01 2.056797742843627930e-01 1.171453967690467834e-01
-8.020784705877304077e-03 1.331973075866699219e-01 2.089081704616546631e-01 -1.049832925200462341e-01 9.290243685245513916e-02 7.532036397606134415e-03 3.557817339897155762e-01 1.753129959106445312e-01 1.267237216234207153e-01 -7.982590049505233765e-02 -2.991084456443786621e-01 -1.258762031793594360e-01 2.383766472339630127e-01 -9.659519046545028687e-02 -4.238586872816085815e-02 -1.199324876070022583e-01 -8.131229877471923828e-02 -1.506729722023010254e-01 -4.795100092887878418e-01 1.972898542881011963e-01 -5.962438508868217468e-02 -2.447684854269027710e-01 2.126797102391719818e-02 1.258421242237091064e-01 -1.590546071529388428e-01 -1.239730194211006165e-01 -1.331062018871307373e-01 -1.615130007266998291e-01 -1.315858215093612671e-01 2.596321105957031250e-01 -6.208734214305877686e-02 -2.187797985970973969e-02
-1.486327499151229858e-01 2.491874992847442627e-02 2.982209920883178711e-01 -3.078550994396209717e-01 7.977654039859771729e-02 2.762251496315002441e-01 2.405209243297576904e-01 2.347678393125534058e-01 1.788096576929092407e-01 -8.587121963500976562e-02 -3.957069665193557739e-02 -5.044697970151901245e-02 1.775733828544616699e-01 -3.040646910667419434e-01 2.950618043541908264e-02 -8.609490096569061279e-02 -2.993132174015045166e-01 -1.160707920789718628e-01 -1.520808637142181396e-01 -3.094023279845714569e-02 -3.496232032775878906e-01 2.505907602608203888e-02 -3.164944425225257874e-02 1.573764085769653320e-01 -1.794702559709548950e-01 -1.155324503779411316e-01 -4.214227572083473206e-02 5.088661611080169678e-02 -2.720403969287872314e-01 -7.635417580604553223e-02 5.336272343993186951e-02 1.176075637340545654e-01
-2.480167336761951447e-02 -1.444473769515752792e-02 2.424118071794509888e-01 -1.133242845535278320e-01 2.018192708492279053e-01 1.124716103076934814e-01 6.073797494173049927e-02 -3.296473324298858643e-01 -1.289271712303161621e-01 1.132898777723312378e-01 -2.647096812725067139e-01 -4.156007468700408936e-01 1.146463304758071899e-01 -1.202813815325498581e-02 -1.784961521625518799e-01 -2.378535829484462738e-02 1.906456351280212402e-01 -2.001074850559234619e-01 -1.563143283128738403e-01 1.910442560911178589e-01 -1.030942425131797791e-01 -1.160448938608169556e-01 -7.010646164417266846e-02 -1.185810640454292297e-01 1.657046079635620117e-01 1.944991350173950195e-01 -1.900093816220760345e-02 -1.894426643848419189e-01 8.106346428394317627e-02 2.470530718564987183e-01 2.621248662471771240e-01 1.600638628005981445e-01
-1.961405426263809204e-01 2.416613996028900146e-01 2.589840590953826904e-01 1.269456148147583008e-01 3.351815789937973022e-02 9.807149320840835571e-02 2.224324494600296021e-01 2.334740310907363892e-01 8.627862483263015747e-02 2.706432901322841644e-02 1.702894717454910278e-01 -1.333148330450057983e-01 7.098443061113357544e-02 -1.336335092782974243e-01 -1.983180269598960876e-02 -1.744913496077060699e-02 -1.490277647972106934e-01 -2.612141668796539307e-01 -2.340093851089477539e-01 -1.749261319637298584e-01 -3.525931835174560547e-01 -9.027525037527084351e-02 -5.361846089363098145e-02 1.184499487280845642e-01 3.842769563198089600e-02 -3.429226577281951904e-01 2.564544677734375000e-01 -3.080228052567690611e-04 -2.527245283126831055e-01 -7.477433234453201294e-02 8.156260102987289429e-02 2.013383358716964722e-01
1.108788419514894485e-03 -1.194594874978065491e-01 1.807643771171569824e-01 -1.859632432460784912e-01 1.251412779092788696e-01 2.966013848781585693e-01 1.072120517492294312e-01 8.484103530645370483e-02 -1.899268925189971924e-01 -1.445425115525722504e-02 -1.551353186368942261e-01 -1.598999947309494019e-01 4.188352823257446289e-01 -1.828886419534683228e-01 -2.922393083572387695e-01 -1.811010241508483887e-01 -1.111442372202873230e-01 -1.257539540529251099e-01 -5.530820786952972412e-02 2.444612532854080200e-01 -2.955859601497650146e-01 -1.793780028820037842e-01 9.729202836751937866e-02 1.305336505174636841e-01 5.771487951278686523e-02 -1.719262897968292236e-01 6.244868412613868713e-02 -2.404737919569015503e-01 -1.049399226903915405e-01 1.945695132017135620e-01 2.950066933408379555e-03 -5.119564011693000793e-02
-2.548579499125480652e-02 -4.338382929563522339e-02 -9.327469021081924438e-02 -2.101521641016006470e-01 2.250034660100936890e-01 3.714740574359893799e-01 -4.877258837223052979e-02 8.165101706981658936e-02 -4.565638676285743713e-02 -1.779525130987167358e-01 4.261455312371253967e-02 -1.592879295349121094e-01 -4.629077017307281494e-02 -8.386458456516265869e-02 -6.946470588445663452e-02 -1.754778474569320679e-01 1.451693475246429443e-01 -2.885411977767944336e-01 -3.218611180782318115e-01 1.025810986757278442e-01 -3.526115119457244873e-01 1.877276226878166199e-02 1.110276058316230774e-01 3.571407496929168701e-01 -4.941025748848915100e-03 -1.706194281578063965e-01 -8.607710152864456177e-02 1.752220094203948975e-01 -2.000054568052291870e-01 1.451256722211837769e-01 1.480024755001068115e-01 8.931697905063629150e-02
-9.420571476221084595e-02 2.421422302722930908e-01 1.402358710765838623e-01 -2.294948846101760864e-01 -2.326922118663787842e-02 8.233421295881271362e-02 4.645054414868354797e-02 -1.069522500038146973e-01 8.732230961322784424e-02 -1.952213197946548462e-01 -2.211622446775436401e-01 -3.316337168216705322e-01 3.487753868103027344e-02 2.474384754896163940e-02 -1.869364827871322632e-01 -1.646775156259536743e-01 -7.729049772024154663e-02 9.608321823179721832e-03 -1.779322475194931030e-01 -1.906143575906753540e-01 -4.333287775516510010e-01 3.558267652988433838e-01 1.303012222051620483e-01 2.883247137069702148e-01 -5.299456417560577393e-02 5.084107816219329834e-02 2.613435089588165283e-01 -1.167513150721788406e-02 -3.939661011099815369e-02 -5.437020584940910339e-02 6.002242490649223328e-02 1.489806547760963440e-02
-2.081183195114135742e-01 9.257787466049194336e-02 3.650785386562347412e-01 3.168903291225433350e-02 -1.343547459691762924e-02 1.152467578649520874e-01 2.083618044853210449e-01 9.074357151985168457e-02 1.820960342884063721e-01 -1.533336043357849121e-01 -1.100232973694801331e-01 -2.540412843227386475e-01 1.688668727874755859e-01 -2.194837778806686401e-01 -8.977908641099929810e-02 -8.025554125197231770e-04 -1.049017161130905151e-01 -1.561054438352584839e-01 -9.411572664976119995e-02 1.768628507852554321e-02 -1.680843234062194824e-01 1.585017703473567963e-02 2.647256851196289062e-01 2.611688673496246338e-01 -3.458322584629058838e-02 -3.016345500946044922e-01 3.961634356528520584e-03 1.520373821258544922e-01 -3.288241028785705566e-01 1.277941167354583740e-01 2.820486724376678467e-01 -9.733962360769510269e-04
-1.331604868173599243e-01 1.459078192710876465e-01 2.650507092475891113e-01 -3.535673618316650391e-01 3.862215578556060791e-01 9.102985262870788574e-02 2.991193905472755432e-02 -1.596143245697021484e-01 -8.894515782594680786e-02 -3.129895403981208801e-02 -1.626220494508743286e-01 -2.031836509704589844e-01 1.067062467336654663e-01 1.470491383224725723e-02 -2.117409855127334595e-01 -1.609461307525634766e-01 -7.260673493146896362e-02 -1.742811352014541626e-01 -1.403813064098358154e-01 -2.735493332147598267e-02 -3.665441572666168213e-01 1.565770655870437622e-01 -2.082212828099727631e-02 2.481331229209899902e-01 -1.123460605740547180e-01 3.546007350087165833e-02 2.620861232280731201e-01 -1.310504041612148285e-02 -3.591432422399520874e-02 -1.623423956334590912e-02 -1.751012057065963745e-01 -1.760753542184829712e-01
-6.126303225755691528e-02 2.791964411735534668e-01 1.301150619983673096e-01 -8.843185007572174072e-02 5.098783597350120544e-02 2.163174003362655640e-01 4.865799471735954285e-02 -1.367821991443634033e-01 -6.790935248136520386e-02 -1.986187249422073364e-01 -8.445936255156993866e-03 -5.695879925042390823e-03 1.108368039131164551e-01 1.121589392423629761e-01 1.748947985470294952e-02 -6.123582646250724792e-02 -1.284973472356796265e-01 -3.826750516891479492e-01 -3.579663336277008057e-01 3.809318244457244873e-01 -1.074285805225372314e-02 -2.294441163539886475e-01 1.439676880836486816e-01 1.972473263740539551e-01 1.585929095745086670e-02 -4.399782977998256683e-03 4.627383127808570862e-02 8.845944702625274658e-02 -3.844933509826660156e-01 1.428306698799133301e-01 3.731705620884895325e-02 1.467368304729461670e-01
-2.288603335618972778e-01 1.891498267650604248e-01 2.052408158779144287e-01 -3.362906575202941895e-01 6.512560416013002396e-03 1.109672114253044128e-01 -2.240784652531147003e-02 -4.502816498279571533e-02 3.194494172930717468e-02 2.176765203475952148e-01 1.197215840220451355e-01 -5.635718107223510742e-01 1.105415001511573792e-01 3.957325220108032227e-02 5.604840349406003952e-03 -3.857283294200897217e-02 2.333485037088394165e-01 -1.203983426094055176e-01 -8.154211938381195068e-02 9.013106673955917358e-02 -1.652010381221771240e-01 -7.369808107614517212e-02 1.259947419166564941e-01 8.191742002964019775e-02 -8.657956868410110474e-02 1.038928423076868057e-02 1.743131279945373535e-01 -1.847140192985534668e-01 3.306242823600769043e-02 -1.236872598528862000e-01 -1.540127098560333252e-01 3.079640269279479980e-01
2.150656580924987793e-01 2.166667394340038300e-02 3.937072455883026123e-01 -1.664282083511352539e-01 2.323914766311645508e-01 6.537994369864463806e-03 2.049998641014099121e-01 -6.431359215639531612e-04 -8.410657942295074463e-02 3.511716052889823914e-02 -1.970823705196380615e-01 -2.871576845645904541e-01 3.487759530544281006e-01 1.930475831031799316e-01 2.752190642058849335e-02 -2.845167517662048340e-01 2.622394263744354248e-01 -8.184999227523803711e-02 -1.323585063219070435e-01 5.878391861915588379e-02 -1.420050263404846191e-01 -2.226012796163558960e-01 -5.561202391982078552e-02 -1.188972890377044678e-01 6.243734434247016907e-02 1.165450811386108398e-01 -4.049411416053771973e-02 1.308281272649765015e-01 -2.316146939992904663e-01 1.714359968900680542e-02 -4.503864049911499023e-02 1.693470180034637451e-01
5.163794010877609253e-02 1.232883892953395844e-02 1.655019223690032959e-01 8.307503163814544678e-02 3.311780840158462524e-02 4.845329001545906067e-02 5.334826931357383728e-02 5.450520664453506470e-02 7.752204686403274536e-02 -8.060593903064727783e-02 -7.746712863445281982e-02 -3.799183070659637451e-01 2.259095311164855957e-01 5.260350555181503296e-02 -2.522421479225158691e-01 -2.852714955806732178e-01 -7.804106920957565308e-02 -1.569004505872726440e-01 -2.592055797576904297e-01 -1.072159260511398315e-01 -1.666822731494903564e-01 -3.255779445171356201e-01 -7.603525370359420776e-02 5.092374086380004883e-01 -8.285159617662429810e-02 -1.663689166307449341e-01 9.817048907279968262e-02 7.893391698598861694e-02 -5.083949118852615356e-02 -2.944823168218135834e-02 -1.286797225475311279e-01 -1.152086928486824036e-01
-2.227340787649154663e-01 3.009579330682754517e-02 2.617128193378448486e-01 -2.153467833995819092e-01 1.570575684309005737e-01 6.222320720553398132e-02 4.334551095962524414e-01 -1.191032975912094116e-01 4.746351018548011780e-02 5.117122828960418701e-02 2.593618817627429962e-02 -6.135777384042739868e-02 1.501037925481796265e-01 -9.192267432808876038e-03 -5.378450453281402588e-02 -3.412364423274993896e-02 -9.331118315458297729e-02 -2.401763200759887695e-01 -2.926458716392517090e-01 1.763938814401626587e-01 7.207042071968317032e-03 -1.583881229162216187e-01 2.088530063629150391e-01 2.678937911987304688e-01 -1.807105392217636108e-01 -2.229733616113662720e-01 1.074550226330757141e-01 -2.988824248313903809e-02 -2.016292661428451538e-01 1.048239842057228088e-01 -2.378548383712768555e-01 2.032796442508697510e-01
-1.166162360459566116e-02 -5.682541429996490479e-02 1.853379607200622559e-01 9.993894957005977631e-03 2.347672432661056519e-01 2.489277571439743042e-01 5.334670841693878174e-02 3.048976510763168335e-02 1.327943149954080582e-02 -3.477143347263336182e-01 2.242732644081115723e-01 -9.652728587388992310e-02 3.318132162094116211e-01 1.026234496384859085e-02 -8.538404107093811035e-02 -1.592151671648025513e-01 -1.274729669094085693e-01 -2.978465557098388672e-01 -2.023298889398574829e-01 1.744331866502761841e-01 -2.259151637554168701e-01 7.471667975187301636e-02 -1.030115038156509399e-01 1.147685274481773376e-01 6.794691085815429688e-02 -9.095056354999542236e-02 -1.482737064361572266e-01 -4.232782498002052307e-02 -2.731327116489410400e-01 3.592206835746765137e-01 -7.813000679016113281e-02 1.210179850459098816e-01
-1.891278028488159180e-01 5.666903778910636902e-02 2.903004288673400879e-01 -9.971798211336135864e-02 -7.380704581737518311e-02 2.249783836305141449e-03 -5.938614532351493835e-02 1.643564701080322266e-01 -1.323215067386627197e-01 1.580893099308013916e-01 -3.812403231859207153e-02 -1.540380865335464478e-01 2.237785607576370239e-01 3.716506063938140869e-02 -3.051708452403545380e-02 4.813949763774871826e-02 1.704766303300857544e-01 -2.657943069934844971e-01 -1.855987161397933960e-01 3.465317189693450928e-01 -3.216577321290969849e-02 -2.998325973749160767e-02 4.928169399499893188e-02 2.284317016601562500e-01 -1.666736602783203125e-01 -9.550800174474716187e-02 3.446430861949920654e-01 -1.955748796463012695e-01 -3.799036741256713867e-01 1.281938403844833374e-01 -1.646579802036285400e-01 1.258311867713928223e-01
-1.333065330982208252e-01 -4.295908510684967041e-01 3.733785748481750488e-01 9.621287696063518524e-03 -4.872506856918334961e-02 1.694611310958862305e-01 1.036335080862045288e-01 -8.183762431144714355e-02 1.599097549915313721e-01 -1.066780909895896912e-01 7.136689871549606323e-02 -2.039484232664108276e-01 1.926578432321548462e-01 7.743064197711646557e-04 -2.190733551979064941e-01 -1.388652175664901733e-01 1.904668360948562622e-01 1.011750921607017517e-01 -1.750144362449645996e-01 2.319064363837242126e-02 -6.616526842117309570e-02 -2.380293980240821838e-02 -1.610365062952041626e-01 8.720451593399047852e-02 -1.430622488260269165e-01 1.817379146814346313e-01 2.871904075145721436e-01 1.256606429815292358e-01 5.336804315447807312e-02 1.455431878566741943e-01 3.465746343135833740e-01 9.768074005842208862e-02
-1.337638646364212036e-01 2.698221802711486816e-01 -4.243335872888565063e-02 -3.121221363544464111e-01 6.091152504086494446e-02 2.701716721057891846e-01 2.214338779449462891e-01 -1.269337236881256104e-01 1.017032712697982788e-01 -8.468422293663024902e-02 1.086218655109405518e-01 -1.273866444826126099e-01 3.264578431844711304e-02 2.846435271203517914e-02 -1.802083253860473633e-01 -1.799120157957077026e-01 -9.220653772354125977e-02 -4.706317186355590820e-01 -3.103512525558471680e-01 1.194808855652809143e-01 -1.464519500732421875e-01 -1.963781565427780151e-01 1.854229718446731567e-01 -4.049883037805557251e-02 1.891481503844261169e-02 3.592140600085258484e-02 9.777154773473739624e-02 2.825749516487121582e-01 -6.305016577243804932e-02 4.084337502717971802e-02 -1.504199802875518799e-01 4.911998286843299866e-03
-1.068264618515968323e-01 2.510518431663513184e-01 2.315547615289688110e-01 -1.592831760644912720e-01 3.394512832164764404e-02 2.385694719851016998e-02 3.094561100006103516e-01 3.748261928558349609e-02 8.344687521457672119e-02 -1.664484739303588867e-01 2.417479008436203003e-01 -1.023991182446479797e-01 -5.212341248989105225e-02 -5.150954704731702805e-03 -9.122174233198165894e-03 -2.858166694641113281e-01 -8.685239404439926147e-02 -2.867480218410491943e-01 -4.038657546043395996e-01 2.344495803117752075e-01 -3.641637042164802551e-02 -9.266364574432373047e-02 2.390784770250320435e-01 -4.416162520647048950e-02 6.703415513038635254e-02 -5.366170033812522888e-02 1.870041489601135254e-01 1.335504502058029175e-01 -2.608034908771514893e-01 2.008848190307617188e-01 6.064595654606819153e-02 1.023481413722038269e-01
-1.491545140743255615e-01 -1.044168695807456970e-01 2.413860708475112915e-01 9.134710580110549927e-02 -1.206653788685798645e-01 -3.721770644187927246e-02 2.922028601169586182e-01 -2.247482240200042725e-01 9.268379211425781250e-02 -2.997622787952423096e-01 9.545070677995681763e-02 -7.849609851837158203e-02 -2.316783415153622627e-03 -1.141575202345848083e-01 -1.971893161535263062e-01 -6.918238103389739990e-02 -3.267757296562194824e-01 -1.427282541990280151e-01 -4.128534793853759766e-01 1.206466406583786011e-01 -1.195628792047500610e-01 -1.436831057071685791e-01 -1.293096989393234253e-01 9.251159429550170898e-02 -1.887290179729461670e-01 -2.147018760442733765e-01 6.978369504213333130e-02 3.497010841965675354e-02 -2.113586068153381348e-01 1.729398816823959351e-01 1.575539112091064453e-01 1.355825960636138916e-01
7.290186733007431030e-02 1.591071337461471558e-01 3.059333562850952148e-01 -8.483123034238815308e-02 1.448042392730712891e-01 2.719295620918273926e-01 -5.213067401200532913e-03 1.083336398005485535e-01 -2.218317538499832153e-01 1.217506676912307739e-01 -8.475032448768615723e-02 -2.613453269004821777e-01 2.983398139476776123e-01 -3.137847483158111572e-01 -1.699000597000122070e-02 -5.241618305444717407e-02 -1.354761868715286255e-01 -2.538658119738101959e-02 -4.520997107028961182e-01 2.181457132101058960e-01 -2.247713059186935425e-01 1.923782229423522949e-01 -4.248527809977531433e-02 1.623974293470382690e-01 -2.477503381669521332e-02 -1.114170625805854797e-01 1.038892194628715515e-01 2.983023226261138916e-02 -8.109564334154129028e-02 5.713492259383201599e-02 3.911992534995079041e-02 -9.544707834720611572e-02
1.341043878346681595e-02 2.496187090873718262e-01 7.581844180822372437e-02 -2.469561547040939331e-01 1.118799895048141479e-01 3.236649930477142334e-02 3.170276880264282227e-01 -2.373827695846557617e-01 -3.370627015829086304e-02 -4.198251664638519287e-02 2.318658977746963501e-01 -2.186535447835922241e-01 9.837563335895538330e-02 1.843010187149047852e-01 4.899006802588701248e-03 -2.870434820652008057e-01 -1.254426389932632446e-01 -3.737023770809173584e-01 -2.688962519168853760e-01 1.293321251869201660e-01 -2.334212809801101685e-01 -7.016530632972717285e-02 2.212107032537460327e-01 -2.896753698587417603e-02 -1.408753637224435806e-02 5.442834272980690002e-02 1.619924604892730713e-01 -3.648899868130683899e-02 -1.878279447555541992e-01 1.148804202675819397e-01 1.729068160057067871e-01 -8.431991189718246460e-02
9.440527856349945068e-02 2.442381083965301514e-01 -9.545550681650638580e-03 -2.745059430599212646e-01 2.926674671471118927e-02 1.967932581901550293e-01 2.504846751689910889e-01 -1.261881291866302490e-01 -3.000945318490266800e-03 3.718552365899085999e-02 -1.180650899186730385e-03 -1.451077014207839966e-01 7.381570339202880859e-02 3.518731519579887390e-02 -1.532532274723052979e-01 -1.696909517049789429e-01 -3.116306960582733154e-01 -2.963290810585021973e-01 -4.301515817642211914e-01 1.709704399108886719e-01 -2.332929521799087524e-01 4.960670322179794312e-02 7.973004132509231567e-02 -1.052603423595428467e-01 1.301570683717727661e-01 -4.162722080945968628e-02 8.512920141220092773e-02 1.903110742568969727e-02 -1.809996813535690308e-01 7.378705590963363647e-02 -3.265725076198577881e-02 3.424311876296997070e-01
-8.256270736455917358e-02 8.104482293128967285e-02 7.949251681566238403e-02 -1.719769090414047241e-01 3.339793905615806580e-02 2.594082057476043701e-01 -2.484622038900852203e-02 7.014718651771545410e-02 -3.534936308860778809e-01 2.347559109330177307e-02 -1.051372438669204712e-01 -2.113323211669921875e-01 -2.365713715553283691e-01 -3.705601394176483154e-02 -1.082780137658119202e-01 -2.494786679744720459e-01 -1.140336021780967712e-01 -3.818066418170928955e-01 -3.939714729785919189e-01 1.206149458885192871e-01 -8.784909546375274658e-02 9.905210137367248535e-02 -1.349169760942459106e-01 3.051595576107501984e-02 -1.647698879241943359e-01 -2.064281553030014038e-01 -5.844999849796295166e-02 7.935951650142669678e-02 -2.603455483913421631e-01 1.877760589122772217e-01 9.518463164567947388e-02 8.641261607408523560e-02
-2.596734464168548584e-01 1.089755445718765259e-01 7.623220235109329224e-02 5.325494706630706787e-02 1.313203722238540649e-01 -3.362371772527694702e-02 6.069929897785186768e-02 4.969501122832298279e-02 -2.399769872426986694e-01 8.592320978641510010e-02 -1.714265197515487671e-01 -3.147045671939849854e-01 3.650117814540863037e-01 -9.428758174180984497e-02 -1.469250172376632690e-01 -1.941700279712677002e-01 1.845294386148452759e-01 -1.390713751316070557e-01 -1.785333305597305298e-01 -1.786249279975891113e-01 -2.380131781101226807e-01 -1.077889949083328247e-01 -1.634169816970825195e-01 -2.405268512666225433e-02 -1.069547832012176514e-01 -8.238962292671203613e-02 4.797092080116271973e-02 -5.771125853061676025e-02 -3.140347599983215332e-01 -8.892935700714588165e-03 3.895022273063659668e-01 -7.558554410934448242e-02
-1.057981476187705994e-01 -8.005143702030181885e-02 1.701440960168838501e-01 -1.387806236743927002e-01 5.469190701842308044e-02 2.581306695938110352e-01 -1.050386503338813782e-01 -1.219746842980384827e-01 -2.554964423179626465e-01 8.777865022420883179e-02 1.580225080251693726e-01 -3.042685389518737793e-01 4.320094734430313110e-02 6.175374239683151245e-02 -3.716757148504257202e-02 -9.707082062959671021e-02 -2.972981519997119904e-02 -3.135116994380950928e-01 -2.286121994256973267e-01 1.751669645309448242e-01 -2.609832584857940674e-01 2.435277849435806274e-01 -9.794489294290542603e-02 2.194864749908447266e-01 1.091492250561714172e-01 -1.527493000030517578e-01 -1.423529237508773804e-01 -1.896414905786514282e-01 -3.022450208663940430e-01 2.140347808599472046e-01 1.133997589349746704e-01 -1.511129885911941528e-01
-2.105340063571929932e-01 5.484289489686489105e-03 1.436322927474975586e-01 -6.319961696863174438e-02 9.260568022727966309e-02 -9.969141334295272827e-03 1.611064374446868896e-01 1.107039675116539001e-01 -1.078031212091445923e-01 -1.222574245184659958e-02 -4.583372734487056732e-03 8.232623338699340820e-02 1.835699230432510376e-01 1.152593716979026794e-01 -3.534234166145324707e-01 2.802692055702209473e-01 2.887231409549713135e-01 -4.516967386007308960e-02 -3.875912427902221680e-01 -9.993373602628707886e-02 -1.797121763229370117e-01 -1.031683236360549927e-01 2.887729927897453308e-02 -9.042616188526153564e-02 -2.559638619422912598e-01 -1.486399769783020020e-01 -1.752564609050750732e-01 -2.717701951041817665e-03 -1.624397784471511841e-01 3.266934752464294434e-01 1.495214402675628662e-01 2.091708779335021973e-01
-1.054968535900115967e-01 1.263480335474014282e-01 4.076813906431198120e-02 -2.664870321750640869e-01 -8.474213629961013794e-02 3.433766365051269531e-01 2.592331767082214355e-01 -1.449579023756086826e-03 -1.405655443668365479e-01 -7.281658798456192017e-02 1.846367567777633667e-01 -2.138459123671054840e-02 4.492352530360221863e-02 1.943032890558242798e-01 -1.042374670505523682e-01 -2.879115343093872070e-01 -2.815268337726593018e-01 -2.305215895175933838e-01 -3.031161129474639893e-01 1.049634069204330444e-01 -1.835642009973526001e-01 -2.268003672361373901e-01 1.796586364507675171e-01 6.913875043392181396e-02 -8.440328389406204224e-02 7.763081789016723633e-02 9.515865147113800049e-02 1.005309224128723145e-01 -2.249242514371871948e-01 1.183258220553398132e-01 1.870111674070358276e-01 1.594812124967575073e-01
3.128109127283096313e-02 -2.805244736373424530e-02 2.180782705545425415e-01 -4.763752594590187073e-02 -1.705309003591537476e-02 3.008703589439392090e-01 5.507057532668113708e-02 -1.863589435815811157e-01 1.034012809395790100e-02 -1.925806999206542969e-01 -8.020240813493728638e-02 -3.462429344654083252e-01 -1.269533671438694000e-02 1.993616074323654175e-01 -1.479123383760452271e-01 -1.386036276817321777e-01 -1.425351500511169434e-01 -2.957832217216491699e-01 -4.151582419872283936e-01 5.646345019340515137e-02 -3.107575513422489166e-02 -1.463251113891601562e-01 1.076930984854698181e-01 2.203834503889083862e-01 1.653150767087936401e-01 6.405179947614669800e-02 3.156319260597229004e-01 -2.510270476341247559e-01 2.082708850502967834e-02 9.992684423923492432e-02 5.115257948637008667e-02 4.824126139283180237e-02
-3.789726495742797852e-01 1.617799252271652222e-01 3.010981380939483643e-01 8.314146101474761963e-02 7.586283236742019653e-02 1.147327423095703125e-01 2.081113308668136597e-01 1.297184377908706665e-01 -2.084762305021286011e-01 -9.981568157672882080e-02 -3.661612868309020996e-01 -9.105152636766433716e-02 5.098134651780128479e-02 1.616498529911041260e-01 -1.991242356598377228e-02 5.836262181401252747e-02 -1.514700502157211304e-01 -1.891726106405258179e-01 -2.719766795635223389e-01 2.920785173773765564e-02 -1.207713410258293152e-01 -1.629751734435558319e-02 -5.374120175838470459e-02 1.478123813867568970e-01 -2.040289342403411865e-01 -1.945562213659286499e-01 -1.103206723928451538e-01 2.451589852571487427e-01 -2.050749957561492920e-02 9.816688299179077148e-02 6.926600635051727295e-02 -2.924133837223052979e-01
-3.378451764583587646e-01 9.014897048473358154e-02 2.699313759803771973e-01 -1.871386915445327759e-01 -4.248484910931438208e-04 3.439691364765167236e-01 4.910960420966148376e-02 -9.938603639602661133e-02 -1.273217201232910156e-01 3.040241301059722900e-01 3.442750871181488037e-02 1.163862422108650208e-01 2.237440049648284912e-01 1.013992056250572205e-01 9.793253988027572632e-02 2.294148504734039307e-01 -1.573553532361984253e-01 -2.624277472496032715e-01 -3.492381572723388672e-01 1.691171228885650635e-01 -1.380296051502227783e-01 4.616096615791320801e-02 -2.855813205242156982e-01 2.699827589094638824e-02 1.101642474532127380e-01 -9.933449327945709229e-02 1.711202785372734070e-02 -4.556166008114814758e-02 -1.289442628622055054e-01 -4.336985573172569275e-02 8.697399869561195374e-03 -5.183616653084754944e-02
-6.304467469453811646e-02 7.058556377887725830e-02 8.321622759103775024e-02 -1.132129803299903870e-01 -3.286401927471160889e-02 3.186296820640563965e-01 1.711581796407699585e-01 -1.503802463412284851e-02 -1.353634893894195557e-01 -2.822225093841552734e-01 8.342493325471878052e-02 -3.011625446379184723e-02 4.745366796851158142e-02 2.792520448565483093e-02 5.119981616735458374e-02 -9.206158667802810669e-02 1.180588528513908386e-01 -3.192900717258453369e-01 -3.828907907009124756e-01 2.405302524566650391e-01 -2.320776134729385376e-01 -1.490111052989959717e-01 2.240925133228302002e-01 -3.340075910091400146e-02 1.998223960399627686e-01 1.111504156142473221e-02 1.477456390857696533e-01 -1.453671753406524658e-01 -1.356684863567352295e-01 4.071042835712432861e-01 4.042531922459602356e-02 5.175342038273811340e-02
-1.951883137226104736e-01 -1.513411849737167358e-01 3.462267518043518066e-01 -1.730321049690246582e-01 -6.519047543406486511e-03 9.605484455823898315e-02 -1.150531843304634094e-01 2.104244381189346313e-01 2.823650836944580078e-01 4.114508628845214844e-02 -6.114890798926353455e-02 -3.406351804733276367e-01 -1.679738052189350128e-02 1.921541839838027954e-01 -1.158865317702293396e-01 1.179566159844398499e-01 8.365412801504135132e-02 -7.047616690397262573e-02 -1.149092689156532288e-01 7.751901447772979736e-02 -2.427317053079605103e-01 1.323936879634857178e-01 5.176297202706336975e-02 -2.953930497169494629e-01 -2.047439515590667725e-01 1.547903269529342651e-01 -2.531271614134311676e-02 4.908844083547592163e-02 -4.164407253265380859e-01 4.976952821016311646e-02 -6.997054815292358398e-02 9.679081290960311890e-02
-1.205037832260131836e-01 5.656927451491355896e-02 1.711031347513198853e-01 -1.878692656755447388e-01 -9.418307244777679443e-02 3.100816011428833008e-01 -2.382077090442180634e-02 -4.736984893679618835e-02 -3.820930421352386475e-02 -1.144241467118263245e-01 -9.075185656547546387e-02 -2.483327388763427734e-01 -1.488401461392641068e-02 1.308333426713943481e-01 1.329984888434410095e-02 1.458339691162109375e-01 -4.220934957265853882e-02 -3.308795988559722900e-01 -4.157716333866119385e-01 2.106501311063766479e-01 -2.496542036533355713e-02 -5.546404421329498291e-02 3.234053850173950195e-01 2.167933136224746704e-01 1.410100162029266357e-01 -5.721890926361083984e-02 3.401770293712615967e-01 6.226433441042900085e-02 -2.042993903160095215e-01 9.093610942363739014e-02 -3.369953855872154236e-02 -9.456899762153625488e-02
-1.737315654754638672e-01 -4.737520590424537659e-02 1.939983963966369629e-01 -3.807560801506042480e-01 4.215255845338106155e-03 3.108846582472324371e-02 -1.945115327835083008e-01 6.078422442078590393e-02 -8.530516922473907471e-02 1.129090636968612671e-01 -1.726777553558349609e-01 -3.171658217906951904e-01 -3.772953152656555176e-02 -5.078250169754028320e-02 -2.170760184526443481e-02 3.732978552579879761e-02 -8.217676542699337006e-03 -4.647289216518402100e-01 -2.823568880558013916e-01 9.988057427108287811e-03 -1.435426175594329834e-01 -1.379594802856445312e-01 -2.783431410789489746e-01 -1.530025154352188110e-01 1.146989762783050537e-01 -2.770158462226390839e-02 -9.758501499891281128e-02 1.108172014355659485e-01 1.805224567651748657e-01 -8.271338790655136108e-02 8.602130413055419922e-02 2.592308223247528076e-01
-1.418144851922988892e-01 1.224936842918395996e-01 3.212588429450988770e-01 -7.681623846292495728e-02 -1.636541187763214111e-01 -1.437195688486099243e-01 -1.503761392086744308e-02 -8.703381568193435669e-02 1.932968795299530029e-01 7.809989154338836670e-02 -1.413933932781219482e-01 -4.502808153629302979e-01 1.594830304384231567e-01 1.840755641460418701e-01 1.409101933240890503e-01 -4.603197798132896423e-02 -1.088507324457168579e-01 1.138647720217704773e-01 -4.047575294971466064e-01 -6.594496220350265503e-02 -2.340909093618392944e-02 -1.397752612829208374e-01 1.109065413475036621e-01 -2.687412798404693604e-01 -9.535320103168487549e-02 -8.507509529590606689e-02 1.201870813965797424e-01 1.389327049255371094e-01 -2.405718564987182617e-01 1.442344337701797485e-01 1.600324809551239014e-01 3.273075819015502930e-02
-4.617815092206001282e-02 1.382437348365783691e-01 1.815226674079895020e-01 -1.734997779130935669e-01 -1.057591363787651062e-01 1.739620566368103027e-01 1.264810711145401001e-01 -3.777788579463958740e-02 7.343269139528274536e-02 -4.244561791419982910e-01 -1.184189841151237488e-01 4.039048776030540466e-02 1.368216723203659058e-01 1.257536113262176514e-01 -9.976565837860107422e-02 -4.722993075847625732e-01 1.194804161787033081e-01 -2.074098587036132812e-01 -2.424928247928619385e-01 1.122176051139831543e-01 -2.123323231935501099e-01 1.145521849393844604e-01 2.464367747306823730e-01 1.972246468067169189e-01 -1.487084627151489258e-01 1.928194612264633179e-01 5.564442276954650879e-02 -3.106177970767021179e-02 -1.818895787000656128e-01 4.702390730381011963e-02 3.916503116488456726e-02 -3.684783354401588440e-02
-4.257367253303527832e-01 -1.129701454192399979e-02 4.116983711719512939e-01 2.051557786762714386e-02 2.045148909091949463e-01 -8.833098411560058594e-02 8.151672780513763428e-02 5.019769817590713501e-02 -3.466892242431640625e-01 -2.039674371480941772e-01 3.438048437237739563e-02 -2.031528800725936890e-01 2.536762654781341553e-01 -1.034928578883409500e-02 -1.891940534114837646e-01 -1.555685605853796005e-02 4.271471127867698669e-02 -1.993120461702346802e-01 -1.054024547338485718e-01 8.825974166393280029e-02 -1.132578775286674500e-01 1.560464799404144287e-01 -1.032595783472061157e-01 -7.553263008594512939e-02 -7.086964696645736694e-02 -1.691476851701736450e-01 2.237275689840316772e-01 9.974496066570281982e-02 -1.344474107027053833e-01 -4.950444772839546204e-02 1.860614717006683350e-01 1.496306657791137695e-01
4.089377075433731079e-02 -1.673577278852462769e-01 2.441474236547946930e-02 -2.478792816400527954e-01 -1.228116303682327271e-01 9.148660302162170410e-02 -5.243724212050437927e-03 -1.171697527170181274e-01 1.907889544963836670e-02 1.014237031340599060e-01 -9.619792550802230835e-02 -5.376542210578918457e-01 1.925778090953826904e-01 -8.847350627183914185e-02 1.187274008989334106e-01 -2.803423255681991577e-02 2.012605369091033936e-01 -1.769335716962814331e-01 -3.023267984390258789e-01 6.738900393247604370e-02 -2.126101851463317871e-01 -3.416137099266052246e-01 8.516287058591842651e-02 7.322922348976135254e-02 1.914039440453052521e-02 2.660420536994934082e-01 -5.923600494861602783e-02 2.265696376562118530e-01 -5.831872671842575073e-02 9.495174512267112732e-03 1.744627654552459717e-01 1.045210007578134537e-02
6.608050316572189331e-02 2.246085107326507568e-01 1.263338327407836914e-01 -1.937900483608245850e-01 -1.288663744926452637e-01 -8.420111238956451416e-02 -3.743682429194450378e-02 4.665007442235946655e-02 -8.355148881673812866e-02 5.753129348158836365e-02 -1.070592179894447327e-01 -3.211664557456970215e-01 2.748877108097076416e-01 8.066769689321517944e-02 -8.513220399618148804e-02 -1.552770733833312988e-01 2.873811423778533936e-01 -1.469162851572036743e-01 -8.366393297910690308e-02 1.213775351643562317e-01 -4.150312542915344238e-01 -1.605070233345031738e-01 -2.462188899517059326e-01 -1.099388450384140015e-01 -1.112546473741531372e-01 -1.604652218520641327e-02 -2.543269693851470947e-01 -9.257899224758148193e-02 1.044460907578468323e-01 1.628322750329971313e-01 3.181549310684204102e-01 7.002781331539154053e-02
-3.126322627067565918e-01 -1.165729761123657227e-02 3.445490002632141113e-01 -6.927870213985443115e-02 2.878583036363124847e-02 1.885391920804977417e-01 -1.045461818575859070e-01 1.900256983935832977e-02 1.175702959299087524e-01 -1.940239220857620239e-02 3.446592763066291809e-02 -1.959718465805053711e-01 2.694751620292663574e-01 -2.460594177246093750e-01 -2.205286920070648193e-01 -1.200972720980644226e-01 -1.817522197961807251e-01 -2.194592356681823730e-01 -3.907381892204284668e-01 1.630550771951675415e-01 9.326497465372085571e-02 6.847387552261352539e-02 1.077996417880058289e-01 1.614365875720977783e-01 1.028794236481189728e-02 -1.667720377445220947e-01 -5.650431662797927856e-02 -2.343288213014602661e-01 -3.183424472808837891e-02 2.745678126811981201e-01 -8.305350691080093384e-02 -9.243132546544075012e-03
-1.190236136317253113e-01 1.116378903388977051e-01 6.860204041004180908e-02 -8.101547509431838989e-02 -5.579894781112670898e-02 -7.551495451480150223e-03 1.871746331453323364e-01 -1.303223818540573120e-01 1.316100060939788818e-01 1.107911020517349243e-02 2.305615134537220001e-02 -2.634765021502971649e-02 -1.831635534763336182e-01 1.954702883958816528e-01 -2.516949474811553955e-01 1.621599197387695312e-01 -1.681838035583496094e-01 -4.087538719177246094e-01 -4.697192609310150146e-01 2.609387934207916260e-01 -3.237087428569793701e-01 3.336858004331588745e-02 3.015825711190700531e-02 1.325171738862991333e-01 3.984855860471725464e-02 1.226845011115074158e-02 2.086679488420486450e-01 1.134399250149726868e-01 -9.627987444400787354e-02 1.939765512943267822e-01 -9.823364019393920898e-02 6.066663190722465515e-02
-2.153228223323822021e-01 1.485298126935958862e-01 1.852812916040420532e-01 7.168664783239364624e-02 -8.853862062096595764e-03 4.015414714813232422e-01 1.664592772722244263e-01 2.344952821731567383e-01 -1.674436181783676147e-01 -1.129697039723396301e-01 -1.501173377037048340e-01 -8.376460522413253784e-02 1.984175480902194977e-02 3.384508937597274780e-02 3.526053577661514282e-02 -5.944182723760604858e-02 7.326205819845199585e-02 -2.603878974914550781e-01 -2.850899696350097656e-01 2.221301347017288208e-01 -1.660851836204528809e-01 -1.221239194273948669e-02 -9.795525670051574707e-02 2.720460891723632812e-01 -3.690730407834053040e-02 -2.320511266589164734e-02 2.881036400794982910e-01 -2.256139963865280151e-01 -1.895916312932968140e-01 -8.982752263545989990e-02 -2.621353864669799805e-01 -8.814320713281631470e-02
5.592180788516998291e-02 5.115480720996856689e-02 3.525094091892242432e-01 -1.787847876548767090e-01 -1.062488183379173279e-01 3.537976741790771484e-02 -1.344223171472549438e-01 1.798343956470489502e-01 -2.332073636353015900e-03 1.006852760910987854e-01 -7.912887632846832275e-02 -9.782490879297256470e-02 3.744303882122039795e-01 -1.310842484235763550e-01 -1.009234488010406494e-01 -2.577038705348968506e-01 1.514716446399688721e-01 -2.828915119171142578e-01 -1.948458999395370483e-01 3.321273997426033020e-02 -1.994697451591491699e-01 6.636405736207962036e-02 1.039542481303215027e-01 1.374899148941040039e-01 1.469909548759460449e-01 -2.337028831243515015e-01 1.545366048812866211e-01 6.726890057325363159e-02 -3.754578158259391785e-02 2.352098077535629272e-01 3.173504471778869629e-01 -1.926406919956207275e-01
-1.464561671018600464e-01 6.403537094593048096e-02 2.004790306091308594e-01 1.373580247163772583e-01 -1.077187508344650269e-01 3.342829644680023193e-01 -7.627981156110763550e-02 6.865024566650390625e-02 -2.989582158625125885e-02 -7.924229721538722515e-04 -2.057349532842636108e-01 -1.731040538288652897e-04 2.622692883014678955e-01 -3.967120498418807983e-02 -9.644801169633865356e-02 -1.082463860511779785e-01 -3.500037640333175659e-02 -1.745064556598663330e-01 -2.123831510543823242e-01 2.774676978588104248e-01 -3.316287398338317871e-01 4.988165944814682007e-02 -1.378853768110275269e-01 1.876273900270462036e-01 -4.106445237994194031e-02 5.808947980403900146e-02 1.897635310888290405e-01 -2.375849783420562744e-01 -1.165526583790779114e-01 3.422520458698272705e-01 3.595651313662528992e-02 -3.113279342651367188e-01
-6.039005145430564880e-02 8.860997110605239868e-02 1.742764860391616821e-01 -1.095815375447273254e-01 2.092012017965316772e-01 -6.438619643449783325e-02 6.711450219154357910e-02 -1.101413369178771973e-01 -1.146899983286857605e-01 -2.664930820465087891e-01 -1.719655990600585938e-01 -2.473836950957775116e-02 5.148181319236755371e-01 2.319179847836494446e-02 -1.439311504364013672e-01 -5.788073688745498657e-02 1.290325671434402466e-01 -4.397311061620712280e-02 -2.637829482555389404e-01 -5.965581908822059631e-02 -3.151429593563079834e-01 8.185593038797378540e-02 -1.065535023808479309e-01 -1.591625660657882690e-01 -2.709386646747589111e-01 -1.456342916935682297e-02 1.701118201017379761e-01 3.128119045868515968e-03 -1.484533995389938354e-01 1.495732218027114868e-01 3.051151335239410400e-01 5.547703802585601807e-02
-5.647258833050727844e-03 -2.498391829431056976e-02 2.437476068735122681e-02 4.603291302919387817e-02 -1.128432974219322205e-01 2.408371269702911377e-01 3.356353044509887695e-01 -2.994033992290496826e-01 -7.090873271226882935e-02 6.477801501750946045e-02 3.133380785584449768e-03 -6.577274948358535767e-02 4.914103820919990540e-02 2.864272892475128174e-01 -7.532845437526702881e-02 -7.526196539402008057e-02 1.558112353086471558e-01 -9.164340794086456299e-02 -2.705372571945190430e-01 1.062015667557716370e-01 -1.781516969203948975e-01 3.604353591799736023e-02 -3.239338696002960205e-01 -2.770726084709167480e-01 8.779710158705711365e-03 4.537848755717277527e-02 -2.580548226833343506e-01 -9.844584017992019653e-02 -2.683355808258056641e-01 3.424843251705169678e-01 -2.067715860903263092e-02 1.192282363772392273e-01
-2.492295950651168823e-01 8.846557140350341797e-02 2.905551493167877197e-01 1.164609193801879883e-01 1.329315453767776489e-01 1.047625467181205750e-01 1.790788769721984863e-01 2.513144612312316895e-01 -3.019707202911376953e-01 -8.492111414670944214e-02 -1.974483877420425415e-01 -2.368252128362655640e-01 2.446525990962982178e-01 -3.006061539053916931e-02 -2.031004726886749268e-01 -6.590571254491806030e-02 5.949003249406814575e-02 -2.025577127933502197e-01 -2.119607925415039062e-01 -6.757275015115737915e-02 -1.319687962532043457e-01 -2.426062896847724915e-02 -1.890069395303726196e-01 -1.101677119731903076e-01 -8.310351520776748657e-02 -8.667603135108947754e-02 1.084219068288803101e-01 -7.896669209003448486e-03 -2.050364315509796143e-01 -3.391149044036865234e-01 1.879232227802276611e-01 1.727985292673110962e-01
-2.164716571569442749e-01 8.223751187324523926e-02 -4.513432085514068604e-02 -1.462291777133941650e-01 -2.467745244503021240e-01 1.204149648547172546e-01 8.045978099107742310e-02 6.477237492799758911e-02 1.032499447464942932e-01 2.542703151702880859e-01 -7.824517041444778442e-02 -3.248907625675201416e-01 2.537416219711303711e-01 -1.333972215652465820e-01 -1.015663072466850281e-01 1.132461428642272949e-01 1.921587884426116943e-01 -1.099788025021553040e-01 -3.822487965226173401e-02 1.982176601886749268e-01 -1.577133238315582275e-01 7.197338342666625977e-02 6.384935975074768066e-02 -4.039368592202663422e-03 1.316174864768981934e-02 -2.098463922739028931e-01 2.729629278182983398e-01 -1.261678934097290039e-01 -4.116411507129669189e-01 9.885597974061965942e-02 -1.517772227525711060e-01 2.894279956817626953e-01
-1.695461869239807129e-01 -1.608697026968002319e-01 2.874838709831237793e-01 -8.741024881601333618e-02 -4.944653064012527466e-02 2.489359676837921143e-01 1.992484480142593384e-01 -2.852382697165012360e-02 4.105160478502511978e-03 -2.973105609416961670e-01 -1.350026577711105347e-01 2.631358057260513306e-02 9.304790943861007690e-02 2.682057619094848633e-01 6.479690223932266235e-02 -3.611478507518768311e-01 -2.301487326622009277e-01 -1.846548169851303101e-01 -1.642765104770660400e-01 -1.266982108354568481e-01 -1.539775580167770386e-01 -1.867398768663406372e-01 1.068355888128280640e-01 -6.391908973455429077e-02 -1.615690141916275024e-01 5.893668532371520996e-02 5.589457601308822632e-02 -1.808847784996032715e-01 -2.350909411907196045e-01 1.948762536048889160e-01 9.874619543552398682e-02 2.345433831214904785e-01
-9.769479185342788696e-02 7.977936416864395142e-02 2.471922636032104492e-01 -1.429067105054855347e-01 -1.427783370018005371e-01 7.772435247898101807e-02 1.890743076801300049e-01 -1.853028833866119385e-01 -2.404747903347015381e-01 -1.662188917398452759e-01 -2.277527004480361938e-03 -3.007639646530151367e-01 1.138788089156150818e-02 1.600438654422760010e-01 1.859302073717117310e-01 1.815078556537628174e-01 -4.036124423146247864e-02 -8.519009500741958618e-02 -8.791680634021759033e-02 1.319631785154342651e-01 -3.450845777988433838e-01 -4.371795952320098877e-01 1.327004581689834595e-01 9.611354023218154907e-02 -7.499779760837554932e-02 4.234974831342697144e-02 2.488849312067031860e-01 -2.316658496856689453e-01 -5.838442221283912659e-02 1.254308223724365234e-01 -2.533629350364208221e-02 1.515611112117767334e-01
-2.894496023654937744e-01 -5.782887712121009827e-02 3.560186326503753662e-01 -4.282314796000719070e-03 -2.285138703882694244e-02 2.197433412075042725e-01 1.482920348644256592e-01 -4.329947382211685181e-02 -3.631158769130706787e-01 4.078599810600280762e-02 -2.353867292404174805e-01 -2.457752525806427002e-01 1.024480164051055908e-01 7.204391807317733765e-02 -1.927490234375000000e-01 1.642072349786758423e-01 -1.485476493835449219e-01 -1.083877533674240112e-01 -1.293319463729858398e-01 1.671200618147850037e-02 -2.188684940338134766e-01 -6.879822164773941040e-02 -4.222084581851959229e-02 9.748367220163345337e-02 -1.311780363321304321e-01 -8.734618872404098511e-02 2.144046425819396973e-01 4.003918170928955078e-01 8.501332253217697144e-03 -9.919289499521255493e-02 1.529356688261032104e-01 -7.168018072843551636e-02
-4.094239175319671631e-01 1.830051839351654053e-02 4.028012156486511230e-01 -1.205582842230796814e-01 -3.517702966928482056e-02 -4.813593998551368713e-02 1.100123673677444458e-01 -2.148164361715316772e-01 -1.038751378655433655e-01 -8.167982101440429688e-02 -2.239574491977691650e-01 2.692960202693939209e-02 3.101976215839385986e-01 -5.700504034757614136e-02 1.035960093140602112e-01 -1.233968883752822876e-01 -1.604774296283721924e-01 -1.945641338825225830e-01 -2.918853163719177246e-01 2.185135334730148315e-01 1.129800155758857727e-01 -2.202528156340122223e-02 -2.074829041957855225e-01 2.101677842438220978e-02 1.092708706855773926e-01 -3.003295063972473145e-01 9.289602190256118774e-02 -1.150721982121467590e-01 -1.192833483219146729e-02 -1.260222047567367554e-01 7.276995480060577393e-02 3.245815262198448181e-02
-4.061307609081268311e-01 2.226193398237228394e-01 2.997937202453613281e-01 6.097988039255142212e-02 2.757457494735717773e-01 -2.730981819331645966e-02 7.190036773681640625e-02 -9.095625579357147217e-02 -1.388401687145233154e-01 -7.597081363201141357e-02 -8.519066870212554932e-02 -1.585568636655807495e-01 2.543708384037017822e-01 -3.980844840407371521e-02 -1.787946671247482300e-01 -9.579178690910339355e-02 1.487581431865692139e-01 -1.061883419752120972e-01 -2.224893569946289062e-01 -2.545614540576934814e-01 -3.005978465080261230e-01 -1.523460596799850464e-01 -1.472202129662036896e-02 -8.063594996929168701e-02 -1.300919651985168457e-01 -1.153903678059577942e-01 -7.698229700326919556e-02 5.818245187401771545e-02 -1.357655525207519531e-01 -3.062690980732440948e-02 3.288524150848388672e-01 4.172207415103912354e-02
-2.024689018726348877e-01 -1.274886429309844971e-01 7.989873737096786499e-02 -3.787740170955657959e-01 1.192580815404653549e-02 1.811970472335815430e-01 3.915806114673614502e-01 -2.533188462257385254e-02 3.393457829952239990e-02 -1.927085071802139282e-01 2.232791036367416382e-01 -1.381292045116424561e-01 2.407115884125232697e-02 -1.964717404916882515e-03 -1.025949791073799133e-01 -2.617616951465606689e-01 -3.196298480033874512e-01 -1.613304615020751953e-01 -2.157715857028961182e-01 2.802065610885620117e-01 -1.129772663116455078e-01 -4.338553175330162048e-02 2.017890661954879761e-01 6.222715973854064941e-02 1.400988828390836716e-02 -9.859301149845123291e-02 9.768921881914138794e-02 1.258362899534404278e-03 -2.635905742645263672e-01 -3.199791163206100464e-02 1.198411509394645691e-01 4.764154925942420959e-02
-2.155676931142807007e-01 1.799352318048477173e-01 -5.189479514956474304e-02 -1.686039566993713379e-01 -1.551944166421890259e-01 1.472262442111968994e-01 3.022189140319824219e-01 6.881880015134811401e-02 1.134442463517189026e-01 -5.972267314791679382e-02 -9.680247306823730469e-02 -2.095097452402114868e-01 1.858094185590744019e-01 1.556997746229171753e-01 -7.257310301065444946e-02 -2.873001694679260254e-01 -2.388261556625366211e-01 -1.777947507798671722e-02 -3.439499735832214355e-01 6.205326318740844727e-02 -1.315693110227584839e-01 -1.676335036754608154e-01 1.525322049856185913e-01 2.184936106204986572e-01 -1.233866345137357712e-02 -2.019809335470199585e-01 -3.818852454423904419e-02 -1.051610782742500305e-01 -1.368982493877410889e-01 3.995736539363861084e-01 3.166373819112777710e-02 5.595822632312774658e-02
-3.174175024032592773e-01 -2.418123036623001099e-01 3.788368999958038330e-01 1.654727384448051453e-03 -1.678593084216117859e-02 2.371437475085258484e-02 1.232614889740943909e-01 4.902553558349609375e-02 -1.671316772699356079e-01 -2.733158469200134277e-01 -1.001362781971693039e-02 -7.729569822549819946e-02 2.683075964450836182e-01 -1.956564337015151978e-01 -2.304536551237106323e-01 1.676665544509887695e-01 5.505614355206489563e-02 -6.436770409345626831e-02 -2.283463627099990845e-01 8.773094043135643005e-03 -3.164177238941192627e-01 2.280636876821517944e-01 -1.211095228791236877e-01 -5.174724757671356201e-02 -4.309194907546043396e-02 -1.506280153989791870e-01 2.267448753118515015e-01 5.160213261842727661e-02 -8.708606660366058350e-02 -5.144924297928810120e-02 2.379664182662963867e-01 6.525554507970809937e-02
2.533752098679542542e-02 1.307659894227981567e-01 5.292988419532775879e-01 -2.073135077953338623e-01 8.150725066661834717e-02 -1.287325844168663025e-02 6.492947041988372803e-02 4.334090650081634521e-02 -6.992670148611068726e-02 1.952314376831054688e-01 3.089902736246585846e-02 -2.587920725345611572e-01 2.712069749832153320e-01 9.026406705379486084e-02 -2.301833927631378174e-01 -1.966990083456039429e-01 8.768763393163681030e-02 -8.906097710132598877e-02 -6.260971724987030029e-02 -2.236193511635065079e-03 -1.242452487349510193e-01 -2.684288620948791504e-01 -7.320774346590042114e-02 -1.413565427064895630e-01 2.825726270675659180e-01 1.623269915580749512e-01 5.788417533040046692e-02 1.063366234302520752e-01 -2.725217938423156738e-01 1.788395494222640991e-01 -7.106113247573375702e-03 4.872619733214378357e-02
-9.080936014652252197e-02 -1.767839342355728149e-01 1.102275252342224121e-01 -3.637720048427581787e-01 5.133337527513504028e-02 1.973549574613571167e-01 8.037172257900238037e-02 2.019945532083511353e-02 -1.387665122747421265e-01 -3.841663002967834473e-01 -1.358885318040847778e-01 -5.503884330391883850e-02 2.578557729721069336e-01 8.822286874055862427e-02 -6.818058341741561890e-02 -9.380040317773818970e-02 5.028300732374191284e-02 -3.635195791721343994e-01 -2.765328586101531982e-01 7.570117712020874023e-02 -2.100114524364471436e-02 -5.467059090733528137e-02 -1.336748898029327393e-01 2.593102455139160156e-01 1.267116963863372803e-01 4.102102667093276978e-02 1.358730792999267578e-01 -3.233163058757781982e-01 -1.218388602137565613e-01 1.720432639122009277e-01 -2.006192924454808235e-03 3.027766942977905273e-02
-2.080320864915847778e-01 1.423825323581695557e-01 2.923639863729476929e-02 -1.635990589857101440e-01 -1.685008555650711060e-01 2.379898130893707275e-01 2.050654441118240356e-01 -1.330127194523811340e-02 -2.661132812500000000e-01 5.554111674427986145e-02 1.229167953133583069e-01 -3.667165338993072510e-01 3.300740942358970642e-02 7.678961008787155151e-02 2.130519971251487732e-02 1.487151235342025757e-01 -3.833342343568801880e-02 -1.392173469066619873e-01 -3.153212368488311768e-01 -3.960535675287246704e-02 -1.766222268342971802e-01 -8.065085858106613159e-02 3.779291734099388123e-02 -1.657869964838027954e-01 -1.229356527328491211e-01 1.544091254472732544e-01 -3.093404471874237061e-01 2.306715771555900574e-02 -4.462985321879386902e-02 3.319845795631408691e-01 -2.310571521520614624e-01 1.982181221246719360e-01
-1.709267497062683105e-01 7.345653325319290161e-02 2.016481906175613403e-01 -2.185210026800632477e-02 -1.646374352276325226e-02 -5.181376263499259949e-02 1.909620612859725952e-01 -2.184483408927917480e-01 -2.068388760089874268e-01 -2.705333828926086426e-01 -1.372796744108200073e-01 1.364917308092117310e-01 8.386179804801940918e-02 2.732869684696197510e-01 -1.419294029474258423e-01 -2.497446835041046143e-01 -6.518170982599258423e-02 -2.072984576225280762e-01 -3.345168232917785645e-01 -1.392773631960153580e-02 -2.193183898925781250e-01 2.714644372463226318e-01 -1.490694582462310791e-01 1.652188748121261597e-01 3.217274695634841919e-02 1.713872402906417847e-01 8.071228861808776855e-02 -1.852032393217086792e-01 -2.321307510137557983e-01 2.402219176292419434e-01 5.164160579442977905e-02 5.757309496402740479e-02
-1.909637153148651123e-01 2.709340304136276245e-02 -4.605677351355552673e-02 2.325521111488342285e-01 -3.586914157494902611e-03 3.588529825210571289e-01 2.168821543455123901e-01 -2.283160388469696045e-01 1.122534461319446564e-02 -2.458454668521881104e-01 7.485328242182731628e-03 -2.231476604938507080e-01 3.721205294132232666e-01 -1.382251270115375519e-02 -2.077819555997848511e-01 -1.402633637189865112e-02 -3.499660175293684006e-03 3.839028626680374146e-02 -3.058826625347137451e-01 2.216755449771881104e-01 -3.602728247642517090e-02 2.399242520332336426e-01 -2.436823993921279907e-01 6.471680104732513428e-02 1.202138736844062805e-01 -5.800285935401916504e-02 -6.887844204902648926e-02 2.474561035633087158e-01 -8.628157526254653931e-02 1.075129285454750061e-01 1.035820320248603821e-01 -7.773350924253463745e-02
-2.398897111415863037e-01 7.175856828689575195e-02 1.611992269754409790e-01 -2.600942850112915039e-01 6.037343293428421021e-02 6.305088847875595093e-02 1.134483739733695984e-01 2.265842258930206299e-01 -8.383081853389739990e-02 -3.052094280719757080e-01 -1.545402035117149353e-02 -1.196480169892311096e-01 3.243410587310791016e-01 3.378899395465850830e-02 -1.697537600994110107e-01 1.322160363197326660e-01 2.329824417829513550e-01 5.363291501998901367e-02 -4.452684521675109863e-01 -1.297703236341476440e-01 -8.592334389686584473e-02 2.109437918988987803e-04 -9.909699857234954834e-02 3.002124130725860596e-01 3.174834698438644409e-02 -2.045800685882568359e-01 1.214277744293212891e-02 -7.171511650085449219e-02 -2.386596351861953735e-01 6.615851074457168579e-02 -4.377779737114906311e-02 -1.160667687654495239e-01
-2.908335924148559570e-01 -1.114875674247741699e-01 2.943785786628723145e-01 3.006528131663799286e-02 1.092712115496397018e-02 2.969267964363098145e-01 2.525047659873962402e-01 -2.263126708567142487e-02 -1.583529710769653320e-01 -7.239349931478500366e-02 -1.846592277288436890e-01 -7.376793771982192993e-02 1.074585691094398499e-01 1.333151012659072876e-01 -2.209298871457576752e-02 -4.352579414844512939e-01 -1.926015019416809082e-01 -2.048576623201370239e-01 -9.431690722703933716e-02 -3.416590020060539246e-02 1.084829028695821762e-02 -1.272271126508712769e-01 3.175449073314666748e-01 7.256353646516799927e-02 1.347380876541137695e-01 2.973324805498123169e-02 3.305346891283988953e-02 1.322273015975952148e-01 -2.059898823499679565e-01 1.115304827690124512e-01 1.852573603391647339e-01 1.881940513849258423e-01
-4.090737923979759216e-02 -4.620227590203285217e-02 -6.481896340847015381e-02 -1.901657432317733765e-01 -1.284232884645462036e-01 1.140210703015327454e-01 2.083909213542938232e-01 3.392218612134456635e-03 -3.304531574249267578e-01 -3.471240103244781494e-01 9.292855113744735718e-02 -3.297753930091857910e-01 1.923041045665740967e-01 9.894974529743194580e-02 -7.263086736202239990e-02 -1.361385434865951538e-01 3.051592782139778137e-02 -2.697005271911621094e-01 -3.897303044795989990e-01 1.147020831704139709e-01 -1.683240085840225220e-01 -8.636711537837982178e-02 2.046934664249420166e-01 1.952031999826431274e-01 1.698996573686599731e-01 2.420290932059288025e-02 1.369903683662414551e-01 7.313717901706695557e-02 -3.098926320672035217e-02 2.248320430517196655e-01 -5.794699490070343018e-02 4.781734943389892578e-02
-2.510772645473480225e-01 1.216003447771072388e-01 2.994053661823272705e-01 -2.441913932561874390e-01 -6.093171238899230957e-02 7.829052954912185669e-02 -1.074119359254837036e-01 -7.170600444078445435e-02 -3.595789894461631775e-02 -3.246853053569793701e-01 2.739483416080474854e-01 4.939109832048416138e-02 3.201194107532501221e-01 -1.271603535860776901e-02 -1.207079663872718811e-01 -2.401310056447982788e-01 -1.489368528127670288e-01 -2.586786448955535889e-01 -2.403681427240371704e-01 1.265097111463546753e-01 -1.016810834407806396e-01 4.161601513624191284e-02 9.103757143020629883e-02 7.276938855648040771e-02 1.653110608458518982e-02 -1.390007585287094116e-01 9.701765328645706177e-02 1.270595192909240723e-02 -2.457219660282135010e-01 2.885909751057624817e-02 2.871171534061431885e-01 -1.611144691705703735e-01
-4.154693800956010818e-03 -9.126666933298110962e-02 2.191141396760940552e-01 -1.468536108732223511e-01 8.358356356620788574e-02 1.303673982620239258e-01 1.216651648283004761e-01 -1.340719126164913177e-02 -8.148311078548431396e-02 2.361008673906326294e-01 -6.148451566696166992e-02 -4.509116411209106445e-01 9.991416707634925842e-03 -1.970616728067398071e-01 3.032082878053188324e-02 1.327527910470962524e-01 1.938856989145278931e-01 -1.889735609292984009e-01 -2.744551897048950195e-01 2.484571933746337891e-01 -3.111343979835510254e-01 -2.478273063898086548e-01 1.835827599279582500e-03 -9.796229004859924316e-02 -1.776515319943428040e-02 1.720797270536422729e-01 1.452421694993972778e-01 7.691282033920288086e-02 -1.294701592996716499e-03 4.870653618127107620e-03 2.511793673038482666e-01 2.406550794839859009e-01
-7.972151786088943481e-02 -2.060155272483825684e-01 1.217647716403007507e-01 -9.937700629234313965e-02 -5.675015598535537720e-02 2.033703625202178955e-01 -2.076838165521621704e-02 -4.405168071389198303e-02 9.099383652210235596e-02 1.051571965217590332e-01 7.193468511104583740e-02 -5.030084252357482910e-01 2.772470116615295410e-01 -1.402454227209091187e-01 1.149837523698806763e-01 4.004757106304168701e-02 1.823942661285400391e-01 -2.804240882396697998e-01 -2.270748019218444824e-01 1.697962582111358643e-01 -2.747889794409275055e-02 -3.142258524894714355e-01 -1.018632352352142334e-01 7.301665842533111572e-02 -7.019644975662231445e-02 9.222655743360519409e-02 6.867558509111404419e-02 -1.386631559580564499e-02 -1.429134756326675415e-01 -3.078779391944408417e-02 2.986506819725036621e-01 2.329204976558685303e-01
-4.013057351112365723e-01 -5.558369308710098267e-02 6.115566194057464600e-02 5.276707187294960022e-02 1.981027275323867798e-01 1.511988043785095215e-01 -4.272256046533584595e-02 -1.095662415027618408e-01 -1.697973459959030151e-01 -1.276986151933670044e-01 -6.373739987611770630e-02 -1.969746202230453491e-01 3.602882027626037598e-01 -2.532173134386539459e-02 -2.449098080396652222e-01 -1.068731173872947693e-01 1.360184550285339355e-01 -2.561014592647552490e-01 -2.510113716125488281e-01 -1.411896646022796631e-01 -1.188221722841262817e-01 -9.219921380281448364e-02 -2.848345600068569183e-02 -8.872377872467041016e-02 -6.191137060523033142e-02 -9.762375801801681519e-02 -1.519027799367904663e-01 2.144219875335693359e-01 -2.124148905277252197e-01 -8.502572029829025269e-02 3.351767361164093018e-01 -1.345829963684082031e-01
-3.174525797367095947e-01 7.383351027965545654e-02 3.148903846740722656e-01 3.689299104735255241e-03 8.051075041294097900e-02 2.478713691234588623e-01 2.650751471519470215e-01 -4.208947345614433289e-02 -8.064940571784973145e-02 5.964451283216476440e-02 1.693329662084579468e-01 -1.050923839211463928e-01 -4.840173572301864624e-02 -8.867492526769638062e-02 2.602866291999816895e-01 7.258358597755432129e-02 -1.836475282907485962e-01 -2.251692861318588257e-01 -3.480636179447174072e-01 -1.588756032288074493e-02 -2.873196899890899658e-01 1.624928414821624756e-01 -1.221375260502099991e-02 2.940952479839324951e-01 -1.341396272182464600e-01 -9.395110607147216797e-02 7.378284353762865067e-03 -1.715252846479415894e-01 1.299190334975719452e-02 -7.468313723802566528e-02 6.849709898233413696e-02 2.312598526477813721e-01
-1.541005820035934448e-01 -1.188216172158718109e-02 1.952973157167434692e-01 7.611536234617233276e-02 2.016323506832122803e-01 2.483973950147628784e-01 -7.404711097478866577e-02 9.066329151391983032e-02 1.273009628057479858e-01 -8.066727221012115479e-02 -9.148540347814559937e-02 -3.397561907768249512e-01 3.506085872650146484e-01 -1.301189512014389038e-01 -2.085703611373901367e-01 -1.171520799398422241e-01 -1.471514534205198288e-02 -3.019418716430664062e-01 -9.900790452957153320e-02 1.177145540714263916e-01 -2.454713582992553711e-01 5.037597939372062683e-02 -5.004132911562919617e-02 3.851173818111419678e-01 1.152779906988143921e-01 -1.229758933186531067e-01 1.601848453283309937e-01 -8.572532981634140015e-02 1.965465024113655090e-02 2.608390748500823975e-01 7.906666398048400879e-02 -8.811534941196441650e-02
-2.384868264198303223e-01 -1.999355107545852661e-01 2.026429027318954468e-01 -1.546707749366760254e-01 7.796935737133026123e-02 1.713408678770065308e-01 -5.142075475305318832e-03 -2.355393767356872559e-01 1.547903716564178467e-01 6.292876601219177246e-02 3.126132767647504807e-03 -1.413044482469558716e-01 -3.279540687799453735e-02 2.225022166967391968e-01 -9.845448657870292664e-03 -3.322173655033111572e-01 -7.248897105455398560e-02 -2.206165790557861328e-01 -2.902335226535797119e-01 8.660221844911575317e-02 -9.023343771696090698e-02 -1.895059645175933838e-01 2.364212572574615479e-01 8.853542059659957886e-02 2.752028107643127441e-01 1.617829203605651855e-01 2.007184922695159912e-01 4.186694696545600891e-02 -2.571399211883544922e-01 2.483934015035629272e-01 4.966424778103828430e-02 1.028968542814254761e-01
-1.075159162282943726e-01 -6.557065248489379883e-02 2.178221344947814941e-01 2.283462435007095337e-01 -5.940946191549301147e-02 1.729644387960433960e-01 2.299058437347412109e-01 -1.950812339782714844e-01 2.050221711397171021e-01 -1.647307574748992920e-01 -2.660649083554744720e-02 -5.075939893722534180e-01 2.345217019319534302e-02 -8.607841283082962036e-02 -8.739328384399414062e-02 -5.744107440114021301e-02 8.753629773855209351e-02 1.342501640319824219e-01 -4.066538810729980469e-01 -1.664406061172485352e-01 -1.638487577438354492e-01 1.280336678028106689e-01 -1.059614643454551697e-01 1.257005184888839722e-01 -1.107682138681411743e-01 -2.270072884857654572e-02 1.944535039365291595e-02 1.288197487592697144e-01 -1.530596464872360229e-01 -6.411598622798919678e-02 3.844292461872100830e-02 -2.568457722663879395e-01
-2.799571454524993896e-01 -7.785954978317022324e-03 2.919935286045074463e-01 -6.058828905224800110e-02 2.459657192230224609e-01 1.821308881044387817e-01 4.071689248085021973e-01 2.195646166801452637e-01 -2.795864343643188477e-01 1.566429063677787781e-02 -1.425205469131469727e-01 -1.825011819601058960e-01 1.458510011434555054e-01 1.304492205381393433e-01 -2.627623453736305237e-02 1.258016824722290039e-01 -8.021381497383117676e-02 -1.728003621101379395e-01 -5.177349224686622620e-02 1.155842989683151245e-01 -1.300839781761169434e-01 1.376491487026214600e-01 -8.258162438869476318e-02 9.317267686128616333e-02 -2.300993204116821289e-01 -1.276810616254806519e-01 1.269429028034210205e-01 3.489926159381866455e-01 -1.220620200037956238e-01 -5.157942324876785278e-02 7.242027204483747482e-03 -9.824720025062561035e-02
-1.871712952852249146e-01 2.567240409553050995e-02 2.076605111360549927e-01 1.070575267076492310e-01 -3.663651645183563232e-02 4.665268957614898682e-02 2.512306571006774902e-01 -2.862663865089416504e-01 6.817229092121124268e-02 -3.610905259847640991e-02 -4.423209279775619507e-02 -4.178400337696075439e-02 2.532740235328674316e-01 2.344040200114250183e-02 -1.012926101684570312e-01 -1.016340032219886780e-01 -3.699768483638763428e-01 -2.135508358478546143e-01 -1.651618331670761108e-01 1.155625935643911362e-02 -4.149736762046813965e-01 -1.779739856719970703e-01 3.325082361698150635e-02 1.851284801959991455e-01 -4.654563218355178833e-02 -1.862078160047531128e-01 -4.820622131228446960e-02 7.510165870189666748e-02 -2.317666113376617432e-01 1.460262537002563477e-01 1.187786608934402466e-01 2.882579565048217773e-01
-1.040276214480400085e-01 1.323813199996948242e-01 2.843480110168457031e-01 -1.289423704147338867e-01 8.935755491256713867e-02 2.964207716286182404e-02 6.659518182277679443e-02 9.352112188935279846e-03 -1.644828915596008301e-01 1.161468550562858582e-01 -2.036405354738235474e-01 -4.818014800548553467e-01 1.121999993920326233e-01 -5.390004068613052368e-02 7.716175913810729980e-02 -5.486936494708061218e-02 1.438007503747940063e-01 -2.513409256935119629e-01 -3.399882912635803223e-01 2.942944169044494629e-01 -2.225510589778423309e-02 -1.912151575088500977e-01 1.147603839635848999e-01 3.997340425848960876e-02 -7.657280564308166504e-02 2.417553961277008057e-01 -8.955989778041839600e-02 -2.726575545966625214e-02 8.024667948484420776e-02 -2.396436966955661774e-02 2.200684100389480591e-01 2.361913919448852539e-01
-3.691239953041076660e-01 8.280593901872634888e-02 -3.479908779263496399e-02 -1.707284152507781982e-02 -1.415936946868896484e-01 4.072010889649391174e-02 1.080351695418357849e-02 -1.671068072319030762e-01 9.220611304044723511e-02 7.354894652962684631e-03 2.444357424974441528e-01 -4.123792052268981934e-01 -5.817475542426109314e-02 1.498220562934875488e-01 4.032965376973152161e-02 -6.218289583921432495e-02 3.865669295191764832e-02 8.760412037372589111e-02 -2.560163140296936035e-01 -1.186196357011795044e-01 -3.608601987361907959e-01 8.369350433349609375e-02 -2.031469494104385376e-01 8.011238276958465576e-02 -1.809218078851699829e-01 5.345719680190086365e-02 -1.983927786350250244e-01 2.213689871132373810e-02 -3.207209408283233643e-01 2.875497341156005859e-01 -1.575524918735027313e-02 3.200234845280647278e-02
6.937570124864578247e-02 -6.120718270540237427e-02 2.340668439865112305e-01 -1.562872081995010376e-01 -1.393226534128189087e-01 1.465786993503570557e-01 7.990925759077072144e-02 -3.049646504223346710e-02 3.412704681977629662e-03 5.945035070180892944e-02 4.256084561347961426e-02 -2.519068121910095215e-01 3.448421061038970947e-01 1.161955967545509338e-01 -2.998265624046325684e-01 2.744670808315277100e-01 -6.308162584900856018e-03 -1.361436247825622559e-01 -2.384986728429794312e-01 -2.526130378246307373e-01 -6.973330676555633545e-02 5.324553698301315308e-02 -1.322433166205883026e-02 2.343553155660629272e-01 1.071338951587677002e-01 -2.901464998722076416e-01 4.654075205326080322e-02 2.404844313859939575e-01 -2.223578095436096191e-01 2.090634256601333618e-01 1.028744578361511230e-01 1.899894028902053833e-01
-1.998946815729141235e-01 -8.541634678840637207e-02 -5.215944349765777588e-02 -1.705828160047531128e-01 7.557804882526397705e-02 1.250802129507064819e-01 3.236855939030647278e-02 5.458027496933937073e-02 1.201228722929954529e-01 1.055967956781387329e-01 7.204139232635498047e-02 -9.075310081243515015e-02 1.614836603403091431e-02 2.489970773458480835e-01 -1.652989983558654785e-01 -3.915779590606689453e-01 -1.565982103347778320e-01 -4.302169084548950195e-01 -3.791546225547790527e-01 1.072867065668106079e-01 -2.528930306434631348e-01 -1.140699088573455811e-01 1.766684949398040771e-01 -6.528235826408490539e-05 1.705439947545528412e-02 2.112865895032882690e-01 1.245077773928642273e-01 5.860590562224388123e-02 -5.993060395121574402e-02 6.682094186544418335e-02 2.215404063463211060e-01 1.398427188396453857e-01
8.645761758089065552e-03 7.232517004013061523e-02 3.460011780261993408e-01 -1.133781671524047852e-01 1.892005950212478638e-01 1.541739404201507568e-01 -7.890269905328750610e-02 -8.997809141874313354e-03 -8.665001392364501953e-02 4.493197798728942871e-02 -2.140654921531677246e-01 -2.029771357774734497e-01 1.381721794605255127e-01 1.237512305378913879e-01 2.462806925177574158e-02 -1.137191951274871826e-01 2.294344156980514526e-01 -2.528093159198760986e-01 -2.746311426162719727e-01 2.311757802963256836e-01 -3.328586518764495850e-01 -3.254893422126770020e-01 -6.945830583572387695e-02 -1.390863955020904541e-01 -1.728429198265075684e-01 7.755049970000982285e-03 -7.592765986919403076e-02 -8.285992592573165894e-02 2.080327868461608887e-01 -1.033108904957771301e-01 2.595254182815551758e-01 -3.949231654405593872e-02
-3.654130697250366211e-01 -1.609957367181777954e-01 3.941142261028289795e-01 -1.738894581794738770e-01 6.510066986083984375e-02 -1.710107922554016113e-01 3.559950739145278931e-02 -1.980257220566272736e-02 -6.332314759492874146e-02 -3.250829875469207764e-01 1.006048619747161865e-01 -3.392820358276367188e-01 6.768006831407546997e-02 1.116143763065338135e-01 1.522370278835296631e-01 7.971017062664031982e-02 1.278919279575347900e-01 -2.197719216346740723e-01 -2.727405726909637451e-01 7.321275770664215088e-02 6.759382039308547974e-02 5.262155458331108093e-02 -2.463869005441665649e-01 -8.339601010084152222e-02 3.682116791605949402e-02 -1.906759887933731079e-01 -1.571494638919830322e-01 5.433373153209686279e-02 -1.117743551731109619e-01 -9.831625968217849731e-02 1.601729840040206909e-01 7.601401209831237793e-02
-1.227466762065887451e-01 -2.337823957204818726e-01 2.766871154308319092e-01 -1.191277503967285156e-01 -1.529132127761840820e-01 3.307833671569824219e-01 1.079306825995445251e-01 -8.362637460231781006e-02 2.804876267910003662e-01 -1.364473849534988403e-01 1.008066982030868530e-01 2.789876423776149750e-03 -6.204933859407901764e-03 4.418044909834861755e-02 -9.910366684198379517e-02 -3.363541662693023682e-01 -6.283316761255264282e-03 -3.199297487735748291e-01 -1.668700873851776123e-01 -1.303246766328811646e-01 -3.155272901058197021e-01 -1.736768484115600586e-01 1.465078145265579224e-01 -6.559894233942031860e-02 6.368809193372726440e-02 1.733153462409973145e-01 9.727522730827331543e-02 -6.768421083688735962e-02 -3.832167759537696838e-02 2.350743860006332397e-01 6.052334606647491455e-02 2.108058780431747437e-01
-7.654605060815811157e-02 2.340464293956756592e-02 4.631942138075828552e-02 -2.712117135524749756e-01 -5.433360859751701355e-02 1.417528539896011353e-01 1.291672438383102417e-01 -1.435587704181671143e-01 -2.288161814212799072e-01 -8.100765757262706757e-03 1.252487003803253174e-01 -1.157421320676803589e-01 1.302165631204843521e-02 -1.260649263858795166e-01 4.210413619875907898e-02 -3.774164617061614990e-01 1.796965673565864563e-02 -1.679037362337112427e-01 -2.709190845489501953e-01 1.658520698547363281e-01 -3.235873281955718994e-01 -6.743939965963363647e-02 6.192730739712715149e-03 2.927106618881225586e-01 2.601203322410583496e-01 -3.167517185211181641e-01 3.468452394008636475e-02 1.083718091249465942e-01 -2.039464116096496582e-01 1.673803180456161499e-01 1.531188786029815674e-01 1.318252086639404297e-01
-1.086049377918243408e-01 -3.208577930927276611e-01 1.383063197135925293e-01 -7.548175752162933350e-02 -6.960540078580379486e-03 5.254581198096275330e-02 2.933543622493743896e-01 -2.820031344890594482e-01 1.325110495090484619e-01 -2.345261424779891968e-01 -1.409196853637695312e-01 -1.862872689962387085e-01 1.357008144259452820e-02 -8.722966909408569336e-02 -5.266269668936729431e-02 -1.716489940881729126e-01 -3.024766147136688232e-01 -2.021294981241226196e-01 -3.136823177337646484e-01 -1.970870234072208405e-02 -2.044681310653686523e-01 5.974195152521133423e-02 -1.369800716638565063e-01 1.859588027000427246e-01 -2.656194567680358887e-02 -2.589675784111022949e-01 1.841990500688552856e-01 1.479039192199707031e-01 -1.718977838754653931e-01 1.087640821933746338e-01 1.645122170448303223e-01 5.488898605108261108e-02
1.151733547449111938e-01 -1.597074605524539948e-02 2.774518430233001709e-01 -2.135572135448455811e-01 2.634038925170898438e-01 2.557961642742156982e-01 5.721029639244079590e-02 2.486340999603271484e-01 -9.656773507595062256e-02 8.470334857702255249e-02 8.518115431070327759e-02 -2.018373310565948486e-01 3.820967674255371094e-01 1.466351896524429321e-01 2.084480226039886475e-02 -2.205461710691452026e-01 -2.497705630958080292e-02 -1.590526252985000610e-01 -2.839419245719909668e-01 9.116437286138534546e-02 -1.262865364551544189e-01 2.071165740489959717e-01 -4.712860286235809326e-02 2.765217982232570648e-02 -8.292921632528305054e-02 -1.345938146114349365e-01 2.611833810806274414e-02 -1.194209381937980652e-01 -1.389424800872802734e-01 -3.099081665277481079e-02 3.647357821464538574e-01 -1.140124201774597168e-01
-3.568282350897789001e-02 1.493586748838424683e-01 1.173406653106212616e-02 -9.057156741619110107e-02 -6.580492854118347168e-02 5.010167881846427917e-02 -1.069024670869112015e-02 -6.060242280364036560e-02 -1.483499556779861450e-01 -1.359028369188308716e-01 8.390682935714721680e-02 -2.675605565309524536e-02 2.099133655428886414e-02 7.651331275701522827e-02 -5.333369225263595581e-02 -2.469993084669113159e-01 -5.344120319932699203e-03 -3.938220739364624023e-01 -4.778879284858703613e-01 2.396003454923629761e-01 -3.490836918354034424e-01 -9.984739869832992554e-02 6.899157911539077759e-02 2.454214990139007568e-01 1.841171979904174805e-01 -9.726734459400177002e-02 3.388158744201064110e-03 1.430052071809768677e-01 -1.324022263288497925e-01 2.670750916004180908e-01 1.940966993570327759e-01 -1.048040166497230530e-01
-1.838158071041107178e-01 3.061863780021667480e-01 1.349842399358749390e-01 -4.368189275264739990e-01 5.355853214859962463e-02 4.611921682953834534e-02 2.680165767669677734e-01 2.826637029647827148e-02 -1.075172424316406250e-01 -1.638476252555847168e-01 3.416574001312255859e-02 -1.946770958602428436e-02 2.461993694305419922e-01 -6.956120952963829041e-03 -2.235113829374313354e-02 -2.044812887907028198e-01 -1.930707693099975586e-01 -2.362112849950790405e-01 -4.547806382179260254e-01 4.599443450570106506e-02 -7.411972433328628540e-02 -1.344651728868484497e-01 1.158002540469169617e-01 1.088783666491508484e-01 -5.396717414259910583e-02 -7.436451315879821777e-02 -1.762456297874450684e-01 -1.884616315364837646e-01 4.603541642427444458e-02 9.043409675359725952e-02 3.215042129158973694e-02 7.529843598604202271e-02
7.902908325195312500e-02 -7.504799216985702515e-02 4.903685674071311951e-02 -9.992735832929611206e-02 1.250652074813842773e-01 9.812236577272415161e-02 1.731218248605728149e-01 3.533278033137321472e-02 3.246716782450675964e-02 -3.237955868244171143e-01 -1.077410671859979630e-02 -3.544565737247467041e-01 2.143428623676300049e-01 1.585233658552169800e-01 2.873389422893524170e-02 -1.214922294020652771e-01 -1.412949115037918091e-01 -4.228568375110626221e-01 -2.667953670024871826e-01 1.315375864505767822e-01 -2.365706115961074829e-01 -6.208331510424613953e-02 1.357092428952455521e-02 1.637975573539733887e-01 8.944297581911087036e-02 -1.436527669429779053e-01 -7.675769180059432983e-02 6.971181370317935944e-03 -2.213081717491149902e-01 3.717087507247924805e-01 -6.376587599515914917e-02 3.250114247202873230e-02
-2.273805588483810425e-01 3.509718924760818481e-02 1.611855328083038330e-01 -2.495743930339813232e-01 -1.247728690505027771e-01 4.219114184379577637e-01 -1.239316388964653015e-01 1.468577608466148376e-02 3.839265182614326477e-02 3.144704401493072510e-01 -2.553177298977971077e-03 7.056874036788940430e-02 7.184920459985733032e-02 1.451951116323471069e-01 5.369072407484054565e-02 -1.177170276641845703e-01 3.192494437098503113e-02 -2.778686285018920898e-01 -2.326141744852066040e-01 2.466567605733871460e-01 -6.642205268144607544e-02 1.321346312761306763e-01 -9.547258913516998291e-02 1.468903869390487671e-01 -1.350377872586250305e-02 -2.558150589466094971e-01 -2.761272899806499481e-02 2.125474158674478531e-03 -2.332062274217605591e-01 1.890509724617004395e-01 3.131158351898193359e-01 -3.177791461348533630e-02
-2.333269417285919189e-01 -1.388604007661342621e-02 4.570611938834190369e-02 -1.968619525432586670e-01 -1.104253679513931274e-01 3.586128354072570801e-01 -7.200602442026138306e-02 1.438749134540557861e-01 -1.268733739852905273e-01 1.606062352657318115e-01 -4.654860869050025940e-02 8.766023814678192139e-02 9.576044231653213501e-02 2.409174144268035889e-01 8.561463095247745514e-03 -8.408295363187789917e-02 -5.844819545745849609e-02 -2.239852398633956909e-01 -3.997034728527069092e-01 -1.435078587383031845e-02 -1.495660841464996338e-01 1.138747483491897583e-01 -2.376772612333297729e-01 2.089166790246963501e-01 1.450453698635101318e-01 -2.500424683094024658e-01 1.184711381793022156e-01 -1.888282224535942078e-02 -2.942183613777160645e-01 4.210849478840827942e-02 2.618478536605834961e-01 -8.866667002439498901e-02
-1.187552809715270996e-01 1.710954010486602783e-01 1.773381233215332031e-01 3.052948974072933197e-03 -1.540058851242065430e-01 8.739858865737915039e-02 2.922181785106658936e-01 -6.051214784383773804e-02 -1.866034567356109619e-01 1.119314283132553101e-01 -2.828278206288814545e-02 -9.270876646041870117e-02 -4.622647538781166077e-02 7.534620165824890137e-02 -1.761675328016281128e-01 -1.435925811529159546e-01 2.652134597301483154e-01 -1.702443957328796387e-01 -1.519742161035537720e-01 -9.449318982660770416e-03 -3.850315213203430176e-01 3.635511919856071472e-02 1.495775878429412842e-01 1.713822185993194580e-01 -2.765660583972930908e-01 2.820692583918571472e-02 1.357529163360595703e-01 -2.348053455352783203e-01 -2.980212569236755371e-01 2.889182567596435547e-01 -2.037404924631118774e-01 -8.567354641854763031e-03
-2.574121952056884766e-01 -2.048500478267669678e-01 3.998495936393737793e-01 1.698667854070663452e-01 9.483701735734939575e-02 1.251993477344512939e-01 1.401289999485015869e-01 1.380240619182586670e-01 -1.403295695781707764e-01 -2.276597619056701660e-01 -1.439878195524215698e-01 -2.638930678367614746e-01 2.625440992414951324e-02 7.129658013582229614e-02 -2.716042399406433105e-01 -1.291860491037368774e-01 1.330953091382980347e-03 -1.552786380052566528e-01 -1.636515259742736816e-01 1.830621659755706787e-01 -2.113704383373260498e-01 5.789188295602798462e-02 -8.552495390176773071e-02 -1.606897264719009399e-01 -1.102286055684089661e-01 -2.115507125854492188e-01 1.919328272342681885e-01 2.533019781112670898e-01 7.044877856969833374e-02 -8.404110372066497803e-02 1.878414154052734375e-01 1.038065627217292786e-01
-4.691066443920135498e-01 -7.690028846263885498e-02 4.304035305976867676e-01 1.789386868476867676e-01 -1.427993625402450562e-01 1.140853017568588257e-01 1.735125929117202759e-01 -2.017083344981074333e-03 -2.616004943847656250e-01 -1.138446666300296783e-02 2.690628357231616974e-02 -1.554659157991409302e-01 7.596918195486068726e-02 1.373255066573619843e-02 -4.946481809020042419e-02 8.998609334230422974e-02 3.483575209975242615e-02 -1.989551484584808350e-01 -6.989432871341705322e-02 1.329432576894760132e-01 -3.265295028686523438e-01 5.553655326366424561e-02 -5.789189040660858154e-02 7.691023498773574829e-02 -1.920480281114578247e-01 -2.349228262901306152e-01 5.576936900615692139e-02 2.962177805602550507e-02 -8.052130788564682007e-02 -1.405850201845169067e-01 1.925745755434036255e-01 -2.038603872060775757e-01
-1.316490024328231812e-01 3.030515909194946289e-01 3.082993328571319580e-01 -2.131482511758804321e-01 4.762151464819908142e-02 1.447643041610717773e-01 1.117981523275375366e-01 6.464929133653640747e-02 2.235223166644573212e-02 -3.191062211990356445e-01 -7.202440500259399414e-02 1.372278761118650436e-02 1.371169239282608032e-01 9.299325197935104370e-02 -5.427400767803192139e-02 -2.726584374904632568e-01 -2.185498327016830444e-01 -4.413943588733673096e-01 -1.857243776321411133e-01 -9.266957640647888184e-02 -1.309497058391571045e-01 -2.671954780817031860e-02 4.535272717475891113e-03 -3.268080577254295349e-02 2.249767567263916135e-04 -2.575025558471679688e-01 1.565059572458267212e-01 1.252559572458267212e-01 -2.777470052242279053e-01 2.376711368560791016e-02 2.885314263403415680e-02 -9.136409312486648560e-02
5.013743415474891663e-03 -9.684002399444580078e-02 1.556687802076339722e-01 -3.112003207206726074e-02 4.822399094700813293e-02 1.980360299348831177e-01 -1.378629356622695923e-01 1.682328879833221436e-01 -9.131004661321640015e-02 -2.586370892822742462e-02 -1.064497902989387512e-01 -1.865296363830566406e-01 2.871773242950439453e-01 4.275111854076385498e-02 -2.160032540559768677e-01 -8.312121033668518066e-02 3.002395853400230408e-02 -3.734695315361022949e-01 -2.640017867088317871e-01 3.206891715526580811e-01 -2.217981070280075073e-01 -5.707491561770439148e-02 -1.641592942178249359e-02 3.082889616489410400e-01 5.521131306886672974e-02 -4.466965422034263611e-02 1.982920318841934204e-01 -2.868037112057209015e-02 -9.176073968410491943e-02 3.260234594345092773e-01 -1.412935405969619751e-01 -2.073713541030883789e-01
-4.211939573287963867e-01 -2.319205552339553833e-01 -1.104376390576362610e-01 -1.988976299762725830e-01 -4.325966164469718933e-02 1.406073123216629028e-01 4.083916544914245605e-02 2.142183482646942139e-01 -1.139042899012565613e-02 1.065301150083541870e-02 6.575556844472885132e-02 -2.848267853260040283e-01 5.175367114134132862e-04 -1.914653182029724121e-01 -8.650495857000350952e-02 8.281866461038589478e-02 1.815162301063537598e-01 -9.918996691703796387e-02 -1.979543715715408325e-01 2.648619115352630615e-01 -1.550083905458450317e-01 1.525371670722961426e-01 4.970167297869920731e-03 1.078122258186340332e-01 -3.355187177658081055e-02 -3.665630519390106201e-01 -3.143414109945297241e-02 1.488095819950103760e-01 -1.858772486448287964e-01 1.563117504119873047e-01 1.345484703779220581e-01 2.537251412868499756e-01
8.516517281532287598e-02 1.109831109642982483e-01 2.946636267006397247e-02 -5.170365422964096069e-02 2.287389039993286133e-01 1.503103524446487427e-01 -1.582373380661010742e-01 1.924538053572177887e-02 -1.928119510412216187e-01 -2.594078518450260162e-02 1.001231372356414795e-01 -3.961205780506134033e-01 3.642465472221374512e-01 1.256050765514373779e-01 -1.356402784585952759e-01 -3.818702325224876404e-02 1.305522024631500244e-01 -1.984441727399826050e-01 -3.201221823692321777e-01 -9.090735763311386108e-02 -3.478834033012390137e-01 2.931272797286510468e-02 5.925028398633003235e-02 -1.593046188354492188e-01 -1.084481999278068542e-01 -1.328924894332885742e-01 2.131134420633316040e-01 2.289448678493499756e-01 -2.238909304141998291e-01 -4.449906200170516968e-02 5.092518031597137451e-02 5.981223285198211670e-02
-1.879583895206451416e-01 2.184371352195739746e-01 3.934949636459350586e-01 -2.653376944363117218e-02 2.452385239303112030e-02 6.164002418518066406e-02 2.648983895778656006e-01 2.549231052398681641e-01 -2.479123473167419434e-01 9.514133632183074951e-02 -1.623364686965942383e-01 -1.389983445405960083e-01 1.730616539716720581e-01 1.646208167076110840e-01 -1.868400536477565765e-02 2.559264302253723145e-01 2.414825744926929474e-02 -2.752912342548370361e-01 -1.154219615273177624e-03 -4.927638173103332520e-02 -3.393795490264892578e-01 -8.227570913732051849e-03 -1.933775544166564941e-01 5.219861865043640137e-02 -1.435997337102890015e-01 4.040046036243438721e-02 1.437576860189437866e-01 2.358099222183227539e-01 -1.111239045858383179e-01 7.552712410688400269e-02 2.344332449138164520e-02 -1.774287074804306030e-01
-2.837001383304595947e-01 -2.023877650499343872e-01 1.051543503999710083e-01 -7.815694808959960938e-02 -1.890423446893692017e-01 4.838935136795043945e-01 3.084144294261932373e-01 1.711821742355823517e-02 -8.723278343677520752e-02 -3.821688890457153320e-02 1.792585849761962891e-01 -4.003904163837432861e-01 5.826932936906814575e-02 3.164024278521537781e-02 -1.913160532712936401e-01 -7.399412989616394043e-02 -1.185995265841484070e-01 -2.713138796389102936e-02 1.861777529120445251e-02 -1.242367848753929138e-01 -2.255310118198394775e-01 -2.710434375330805779e-03 -2.048331648111343384e-01 -1.344925165176391602e-02 1.697578877210617065e-01 4.752220585942268372e-02 1.192411780357360840e-01 1.094974279403686523e-01 1.378065645694732666e-01 7.663303613662719727e-02 1.292592436075210571e-01 -1.601478755474090576e-01
-1.234240084886550903e-01 -6.038370728492736816e-02 1.344029903411865234e-01 -3.229893445968627930e-01 9.339886903762817383e-02 3.753357529640197754e-01 6.395959109067916870e-02 -1.159377768635749817e-01 7.250173389911651611e-02 -2.371811717748641968e-01 -8.128916472196578979e-02 -2.796991467475891113e-01 1.073962152004241943e-01 1.527205705642700195e-01 -1.438241451978683472e-01 1.783059984445571899e-01 -8.756905794143676758e-02 1.193634793162345886e-01 -3.202438056468963623e-01 -1.403332352638244629e-01 -5.064075440168380737e-02 -1.314869821071624756e-01 1.271550059318542480e-01 2.118171006441116333e-01 -1.880251467227935791e-01 -2.253967821598052979e-01 -1.161819696426391602e-01 -7.769469916820526123e-02 -2.933482825756072998e-01 8.111131936311721802e-02 1.734249442815780640e-01 6.678637862205505371e-02
-3.650191426277160645e-01 -9.588572382926940918e-02 2.847858071327209473e-01 1.736472919583320618e-02 1.816813945770263672e-01 5.351013317704200745e-02 1.299891471862792969e-01 1.687947511672973633e-01 -1.397853344678878784e-01 -3.618804514408111572e-01 2.338418178260326385e-02 -2.878497242927551270e-01 1.880795359611511230e-01 -1.945086196064949036e-02 -2.223431915044784546e-01 -6.228861212730407715e-02 7.596451044082641602e-02 -1.666073054075241089e-01 -2.003571242094039917e-01 1.536726206541061401e-01 -5.986758042126893997e-03 1.325079649686813354e-01 -1.875459551811218262e-01 6.947594881057739258e-02 -6.042692437767982483e-02 -2.849731147289276123e-01 1.657623201608657837e-01 8.429518342018127441e-02 -2.444953098893165588e-02 -5.515891686081886292e-02 2.630077898502349854e-01 1.574583798646926880e-01
-1.231715679168701172e-01 4.165923222899436951e-02 -3.135990351438522339e-02 -1.373907327651977539e-01 6.648338586091995239e-02 1.962404698133468628e-01 8.678445965051651001e-02 1.660386621952056885e-01 -8.759777992963790894e-02 1.323999315500259399e-01 6.836443208158016205e-03 -2.258022725582122803e-01 2.652658224105834961e-01 1.745572388172149658e-01 4.156627878546714783e-02 1.604778766632080078e-01 2.038786374032497406e-02 9.371913969516754150e-02 -5.162807703018188477e-01 1.182148903608322144e-01 -3.818883299827575684e-01 2.090457230806350708e-01 1.192353963851928711e-01 5.986387655138969421e-02 1.294129937887191772e-01 -3.827072307467460632e-02 1.384800821542739868e-01 -2.761360406875610352e-01 -1.959777474403381348e-01 1.511153578758239746e-01 -8.542223274707794189e-02 3.754766657948493958e-02
-2.942015528678894043e-01 -1.104207262396812439e-01 8.919443935155868530e-03 1.931553520262241364e-02 -1.583816707134246826e-01 1.014225259423255920e-01 1.258245706558227539e-01 -4.063251242041587830e-02 1.575219482183456421e-01 -1.588373184204101562e-01 9.135473519563674927e-02 -2.388484627008438110e-01 -8.876533061265945435e-02 2.860302329063415527e-01 -4.326337873935699463e-01 -2.631691694259643555e-01 -1.900615841150283813e-01 -3.359853923320770264e-01 -2.000509202480316162e-01 1.244395896792411804e-01 -2.081363648176193237e-01 -6.836138665676116943e-02 9.268902987241744995e-02 3.904301673173904419e-02 -3.087090142071247101e-02 7.039555907249450684e-02 2.405755370855331421e-01 -5.348085612058639526e-02 -1.207748502492904663e-01 1.997923552989959717e-01 -2.105858363211154938e-02 4.657607898116111755e-02
-3.397626876831054688e-01 1.073707118630409241e-01 1.822543889284133911e-01 -1.500659808516502380e-02 6.476967129856348038e-03 1.599636375904083252e-01 2.624170482158660889e-01 -1.261705607175827026e-01 -2.831397391855716705e-02 -2.902177572250366211e-01 -1.534750610589981079e-01 2.129789069294929504e-02 2.258776426315307617e-01 -1.594234257936477661e-02 -4.805136471986770630e-02 -1.751798018813133240e-02 2.410054355859756470e-01 5.701164249330759048e-03 -4.924667179584503174e-01 -2.345018088817596436e-01 -2.558884918689727783e-01 6.201325356960296631e-02 1.480168998241424561e-01 -1.150688156485557556e-02 1.508271545171737671e-01 -1.914937794208526611e-01 -5.358926951885223389e-02 -3.222706168889999390e-02 2.250807732343673706e-01 1.934497244656085968e-02 -6.886769831180572510e-02 -1.216890476644039154e-02
-4.125792086124420166e-01 2.153711766004562378e-02 1.549887210130691528e-01 -5.618668347597122192e-02 2.193851023912429810e-01 -9.679648280143737793e-02 1.492317998781800270e-03 -2.421031147241592407e-02 -2.449766397476196289e-01 5.778538808226585388e-02 -1.375802457332611084e-01 -2.595559358596801758e-01 3.402472138404846191e-01 -1.071679368615150452e-01 -8.864355087280273438e-02 -1.217929497361183167e-01 1.338296234607696533e-01 -1.594680398702621460e-01 -2.434942126274108887e-01 -1.281493008136749268e-01 -3.409036397933959961e-01 -3.968301042914390564e-02 -1.937983790412545204e-03 -4.025125876069068909e-02 -1.366281360387802124e-01 -6.689195334911346436e-02 -1.441400200128555298e-01 1.132816523313522339e-01 -1.263943910598754883e-01 -5.748837068676948547e-02 3.597358167171478271e-01 2.337688393890857697e-02
-1.753728836774826050e-01 -1.778012067079544067e-01 1.358070671558380127e-01 9.710516780614852905e-03 -1.790490001440048218e-02 1.844611465930938721e-01 3.723059296607971191e-01 5.660510808229446411e-02 4.138907045125961304e-02 -6.803903728723526001e-02 1.079602390527725220e-01 -4.612605869770050049e-01 9.647684544324874878e-02 -1.111204549670219421e-01 -2.427573353052139282e-01 -2.980037219822406769e-02 1.427619457244873047e-01 -3.804172873497009277e-01 -2.596040256321430206e-02 -2.039465121924877167e-03 -1.132457423955202103e-02 1.071352884173393250e-01 -1.691315472126007080e-01 -1.100612729787826538e-01 -9.115875512361526489e-02 -2.533045709133148193e-01 7.032859325408935547e-02 2.757841050624847412e-01 1.412063837051391602e-01 1.756458282470703125e-01 7.900331914424896240e-02 -4.568625986576080322e-02
-2.310897856950759888e-01 1.109563000500202179e-02 2.233362942934036255e-01 -1.514875143766403198e-01 1.767402291297912598e-01 2.001116722822189331e-01 5.376063287258148193e-02 2.443840503692626953e-01 -9.446579217910766602e-02 -1.437537223100662231e-01 8.642620593309402466e-02 -8.118465542793273926e-02 1.854068189859390259e-01 8.356299996376037598e-02 -2.515735328197479248e-01 8.398336172103881836e-02 1.264910697937011719e-01 1.548812687397003174e-01 -5.986883640289306641e-01 -1.183947548270225525e-01 -7.540985941886901855e-02 -8.421947807073593140e-02 1.054680123925209045e-01 -3.690244397148489952e-03 -9.936511516571044922e-02 -1.891980171203613281e-01 1.048335805535316467e-01 -7.189939171075820923e-02 -1.125411093235015869e-01 1.189150363206863403e-01 -6.494118273258209229e-02 -2.349438518285751343e-01
-1.376724988222122192e-01 -2.066335454583168030e-02 2.102122008800506592e-01 -1.809775643050670624e-02 4.458550363779067993e-02 2.552424371242523193e-01 1.465948075056076050e-01 -8.682505041360855103e-02 2.122994363307952881e-01 -2.960596606135368347e-02 4.163654521107673645e-02 -1.535926312208175659e-01 6.228169053792953491e-02 3.457523584365844727e-01 -1.543904989957809448e-01 -2.614719867706298828e-01 -7.103527337312698364e-02 -2.898770868778228760e-01 -1.251302063465118408e-01 5.729027464985847473e-02 -1.842916458845138550e-01 -2.092170864343643188e-01 3.398608863353729248e-01 -2.136301808059215546e-02 1.465481668710708618e-01 1.461921483278274536e-01 -8.111942559480667114e-02 -1.409720629453659058e-01 -3.595317602157592773e-01 1.799778789281845093e-01 1.285010576248168945e-01 6.210213899612426758e-02
-1.556891947984695435e-01 3.440701663494110107e-01 1.605638861656188965e-01 -8.229683339595794678e-02 -3.802291676402091980e-02 8.999378979206085205e-02 1.751935482025146484e-01 -3.020574450492858887e-01 -4.316368699073791504e-02 -4.054732248187065125e-02 -1.086350828409194946e-01 1.273958086967468262e-01 2.476239651441574097e-01 2.245886772871017456e-01 -1.471791863441467285e-01 -7.439292967319488525e-02 -1.589910313487052917e-02 -1.297207027673721313e-01 -2.408329844474792480e-01 -4.499854147434234619e-02 -3.387076556682586670e-01 1.843080669641494751e-01 6.178578734397888184e-02 1.278886944055557251e-01 -8.190982788801193237e-02 1.223889067769050598e-01 1.847426891326904297e-01 -4.060043767094612122e-02 -2.168288826942443848e-01 3.268355429172515869e-01 -1.236889511346817017e-02 -2.557893097400665283e-01
-1.012815609574317932e-01 2.343725413084030151e-01 2.355782836675643921e-01 -3.086569309234619141e-01 1.932754069566726685e-01 5.129883438348770142e-02 1.836994439363479614e-01 5.617716535925865173e-02 -5.717961117625236511e-03 4.242254048585891724e-02 -1.833812743425369263e-01 -2.052553147077560425e-01 1.909200549125671387e-01 -2.881421148777008057e-02 -2.007230967283248901e-01 4.683536011725664139e-03 1.368054896593093872e-01 -8.007587492465972900e-02 -9.053949266672134399e-02 1.568422168493270874e-01 -5.689523741602897644e-02 -8.848589658737182617e-02 -2.372440844774246216e-01 -3.851179182529449463e-01 1.681703329086303711e-01 8.000608533620834351e-02 1.112060025334358215e-01 3.539573773741722107e-02 -3.241557776927947998e-01 2.298187911510467529e-01 -6.360048055648803711e-02 2.610384523868560791e-01
2.085065841674804688e-02 -8.321514725685119629e-02 7.438166439533233643e-02 -2.177670150995254517e-01 -1.545525938272476196e-01 9.949693083763122559e-02 -3.352007642388343811e-02 2.604370005428791046e-02 1.417789161205291748e-01 2.255326211452484131e-01 3.467723354697227478e-02 -4.868698418140411377e-01 3.165960311889648438e-01 9.635650552809238434e-03 3.057282790541648865e-02 4.100964963436126709e-02 2.015534043312072754e-01 -1.892236471176147461e-01 -4.217763245105743408e-01 2.807665169239044189e-01 -1.004602760076522827e-02 3.902333974838256836e-02 5.396188423037528992e-02 -1.187959313392639160e-02 8.341062813997268677e-03 1.781631559133529663e-01 4.947133362293243408e-03 2.057351320981979370e-01 1.755142025649547577e-02 -7.056531310081481934e-02 2.344087064266204834e-01 1.404088586568832397e-01
-2.986909747123718262e-01 1.113995537161827087e-01 3.140577375888824463e-01 2.321015298366546631e-01 1.267485171556472778e-01 -1.946302652359008789e-01 7.108184508979320526e-03 1.514490395784378052e-01 -7.296601682901382446e-02 -4.500586166977882385e-02 -2.604225277900695801e-01 -2.408752590417861938e-01 2.557534873485565186e-01 -1.447197198867797852e-01 -1.792698055505752563e-01 -1.437480598688125610e-01 1.939076781272888184e-01 9.094241261482238770e-02 -4.155336916446685791e-01 1.398004498332738876e-02 -2.436029911041259766e-01 -3.299289196729660034e-02 -1.783255934715270996e-01 4.069861024618148804e-02 1.898669451475143433e-02 1.046674977988004684e-02 -3.372885659337043762e-02 -1.989994570612907410e-02 -2.384140640497207642e-01 -1.205204054713249207e-01 1.009357720613479614e-01 -2.030014991760253906e-02
-3.292940929532051086e-02 2.572023272514343262e-01 2.325722128152847290e-01 -1.818378865718841553e-01 -7.960569113492965698e-02 -2.447210811078548431e-02 1.535663455724716187e-01 -1.508682519197463989e-01 -4.671211540699005127e-02 -2.881999611854553223e-01 -1.983097791671752930e-01 2.235076017677783966e-02 8.273030817508697510e-02 3.049877882003784180e-01 -1.513211876153945923e-01 -2.275599688291549683e-01 -1.296398192644119263e-01 -9.621025621891021729e-02 -2.666139304637908936e-01 1.617519743740558624e-02 -3.305108547210693359e-01 1.976698338985443115e-01 -4.755287244915962219e-02 1.798405051231384277e-01 1.592179760336875916e-02 6.500057876110076904e-02 7.646218687295913696e-02 7.000049203634262085e-02 -3.854430913925170898e-01 1.602708995342254639e-01 -6.979390978813171387e-02 -1.343333423137664795e-01
-4.854568839073181152e-02 -3.793402612209320068e-01 2.059805840253829956e-01 4.615537449717521667e-02 -2.575223445892333984e-01 1.168175339698791504e-01 9.044121205806732178e-02 -3.702157363295555115e-02 2.216977626085281372e-01 1.237901970744132996e-01 -8.325603604316711426e-02 -3.411633074283599854e-01 -1.210637297481298447e-02 -1.164234057068824768e-02 -1.441494226455688477e-01 -1.105860322713851929e-01 -1.111061349511146545e-01 6.481793243438005447e-03 -1.792981922626495361e-01 2.651820480823516846e-01 -3.675364851951599121e-01 4.112751036882400513e-02 -4.710343107581138611e-02 -2.658163383603096008e-02 -3.222023844718933105e-01 1.196433696895837784e-02 1.015611179172992706e-02 2.883298993110656738e-01 -8.474632352590560913e-02 2.138972580432891846e-01 5.310421437025070190e-02 3.284053504467010498e-02
-2.008109092712402344e-01 4.944471269845962524e-02 -4.768782295286655426e-03 -6.197221204638481140e-02 -1.318453848361968994e-01 1.823592782020568848e-01 -8.711773157119750977e-02 3.826805055141448975e-01 8.401642739772796631e-02 -9.750713407993316650e-02 3.036604262888431549e-02 -9.649837017059326172e-02 3.639101386070251465e-01 -8.415010571479797363e-02 -6.625135987997055054e-02 -3.167236149311065674e-01 -1.640411466360092163e-02 -2.785398960113525391e-01 -3.554286956787109375e-01 4.022134467959403992e-02 -2.366529703140258789e-01 -2.030624896287918091e-01 -3.623472899198532104e-02 2.389389127492904663e-01 -1.046856641769409180e-01 -1.881807148456573486e-01 -1.260454058647155762e-01 -1.517886370420455933e-01 -7.587929815053939819e-02 5.768325179815292358e-02 -8.499537408351898193e-02 -1.209430545568466187e-01
-2.100273072719573975e-01 2.148957848548889160e-01 2.347663491964340210e-01 1.345862299203872681e-01 8.887641131877899170e-02 -3.113770671188831329e-02 1.315773129463195801e-01 2.946740016341209412e-02 1.626914888620376587e-01 9.978821128606796265e-02 -1.439862102270126343e-01 -2.637345194816589355e-01 4.120107889175415039e-01 -3.444108366966247559e-01 -1.319187283515930176e-01 -1.042879745364189148e-01 3.072483837604522705e-02 -1.515523046255111694e-01 -2.290005236864089966e-01 -3.814512863755226135e-02 -2.179105728864669800e-01 -9.566679596900939941e-02 1.866044662892818451e-02 -8.565241470932960510e-03 -9.876868128776550293e-02 -1.621137559413909912e-01 1.623333096504211426e-01 -4.490270093083381653e-02 -1.887155771255493164e-01 7.486490905284881592e-02 3.226455450057983398e-01 -1.465457975864410400e-01
-7.920705527067184448e-02 -1.673195064067840576e-01 2.213748693466186523e-01 -2.276853471994400024e-01 7.347783539444208145e-04 3.096569562330842018e-03 1.666986644268035889e-01 -2.588291093707084656e-02 -2.339164167642593384e-02 2.164633870124816895e-01 -4.406701773405075073e-02 -3.945658802986145020e-01 1.538078784942626953e-01 -7.717249542474746704e-02 3.619238361716270447e-02 6.742351502180099487e-02 2.923174798488616943e-01 -1.911736428737640381e-01 -1.948911547660827637e-01 3.917188942432403564e-01 -2.240186631679534912e-01 -2.612791359424591064e-01 4.601603373885154724e-03 1.167814210057258606e-01 4.496947303414344788e-02 1.466914862394332886e-01 -9.483419358730316162e-02 2.557493560016155243e-02 -9.219187498092651367e-02 -1.061255261301994324e-01 1.976188421249389648e-01 2.416231334209442139e-01
5.077868327498435974e-02 -4.194520413875579834e-02 8.306817710399627686e-02 -9.406978636980056763e-02 -2.469477802515029907e-01 3.015239238739013672e-01 2.538240551948547363e-01 -1.594694852828979492e-01 -8.435852080583572388e-02 -5.584746133536100388e-03 2.121544778347015381e-01 -1.833954751491546631e-01 2.047491371631622314e-01 1.818005839595571160e-04 -2.851483523845672607e-01 -1.660744398832321167e-01 1.426045894622802734e-01 -6.319373846054077148e-02 -3.083055317401885986e-01 -1.613063216209411621e-01 -1.298688948154449463e-01 -2.809963934123516083e-02 -4.096745550632476807e-01 -2.032110691070556641e-01 3.165151178836822510e-02 9.263784438371658325e-02 -6.520009785890579224e-02 -6.696584820747375488e-02 -1.966813802719116211e-01 1.541834324598312378e-01 -5.184013769030570984e-02 -2.142532616853713989e-01
-2.767717540264129639e-01 8.261802047491073608e-02 1.368875950574874878e-01 -1.153218224644660950e-01 -1.976628154516220093e-01 3.214211761951446533e-01 -1.267646253108978271e-01 1.661884933710098267e-01 -1.180967092514038086e-01 1.788362413644790649e-01 1.620871126651763916e-01 -6.759577244520187378e-02 1.187765002250671387e-01 1.156314238905906677e-01 1.180756241083145142e-01 -2.188082188367843628e-01 -1.669533550739288330e-01 -2.384018748998641968e-01 -3.273259103298187256e-01 1.336833834648132324e-01 -8.170101046562194824e-02 5.583395436406135559e-02 -3.105664253234863281e-01 2.875100262463092804e-02 2.231078296899795532e-01 -3.235897123813629150e-01 2.792931720614433289e-02 2.984870597720146179e-02 -1.999981403350830078e-01 4.464020207524299622e-02 7.932586222887039185e-02 -1.056413725018501282e-01
-7.716770470142364502e-02 8.701000362634658813e-02 1.378988325595855713e-01 -3.015810251235961914e-01 -6.449636816978454590e-02 2.355053871870040894e-01 2.557857930660247803e-01 5.443811789155006409e-02 -1.086393818259239197e-01 -2.603180110454559326e-01 -1.576238572597503662e-01 1.385506149381399155e-02 2.251991480588912964e-01 2.414845377206802368e-01 -1.938649918884038925e-03 -3.186253309249877930e-01 3.407612070441246033e-02 -2.405239492654800415e-01 -1.278152763843536377e-01 1.805647760629653931e-01 -2.825897037982940674e-01 2.434191405773162842e-01 2.621449828147888184e-01 9.304603934288024902e-02 -4.961232468485832214e-02 4.527677223086357117e-02 2.599838078022003174e-01 -2.143517322838306427e-02 -1.071780920028686523e-01 1.535073220729827881e-01 3.406569361686706543e-02 1.090742088854312897e-02
-5.285051465034484863e-01 -1.966346949338912964e-01 5.198783241212368011e-03 3.545663505792617798e-02 7.580464705824851990e-03 4.071912169456481934e-01 2.009915411472320557e-01 9.467300772666931152e-02 -1.033863052725791931e-03 -1.968420892953872681e-01 4.058249294757843018e-02 -2.478271722793579102e-01 -5.822979658842086792e-02 -5.389217287302017212e-02 -2.293460220098495483e-01 1.783584058284759521e-02 -9.294497221708297729e-02 2.762813121080398560e-02 -1.542194187641143799e-01 3.257999718189239502e-01 -1.378925442695617676e-01 -7.852905429899692535e-03 -1.405522525310516357e-01 -1.882174015045166016e-01 8.378805592656135559e-03 -1.085954383015632629e-01 -2.334306389093399048e-02 9.693503379821777344e-03 -1.249631270766258240e-01 2.282151281833648682e-01 -8.556649088859558105e-02 5.809038132429122925e-02
-2.382330745458602905e-01 -8.538579195737838745e-02 1.528742611408233643e-01 -7.298565655946731567e-02 -1.301943063735961914e-01 1.749963760375976562e-01 -1.604733467102050781e-01 1.733987964689731598e-02 -2.055702507495880127e-01 -3.148767352104187012e-02 -1.487341523170471191e-01 -2.083500474691390991e-01 2.176688462495803833e-01 -1.278648078441619873e-01 -2.457600086927413940e-01 -9.991447627544403076e-02 1.391331553459167480e-01 -2.187830209732055664e-01 -1.839323341846466064e-01 1.298158764839172363e-01 -1.349901109933853149e-01 3.706233575940132141e-02 1.226706057786941528e-01 4.028566777706146240e-01 2.168463468551635742e-01 -1.725311204791069031e-02 -6.024043262004852295e-02 9.807879477739334106e-02 -2.421526759862899780e-01 1.685773134231567383e-01 -2.348990887403488159e-01 -2.703532874584197998e-01
-1.539922505617141724e-01 -5.995863303542137146e-02 3.079939186573028564e-01 -2.794644236564636230e-01 -1.916640251874923706e-01 3.976042568683624268e-02 2.997140884399414062e-01 -4.940682649612426758e-02 -1.851124316453933716e-01 -3.706759512424468994e-01 -5.883367359638214111e-02 -2.097928337752819061e-02 2.000382691621780396e-01 7.537357974797487259e-03 -6.872550584375858307e-03 -3.519063591957092285e-01 -8.721386641263961792e-02 -1.547030508518218994e-01 -3.760329261422157288e-02 -4.196244105696678162e-02 -9.320893883705139160e-02 2.485273033380508423e-01 -1.047234758734703064e-01 1.764018982648849487e-01 -1.494510173797607422e-01 -4.391189198940992355e-03 1.533508300781250000e-01 6.551278382539749146e-02 -2.783175408840179443e-01 2.253543585538864136e-01 3.796633705496788025e-02 5.016569793224334717e-02
-1.480619609355926514e-01 1.992050707340240479e-01 1.793356686830520630e-01 -3.558989986777305603e-02 -1.266254931688308716e-01 1.097528487443923950e-01 1.670815981924533844e-02 6.919187726452946663e-04 -5.535192415118217468e-02 1.247401535511016846e-01 1.276324391365051270e-01 -4.565619230270385742e-01 1.710818409919738770e-01 1.116069033741950989e-01 1.160847768187522888e-01 1.816254258155822754e-01 2.223303467035293579e-01 -6.345891952514648438e-02 -4.161623120307922363e-01 2.556510269641876221e-01 -6.477652490139007568e-02 -2.540824413299560547e-01 1.100914087146520615e-02 9.280039370059967041e-02 1.353443786501884460e-02 -2.072417885065078735e-01 9.140717983245849609e-02 -6.167623028159141541e-02 -2.028911560773849487e-01 -5.899143218994140625e-02 -2.574757933616638184e-01 9.660752862691879272e-02
-1.101221982389688492e-02 2.113904617726802826e-02 -8.102049678564071655e-02 -3.223625719547271729e-01 -2.672540843486785889e-01 -5.887092649936676025e-02 2.051530033349990845e-01 5.532689392566680908e-02 4.668519645929336548e-02 -6.594633311033248901e-02 -8.188703656196594238e-02 -1.233638897538185120e-01 2.924562692642211914e-01 1.553819924592971802e-01 -2.716781757771968842e-02 -3.135432004928588867e-01 -1.040804758667945862e-01 -3.379167020320892334e-01 -3.987913131713867188e-01 9.392687678337097168e-02 -1.391484737396240234e-01 -2.563995681703090668e-02 1.430324167013168335e-01 1.799610406160354614e-01 -2.251834422349929810e-01 -3.420330584049224854e-02 -3.426726907491683960e-02 -1.318418383598327637e-01 -1.852315217256546021e-01 1.956731230020523071e-01 5.998180806636810303e-02 1.391569525003433228e-01
-1.370473355054855347e-01 7.070040702819824219e-02 1.262117177248001099e-01 2.636571601033210754e-02 -3.187318444252014160e-01 1.725733429193496704e-01 3.575055599212646484e-01 3.606992959976196289e-02 3.899767994880676270e-02 -2.614046260714530945e-02 5.856487527489662170e-02 1.499234288930892944e-01 1.285523921251296997e-01 -5.494063720107078552e-02 1.659220606088638306e-01 4.428863897919654846e-02 1.827136799693107605e-02 -4.105931520462036133e-01 -4.792043566703796387e-01 8.467603474855422974e-02 -1.176310479640960693e-01 5.182949826121330261e-02 -2.740228772163391113e-01 2.223025560379028320e-01 -9.320383518934249878e-02 -1.110958531498908997e-01 3.575669974088668823e-02 1.551504731178283691e-01 -1.264120489358901978e-01 -7.037813216447830200e-02 8.288741856813430786e-02 -3.201405331492424011e-02
-1.656263768672943115e-01 -2.334965392947196960e-03 1.859749704599380493e-01 -2.117828875780105591e-01 -1.831639409065246582e-01 4.099733829498291016e-01 -2.099609076976776123e-01 6.832923740148544312e-02 -8.111893385648727417e-02 2.854931652545928955e-01 -2.824953198432922363e-02 -3.369404748082160950e-02 1.839219033718109131e-02 3.948822990059852600e-02 9.641765058040618896e-02 -1.584448516368865967e-01 1.444053184241056442e-02 -2.211389541625976562e-01 -2.315125167369842529e-01 6.724894046783447266e-02 -3.291803598403930664e-01 1.861592978239059448e-01 -1.597785949707031250e-01 1.534102261066436768e-01 1.014384478330612183e-01 -1.867721378803253174e-01 7.524196058511734009e-02 1.737409830093383789e-01 -3.455179929733276367e-01 -4.047362133860588074e-02 1.057533845305442810e-01 -6.236754357814788818e-02
-2.105632126331329346e-01 2.049148678779602051e-01 4.180278629064559937e-02 1.617001295089721680e-01 -1.097399741411209106e-01 2.511333227157592773e-01 3.454193472862243652e-01 -1.305194050073623657e-01 -1.945511847734451294e-01 -1.193200051784515381e-02 -4.624413698911666870e-02 -1.127600148320198059e-01 1.653564870357513428e-01 9.656856209039688110e-02 7.646583765745162964e-02 -3.136945515871047974e-02 2.400905042886734009e-01 -1.222882196307182312e-01 -3.574683964252471924e-01 8.648867905139923096e-02 -2.496195584535598755e-01 6.224318966269493103e-02 7.075904309749603271e-02 1.316019594669342041e-01 8.097891509532928467e-02 -1.966065764427185059e-01 1.333355009555816650e-01 -1.998865604400634766e-01 -2.979853749275207520e-01 6.307087093591690063e-02 -2.927536964416503906e-01 1.335286535322666168e-02
2.275876700878143311e-03 6.252365559339523315e-02 2.056131660938262939e-01 -2.938091158866882324e-01 5.450000241398811340e-02 1.972216814756393433e-01 1.984815895557403564e-01 -2.918183431029319763e-02 -3.126482479274272919e-03 -5.330940708518028259e-02 -8.648353815078735352e-02 -2.405736893415451050e-01 2.339514046907424927e-01 1.250550895929336548e-01 -1.825561076402664185e-01 1.399343907833099365e-01 -2.092779800295829773e-02 2.328846156597137451e-01 -2.888090908527374268e-01 -1.189165115356445312e-01 -1.870923042297363281e-01 -1.308275014162063599e-01 -1.027924790978431702e-01 2.045579999685287476e-01 1.193477436900138855e-01 -1.990733593702316284e-01 -2.383737862110137939e-01 -4.826367646455764771e-02 -1.708727627992630005e-01 2.587288022041320801e-01 2.393270134925842285e-01 2.658739089965820312e-01
-1.827831566333770752e-01 2.418308407068252563e-01 -1.481071710586547852e-01 -1.556074023246765137e-01 -1.092798262834548950e-01 9.579750150442123413e-02 1.914228796958923340e-01 4.542608279734849930e-03 -4.536439105868339539e-02 -1.787725985050201416e-01 -3.639042843133211136e-03 -2.760651707649230957e-01 3.613698482513427734e-01 2.503366470336914062e-01 2.138828299939632416e-02 3.469949588179588318e-02 1.525136828422546387e-01 -2.264034897089004517e-01 -5.145427957177162170e-02 -1.426445543766021729e-01 -1.778671294450759888e-01 -2.462200224399566650e-01 -9.330267459154129028e-02 2.447147667407989502e-01 1.034741327166557312e-01 -1.204134672880172729e-01 1.519712358713150024e-01 -1.940456628799438477e-01 -2.556002736091613770e-01 5.708197504281997681e-02 -1.675774753093719482e-01 2.408777475357055664e-01
-5.349991917610168457e-01 -1.761776506900787354e-01 -9.883020818233489990e-02 -3.730283379554748535e-01 7.197832316160202026e-02 4.684627801179885864e-02 2.437428385019302368e-01 3.022045828402042389e-02 6.488678604364395142e-02 -1.955427825450897217e-01 -4.006487503647804260e-02 -1.418542265892028809e-01 1.262241750955581665e-01 1.403270214796066284e-01 -2.445639818906784058e-01 4.046992864459753036e-03 -6.416989117860794067e-02 -3.071248829364776611e-01 -2.719385027885437012e-01 -2.799352072179317474e-02 -6.014826241880655289e-03 -3.216576948761940002e-02 7.860658317804336548e-02 1.443542391061782837e-01 -1.891604512929916382e-01 1.254332344979047775e-02 -1.636412292718887329e-01 -7.125763595104217529e-02 -1.047918722033500671e-01 1.295964121818542480e-01 6.162034347653388977e-03 -9.807147085666656494e-02
-2.697643339633941650e-01 -1.137875393033027649e-01 2.533996403217315674e-01 -1.009293645620346069e-01 -1.912458986043930054e-01 -1.184259578585624695e-01 1.095374971628189087e-01 -2.132654376327991486e-02 1.243001595139503479e-01 -3.183728158473968506e-01 -1.060641482472419739e-01 -1.283597648143768311e-01 3.079588711261749268e-01 1.373531389981508255e-02 -3.043907582759857178e-01 6.195776537060737610e-02 -1.231215819716453552e-01 -1.383769214153289795e-01 -5.763171985745429993e-02 5.069905309937894344e-04 -2.499074935913085938e-01 -3.337071463465690613e-02 -1.620152592658996582e-02 2.449772655963897705e-01 -6.571534276008605957e-02 -2.694533467292785645e-01 1.938313990831375122e-01 4.367181286215782166e-02 -2.402086406946182251e-01 2.170343846082687378e-01 1.788339465856552124e-01 1.615899801254272461e-01
-2.322873175144195557e-01 -9.311784803867340088e-02 2.315572462975978851e-02 -3.433301746845245361e-01 6.876868009567260742e-02 1.483853757381439209e-01 1.077433899044990540e-01 -1.023053936660289764e-02 -1.050988305360078812e-02 -1.104533299803733826e-01 9.601017087697982788e-02 -3.160840570926666260e-01 -1.469252705574035645e-01 2.117783576250076294e-01 -2.995976991951465607e-02 -4.024674296379089355e-01 -7.793178409337997437e-02 -3.039589822292327881e-01 -3.323144912719726562e-01 -1.354412585496902466e-01 -1.034459918737411499e-01 -1.392927169799804688e-01 2.222273945808410645e-01 9.746804833412170410e-03 1.007178202271461487e-01 8.772852271795272827e-02 8.682336658239364624e-02 1.049252450466156006e-01 -2.105960398912429810e-01 -7.366158068180084229e-02 6.912027299404144287e-02 1.788279563188552856e-01
-2.522208169102668762e-02 -2.317480184137821198e-02 7.807894796133041382e-02 -2.193100303411483765e-01 3.975296393036842346e-02 2.215547412633895874e-01 2.136467397212982178e-01 3.276447653770446777e-01 3.181765601038932800e-02 2.625586465001106262e-02 5.096862092614173889e-02 -1.734234094619750977e-01 4.049744606018066406e-01 6.147180870175361633e-02 -2.844116091728210449e-01 8.399148285388946533e-02 4.290047660470008850e-02 -3.574777022004127502e-02 -5.486040115356445312e-01 -1.413866281509399414e-01 -6.964933127164840698e-02 -1.639988273382186890e-02 3.611434996128082275e-02 -5.159874260425567627e-02 -4.156002029776573181e-02 -9.396234154701232910e-02 -1.929789036512374878e-01 -2.338348478078842163e-01 -4.601353779435157776e-02 6.293424963951110840e-02 8.755517750978469849e-02 3.855719417333602905e-02
-1.443008333444595337e-01 -5.731000006198883057e-02 -1.019633002579212189e-02 -1.404755115509033203e-01 -7.057254761457443237e-02 2.008289247751235962e-01 -3.334087505936622620e-02 1.499619185924530029e-01 2.153197079896926880e-01 -8.183138445019721985e-03 1.156415492296218872e-01 -8.831896632909774780e-02 1.962153613567352295e-01 5.846156738698482513e-03 -2.467037290334701538e-01 -3.490594327449798584e-01 -9.528386592864990234e-02 -2.728738784790039062e-01 -2.330388575792312622e-01 -9.692624956369400024e-02 -2.675227522850036621e-01 -1.632576137781143188e-01 -9.484441578388214111e-02 3.048067986965179443e-01 -1.584175080060958862e-01 2.706086337566375732e-01 2.006371505558490753e-02 -4.515569284558296204e-02 -2.922771275043487549e-01 1.820616424083709717e-01 -1.496628224849700928e-01 9.590001404285430908e-02
-2.300153374671936035e-01 -7.571753114461898804e-02 1.540248394012451172e-01 -2.718943357467651367e-01 6.429265439510345459e-02 -5.467808246612548828e-02 1.905279234051704407e-02 -9.955835342407226562e-02 1.015585139393806458e-01 2.918886542320251465e-01 -1.198260206729173660e-02 -4.882915914058685303e-01 3.765320181846618652e-01 6.910499930381774902e-02 -1.570710539817810059e-01 -1.776989400386810303e-01 3.056214749813079834e-01 -7.415950298309326172e-02 -6.306955218315124512e-02 7.845862209796905518e-02 -1.552909910678863525e-01 1.469570100307464600e-01 -6.697115954011678696e-03 -1.361306309700012207e-01 1.232575029134750366e-01 8.337970077991485596e-02 -1.249317601323127747e-01 -1.507552862167358398e-01 4.007130116224288940e-02 9.077464044094085693e-02 1.045729368925094604e-01 -1.866537332534790039e-01
-1.228847131133079529e-01 -1.866095513105392456e-01 2.634741961956024170e-01 1.874007098376750946e-02 -9.870298951864242554e-02 4.703018069267272949e-02 4.272227585315704346e-01 -1.347998380661010742e-01 -6.180524942465126514e-04 -1.496800631284713745e-01 1.420456767082214355e-01 -2.234440743923187256e-01 2.709512114524841309e-01 -8.651271462440490723e-02 1.628871262073516846e-02 7.014547474682331085e-03 -1.875500380992889404e-01 -1.119703575968742371e-01 -2.123114466667175293e-01 -5.674492940306663513e-02 -1.948220729827880859e-01 -7.239580154418945312e-02 5.528859794139862061e-02 3.237963020801544189e-01 -3.368500247597694397e-02 -1.504407227039337158e-01 -9.670149534940719604e-02 1.625347584486007690e-01 -2.824980616569519043e-01 1.285763680934906006e-01 1.676103621721267700e-01 2.507337033748626709e-01
-1.754774898290634155e-02 9.258253127336502075e-02 3.390588164329528809e-01 1.290642619132995605e-01 2.596196830272674561e-01 1.853695958852767944e-01 7.222791016101837158e-02 -6.414523720741271973e-02 3.945634886622428894e-02 -2.936389669775962830e-02 -1.658769845962524414e-01 -3.663727939128875732e-01 2.538390159606933594e-01 6.735725700855255127e-02 -2.937257885932922363e-01 -1.886428296566009521e-01 2.481791675090789795e-01 -1.437274664640426636e-01 4.777811840176582336e-02 9.886426851153373718e-03 -3.148264288902282715e-01 -7.271897979080677032e-03 1.231837198138237000e-01 -9.767539054155349731e-02 -3.491749465465545654e-01 -1.029360219836235046e-01 9.437741339206695557e-02 1.129968240857124329e-01 -9.369579702615737915e-02 5.555206537246704102e-02 1.372329443693161011e-01 2.097521675750613213e-03
-3.092707097530364990e-01 -9.632056206464767456e-02 -1.872489415109157562e-02 1.646200418472290039e-01 -1.284503340721130371e-01 2.635851800441741943e-01 4.389954209327697754e-01 -5.629222095012664795e-02 -2.720647454261779785e-01 -4.979617893695831299e-02 2.576049417257308960e-02 -1.761147826910018921e-01 2.063679695129394531e-01 9.567198902368545532e-02 -1.749950498342514038e-01 -1.333122402429580688e-01 -3.006671369075775146e-01 -2.707409858703613281e-01 -1.274915486574172974e-01 -4.646063968539237976e-02 -3.749973699450492859e-02 -1.550599634647369385e-01 -4.172445461153984070e-02 -5.168145149946212769e-02 -5.155560001730918884e-02 -1.239849701523780823e-01 1.006228849291801453e-01 1.172591298818588257e-01 -2.469268292188644409e-01 2.180309891700744629e-01 -6.366565078496932983e-02 1.048879399895668030e-01
-2.495401771739125252e-03 1.643768697977066040e-01 3.577369749546051025e-01 -3.124148547649383545e-01 -9.607236087322235107e-02 1.329834014177322388e-01 1.445493251085281372e-01 -2.131123989820480347e-01 9.752965718507766724e-02 -2.188560068607330322e-01 -1.310397237539291382e-01 -1.144248843193054199e-01 2.795491814613342285e-01 2.137209028005599976e-01 -3.456388134509325027e-03 -1.495708227157592773e-01 4.679088667035102844e-02 -2.423441410064697266e-01 -3.509968891739845276e-02 -8.481941372156143188e-02 -4.016079753637313843e-02 3.170098066329956055e-01 -9.563776850700378418e-02 2.742566466331481934e-01 -6.750894337892532349e-02 -2.311988323926925659e-01 1.051156818866729736e-01 1.725623197853565216e-02 -7.425913214683532715e-02 1.313419938087463379e-01 2.166382074356079102e-01 -1.594200134277343750e-01
-1.920522600412368774e-01 -4.892935231328010559e-02 1.348689347505569458e-01 -8.466338366270065308e-02 5.191679671406745911e-02 2.038279324769973755e-01 9.280619770288467407e-02 1.355486810207366943e-01 -1.350497752428054810e-01 2.775993570685386658e-02 -2.117498517036437988e-01 8.335235714912414551e-02 2.153116315603256226e-01 -2.694112956523895264e-01 -2.235615104436874390e-01 -1.449663788080215454e-01 -2.674973607063293457e-01 -3.754599392414093018e-01 -2.582811713218688965e-01 1.263421922922134399e-01 -1.603429764509201050e-01 -2.901566624641418457e-01 -1.583641618490219116e-01 1.069156229496002197e-01 -9.108900278806686401e-02 -2.273665070533752441e-01 -4.071265459060668945e-02 1.656415313482284546e-02 -1.218999102711677551e-01 2.773211598396301270e-01 -6.763632595539093018e-02 -5.943323299288749695e-02
7.785185426473617554e-02 1.745508909225463867e-01 2.361048907041549683e-01 -5.528587847948074341e-02 2.352053821086883545e-01 5.534633249044418335e-02 -5.602465569972991943e-02 5.918073654174804688e-02 -9.024209342896938324e-03 -8.742661029100418091e-02 2.392123825848102570e-02 -2.689698636531829834e-01 5.598574280738830566e-01 4.997406899929046631e-02 -9.967318922281265259e-02 -9.555568546056747437e-02 3.032721281051635742e-01 -3.415561914443969727e-01 -1.649114340543746948e-01 1.109855398535728455e-01 -1.618919670581817627e-01 -1.197877302765846252e-01 -1.211155429482460022e-01 -1.301048845052719116e-01 1.933041960000991821e-01 1.589303165674209595e-01 -2.049551904201507568e-02 1.141810342669487000e-01 -1.092115789651870728e-01 9.548837691545486450e-02 7.408197969198226929e-02 -3.285364061594009399e-02
-2.391585409641265869e-01 -2.985450252890586853e-02 5.362686514854431152e-02 4.486673325300216675e-02 -1.794003248214721680e-01 3.876072466373443604e-01 1.966193914413452148e-01 -6.139657273888587952e-02 -1.509862244129180908e-01 4.933426901698112488e-02 -1.479283869266510010e-01 -8.225468546152114868e-02 -8.605540730059146881e-03 2.060157246887683868e-02 -9.118570387363433838e-02 -2.637363672256469727e-01 1.890445351600646973e-01 -1.569711230695247650e-02 -3.470696806907653809e-01 6.997374817728996277e-03 -1.932557970285415649e-01 4.778934642672538757e-02 -2.134729772806167603e-01 -1.039556413888931274e-01 3.091290406882762909e-02 1.288174986839294434e-01 -2.910004556179046631e-01 -2.394911050796508789e-01 -5.560956895351409912e-02 4.043563604354858398e-01 1.456817891448736191e-02 3.202746435999870300e-02
-1.609228998422622681e-01 2.237176448106765747e-01 9.927533566951751709e-02 -6.152324005961418152e-02 -1.967626214027404785e-01 2.331544160842895508e-01 3.351773023605346680e-01 1.467131376266479492e-01 7.380515336990356445e-02 1.339216381311416626e-01 1.183391436934471130e-01 5.595017224550247192e-03 1.164944320917129517e-01 4.228638410568237305e-01 -9.688530117273330688e-02 4.926427453756332397e-02 -4.393946751952171326e-02 -2.208234667778015137e-01 -3.566801548004150391e-01 3.341022431850433350e-01 -2.018184661865234375e-01 1.382784396409988403e-01 -1.288740616291761398e-02 2.165359109640121460e-01 2.900980040431022644e-02 -4.770419746637344360e-02 -7.918401062488555908e-02 4.049797076731920242e-03 3.754104673862457275e-02 1.259190142154693604e-01 -9.273834526538848877e-03 -1.365777701139450073e-01
-1.664070934057235718e-01 8.010791987180709839e-02 1.062319725751876831e-01 -4.019913375377655029e-01 -1.478276848793029785e-01 -1.190721020102500916e-01 3.077085912227630615e-01 1.168864443898200989e-01 8.005594462156295776e-02 -6.125586107373237610e-02 1.232674196362495422e-01 -1.061260700225830078e-01 2.017597556114196777e-01 -8.405090868473052979e-02 -6.773655861616134644e-02 -1.879925131797790527e-01 -1.855699867010116577e-01 -2.249866276979446411e-01 -4.322032332420349121e-01 1.476294100284576416e-01 -1.967202574014663696e-01 -1.090264171361923218e-01 9.573405981063842773e-02 2.430153079330921173e-02 1.724014990031719208e-02 1.013562977313995361e-01 -7.255914062261581421e-02 -2.525233030319213867e-01 -2.737461328506469727e-01 8.821083232760429382e-03 -1.253091841936111450e-01 -5.126838223077356815e-04
-6.899734586477279663e-02 1.187393069267272949e-01 1.988653242588043213e-01 -3.310849666595458984e-01 -8.756104856729507446e-02 2.561184763908386230e-01 -5.734116770327091217e-03 2.432083524763584137e-02 -3.186220824718475342e-01 5.080529022961854935e-03 2.713033184409141541e-02 -1.541163921356201172e-01 -1.337261497974395752e-01 2.640186250209808350e-01 1.686923503875732422e-01 -1.728603839874267578e-01 6.211789697408676147e-02 -1.970754563808441162e-01 -1.622257381677627563e-01 9.232120215892791748e-02 -3.458999395370483398e-01 -8.597428910434246063e-03 -1.617094874382019043e-02 1.795580387115478516e-01 1.347137093544006348e-01 -2.300612479448318481e-01 -1.157556921243667603e-01 1.997670531272888184e-01 -2.181080579757690430e-01 1.804348379373550415e-01 1.945147961378097534e-01 -1.184083968400955200e-01
-1.242077052593231201e-01 -4.218457639217376709e-02 2.277526706457138062e-01 -1.323403120040893555e-01 -1.451046112924814224e-02 1.307604834437370300e-02 -2.228669822216033936e-02 1.918482184410095215e-01 -1.149121895432472229e-01 -1.159656494855880737e-01 3.332113102078437805e-02 -6.710814684629440308e-02 3.140253126621246338e-01 -1.739181578159332275e-01 -3.366019129753112793e-01 2.529262304306030273e-01 2.591213583946228027e-01 6.953769177198410034e-02 -4.378132522106170654e-01 5.816473811864852905e-02 -1.996694803237915039e-01 -9.825037419795989990e-02 -1.296215355396270752e-01 9.908546507358551025e-02 -6.260799616575241089e-02 -8.922798931598663330e-02 9.162008762359619141e-02 4.328871145844459534e-02 -1.409057974815368652e-01 1.771947741508483887e-01 2.767892479896545410e-01 2.100649327039718628e-01
-2.517266273498535156e-01 2.833482921123504639e-01 2.288963496685028076e-01 -1.369829475879669189e-01 -7.851510494947433472e-02 2.275320738554000854e-01 -2.804250083863735199e-02 1.005560066550970078e-02 -8.379615098237991333e-02 -4.144620522856712341e-02 4.015218000859022141e-03 -2.284856885671615601e-01 -1.800911128520965576e-02 2.387357875704765320e-02 2.104797512292861938e-01 -1.755943894386291504e-01 6.817356217652559280e-03 -5.682454109191894531e-01 -2.662321031093597412e-01 1.666639447212219238e-01 -8.420814760029315948e-03 8.329519629478454590e-02 1.642013192176818848e-01 1.149102300405502319e-01 1.159923449158668518e-01 -3.110772930085659027e-03 1.610002815723419189e-01 -7.709156721830368042e-02 -2.335083037614822388e-01 9.105926007032394409e-02 -5.689859762787818909e-02 -9.597381204366683960e-02
-2.035868614912033081e-01 -8.900777250528335571e-02 1.950487494468688965e-01 -1.870521306991577148e-01 -5.520033836364746094e-02 2.566081881523132324e-01 3.094252347946166992e-01 7.449085265398025513e-02 1.057386863976716995e-02 3.045805357396602631e-02 -1.244488656520843506e-01 -8.248673379421234131e-02 1.703082621097564697e-01 -1.044072806835174561e-01 3.758632391691207886e-02 5.965573713183403015e-02 3.478489518165588379e-01 -9.734743274748325348e-03 -2.809432744979858398e-01 2.599882148206233978e-02 -4.824174344539642334e-01 2.431067079305648804e-01 -7.376673072576522827e-02 -3.735663741827011108e-02 1.177564561367034912e-01 -1.506795734167098999e-01 -6.874787062406539917e-02 -1.441895663738250732e-01 1.534836888313293457e-01 -6.413923203945159912e-02 -1.828351169824600220e-01 1.290364861488342285e-01
-1.922201663255691528e-01 5.617006495594978333e-02 5.629260465502738953e-02 5.696704983711242676e-02 -1.505519598722457886e-01 2.088705152273178101e-01 1.950024217367172241e-01 -1.341424435377120972e-01 -1.063102409243583679e-01 -7.328454405069351196e-03 -2.346349507570266724e-01 -2.618567943572998047e-01 2.310610413551330566e-01 2.793354168534278870e-02 1.586345955729484558e-02 4.273489490151405334e-02 1.111758649349212646e-01 -1.557384133338928223e-01 -3.699032664299011230e-01 1.905939728021621704e-01 -1.963830925524234772e-02 -1.653413325548171997e-01 1.129733398556709290e-01 2.251186817884445190e-01 4.024343937635421753e-02 -1.754345744848251343e-01 2.772686183452606201e-01 -1.474277582019567490e-02 2.386489361524581909e-01 1.329306513071060181e-01 -2.425556778907775879e-01 3.099366128444671631e-01
-3.072648644447326660e-01 2.071412205696105957e-01 2.189508229494094849e-01 3.153166919946670532e-02 5.007822066545486450e-02 1.812167167663574219e-01 7.625211775302886963e-02 5.903456732630729675e-02 -1.299031674861907959e-01 -7.227248698472976685e-02 -2.519754767417907715e-01 -1.881972998380661011e-01 4.595206379890441895e-01 -1.306952685117721558e-01 -1.096862256526947021e-01 -8.163414895534515381e-02 2.674989104270935059e-01 -3.581532537937164307e-01 -7.065664976835250854e-02 -1.448405981063842773e-01 -1.213219687342643738e-01 5.499009042978286743e-02 5.724021047353744507e-02 -1.166913881897926331e-01 -9.580317139625549316e-02 -1.195424124598503113e-01 -2.996256761252880096e-02 5.822440236806869507e-02 -1.848183274269104004e-01 -8.596912026405334473e-02 2.592938542366027832e-01 -6.466379016637802124e-02
-7.516953349113464355e-02 1.927433907985687256e-01 1.367612034082412720e-01 1.909468024969100952e-01 -1.894895173609256744e-02 2.981864511966705322e-01 2.588527500629425049e-01 -7.697600871324539185e-02 -1.552193760871887207e-01 1.181378364562988281e-01 3.740297630429267883e-02 -7.100018858909606934e-02 1.485032290220260620e-01 1.924055367708206177e-01 4.876736551523208618e-02 -5.867278203368186951e-02 2.623006701469421387e-01 -2.170597612857818604e-01 -3.153813481330871582e-01 2.215292006731033325e-01 -2.739783227443695068e-01 1.841723173856735229e-01 4.739065095782279968e-02 2.425150275230407715e-01 2.078131958842277527e-02 -1.373569965362548828e-01 1.429918408393859863e-01 -2.148126997053623199e-02 -2.552969455718994141e-01 4.466828331351280212e-02 -2.975667715072631836e-01 4.770709201693534851e-03
-3.370709419250488281e-01 6.442764401435852051e-02 2.267035990953445435e-01 1.700910553336143494e-02 -9.445685148239135742e-02 1.860148459672927856e-01 -2.292294055223464966e-02 2.364337742328643799e-01 -2.789115309715270996e-01 -4.276977106928825378e-02 -2.557094693183898926e-01 -3.646466732025146484e-01 8.684219419956207275e-02 1.709280014038085938e-01 -2.060246020555496216e-01 7.511169463396072388e-02 2.506134659051895142e-02 -2.037497758865356445e-01 -9.102347493171691895e-02 -1.752054095268249512e-01 -2.198389321565628052e-01 -7.208636403083801270e-02 -3.450442552566528320e-01 1.334238499402999878e-01 -1.267696917057037354e-01 -1.146034300327301025e-01 9.678740054368972778e-02 1.284254789352416992e-01 -8.888386189937591553e-02 -1.624386906623840332e-01 -4.151578526943922043e-03 8.307036757469177246e-02
-2.343816459178924561e-01 -2.009856998920440674e-01 1.562099456787109375e-01 -1.215210780501365662e-01 -1.267108768224716187e-01 8.557179942727088928e-03 8.600911498069763184e-02 9.655325114727020264e-02 2.722207903861999512e-01 2.667238749563694000e-02 8.350647240877151489e-02 -1.964527517557144165e-01 8.320946246385574341e-02 -1.945566036738455296e-03 -1.941221058368682861e-01 -1.181230880320072174e-02 -2.046217918395996094e-01 -1.035859435796737671e-01 -3.173128366470336914e-01 4.373229444026947021e-01 7.731327787041664124e-03 -2.930950559675693512e-02 -2.563063502311706543e-01 2.123185060918331146e-02 -2.263469845056533813e-01 7.746478915214538574e-02 2.155156284570693970e-01 1.949618160724639893e-01 -3.021234571933746338e-01 1.175676807761192322e-01 5.185141786932945251e-02 -8.023402094841003418e-02
-1.810819506645202637e-01 3.600076586008071899e-02 2.106661647558212280e-01 -9.554828703403472900e-02 -1.470969319343566895e-01 3.876854181289672852e-01 2.363992184400558472e-01 -1.344769597053527832e-01 8.319596946239471436e-02 -1.657520383596420288e-01 -9.488619863986968994e-02 -1.079676821827888489e-01 1.244269236922264099e-01 -3.932973742485046387e-02 1.410392671823501587e-01 -2.404856830835342407e-01 1.265024840831756592e-01 -2.328281253576278687e-01 -2.481323778629302979e-01 -1.274535059928894043e-01 -5.802252329885959625e-03 -4.995775595307350159e-02 1.418778449296951294e-01 5.992701277136802673e-02 -1.300882846117019653e-01 -1.666506230831146240e-01 2.952235639095306396e-01 -1.219511032104492188e-01 1.299045234918594360e-01 3.687859475612640381e-01 -1.395329535007476807e-01 1.527721285820007324e-01
-3.111698478460311890e-02 2.832563519477844238e-01 1.648768186569213867e-01 -5.387311801314353943e-03 -3.080379962921142578e-01 4.017471969127655029e-01 2.574700415134429932e-01 7.110950350761413574e-02 -5.912401154637336731e-02 -1.425780057907104492e-01 7.941960543394088745e-02 -1.568590253591537476e-01 1.310832649469375610e-01 -1.423123776912689209e-01 -1.447567194700241089e-01 -3.740705177187919617e-02 1.444046795368194580e-01 -5.672482773661613464e-02 -9.661348164081573486e-02 2.331287562847137451e-01 -2.490709424018859863e-01 -8.543550223112106323e-02 3.175244852900505066e-02 -2.558358572423458099e-02 -1.977591365575790405e-01 3.299616575241088867e-01 -1.223658770322799683e-01 1.289385855197906494e-01 -1.247328892350196838e-01 2.675185799598693848e-01 1.500571966171264648e-01 3.804584592580795288e-02
-2.316469699144363403e-01 -1.077795177698135376e-01 1.242207884788513184e-01 8.797460049390792847e-02 -3.803332149982452393e-02 -1.213390529155731201e-01 3.273387253284454346e-01 -6.129198521375656128e-02 -6.032707169651985168e-02 -1.430398970842361450e-01 -1.302432864904403687e-01 -1.174227148294448853e-01 -3.759919106960296631e-02 2.048682793974876404e-02 -1.000379547476768494e-01 -1.510388851165771484e-01 -3.187626004219055176e-01 -2.064743638038635254e-01 -2.942963838577270508e-01 2.021418511867523193e-01 -3.692403733730316162e-01 -6.461278349161148071e-02 -8.747904002666473389e-02 7.651428878307342529e-02 3.112820088863372803e-01 -3.810038790106773376e-02 4.805679991841316223e-02 4.539599269628524780e-02 -2.836515009403228760e-01 2.835559546947479248e-01 -5.210563540458679199e-02 -5.424368754029273987e-02
-3.445996344089508057e-01 -3.575380146503448486e-01 1.177012547850608826e-01 -1.142489910125732422e-01 -5.453888326883316040e-02 1.534487009048461914e-01 1.146362498402595520e-01 -1.253132335841655731e-02 8.205955475568771362e-02 -1.447380036115646362e-01 5.321866646409034729e-02 -3.103071451187133789e-01 1.152095124125480652e-01 5.817642807960510254e-02 -1.433310359716415405e-01 6.037204060703516006e-03 -2.002816945314407349e-01 1.087203174829483032e-01 -2.094752192497253418e-01 3.504706323146820068e-01 -8.749298751354217529e-02 -1.374360322952270508e-01 -1.353253424167633057e-01 -1.625126153230667114e-01 -2.117101997137069702e-01 9.179855883121490479e-02 1.860314011573791504e-01 1.120352074503898621e-01 -2.706777453422546387e-01 1.548075079917907715e-01 1.522783786058425903e-01 -1.091350466012954712e-01
-1.889628022909164429e-01 1.362732239067554474e-02 5.058863759040832520e-02 -9.140536934137344360e-02 -2.551119029521942139e-01 4.231679737567901611e-01 1.592720299959182739e-01 -1.263195872306823730e-01 -1.411765068769454956e-01 -1.629209145903587341e-02 -5.954318493604660034e-02 -1.195878684520721436e-01 2.095634341239929199e-01 1.682591587305068970e-01 -1.305137872695922852e-01 -6.448749452829360962e-02 1.674273610115051270e-01 -2.175108939409255981e-01 -2.229062169790267944e-01 -2.579789794981479645e-02 3.099820762872695923e-02 9.910545498132705688e-02 -1.422156989574432373e-01 -2.434173673391342163e-01 -8.629833906888961792e-02 1.418916881084442139e-01 -2.420802861452102661e-01 -2.235463410615921021e-01 -2.747503817081451416e-01 3.138171136379241943e-01 -2.308178879320621490e-02 -9.817545115947723389e-02
-9.819258004426956177e-02 -1.875418573617935181e-01 2.846026122570037842e-01 -7.276013493537902832e-02 1.505922824144363403e-01 2.936232388019561768e-01 -2.011961117386817932e-02 -1.786148697137832642e-01 -2.289893329143524170e-01 -1.440735757350921631e-01 -1.240055337548255920e-01 -3.044322431087493896e-01 5.963256955146789551e-02 5.876228585839271545e-02 5.392564460635185242e-02 1.921207085251808167e-02 -2.199169695377349854e-01 -1.790939569473266602e-01 -2.234962880611419678e-01 -4.173611104488372803e-02 -6.421126425266265869e-02 1.180357038974761963e-01 -2.093158513307571411e-01 1.457690000534057617e-01 -6.207980588078498840e-02 1.813121885061264038e-01 2.550429105758666992e-01 -1.225627809762954712e-01 -3.519028723239898682e-01 2.669926285743713379e-01 9.343809634447097778e-02 -1.616383902728557587e-02
-1.629603803157806396e-01 -3.759259283542633057e-01 6.175635755062103271e-02 1.673503518104553223e-01 -7.485612481832504272e-02 3.203360736370086670e-02 1.896519958972930908e-01 -1.500934064388275146e-01 1.727169305086135864e-01 3.686197102069854736e-02 3.379434943199157715e-01 -2.246492505073547363e-01 2.818285226821899414e-01 1.630490124225616455e-01 -2.586683630943298340e-01 -7.901784032583236694e-02 -1.611799448728561401e-01 -1.474924683570861816e-01 -7.003176212310791016e-02 6.310217827558517456e-02 -3.001010119915008545e-01 -1.288411766290664673e-01 1.146133709698915482e-02 1.457385271787643433e-01 -1.954044587910175323e-02 -4.973727092146873474e-02 -5.345847457647323608e-02 1.946170479059219360e-01 -2.135204523801803589e-01 7.223459333181381226e-02 2.773070037364959717e-01 6.481774151325225830e-02
-7.812263816595077515e-02 -1.492905616760253906e-01 1.182515546679496765e-01 -1.659205853939056396e-01 -1.250507384538650513e-01 -1.437225751578807831e-02 4.445074498653411865e-02 1.400308459997177124e-01 8.084344677627086639e-03 2.170165330171585083e-01 -8.229703456163406372e-02 -3.464045822620391846e-01 2.081089466810226440e-01 -1.522169858217239380e-01 -8.410117030143737793e-02 1.041057482361793518e-01 2.864751219749450684e-01 -4.236212670803070068e-01 -2.570340335369110107e-01 2.317333817481994629e-01 -2.343905121088027954e-01 -1.750536561012268066e-01 3.520151227712631226e-02 -1.485046744346618652e-01 1.098236665129661560e-01 2.725834250450134277e-01 -4.366838932037353516e-02 -3.984044119715690613e-02 -5.756958201527595520e-02 -7.317934796446934342e-05 1.400059163570404053e-01 1.772233396768569946e-01
-3.671336472034454346e-01 -9.274735301733016968e-02 4.393624886870384216e-02 1.984461545944213867e-01 1.355802863836288452e-01 3.198823332786560059e-01 3.481646478176116943e-01 -2.466243691742420197e-02 1.368926912546157837e-01 -2.102353423833847046e-02 1.965167522430419922e-01 -1.490037143230438232e-01 1.423768233507871628e-02 3.076283335685729980e-01 -1.733138114213943481e-01 -1.710049211978912354e-01 2.403957098722457886e-01 -1.088421195745468140e-01 -2.965026497840881348e-01 -3.863987699151039124e-02 -6.099194753915071487e-03 3.967591375112533569e-02 -2.073417305946350098e-01 -9.598128497600555420e-03 -6.625205278396606445e-02 1.898376792669296265e-01 -2.795112133026123047e-02 -1.343908067792654037e-02 -8.584530092775821686e-03 2.872512638568878174e-01 -9.039630740880966187e-02 -5.253104120492935181e-02
-4.513189792633056641e-01 -3.182841837406158447e-01 4.999712109565734863e-02 1.316376179456710815e-01 -1.824840456247329712e-01 1.409147977828979492e-01 4.094760417938232422e-01 -1.858376711606979370e-02 -1.894420944154262543e-02 -1.247492246329784393e-02 1.177762001752853394e-01 -1.339585334062576294e-01 2.106211930513381958e-01 -1.359643638134002686e-01 -4.304058849811553955e-02 -1.076662689447402954e-01 2.686327509582042694e-02 -1.805540025234222412e-01 -4.216397181153297424e-02 1.130809485912322998e-01 -3.133787214756011963e-01 7.646422833204269409e-02 -2.530583739280700684e-01 1.077704355120658875e-01 -2.432777173817157745e-02 -8.442759513854980469e-02 1.718793958425521851e-01 3.486469388008117676e-02 -8.959866315126419067e-02 1.161994412541389465e-01 1.840582042932510376e-01 -1.546096801757812500e-01
1.497365417890250683e-03 1.244405359029769897e-01 1.143606975674629211e-01 -8.804242312908172607e-02 -7.757810410112142563e-03 1.475171446800231934e-01 4.227302968502044678e-01 -1.244086772203445435e-01 -5.727379117161035538e-03 -1.344714164733886719e-01 -1.550614982843399048e-01 -2.510113120079040527e-01 -4.940377548336982727e-02 -4.249749332666397095e-02 -2.805873751640319824e-01 -1.815121434628963470e-02 2.986018061637878418e-01 1.314346343278884888e-01 -2.269487977027893066e-01 -9.671264886856079102e-02 -3.631838262081146240e-01 1.534464061260223389e-01 -1.763564646244049072e-01 1.596808284521102905e-01 9.923756122589111328e-02 7.285688072443008423e-02 1.841921359300613403e-01 1.954647600650787354e-01 -2.600516676902770996e-01 -5.273869633674621582e-02 -5.342893302440643311e-03 -1.487936228513717651e-01
-4.113487601280212402e-01 -9.973402321338653564e-02 -1.375763118267059326e-01 3.739900887012481689e-02 -1.929135024547576904e-01 2.598809003829956055e-01 3.905925154685974121e-01 -3.703234344720840454e-02 -2.824895977973937988e-01 5.015172809362411499e-02 -3.344635292887687683e-02 -1.350129991769790649e-01 3.142791986465454102e-01 -4.741592332720756531e-03 -6.565242260694503784e-02 -2.487737983465194702e-01 1.869298070669174194e-01 1.403279006481170654e-01 -2.112706750631332397e-01 1.585847586393356323e-01 -1.515658795833587646e-01 1.837990581989288330e-01 -9.269791841506958008e-02 6.998271495103836060e-02 2.144730091094970703e-02 6.688912957906723022e-02 2.374092042446136475e-01 4.333792999386787415e-02 -8.256045728921890259e-02 -6.615744531154632568e-02 7.775529753416776657e-03 -7.799676805734634399e-02
-1.089190915226936340e-01 9.826745837926864624e-02 2.318826764822006226e-01 -2.008344680070877075e-01 3.332355991005897522e-02 -9.313414990901947021e-02 5.635325983166694641e-02 -2.068813592195510864e-01 3.223673254251480103e-02 3.555433750152587891e-01 -7.589270919561386108e-02 -2.904332280158996582e-01 2.631237506866455078e-01 -1.472005099058151245e-01 -7.319787889719009399e-02 -1.719986349344253540e-01 2.218051850795745850e-01 -2.173612862825393677e-01 -3.081758320331573486e-01 9.910164028406143188e-02 -1.128693893551826477e-01 -3.214279115200042725e-01 4.545735567808151245e-02 2.607998065650463104e-02 1.203712541610002518e-02 1.069697141647338867e-01 6.975749880075454712e-02 -1.047367900609970093e-01 2.075949609279632568e-01 1.322718709707260132e-01 2.674577832221984863e-01 -7.499116659164428711e-02
-2.000119984149932861e-01 -3.447306901216506958e-02 -2.105464227497577667e-02 -1.281537860631942749e-01 -4.641785845160484314e-02 2.641659677028656006e-01 1.620312184095382690e-01 -1.397608816623687744e-01 1.581494212150573730e-01 -7.831088453531265259e-02 6.854171305894851685e-02 -2.278241217136383057e-01 2.332843691110610962e-01 2.061146348714828491e-01 -9.975072741508483887e-02 -2.039894647896289825e-02 1.899002641439437866e-01 -1.366877704858779907e-01 -1.239032074809074402e-01 3.035536408424377441e-01 -9.966900199651718140e-02 -4.014443457126617432e-01 1.147268861532211304e-01 7.487962394952774048e-02 -5.962806195020675659e-02 -1.577240377664566040e-01 1.801973879337310791e-01 -1.996770054101943970e-01 2.780627608299255371e-01 4.034814983606338501e-02 3.084244132041931152e-01 -4.741159826517105103e-02
-1.528824269771575928e-01 -2.606453895568847656e-01 3.426120281219482422e-01 -4.504703357815742493e-02 -2.018509656190872192e-01 2.858601808547973633e-01 1.346217840909957886e-01 -1.638812869787216187e-01 1.532133435830473900e-03 -1.100805401802062988e-01 -1.083662137389183044e-01 -1.554428488016128540e-01 -1.395128220319747925e-01 7.716333959251642227e-03 -3.247824013233184814e-01 -1.214670538902282715e-01 5.004883185029029846e-02 1.663903295993804932e-01 -4.942616075277328491e-02 1.332031637430191040e-01 -3.983045220375061035e-01 -2.506702952086925507e-02 -9.425917267799377441e-02 4.829540848731994629e-02 -2.164707481861114502e-01 1.214587315917015076e-01 -2.158129587769508362e-02 1.087550073862075806e-01 -3.153272867202758789e-01 -1.824298650026321411e-01 -7.885090261697769165e-02 1.866294443607330322e-02
-4.396322369575500488e-01 4.590461775660514832e-02 4.583098590373992920e-01 -1.442796587944030762e-01 -1.944125741720199585e-01 1.620752662420272827e-01 1.244477853178977966e-01 -1.795014142990112305e-01 -1.360914856195449829e-01 -2.103906720876693726e-01 -1.679761335253715515e-02 -1.893727481365203857e-01 1.081151664257049561e-01 -6.362462043762207031e-02 1.346417069435119629e-01 -8.556270599365234375e-02 5.266552790999412537e-02 -1.009888499975204468e-01 6.636451184749603271e-02 6.885307282209396362e-02 -8.444834500551223755e-02 -1.611736416816711426e-02 -3.525037765502929688e-01 -5.958559364080429077e-02 -4.503752663731575012e-02 -3.519366085529327393e-01 1.634545996785163879e-02 -9.013877063989639282e-02 -8.747363090515136719e-02 -6.254317611455917358e-02 -2.846064791083335876e-02 1.337619274854660034e-01
-6.200989708304405212e-02 5.831679329276084900e-02 4.610740542411804199e-01 1.005324348807334900e-01 1.116127595305442810e-01 -1.113351210951805115e-01 1.323084384202957153e-01 3.730797022581100464e-02 9.275826625525951385e-03 -2.167259007692337036e-01 -1.085437834262847900e-01 -3.097251057624816895e-01 3.144869506359100342e-01 9.758594632148742676e-02 -1.874262541532516479e-01 -3.371297940611839294e-02 1.856543868780136108e-01 8.221887797117233276e-02 -2.404012829065322876e-01 1.029684171080589294e-01 -2.714905440807342529e-01 3.013245165348052979e-01 -1.870881617069244385e-01 8.548825979232788086e-02 -1.001239418983459473e-01 -2.828023433685302734e-01 8.402528613805770874e-02 5.747270956635475159e-02 -6.637524813413619995e-02 -6.412714719772338867e-03 5.708236619830131531e-02 -4.840055480599403381e-02
-2.364145666360855103e-01 -1.287057846784591675e-01 7.799134403467178345e-02 -7.917681336402893066e-02 -1.461970061063766479e-01 -7.357111573219299316e-02 4.488843083381652832e-01 -6.723932176828384399e-02 -1.775136739015579224e-01 4.475996270775794983e-02 -1.833362132310867310e-01 -1.562454402446746826e-01 -9.846059978008270264e-02 8.189846575260162354e-02 -1.382909268140792847e-01 -1.839237511157989502e-01 -2.428914904594421387e-01 -2.225572615861892700e-01 -1.501215845346450806e-01 8.772617578506469727e-02 -2.321237623691558838e-01 -1.397451311349868774e-01 -3.806972131133079529e-02 1.608366332948207855e-02 -5.205355212092399597e-02 -1.635009497404098511e-01 -1.415295619517564774e-02 -1.591903716325759888e-01 -3.649859726428985596e-01 2.805804312229156494e-01 1.843441426753997803e-01 8.190115541219711304e-02
-2.364526391029357910e-01 2.207125723361968994e-01 -2.126767672598361969e-02 -4.339405894279479980e-01 1.038357615470886230e-01 1.831309050321578979e-01 2.614748775959014893e-01 1.915029995143413544e-02 -6.410150974988937378e-02 -2.503743171691894531e-01 -2.249483764171600342e-01 -1.724288761615753174e-01 1.958601623773574829e-01 -7.698034495115280151e-02 2.864779159426689148e-02 4.307456687092781067e-02 1.980981528759002686e-01 -2.610272727906703949e-02 -2.354418188333511353e-01 -3.714326322078704834e-01 -2.748214900493621826e-01 2.055960148572921753e-02 7.563702762126922607e-02 3.091339580714702606e-02 7.205132395029067993e-02 3.551598638296127319e-02 1.632418483495712280e-01 1.022428572177886963e-01 -7.910286635160446167e-02 -3.195717930793762207e-02 5.414295941591262817e-02 1.725167185068130493e-01
-3.128956854343414307e-01 -2.376692555844783783e-02 3.632313907146453857e-01 3.297634422779083252e-02 1.503411680459976196e-01 5.858298018574714661e-02 2.335451692342758179e-01 1.157020702958106995e-01 -1.017355471849441528e-01 -2.424763981252908707e-03 1.720716655254364014e-01 -2.895170748233795166e-01 5.946031212806701660e-02 -1.492389589548110962e-01 -1.016253978013992310e-01 -7.992708683013916016e-02 -1.388535350561141968e-01 -2.335660606622695923e-01 -8.148877322673797607e-02 2.249205708503723145e-01 -1.569710224866867065e-01 -2.823083996772766113e-01 -2.189814448356628418e-01 2.490719854831695557e-01 -3.414309024810791016e-02 1.667650341987609863e-01 -1.683532446622848511e-01 1.591407209634780884e-01 1.072356402873992920e-01 2.489253729581832886e-01 -4.385051131248474121e-02 -6.936737895011901855e-02
-2.299765646457672119e-01 5.526578798890113831e-02 1.325648427009582520e-01 4.039600491523742676e-02 9.837447851896286011e-02 7.813800126314163208e-02 -5.924725905060768127e-02 -3.699174616485834122e-03 -2.969724535942077637e-01 -4.264079034328460693e-02 -1.191748026758432388e-02 -2.928435206413269043e-01 3.929412066936492920e-01 -1.045050770044326782e-01 -1.098707690834999084e-01 -1.907661855220794678e-01 2.803404033184051514e-01 -1.239334270358085632e-01 -2.424353957176208496e-01 -1.025084927678108215e-01 -4.567894935607910156e-01 -6.633599847555160522e-02 -1.226165890693664551e-02 -2.063177675008773804e-01 -1.676869392395019531e-01 -1.015551015734672546e-01 3.356982022523880005e-02 1.970274560153484344e-02 -8.835156261920928955e-02 -7.824308425188064575e-02 2.055574357509613037e-01 -2.663470804691314697e-02
-1.654691100120544434e-01 -2.266349345445632935e-01 1.448260098695755005e-01 -6.291268020868301392e-02 1.037707701325416565e-01 2.963528335094451904e-01 4.439459741115570068e-01 -1.403854042291641235e-01 -8.099989593029022217e-02 1.345917731523513794e-01 -7.462227344512939453e-02 -2.319051772356033325e-01 -1.487478315830230713e-01 1.185182705521583557e-01 1.532753705978393555e-01 -6.107020005583763123e-02 -1.664874851703643799e-01 -1.097410023212432861e-01 -1.977954208850860596e-01 1.706536710262298584e-01 -3.097895383834838867e-01 2.675201594829559326e-01 -3.686052933335304260e-02 -1.550593674182891846e-01 -2.426607161760330200e-02 9.845485538244247437e-02 2.153546549379825592e-02 1.229203268885612488e-01 1.854078322649002075e-01 2.407982498407363892e-01 1.195032522082328796e-01 8.537041954696178436e-03
-1.556075960397720337e-01 -1.585426032543182373e-01 6.283183395862579346e-02 -2.844808399677276611e-01 4.740986600518226624e-02 2.391462773084640503e-01 3.601729497313499451e-02 -9.595905989408493042e-02 1.373818963766098022e-01 3.640940412878990173e-02 1.933795399963855743e-02 -2.747225165367126465e-01 7.884944230318069458e-02 2.861334383487701416e-01 -1.611341089010238647e-01 -3.203630745410919189e-01 -1.980882138013839722e-01 -3.304234445095062256e-01 -3.161794245243072510e-01 -5.712453741580247879e-03 -1.468145102262496948e-01 -1.295431554317474365e-01 2.882418334484100342e-01 4.854289069771766663e-02 1.750559210777282715e-01 1.539948880672454834e-01 -2.166790142655372620e-02 8.390326797962188721e-02 -5.960886925458908081e-02 -1.114032417535781860e-02 -8.189243823289871216e-02 1.965931504964828491e-01
-1.728181689977645874e-01 -1.507750749588012695e-01 3.237288892269134521e-01 -3.991807699203491211e-01 1.888765953481197357e-02 2.384212762117385864e-01 1.730312407016754150e-01 -1.632007956504821777e-02 -8.445314317941665649e-02 1.191783249378204346e-01 1.790128499269485474e-01 1.686737388372421265e-01 1.727374494075775146e-01 2.593294084072113037e-01 3.499731421470642090e-02 -5.768124945461750031e-03 -1.189520508050918579e-01 -1.665823906660079956e-01 -2.036380618810653687e-01 1.858720183372497559e-01 -1.625398732721805573e-02 1.254350095987319946e-01 -2.801184654235839844e-01 1.333938688039779663e-01 6.723581999540328979e-02 -1.261049807071685791e-01 1.694838702678680420e-01 7.020232826471328735e-02 -4.765922576189041138e-02 1.549187451601028442e-01 -1.026133447885513306e-01 3.075965046882629395e-01
-1.617019474506378174e-01 -1.277005672454833984e-01 1.443961709737777710e-01 -1.055372506380081177e-01 1.205631345510482788e-01 1.914136558771133423e-01 2.313991039991378784e-01 -1.944971382617950439e-01 -4.508960992097854614e-02 -7.151631265878677368e-02 -2.198403235524892807e-03 -3.302521705627441406e-01 1.574428230524063110e-01 -8.653576672077178955e-02 -1.969433724880218506e-01 1.551860421895980835e-01 -1.952731758356094360e-01 -2.371974736452102661e-01 -2.481422573328018188e-01 -1.020337492227554321e-01 -9.658689610660076141e-03 -5.272974446415901184e-02 1.453067362308502197e-01 -2.370041012763977051e-01 1.240007281303405762e-01 3.090862371027469635e-02 1.861985027790069580e-01 2.661751955747604370e-02 -5.139629244804382324e-01 7.792141288518905640e-02 -1.855885051190853119e-02 -5.310180783271789551e-02
-2.530761361122131348e-01 -1.157098412513732910e-01 3.930917084217071533e-01 2.006216496229171753e-01 -6.510335952043533325e-02 1.680795699357986450e-01 2.314137518405914307e-01 9.532986581325531006e-02 -1.392245739698410034e-01 -1.637670993804931641e-01 -9.877590090036392212e-02 -3.660329580307006836e-01 2.028070203959941864e-02 1.526973545551300049e-01 -2.400007098913192749e-01 2.021585255861282349e-01 -6.432329770177602768e-03 -2.606367766857147217e-01 -1.227924376726150513e-01 -1.963593252003192902e-02 -1.773202568292617798e-01 1.037236750125885010e-01 1.136272447183728218e-03 9.322513639926910400e-02 -1.036228761076927185e-01 1.806463859975337982e-02 7.744125276803970337e-02 2.691513895988464355e-01 -2.097806334495544434e-01 -1.012033298611640930e-01 1.901814341545104980e-01 -7.921972125768661499e-02
-8.176907151937484741e-02 -2.103740125894546509e-01 2.786571085453033447e-01 -3.235747665166854858e-02 -1.958858072757720947e-01 1.418153494596481323e-01 1.831158995628356934e-01 -2.114323526620864868e-01 8.749324083328247070e-02 -1.981779634952545166e-01 -3.785547316074371338e-01 -2.320469617843627930e-01 1.242088675498962402e-01 1.720250546932220459e-01 3.214999288320541382e-02 -9.620918333530426025e-02 -1.564386785030364990e-01 -2.326932847499847412e-01 5.764163285493850708e-02 2.807467877864837646e-01 -2.468600869178771973e-01 8.757741749286651611e-02 7.729130238294601440e-02 1.880184262990951538e-01 -2.033922448754310608e-02 -6.855723261833190918e-02 3.384073451161384583e-02 8.365232497453689575e-02 4.566417634487152100e-02 2.412782013416290283e-01 1.137450709939002991e-01 2.776013612747192383e-01
-2.871823608875274658e-01 -3.147066384553909302e-02 1.731967777013778687e-01 -1.731197088956832886e-01 8.450148627161979675e-03 2.655091881752014160e-01 2.048317342996597290e-01 -4.788170754909515381e-01 -1.148708090186119080e-01 -3.558362275362014771e-02 -1.013095602393150330e-01 -9.179791063070297241e-02 -1.241093948483467102e-01 -2.556700408458709717e-01 -2.902589440345764160e-01 -1.557023674249649048e-01 7.233560830354690552e-02 4.841920733451843262e-02 -1.478193700313568115e-01 -4.350362718105316162e-02 -2.539795637130737305e-01 1.382147520780563354e-01 -9.811519086360931396e-02 2.177993506193161011e-01 -8.892252296209335327e-02 8.987693488597869873e-02 -8.742959797382354736e-02 1.613888740539550781e-01 -1.791619211435317993e-01 2.453279122710227966e-02 9.562151134014129639e-02 1.698601096868515015e-01
-2.306947708129882812e-01 -2.063124999403953552e-02 1.860888451337814331e-01 2.037298865616321564e-02 7.417995482683181763e-02 4.244820773601531982e-01 -6.905304640531539917e-02 1.515175104141235352e-01 1.333371400833129883e-01 -1.921903938055038452e-01 -1.472791433334350586e-01 -2.837381064891815186e-01 6.350675970315933228e-02 -2.572891861200332642e-02 -1.392946541309356689e-01 -9.375918656587600708e-02 2.974863164126873016e-02 -1.559726297855377197e-01 -1.770467311143875122e-01 1.999101489782333374e-01 -1.644759327173233032e-01 -1.366581171751022339e-01 1.324154287576675415e-01 1.139642298221588135e-01 -8.367308229207992554e-02 -1.411010771989822388e-01 1.496324241161346436e-01 -2.585485279560089111e-01 -2.960991859436035156e-01 2.576311528682708740e-01 -2.460796684026718140e-01 -6.760259717702865601e-02
-3.747798502445220947e-02 6.298679858446121216e-02 2.561442852020263672e-01 -1.759895533323287964e-01 1.878595203161239624e-01 5.065231025218963623e-02 2.417033761739730835e-01 3.780809696763753891e-03 -1.388173401355743408e-01 1.674431264400482178e-01 4.896019818261265755e-04 -3.833729624748229980e-01 1.249741539359092712e-01 5.540631711483001709e-03 -8.861401677131652832e-02 -1.730729043483734131e-01 2.290117144584655762e-01 -2.588311433792114258e-01 -3.075812160968780518e-01 7.214327156543731689e-02 4.683969076722860336e-03 -3.278641998767852783e-01 -8.562177419662475586e-02 -1.104630976915359497e-01 9.725258499383926392e-02 2.126504927873611450e-01 -1.091502234339714050e-01 -2.592258155345916748e-01 6.550236046314239502e-02 5.928559228777885437e-02 2.570145428180694580e-01 7.945622317492961884e-03
-2.218267023563385010e-01 -9.343819320201873779e-02 1.666804254055023193e-01 -1.038884520530700684e-01 -2.232578396797180176e-01 9.300814568996429443e-02 3.910370469093322754e-01 1.932447776198387146e-02 -2.180532738566398621e-02 1.370283067226409912e-01 -2.088675461709499359e-02 -4.553250968456268311e-01 1.780549138784408569e-01 1.571143232285976410e-02 -1.730660647153854370e-01 -1.561793684959411621e-01 -3.001886010169982910e-01 -1.048440188169479370e-01 -2.977067045867443085e-02 -3.338369354605674744e-02 -2.196412980556488037e-01 9.678994864225387573e-02 -2.170580476522445679e-01 1.294562034308910370e-02 2.127851545810699463e-01 -9.708734601736068726e-02 1.640214025974273682e-01 1.632886976003646851e-01 1.228520870208740234e-01 8.980344980955123901e-02 5.836896598339080811e-02 -1.886070072650909424e-01
-4.254854321479797363e-01 -8.546748757362365723e-02 1.465589404106140137e-01 -4.267298430204391479e-02 7.094766944646835327e-02 2.722027599811553955e-01 3.120154738426208496e-01 1.168875992298126221e-01 1.469713896512985229e-01 -7.855749875307083130e-02 -2.056903839111328125e-01 -8.688306808471679688e-02 5.831080302596092224e-02 -2.859426140785217285e-01 -2.117342352867126465e-01 3.768575191497802734e-02 1.063311845064163208e-01 -9.997380524873733521e-02 -1.658257097005844116e-01 -3.320730105042457581e-02 -1.658470630645751953e-01 -1.022722497582435608e-01 1.801370978355407715e-01 2.370091825723648071e-01 -4.939271137118339539e-02 -5.966169387102127075e-02 4.753946512937545776e-02 -1.382344514131546021e-01 -2.715149223804473877e-01 8.421068638563156128e-02 2.939077913761138916e-01 1.346014589071273804e-01
-1.073405593633651733e-01 2.133183628320693970e-01 4.519908502697944641e-02 5.408711358904838562e-02 -3.108403086662292480e-01 1.540004909038543701e-01 2.589453458786010742e-01 -1.638630777597427368e-01 -7.306081056594848633e-02 3.840797767043113708e-02 1.233804225921630859e-01 -2.813047766685485840e-01 2.313880771398544312e-01 -1.238127611577510834e-02 -8.694911003112792969e-02 -1.018059700727462769e-01 -8.242718130350112915e-02 -1.510014384984970093e-01 -3.478925824165344238e-01 1.976272314786911011e-01 -2.171424031257629395e-01 -7.442198693752288818e-02 7.137244939804077148e-02 -1.503089368343353271e-01 -1.706657111644744873e-01 9.353037178516387939e-02 -2.492530643939971924e-01 -6.160940509289503098e-03 -8.476692438125610352e-02 3.291381895542144775e-01 -2.312840521335601807e-01 1.089478880167007446e-01
-1.994704753160476685e-01 -4.119699448347091675e-02 4.059129357337951660e-01 -5.474088713526725769e-02 -7.370416820049285889e-02 -7.599990814924240112e-03 1.152192652225494385e-01 -1.737480983138084412e-02 1.550845503807067871e-01 2.308514565229415894e-01 2.129150629043579102e-01 -2.351922988891601562e-01 9.638845175504684448e-02 -1.006941571831703186e-01 -2.557540237903594971e-01 -2.701134979724884033e-01 5.807240307331085205e-02 -1.022098809480667114e-01 3.883380815386772156e-02 1.014337539672851562e-01 -3.689872026443481445e-01 1.955186724662780762e-01 -3.417583107948303223e-01 1.086564660072326660e-01 -4.830773174762725830e-02 -5.271793901920318604e-02 1.818102300167083740e-01 7.425336539745330811e-02 1.165723204612731934e-01 1.832531541585922241e-01 7.836998254060745239e-02 1.014762371778488159e-01
-3.036605715751647949e-01 -6.344552338123321533e-02 3.754115998744964600e-01 1.541773527860641479e-01 -3.921021521091461182e-02 2.346917092800140381e-01 4.265862330794334412e-02 -3.325362503528594971e-02 1.361563354730606079e-01 -1.068380177021026611e-01 -2.894237823784351349e-02 4.422504082322120667e-02 1.199166476726531982e-01 -1.428281217813491821e-01 3.097028099000453949e-02 3.608775734901428223e-01 -7.813648320734500885e-03 -1.234076097607612610e-01 -2.527702152729034424e-01 1.784733235836029053e-01 -5.135039091110229492e-01 3.763931244611740112e-02 6.734292954206466675e-02 -4.279615357518196106e-02 5.377967376261949539e-03 -1.682132631540298462e-01 -1.393576860427856445e-01 -3.012682683765888214e-02 -2.185303270816802979e-01 3.392919525504112244e-02 -2.700502984225749969e-02 2.215587999671697617e-03
-2.865303456783294678e-01 3.733797371387481689e-02 1.961622536182403564e-01 -1.954962313175201416e-02 -7.782758027315139771e-02 6.671060621738433838e-02 2.798009812831878662e-01 9.375584870576858521e-02 4.983555153012275696e-02 2.261743098497390747e-01 -5.960523709654808044e-02 -2.028220295906066895e-01 1.222081482410430908e-01 -8.192459493875503540e-02 -2.830866873264312744e-01 -1.804715991020202637e-01 -2.791469730436801910e-02 -1.534407883882522583e-01 -5.821920558810234070e-02 -1.869648098945617676e-01 -3.092733919620513916e-01 1.444397568702697754e-01 -1.826405823230743408e-01 8.939386904239654541e-02 1.962590403854846954e-02 -2.036100625991821289e-01 1.152663975954055786e-01 2.141664624214172363e-01 1.333185881376266479e-01 4.261800646781921387e-01 1.579060591757297516e-02 -1.618540436029434204e-01
-1.496108323335647583e-01 -5.088089033961296082e-02 -3.536785021424293518e-02 1.648804694414138794e-01 -9.361931681632995605e-02 1.667609512805938721e-01 3.032734394073486328e-01 3.516270220279693604e-02 -2.175124287605285645e-01 -2.481659501791000366e-02 -1.612832397222518921e-01 -2.259601801633834839e-01 7.831074297428131104e-02 2.283573746681213379e-01 -1.017514839768409729e-01 -1.571207046508789062e-01 9.774532914161682129e-02 -1.340739279985427856e-01 -3.704769015312194824e-01 2.757658250629901886e-02 -5.704486742615699768e-03 2.221652772277593613e-03 -3.150953650474548340e-01 -9.882671386003494263e-02 4.693328589200973511e-02 1.654982268810272217e-01 -2.215561717748641968e-01 -1.994656771421432495e-01 -2.390562444925308228e-01 3.705010116100311279e-01 -4.461263492703437805e-02 9.476608037948608398e-02
-4.754151701927185059e-01 -1.693061366677284241e-02 -1.084032729268074036e-01 -2.836501896381378174e-01 1.031543388962745667e-01 1.168952360749244690e-01 3.859192728996276855e-01 -2.299128025770187378e-01 1.000918000936508179e-01 4.017026722431182861e-02 -1.089497357606887817e-01 -2.324607670307159424e-01 7.801151275634765625e-02 7.281562685966491699e-02 -2.596192061901092529e-01 1.880257762968540192e-02 -1.325542181730270386e-01 -1.301808059215545654e-01 -2.365928143262863159e-01 1.515333950519561768e-01 -2.787651866674423218e-02 3.352228179574012756e-02 9.935247898101806641e-02 5.622381344437599182e-02 -6.101741269230842590e-02 -7.882585376501083374e-02 -1.180690005421638489e-01 -2.055367231369018555e-01 -1.948147267103195190e-01 2.221981883049011230e-01 6.721468269824981689e-02 1.111249551177024841e-01
-1.831142008304595947e-01 -1.106080263853073120e-01 1.566677242517471313e-01 1.584250330924987793e-01 -6.646702438592910767e-02 5.797370895743370056e-02 2.800709605216979980e-01 -2.752105705440044403e-02 3.731777966022491455e-01 -1.280197352170944214e-01 -7.012482732534408569e-02 -6.148635596036911011e-02 2.785902023315429688e-01 1.472886353731155396e-01 -1.057742685079574585e-01 1.394936442375183105e-01 3.702246025204658508e-02 -2.008188962936401367e-01 -3.153195977210998535e-01 2.403962463140487671e-01 -4.314992427825927734e-01 1.483068615198135376e-01 9.655506908893585205e-02 1.453304886817932129e-01 1.280219107866287231e-01 -1.095195934176445007e-01 -1.524175703525543213e-01 -3.103264607489109039e-02 -3.458013385534286499e-02 2.157883346080780029e-02 -1.324670910835266113e-01 -1.182401403784751892e-01
-1.445800960063934326e-01 -1.207649856805801392e-01 4.209233522415161133e-01 5.243717879056930542e-02 1.464221812784671783e-02 1.290154159069061279e-01 1.180846393108367920e-01 1.374289244413375854e-01 3.551977127790451050e-02 -5.843932926654815674e-02 5.910212546586990356e-02 -1.651752144098281860e-01 1.518307775259017944e-01 9.978234767913818359e-02 -2.962765991687774658e-01 -1.242808699607849121e-01 1.479645669460296631e-01 8.277414739131927490e-02 -1.045156344771385193e-01 2.523920238018035889e-01 -1.494721472263336182e-01 4.500509053468704224e-02 -2.916538715362548828e-01 2.248828560113906860e-01 -7.366829365491867065e-02 -7.796011865139007568e-02 -2.289595082402229309e-02 3.118187785148620605e-01 4.299026727676391602e-02 1.251868605613708496e-01 3.322766423225402832e-01 2.502984106540679932e-01
-1.620660722255706787e-01 1.899823993444442749e-01 2.134712412953376770e-02 -2.399076372385025024e-01 -2.931864261627197266e-01 3.182553648948669434e-01 2.540982067584991455e-01 -1.045698076486587524e-01 1.525200456380844116e-01 -8.125881105661392212e-02 1.118913441896438599e-01 -3.467338383197784424e-01 2.613062560558319092e-01 -3.731622174382209778e-02 -2.120479196310043335e-01 1.786908656358718872e-01 1.485143303871154785e-01 -6.582275032997131348e-02 -5.936345458030700684e-02 8.930251747369766235e-02 -1.270253807306289673e-01 9.865047177299857140e-04 -4.810915142297744751e-02 -2.924556136131286621e-01 -5.857906490564346313e-02 7.926300913095474243e-02 -1.593748480081558228e-01 1.493987888097763062e-01 -1.514446288347244263e-01 1.831634044647216797e-01 -5.585073307156562805e-02 2.209059894084930420e-01
1.515586674213409424e-02 1.447515040636062622e-01 1.059281080961227417e-01 -2.214524894952774048e-01 8.006741106510162354e-02 2.902834117412567139e-01 1.085726544260978699e-01 9.121824055910110474e-02 -6.122320890426635742e-02 -1.482079625129699707e-01 -1.092853024601936340e-02 -3.167596459388732910e-01 4.007554054260253906e-02 1.125329360365867615e-01 -1.454037725925445557e-01 3.101600408554077148e-01 -1.201807782053947449e-01 6.299377977848052979e-02 -4.298599362373352051e-01 -1.755693256855010986e-01 -1.701134592294692993e-01 -1.280318349599838257e-01 -1.972061097621917725e-01 2.579290233552455902e-02 1.441154628992080688e-01 2.081530354917049408e-02 -5.152185261249542236e-02 2.518493123352527618e-02 -2.586807012557983398e-01 1.383376419544219971e-01 2.370262742042541504e-01 2.536974251270294189e-01
-8.722016587853431702e-03 1.634010970592498779e-01 6.096750125288963318e-02 -2.071384936571121216e-01 9.538876265287399292e-02 7.268055807799100876e-03 5.109435005579143763e-05 -2.508276887238025665e-02 -2.220633476972579956e-01 -2.749208174645900726e-02 -3.096695244312286377e-01 -2.917923629283905029e-01 1.911662966012954712e-01 -4.153327271342277527e-02 -1.556115150451660156e-01 -6.914468109607696533e-02 3.098900020122528076e-01 -2.177203893661499023e-01 -3.530091047286987305e-01 2.363047301769256592e-01 -2.707871198654174805e-01 -2.777682542800903320e-01 -1.195992156863212585e-01 -5.159088969230651855e-02 -1.187319532036781311e-01 1.971675157546997070e-01 3.346071019768714905e-02 -1.006904765963554382e-01 3.285313770174980164e-02 -1.568696796894073486e-01 1.904666572809219360e-01 3.028102032840251923e-02
-3.286371827125549316e-01 -2.297109365463256836e-01 2.738377749919891357e-01 -1.864666938781738281e-01 -2.703425288200378418e-01 -1.924844086170196533e-01 -5.633338540792465210e-02 -1.447288244962692261e-01 -9.168175607919692993e-02 -2.096925973892211914e-01 9.696614742279052734e-02 -2.371521443128585815e-01 -4.265279322862625122e-02 -7.167174667119979858e-02 -8.753794245421886444e-03 -1.063614860177040100e-01 6.399651616811752319e-02 1.017426233738660812e-02 -4.811887741088867188e-01 8.402849733829498291e-02 -5.360550060868263245e-02 -1.854535192251205444e-01 -1.188827529549598694e-01 -2.339855022728443146e-02 1.480869203805923462e-01 -2.200182676315307617e-01 -2.436786442995071411e-01 -9.589467942714691162e-02 -6.308422982692718506e-02 1.067798882722854614e-01 3.981500118970870972e-02 9.068309515714645386e-02
-6.041075289249420166e-02 -3.980053588747978210e-03 3.303913474082946777e-01 -1.840415894985198975e-01 9.329942986369132996e-03 2.222164720296859741e-01 -3.438755171373486519e-03 4.660180304199457169e-03 1.670822799205780029e-01 -2.390048280358314514e-02 -4.190585017204284668e-02 -1.506157368421554565e-01 -3.813304752111434937e-02 8.782858401536941528e-02 -3.377068340778350830e-01 -1.716334074735641479e-01 -1.632081419229507446e-01 -2.479247152805328369e-01 -3.130147457122802734e-01 1.547683626413345337e-01 -1.638926416635513306e-01 -2.924114763736724854e-01 2.650816440582275391e-01 1.409179121255874634e-01 5.921541899442672729e-02 1.536501795053482056e-01 -2.613424360752105713e-01 4.336899612098932266e-03 -1.448725759983062744e-01 2.061698436737060547e-01 -5.133011378347873688e-03 1.634721606969833374e-01
-1.141243427991867065e-01 -2.453645467758178711e-01 1.839972734451293945e-01 -2.236950248479843140e-01 2.040798775851726532e-02 1.296954154968261719e-01 1.644928157329559326e-01 -2.049264460802078247e-01 -1.882362179458141327e-02 -1.037892401218414307e-01 4.987268149852752686e-02 -2.018953412771224976e-01 2.846638560295104980e-01 -1.033958271145820618e-01 -2.536690533161163330e-01 1.157836765050888062e-01 1.735763251781463623e-01 -2.257555276155471802e-01 -1.025770455598831177e-01 -2.470212131738662720e-01 -2.391435056924819946e-01 -1.853973418474197388e-01 7.336931675672531128e-02 -3.926638662815093994e-01 7.134477049112319946e-02 -1.229458227753639221e-01 1.833548247814178467e-01 -1.518898457288742065e-01 -1.547063440084457397e-01 -4.234466701745986938e-02 -4.807589203119277954e-02 1.550303548574447632e-01
-4.299661219120025635e-01 -6.723825633525848389e-02 -1.783610135316848755e-01 -2.466342598199844360e-01 5.695355311036109924e-02 1.698442921042442322e-02 2.463314235210418701e-01 -2.246307581663131714e-02 1.959227770566940308e-01 -1.111048161983489990e-01 -5.587684735655784607e-02 -1.524666547775268555e-01 1.708817780017852783e-01 1.108599267899990082e-02 -2.052804231643676758e-01 -2.003289759159088135e-03 -1.322603970766067505e-01 -2.075936794281005859e-01 -3.824961185455322266e-01 1.950917094945907593e-01 -6.229280680418014526e-02 -1.287755090743303299e-02 1.718743741512298584e-01 4.645223170518875122e-02 -9.127623587846755981e-02 -5.785739514976739883e-03 -6.850143522024154663e-02 -9.377785772085189819e-02 -1.803589165210723877e-01 4.018904566764831543e-01 8.116653561592102051e-02 3.877732902765274048e-02
-2.316128462553024292e-01 1.607815325260162354e-01 1.528949588537216187e-01 -2.287715487182140350e-02 5.026122555136680603e-02 1.811393052339553833e-01 4.428800195455551147e-02 4.543641209602355957e-02 -1.101238355040550232e-01 3.130542486906051636e-02 -2.385633438825607300e-01 -3.939710557460784912e-01 1.559379994869232178e-01 -2.562546432018280029e-01 -1.069425269961357117e-01 -2.140927501022815704e-02 5.062294006347656250e-02 -4.846474528312683105e-02 -2.528751194477081299e-01 -3.556824624538421631e-01 -1.225712448358535767e-01 -3.353843465447425842e-02 1.642962545156478882e-02 2.312377244234085083e-01 -1.663218736648559570e-01 -6.810221821069717407e-02 2.637884393334388733e-02 1.121250689029693604e-01 -2.331174612045288086e-01 1.008259803056716919e-01 2.179481685161590576e-01 3.275568485260009766e-01
-9.945899248123168945e-02 -4.983950033783912659e-02 2.883043587207794189e-01 -4.031750187277793884e-02 -7.717661559581756592e-02 2.318972721695899963e-02 9.556329250335693359e-02 -9.560326486825942993e-02 -7.472160458564758301e-02 2.633920311927795410e-01 4.732689261436462402e-02 -6.045669913291931152e-01 1.775704771280288696e-01 -7.540605217218399048e-02 1.129902526736259460e-01 1.048183068633079529e-01 2.532577514648437500e-01 -2.405761927366256714e-01 -2.114225924015045166e-01 2.182948142290115356e-01 -7.296413183212280273e-02 -2.532396018505096436e-01 7.739581167697906494e-02 -3.634772077202796936e-02 -2.914218045771121979e-02 -1.950003951787948608e-02 2.100623697042465210e-01 -2.087253332138061523e-02 -1.663973480463027954e-01 -4.221224039793014526e-02 -7.614549249410629272e-02 4.742132872343063354e-02
-2.272515930235385895e-02 -3.717052191495895386e-02 1.963967978954315186e-01 -9.147194027900695801e-02 -7.248092442750930786e-03 -3.611217066645622253e-02 3.212983608245849609e-01 1.430232077836990356e-01 -5.454848334193229675e-02 -2.609370350837707520e-01 2.162424027919769287e-01 -3.106811940670013428e-01 2.909837365150451660e-01 -5.758899822831153870e-02 -3.281271457672119141e-02 6.703004240989685059e-02 8.407963812351226807e-02 -8.780764788389205933e-02 -1.940440088510513306e-01 -1.046868134289979935e-02 -4.211236536502838135e-01 5.441939830780029297e-02 9.698701649904251099e-02 1.295131742954254150e-01 1.090178042650222778e-01 4.710445180535316467e-02 1.623660624027252197e-01 -2.598630785942077637e-01 1.334983259439468384e-01 3.069607913494110107e-01 1.973683834075927734e-01 1.371918898075819016e-02
-2.592928409576416016e-01 -1.632545441389083862e-01 1.175017058849334717e-01 2.824373356997966766e-02 -1.464131772518157959e-01 -1.937519758939743042e-02 -9.019784629344940186e-02 -1.296336203813552856e-01 -1.990528590977191925e-02 -1.393640339374542236e-01 -2.769956178963184357e-02 -1.767477989196777344e-01 1.512275785207748413e-01 2.553491592407226562e-01 -1.054888218641281128e-01 -1.602867990732192993e-02 1.198956817388534546e-01 -3.197965025901794434e-01 -1.534364074468612671e-01 1.378969699144363403e-01 -2.255830019712448120e-01 -2.890149652957916260e-01 3.940237686038017273e-02 2.013943940401077271e-01 -2.154789119958877563e-01 6.342283636331558228e-02 3.301170468330383301e-01 -2.553870975971221924e-01 -4.544167965650558472e-02 2.589020431041717529e-01 2.029795795679092407e-01 -1.509720385074615479e-01
-4.683373868465423584e-01 6.378202885389328003e-02 1.384810358285903931e-01 -6.034200638532638550e-02 -2.379195392131805420e-01 -1.513410061597824097e-01 -1.461466997861862183e-01 -1.275793164968490601e-01 4.934076964855194092e-02 -5.381812900304794312e-02 1.029613390564918518e-01 -2.539967298507690430e-01 5.472866818308830261e-02 -3.799163503572344780e-03 -9.659919887781143188e-03 -2.294488549232482910e-01 -1.783478260040283203e-02 1.316755712032318115e-01 -3.418373167514801025e-01 1.652046740055084229e-01 -2.097753137350082397e-01 -1.398170888423919678e-01 2.692984417080879211e-02 -1.432952135801315308e-01 1.150974556803703308e-01 -7.845029234886169434e-02 1.535662915557622910e-02 2.341169267892837524e-01 -1.892887651920318604e-01 3.364547193050384521e-01 -2.431092597544193268e-02 1.724704355001449585e-01
-2.030443102121353149e-01 7.618463039398193359e-02 4.719077050685882568e-01 1.031018495559692383e-01 5.571911856532096863e-02 1.716099083423614502e-01 2.237061709165573120e-01 5.808521062135696411e-02 -2.203916609287261963e-01 -1.104463562369346619e-01 -2.629781961441040039e-01 -1.672708243131637573e-01 7.382641732692718506e-02 2.076707780361175537e-01 -2.001843154430389404e-01 1.477375775575637817e-01 9.123283624649047852e-02 -2.921390235424041748e-01 -6.962502747774124146e-02 -4.998640343546867371e-02 -2.777738869190216064e-01 1.191151216626167297e-01 -1.324264258146286011e-01 2.045796662569046021e-01 -1.682922840118408203e-01 -3.583331778645515442e-02 7.926125079393386841e-02 5.658851936459541321e-02 -1.025017052888870239e-01 -1.011498048901557922e-01 2.216270118951797485e-01 -6.771291792392730713e-02
-2.206684648990631104e-01 9.490440785884857178e-02 1.979405134916305542e-01 -1.533051021397113800e-02 -4.334416985511779785e-02 1.456236690282821655e-01 1.429452151060104370e-01 -1.008856445550918579e-01 4.171302169561386108e-02 -3.939833864569664001e-02 -3.024223446846008301e-01 -7.230345904827117920e-02 -5.240090191364288330e-02 2.029536105692386627e-02 -2.155642211437225342e-01 3.544511198997497559e-01 3.953164219856262207e-01 -1.931656301021575928e-01 -1.427152454853057861e-01 -1.946514993906021118e-01 -4.621055722236633301e-01 5.966935772448778152e-03 -9.798975288867950439e-02 -4.273534938693046570e-02 1.956171542406082153e-01 -7.726415991783142090e-02 3.536931052803993225e-02 -1.573810353875160217e-02 -8.583693206310272217e-02 1.450350135564804077e-01 4.826318472623825073e-02 1.436276733875274658e-01
-2.647771239280700684e-01 -1.179609447717666626e-01 5.911193788051605225e-02 -3.497577458620071411e-02 -8.019230328500270844e-03 4.633096158504486084e-01 -1.020583435893058777e-01 7.502432167530059814e-02 -4.859580844640731812e-02 -1.973382383584976196e-01 -1.674176156520843506e-01 -3.101001381874084473e-01 1.075769960880279541e-01 1.496929675340652466e-01 2.043661847710609436e-02 8.077288419008255005e-02 5.511745344847440720e-03 -2.003031224012374878e-01 -1.423930078744888306e-01 1.918041706085205078e-01 -2.502527832984924316e-01 -1.335822790861129761e-01 -3.668477758765220642e-02 3.496799767017364502e-01 -1.206536144018173218e-01 2.784876525402069092e-01 1.722230315208435059e-01 -8.282998949289321899e-02 1.347201317548751831e-01 1.502108573913574219e-01 -1.753499731421470642e-03 -5.847968906164169312e-02
-1.674025505781173706e-01 -2.560165710747241974e-02 3.366784751415252686e-01 7.105540484189987183e-02 2.400637976825237274e-02 2.083103209733963013e-01 2.171818614006042480e-01 2.562797665596008301e-01 -2.899406850337982178e-01 -3.177086263895034790e-02 -3.857829570770263672e-01 -2.430025637149810791e-01 1.508186906576156616e-01 2.113686650991439819e-01 -6.445703655481338501e-02 9.598390758037567139e-02 -7.138279825448989868e-02 -2.308693975210189819e-01 -3.857899457216262817e-02 -1.975654438138008118e-02 -1.730225682258605957e-01 1.560502350330352783e-01 -1.087652444839477539e-01 -5.277799814939498901e-02 -3.504875600337982178e-01 -6.720183789730072021e-02 2.292841486632823944e-02 1.015602424740791321e-01 -8.859115839004516602e-02 1.724053770303726196e-01 1.084060892462730408e-01 -7.522082328796386719e-02
-3.426322042942047119e-01 -4.099132493138313293e-02 1.221759691834449768e-01 -1.766263991594314575e-01 -2.359797954559326172e-01 -2.680656034499406815e-03 1.810637563467025757e-01 6.763654947280883789e-02 1.583729535341262817e-01 -1.074411496520042419e-01 1.531352400779724121e-01 -8.534866571426391602e-02 -1.194118112325668335e-01 3.043702542781829834e-01 -2.203850075602531433e-03 -2.943624854087829590e-01 1.944632679224014282e-01 1.612854003906250000e-01 -1.061934158205986023e-01 1.323018521070480347e-01 -2.239896506071090698e-01 -2.081624269485473633e-01 -1.360147744417190552e-01 1.860382407903671265e-01 -3.455252349376678467e-01 -1.585743017494678497e-02 4.436189681291580200e-02 7.871219515800476074e-02 -1.521625816822052002e-01 4.028367996215820312e-02 2.944134473800659180e-01 4.848307743668556213e-02
2.764190733432769775e-02 1.548261493444442749e-01 2.405700832605361938e-01 -1.650643199682235718e-01 2.472113072872161865e-01 1.820020675659179688e-01 7.429886609315872192e-02 -5.073373019695281982e-02 -5.726874992251396179e-02 1.495787650346755981e-01 -4.545508325099945068e-02 -3.050306141376495361e-01 4.149678051471710205e-01 6.051603332161903381e-02 -3.672710387036204338e-03 -1.035885885357856750e-01 1.184271350502967834e-01 -1.199666783213615417e-02 -2.160885632038116455e-01 1.033825892955064774e-02 -8.076830208301544189e-02 -2.108179926872253418e-01 -8.538080006837844849e-02 -2.774281799793243408e-01 1.486259996891021729e-01 -1.293653063476085663e-02 1.207472383975982666e-01 8.076964318752288818e-02 -3.334769606590270996e-01 2.591282725334167480e-01 1.814292967319488525e-01 1.721003502607345581e-01
-2.384396344423294067e-01 6.252399832010269165e-02 9.342014044523239136e-02 5.502452328801155090e-02 -2.874364256858825684e-01 2.801757752895355225e-01 3.111786246299743652e-01 -1.136091649532318115e-01 -1.169867888092994690e-01 1.243772953748703003e-01 -3.506528958678245544e-02 -1.638318300247192383e-01 2.295837923884391785e-02 6.303955614566802979e-02 -1.452110558748245239e-01 -1.091088051907718182e-03 -1.099310163408517838e-02 -1.957556456327438354e-01 -3.672340214252471924e-01 2.246814221143722534e-02 -9.596294909715652466e-02 1.409064084291458130e-01 -6.346327066421508789e-02 -3.216624259948730469e-01 -6.152877211570739746e-02 5.281001701951026917e-02 -2.039901018142700195e-01 -2.728156186640262604e-02 -9.279299527406692505e-02 3.484857082366943359e-01 -1.846448630094528198e-01 2.244287580251693726e-01
-2.371940948069095612e-02 2.513368241488933563e-02 1.045990511775016785e-01 -2.074722349643707275e-01 -3.029205650091171265e-02 1.622540354728698730e-01 -1.130543276667594910e-01 -1.554009616374969482e-01 -8.149683475494384766e-02 -7.432163506746292114e-02 -4.182865843176841736e-03 -4.440931975841522217e-02 3.246081992983818054e-02 -5.714924633502960205e-02 -6.523917615413665771e-02 -1.935913115739822388e-01 1.302746683359146118e-01 -3.874485492706298828e-01 -3.103894591331481934e-01 1.852734833955764771e-01 -3.422322273254394531e-01 -1.188590750098228455e-01 5.671999976038932800e-02 2.387433797121047974e-01 2.403256446123123169e-01 -1.313293576240539551e-01 1.602524966001510620e-01 9.250815212726593018e-02 -3.523540496826171875e-01 2.812949120998382568e-01 1.121170744299888611e-01 -7.824487984180450439e-02
-3.068552315235137939e-01 1.061641797423362732e-01 3.004107177257537842e-01 -2.615385055541992188e-01 -2.157253623008728027e-01 1.631630063056945801e-01 1.481220126152038574e-01 1.010453999042510986e-01 2.458403706550598145e-01 1.969593465328216553e-01 -1.762018650770187378e-01 -2.669057548046112061e-01 9.218225628137588501e-02 -3.050589002668857574e-02 -1.605115681886672974e-01 1.441845744848251343e-01 -1.881573647260665894e-01 9.325020760297775269e-02 1.140062976628541946e-02 2.513271272182464600e-01 -2.544679045677185059e-01 6.256014853715896606e-02 -8.387586474418640137e-02 -1.190261393785476685e-01 -2.829186320304870605e-01 3.165307221934199333e-03 9.145113825798034668e-02 1.361112743616104126e-01 -2.559726238250732422e-01 -2.113660797476768494e-03 -2.100600162521004677e-03 5.809439346194267273e-02
-4.100154936313629150e-01 6.560739874839782715e-02 5.712675303220748901e-02 7.591897994279861450e-02 2.225946784019470215e-01 4.822375625371932983e-02 4.455517977476119995e-02 -2.075951360166072845e-02 -1.720343083143234253e-01 -5.302121862769126892e-02 -4.030910506844520569e-02 -1.239151060581207275e-01 3.930160105228424072e-01 8.915708214044570923e-02 -6.528215110301971436e-02 -1.337288767099380493e-01 2.784304618835449219e-01 -1.591533869504928589e-01 -1.251568645238876343e-01 -1.318677812814712524e-01 -3.067264556884765625e-01 -1.380453705787658691e-01 -1.328926980495452881e-01 -8.360969275236129761e-02 -1.644738018512725830e-01 -7.174791395664215088e-02 -2.595125138759613037e-01 1.507399082183837891e-01 -2.314017117023468018e-01 -9.011756628751754761e-02 2.691423594951629639e-01 -1.592400297522544861e-02
-1.454600598663091660e-02 4.661266226321458817e-03 4.525411128997802734e-01 4.969558492302894592e-02 1.643683463335037231e-01 -1.793165504932403564e-02 1.109195351600646973e-01 2.297709584236145020e-01 -1.306650340557098389e-01 -1.165692061185836792e-01 -3.511682152748107910e-02 -1.772867888212203979e-01 1.739232689142227173e-01 1.501161009073257446e-01 -7.444008439779281616e-02 3.504963219165802002e-02 2.352434545755386353e-01 1.629416458308696747e-02 -3.757412731647491455e-01 1.063914522528648376e-01 -1.616487205028533936e-01 3.944772183895111084e-01 -6.139141321182250977e-02 -4.518739134073257446e-02 -2.490065693855285645e-01 -1.939853131771087646e-01 1.397089362144470215e-01 8.909750729799270630e-02 -1.913750022649765015e-01 1.046674698591232300e-01 8.280921727418899536e-02 -5.208210204727947712e-04
-8.781047910451889038e-02 1.837667971849441528e-01 2.803083658218383789e-01 1.956348419189453125e-01 4.149707779288291931e-02 -5.123621970415115356e-02 1.788082420825958252e-01 -1.419008593074977398e-03 -9.086342155933380127e-02 -7.227516174316406250e-02 -1.162628307938575745e-01 -1.463203728199005127e-01 3.207703232765197754e-01 -3.281035721302032471e-01 -1.295763850212097168e-01 -1.168946400284767151e-01 8.015009015798568726e-02 -2.267530560493469238e-01 -3.899470269680023193e-01 -1.308230906724929810e-01 -3.059197068214416504e-01 -8.963843435049057007e-02 2.142892219126224518e-02 -3.343404829502105713e-02 -2.470546066761016846e-01 -1.204187236726284027e-02 -8.284761756658554077e-02 7.741252332925796509e-02 -1.904025673866271973e-01 -2.032195404171943665e-02 2.666297256946563721e-01 -6.274572759866714478e-02
-5.646536946296691895e-01 -2.116612643003463745e-01 2.275000065565109253e-01 -2.016582787036895752e-01 -1.253954172134399414e-01 -1.954227536916732788e-01 -3.037395142018795013e-02 -2.874318510293960571e-02 -6.898890435695648193e-02 1.801092550158500671e-02 -5.259912461042404175e-02 -7.135983556509017944e-02 -5.561770498752593994e-02 -1.418435871601104736e-01 -1.830878257751464844e-01 -7.186360657215118408e-02 4.773986339569091797e-02 -5.317887291312217712e-02 -3.313685655593872070e-01 2.757771909236907959e-01 -1.648988723754882812e-01 -1.356653422117233276e-01 -1.348021775484085083e-01 2.024993486702442169e-02 1.705542951822280884e-01 -1.368041187524795532e-01 -8.335684984922409058e-02 -1.929085105657577515e-01 2.084070444107055664e-02 2.530972659587860107e-01 3.393680602312088013e-02 -2.617725357413291931e-02
-7.839372381567955017e-03 1.745576113462448120e-01 2.691798210144042969e-01 -1.351147443056106567e-01 -6.830335408449172974e-02 1.237580701708793640e-01 6.086100637912750244e-02 4.304945934563875198e-03 -8.721610158681869507e-02 2.175510674715042114e-01 -1.576435267925262451e-01 -4.528593122959136963e-01 1.532120108604431152e-01 -7.038377225399017334e-02 -1.509172003716230392e-02 5.885268375277519226e-02 1.459939032793045044e-01 -2.582528293132781982e-01 -1.043063625693321228e-01 3.323158323764801025e-01 -2.149810642004013062e-01 -3.454936444759368896e-01 8.005102165043354034e-03 1.223774552345275879e-01 -1.516079902648925781e-01 1.477948725223541260e-01 -8.952470868825912476e-02 2.676891395822167397e-03 -8.499235659837722778e-02 -4.582834243774414062e-02 1.959064006805419922e-01 2.180924266576766968e-01
-2.153633087873458862e-01 -1.400689482688903809e-01 2.722170054912567139e-01 -1.012822911143302917e-01 7.334364205598831177e-02 5.694124847650527954e-02 1.848100423812866211e-01 4.276207764632999897e-04 7.304006814956665039e-02 -1.638030447065830231e-02 -1.492689698934555054e-01 -2.696703420951962471e-03 2.370370179414749146e-01 7.002378255128860474e-02 -1.772998720407485962e-01 -2.227582484483718872e-01 5.993622541427612305e-02 3.984389454126358032e-02 -1.553846746683120728e-01 2.605836987495422363e-01 -3.103518858551979065e-02 -1.033742055296897888e-01 -4.894853234291076660e-01 1.803593039512634277e-01 -2.616835832595825195e-01 4.248506575822830200e-02 1.998628973960876465e-01 1.764169782400131226e-01 5.450481176376342773e-02 2.407741099596023560e-01 1.819143742322921753e-01 1.429494768381118774e-01
-2.357551455497741699e-01 -1.881539672613143921e-01 3.327614963054656982e-01 2.264059707522392273e-02 4.879675805568695068e-02 -4.644640907645225525e-02 1.368346214294433594e-01 1.288107186555862427e-01 6.136225536465644836e-02 -4.707907512784004211e-02 8.408009260892868042e-02 6.817951798439025879e-02 1.006371453404426575e-01 8.750602602958679199e-02 -2.352385818958282471e-01 -1.473310589790344238e-01 2.088888585567474365e-01 2.315605618059635162e-02 -1.745539307594299316e-01 1.078712418675422668e-01 -2.892876267433166504e-01 1.491786390542984009e-01 -2.183882743120193481e-01 1.238851770758628845e-01 -2.255570143461227417e-01 7.503754459321498871e-03 3.145868703722953796e-02 2.824575603008270264e-01 -3.156937658786773682e-02 2.021826356649398804e-01 4.186902046203613281e-01 2.031094133853912354e-01
-2.823354899883270264e-01 -3.704556822776794434e-02 -1.539728045463562012e-01 -2.025064229965209961e-01 -1.034068539738655090e-01 2.205307334661483765e-01 -1.031261458992958069e-01 -1.023631393909454346e-01 -2.021194249391555786e-01 -9.490205347537994385e-02 3.126636147499084473e-02 -2.860190272331237793e-01 9.530469030141830444e-02 1.484960168600082397e-01 5.088348314166069031e-02 -6.400435417890548706e-02 6.398699432611465454e-02 -2.246250212192535400e-01 -3.343567252159118652e-01 1.484344452619552612e-01 -2.812182307243347168e-01 1.106217969208955765e-02 6.131306663155555725e-02 -6.882523186504840851e-03 6.827117502689361572e-02 6.598497182130813599e-02 3.935473859310150146e-01 -3.751997053623199463e-01 7.687199115753173828e-02 1.064035892486572266e-01 5.079195275902748108e-02 -8.616312593221664429e-02
-1.995317935943603516e-01 -7.309474050998687744e-02 1.473683118820190430e-01 -2.423440814018249512e-01 1.075262948870658875e-01 -6.217766925692558289e-02 -6.316209584474563599e-02 2.230739742517471313e-01 -1.110275164246559143e-01 2.033695019781589508e-02 -8.758733421564102173e-02 -3.393649160861968994e-01 1.919213980436325073e-01 7.559466361999511719e-02 -2.451842874288558960e-01 8.765068836510181427e-03 1.880634427070617676e-01 3.184989467263221741e-02 -2.982721328735351562e-01 2.471990138292312622e-01 -8.776967227458953857e-02 -2.774653434753417969e-01 -1.835718192160129547e-02 -3.556189537048339844e-01 -3.092615678906440735e-02 -2.076594159007072449e-02 2.363964021205902100e-01 2.743696235120296478e-02 -2.494320720434188843e-01 -1.018630340695381165e-01 1.266353279352188110e-01 1.493144184350967407e-01
-4.736847281455993652e-01 -2.699419669806957245e-02 1.263288855552673340e-01 1.037313416600227356e-01 2.420812249183654785e-01 5.106772854924201965e-02 -6.004385277628898621e-02 -3.847092017531394958e-02 -1.895841360092163086e-01 -8.223158866167068481e-02 -2.241230010986328125e-01 -1.740043759346008301e-01 3.802560567855834961e-01 -1.922745071351528168e-02 -1.532484441995620728e-01 -2.208920568227767944e-01 1.631111353635787964e-01 -1.602270752191543579e-01 -3.218738436698913574e-01 -8.664713799953460693e-02 -1.443831920623779297e-01 1.033668741583824158e-01 -2.430942840874195099e-02 -1.079296469688415527e-01 -2.114882171154022217e-01 -5.727801471948623657e-02 -1.741741895675659180e-01 1.244152411818504333e-01 -7.223676890134811401e-02 -7.058596611022949219e-02 1.720184683799743652e-01 2.547018229961395264e-02
-6.958124041557312012e-02 -2.527035474777221680e-01 3.020597063004970551e-02 -9.326558560132980347e-02 -1.175493225455284119e-01 9.543070942163467407e-02 3.468062281608581543e-01 -6.759254634380340576e-02 -2.057764679193496704e-01 -1.119517907500267029e-01 -1.812940090894699097e-01 -3.439441919326782227e-01 -7.659574598073959351e-02 1.986559778451919556e-01 2.133154422044754028e-01 9.581516496837139130e-03 -1.676023751497268677e-01 -1.452482789754867554e-01 -2.365998476743698120e-01 7.874097675085067749e-02 -2.156422883272171021e-01 9.476961195468902588e-02 -3.918556496500968933e-02 -2.526230812072753906e-01 -9.239097684621810913e-02 -1.422991454601287842e-01 2.636221051216125488e-01 2.881135046482086182e-01 -2.685167454183101654e-02 2.004610896110534668e-01 1.458398997783660889e-01 3.579872101545333862e-02
-2.743969559669494629e-01 -7.077151536941528320e-02 7.784102112054824829e-02 -1.164452880620956421e-01 5.293945968151092529e-02 1.490291357040405273e-01 2.228234559297561646e-01 8.609416335821151733e-02 -1.821523606777191162e-01 -9.566328674554824829e-02 -8.928243070840835571e-02 -3.157294094562530518e-01 -6.205337122082710266e-02 -4.332528412342071533e-01 -8.373200148344039917e-02 -1.177362054586410522e-01 2.191483825445175171e-01 7.866948097944259644e-02 -2.426163405179977417e-01 -3.946356475353240967e-02 -1.743521392345428467e-01 -1.786297559738159180e-01 1.554819792509078979e-01 1.461843997240066528e-01 -2.892390266060829163e-02 -2.332139760255813599e-01 -4.231637343764305115e-02 -1.236082166433334351e-01 -2.498196512460708618e-01 1.130294948816299438e-01 1.371753811836242676e-01 2.584586143493652344e-01
-1.213676258921623230e-01 4.346142709255218506e-02 3.806820213794708252e-01 -1.277151424437761307e-02 3.373297303915023804e-02 1.782674491405487061e-01 -4.825613647699356079e-02 -2.637349665164947510e-01 -1.030400246381759644e-01 -2.224109917879104614e-01 -1.470582485198974609e-01 -2.176656275987625122e-01 1.150441318750381470e-01 7.557802833616733551e-03 1.526104658842086792e-01 -4.986539110541343689e-02 -2.968609333038330078e-02 -1.923607289791107178e-01 -3.344544172286987305e-01 1.129401326179504395e-01 -7.031839340925216675e-02 -2.631578780710697174e-02 -2.107560932636260986e-01 1.439830660820007324e-01 -1.536679416894912720e-01 1.819669008255004883e-01 1.119994372129440308e-01 -1.370034068822860718e-01 -1.759864389896392822e-01 2.889711260795593262e-01 -1.116987317800521851e-01 -3.421438932418823242e-01
-2.845018506050109863e-01 -6.795269250869750977e-02 1.146677285432815552e-01 -1.495302096009254456e-02 1.846225857734680176e-01 3.487687706947326660e-01 5.581421405076980591e-02 1.431854516267776489e-01 1.443477272987365723e-01 -2.417024672031402588e-01 -3.541373182088136673e-03 2.230662479996681213e-02 5.358938500285148621e-02 3.752658143639564514e-03 -5.301152169704437256e-02 9.398481994867324829e-02 2.013447582721710205e-01 -1.776385158300399780e-01 -2.993551194667816162e-01 2.293484658002853394e-01 -3.720560669898986816e-01 -6.174001842737197876e-02 3.520494326949119568e-02 3.873512446880340576e-01 -1.133598685264587402e-01 -5.315464735031127930e-02 -5.153171718120574951e-02 -1.201478764414787292e-01 -7.387857884168624878e-02 -1.149893477559089661e-01 -4.208843782544136047e-02 -2.576520740985870361e-01
-1.046004239469766617e-03 1.352104395627975464e-01 2.684998810291290283e-01 -3.806575834751129150e-01 -1.081225946545600891e-01 3.282688260078430176e-01 5.242312792688608170e-03 2.206943929195404053e-02 -2.004641443490982056e-01 3.244367614388465881e-02 4.344641789793968201e-02 3.661163896322250366e-02 9.834321215748786926e-03 2.325417846441268921e-01 5.223937332630157471e-02 -3.062921166419982910e-01 -2.699688374996185303e-01 -1.944945156574249268e-01 -1.774757355451583862e-01 1.155972331762313843e-01 -3.094029724597930908e-01 -2.060641050338745117e-01 -2.257730215787887573e-01 -4.163319617509841919e-02 1.921127289533615112e-01 -1.292942762374877930e-01 -9.634787589311599731e-02 5.911885946989059448e-02 -1.557918339967727661e-01 8.671375364065170288e-02 -5.256821960210800171e-02 -4.636280983686447144e-02
-1.866648904979228973e-02 -1.472367048263549805e-01 1.131645068526268005e-01 -1.601767688989639282e-01 2.838377654552459717e-01 -7.547625154256820679e-02 2.546108067035675049e-01 -2.037280052900314331e-02 -6.837482750415802002e-02 -7.882394827902317047e-03 -2.509044408798217773e-01 -2.417797744274139404e-01 2.685766518115997314e-01 -2.065186649560928345e-01 -2.476939707994461060e-01 -9.071875363588333130e-02 6.517438590526580811e-02 -8.512580394744873047e-02 -3.415443599224090576e-01 -1.954162120819091797e-01 -2.518621385097503662e-01 -5.147031322121620178e-02 8.489491045475006104e-02 -3.262878581881523132e-02 -6.508527696132659912e-02 -3.261142969131469727e-01 -2.426537685096263885e-03 1.164201572537422180e-01 -2.500262558460235596e-01 7.776071783155202866e-03 1.468366235494613647e-01 1.688912212848663330e-01
5.331782158464193344e-03 -2.358647733926773071e-01 1.733758598566055298e-01 -2.172892540693283081e-01 -4.343946930021047592e-03 5.097908526659011841e-02 -3.157120943069458008e-02 1.902263313531875610e-01 2.159064114093780518e-01 -1.040503010153770447e-01 7.783202081918716431e-02 -1.893720328807830811e-01 2.344279736280441284e-01 1.652983203530311584e-02 -1.503342539072036743e-01 -2.455144003033638000e-02 2.004032768309116364e-02 -1.583518534898757935e-01 -2.928964793682098389e-01 1.199701130390167236e-01 -3.541775047779083252e-01 -2.380011826753616333e-01 7.731294631958007812e-02 4.001064002513885498e-01 -1.282825171947479248e-01 9.303553379140794277e-04 4.103303700685501099e-02 -8.277568966150283813e-03 -1.975753307342529297e-01 1.210393458604812622e-01 -2.057211548089981079e-01 -2.478838413953781128e-01
-1.069687753915786743e-01 -2.404796630144119263e-01 3.019751906394958496e-01 2.226516902446746826e-01 -5.830235779285430908e-02 1.441753655672073364e-01 8.813658356666564941e-02 1.577076315879821777e-02 1.138743162155151367e-01 5.824887380003929138e-02 1.076115481555461884e-02 -5.306570790708065033e-03 1.219624206423759460e-01 3.509692251682281494e-01 -4.267910122871398926e-02 7.120587979443371296e-04 1.747003495693206787e-01 -1.322614252567291260e-01 -3.441585600376129150e-01 1.758714765310287476e-01 -1.019410938024520874e-01 -6.831829994916915894e-02 -2.971199154853820801e-01 1.064377874135971069e-01 1.315860450267791748e-01 -8.653826266527175903e-02 1.608944237232208252e-01 2.380091547966003418e-01 1.215714365243911743e-01 1.952909082174301147e-01 1.214947253465652466e-01 3.380908668041229248e-01
-2.159319669008255005e-01 1.111593768000602722e-01 3.670652210712432861e-02 -2.641302943229675293e-01 -4.081092774868011475e-02 7.518827915191650391e-02 5.643442273139953613e-02 -2.596395015716552734e-01 -8.340951800346374512e-02 -5.123756360262632370e-03 -1.087041422724723816e-01 -2.528454363346099854e-01 1.202447861433029175e-01 2.449689656496047974e-01 1.466249376535415649e-01 1.749801486730575562e-01 8.165307343006134033e-02 -1.541650742292404175e-01 -4.101791232824325562e-02 2.022686302661895752e-01 -3.740586042404174805e-01 -3.090353310108184814e-01 1.271857973188161850e-02 2.406795322895050049e-01 4.594710469245910645e-02 6.158787012100219727e-02 1.784918755292892456e-01 -2.858331501483917236e-01 -1.626007109880447388e-01 7.006140798330307007e-02 6.543237715959548950e-02 2.470602095127105713e-01
-4.048820137977600098e-01 3.428100645542144775e-01 3.125996589660644531e-01 2.171323262155056000e-02 -3.648459613323211670e-01 6.542599946260452271e-02 1.095853149890899658e-01 -4.422640427947044373e-03 1.522347778081893921e-01 2.542392909526824951e-01 1.033013686537742615e-01 -1.556409597396850586e-01 -1.893280632793903351e-02 -1.264245435595512390e-02 -4.110334813594818115e-02 -1.352700889110565186e-01 8.917866647243499756e-02 1.692240536212921143e-01 -2.635341584682464600e-01 1.407389938831329346e-01 -5.604624003171920776e-02 -1.642017960548400879e-01 -7.598481327295303345e-02 -2.171107381582260132e-01 -1.218013986945152283e-01 -8.803669363260269165e-02 -2.774435281753540039e-02 -6.015416979789733887e-02 -2.200589925050735474e-01 -5.069025978446006775e-02 1.803788393735885620e-01 9.142427891492843628e-02
-2.324506342411041260e-01 1.902717053890228271e-01 1.668250262737274170e-01 -3.592084050178527832e-01 2.653245031833648682e-01 2.650938928127288818e-01 4.344292357563972473e-02 1.026829034090042114e-01 -1.421418190002441406e-01 -1.379771828651428223e-01 -1.029048115015029907e-01 -4.625131189823150635e-02 2.806307673454284668e-01 2.484259903430938721e-01 -1.413461714982986450e-01 -4.670826718211174011e-02 4.194987192749977112e-02 -7.303690910339355469e-02 -3.941818326711654663e-02 -1.304497122764587402e-01 -4.020346701145172119e-01 1.962298750877380371e-01 1.367459595203399658e-01 1.413981467485427856e-01 5.038140341639518738e-02 3.498558327555656433e-02 5.004438385367393494e-02 -1.514155268669128418e-01 -1.740747690200805664e-01 1.936852186918258667e-01 1.823975704610347748e-02 -1.528429836034774780e-01
-6.050865054130554199e-01 -7.167946547269821167e-02 1.052661240100860596e-01 -2.020943164825439453e-01 -4.438730701804161072e-02 -1.777997822500765324e-04 3.396483063697814941e-01 1.759154722094535828e-02 -1.101198121905326843e-01 -1.366860717535018921e-01 -1.375553905963897705e-01 -1.100788190960884094e-01 9.793792665004730225e-02 -1.748985052108764648e-01 -2.327367104589939117e-02 1.029018834233283997e-01 -7.500860095024108887e-02 -1.339861750602722168e-01 -1.099500134587287903e-01 -1.200113669037818909e-01 -2.850494980812072754e-01 3.961087670177221298e-03 1.734031289815902710e-01 1.522444933652877808e-01 -1.166056320071220398e-01 3.063355945050716400e-02 3.811104968190193176e-02 -9.506354480981826782e-02 -2.363792359828948975e-01 1.226024329662322998e-01 1.761091649532318115e-01 1.856783628463745117e-01
-1.107492148876190186e-01 7.315087318420410156e-02 -9.524798952043056488e-03 -5.980106815695762634e-02 2.168195247650146484e-01 1.050607189536094666e-01 -3.312602639198303223e-02 2.045101076364517212e-01 -6.108584254980087280e-02 1.724534481763839722e-01 -3.611591756343841553e-01 -1.066332384943962097e-01 1.625990420579910278e-01 -2.788736112415790558e-02 -2.320224642753601074e-01 -2.640600204467773438e-01 3.484694659709930420e-02 -1.032262593507766724e-01 -3.547115325927734375e-01 6.574840098619461060e-02 -1.979682445526123047e-01 1.338198482990264893e-01 -2.529518604278564453e-01 -1.173628494143486023e-01 1.726240366697311401e-01 -3.205753862857818604e-01 1.883141845464706421e-01 -2.250195741653442383e-01 -1.591076105833053589e-01 1.639929711818695068e-01 5.844486877322196960e-02 -2.303484082221984863e-02
-9.816829115152359009e-02 1.532715559005737305e-02 2.257762104272842407e-01 -1.397390067577362061e-01 2.031519562005996704e-01 3.108232319355010986e-01 -2.407964505255222321e-02 2.712129056453704834e-01 -9.959906339645385742e-02 3.290349617600440979e-02 1.992026269435882568e-01 -2.211296856403350830e-01 1.423413008451461792e-01 -2.620584331452846527e-02 8.485610783100128174e-02 1.350684906356036663e-04 1.917628571391105652e-03 -2.207083553075790405e-01 -4.645706117153167725e-01 1.820201128721237183e-01 -2.705727219581604004e-01 1.547734141349792480e-01 2.451040893793106079e-01 1.579859405755996704e-01 2.346246503293514252e-02 -2.153372913599014282e-01 2.131319493055343628e-01 1.000143773853778839e-02 -5.675340071320533752e-02 -5.405969545245170593e-02 3.480530157685279846e-02 1.425681542605161667e-02
-2.300644069910049438e-01 -1.070918887853622437e-02 1.519849449396133423e-01 -3.832198306918144226e-02 1.050427332520484924e-01 -2.345526881981641054e-04 2.512825131416320801e-01 -2.496037036180496216e-01 -1.474989764392375946e-02 -2.724448963999748230e-02 4.750122502446174622e-02 -4.415066540241241455e-01 -1.563067920506000519e-02 2.427495568990707397e-01 7.041022181510925293e-03 -4.249524176120758057e-01 -6.555010378360748291e-02 -1.239630356431007385e-01 -1.990457475185394287e-01 -1.448321342468261719e-01 -1.507158298045396805e-02 1.343636065721511841e-01 -2.370768785476684570e-01 -5.507805943489074707e-02 2.679160535335540771e-01 -1.790008246898651123e-01 1.350730955600738525e-01 1.648078113794326782e-01 -6.882563233375549316e-02 1.851080954074859619e-01 -4.369131103157997131e-02 6.474003661423921585e-03
-2.634446322917938232e-01 5.656714737415313721e-02 3.442195951938629150e-01 -2.516892254352569580e-01 -1.469832807779312134e-01 2.503903023898601532e-02 1.684480011463165283e-01 1.030025705695152283e-01 -2.746637165546417236e-01 -5.977314431220293045e-04 -1.456841677427291870e-01 -1.723952293395996094e-01 2.460021823644638062e-01 6.760539859533309937e-02 -4.139894843101501465e-01 -2.132029682397842407e-01 6.462275981903076172e-03 -2.071853131055831909e-01 -6.144659966230392456e-02 4.462401941418647766e-02 -1.024841796606779099e-03 -1.921293288469314575e-01 1.219019144773483276e-01 -1.422336995601654053e-01 -1.412299424409866333e-01 -9.493524703430011868e-05 -7.602000981569290161e-02 -8.098676335066556931e-04 -9.341549128293991089e-02 -2.834344208240509033e-01 1.749394834041595459e-01 9.950664639472961426e-02
-1.321602612733840942e-01 -7.216981053352355957e-02 6.278144568204879761e-02 -2.786705493927001953e-01 -1.854593604803085327e-01 2.465089224278926849e-02 3.384085372090339661e-02 -1.324840337038040161e-01 2.158620804548263550e-01 -5.276281386613845825e-02 8.080948889255523682e-02 -7.340294867753982544e-02 1.327937096357345581e-01 2.786800265312194824e-01 -2.120252549648284912e-01 -3.652254045009613037e-01 6.614111363887786865e-02 -2.532674372196197510e-01 -3.996269106864929199e-01 -7.993245124816894531e-02 -7.235292345285415649e-02 -1.877019852399826050e-01 2.261188328266143799e-01 -8.231999725103378296e-02 2.781189605593681335e-02 1.954424381256103516e-02 2.324194014072418213e-01 -2.166091054677963257e-01 -1.919523775577545166e-01 9.511819481849670410e-02 5.442159622907638550e-02 1.521678417921066284e-01
-4.551217854022979736e-01 -1.440409123897552490e-01 3.682032525539398193e-01 7.140632718801498413e-02 -9.269186854362487793e-02 3.155343532562255859e-01 2.492101490497589111e-01 -2.170842699706554413e-02 9.266666322946548462e-02 1.675842404365539551e-01 1.888537406921386719e-01 -2.048832178115844727e-02 9.421218931674957275e-02 1.964032500982284546e-01 -6.182395294308662415e-02 -2.110775560140609741e-02 -1.590379476547241211e-01 -2.758430242538452148e-01 -3.180374205112457275e-01 -9.126876294612884521e-02 1.783959940075874329e-02 -4.062554799020290375e-03 -2.064082920551300049e-01 -9.124142676591873169e-02 -6.491646170616149902e-02 1.263817548751831055e-01 -4.274251312017440796e-02 -4.940628632903099060e-02 -2.862205728888511658e-02 1.184134483337402344e-01 -1.484258770942687988e-01 -1.130850985646247864e-01
-3.850102126598358154e-01 -3.361137211322784424e-01 1.106420829892158508e-01 -2.121302187442779541e-01 2.073202095925807953e-02 1.199005991220474243e-01 3.115350566804409027e-02 -6.622464209794998169e-02 2.457352355122566223e-02 -5.991536006331443787e-02 -1.151188164949417114e-01 -3.318889737129211426e-01 1.905642263591289520e-02 2.210323512554168701e-01 -5.008369311690330505e-02 -2.484012544155120850e-01 -2.400556802749633789e-01 1.057274341583251953e-01 -2.699641287326812744e-01 2.129107564687728882e-01 -1.636693179607391357e-01 -5.753707140684127808e-02 1.996209658682346344e-02 4.095026291906833649e-03 -7.046642899513244629e-02 4.622169956564903259e-02 -9.618639945983886719e-02 1.138362213969230652e-01 -1.769314110279083252e-01 6.823990494012832642e-02 -3.498796224594116211e-01 1.230671480298042297e-01
-4.852717816829681396e-01 8.211022615432739258e-02 -2.295648604631423950e-01 -1.746839880943298340e-01 -3.684500455856323242e-01 1.194388568401336670e-01 7.295840233564376831e-02 -1.247314959764480591e-01 -2.117330282926559448e-01 -2.266295701265335083e-01 -1.043402850627899170e-01 -1.632776111364364624e-01 2.021798938512802124e-01 1.768267750740051270e-01 -1.525273546576499939e-02 1.272121071815490723e-01 2.973409369587898254e-02 -6.732146441936492920e-02 -8.048211038112640381e-02 3.380667651072144508e-03 -1.800019890069961548e-01 7.173141092061996460e-02 -2.500637248158454895e-02 1.996010094881057739e-01 8.010923862457275391e-02 -1.756903380155563354e-01 6.792580336332321167e-02 -1.212785169482231140e-01 -3.234809637069702148e-01 6.668040156364440918e-02 1.359007507562637329e-01 -8.529414981603622437e-02
-3.705721497535705566e-01 -3.242162168025970459e-01 -1.352165546268224716e-02 -4.536752700805664062e-01 -5.389625579118728638e-02 -1.785218864679336548e-01 1.366970092058181763e-01 3.537837881594896317e-03 1.392134577035903931e-01 -1.391070932149887085e-01 -1.423500031232833862e-01 -1.424320489168167114e-01 -1.103785559535026550e-01 4.222388193011283875e-02 -9.366250038146972656e-02 1.596871465444564819e-01 1.104384511709213257e-01 -1.625142842531204224e-01 -3.872007727622985840e-01 4.072678834199905396e-02 -1.888301521539688110e-01 2.907570451498031616e-02 -3.783963620662689209e-02 9.417871385812759399e-02 -2.783039584755897522e-02 -2.806074321269989014e-01 8.734632283449172974e-02 6.872041523456573486e-02 -6.205474585294723511e-02 4.885974526405334473e-02 1.776252537965774536e-01 6.254579871892929077e-02
-1.966530978679656982e-01 -1.208862848579883575e-02 -1.190402582287788391e-01 -2.541316747665405273e-01 3.605719283223152161e-02 1.091461703181266785e-01 1.399776190519332886e-01 9.159438312053680420e-02 -1.528702378273010254e-01 4.760627448558807373e-02 5.160973966121673584e-02 -3.171833753585815430e-01 1.156063228845596313e-01 1.246214807033538818e-01 2.145541757345199585e-01 9.592173993587493896e-02 1.499795317649841309e-01 -1.085994616150856018e-01 -4.355860352516174316e-01 1.433435827493667603e-01 -1.999109983444213867e-01 -3.860776498913764954e-02 9.838547557592391968e-02 2.225619256496429443e-01 -6.707112491130828857e-02 1.881225034594535828e-02 4.668357372283935547e-01 -8.010049909353256226e-02 -1.473748981952667236e-01 1.480925232172012329e-01 -9.808891266584396362e-02 -2.196236141026020050e-02
-7.563469558954238892e-02 -7.370156049728393555e-02 3.205481469631195068e-01 1.434347778558731079e-02 6.632109731435775757e-02 2.157994359731674194e-01 3.014621138572692871e-01 -3.874230980873107910e-01 2.203290164470672607e-01 -2.214758545160293579e-01 -5.964694544672966003e-02 -2.181542366743087769e-01 1.469854861497879028e-01 -8.794439584016799927e-02 -3.116253614425659180e-01 6.146863452158868313e-04 -1.680446416139602661e-01 -2.268083542585372925e-01 -6.771036237478256226e-02 1.388150304555892944e-01 -4.052654281258583069e-02 -8.749676495790481567e-02 1.345136314630508423e-01 -2.292946875095367432e-01 9.564077109098434448e-02 -2.203014791011810303e-01 6.221641972661018372e-02 -2.928791195154190063e-02 -2.471325546503067017e-01 -4.612697288393974304e-02 9.528904408216476440e-02 -2.360829524695873260e-02
-1.351108103990554810e-01 2.591459453105926514e-01 2.840595841407775879e-01 -2.461555749177932739e-01 -3.683338314294815063e-02 1.821196973323822021e-01 1.455387026071548462e-01 -1.002804636955261230e-01 -3.319542482495307922e-02 -1.124514639377593994e-01 1.698515266180038452e-01 -1.082646660506725311e-02 1.793649494647979736e-01 1.741820722818374634e-01 9.242760017514228821e-03 -3.101833760738372803e-01 -2.319894284009933472e-01 -4.049924015998840332e-01 -1.656285375356674194e-01 -7.475355267524719238e-02 -1.116853058338165283e-01 1.071153581142425537e-01 5.292190611362457275e-02 7.917168736457824707e-02 1.521867215633392334e-01 -1.307036876678466797e-01 1.451066881418228149e-01 1.576174348592758179e-01 -3.461745679378509521e-01 1.093162447214126587e-01 1.163083314895629883e-02 -6.386807560920715332e-02
-4.158676266670227051e-01 -1.121769770979881287e-01 5.851494669914245605e-01 -3.133503794670104980e-01 -5.515845958143472672e-03 1.968185007572174072e-01 8.911857008934020996e-02 -1.322419792413711548e-01 1.576621830463409424e-02 -1.335709542036056519e-01 -6.510769575834274292e-02 -4.794344305992126465e-02 1.280907914042472839e-02 -3.871531784534454346e-02 3.160462900996208191e-02 -1.668461859226226807e-01 1.148533076047897339e-01 -2.215623855590820312e-01 -4.289690032601356506e-02 1.525817960500717163e-01 3.310468047857284546e-02 -7.706832140684127808e-02 -1.237744465470314026e-01 1.749449595808982849e-02 -9.044662117958068848e-02 -1.569044589996337891e-01 -7.545715570449829102e-02 -2.884994260966777802e-02 1.805898249149322510e-01 -8.053131401538848877e-02 2.539748549461364746e-01 3.957277908921241760e-02
-5.220943689346313477e-02 -2.194479852914810181e-02 1.018560975790023804e-01 -1.544874161481857300e-01 5.909696221351623535e-02 1.906803250312805176e-01 8.632107079029083252e-02 1.537437674414832145e-05 7.886649668216705322e-02 1.873062998056411743e-01 -1.516284346580505371e-01 -3.649918437004089355e-01 3.000898957252502441e-01 2.048989199101924896e-02 9.574344754219055176e-02 2.339416146278381348e-01 1.205029487609863281e-01 -2.807767093181610107e-01 -2.837247550487518311e-01 3.438188433647155762e-01 -9.548193961381912231e-02 -1.713841259479522705e-01 1.013701558113098145e-01 3.562692925333976746e-02 -1.911294013261795044e-01 1.706997454166412354e-01 1.122000217437744141e-01 1.915853768587112427e-01 4.251240566372871399e-02 -6.418891251087188721e-02 2.232122570276260376e-01 2.248329371213912964e-01
1.569451391696929932e-02 4.637067019939422607e-02 1.761376559734344482e-01 -2.759507596492767334e-01 7.202313095331192017e-02 1.220756992697715759e-01 4.471462965011596680e-02 -1.218498572707176208e-01 -7.791087031364440918e-02 3.664214015007019043e-01 -1.787816733121871948e-02 -3.189738690853118896e-01 2.526187598705291748e-01 -8.577471971511840820e-02 -1.091423481702804565e-01 -1.885725557804107666e-01 2.129142880439758301e-01 -2.156484127044677734e-01 -2.587117850780487061e-01 2.309112697839736938e-01 -1.694278717041015625e-01 -4.052417576313018799e-01 -5.451324209570884705e-02 -4.504560679197311401e-02 -2.046428620815277100e-02 1.303690373897552490e-01 9.608574211597442627e-03 -4.178388416767120361e-02 1.385902166366577148e-01 8.555646240711212158e-02 1.783268004655838013e-01 6.966298818588256836e-02
-8.414284139871597290e-02 1.829520761966705322e-01 -2.142573706805706024e-02 9.888127446174621582e-03 5.769422743469476700e-03 3.044237196445465088e-01 1.601785570383071899e-01 -9.172309190034866333e-02 1.110195815563201904e-01 2.459007501602172852e-02 -6.298161298036575317e-02 -4.195844382047653198e-02 2.148773074150085449e-01 3.526092767715454102e-01 -1.160622239112854004e-01 -1.856143772602081299e-02 -7.797832787036895752e-02 -1.487452387809753418e-01 -3.804355263710021973e-01 2.857237756252288818e-01 -1.903119832277297974e-01 2.419978380203247070e-01 -1.051148101687431335e-01 2.979990839958190918e-01 -8.123089373111724854e-02 -1.092528477311134338e-01 3.982711583375930786e-02 4.755759239196777344e-02 -1.961170583963394165e-01 2.583529353141784668e-01 -2.236702740192413330e-01 -4.804527387022972107e-02
-3.012893199920654297e-01 2.833072841167449951e-01 4.300298541784286499e-02 -1.450111567974090576e-01 -9.449185431003570557e-02 2.294922024011611938e-01 3.057174980640411377e-01 -3.502780497074127197e-01 -7.498988509178161621e-02 -7.309088110923767090e-02 -7.453873008489608765e-02 -1.066793575882911682e-01 -7.754054665565490723e-02 -1.592720299959182739e-01 -4.152485430240631104e-01 -1.509862095117568970e-01 -1.237421762198209763e-02 -1.140168029814958572e-02 -2.803565561771392822e-01 1.357101202011108398e-01 -2.126869047060608864e-03 8.737920969724655151e-02 -1.441284716129302979e-01 1.707096099853515625e-01 -1.096911169588565826e-02 -1.152529381215572357e-02 -6.313182879239320755e-03 1.389002650976181030e-01 -2.291591316461563110e-01 1.649249196052551270e-01 1.169257164001464844e-01 -7.742027938365936279e-02
-4.104604721069335938e-01 -3.611399605870246887e-02 1.242155730724334717e-01 -1.780131459236145020e-01 1.581683754920959473e-01 9.676466137170791626e-02 -5.996624007821083069e-02 -1.064691543579101562e-01 3.019047975540161133e-01 3.271512687206268311e-02 9.664294868707656860e-02 -3.711161315441131592e-01 2.711701095104217529e-01 -8.642331697046756744e-03 5.592071264982223511e-02 -2.643510932102799416e-03 1.276709884405136108e-01 -5.030235275626182556e-02 -4.130480810999870300e-02 8.477564156055450439e-02 -2.170157991349697113e-02 2.513486742973327637e-01 -3.155036866664886475e-01 2.893272340297698975e-01 -7.355257868766784668e-03 -1.917668059468269348e-02 5.678060650825500488e-02 2.925992608070373535e-01 -6.720810383558273315e-02 8.032078295946121216e-02 1.925185173749923706e-01 7.646370679140090942e-02
-1.942472606897354126e-01 2.124912142753601074e-01 2.601328194141387939e-01 -7.257344201207160950e-03 1.290260553359985352e-01 -5.209701135754585266e-02 -1.111617982387542725e-01 -2.905814535915851593e-02 -1.646229475736618042e-01 1.241500005125999451e-01 -2.973079085350036621e-01 -3.227001428604125977e-01 2.458611279726028442e-01 3.321111202239990234e-02 -1.746176034212112427e-01 -8.683779090642929077e-02 1.919519901275634766e-01 -1.999780684709548950e-01 -2.960880398750305176e-01 -1.023832187056541443e-01 -3.040711581707000732e-01 -2.852353081107139587e-02 -2.390648610889911652e-02 -5.868605896830558777e-02 -2.139162570238113403e-01 -1.119856908917427063e-01 2.182400599122047424e-02 2.163710743188858032e-01 -1.765503734350204468e-01 -1.655067354440689087e-01 2.015418261289596558e-01 7.180189341306686401e-02
7.634203135967254639e-02 1.568437218666076660e-01 1.358529329299926758e-01 -2.242096364498138428e-01 1.257776021957397461e-01 6.401039659976959229e-02 1.607942432165145874e-01 -8.039613813161849976e-02 -1.135726347565650940e-01 1.860426366329193115e-01 -9.383786469697952271e-02 -5.089677572250366211e-01 1.147886961698532104e-01 -6.708875298500061035e-02 -5.298693105578422546e-02 -1.136044412851333618e-01 1.536743342876434326e-01 -3.249698281288146973e-01 -3.559904396533966064e-01 1.734642386436462402e-01 -1.533044874668121338e-01 -1.627929210662841797e-01 -7.415052503347396851e-02 -9.503833204507827759e-02 1.113486513495445251e-01 2.018958777189254761e-01 -1.598967760801315308e-01 -8.626163005828857422e-02 1.189352571964263916e-02 4.330132156610488892e-02 2.348109036684036255e-01 7.719780504703521729e-02
-2.306396663188934326e-01 -3.702792106196284294e-03 9.356860071420669556e-02 -2.659753561019897461e-01 -1.677233427762985229e-01 5.356564745306968689e-02 2.169408500194549561e-01 1.281648129224777222e-01 2.668804824352264404e-01 -1.918617188930511475e-01 -3.262490034103393555e-01 5.600557196885347366e-03 3.086176812648773193e-01 6.261376198381185532e-03 3.700931370258331299e-02 -2.339922934770584106e-01 -9.279496967792510986e-02 -3.312507867813110352e-01 -3.371461331844329834e-01 -4.184672608971595764e-02 -1.363081037998199463e-01 -5.579274892807006836e-02 1.308254599571228027e-01 9.107354283332824707e-02 -1.019765585660934448e-01 -8.673021942377090454e-02 -9.205050766468048096e-02 -2.053742110729217529e-01 -8.183957636356353760e-02 2.155575454235076904e-01 -3.720581904053688049e-02 5.396606400609016418e-02
-1.662807315587997437e-01 -8.417529612779617310e-02 1.176294013857841492e-01 -2.443199008703231812e-01 -9.150497615337371826e-02 5.310487374663352966e-02 2.168437093496322632e-01 -9.741844236850738525e-02 3.395701572299003601e-02 -2.622606419026851654e-02 -2.353454567492008209e-02 -3.575847297906875610e-02 9.669544547796249390e-02 1.124944612383842468e-01 -1.155317667871713638e-02 -4.303351044654846191e-01 -2.161515802145004272e-01 -1.924698650836944580e-01 -4.562146961688995361e-01 -1.214288920164108276e-01 -2.738833427429199219e-01 -2.129841744899749756e-01 1.200370267033576965e-01 2.201574295759201050e-02 2.595071494579315186e-02 9.532975405454635620e-02 1.190286651253700256e-01 -2.616684734821319580e-01 -5.236934870481491089e-02 -9.165252745151519775e-02 -2.335303649306297302e-02 2.589072585105895996e-01
-2.806829847395420074e-02 1.402354091405868530e-01 2.066071927547454834e-01 -2.751115560531616211e-01 1.768438071012496948e-01 1.582670956850051880e-01 1.896115392446517944e-01 3.290274739265441895e-02 -4.296408593654632568e-02 3.426311910152435303e-02 -1.563473343849182129e-01 -4.219563901424407959e-01 9.805240482091903687e-02 -4.407425597310066223e-02 -7.265478372573852539e-02 -2.985277473926544189e-01 3.187065422534942627e-01 -2.917396128177642822e-01 -2.343234121799468994e-01 1.441449671983718872e-01 -5.051465705037117004e-02 -1.624100208282470703e-01 -1.180165931582450867e-01 -2.161479741334915161e-01 7.209414988756179810e-02 1.188451796770095825e-01 -9.877548553049564362e-03 -1.758804172277450562e-01 1.942996680736541748e-01 3.506022319197654724e-02 1.224919855594635010e-01 -7.955712266266345978e-03
-3.511057496070861816e-01 -3.134359717369079590e-01 3.069642186164855957e-01 -4.091243743896484375e-01 -2.199864834547042847e-01 -1.821185648441314697e-01 8.389285951852798462e-02 2.935490338131785393e-03 -1.167740300297737122e-01 -6.116443499922752380e-02 4.548837244510650635e-02 -6.413716822862625122e-02 -5.691190809011459351e-02 3.137062117457389832e-02 -1.618952602148056030e-01 4.807730764150619507e-02 2.520318515598773956e-02 6.890922784805297852e-02 -2.010279446840286255e-01 2.546268105506896973e-01 -2.003041058778762817e-01 -1.003536581993103027e-01 -1.622140705585479736e-01 -1.118221059441566467e-01 1.174876019358634949e-01 -6.734828650951385498e-02 -1.399534195661544800e-01 9.963446855545043945e-02 -1.316378712654113770e-01 3.229906558990478516e-01 5.301304906606674194e-02 2.134937094524502754e-03
-2.411368638277053833e-01 -1.256899535655975342e-01 2.331098765134811401e-01 8.346187323331832886e-02 -8.483290672302246094e-02 3.637727499008178711e-01 2.072750926017761230e-01 -1.641200631856918335e-01 -6.413953751325607300e-02 3.122364282608032227e-01 1.843506246805191040e-01 -1.033314689993858337e-01 1.702818125486373901e-01 3.448610603809356689e-01 3.674829006195068359e-02 -3.023669309914112091e-02 2.023496478796005249e-01 3.974309563636779785e-02 -4.251582324504852295e-01 1.862668991088867188e-02 1.879563480615615845e-01 -1.134678199887275696e-01 7.623363286256790161e-02 3.383838012814521790e-02 -3.340392559766769409e-02 3.858680278062820435e-02 -1.167235448956489563e-01 1.119592115283012390e-01 3.470235969871282578e-04 2.169699370861053467e-01 6.062707304954528809e-02 2.365195751190185547e-02
-4.040677845478057861e-01 -5.158357787877321243e-03 -8.265080302953720093e-02 -1.192027330398559570e-01 -1.197892203927040100e-01 1.687845736742019653e-01 -1.637624204158782959e-02 5.025410652160644531e-02 5.218358710408210754e-02 -5.671926587820053101e-02 -8.946949988603591919e-02 -1.952830702066421509e-01 -1.174546033143997192e-01 1.174321323633193970e-01 -1.013360321521759033e-01 3.525311872363090515e-02 -1.474776864051818848e-01 -7.618509232997894287e-02 -2.478759884834289551e-01 2.219561487436294556e-01 -3.273964822292327881e-01 -4.126389324665069580e-02 -7.187733799219131470e-02 9.162472933530807495e-02 -1.227791905403137207e-01 -3.897002339363098145e-01 -1.076753437519073486e-01 2.217432856559753418e-01 -2.834034860134124756e-01 2.888207435607910156e-01 -1.000887453556060791e-01 1.291569024324417114e-01
-3.864288702607154846e-02 -1.157995685935020447e-02 2.156883478164672852e-01 -2.472786754369735718e-01 7.425229996442794800e-02 3.647109866142272949e-02 -7.769230008125305176e-02 2.713705003261566162e-01 2.124737203121185303e-01 -3.433501720428466797e-02 -1.146056652069091797e-01 -4.118538796901702881e-01 3.128200471401214600e-01 1.574692428112030029e-01 -5.474304035305976868e-02 1.853923052549362183e-01 7.434388250112533569e-02 -4.013691842555999756e-02 -4.255734682083129883e-01 7.012795656919479370e-02 -9.094460308551788330e-02 -8.960367739200592041e-02 -5.459006875753402710e-02 -7.361587882041931152e-02 4.068865999579429626e-02 -2.580631971359252930e-01 2.045590728521347046e-01 1.696555912494659424e-01 -2.064264565706253052e-01 1.190660521388053894e-02 -9.766311943531036377e-02 -7.772767543792724609e-02
-1.511642783880233765e-01 -1.407477110624313354e-01 3.243525624275207520e-01 8.849223703145980835e-02 -1.592498719692230225e-01 -4.884286969900131226e-02 6.068526580929756165e-02 8.615852147340774536e-02 -2.581594884395599365e-01 -1.955207288265228271e-01 3.492689132690429688e-02 -9.157864004373550415e-02 2.271988391876220703e-01 1.394182443618774414e-01 -2.627755105495452881e-01 -1.923123598098754883e-01 -1.010424457490444183e-03 1.480119824409484863e-01 -2.004717141389846802e-01 2.004532963037490845e-01 -8.146157115697860718e-02 -7.824318110942840576e-02 -3.060295581817626953e-01 5.256144702434539795e-02 -1.623132526874542236e-01 -5.662383139133453369e-02 1.470754146575927734e-01 3.169990777969360352e-01 -1.580137461423873901e-01 1.367569267749786377e-01 2.898896038532257080e-01 1.518121361732482910e-01
-7.658337801694869995e-02 -1.301308572292327881e-01 2.337111085653305054e-01 -2.572866678237915039e-01 6.544225662946701050e-02 2.401650995016098022e-01 2.983918488025665283e-01 7.297750562429428101e-02 2.452126592397689819e-01 8.494031429290771484e-02 -6.411802023649215698e-02 -9.746215306222438812e-03 3.273929283022880554e-02 -1.859458088874816895e-01 1.391391456127166748e-01 -1.709365472197532654e-02 2.673955261707305908e-01 -1.590238325297832489e-02 -4.120766520500183105e-01 -9.076570719480514526e-02 -4.315309226512908936e-01 -4.579317569732666016e-02 -4.836662486195564270e-02 -4.310936853289604187e-02 1.963741630315780640e-01 -2.242862582206726074e-01 -1.383818220347166061e-02 -4.261692985892295837e-02 1.031352430582046509e-01 8.075504004955291748e-02 -8.368337899446487427e-02 -1.259358078241348267e-01
-1.330954730510711670e-01 7.821315526962280273e-02 3.379352986812591553e-01 -1.352441310882568359e-01 -3.708477364853024483e-03 3.633309900760650635e-01 6.214889511466026306e-02 -4.890434071421623230e-02 -7.617967575788497925e-02 -4.732806980609893799e-02 5.226175487041473389e-02 -2.203857600688934326e-01 2.576717920601367950e-02 9.201029688119888306e-02 2.631388977169990540e-02 -2.654604241251945496e-02 -8.596315979957580566e-03 -3.253264427185058594e-01 -2.653492987155914307e-01 3.443833887577056885e-01 6.109620258212089539e-02 -1.131294015794992447e-02 2.265555560588836670e-01 1.057387143373489380e-01 8.852718025445938110e-02 1.782234571874141693e-02 4.546619057655334473e-01 -1.030615419149398804e-01 -1.942742317914962769e-01 -1.089598238468170166e-02 -8.546081930398941040e-02 -5.983001738786697388e-02
-7.123909145593643188e-02 -1.667637974023818970e-01 3.209200799465179443e-01 -4.738442599773406982e-02 4.594641551375389099e-02 2.285144850611686707e-02 2.572720348834991455e-01 -1.880047023296356201e-01 -1.028648987412452698e-01 -7.449854165315628052e-02 3.251945599913597107e-03 1.917274296283721924e-02 1.890566945075988770e-01 -9.710820019245147705e-02 -1.011460721492767334e-01 -8.320050686597824097e-02 -2.605803608894348145e-01 -3.537670373916625977e-01 -2.367346733808517456e-01 -2.502630464732646942e-02 -2.218834459781646729e-01 -4.322740435600280762e-02 -3.721737861633300781e-02 2.632593214511871338e-01 -4.675637930631637573e-02 -1.061263456940650940e-01 -1.005991846323013306e-01 2.056116908788681030e-01 -3.779237866401672363e-01 7.432168722152709961e-02 1.503572911024093628e-01 2.656313478946685791e-01
-2.066838294267654419e-01 -2.495661005377769470e-02 2.686980366706848145e-01 1.422390788793563843e-01 1.096356734633445740e-01 1.234683208167552948e-03 7.582628726959228516e-02 1.029577553272247314e-01 -2.347728908061981201e-01 7.752274628728628159e-03 -3.019056618213653564e-01 -2.423081845045089722e-01 2.536504268646240234e-01 1.258971840143203735e-01 -1.335381567478179932e-01 -7.628988474607467651e-02 -4.053253214806318283e-03 -2.416948080062866211e-01 -1.727168411016464233e-01 6.893963553011417389e-03 -6.925995647907257080e-02 -1.126559600234031677e-01 -1.699122786521911621e-01 -2.834864556789398193e-01 -3.637945353984832764e-01 -8.817989379167556763e-02 1.159115210175514221e-01 1.021631658077239990e-01 -2.190683782100677490e-01 -1.180013492703437805e-01 2.606475353240966797e-01 1.345182508230209351e-01
-1.840845495462417603e-01 6.208502687513828278e-03 2.789605855941772461e-01 -8.733341097831726074e-02 6.529871374368667603e-02 4.060405865311622620e-02 -1.194736361503601074e-01 1.055091172456741333e-01 -2.227263301610946655e-01 -2.206938117742538452e-01 -1.452917456626892090e-01 -4.435115754604339600e-01 3.497653305530548096e-01 8.387435227632522583e-02 -2.327185422182083130e-01 8.516768366098403931e-02 1.272971332073211670e-01 -7.307344675064086914e-02 -1.780212670564651489e-01 2.279165200889110565e-02 -2.582931220531463623e-01 6.115454435348510742e-02 -5.019259825348854065e-02 1.177049987018108368e-02 -1.477999538183212280e-01 -2.601183056831359863e-01 2.133676856756210327e-01 -3.693535551428794861e-02 -1.795549839735031128e-01 -1.070199236273765564e-01 1.837760210037231445e-01 4.087673127651214600e-02
-2.364127784967422485e-01 2.774082124233245850e-01 2.874166369438171387e-01 -1.753258109092712402e-01 7.925982587039470673e-03 -3.212347626686096191e-03 2.364932745695114136e-01 -1.894035376608371735e-02 3.521899878978729248e-02 -1.759031862020492554e-01 -1.288439985364675522e-02 1.183853894472122192e-01 3.193379193544387817e-02 1.068513542413711548e-01 1.611231942661106586e-03 -3.706845045089721680e-01 1.172082498669624329e-01 -2.136638462543487549e-01 -2.154343426227569580e-01 1.176855340600013733e-01 -1.503617465496063232e-01 3.988272845745086670e-01 -9.488169848918914795e-02 1.300722509622573853e-01 -3.388504032045602798e-03 1.337897032499313354e-01 1.906775981187820435e-01 2.901119366288185120e-02 -2.253174185752868652e-01 2.192206531763076782e-01 2.023259177803993225e-02 -1.401586234569549561e-01
-2.960024476051330566e-01 2.588715255260467529e-01 1.934590339660644531e-01 -1.253974437713623047e-01 -3.835257887840270996e-02 6.952451169490814209e-02 3.911672234535217285e-01 1.899415068328380585e-02 3.540082648396492004e-02 -7.146306335926055908e-02 -1.233259066939353943e-01 -1.122787818312644958e-01 1.557802259922027588e-01 1.616675108671188354e-01 -1.700747460126876831e-01 2.041897028684616089e-01 1.358196139335632324e-02 -1.614866256713867188e-01 -1.316057890653610229e-01 -3.683246076107025146e-01 -3.640284240245819092e-01 1.119756847620010376e-01 5.210217833518981934e-02 2.435231506824493408e-01 1.041232794523239136e-01 -3.057819604873657227e-02 1.084064841270446777e-01 -1.559697836637496948e-01 -1.438805013895034790e-01 9.448526799678802490e-02 5.676141381263732910e-02 -1.015685871243476868e-01
-8.543775975704193115e-02 5.038071051239967346e-02 1.051395609974861145e-01 -2.564750313758850098e-01 -2.195045351982116699e-01 3.036380708217620850e-01 3.476512432098388672e-02 -9.167852252721786499e-02 -2.327567785978317261e-01 3.427173942327499390e-02 -9.932978078722953796e-03 -1.787787117063999176e-02 -1.162965074181556702e-01 6.736288219690322876e-02 -7.748199254274368286e-02 -3.153544962406158447e-01 6.701293587684631348e-02 -1.858731806278228760e-01 -3.476912379264831543e-01 -3.210377320647239685e-02 -3.917120695114135742e-01 -6.283659487962722778e-02 5.294137820601463318e-02 2.417446970939636230e-01 1.706294268369674683e-01 -2.631754577159881592e-01 -8.909221738576889038e-02 1.479045301675796509e-01 -4.997215792536735535e-02 7.677987217903137207e-02 2.262977212667465210e-01 -1.291201412677764893e-01
-2.335156947374343872e-01 -2.284615486860275269e-01 1.417414098978042603e-01 1.412901468575000763e-02 -3.107353746891021729e-01 1.773006767034530640e-01 3.461788594722747803e-01 1.742172613739967346e-02 -3.904752898961305618e-03 5.744343250989913940e-02 2.928386628627777100e-02 -1.360754668712615967e-01 2.027843147516250610e-02 1.252613216638565063e-01 9.275395423173904419e-03 -1.138072758913040161e-01 1.371672898530960083e-01 -1.397657115012407303e-02 -1.449273377656936646e-01 7.886367291212081909e-02 -2.255649566650390625e-01 2.203451395034790039e-01 -9.306567721068859100e-03 -4.116978868842124939e-02 1.486108005046844482e-01 -9.776611812412738800e-03 1.913501648232340813e-03 -1.258724629878997803e-01 -3.236140608787536621e-01 4.871496260166168213e-01 7.989095896482467651e-02 -1.977955102920532227e-01
-3.397050499916076660e-01 1.060252487659454346e-01 2.210403233766555786e-01 8.097175508737564087e-02 4.753771796822547913e-02 1.906791627407073975e-01 4.631962254643440247e-02 -1.004127636551856995e-01 -2.184931784868240356e-01 -5.745062604546546936e-02 -2.292730361223220825e-01 -2.747785449028015137e-01 3.734267950057983398e-01 -1.169289276003837585e-01 -9.805797785520553589e-02 -8.011049777269363403e-02 6.147445365786552429e-02 -2.134265154600143433e-01 -3.731683641672134399e-02 -2.123405486345291138e-01 -3.240610957145690918e-01 -1.567737311124801636e-01 5.359997227787971497e-02 -1.373663842678070068e-01 -7.837709784507751465e-02 -3.772193938493728638e-02 -1.383485049009323120e-01 7.363899797201156616e-02 -2.080425620079040527e-01 -7.067777961492538452e-02 2.900209128856658936e-01 -8.467514812946319580e-02
-5.134865641593933105e-01 -3.771596774458885193e-02 1.705294102430343628e-01 -2.918015122413635254e-01 -2.205454260110855103e-01 1.531723737716674805e-01 -8.558775484561920166e-02 -4.423465579748153687e-02 -2.152355015277862549e-02 5.979984998703002930e-02 1.970110647380352020e-02 -8.025012165307998657e-02 -7.157997786998748779e-02 3.685256466269493103e-02 -7.112904638051986694e-02 -1.070086583495140076e-01 1.674330234527587891e-01 8.715801686048507690e-02 -1.618741899728775024e-01 2.109407633543014526e-02 -2.145736664533615112e-01 -1.513062119483947754e-01 1.512573361396789551e-01 -1.982229016721248627e-02 4.372589755803346634e-04 -1.099223922938108444e-02 1.109318807721138000e-01 1.165617480874061584e-01 -1.481371521949768066e-01 4.882978796958923340e-01 -2.013293206691741943e-01 1.550003588199615479e-01
2.305370420217514038e-01 1.443244218826293945e-01 2.821177840232849121e-01 -3.855330869555473328e-02 -5.757720023393630981e-02 -1.433606296777725220e-01 1.697208033874630928e-03 1.373497489839792252e-02 3.391036391258239746e-02 -1.123643592000007629e-01 -3.191294148564338684e-02 -3.527333140373229980e-01 2.629968523979187012e-01 3.261785507202148438e-01 8.348266780376434326e-02 -1.298591196537017822e-01 -7.424877490848302841e-03 -1.905121058225631714e-01 -1.690476387739181519e-01 2.175531722605228424e-02 -4.425283074378967285e-01 -1.203631013631820679e-01 -2.327283471822738647e-02 -1.948182880878448486e-01 -6.391866505146026611e-02 3.091118671000003815e-02 -1.715016961097717285e-01 1.176949962973594666e-02 -1.718811094760894775e-01 -4.174466431140899658e-02 3.023425936698913574e-01 1.038074716925621033e-01
-1.537312660366296768e-02 2.366212904453277588e-01 2.619160711765289307e-01 8.222118020057678223e-02 4.286239296197891235e-02 -1.555367261171340942e-01 -1.283508092164993286e-01 -3.846821933984756470e-02 1.558400318026542664e-02 3.823142126202583313e-02 -6.377420574426651001e-02 -3.913524746894836426e-01 1.154087856411933899e-01 1.105395928025245667e-01 -4.253493249416351318e-02 -2.432844340801239014e-01 2.391429841518402100e-01 -1.627765893936157227e-01 -3.424175381660461426e-01 1.564431041479110718e-01 -3.968452513217926025e-01 -1.959851533174514771e-01 -1.658871471881866455e-01 -8.156829280778765678e-04 1.046331003308296204e-01 8.113198727369308472e-02 -7.021845318377017975e-03 -3.715737909078598022e-02 1.159700453281402588e-01 -1.502765994518995285e-02 2.899579703807830811e-01 1.158956289291381836e-01
-6.145422533154487610e-02 -2.246372587978839874e-02 3.602547347545623779e-01 -1.032197102904319763e-01 -2.374826073646545410e-01 4.123743772506713867e-01 2.198942601680755615e-01 -2.983865141868591309e-01 3.950987011194229126e-02 -6.058605760335922241e-02 8.322408795356750488e-02 3.050447441637516022e-02 2.035722434520721436e-01 1.296204328536987305e-01 -7.450953871011734009e-02 -2.514117769896984100e-02 -5.996659025549888611e-02 -3.100603520870208740e-01 -3.219377398490905762e-01 1.492100656032562256e-01 -1.935014873743057251e-02 3.130262717604637146e-02 4.279398173093795776e-02 1.463833730667829514e-02 3.115423955023288727e-03 8.394689112901687622e-02 2.844575978815555573e-02 8.832405437715351582e-04 2.076877839863300323e-02 1.462649255990982056e-01 -3.566259443759918213e-01 -1.673704236745834351e-01
-1.199649870395660400e-01 2.119536548852920532e-01 9.292305260896682739e-02 -1.913744956254959106e-01 -2.583665251731872559e-01 1.430291798897087574e-03 8.594298362731933594e-02 1.872453689575195312e-01 2.106543928384780884e-01 1.406130194664001465e-01 5.548492074012756348e-02 -3.295714557170867920e-01 1.275550425052642822e-01 1.759436875581741333e-01 1.562704443931579590e-01 -4.495753347873687744e-02 7.455184310674667358e-02 -1.443873047828674316e-01 -1.578197181224822998e-01 2.355309017002582550e-02 -9.792088717222213745e-02 -2.112971395254135132e-01 -1.267012059688568115e-01 -1.911675631999969482e-01 -1.827775985002517700e-01 6.168114021420478821e-02 4.245119690895080566e-01 1.705050468444824219e-01 -1.711642593145370483e-01 5.934508517384529114e-03 2.710389792919158936e-01 1.694740653038024902e-01
-2.508366405963897705e-01 2.077038586139678955e-01 1.669284254312515259e-01 2.698807045817375183e-03 1.974596232175827026e-01 5.891785956919193268e-03 3.268549144268035889e-01 4.651473835110664368e-02 9.107241779565811157e-02 1.134209334850311279e-01 1.765804439783096313e-01 4.286718741059303284e-02 1.248856559395790100e-01 7.187526673078536987e-02 -8.846542984247207642e-02 1.304286718368530273e-01 1.362135410308837891e-01 -3.112049996852874756e-01 -4.774357974529266357e-01 2.427741289138793945e-01 -8.623784780502319336e-02 1.011302769184112549e-01 -2.191602289676666260e-01 3.198120296001434326e-01 1.091469153761863708e-01 7.780553773045539856e-03 -3.169450163841247559e-02 4.966899007558822632e-02 -1.355880945920944214e-01 -7.959268242120742798e-02 5.946161225438117981e-02 6.562014669179916382e-02
-3.384967148303985596e-02 1.463986039161682129e-01 1.725769490003585815e-01 -1.551447901874780655e-03 2.962268330156803131e-02 8.498705923557281494e-02 -1.077175959944725037e-01 2.042026966810226440e-01 -2.166159152984619141e-01 1.348454970866441727e-02 3.866909816861152649e-02 -4.132743775844573975e-01 5.835862159729003906e-01 7.235576864331960678e-03 -1.284434497356414795e-01 -1.871691942214965820e-01 1.286398768424987793e-01 -1.648995131254196167e-01 -2.302620857954025269e-01 9.984815865755081177e-02 -2.690384685993194580e-01 -4.060313105583190918e-02 7.802943140268325806e-02 -1.754547059535980225e-01 -8.373954892158508301e-02 -1.864047497510910034e-01 7.752894610166549683e-02 -2.364386804401874542e-02 -5.515404790639877319e-02 -1.814351999200880527e-03 7.526088505983352661e-02 -3.449900075793266296e-03
3.115873597562313080e-02 -1.443161666393280029e-01 1.161360591650009155e-01 -2.661672830581665039e-01 -5.757635459303855896e-02 2.511004209518432617e-01 2.304626405239105225e-01 1.246608570218086243e-01 1.932408846914768219e-02 2.622912079095840454e-02 -1.812482811510562897e-02 -4.063460603356361389e-02 1.314112544059753418e-01 2.279624938964843750e-01 -1.499309390783309937e-01 -4.509980082511901855e-01 -2.119046449661254883e-02 -2.745224833488464355e-01 -3.122763335704803467e-01 3.159741312265396118e-02 -9.080161899328231812e-02 -2.223762869834899902e-01 1.310211420059204102e-01 2.242174465209245682e-03 4.594868421554565430e-02 2.038967311382293701e-01 -6.026564911007881165e-02 -1.180320680141448975e-01 -2.372897267341613770e-01 7.749175280332565308e-02 -7.743557449430227280e-03 2.964456081390380859e-01
-3.066826760768890381e-01 -1.602569520473480225e-01 2.420841157436370850e-01 -3.175131678581237793e-01 -1.781376153230667114e-01 -2.161010056734085083e-01 -8.049023151397705078e-02 -1.067187935113906860e-01 -1.694902777671813965e-01 4.179702326655387878e-02 -2.318896166980266571e-02 -2.257515192031860352e-01 -1.744506508111953735e-01 -5.837370082736015320e-02 -1.027394682168960571e-01 2.049731649458408356e-02 -7.514589931815862656e-03 1.506322808563709259e-02 -4.330657422542572021e-01 9.402639418840408325e-02 -1.507968306541442871e-01 -1.722427457571029663e-01 -2.974035143852233887e-01 6.152094900608062744e-02 2.164654880762100220e-01 -1.708737015724182129e-02 -7.175559550523757935e-02 1.206960901618003845e-01 -9.252096712589263916e-02 2.184929251670837402e-01 1.428379565477371216e-01 1.134611591696739197e-01
-1.544817443937063217e-02 -1.265100985765457153e-01 2.218915522098541260e-01 -1.501902639865875244e-01 -1.290866285562515259e-01 7.097369059920310974e-03 1.304226070642471313e-01 2.653960585594177246e-01 -1.158822104334831238e-01 -1.311512887477874756e-01 -2.427389286458492279e-02 -3.814654648303985596e-01 1.334347426891326904e-01 2.316447049379348755e-01 -3.173149228096008301e-01 -1.819655746221542358e-01 1.437975019216537476e-01 -1.544518023729324341e-01 -1.070087999105453491e-01 3.680757060647010803e-02 -2.737151682376861572e-01 1.476755132898688316e-03 1.869911402463912964e-01 -1.698783338069915771e-01 -1.868078857660293579e-02 -1.446929126977920532e-01 -1.168381422758102417e-01 -4.308300092816352844e-02 -2.219966053962707520e-01 -1.645853519439697266e-01 3.077654540538787842e-01 1.477768272161483765e-01
-2.331400662660598755e-01 -5.006490275263786316e-02 1.047182083129882812e-01 4.825488477945327759e-02 2.257229574024677277e-02 7.406567037105560303e-02 1.662698090076446533e-01 -7.139924168586730957e-02 -1.002466678619384766e-01 -2.350150234997272491e-02 -6.613467354327440262e-03 -2.363047748804092407e-01 4.053689539432525635e-01 7.922808825969696045e-02 -3.785892128944396973e-01 -9.559862315654754639e-02 -2.090109139680862427e-01 7.378747686743736267e-03 -8.972468972206115723e-02 -1.618697792291641235e-01 -3.730674982070922852e-01 -1.863760650157928467e-01 8.780420571565628052e-02 2.953090965747833252e-01 -1.769113242626190186e-01 -1.554131060838699341e-01 -6.917161494493484497e-02 2.693649195134639740e-02 -1.576340943574905396e-01 7.319620251655578613e-02 2.217699289321899414e-01 1.199024841189384460e-01
-1.624544411897659302e-01 7.974570244550704956e-02 3.067122995853424072e-01 -2.704607844352722168e-01 -2.327615395188331604e-02 1.164584457874298096e-01 1.113656610250473022e-01 -4.954386875033378601e-02 -2.645891718566417694e-02 -1.261871159076690674e-01 -2.002354711294174194e-01 -1.716236472129821777e-01 6.706988904625177383e-03 2.120032012462615967e-01 1.700198352336883545e-01 -1.860075891017913818e-01 2.213036864995956421e-01 -1.316104680299758911e-01 -5.431775003671646118e-02 2.499297559261322021e-01 -3.118122741580009460e-02 -2.732695546001195908e-03 -4.069719016551971436e-01 -1.302152276039123535e-01 -4.882102459669113159e-02 -4.524981081485748291e-01 -2.158000692725181580e-02 -4.856485128402709961e-02 -1.838729232549667358e-01 -1.222398951649665833e-01 4.741485789418220520e-02 -1.273513678461313248e-02
-9.923364222049713135e-02 -2.777510322630405426e-02 2.355439811944961548e-01 -2.415454760193824768e-02 1.733427643775939941e-01 3.053534328937530518e-01 2.140891253948211670e-01 -1.160629615187644958e-01 3.987696487456560135e-03 -5.298649892210960388e-02 -2.578231990337371826e-01 -3.991828113794326782e-02 1.268965005874633789e-01 -3.387728706002235413e-02 -2.507018446922302246e-01 3.014047630131244659e-02 1.682638227939605713e-01 -6.161191686987876892e-02 -3.303227424621582031e-01 1.926579475402832031e-01 -9.488785266876220703e-02 -1.209440529346466064e-01 -1.861761957406997681e-01 -3.005348704755306244e-02 -1.198825910687446594e-01 5.581606552004814148e-02 -2.405268102884292603e-01 4.353678822517395020e-01 4.221421107649803162e-02 1.588028669357299805e-01 -2.502640485763549805e-01 -8.228383213281631470e-02
-1.803298890590667725e-01 1.003730483353137970e-02 1.221817955374717712e-01 5.508070811629295349e-03 2.884548008441925049e-01 2.425528317689895630e-02 -4.277427680790424347e-03 8.877292275428771973e-02 -1.396146118640899658e-01 1.346319615840911865e-01 -6.123512238264083862e-02 -5.417833924293518066e-01 -7.740131765604019165e-02 1.564067751169204712e-01 6.439590454101562500e-02 4.424457252025604248e-02 1.297063827514648438e-01 -7.565578073263168335e-02 -3.437685966491699219e-01 1.004399582743644714e-01 -2.992959320545196533e-01 -2.592046260833740234e-01 1.938963681459426880e-01 -1.874016374349594116e-01 -3.052655421197414398e-02 5.258553428575396538e-04 1.258277148008346558e-01 3.185230493545532227e-02 -1.571307182312011719e-01 2.976183779537677765e-03 -2.321399897336959839e-01 1.123070865869522095e-01
-7.737414538860321045e-02 9.081502258777618408e-02 1.916087120771408081e-01 -1.101774647831916809e-01 -1.643504053354263306e-01 3.994618058204650879e-01 -8.064775913953781128e-02 1.009394824504852295e-01 -3.840013220906257629e-02 1.893435418605804443e-01 -5.970381200313568115e-02 -1.289795190095901489e-01 -1.195276752114295959e-01 3.378727734088897705e-01 -4.658176563680171967e-03 -1.994329094886779785e-01 4.157133400440216064e-02 -3.181870281696319580e-01 -2.168536782264709473e-01 9.138638526201248169e-02 -2.541709840297698975e-01 6.954369693994522095e-02 -1.022106558084487915e-01 1.026834398508071899e-01 7.056771218776702881e-02 -3.368993699550628662e-01 1.227354854345321655e-01 3.120524063706398010e-02 -2.615557610988616943e-01 2.318902611732482910e-01 4.407626762986183167e-02 2.119402028620243073e-02
-5.437571555376052856e-02 1.085194423794746399e-01 6.331416219472885132e-02 -3.964922204613685608e-02 -1.696329265832901001e-01 1.473260670900344849e-01 9.178418666124343872e-02 -5.112911388278007507e-02 -2.363208979368209839e-01 -1.780660450458526611e-01 1.837411522865295410e-01 -2.149767279624938965e-01 1.506469547748565674e-01 8.897455781698226929e-02 6.697423011064529419e-02 -3.822993859648704529e-02 3.285576030611991882e-02 -5.227859616279602051e-01 -3.958788216114044189e-01 2.448126226663589478e-01 -1.872331351041793823e-01 -1.131405234336853027e-01 2.087923735380172729e-01 1.940884888172149658e-01 2.178174704313278198e-01 1.774108596146106720e-02 1.151385754346847534e-01 2.600433118641376495e-02 -1.167565882205963135e-01 1.086133718490600586e-01 7.615674287080764771e-02 -3.158650919795036316e-02
-4.574981927871704102e-01 -7.950659096240997314e-02 1.157645806670188904e-01 -1.026852652430534363e-01 -3.332047760486602783e-01 -1.237396821379661560e-01 -2.249467000365257263e-02 -2.192120850086212158e-01 2.288733720779418945e-01 -1.456865817308425903e-01 7.809309661388397217e-02 -2.695221304893493652e-01 -1.100602466613054276e-02 -1.253307908773422241e-01 -1.143081206828355789e-02 -1.593909412622451782e-01 1.525344699621200562e-01 1.234615743160247803e-01 -2.847745716571807861e-01 7.702837884426116943e-02 -2.506051957607269287e-01 -1.262668669223785400e-01 -8.534701913595199585e-02 -7.155156135559082031e-02 -1.092613488435745239e-01 -6.919307261705398560e-02 1.738406717777252197e-01 1.286047995090484619e-01 -2.149120569229125977e-01 2.325462102890014648e-01 1.048586443066596985e-01 1.957503147423267365e-02
-2.029508799314498901e-01 -3.953258320689201355e-02 -1.439357455819845200e-02 -1.451532989740371704e-01 5.418168380856513977e-02 -9.715778753161430359e-03 3.922676146030426025e-01 -6.998021155595779419e-02 5.835762247443199158e-02 -2.735339850187301636e-02 -4.116044193506240845e-02 -2.308234423398971558e-01 2.636919617652893066e-01 8.776655793190002441e-02 -6.874044239521026611e-02 -9.752579778432846069e-02 8.459426462650299072e-03 -3.007603585720062256e-01 -3.159098029136657715e-01 2.333988994359970093e-01 -9.485722333192825317e-02 8.724703639745712280e-02 2.466723173856735229e-01 7.450067438185214996e-03 -1.208544149994850159e-01 -2.129198051989078522e-02 2.408542856574058533e-02 -3.387691676616668701e-01 -2.567231953144073486e-01 1.996725201606750488e-01 -1.483629941940307617e-01 2.075173705816268921e-01
-2.568517327308654785e-01 2.527768313884735107e-01 4.517305493354797363e-01 -7.053162157535552979e-02 -4.048486351966857910e-01 -2.280902490019798279e-02 7.437075674533843994e-02 -2.434088848531246185e-02 1.745811700820922852e-01 1.710204035043716431e-01 -8.385571837425231934e-02 -2.014927417039871216e-01 3.615650581195950508e-03 1.575511246919631958e-01 -1.667810082435607910e-01 1.170316338539123535e-01 9.322168305516242981e-03 -4.070250317454338074e-02 -2.320390492677688599e-01 5.628515779972076416e-02 -5.323086306452751160e-02 -2.248948663473129272e-01 -1.830897480249404907e-01 -7.510424405336380005e-02 -2.817454040050506592e-01 -4.625961929559707642e-02 -4.860629886388778687e-02 1.119999811053276062e-01 -2.163490056991577148e-01 -9.471416473388671875e-02 1.128032132983207703e-01 2.423888631165027618e-02
-1.270704418420791626e-01 1.164757534861564636e-01 6.880249083042144775e-02 -6.082401797175407410e-02 1.937577128410339355e-01 -2.911205776035785675e-02 -8.075798302888870239e-02 -4.696617275476455688e-02 -2.236855775117874146e-01 1.032562181353569031e-01 -8.073195815086364746e-03 -3.863462805747985840e-01 4.278807342052459717e-01 1.183365136384963989e-01 -7.108212262392044067e-02 -1.397338062524795532e-01 1.885563880205154419e-01 -2.316945642232894897e-01 -2.423711121082305908e-01 -1.690991781651973724e-02 -2.608494460582733154e-01 3.559521213173866272e-02 1.476310938596725464e-01 -2.309532612562179565e-01 -1.263674795627593994e-01 -6.029522791504859924e-02 1.522785276174545288e-01 1.331572681665420532e-01 -2.723225355148315430e-01 -1.646663099527359009e-01 1.050498187541961670e-01 1.322999149560928345e-01
-1.723336130380630493e-01 9.415104985237121582e-02 7.770914584398269653e-02 -1.420179456472396851e-01 -1.815747171640396118e-01 1.804687678813934326e-01 3.023589253425598145e-01 -2.509282231330871582e-01 -1.807190626859664917e-01 -1.293541789054870605e-01 -1.086409762501716614e-01 -9.518406540155410767e-02 9.645305573940277100e-02 5.177414044737815857e-03 -4.777991399168968201e-02 -1.668695956468582153e-01 1.902891844511032104e-01 -3.056884706020355225e-01 -1.625989824533462524e-01 5.342043936252593994e-02 -2.561535239219665527e-01 1.868221610784530640e-01 -3.682520613074302673e-02 3.642816096544265747e-02 -1.025500521063804626e-01 -6.398629397153854370e-03 1.105978037230670452e-03 -1.666091084480285645e-01 -2.873708009719848633e-01 1.398910284042358398e-01 -4.485739469528198242e-01 -4.190729558467864990e-02
-5.574937909841537476e-02 1.374526470899581909e-01 3.639731407165527344e-01 -2.817010581493377686e-01 2.637230455875396729e-01 -1.253324002027511597e-02 1.290630251169204712e-01 1.038267277181148529e-02 5.853179097175598145e-02 6.987062096595764160e-02 -2.037287801504135132e-01 -1.981448829174041748e-01 2.739780545234680176e-01 -2.608365006744861603e-02 -3.456148877739906311e-02 -1.462234258651733398e-01 1.777134090662002563e-01 -5.979720503091812134e-02 -1.941262483596801758e-01 5.734187550842761993e-03 -4.475518316030502319e-02 -1.442077159881591797e-01 -6.054173037409782410e-02 -2.671914398670196533e-01 2.202725112438201904e-01 1.050245687365531921e-01 -1.331286877393722534e-02 8.957014232873916626e-02 -4.111361503601074219e-01 2.348665893077850342e-01 4.601438716053962708e-02 1.658496409654617310e-01
-1.411335319280624390e-01 1.406975239515304565e-01 1.900168955326080322e-01 -1.683810167014598846e-02 1.856149286031723022e-01 2.104452252388000488e-01 3.452856838703155518e-01 -5.469029769301414490e-02 2.039729058742523193e-01 8.536227792501449585e-02 -6.628571450710296631e-02 -1.081904843449592590e-01 -2.196174561977386475e-01 3.158117532730102539e-01 -1.844825968146324158e-02 1.008038297295570374e-01 1.710278838872909546e-01 -2.717650234699249268e-01 -8.333237469196319580e-02 -2.254879921674728394e-01 -4.354692697525024414e-01 -1.027604788541793823e-01 -1.492717415094375610e-01 1.726161092519760132e-01 -1.143237724900245667e-01 4.304200038313865662e-02 -5.234280973672866821e-02 4.807397723197937012e-02 -1.489004939794540405e-01 -3.891855478286743164e-02 1.806535869836807251e-01 -1.000919193029403687e-01
-4.059687554836273193e-01 1.196137890219688416e-01 1.871374063193798065e-02 -7.111662626266479492e-02 -2.838402390480041504e-01 2.146580815315246582e-01 3.400415778160095215e-01 2.341415174305438995e-02 -1.616209894418716431e-01 3.381766751408576965e-02 -1.978529542684555054e-01 -6.373839825391769409e-02 -1.436931490898132324e-01 5.526894703507423401e-02 -2.685011327266693115e-01 -8.883854001760482788e-02 3.087293207645416260e-01 -6.504427641630172729e-02 -9.276051819324493408e-02 -3.340618684887886047e-02 -2.658885717391967773e-01 -5.716377869248390198e-03 1.681279973126947880e-03 -1.557410955429077148e-01 1.561590284109115601e-01 1.640088260173797607e-01 1.822488605976104736e-01 -1.283962372690439224e-02 -4.747634753584861755e-02 7.237285375595092773e-02 1.235131770372390747e-01 -2.946682572364807129e-01
-1.456678807735443115e-01 1.080951765179634094e-01 1.621827036142349243e-01 -2.888685464859008789e-01 -1.520425230264663696e-01 1.873850673437118530e-01 3.514686822891235352e-01 5.858491733670234680e-02 5.451744422316551208e-02 -1.925187557935714722e-01 -2.268758714199066162e-01 -1.840661466121673584e-01 -1.716713160276412964e-01 1.398169100284576416e-01 -1.643025875091552734e-02 7.035389542579650879e-02 4.371091127395629883e-01 -7.229325175285339355e-02 -2.152349799871444702e-01 -5.162584409117698669e-02 -3.193034231662750244e-01 -2.357843704521656036e-02 -4.085596185177564621e-03 1.437008678913116455e-01 3.717292100191116333e-02 -2.516203224658966064e-01 -1.011453270912170410e-01 -2.105641365051269531e-01 -4.313508048653602600e-02 -1.927625015377998352e-02 4.128862544894218445e-02 -2.947739139199256897e-02
1.399746984243392944e-01 -1.956241428852081299e-01 3.438493311405181885e-01 -4.060904309153556824e-02 -8.132385462522506714e-02 2.494334578514099121e-01 1.128175109624862671e-01 -9.279135614633560181e-02 1.503379940986633301e-01 1.301352530717849731e-01 -1.277801543474197388e-01 -1.515384614467620850e-01 8.934672176837921143e-02 1.855014562606811523e-01 -1.716419905424118042e-01 -3.339959084987640381e-01 -1.212720274925231934e-01 -2.977295517921447754e-01 -2.027845829725265503e-01 -1.470685470849275589e-02 -5.607017129659652710e-02 -6.750644743442535400e-02 5.926146358251571655e-02 -1.306021958589553833e-01 8.351272344589233398e-02 4.680301621556282043e-02 1.445038020610809326e-01 5.714612826704978943e-02 -3.262170851230621338e-01 2.776794731616973877e-01 2.346715889871120453e-02 2.819721400737762451e-01
-1.819643527269363403e-01 1.519954800605773926e-01 2.841338813304901123e-01 9.875997900962829590e-02 -2.247529923915863037e-01 1.526757925748825073e-01 3.224912285804748535e-01 6.029907986521720886e-02 -8.973465859889984131e-02 2.047421932220458984e-01 1.117515712976455688e-01 1.355328261852264404e-01 1.023484691977500916e-01 3.269944190979003906e-01 8.582189679145812988e-02 1.771579235792160034e-01 -7.050654292106628418e-02 -2.320120930671691895e-01 -4.334512352943420410e-01 2.064490467309951782e-01 -1.864219903945922852e-01 8.635071665048599243e-02 -1.219640076160430908e-01 1.003082767128944397e-01 -3.804447362199425697e-03 -2.034035474061965942e-01 7.272153743542730808e-04 -9.491123259067535400e-02 -4.556690156459808350e-02 8.367876708507537842e-02 1.124038696289062500e-01 7.938822358846664429e-02
-2.788098454475402832e-01 -1.577705144882202148e-01 1.329957097768783569e-01 1.401985585689544678e-01 1.359195113182067871e-01 6.048666685819625854e-02 1.504817605018615723e-01 2.353226095438003540e-01 -1.445935014635324478e-02 -2.729730308055877686e-01 1.187985092401504517e-01 -2.517366707324981689e-01 2.092519700527191162e-01 -1.404815353453159332e-02 -1.344747543334960938e-01 -3.106555640697479248e-01 -8.617462217807769775e-02 -3.708712756633758545e-01 -6.523363292217254639e-02 1.886708289384841919e-01 -2.288732379674911499e-01 -1.420402079820632935e-01 -7.457496225833892822e-02 8.403829485177993774e-02 1.812526769936084747e-02 -1.335673332214355469e-01 -1.398975215852260590e-02 6.501793861389160156e-02 -1.316986698657274246e-02 3.789310455322265625e-01 6.814252585172653198e-02 -8.994872123003005981e-02
-2.345506697893142700e-01 -1.448399722576141357e-01 7.717153429985046387e-02 -9.289885312318801880e-02 -1.717150658369064331e-01 1.068450808525085449e-01 1.471395045518875122e-01 -8.310414850711822510e-02 1.119918674230575562e-01 -4.656210914254188538e-02 -1.349167674779891968e-01 -8.661903440952301025e-02 2.054238617420196533e-01 2.328304350376129150e-01 -1.454636007547378540e-01 -1.773530542850494385e-01 -2.092495858669281006e-01 -2.998602092266082764e-01 -3.269442319869995117e-01 -3.757760673761367798e-02 -1.358998268842697144e-01 -2.080353200435638428e-01 1.315765976905822754e-01 2.660723030567169189e-01 9.939844906330108643e-02 2.093869447708129883e-01 4.184441268444061279e-02 -1.644155830144882202e-01 -2.947011291980743408e-01 -7.270792499184608459e-03 -6.164990831166505814e-03 2.986950576305389404e-01
-2.221390306949615479e-01 2.357086688280105591e-01 -1.751149632036685944e-02 -2.908292971551418304e-02 -2.364487200975418091e-01 4.466715753078460693e-01 2.221110276877880096e-02 -1.267616301774978638e-01 2.556034736335277557e-02 1.135490089654922485e-02 -3.021366596221923828e-01 -1.076367348432540894e-01 2.492113262414932251e-01 -1.416610032320022583e-01 -2.066333889961242676e-01 1.785478927195072174e-02 1.361198127269744873e-01 4.454723000526428223e-02 -1.821931302547454834e-01 -3.433902189135551453e-02 -1.326626390218734741e-01 -1.076400056481361389e-01 -3.329951316118240356e-02 2.802559435367584229e-01 -6.344252079725265503e-02 -2.988358139991760254e-01 1.224837675690650940e-01 -8.270063251256942749e-02 -1.704646497964859009e-01 2.817093133926391602e-01 7.021684944629669189e-02 2.950040623545646667e-02
-3.026793599128723145e-01 -2.117188274860382080e-02 1.749611273407936096e-02 -2.598663568496704102e-01 -2.222247123718261719e-01 2.110873013734817505e-01 1.860266178846359253e-01 -1.161113381385803223e-01 -4.766118153929710388e-02 2.613232471048831940e-02 -1.403933316469192505e-01 -2.766731083393096924e-01 1.830215454101562500e-01 8.157338947057723999e-02 1.953748762607574463e-01 -2.414028048515319824e-01 1.262351572513580322e-01 -1.728653758764266968e-01 -4.452139884233474731e-02 1.813314110040664673e-01 -6.606519222259521484e-02 -1.890041530132293701e-01 1.960323899984359741e-01 3.171481490135192871e-01 -1.175857931375503540e-01 -1.185705065727233887e-01 1.686278432607650757e-01 -1.232420578598976135e-01 2.583808600902557373e-01 1.941450536251068115e-01 1.146829575300216675e-01 1.156112551689147949e-01
-1.533338576555252075e-01 1.536441296339035034e-01 2.756078541278839111e-01 -8.860686421394348145e-02 5.119134485721588135e-02 1.802463829517364502e-01 2.315869480371475220e-01 -3.732176870107650757e-02 7.139091193675994873e-02 1.247628703713417053e-01 2.069584429264068604e-01 1.446400731801986694e-01 1.308379322290420532e-01 2.463749200105667114e-01 1.054021343588829041e-01 1.185118407011032104e-01 -1.667127758264541626e-02 -3.416160047054290771e-01 -4.901048243045806885e-01 1.269537061452865601e-01 -1.758212149143218994e-01 1.503943651914596558e-01 -2.350072413682937622e-01 2.197252064943313599e-01 -7.826818525791168213e-02 7.499168068170547485e-02 -2.618015557527542114e-02 6.956488639116287231e-02 -1.297711580991744995e-01 -1.345060467720031738e-01 7.921146601438522339e-02 -5.223091691732406616e-02
-2.936754524707794189e-01 -7.022720575332641602e-02 1.930681802332401276e-02 1.164171621203422546e-01 -3.812402486801147461e-03 2.624161839485168457e-01 3.743261694908142090e-01 2.467297315597534180e-01 -4.968756437301635742e-02 9.378966875374317169e-03 -1.426370888948440552e-01 -2.699110805988311768e-01 1.755324006080627441e-01 -4.368362948298454285e-02 -7.419772446155548096e-02 -2.236207872629165649e-01 -2.050181180238723755e-01 -3.431393802165985107e-01 -5.606126412749290466e-02 1.319701969623565674e-01 -2.339633703231811523e-01 -8.257503062486648560e-02 -2.386038303375244141e-01 8.154431730508804321e-02 -1.529017090797424316e-02 6.651794165372848511e-02 -1.152195036411285400e-01 -7.275485992431640625e-02 3.672128915786743164e-02 2.211500555276870728e-01 -1.734939217567443848e-01 -1.788321286439895630e-01
3.256252035498619080e-02 8.450724184513092041e-02 2.229847311973571777e-01 -1.275561600923538208e-01 1.448526233434677124e-01 -3.938942402601242065e-02 -4.844683781266212463e-02 -2.092484384775161743e-01 -2.689253687858581543e-01 1.554105728864669800e-01 -2.798123098909854889e-02 -3.036950826644897461e-01 3.643145263195037842e-01 1.443113386631011963e-01 -9.003274142742156982e-02 -1.676124036312103271e-01 6.950592505745589733e-04 -2.676708996295928955e-02 -2.830650508403778076e-01 -9.414876997470855713e-02 -2.107977569103240967e-01 -7.890692213550209999e-04 1.702762395143508911e-01 -2.020563632249832153e-01 -1.158234328031539917e-01 -5.478558316826820374e-02 9.402273595333099365e-02 3.650943636894226074e-01 -3.029149174690246582e-01 1.432317942380905151e-01 5.527348443865776062e-02 7.707019802182912827e-03
-3.003018796443939209e-01 1.203449442982673645e-01 5.543301627039909363e-02 1.493560243397951126e-02 4.303387925028800964e-02 1.583117693662643433e-01 7.720564305782318115e-02 -1.614687442779541016e-01 -3.547660410404205322e-01 8.530124276876449585e-02 1.975786313414573669e-02 -2.631891965866088867e-01 4.029732942581176758e-01 -4.350895062088966370e-02 -1.384520679712295532e-01 -1.944062709808349609e-01 1.329741775989532471e-01 -4.120231419801712036e-02 -1.660929322242736816e-01 -1.532211005687713623e-01 -3.893677592277526855e-01 -4.639366269111633301e-02 -4.775996506214141846e-02 -1.478745341300964355e-01 -8.099909126758575439e-02 -1.771982461214065552e-01 -1.536458879709243774e-01 -2.783401496708393097e-02 -1.452316045761108398e-01 -1.623339951038360596e-01 1.821495294570922852e-01 -1.331891417503356934e-01
-9.232181310653686523e-02 3.245177865028381348e-01 1.597574204206466675e-01 -1.521449089050292969e-01 -5.523003265261650085e-02 1.497181504964828491e-01 2.152526676654815674e-01 -1.608501523733139038e-01 1.155916880816221237e-02 2.618259564042091370e-02 -2.027826011180877686e-01 -4.234628751873970032e-03 4.526267647743225098e-01 7.983313500881195068e-02 -2.990728318691253662e-01 -2.458759546279907227e-01 1.752586662769317627e-01 7.237893529236316681e-03 -1.952048540115356445e-01 -2.082331329584121704e-01 -2.468096613883972168e-01 1.204445511102676392e-01 -8.144957572221755981e-02 -5.631077289581298828e-02 7.813987135887145996e-02 3.725302591919898987e-02 1.639015227556228638e-01 1.256346330046653748e-02 -1.979049108922481537e-02 2.518782392144203186e-02 2.563668191432952881e-01 1.949211508035659790e-01
-1.015215516090393066e-01 7.622820883989334106e-02 2.099864035844802856e-01 -1.900648474693298340e-01 -1.931580305099487305e-01 2.390656471252441406e-01 -1.913240849971771240e-01 -2.523286454379558563e-02 -6.805527023971080780e-03 2.071009129285812378e-01 -1.119463965296745300e-01 -1.001710295677185059e-01 -1.367752347141504288e-02 1.979387551546096802e-01 1.796572804450988770e-01 -1.791169047355651855e-01 -1.107422932982444763e-01 -3.231876790523529053e-01 -3.962014019489288330e-01 1.717254370450973511e-01 -1.411963552236557007e-01 2.276518642902374268e-01 -1.127107962965965271e-01 4.052479937672615051e-02 2.208130061626434326e-01 -2.187251448631286621e-01 -6.727532297372817993e-02 2.311924658715724945e-02 -2.679853141307830811e-01 -2.345594391226768494e-02 1.971531212329864502e-01 2.339894324541091919e-02
-1.168424189090728760e-01 -1.271882802248001099e-01 9.414954483509063721e-02 -2.095599323511123657e-01 2.118720263242721558e-01 -1.911429502069950104e-02 1.274021565914154053e-01 9.172020107507705688e-02 -1.052417010068893433e-01 -1.183728948235511780e-01 2.341832667589187622e-01 -2.238917201757431030e-01 1.955498307943344116e-01 -1.318315267562866211e-01 3.655800223350524902e-02 1.451264768838882446e-01 5.588678270578384399e-02 -2.535840272903442383e-01 -4.596064984798431396e-01 -9.804721921682357788e-02 -3.902673125267028809e-01 2.036289572715759277e-01 -1.498465538024902344e-01 1.765106618404388428e-01 1.220332011580467224e-01 7.582011818885803223e-02 1.774663329124450684e-01 -1.646330654621124268e-01 -1.197763346135616302e-02 6.048833206295967102e-02 -8.823421783745288849e-03 1.436508744955062866e-01
-1.700672209262847900e-01 9.153559058904647827e-02 2.656349837779998779e-01 4.079467430710792542e-02 -2.264835089445114136e-01 3.505348563194274902e-01 3.124175369739532471e-01 1.480970680713653564e-01 -4.708234593272209167e-02 -2.492946982383728027e-01 1.679779589176177979e-02 -2.201964855194091797e-01 1.497634500265121460e-01 -1.804262846708297729e-01 3.134322166442871094e-02 7.885485142469406128e-02 2.919330298900604248e-01 4.429677501320838928e-03 -9.349103271961212158e-02 -4.981549829244613647e-02 -3.749902844429016113e-01 -1.998332142829895020e-01 -6.619094312191009521e-02 4.061209410429000854e-02 -4.606542736291885376e-02 1.346382945775985718e-01 -2.568592131137847900e-01 1.208797171711921692e-01 -4.841959103941917419e-03 1.650525778532028198e-01 2.801496721804141998e-02 -9.752947092056274414e-02
-1.795681864023208618e-01 8.721217513084411621e-02 1.939277201890945435e-01 7.676301151514053345e-02 -2.373001873493194580e-01 7.457958906888961792e-02 3.591921925544738770e-01 4.890359565615653992e-02 -2.132809720933437347e-02 1.167456805706024170e-01 1.107563525438308716e-01 -5.214281007647514343e-02 5.802786722779273987e-02 3.085849583148956299e-01 -1.071696057915687561e-01 1.026521325111389160e-01 -7.696674019098281860e-02 -2.591815590858459473e-01 -3.713772296905517578e-01 3.429325819015502930e-01 -1.579229235649108887e-01 1.205347850918769836e-02 -1.306025981903076172e-01 3.836072981357574463e-01 -3.277754783630371094e-02 3.893941268324851990e-02 7.196562737226486206e-02 -3.417956456542015076e-02 -3.640095517039299011e-02 1.848785877227783203e-01 -1.060649976134300232e-01 8.235527202486991882e-03
-3.965857028961181641e-01 -1.695941239595413208e-01 1.443749070167541504e-01 -1.018190160393714905e-01 -1.487704515457153320e-01 -2.819138951599597931e-02 8.116320520639419556e-02 -6.810688972473144531e-02 2.036791145801544189e-01 7.212577015161514282e-02 4.689413588494062424e-03 -2.150976210832595825e-01 3.401015102863311768e-01 1.024634763598442078e-02 -1.755415350198745728e-01 -1.380880028009414673e-01 4.569895565509796143e-03 2.160322815179824829e-01 -1.977076977491378784e-01 7.163575291633605957e-02 -1.759251505136489868e-01 -2.818696200847625732e-02 -1.826604008674621582e-01 3.068237304687500000e-01 8.637163788080215454e-02 -1.997428014874458313e-02 6.784874945878982544e-02 2.245251238346099854e-01 2.116074413061141968e-01 2.920573055744171143e-01 2.068735361099243164e-01 6.366420537233352661e-02
-2.158641070127487183e-01 1.206645146012306213e-01 1.194104924798011780e-01 -1.688370481133460999e-02 -3.459941744804382324e-01 2.618954479694366455e-01 3.504300117492675781e-01 2.384107373654842377e-02 6.917160749435424805e-02 -2.591883577406406403e-02 1.127097830176353455e-01 -2.588527798652648926e-01 6.785935908555984497e-02 1.291068196296691895e-01 -1.408145576715469360e-01 1.746676489710807800e-02 -7.773993909358978271e-02 -1.640911027789115906e-02 -2.597440481185913086e-01 1.333171874284744263e-02 -2.726807296276092529e-01 1.015580818057060242e-01 -2.777450717985630035e-03 -1.461731791496276855e-01 -2.522637248039245605e-01 2.449433058500289917e-01 -2.970023453235626221e-01 -2.979511581361293793e-02 -2.761398814618587494e-02 2.961079776287078857e-01 4.600536078214645386e-02 5.257533490657806396e-02
-7.314527034759521484e-02 2.083905339241027832e-01 1.800714582204818726e-01 3.490516170859336853e-02 -2.679512798786163330e-01 2.190384268760681152e-01 3.847697675228118896e-01 -1.378495544195175171e-01 1.092988699674606323e-01 -1.792742758989334106e-01 8.254110813140869141e-02 -7.854038476943969727e-02 6.962403655052185059e-02 -1.281610727310180664e-01 -3.103569149971008301e-03 2.161082252860069275e-02 2.757563591003417969e-01 -1.052956730127334595e-01 -2.845600545406341553e-01 -9.736672043800354004e-02 -3.189954757690429688e-01 1.311824768781661987e-01 -2.607374824583530426e-02 -5.624508485198020935e-03 -7.897295057773590088e-02 5.275651812553405762e-02 -2.696633338928222656e-01 3.265181183815002441e-01 -6.132686045020818710e-03 2.350499629974365234e-01 1.017470881342887878e-01 -2.614898793399333954e-02
-1.735837906599044800e-01 7.955353707075119019e-02 1.317773610353469849e-01 -1.071428135037422180e-01 -6.718846410512924194e-02 2.499763295054435730e-02 1.472306996583938599e-01 -1.564127504825592041e-01 -8.758527785539627075e-02 -1.010261848568916321e-01 6.570172309875488281e-02 -2.534877359867095947e-01 -4.372517392039299011e-02 -4.078249621670693159e-04 1.291035413742065430e-01 -2.496900558471679688e-01 1.139808595180511475e-01 2.354798614978790283e-01 -1.760804802179336548e-01 2.058621197938919067e-01 -1.328644454479217529e-01 -8.233033865690231323e-02 -2.701808512210845947e-01 -1.523563414812088013e-01 -1.895191967487335205e-01 -2.047828286886215210e-01 3.641324937343597412e-01 1.108636856079101562e-01 -2.058785408735275269e-01 1.839007139205932617e-01 3.831482827663421631e-01 8.847069740295410156e-02
-2.091125696897506714e-01 -1.504451781511306763e-01 1.294310390949249268e-01 -9.738629311323165894e-02 -1.141886264085769653e-01 1.814251989126205444e-01 4.265072941780090332e-01 -8.341535925865173340e-02 -1.483683139085769653e-01 -1.015270408242940903e-02 -3.115437328815460205e-01 -1.282040178775787354e-01 1.067870259284973145e-01 -9.920598566532135010e-02 -2.789417207241058350e-01 -9.012523107230663300e-03 1.398571729660034180e-01 2.301371246576309204e-01 -1.867566704750061035e-01 2.727903127670288086e-01 -1.116017997264862061e-01 -2.391702234745025635e-01 1.270311418920755386e-02 -1.428746879100799561e-01 -2.333517968654632568e-01 4.772673919796943665e-02 -2.764510456472635269e-03 3.020721375942230225e-01 -6.262841820716857910e-02 6.798359006643295288e-02 -8.703657984733581543e-02 -4.099538922309875488e-02
-1.519763767719268799e-01 1.123899966478347778e-01 9.877955168485641479e-02 2.041024342179298401e-02 5.519984662532806396e-02 1.551877707242965698e-01 2.624469995498657227e-01 -5.234698951244354248e-02 1.097729653120040894e-01 2.144313417375087738e-02 2.400587871670722961e-02 -4.612749069929122925e-02 8.980048447847366333e-02 5.268301814794540405e-02 -1.764821708202362061e-01 7.036966085433959961e-02 1.529127955436706543e-01 -1.789371520280838013e-01 -5.069832205772399902e-01 2.477625310420989990e-01 -1.375667303800582886e-01 1.023463681340217590e-01 -2.370839118957519531e-01 4.670606851577758789e-01 -7.463876157999038696e-03 1.340967267751693726e-01 1.153006106615066528e-01 4.911357909440994263e-02 -2.232072949409484863e-01 -1.021045893430709839e-01 5.755579099059104919e-02 -1.353549063205718994e-01
7.211827486753463745e-02 1.161533873528242111e-02 3.759037256240844727e-01 -8.865331113338470459e-02 3.592014610767364502e-01 1.441321521997451782e-01 1.166898980736732483e-01 -9.046031534671783447e-02 2.760579250752925873e-02 4.257121682167053223e-02 -2.092348486185073853e-01 -2.949432432651519775e-01 3.423759043216705322e-01 -3.269958496093750000e-02 -3.577147051692008972e-02 -8.131375908851623535e-02 2.171106785535812378e-01 -2.060756683349609375e-01 -2.637002766132354736e-01 -5.718355625867843628e-02 -2.228966504335403442e-01 -2.044221907854080200e-01 -4.978181421756744385e-02 -1.294972449541091919e-01 2.029435709118843079e-02 1.560006886720657349e-01 6.191674992442131042e-02 -2.421644628047943115e-01 -9.054365754127502441e-02 1.679567694664001465e-01 8.550360053777694702e-02 -1.014862433075904846e-01
-1.280600130558013916e-01 -1.628275960683822632e-01 1.551604419946670532e-01 2.175713889300823212e-02 -3.676045238971710205e-01 1.895652413368225098e-01 2.702597677707672119e-01 1.527040898799896240e-01 1.890033334493637085e-01 -1.237668916583061218e-01 -2.432205900549888611e-02 -1.242165639996528625e-01 2.695055007934570312e-01 -9.582168608903884888e-02 -3.185760602355003357e-02 -1.630643941462039948e-02 -3.639565035700798035e-02 -2.787090539932250977e-01 -2.150925397872924805e-01 -1.199101954698562622e-01 -1.569483429193496704e-01 -8.102572709321975708e-02 -6.347955018281936646e-02 1.099148020148277283e-01 -6.345790624618530273e-02 -1.116876825690269470e-01 -5.553858354687690735e-02 -3.673039972782135010e-01 -1.766384840011596680e-01 1.465210616588592529e-01 2.286315113306045532e-01 2.618393003940582275e-01
-2.934599220752716064e-01 -1.624997258186340332e-01 2.759962975978851318e-01 -1.721356958150863647e-01 4.492030711844563484e-04 -1.443977206945419312e-01 -1.867672801017761230e-01 -1.423985362052917480e-01 1.363118551671504974e-02 1.250198483467102051e-01 -2.444880083203315735e-02 -3.011764585971832275e-01 2.392569333314895630e-01 1.357166562229394913e-03 3.072851337492465973e-02 2.180995941162109375e-01 6.971509009599685669e-02 -1.896864324808120728e-01 -3.561402261257171631e-01 1.419052481651306152e-01 -2.531678080558776855e-01 -8.415739983320236206e-03 -2.462834119796752930e-01 -2.982963323593139648e-01 -2.356608398258686066e-02 -1.582992374897003174e-01 -9.371016174554824829e-02 -2.107429876923561096e-02 5.774435773491859436e-02 4.976297169923782349e-02 2.019236385822296143e-01 9.870801120996475220e-02
-2.863636007532477379e-03 1.371020972728729248e-01 1.252649724483489990e-01 -3.639225959777832031e-01 -2.844173908233642578e-01 1.253055781126022339e-01 2.390083223581314087e-01 2.475737594068050385e-02 -7.793187350034713745e-02 -1.545840948820114136e-01 8.630879968404769897e-02 -9.406597167253494263e-02 -1.593952253460884094e-02 6.325090676546096802e-02 2.375984797254204750e-03 -1.940432488918304443e-01 -1.147547364234924316e-01 -4.368048906326293945e-01 -4.012715518474578857e-01 1.890558302402496338e-01 -1.229226738214492798e-01 -9.660762548446655273e-02 2.731919288635253906e-01 1.548091787844896317e-02 -1.838127523660659790e-01 -2.416650205850601196e-02 1.342773884534835815e-01 -3.663487266749143600e-03 -6.795375049114227295e-02 7.441080361604690552e-02 5.923322588205337524e-02 1.562947779893875122e-01
-1.012157127261161804e-01 -5.883688107132911682e-02 -1.918687075376510620e-01 4.798256978392601013e-02 1.655948720872402191e-02 3.599066138267517090e-01 2.471673339605331421e-01 -2.352958619594573975e-01 -3.855026140809059143e-02 -2.692555775865912437e-03 4.226480796933174133e-02 -2.511560320854187012e-01 3.118906617164611816e-01 1.084008142352104187e-01 -7.232900708913803101e-02 -1.841051429510116577e-01 9.335543960332870483e-02 -9.796242229640483856e-03 -3.203190267086029053e-01 8.307787775993347168e-02 -3.423339128494262695e-01 -9.034616872668266296e-03 -1.939120441675186157e-01 -2.025093883275985718e-03 5.533846560865640640e-03 2.675799727439880371e-01 1.969023793935775757e-01 5.507015436887741089e-02 8.328905329108238220e-03 2.922529727220535278e-02 -3.143011927604675293e-01 -7.998579181730747223e-03
-8.677077293395996094e-02 -2.418498247861862183e-01 1.894589811563491821e-01 -1.913852989673614502e-01 -1.936848275363445282e-02 1.402973085641860962e-01 1.835012435913085938e-01 -1.467554569244384766e-01 4.323447123169898987e-02 -1.782574802637100220e-01 -3.511736392974853516e-01 -2.730963528156280518e-01 5.009224638342857361e-02 1.052986178547143936e-02 -2.103460878133773804e-01 7.608304917812347412e-02 2.869082689285278320e-01 -1.064949855208396912e-01 -1.883707344532012939e-01 1.470184624195098877e-01 5.624159239232540131e-03 3.883088752627372742e-02 -1.924838721752166748e-01 -6.894349306821823120e-02 -2.392682433128356934e-01 1.467450708150863647e-01 -7.985904812812805176e-02 2.973870635032653809e-01 -1.786017417907714844e-01 2.207931578159332275e-01 -2.273929566144943237e-01 -4.393728449940681458e-02
-4.157427251338958740e-01 -1.037997528910636902e-01 3.080641292035579681e-02 -2.161256968975067139e-01 3.745924681425094604e-02 4.803020507097244263e-02 3.193311393260955811e-01 5.680880323052406311e-02 1.324609816074371338e-01 -1.615563482046127319e-01 -5.901977792382240295e-02 -1.498919129371643066e-01 1.386376023292541504e-01 8.426965773105621338e-02 -1.580773293972015381e-01 -9.071496129035949707e-02 -8.880867063999176025e-02 -2.285650074481964111e-01 -3.498514592647552490e-01 1.085549592971801758e-01 -5.320494528859853745e-03 1.359526962041854858e-01 2.302077859640121460e-01 1.559494137763977051e-01 -8.852826058864593506e-02 2.685152180492877960e-02 -2.428654730319976807e-01 -1.226327121257781982e-01 -2.295470684766769409e-01 2.872853577136993408e-01 9.235731512308120728e-02 -1.191889941692352295e-01
3.008357435464859009e-02 1.529373079538345337e-01 2.384236901998519897e-01 -2.586509883403778076e-01 1.839867234230041504e-01 1.494859606027603149e-01 -2.876041084527969360e-02 -1.182117760181427002e-01 5.254375562071800232e-02 7.658174633979797363e-02 -3.700669109821319580e-02 -2.726424038410186768e-01 2.320707142353057861e-01 9.056363999843597412e-02 2.818543463945388794e-03 -1.166467517614364624e-01 2.843581438064575195e-01 -2.787189185619354248e-01 -6.383914500474929810e-02 -6.180724129080772400e-02 -1.929858773946762085e-01 -2.055738568305969238e-01 -2.200880199670791626e-01 -1.101970747113227844e-01 3.390116393566131592e-01 1.442681103944778442e-01 3.427728265523910522e-02 1.945021189749240875e-02 -3.943015635013580322e-01 4.821924492716789246e-02 3.233854472637176514e-02 1.352516114711761475e-01
-3.201299309730529785e-01 -7.814040291123092175e-04 4.368091523647308350e-01 -2.705913484096527100e-01 -8.546958863735198975e-02 2.960957586765289307e-02 -6.519319117069244385e-02 -1.871671080589294434e-01 -1.277305930852890015e-01 -3.263824880123138428e-01 1.691539026796817780e-02 -1.459873169660568237e-01 1.586405485868453979e-01 3.962676599621772766e-02 -2.845587581396102905e-02 -1.189119517803192139e-01 6.957215070724487305e-02 -2.424148619174957275e-01 -1.086940467357635498e-01 5.222894251346588135e-02 -9.717825800180435181e-02 -5.076660588383674622e-02 -3.981448411941528320e-01 -1.118204221129417419e-01 -1.287646740674972534e-01 -2.651761770248413086e-01 -1.501528173685073853e-01 9.920439682900905609e-03 1.962242834270000458e-02 -1.620798110961914062e-01 4.859172925353050232e-02 1.241900399327278137e-02
3.299716860055923462e-02 -2.363713830709457397e-01 3.127211034297943115e-01 1.305802911520004272e-01 -1.637467890977859497e-01 2.674409151077270508e-01 2.273055762052536011e-01 2.202293649315834045e-02 1.232707202434539795e-01 -5.129141267389059067e-03 1.746634393930435181e-02 -1.428713500499725342e-01 2.436877787113189697e-01 -1.178468912839889526e-01 -1.240969002246856689e-01 -1.061713099479675293e-01 -4.911505803465843201e-02 -3.350539803504943848e-01 -9.731861948966979980e-02 -3.446784615516662598e-02 -1.641624867916107178e-01 2.434241920709609985e-01 -1.767274439334869385e-01 -6.177370995283126831e-02 -3.620451316237449646e-02 -4.522966220974922180e-02 1.380426734685897827e-01 -1.469836235046386719e-01 -1.450431197881698608e-01 2.221984863281250000e-01 7.218439877033233643e-02 4.190441071987152100e-01
-2.457901462912559509e-02 8.537054061889648438e-02 1.659963726997375488e-01 -3.385821357369422913e-02 1.582458429038524628e-02 1.806774735450744629e-02 7.907864451408386230e-02 5.500316619873046875e-03 -5.345492810010910034e-02 -9.333554655313491821e-02 -2.010814696550369263e-01 -2.068771272897720337e-01 4.287391006946563721e-01 -1.196577996015548706e-01 -3.557502329349517822e-01 -2.028638273477554321e-01 2.651263177394866943e-01 -2.086126208305358887e-01 -2.224646359682083130e-01 -6.359004974365234375e-02 -1.241291314363479614e-01 2.993407249450683594e-01 -5.410474538803100586e-02 -1.097634062170982361e-01 -2.787685692310333252e-01 1.277430634945631027e-02 2.751838564872741699e-01 5.511070415377616882e-02 -1.115043926984071732e-02 4.549881815910339355e-02 3.458989411592483521e-02 2.203065156936645508e-01
-9.257171303033828735e-02 -8.350691944360733032e-02 2.138614803552627563e-01 -5.934950336813926697e-02 2.735265791416168213e-01 4.073671251535415649e-02 1.531893163919448853e-01 -1.035380214452743530e-01 -3.488526679575443268e-03 1.713180840015411377e-01 -1.587352454662322998e-01 -3.892162144184112549e-01 2.082125544548034668e-01 -1.027910262346267700e-01 2.375461906194686890e-02 -2.716244757175445557e-01 2.907585203647613525e-01 -2.365941256284713745e-01 -3.705012500286102295e-01 5.511745437979698181e-02 -6.680770963430404663e-02 2.101304382085800171e-02 3.027108684182167053e-02 -1.480316072702407837e-01 -1.789019629359245300e-02 1.887428760528564453e-01 -7.089350372552871704e-02 -2.629809975624084473e-01 -1.126520261168479919e-01 1.065532863140106201e-01 1.905806511640548706e-01 -1.056838706135749817e-01
-1.992948353290557861e-01 -3.388813883066177368e-02 1.809254437685012817e-01 -9.342116862535476685e-02 5.511573329567909241e-02 2.664358019828796387e-01 3.727757930755615234e-02 1.791906356811523438e-01 -4.014991968870162964e-02 4.231264814734458923e-02 -3.590435385704040527e-01 -9.722997783683240414e-04 1.428024917840957642e-01 7.306955521926283836e-04 -2.575575113296508789e-01 -2.610611170530319214e-02 1.494291722774505615e-01 2.576476931571960449e-01 -2.942784130573272705e-01 1.374143511056900024e-01 -2.636359632015228271e-01 -1.030416861176490784e-01 -2.101312624290585518e-03 -2.998597733676433563e-02 -1.716394722461700439e-01 1.319238841533660889e-01 7.877907156944274902e-02 1.924700140953063965e-01 9.432920813560485840e-02 1.587859392166137695e-01 3.642930984497070312e-01 2.413849681615829468e-01
9.957269579172134399e-02 -2.107137888669967651e-01 2.878098189830780029e-01 -2.469480931758880615e-01 1.914528012275695801e-01 2.782211005687713623e-01 -8.494623750448226929e-02 -6.771347671747207642e-02 -2.011239379644393921e-01 2.013351172208786011e-01 1.313520371913909912e-01 -2.853630781173706055e-01 1.802509576082229614e-01 -2.999889850616455078e-01 -1.035139039158821106e-01 -1.383000761270523071e-01 5.261746793985366821e-02 -1.616631150245666504e-01 -2.617334425449371338e-01 7.493287324905395508e-02 -2.525250315666198730e-01 1.745726317167282104e-01 -4.668672010302543640e-02 -1.616099476814270020e-01 3.926868364214897156e-02 6.548142433166503906e-02 1.949090361595153809e-01 6.305878609418869019e-02 -1.385725438594818115e-01 1.872169226408004761e-01 7.180617004632949829e-02 -1.060096994042396545e-01
-1.309808939695358276e-01 -5.515024438500404358e-02 2.458170801401138306e-01 -2.101591825485229492e-01 1.772500425577163696e-01 7.545719295740127563e-02 5.188463926315307617e-01 -4.213478788733482361e-02 5.899228528141975403e-02 -1.541676223278045654e-01 -1.507684588432312012e-01 -3.194771707057952881e-02 1.576899290084838867e-01 7.253953814506530762e-02 4.300257936120033264e-02 -1.435560882091522217e-01 2.934564054012298584e-01 1.466014608740806580e-02 -1.811723560094833374e-01 -9.215087443590164185e-02 -4.636423289775848389e-01 -3.970554843544960022e-02 1.364978551864624023e-01 3.768585156649351120e-03 4.784180223941802979e-02 -1.792289614677429199e-01 7.200387120246887207e-02 -1.128885895013809204e-02 2.073016166687011719e-01 -9.292526543140411377e-02 -7.320891320705413818e-02 6.332597881555557251e-02
3.557641059160232544e-02 4.078073799610137939e-02 3.039590120315551758e-01 -2.026416510343551636e-01 4.807982966303825378e-02 1.788991689682006836e-01 7.142926752567291260e-02 -2.614129334688186646e-02 -7.471291720867156982e-02 1.340803653001785278e-01 -4.642892628908157349e-02 -5.011585354804992676e-01 1.781918555498123169e-01 -5.829000845551490784e-02 5.124896392226219177e-02 1.272691190242767334e-01 1.055258885025978088e-01 -1.852896809577941895e-01 -2.998043000698089600e-01 2.349807769060134888e-01 -1.516057699918746948e-01 -2.767642140388488770e-01 1.458220183849334717e-01 -1.222709864377975464e-01 2.419677935540676117e-02 1.633608788251876831e-01 -1.542882025241851807e-01 -7.756643742322921753e-02 -1.162124499678611755e-01 -1.086508557200431824e-01 1.482164710760116577e-01 2.488569170236587524e-01
-3.407951891422271729e-01 -1.721240282058715820e-01 4.326162934303283691e-01 1.989759504795074463e-02 -3.179673850536346436e-02 1.513392329216003418e-01 1.266768276691436768e-01 1.509327739477157593e-01 -7.098741084337234497e-02 -2.181038409471511841e-01 9.510438144207000732e-02 -1.981484740972518921e-01 1.342626214027404785e-01 -5.451332405209541321e-02 -2.327083051204681396e-01 7.797350734472274780e-02 6.365559995174407959e-02 -1.572742760181427002e-01 -1.037120595574378967e-01 1.982309967279434204e-01 -1.774912923574447632e-01 1.529047191143035889e-01 -2.133203446865081787e-01 -1.104866266250610352e-01 -1.238888036459684372e-02 -2.079376727342605591e-01 2.973319590091705322e-01 2.011050879955291748e-01 2.160769142210483551e-02 -6.135581061244010925e-02 1.814114153385162354e-01 1.448173820972442627e-01
-2.673474550247192383e-01 -1.151348426938056946e-01 -2.035366147756576538e-01 -1.468577086925506592e-01 5.495384335517883301e-02 1.865521445870399475e-02 3.247069418430328369e-01 -5.104941502213478088e-02 1.029192432761192322e-01 2.087581716477870941e-02 -2.703540623188018799e-01 -2.557814121246337891e-01 6.666652113199234009e-02 6.621814519166946411e-02 -4.612222686409950256e-02 -1.457795947790145874e-01 -1.133374422788619995e-01 -3.355603516101837158e-01 -3.634664714336395264e-01 8.131134510040283203e-02 -3.491458669304847717e-02 -8.976756036281585693e-02 1.175358742475509644e-01 6.461858749389648438e-02 -9.705374389886856079e-02 7.623448222875595093e-02 -2.206578701734542847e-01 3.626794368028640747e-02 -3.530774414539337158e-01 1.207650005817413330e-01 -4.891159757971763611e-02 2.465867251157760620e-01
-9.048648923635482788e-02 -1.221636459231376648e-01 2.755504846572875977e-01 -4.359703510999679565e-02 1.201664563268423080e-02 8.931226283311843872e-02 3.301802575588226318e-01 -9.987988322973251343e-02 -2.674788935109972954e-03 5.688039958477020264e-02 1.765341162681579590e-01 -2.107256837189197540e-02 1.213003918528556824e-01 -3.808236122131347656e-02 -7.895617932081222534e-02 1.242643818259239197e-01 -6.292016059160232544e-02 -2.265496999025344849e-01 -3.293242156505584717e-01 -1.587426364421844482e-01 -3.069116771221160889e-01 -1.486232131719589233e-01 -3.322640433907508850e-02 3.677497804164886475e-01 -1.733929850161075592e-02 -1.732003241777420044e-01 -1.599296778440475464e-01 1.500500887632369995e-01 -3.765634894371032715e-01 -1.003344133496284485e-01 1.108547896146774292e-01 1.230464577674865723e-01
-1.732907742261886597e-01 -6.539083272218704224e-02 2.050071358680725098e-01 7.447341829538345337e-02 -3.318107724189758301e-01 2.110279351472854614e-01 3.667457699775695801e-01 3.397553861141204834e-01 9.296046197414398193e-02 -3.036851584911346436e-01 2.237310633063316345e-02 -3.965958356857299805e-01 2.345799952745437622e-01 4.846544191241264343e-02 -9.096561372280120850e-02 -1.101864650845527649e-01 1.584054231643676758e-01 4.254993796348571777e-02 -2.067683190107345581e-01 1.127924099564552307e-01 1.653854176402091980e-02 -5.035564303398132324e-02 -8.720031380653381348e-02 -7.267369329929351807e-02 -6.412218511104583740e-02 1.392265856266021729e-01 -5.463135987520217896e-02 1.225532516837120056e-01 -5.423375219106674194e-02 -1.451749950647354126e-01 -1.161421164870262146e-01 5.180490203201770782e-03
-2.127156108617782593e-01 1.814236640930175781e-01 1.927794367074966431e-01 -6.305671483278274536e-02 -1.975653618574142456e-01 2.272649705410003662e-01 3.902968466281890869e-01 -1.480266451835632324e-01 -1.545213046483695507e-03 -8.717013895511627197e-02 1.285295635461807251e-01 1.012819185853004456e-01 1.763054877519607544e-01 -7.946068048477172852e-02 8.459563553333282471e-02 2.650026381015777588e-01 -1.185306757688522339e-01 -2.746622562408447266e-01 -3.434585034847259521e-01 2.687677443027496338e-01 -1.682305932044982910e-01 1.816796213388442993e-01 -1.790621131658554077e-01 6.606723368167877197e-02 2.765934914350509644e-02 -1.176519095897674561e-01 1.852000951766967773e-01 1.491543352603912354e-01 -1.265480369329452515e-01 7.150783669203519821e-03 4.415427893400192261e-02 4.376840312033891678e-03
-2.793075442314147949e-01 -5.180167779326438904e-02 -1.489704102277755737e-02 -2.803642069920897484e-03 6.856725364923477173e-02 2.425293624401092529e-01 2.448309808969497681e-01 -2.721552848815917969e-01 1.783121526241302490e-01 -1.405790895223617554e-01 -6.970809400081634521e-02 -2.573335766792297363e-01 1.449054330587387085e-01 -6.251580268144607544e-02 -2.695209980010986328e-01 -1.509402990341186523e-01 -3.289974331855773926e-01 -3.622828423976898193e-01 -3.256728053092956543e-01 4.879797250032424927e-02 9.976696223020553589e-02 3.991223499178886414e-02 7.420499622821807861e-02 -1.842750310897827148e-01 -1.849590092897415161e-01 -4.484179988503456116e-02 -1.213993597775697708e-02 -7.645075023174285889e-02 -1.576010882854461670e-01 8.270111680030822754e-02 5.242946743965148926e-02 5.470044165849685669e-02
-3.883930742740631104e-01 5.491804704070091248e-02 1.641358137130737305e-01 1.416032761335372925e-01 -5.409112200140953064e-02 3.765307664871215820e-01 1.854966133832931519e-01 -2.805485427379608154e-01 7.898536324501037598e-02 1.101895049214363098e-01 2.296412736177444458e-02 -2.582641243934631348e-01 1.348048634827136993e-02 3.340534567832946777e-01 -9.996477514505386353e-02 1.188766360282897949e-01 1.034259796142578125e-01 4.129451885819435120e-02 -3.466491401195526123e-01 -1.015083864331245422e-01 -2.678831852972507477e-02 -6.108926236629486084e-02 -1.839330494403839111e-01 1.209566146135330200e-01 -4.018260538578033447e-02 4.583724588155746460e-02 -9.672479331493377686e-02 3.142819553613662720e-02 -1.273890882730484009e-01 1.688235998153686523e-01 -2.105212062597274780e-01 -1.446651965379714966e-01
-2.267357110977172852e-01 -5.177223682403564453e-02 3.612148165702819824e-01 -3.519668430089950562e-02 9.468647837638854980e-02 1.406803429126739502e-01 2.249540537595748901e-01 6.657438725233078003e-02 -2.882193624973297119e-01 -1.539945602416992188e-01 1.929559558629989624e-02 -2.629173696041107178e-01 1.143927499651908875e-01 1.758351176977157593e-01 -4.169535264372825623e-02 1.001367941498756409e-01 1.191745474934577942e-01 -2.536008059978485107e-01 -1.247769147157669067e-01 -2.404189296066761017e-02 -2.058396041393280029e-01 1.021613627672195435e-01 -3.072574734687805176e-02 1.887666732072830200e-01 -2.149061262607574463e-01 -2.017251402139663696e-01 2.727456986904144287e-01 2.945809960365295410e-01 -5.845193564891815186e-02 -1.747378855943679810e-01 1.793243438005447388e-01 -1.225527841597795486e-02
-7.323061674833297729e-02 -2.456020116806030273e-01 1.208752393722534180e-01 -2.117186784744262695e-01 -1.636282056570053101e-01 1.825861334800720215e-01 1.817100793123245239e-01 -1.630331724882125854e-01 3.325801715254783630e-02 9.010110050439834595e-02 1.177855506539344788e-01 -1.208537817001342773e-02 7.476381212472915649e-02 2.441300898790359497e-01 -2.743912041187286377e-01 -3.702704012393951416e-01 1.787602342665195465e-02 -3.425699770450592041e-01 -3.488063216209411621e-01 2.820625342428684235e-02 -8.736284822225570679e-02 -4.070913791656494141e-02 2.212236672639846802e-01 1.376740820705890656e-02 4.362209886312484741e-02 5.576683580875396729e-02 1.459628939628601074e-01 -8.824707567691802979e-02 -2.123541235923767090e-01 -3.278033807873725891e-02 -3.565856022760272026e-03 2.747838199138641357e-01
-3.164460361003875732e-01 -1.237513422966003418e-01 2.332415580749511719e-01 -7.089152187108993530e-02 -2.370184808969497681e-01 2.404505163431167603e-01 1.991993933916091919e-01 9.307336807250976562e-02 3.276827931404113770e-02 1.710141152143478394e-01 1.880694776773452759e-01 1.632926799356937408e-02 1.269069910049438477e-01 4.391858875751495361e-01 7.030192017555236816e-02 1.799665093421936035e-01 1.743977963924407959e-01 -2.186804413795471191e-01 -9.908367693424224854e-02 -5.593491718173027039e-02 -9.702038764953613281e-02 6.757746636867523193e-02 -2.636325657367706299e-01 2.305014133453369141e-01 6.330262124538421631e-02 3.556897118687629700e-02 1.609908342361450195e-01 1.465639658272266388e-02 -1.575684696435928345e-01 2.039519697427749634e-01 9.305159002542495728e-02 1.273730099201202393e-01
-1.090669929981231689e-01 -2.074587941169738770e-01 3.087181150913238525e-01 -9.944681823253631592e-02 -1.532521545886993408e-01 2.474826872348785400e-01 4.496262073516845703e-01 -1.169217079877853394e-01 8.299657702445983887e-02 -2.727896273136138916e-01 -1.658145785331726074e-01 -1.003984585404396057e-01 1.375210881233215332e-01 9.700112044811248779e-02 -1.802700571715831757e-02 -1.512671709060668945e-01 -2.315284907817840576e-01 -1.918692141771316528e-01 9.571053832769393921e-02 3.263671696186065674e-02 -1.943421810865402222e-01 -9.654851257801055908e-02 -3.698386624455451965e-02 -5.484870821237564087e-02 1.143269147723913193e-02 4.304910078644752502e-02 2.908929884433746338e-01 -7.500311825424432755e-03 1.670876331627368927e-02 3.509948849678039551e-01 7.363900542259216309e-02 -3.500995039939880371e-02
-2.042082250118255615e-01 1.587835401296615601e-01 1.164394542574882507e-01 -1.516974419355392456e-01 1.317712664604187012e-01 -9.485815465450286865e-02 1.313110142946243286e-01 7.273981720209121704e-02 -2.655769884586334229e-01 -1.269139498472213745e-01 -7.368130236864089966e-02 -4.043406546115875244e-01 -2.219945006072521210e-02 1.876965165138244629e-01 -1.179692819714546204e-01 -2.464612275362014771e-01 7.803109288215637207e-02 -2.021034210920333862e-01 -1.366867274045944214e-01 3.217654228210449219e-01 -1.618967652320861816e-01 -1.202664151787757874e-01 -5.989563465118408203e-02 -6.348310410976409912e-02 -1.559840291738510132e-01 -1.841207444667816162e-01 2.344976067543029785e-01 -4.183489084243774414e-02 1.240324303507804871e-01 -2.580603361129760742e-01 2.074772417545318604e-01 1.556918025016784668e-01
-2.930790483951568604e-01 -1.374721992760896683e-02 -2.036224305629730225e-02 5.869403481483459473e-02 -5.933457240462303162e-02 3.499624133110046387e-01 4.439713954925537109e-01 -1.285045146942138672e-01 -1.883135437965393066e-01 -2.622477710247039795e-01 -4.242616146802902222e-02 -6.088174507021903992e-02 2.972330749034881592e-01 -4.256486147642135620e-02 -2.776691019535064697e-01 -6.268071383237838745e-02 1.969481259584426880e-02 1.412177830934524536e-01 -2.033168971538543701e-01 1.773572862148284912e-01 -2.663574218750000000e-01 1.612771600484848022e-01 -1.738265901803970337e-01 -2.274543233215808868e-02 4.116295650601387024e-02 7.892131805419921875e-02 1.954180449247360229e-01 4.622605070471763611e-02 -1.830551028251647949e-02 -8.142045699059963226e-03 1.098329573869705200e-01 -8.933771401643753052e-02
-8.906385302543640137e-02 4.028049856424331665e-02 1.632462739944458008e-01 -6.334008276462554932e-02 -3.073345422744750977e-01 2.165801823139190674e-01 4.681515097618103027e-01 2.968111634254455566e-01 9.809945523738861084e-02 -1.446369141340255737e-01 1.616715192794799805e-01 -4.363403320312500000e-01 3.100384026765823364e-02 2.221918292343616486e-02 -2.290018275380134583e-02 -2.108597941696643829e-02 8.952804841101169586e-03 -8.806722611188888550e-02 -1.332432180643081665e-01 5.462634935975074768e-02 -3.721433877944946289e-02 -1.650211811065673828e-01 -2.049142867326736450e-01 2.507689595222473145e-02 -2.344894856214523315e-01 4.824242740869522095e-02 -1.779300868511199951e-01 2.380474209785461426e-01 -2.728187665343284607e-02 2.182066068053245544e-02 -5.618741735816001892e-02 1.087961345911026001e-01
5.020691547542810440e-03 1.737455725669860840e-01 2.123582512140274048e-01 -1.443567872047424316e-01 5.809913575649261475e-02 1.346675306558609009e-01 -6.595578044652938843e-02 1.454723719507455826e-02 -5.528130754828453064e-02 1.172130182385444641e-01 -2.362571284174919128e-02 -3.357635140419006348e-01 3.638154566287994385e-01 2.535337507724761963e-01 -8.159426599740982056e-02 -1.082819327712059021e-02 4.096807241439819336e-01 -6.963348388671875000e-02 -2.042477130889892578e-01 1.137265712022781372e-01 6.960507482290267944e-02 -1.151343062520027161e-01 -2.254902757704257965e-02 -1.822578758001327515e-01 2.437572926282882690e-01 4.821926355361938477e-02 6.194056943058967590e-03 1.377734355628490448e-03 -2.723126113414764404e-01 2.754329144954681396e-01 2.131261825561523438e-01 8.879856020212173462e-02
-2.154763787984848022e-02 1.683126688003540039e-01 1.727181859314441681e-02 2.315959781408309937e-01 -2.750143222510814667e-02 2.948730885982513428e-01 2.301745861768722534e-01 -9.694328904151916504e-02 -1.742202639579772949e-01 2.358632385730743408e-01 -3.249923884868621826e-02 -1.190312281250953674e-01 1.515089720487594604e-01 2.527626156806945801e-01 6.604579836130142212e-02 -1.753723830915987492e-03 2.917451262474060059e-01 -1.866476833820343018e-01 -2.630515992641448975e-01 1.967540085315704346e-01 -2.714983820915222168e-01 1.458709537982940674e-01 -3.206788003444671631e-02 2.348329424858093262e-01 6.654977798461914062e-02 -7.839912921190261841e-02 2.794561088085174561e-01 8.159688860177993774e-02 -2.283273190259933472e-01 2.050090767443180084e-02 -1.594796925783157349e-01 1.497564166784286499e-01
-2.625115811824798584e-01 2.282667160034179688e-01 1.611936241388320923e-01 4.737917706370353699e-02 -3.419413566589355469e-01 9.538746625185012817e-02 1.038306355476379395e-01 -1.303855329751968384e-01 5.550324916839599609e-02 9.278139472007751465e-02 -2.123671770095825195e-02 -1.808810681104660034e-01 4.082670807838439941e-02 -3.292381018400192261e-02 5.984994396567344666e-02 -1.083493456244468689e-01 2.096456140279769897e-01 -1.332441270351409912e-01 -1.882825046777725220e-01 8.836508542299270630e-02 -7.945034652948379517e-02 -1.083191931247711182e-01 -1.358263939619064331e-01 4.463974013924598694e-02 -4.376413300633430481e-02 -5.186716914176940918e-01 9.137098491191864014e-02 1.656605117022991180e-02 -2.470197379589080811e-01 1.806138604879379272e-01 -2.219422161579132080e-01 2.609817385673522949e-01
1.932169683277606964e-02 8.455914258956909180e-02 2.300320267677307129e-01 5.105714499950408936e-02 2.143362164497375488e-02 -1.429301798343658447e-01 -9.926582872867584229e-02 -9.135068207979202271e-02 -1.254295706748962402e-01 8.394225686788558960e-02 -2.223044335842132568e-01 -2.450835406780242920e-01 1.034496873617172241e-01 1.479933857917785645e-01 -1.056537777185440063e-01 -3.556569814682006836e-01 1.899772733449935913e-01 -9.589328616857528687e-02 -2.695649564266204834e-01 1.287571191787719727e-01 -5.271864533424377441e-01 -1.445792168378829956e-01 -9.007034450769424438e-02 2.779767662286758423e-02 1.349570453166961670e-01 1.314317435026168823e-01 -1.482567936182022095e-01 -4.209598526358604431e-02 -2.997268736362457275e-02 -8.828521706163883209e-03 2.915434241294860840e-01 8.880811184644699097e-02
-5.961767584085464478e-02 5.743396468460559845e-03 6.338372826576232910e-02 1.017340347170829773e-01 5.327093880623579025e-03 4.724785089492797852e-01 4.201043248176574707e-01 -6.574776023626327515e-02 -1.146333217620849609e-01 3.612618148326873779e-02 6.143713369965553284e-03 -7.219144701957702637e-02 -1.022742688655853271e-02 1.705808341503143311e-01 -1.600687801837921143e-01 -2.883755564689636230e-01 1.168725639581680298e-01 -7.484056055545806885e-02 -3.498029112815856934e-01 3.574993088841438293e-02 -2.032839953899383545e-01 -2.036050856113433838e-01 -1.261494755744934082e-01 -8.050313591957092285e-02 -1.220161691308021545e-01 -1.459231078624725342e-01 -1.670607030391693115e-01 6.891484558582305908e-02 -7.228220254182815552e-02 -5.447075143456459045e-02 -2.230651974678039551e-01 -2.131343334913253784e-01
-2.353245317935943604e-01 1.868195980787277222e-01 2.951191663742065430e-01 -3.872735053300857544e-02 -2.675343751907348633e-01 1.259180754423141479e-01 1.414043009281158447e-01 -1.453489065170288086e-01 1.875481195747852325e-02 -5.315068736672401428e-02 -9.481250494718551636e-02 -4.465112090110778809e-02 1.229012850672006607e-02 8.743853867053985596e-02 -4.476920142769813538e-02 -2.943610846996307373e-01 -5.859653279185295105e-02 -2.883473634719848633e-01 -8.324309438467025757e-02 2.531554400920867920e-01 -2.239539176225662231e-01 -2.046093791723251343e-01 2.983265519142150879e-01 -5.883681774139404297e-02 2.054723054170608521e-01 2.454978078603744507e-01 2.150863260030746460e-01 -6.664489395916461945e-03 -1.512912064790725708e-01 2.575216293334960938e-01 2.481965720653533936e-02 -3.566793724894523621e-02
-3.872694373130798340e-01 2.694476842880249023e-01 -1.053352467715740204e-02 -5.843398720026016235e-02 -2.155969440937042236e-01 1.758298091590404510e-02 3.065137378871440887e-02 -2.236002981662750244e-01 -3.634722158312797546e-02 3.810680285096168518e-02 9.373030811548233032e-02 -1.364045441150665283e-01 2.127106934785842896e-01 4.892348870635032654e-02 1.051865667104721069e-01 -1.277714669704437256e-01 3.454615473747253418e-01 -1.072399094700813293e-01 -2.159044444561004639e-01 1.520900279283523560e-01 -5.369930341839790344e-02 -1.736908406019210815e-01 -6.095328554511070251e-02 2.424244582653045654e-02 -3.300005793571472168e-01 -1.330229938030242920e-01 5.547152087092399597e-02 -1.399448812007904053e-01 -2.153751403093338013e-01 2.830440998077392578e-01 -1.545833498239517212e-01 1.826853603124618530e-01
-4.845862742513418198e-03 1.386095285415649414e-01 3.052721619606018066e-01 -3.173178136348724365e-01 -7.878514379262924194e-02 2.597722411155700684e-01 4.288408458232879639e-01 -1.033455207943916321e-01 1.638441160321235657e-02 1.069390252232551575e-01 2.349568065255880356e-03 -2.345393300056457520e-01 -1.399695966392755508e-02 1.825138777494430542e-01 -7.517569512128829956e-02 3.323553204536437988e-01 2.201839536428451538e-01 -2.031532526016235352e-01 5.615257844328880310e-02 8.814781904220581055e-03 -1.922767013311386108e-01 -8.333183079957962036e-02 3.421903029084205627e-02 3.842609748244285583e-02 -1.284604966640472412e-01 -1.158744767308235168e-01 -3.998671844601631165e-02 1.465956121683120728e-01 -5.691376328468322754e-02 1.576034426689147949e-01 -5.283622071146965027e-02 -2.807818353176116943e-01
-1.429954357445240021e-02 2.290039956569671631e-01 2.239942848682403564e-01 -4.897182285785675049e-01 -2.661214210093021393e-02 8.304362744092941284e-02 2.476603984832763672e-01 -2.712673973292112350e-03 3.905998170375823975e-02 6.422068923711776733e-02 1.463086456060409546e-01 -7.458842545747756958e-02 3.225390911102294922e-01 -4.794865101575851440e-02 -5.077233910560607910e-02 -1.174701750278472900e-01 -2.147591561079025269e-01 -3.276103138923645020e-01 -3.726705908775329590e-01 1.045598387718200684e-01 -6.804837286472320557e-02 1.055691391229629517e-02 8.151313662528991699e-02 1.160922124981880188e-01 -1.158574149012565613e-01 -5.680302903056144714e-02 -1.773372292518615723e-01 3.043384291231632233e-02 -7.966775447130203247e-02 1.873211264610290527e-01 6.794178485870361328e-02 -9.936931729316711426e-02
-1.384557038545608521e-01 2.407234907150268555e-01 2.621982097625732422e-01 -1.129389703273773193e-01 -5.238812789320945740e-02 1.017600521445274353e-01 1.962407380342483521e-01 -1.058941036462783813e-01 -2.512936294078826904e-02 -7.318783551454544067e-02 -2.269453853368759155e-01 -2.889450788497924805e-01 -1.862450391054153442e-01 1.177300438284873962e-01 7.270843535661697388e-02 -1.090429648756980896e-01 -1.264351159334182739e-01 -2.748142182826995850e-01 -8.570118993520736694e-02 1.363408565521240234e-01 -2.199328094720840454e-01 -7.953383028507232666e-02 1.194499582052230835e-01 5.698017030954360962e-02 2.383287847042083740e-01 3.402528762817382812e-01 2.270529717206954956e-01 1.626395583152770996e-01 -1.307093799114227295e-01 3.256558775901794434e-01 7.989227771759033203e-03 9.175204485654830933e-02
-1.271779239177703857e-01 1.656584739685058594e-01 4.403834640979766846e-01 -3.021032735705375671e-02 -5.678772181272506714e-02 1.824742183089256287e-02 7.602290716022253036e-03 2.036468125879764557e-02 -3.587445989251136780e-02 -8.359435014426708221e-03 -7.482064515352249146e-02 1.596210524439811707e-02 1.477936953306198120e-01 2.319603860378265381e-01 7.486440241336822510e-02 1.372162550687789917e-01 -1.717897653579711914e-01 2.385918349027633667e-01 -4.942270517349243164e-01 3.649130165576934814e-01 -1.770133078098297119e-01 -1.265327036380767822e-01 -5.793131142854690552e-02 9.299134463071823120e-02 -2.201694846153259277e-01 -8.193533867597579956e-02 1.074347496032714844e-01 -1.146631166338920593e-01 -1.345822215080261230e-01 6.843558698892593384e-02 1.296857744455337524e-01 -8.667030930519104004e-02
-1.805065385997295380e-02 4.986776784062385559e-02 2.760102152824401855e-01 5.375702399760484695e-03 -2.254344969987869263e-01 -1.177471652626991272e-01 5.350786074995994568e-02 1.788461804389953613e-01 -2.112429141998291016e-01 -1.322461962699890137e-01 -1.469289511442184448e-01 -3.536033332347869873e-01 2.350231707096099854e-01 7.134423404932022095e-02 -3.664840459823608398e-01 -2.807728648185729980e-01 7.117420434951782227e-02 -1.686879098415374756e-01 -1.417715847492218018e-01 3.524773940443992615e-02 -3.134232163429260254e-01 -1.704719290137290955e-02 3.227984160184860229e-02 -1.702431589365005493e-01 -5.316860973834991455e-02 -1.084049269556999207e-01 -6.964222341775894165e-02 1.290686875581741333e-01 -1.163810789585113525e-01 -1.078506037592887878e-01 2.094373852014541626e-01 2.251594364643096924e-01
-1.931482702493667603e-01 -1.014363765716552734e-01 4.180806130170822144e-02 1.191514823585748672e-02 -1.847738921642303467e-01 3.999125361442565918e-01 4.285831153392791748e-01 -1.248607113957405090e-01 -1.298499107360839844e-01 4.759256541728973389e-02 -1.920438855886459351e-01 -1.354089677333831787e-01 1.201782152056694031e-01 7.576211541891098022e-02 -4.459575563669204712e-02 -2.395821213722229004e-01 8.789160847663879395e-02 -1.373651903122663498e-02 -2.916448712348937988e-01 -5.804470181465148926e-02 -3.218713030219078064e-02 -1.730402931571006775e-02 -1.937888413667678833e-01 -2.584655582904815674e-01 1.822663992643356323e-01 -6.575620919466018677e-02 -8.633762598037719727e-02 -2.405733764171600342e-01 -2.329514324665069580e-01 1.940660625696182251e-01 -4.287401214241981506e-02 -6.768689304590225220e-02
-5.838049575686454773e-02 2.116469889879226685e-01 3.426365852355957031e-01 -4.037893116474151611e-01 -1.188203543424606323e-01 7.456463575363159180e-02 1.712801121175289154e-02 -6.072914972901344299e-02 5.544078722596168518e-02 -9.485358744859695435e-02 1.531747281551361084e-01 5.509244650602340698e-02 9.298918396234512329e-02 1.805960834026336670e-01 -4.628080502152442932e-02 -2.314358800649642944e-01 -1.660447716712951660e-01 -3.343367874622344971e-01 -1.391845941543579102e-01 3.427543491125106812e-02 -1.561859101057052612e-01 -2.165790274739265442e-02 -1.593905687332153320e-01 -1.136963143944740295e-01 2.146916389465332031e-01 -1.003994885832071304e-02 2.422276288270950317e-01 8.831694722175598145e-02 -3.460850417613983154e-01 1.563268154859542847e-01 7.143738120794296265e-02 -1.645569503307342529e-01
-2.749146521091461182e-01 4.866724833846092224e-02 2.200066596269607544e-01 -1.635370552539825439e-01 2.155815251171588898e-02 1.537552922964096069e-01 4.825485497713088989e-02 -1.097736135125160217e-01 -1.058096736669540405e-01 3.345746994018554688e-01 -4.065654426813125610e-02 -7.763151824474334717e-02 -9.321013838052749634e-02 -4.729615151882171631e-02 -8.122637867927551270e-02 -1.370514333248138428e-01 1.457529366016387939e-01 -4.323589503765106201e-01 -2.528790235519409180e-01 7.638286799192428589e-02 -2.051840424537658691e-01 -3.356273472309112549e-02 -6.672274321317672729e-02 3.253378570079803467e-01 1.070592775940895081e-01 -1.646565049886703491e-01 5.473580211400985718e-02 1.051978245377540588e-01 -9.444460272789001465e-02 -3.219531178474426270e-01 1.931421458721160889e-01 8.545721322298049927e-02
-1.102337613701820374e-01 1.342946738004684448e-01 1.267145872116088867e-01 -1.168049946427345276e-01 -1.115372106432914734e-01 3.182631731033325195e-01 3.565705120563507080e-01 -2.189213633537292480e-01 -1.821643263101577759e-01 9.157745540142059326e-02 7.521406561136245728e-02 -1.712238043546676636e-01 -1.611486822366714478e-01 -5.302078276872634888e-02 -1.280927807092666626e-01 -3.861385211348533630e-02 2.181489169597625732e-01 1.688822545111179352e-02 -3.460713326930999756e-01 -1.440421342849731445e-01 -6.011597439646720886e-02 -1.057542767375707626e-02 -3.236003518104553223e-01 -8.262833207845687866e-02 9.655574709177017212e-02 1.384727656841278076e-01 -9.124915115535259247e-03 2.017847597599029541e-01 -2.588719427585601807e-01 2.912142276763916016e-01 5.668671056628227234e-02 -9.924247860908508301e-03
-2.561763226985931396e-01 -6.215804815292358398e-02 2.345360219478607178e-01 -4.488084837794303894e-02 3.727891668677330017e-02 -7.477555423974990845e-02 9.521101415157318115e-02 1.424500942230224609e-01 6.260517239570617676e-02 1.618991047143936157e-01 7.434301823377609253e-02 -2.243598103523254395e-01 1.337992399930953979e-01 -3.273929655551910400e-02 -1.244227886199951172e-01 -4.573894441127777100e-01 4.064157232642173767e-02 -1.078085526823997498e-01 -1.851435750722885132e-01 3.051304444670677185e-02 -1.750764399766921997e-01 2.145485430955886841e-01 -2.436199933290481567e-01 2.733489274978637695e-01 -1.261340454220771790e-02 -1.374688744544982910e-02 1.738208532333374023e-01 2.519910335540771484e-01 1.240489073097705841e-02 3.888983130455017090e-01 6.136144977062940598e-03 5.257119610905647278e-02
-3.040512800216674805e-01 -2.675918117165565491e-02 4.914466142654418945e-01 -1.892580240964889526e-01 2.040131576359272003e-02 2.331313043832778931e-01 1.435463875532150269e-01 -9.623897820711135864e-02 -1.511460095643997192e-01 -1.510799080133438110e-01 -1.112873479723930359e-01 -2.415191233158111572e-01 1.856527328491210938e-01 -9.905172139406204224e-02 1.504091620445251465e-01 -3.110433556139469147e-02 1.077540665864944458e-01 -2.604691982269287109e-01 2.656750380992889404e-02 -2.294570952653884888e-02 -1.665852218866348267e-02 -1.734638810157775879e-01 -1.905306726694107056e-01 4.627836868166923523e-02 -1.849325746297836304e-01 -2.765501439571380615e-01 -5.252985656261444092e-02 1.763282716274261475e-01 8.862820267677307129e-02 -9.963750094175338745e-02 1.613823920488357544e-01 1.508411765098571777e-01
-1.116150170564651489e-01 -1.603650748729705811e-01 1.544686406850814819e-01 -2.714485228061676025e-01 -7.080902904272079468e-02 2.901209592819213867e-01 1.234321594238281250e-01 -8.215411566197872162e-03 -1.891507059335708618e-01 1.800262480974197388e-01 -2.680636048316955566e-01 -4.512106254696846008e-02 4.873738437891006470e-02 2.934956252574920654e-01 -2.620602026581764221e-02 -2.253086417913436890e-01 7.735213637351989746e-02 -1.096012145280838013e-01 -1.494547128677368164e-01 1.048285812139511108e-01 -3.000296950340270996e-01 1.427295506000518799e-01 -2.310525439679622650e-02 3.365411758422851562e-01 9.918407350778579712e-02 -2.479372024536132812e-01 1.076934486627578735e-01 -1.061582416296005249e-01 -1.997731328010559082e-01 -1.140517145395278931e-01 2.078521400690078735e-01 -1.092870458960533142e-01
-1.245608627796173096e-01 2.381160110235214233e-01 9.477644413709640503e-02 -1.891187205910682678e-02 6.007665023207664490e-02 5.119332298636436462e-02 -1.477128267288208008e-01 1.562203317880630493e-01 -2.981413006782531738e-01 1.415576227009296417e-02 -9.724860079586505890e-03 -3.640808463096618652e-01 4.269247353076934814e-01 7.895204424858093262e-02 -1.047746613621711731e-01 -1.220780313014984131e-01 3.251110017299652100e-02 -1.811615079641342163e-01 -2.897054553031921387e-01 1.385916471481323242e-01 -3.300679326057434082e-01 1.068326979875564575e-01 1.340081691741943359e-01 -2.890050411224365234e-01 -1.026611551642417908e-01 -4.950923100113868713e-02 1.262388974428176880e-01 8.325314521789550781e-02 -7.584008574485778809e-02 6.193710491061210632e-02 1.020941883325576782e-01 1.230926364660263062e-01
-3.113538622856140137e-01 -4.639511182904243469e-02 7.741423696279525757e-02 5.129848793148994446e-02 -7.932429760694503784e-02 2.120274156332015991e-01 3.863587677478790283e-01 -4.417065996676683426e-03 -8.751793950796127319e-02 8.254727348685264587e-03 -2.774600125849246979e-02 -6.066129729151725769e-02 1.984143406152725220e-01 1.733076274394989014e-01 -1.470115035772323608e-01 -1.741278767585754395e-01 1.807502955198287964e-01 -4.495569691061973572e-02 -2.716849148273468018e-01 5.100712645798921585e-03 -5.590047687292098999e-02 2.060304954648017883e-02 -3.110466897487640381e-01 -1.713712066411972046e-01 1.671142876148223877e-01 -3.936731070280075073e-02 -1.454402953386306763e-01 -1.965322792530059814e-01 -1.179496347904205322e-01 4.405323266983032227e-01 -3.834087029099464417e-02 -1.460273861885070801e-01
1.249831076711416245e-02 2.765395678579807281e-02 2.568731009960174561e-01 -2.203975170850753784e-01 2.434324473142623901e-01 6.320001184940338135e-02 -1.332819610834121704e-01 -9.993526339530944824e-02 -2.273986488580703735e-02 1.776033341884613037e-01 -1.011942252516746521e-01 -1.762656718492507935e-01 4.858199954032897949e-01 -1.666435226798057556e-02 -1.363132596015930176e-01 -1.726409792900085449e-01 1.504752188920974731e-01 3.983657062053680420e-02 -3.813859224319458008e-01 -1.572006382048130035e-02 -2.150894701480865479e-01 -2.096903771162033081e-01 -2.884663082659244537e-02 4.143077880144119263e-02 -6.842248886823654175e-02 2.630951702594757080e-01 -2.730626054108142853e-02 -1.165937185287475586e-01 -1.780529767274856567e-01 -6.711355596780776978e-02 2.163509130477905273e-01 3.861745074391365051e-02
-1.729932576417922974e-01 -2.194036394357681274e-01 1.886602789163589478e-01 1.634389758110046387e-01 -2.518465816974639893e-01 4.064435884356498718e-02 9.560452401638031006e-02 5.416951607912778854e-03 -3.813200164586305618e-03 6.282542645931243896e-02 8.969134837388992310e-02 -5.057327449321746826e-02 3.296803832054138184e-01 -5.819282680749893188e-02 -2.527672052383422852e-01 -2.295921891927719116e-01 3.420927748084068298e-02 3.170479321852326393e-03 -3.952042162418365479e-01 2.754374444484710693e-01 2.307906048372387886e-03 1.466611772775650024e-01 -1.965932697057723999e-01 5.915332585573196411e-03 1.094154417514801025e-01 2.229496687650680542e-01 1.717204153537750244e-01 2.326968312263488770e-01 -2.161776572465896606e-01 1.442617475986480713e-01 6.531959772109985352e-02 1.777159273624420166e-01
4.034664481878280640e-02 2.574602365493774414e-01 1.561755985021591187e-01 9.414464235305786133e-02 7.747159153223037720e-02 9.113419055938720703e-02 -2.269206754863262177e-02 -4.782816395163536072e-02 -1.908562630414962769e-01 1.328229438513517380e-02 -3.300411044619977474e-04 -4.164660274982452393e-01 4.962310492992401123e-01 -1.399469375610351562e-01 -3.028863072395324707e-01 -9.302888810634613037e-02 1.582842506468296051e-02 -2.122425884008407593e-01 -1.916612684726715088e-01 1.170055717229843140e-01 -2.595541477203369141e-01 3.954408690333366394e-03 7.008441537618637085e-02 3.452684730291366577e-02 -1.876350790262222290e-01 -7.211505621671676636e-02 1.498251259326934814e-01 1.038239002227783203e-01 -1.364225447177886963e-01 1.990833319723606110e-03 1.886580735445022583e-01 9.165183454751968384e-02
-2.817302346229553223e-01 5.551664903759956360e-02 9.445886313915252686e-02 -2.464602887630462646e-01 -1.472481489181518555e-01 -4.869234189391136169e-02 1.313398331403732300e-01 -9.011431038379669189e-02 -1.360668540000915527e-01 -2.675335295498371124e-02 -1.327290087938308716e-01 -1.487977206707000732e-01 -2.437342256307601929e-01 5.539295077323913574e-02 1.902415417134761810e-02 -1.102372910827398300e-02 -3.828358277678489685e-02 -2.831034362316131592e-01 -4.702868461608886719e-01 1.443587541580200195e-01 2.137351334095001221e-01 -2.161722332239151001e-01 -1.823885291814804077e-01 -8.779107034206390381e-02 -6.042527034878730774e-02 -2.150551378726959229e-01 -1.492921859025955200e-01 2.777315676212310791e-01 -2.115693390369415283e-01 -8.013553917407989502e-02 1.176756098866462708e-01 7.175793498754501343e-02
-1.790311187505722046e-02 -3.019898943603038788e-02 1.954962313175201416e-01 -1.251302361488342285e-01 6.034502759575843811e-02 2.530724108219146729e-01 5.319065228104591370e-02 1.214304380118846893e-02 -8.551715314388275146e-02 2.873859107494354248e-01 -7.619223743677139282e-02 -3.960801959037780762e-01 1.273600757122039795e-01 -2.102036625146865845e-01 -5.694175511598587036e-02 2.660130383446812630e-03 3.405385017395019531e-01 -1.475469022989273071e-01 -2.562664747238159180e-01 3.493877351284027100e-01 -9.300945699214935303e-02 -3.832070827484130859e-01 1.166756078600883484e-01 2.277714759111404419e-02 -1.110395342111587524e-01 1.676765919000899885e-06 -6.099965050816535950e-02 6.350226700305938721e-02 -5.288829281926155090e-02 -4.797136411070823669e-02 1.285448074340820312e-01 1.454865932464599609e-01
-2.597172260284423828e-01 1.168691813945770264e-01 2.301358431577682495e-01 5.592247843742370605e-02 1.285020262002944946e-01 -3.049884550273418427e-02 1.042127907276153564e-01 1.488202437758445740e-02 -1.583203226327896118e-01 -1.903760805726051331e-02 1.664078831672668457e-01 -1.372820287942886353e-01 3.074584603309631348e-01 1.985698379576206207e-02 -1.620247811079025269e-01 -1.956634819507598877e-01 8.203457295894622803e-02 -1.701321452856063843e-01 -2.392702549695968628e-01 1.403723359107971191e-01 -1.672787964344024658e-01 4.857180267572402954e-02 7.427001744508743286e-02 1.514063309878110886e-02 -1.812475770711898804e-01 -4.867221415042877197e-01 2.218797206878662109e-01 1.026494354009628296e-01 8.817277103662490845e-02 -4.004901275038719177e-02 3.394445180892944336e-01 -3.655680455267429352e-03
-1.872418671846389771e-01 1.499419808387756348e-01 1.148222833871841431e-01 2.231671661138534546e-01 1.194962337613105774e-01 -9.036621078848838806e-03 -1.834002584218978882e-01 8.121611922979354858e-02 7.508111745119094849e-02 -3.101193904876708984e-02 -2.932380139827728271e-01 -1.787266880273818970e-01 2.446654736995697021e-01 -3.720002248883247375e-02 -2.438690811395645142e-01 -8.786796778440475464e-02 1.984944194555282593e-01 -3.230578005313873291e-01 -3.236193060874938965e-01 -3.883182257413864136e-02 -3.396227657794952393e-01 -3.527086228132247925e-02 -1.407739818096160889e-01 -7.980336248874664307e-02 -1.102718785405158997e-01 -8.883664757013320923e-02 -2.622570097446441650e-01 3.661441430449485779e-02 -1.591077297925949097e-01 -2.052806783467531204e-03 2.517844438552856445e-01 -1.566717028617858887e-02
-7.854045182466506958e-02 -3.153033852577209473e-01 1.268132477998733521e-01 1.663916110992431641e-01 -6.231033429503440857e-02 1.910029500722885132e-01 1.921857148408889771e-01 -1.324947774410247803e-01 -4.926501587033271790e-02 3.706668317317962646e-01 1.052349582314491272e-01 -4.545556753873825073e-02 4.374871850013732910e-01 2.922417521476745605e-01 -1.455701738595962524e-01 2.141541615128517151e-02 -6.338711082935333252e-02 -2.761709690093994141e-01 -1.899142563343048096e-01 -7.314292713999748230e-03 -2.176400274038314819e-01 -4.582550749182701111e-02 1.820217259228229523e-02 2.277370095252990723e-01 -1.727846413850784302e-01 -1.038083806633949280e-01 -7.034455239772796631e-02 4.624478146433830261e-02 -9.991157054901123047e-02 -5.085125938057899475e-02 6.153915892355144024e-04 1.613172441720962524e-01
8.493491262197494507e-02 -1.957340687513351440e-01 3.456821739673614502e-01 -1.689225137233734131e-01 8.802007883787155151e-02 1.223217248916625977e-01 1.096019055694341660e-02 -2.421936951577663422e-03 -2.454421222209930420e-01 -8.046544343233108521e-02 -1.021438613533973694e-01 -3.396171033382415771e-01 1.341263800859451294e-01 4.663204401731491089e-02 4.872587323188781738e-02 -1.484618932008743286e-01 -6.837661564350128174e-02 -4.001033902168273926e-01 -4.031363502144813538e-02 1.771437078714370728e-01 -2.477537542581558228e-01 2.043774873018264771e-01 -9.766956418752670288e-02 2.901844084262847900e-01 4.351886734366416931e-02 -4.446715861558914185e-02 1.243978664278984070e-01 4.298757761716842651e-02 -5.698869004845619202e-02 3.421393036842346191e-01 1.624944061040878296e-02 1.005552858114242554e-01
-2.067237794399261475e-01 1.445464938879013062e-01 1.610264331102371216e-01 -1.106631606817245483e-01 -5.856431275606155396e-02 9.386891871690750122e-02 2.836731672286987305e-01 3.566779792308807373e-01 2.113479971885681152e-01 -1.555226892232894897e-01 -2.519370242953300476e-02 -3.345832228660583496e-01 5.376321077346801758e-02 3.517719730734825134e-02 -1.255452483892440796e-01 3.869172930717468262e-02 4.366352036595344543e-02 -1.277904398739337921e-02 -5.533038079738616943e-02 1.929080933332443237e-01 -2.424306273460388184e-01 1.775469630956649780e-02 -2.287494093179702759e-01 -2.603786587715148926e-01 -4.866389930248260498e-02 2.278694361448287964e-01 -1.318665146827697754e-01 5.794549733400344849e-02 -2.841171324253082275e-01 3.600369393825531006e-02 -1.441998928785324097e-01 2.757441997528076172e-01
-1.938117444515228271e-01 -1.106794998049736023e-01 2.364669889211654663e-01 -2.408428192138671875e-01 1.040969118475914001e-01 -1.437370330095291138e-01 1.169538218528032303e-02 1.641829907894134521e-01 2.503324747085571289e-01 -1.647282242774963379e-01 -3.558064401149749756e-01 -3.894183933734893799e-01 -1.303338818252086639e-02 1.232535094022750854e-01 -1.010714173316955566e-01 -8.635920286178588867e-02 -4.219325631856918335e-02 -3.248140960931777954e-02 -1.368911657482385635e-02 3.811777532100677490e-01 -2.216954529285430908e-01 8.150748908519744873e-02 -1.976214498281478882e-01 -2.242157906293869019e-01 -8.451932668685913086e-02 -1.311561278998851776e-02 -1.419715862721204758e-02 -4.274479672312736511e-02 -1.295255869626998901e-01 2.351719187572598457e-03 1.999960243701934814e-01 1.305023729801177979e-01
-4.029938280582427979e-01 1.732144877314567566e-02 3.166180253028869629e-01 3.343753144145011902e-02 1.928722113370895386e-01 2.963758260011672974e-02 6.982449442148208618e-02 -6.987652927637100220e-02 -1.894506365060806274e-01 -8.431494235992431641e-02 -2.301199585199356079e-01 -1.638868153095245361e-01 1.528109759092330933e-01 2.277206629514694214e-01 -1.713209152221679688e-01 -4.847053810954093933e-02 1.739763915538787842e-01 -3.051747083663940430e-01 -1.420339643955230713e-01 -6.616755574941635132e-02 -6.392226368188858032e-02 -8.084652572870254517e-02 4.111215099692344666e-02 1.547205299139022827e-01 -9.785622358322143555e-02 -1.710612885653972626e-02 2.953581213951110840e-01 2.016351222991943359e-01 -1.745243817567825317e-01 -2.918539047241210938e-01 1.142176315188407898e-01 -8.789265155792236328e-02
-1.113332882523536682e-01 -1.108058393001556396e-01 2.368890345096588135e-01 -3.402623534202575684e-02 -1.181442886590957642e-01 -5.814936384558677673e-02 3.890241682529449463e-02 -6.863381713628768921e-02 1.397296339273452759e-01 -2.678453363478183746e-02 1.042673364281654358e-02 -1.190711371600627899e-02 1.677854210138320923e-01 1.035493686795234680e-01 -1.234153751283884048e-02 -4.414001405239105225e-01 -5.304006114602088928e-02 -4.356592148542404175e-02 -2.260223925113677979e-01 3.721519112586975098e-01 -1.515306830406188965e-01 9.418925642967224121e-02 -3.669824004173278809e-01 8.090532571077346802e-02 -1.882901787757873535e-01 1.062146350741386414e-01 1.460257768630981445e-01 1.107179224491119385e-01 -8.624132722616195679e-02 2.580105364322662354e-01 1.723655015230178833e-01 2.979149520397186279e-01
-1.473198384046554565e-01 -7.443483173847198486e-02 1.850699633359909058e-01 -2.442041039466857910e-01 -1.595627218484878540e-01 3.883532285690307617e-01 6.198659911751747131e-02 -4.384125117212533951e-03 -2.426598370075225830e-01 8.634541183710098267e-02 -8.440297096967697144e-02 -3.016559407114982605e-02 9.847237169742584229e-02 1.453031599521636963e-01 5.629922077059745789e-02 -1.270676255226135254e-01 7.080551236867904663e-02 -1.625771820545196533e-01 -1.448560953140258789e-01 7.030608505010604858e-02 -1.650671511888504028e-01 2.589360997080802917e-02 -7.190388441085815430e-02 3.125340938568115234e-01 1.359754651784896851e-01 -2.324306964874267578e-01 2.055460661649703979e-01 -6.689351052045822144e-02 -2.965545654296875000e-01 -1.893229335546493530e-01 3.693781495094299316e-01 -8.142182976007461548e-02
-7.737457007169723511e-02 1.003622263669967651e-01 8.629374206066131592e-02 -1.591833978891372681e-01 -4.427815601229667664e-02 1.308909058570861816e-01 2.019675076007843018e-01 1.802245341241359711e-02 -2.499866336584091187e-01 -1.960779577493667603e-01 1.267551183700561523e-01 -7.501135766506195068e-02 -3.120272047817707062e-02 1.999501734972000122e-01 3.139274660497903824e-03 -1.981619596481323242e-01 6.826553493738174438e-02 -3.244282305240631104e-01 -2.322634011507034302e-01 1.913788914680480957e-02 -3.036522865295410156e-01 -2.354931086301803589e-01 1.897477805614471436e-01 1.119636818766593933e-01 2.626389563083648682e-01 -1.927898228168487549e-01 1.086323931813240051e-01 2.418853193521499634e-01 -2.667374312877655029e-01 2.171189934015274048e-01 1.533139944076538086e-01 -9.695978462696075439e-02
-1.549004912376403809e-01 -2.160298526287078857e-01 1.633016616106033325e-01 -1.864308267831802368e-01 6.197832152247428894e-02 2.879401855170726776e-02 2.739184163510799408e-02 -1.589430421590805054e-01 2.030826061964035034e-01 -1.231766026467084885e-02 -1.085648685693740845e-01 -2.437600195407867432e-01 2.170585989952087402e-01 8.512831479310989380e-02 -1.702446490526199341e-01 6.307831406593322754e-02 -2.040125429630279541e-01 -1.871162950992584229e-01 -1.666885614395141602e-01 1.373332440853118896e-01 -1.536228656768798828e-01 4.910019040107727051e-02 -4.414504468441009521e-01 -2.438848614692687988e-01 -1.651446223258972168e-01 -2.961653470993041992e-01 3.042955137789249420e-02 1.995565742254257202e-01 1.773087866604328156e-02 2.490909993648529053e-01 5.795299634337425232e-02 1.104698479175567627e-01
7.759825885295867920e-02 3.647838905453681946e-02 3.326570689678192139e-01 -8.348663337528705597e-03 1.295377314090728760e-01 2.954448387026786804e-02 2.041609585285186768e-01 3.051747679710388184e-01 -9.813104569911956787e-02 3.842651098966598511e-02 -2.193286549299955368e-03 -1.159481257200241089e-01 7.636784762144088745e-02 3.353179991245269775e-01 4.523615166544914246e-02 -5.741680040955543518e-02 1.967315226793289185e-01 -4.976127296686172485e-02 -3.723929822444915771e-01 1.762691587209701538e-01 -1.151136085391044617e-01 2.400512844324111938e-01 -1.815835535526275635e-01 -2.424046956002712250e-02 -1.785271763801574707e-01 -2.348862141370773315e-01 7.780500501394271851e-02 -4.107140004634857178e-02 -3.974710702896118164e-01 -7.813471555709838867e-02 5.989855900406837463e-02 -5.882317572832107544e-02
-2.789690792560577393e-01 1.839144229888916016e-01 6.794887036085128784e-02 6.850916147232055664e-02 1.035955995321273804e-01 1.175830960273742676e-01 5.865007266402244568e-02 -1.565362513065338135e-01 1.305244630202651024e-03 5.758490413427352905e-03 -6.458154320716857910e-02 -5.284073352813720703e-01 -3.061526454985141754e-02 2.676957249641418457e-01 -7.412629574537277222e-02 -3.185565117746591568e-03 -1.561644021421670914e-02 -6.839264184236526489e-02 -1.035521179437637329e-01 2.560656964778900146e-01 -1.074200496077537537e-01 -4.754461944103240967e-01 5.699374899268150330e-02 -6.396121531724929810e-02 -2.192898839712142944e-01 -6.604424864053726196e-02 1.139479950070381165e-01 -3.816839307546615601e-02 -1.280776113271713257e-01 -1.815941929817199707e-01 1.503455638885498047e-01 -6.708960281684994698e-04
-2.214943170547485352e-01 -3.523620311170816422e-03 1.153024137020111084e-01 1.132130697369575500e-01 -2.857657670974731445e-01 2.725624144077301025e-01 2.764192819595336914e-01 2.401046827435493469e-02 1.161519065499305725e-01 -2.132106274366378784e-01 -2.793325185775756836e-01 -2.605485320091247559e-01 3.352249264717102051e-01 -2.264703810214996338e-02 -1.534551531076431274e-01 -1.279307752847671509e-01 -9.031070768833160400e-02 -1.376352366060018539e-02 2.260223031044006348e-02 3.133799731731414795e-01 -1.395900100469589233e-01 6.549742072820663452e-02 9.379242360591888428e-02 1.082755699753761292e-01 -8.140975236892700195e-02 -8.817230910062789917e-02 2.640017867088317871e-01 2.612488865852355957e-01 7.214778661727905273e-02 1.071389615535736084e-01 -8.706282079219818115e-02 7.899785786867141724e-02
-4.845098406076431274e-02 -4.332153126597404480e-02 2.322514653205871582e-01 7.723373174667358398e-02 2.695867717266082764e-01 1.263383626937866211e-01 2.169523155316710472e-03 1.101675853133201599e-01 -1.372186541557312012e-01 -1.681533269584178925e-02 -2.061453759670257568e-01 -4.468864500522613525e-01 3.966331779956817627e-01 6.774983368813991547e-03 -1.439131498336791992e-01 -2.199496924877166748e-01 1.271366328001022339e-01 -3.159506916999816895e-01 -1.018080189824104309e-01 8.434756100177764893e-02 -2.062841691076755524e-02 -1.426918357610702515e-01 1.487595587968826294e-01 3.695647045969963074e-02 1.483795344829559326e-01 -6.999463587999343872e-02 -1.864782571792602539e-01 2.693501114845275879e-02 -1.640568375587463379e-01 2.749635577201843262e-01 6.784585863351821899e-02 5.882017314434051514e-03
-1.800187826156616211e-01 3.076854348182678223e-01 1.878716796636581421e-01 6.132555007934570312e-02 -1.063384190201759338e-01 1.335217654705047607e-01 1.840201169252395630e-01 -1.815235167741775513e-01 2.511844933032989502e-01 7.576419413089752197e-02 1.489054411649703979e-01 -1.450432091951370239e-01 -4.333413019776344299e-02 1.193497031927108765e-01 -2.333831489086151123e-01 1.037654802203178406e-01 -8.343552798032760620e-02 -4.748963937163352966e-02 -5.365979671478271484e-01 1.733829975128173828e-01 -1.051114276051521301e-01 -8.250585943460464478e-02 -2.717450261116027832e-01 2.075595706701278687e-01 8.294881135225296021e-02 5.210980772972106934e-02 6.977325677871704102e-02 -1.930801756680011749e-02 -1.855549514293670654e-01 -1.684821695089340210e-01 6.960633397102355957e-02 -4.274588078260421753e-03
-1.340276449918746948e-01 1.111936643719673157e-01 7.691568881273269653e-02 -7.911825552582740784e-03 2.941300906240940094e-02 1.240147650241851807e-01 2.760607302188873291e-01 -9.003841131925582886e-02 2.981545217335224152e-02 3.351240754127502441e-01 -2.295253872871398926e-01 -2.302079200744628906e-01 1.756912469863891602e-01 1.625432670116424561e-01 1.367713510990142822e-02 1.158292442560195923e-01 2.514412403106689453e-01 -5.267226323485374451e-02 -2.213685214519500732e-01 2.108020633459091187e-01 -2.460527867078781128e-01 -1.027223244309425354e-01 5.881290882825851440e-02 3.973232209682464600e-01 -5.490796640515327454e-02 4.936073720455169678e-02 2.267826050519943237e-01 6.626689434051513672e-02 -2.229236960411071777e-01 3.732436522841453552e-02 -2.470384538173675537e-01 9.011460840702056885e-02
-2.078763246536254883e-01 1.648750156164169312e-01 2.835714817047119141e-01 -1.868518590927124023e-01 -2.307819761335849762e-02 1.655582785606384277e-01 -6.791683286428451538e-02 -1.530605256557464600e-01 -5.136829242110252380e-02 -5.551115050911903381e-02 2.898696064949035645e-01 3.679310530424118042e-02 2.141626924276351929e-01 1.433673650026321411e-01 -2.695138007402420044e-02 -3.309225440025329590e-01 -8.371677249670028687e-02 -2.797634005546569824e-01 -1.746993809938430786e-01 -2.171636372804641724e-02 -2.214901298284530640e-01 1.443542446941137314e-02 6.872437149286270142e-02 2.843366563320159912e-01 8.028336614370346069e-02 -2.768200077116489410e-02 3.131229281425476074e-01 4.733027517795562744e-02 -3.318533003330230713e-01 1.133942157030105591e-01 -7.653830200433731079e-02 -5.563959479331970215e-02
-3.436530008912086487e-02 -8.310159295797348022e-02 5.790150165557861328e-02 -1.183137744665145874e-01 -3.308850107714533806e-03 7.456559687852859497e-02 1.816592179238796234e-02 -5.648539587855339050e-02 -3.279170766472816467e-02 1.195049583911895752e-01 -1.472542583942413330e-01 -3.121307790279388428e-01 1.392528563737869263e-01 1.285693347454071045e-01 -4.579036682844161987e-02 8.736301958560943604e-02 3.186088502407073975e-01 -2.351911962032318115e-01 -3.383701443672180176e-01 3.078719377517700195e-01 -1.278132647275924683e-01 -3.314920961856842041e-01 1.787596615031361580e-03 -3.938376903533935547e-02 -1.834854036569595337e-01 2.256206274032592773e-01 1.951647922396659851e-02 -9.612693637609481812e-02 3.913182392716407776e-02 1.861801184713840485e-02 4.055524468421936035e-01 1.758614182472229004e-01
-3.671016991138458252e-01 1.674694865942001343e-01 8.222027868032455444e-02 -2.669824659824371338e-02 2.651748359203338623e-01 1.156819388270378113e-01 7.180990278720855713e-02 -1.591308116912841797e-01 -2.819966971874237061e-01 -1.944541931152343750e-02 -4.192567989230155945e-02 -2.814764678478240967e-01 2.225375324487686157e-01 -4.466936923563480377e-03 -7.798444479703903198e-02 -1.319468915462493896e-01 1.238211989402770996e-01 -4.345772787928581238e-02 -2.260298877954483032e-01 -1.394417583942413330e-01 -3.367506265640258789e-01 -6.533121317625045776e-02 -1.220673918724060059e-01 -9.272696077823638916e-02 -9.822352230548858643e-02 -1.707509718835353851e-02 -2.020027935504913330e-01 2.412872612476348877e-01 -1.845637261867523193e-01 -8.922627568244934082e-02 2.990031540393829346e-01 -1.109180450439453125e-01
-2.601641118526458740e-01 2.078763097524642944e-01 1.035425290465354919e-01 -3.388780355453491211e-01 -2.477134577929973602e-02 1.663831807672977448e-02 3.697185516357421875e-01 -3.793880939483642578e-01 7.137581706047058105e-03 -8.306029438972473145e-02 -2.054579406976699829e-01 9.721291251480579376e-03 1.065935492515563965e-01 -1.829154789447784424e-01 -3.372849524021148682e-01 -7.568047195672988892e-02 8.778245002031326294e-02 -1.050188988447189331e-01 -3.600808233022689819e-02 9.144455939531326294e-02 -2.416814416646957397e-01 -1.212853118777275085e-01 -1.568300575017929077e-01 2.177515178918838501e-01 4.452820494771003723e-02 5.620423331856727600e-02 -1.237260922789573669e-01 1.527510434389114380e-01 -1.956732571125030518e-01 4.856848344206809998e-02 1.665202155709266663e-02 -1.011287197470664978e-01
-2.068012952804565430e-02 1.078577041625976562e-01 1.142320781946182251e-01 -5.189997330307960510e-02 -2.316379696130752563e-01 3.528679311275482178e-01 2.697522342205047607e-01 -3.142213076353073120e-02 -6.656605005264282227e-02 1.432652920484542847e-01 -2.590386271476745605e-01 -1.566623300313949585e-01 -3.258021548390388489e-02 4.983761347830295563e-03 1.303232740610837936e-02 -1.339313536882400513e-01 2.251602262258529663e-01 -3.358244895935058594e-02 -3.898456096649169922e-01 5.691443756222724915e-02 4.259042441844940186e-02 2.608434855937957764e-01 -1.425379067659378052e-01 -1.059447377920150757e-01 1.928351372480392456e-01 -8.052441291511058807e-03 -1.429078280925750732e-01 1.122551411390304565e-01 -2.777628600597381592e-01 3.292178511619567871e-01 1.077191904187202454e-01 -9.286856651306152344e-02
-3.028559684753417969e-01 3.973218798637390137e-02 -1.153961494565010071e-01 -9.850268810987472534e-02 5.791326612234115601e-02 1.682302951812744141e-01 2.213813066482543945e-01 -2.172590047121047974e-02 -4.238111898303031921e-02 -4.196518287062644958e-02 2.279146760702133179e-01 -1.207176521420478821e-01 -3.649813123047351837e-03 3.315334022045135498e-01 -1.674888283014297485e-01 -1.067423671483993530e-01 -3.319583088159561157e-02 -3.843560218811035156e-01 -2.509155273437500000e-01 3.774458467960357666e-01 -1.966927796602249146e-01 -2.746399864554405212e-02 6.996811926364898682e-02 -4.306165874004364014e-02 5.590244010090827942e-02 -6.366566568613052368e-02 2.794442698359489441e-03 5.327979475259780884e-02 -2.283293455839157104e-01 1.496961861848831177e-01 -2.861562073230743408e-01 1.272517889738082886e-01
-1.934442669153213501e-01 -1.769082099199295044e-01 1.912513673305511475e-01 -1.166248992085456848e-01 1.434750109910964966e-01 -7.133038341999053955e-02 -1.013181917369365692e-02 -1.915787011384963989e-01 1.452400386333465576e-01 1.425214260816574097e-01 -3.736408054828643799e-01 -3.014673590660095215e-01 2.855331897735595703e-01 1.811147183179855347e-01 -1.256483793258666992e-02 -7.836986333131790161e-02 2.357857823371887207e-01 1.547348918393254280e-03 -1.290651410818099976e-01 2.690646052360534668e-01 -3.126945793628692627e-01 2.141081094741821289e-01 5.038098618388175964e-02 -1.731761097908020020e-01 -4.107520508114248514e-04 -2.124297991394996643e-02 -3.062781412154436111e-03 4.758759588003158569e-02 -9.459172375500202179e-03 -3.568322630599141121e-03 2.784121930599212646e-01 -1.579791456460952759e-01
-1.289641112089157104e-01 1.696512848138809204e-01 2.652857005596160889e-01 -1.095592305064201355e-01 -3.179608583450317383e-01 2.433019727468490601e-01 1.915533840656280518e-01 -2.007037103176116943e-01 -9.088304638862609863e-02 -1.854334622621536255e-01 2.556825987994670868e-02 -4.481403231620788574e-01 -4.067216068506240845e-02 4.148009419441223145e-02 -2.263144701719284058e-01 -2.092059701681137085e-01 2.889706566929817200e-02 1.235214471817016602e-01 -1.033098250627517700e-01 3.791529452428221703e-04 5.747409537434577942e-03 -1.061812564730644226e-01 -1.545308828353881836e-01 -2.840956300497055054e-02 -2.936758100986480713e-01 -7.876909524202346802e-02 -2.484870254993438721e-01 4.083924368023872375e-02 -4.580055549740791321e-02 -6.267637014389038086e-02 -5.548546835780143738e-02 2.544007897377014160e-01
7.967654615640640259e-02 5.716248229146003723e-02 2.450309097766876221e-01 -1.903392374515533447e-01 -3.505106270313262939e-01 3.177656233310699463e-01 1.513695716857910156e-01 2.908228896558284760e-02 1.730586290359497070e-01 -1.078988164663314819e-01 8.014106005430221558e-02 -3.735787570476531982e-01 6.237502768635749817e-02 2.211766690015792847e-01 4.391728434711694717e-03 -2.934920489788055420e-01 9.333736449480056763e-02 -3.509075641632080078e-01 -1.083247885107994080e-01 -9.064751118421554565e-02 -3.881345316767692566e-02 -3.284919774159789085e-03 -2.262843400239944458e-02 1.627165079116821289e-01 -3.451650962233543396e-02 -8.352912962436676025e-02 7.468678057193756104e-02 -1.319123804569244385e-01 9.775386750698089600e-02 1.881072670221328735e-01 -1.949683129787445068e-01 1.599265933036804199e-01
-4.912643432617187500e-01 2.243317896500229836e-03 2.723971009254455566e-01 4.122089594602584839e-02 8.530794084072113037e-02 1.624484509229660034e-01 -7.471177726984024048e-02 5.984733253717422485e-02 -2.237045466899871826e-01 -1.046596467494964600e-01 -2.222261130809783936e-01 -1.734952330589294434e-01 1.167311742901802063e-01 1.574945747852325439e-01 -2.152499854564666748e-01 -3.539207950234413147e-02 1.837478727102279663e-01 -4.120124578475952148e-01 -1.132272258400917053e-01 -1.329764872789382935e-01 -6.046599894762039185e-02 6.909981369972229004e-02 -1.162311993539333344e-02 1.736045628786087036e-01 -5.005063489079475403e-02 -9.487541764974594116e-02 1.716803610324859619e-01 -5.889986455440521240e-02 -1.151711419224739075e-01 -2.170775532722473145e-01 1.829987615346908569e-01 -4.873999580740928650e-02
-1.147032156586647034e-01 -8.810355514287948608e-02 4.381861165165901184e-02 -1.627465486526489258e-01 2.852218039333820343e-02 1.985858529806137085e-01 2.943904995918273926e-01 8.928704075515270233e-03 -4.746780171990394592e-02 -1.077994108200073242e-01 -3.652976751327514648e-01 7.853996008634567261e-03 1.594475358724594116e-01 9.081946313381195068e-02 -1.449350863695144653e-01 2.795245349407196045e-01 2.043147087097167969e-01 -4.718935862183570862e-02 -3.625722527503967285e-01 -1.183179169893264771e-01 -4.034546911716461182e-01 -2.181590497493743896e-01 1.642020642757415771e-01 -7.719147205352783203e-02 8.663031458854675293e-02 -1.895481348037719727e-01 -4.552432894706726074e-02 1.461229622364044189e-01 -3.155586868524551392e-02 1.923287212848663330e-01 2.883258461952209473e-02 7.138063013553619385e-02
3.632690990343689919e-03 1.444620788097381592e-01 2.240294069051742554e-01 -3.237380832433700562e-02 -2.021663039922714233e-01 2.865031957626342773e-01 4.534880816936492920e-01 -8.516546338796615601e-02 -2.879630029201507568e-01 -1.367740216664969921e-03 -1.137980669736862183e-01 5.868399888277053833e-02 -1.672046072781085968e-02 -1.170745640993118286e-01 -1.370009500533342361e-02 -6.080445274710655212e-02 1.079797372221946716e-01 -1.425697058439254761e-01 -2.555458247661590576e-01 -1.149786636233329773e-01 -1.692829132080078125e-01 1.658156812191009521e-01 -3.516142666339874268e-01 6.699269264936447144e-02 -9.403024613857269287e-02 1.479272097349166870e-01 1.570059657096862793e-01 7.884076237678527832e-02 -2.114894688129425049e-01 2.038837969303131104e-01 1.713366359472274780e-01 -5.297084152698516846e-02
-4.596706628799438477e-01 3.649224340915679932e-02 -3.705218061804771423e-02 -1.658683419227600098e-01 5.174631625413894653e-02 7.410664856433868408e-02 1.423461083322763443e-02 5.299286171793937683e-02 -9.645637124776840210e-03 1.768666319549083710e-02 -3.700721636414527893e-02 -1.471114903688430786e-01 1.421215534210205078e-01 -5.399365723133087158e-02 3.348577010910958052e-04 -1.002265214920043945e-01 2.443579137325286865e-01 -1.894162595272064209e-01 -7.587317377328872681e-02 8.468670397996902466e-02 -2.794482409954071045e-01 -1.207625120878219604e-01 4.753626137971878052e-02 1.730528622865676880e-01 -4.431411251425743103e-02 -3.484719395637512207e-01 -1.222862377762794495e-01 -3.813548386096954346e-02 -4.286132752895355225e-01 1.754834204912185669e-01 -2.150268405675888062e-01 2.382948696613311768e-01
-2.819126546382904053e-01 7.737658917903900146e-02 2.197494953870773315e-01 -8.336907252669334412e-03 6.092322990298271179e-02 5.617503076791763306e-02 1.373028755187988281e-01 5.457020597532391548e-04 -1.854455769062042236e-01 -1.490934938192367554e-01 -2.817813754081726074e-01 -1.429520547389984131e-01 2.548143565654754639e-01 -1.976606100797653198e-01 -2.622413039207458496e-01 -1.125505641102790833e-01 8.140608668327331543e-02 -2.174747884273529053e-01 -2.339423298835754395e-01 -3.034438490867614746e-01 -2.705742716789245605e-01 -1.890146881341934204e-01 -1.098598018288612366e-01 -7.380110025405883789e-02 -7.131372392177581787e-02 -9.593293070793151855e-02 1.483759563416242599e-02 1.421643644571304321e-01 -1.781300604343414307e-01 -1.312670260667800903e-01 2.881704270839691162e-01 -6.826816499233245850e-02
1.164209246635437012e-01 -5.529349669814109802e-02 3.335774540901184082e-01 -2.293262332677841187e-01 2.583888769149780273e-01 1.108742132782936096e-01 7.718899101018905640e-02 -3.257045894861221313e-02 1.177527159452438354e-01 -1.370988553389906883e-03 -1.987755298614501953e-01 -3.404714763164520264e-01 3.460840582847595215e-01 -7.344639301300048828e-02 -9.825181961059570312e-02 -2.576385736465454102e-01 2.440743744373321533e-01 -1.968038529157638550e-01 -2.770127356052398682e-01 4.968731105327606201e-02 3.384549543261528015e-02 -1.763219535350799561e-01 -1.516567766666412354e-01 -1.807173788547515869e-01 1.018930301070213318e-01 1.915089040994644165e-01 1.063239276409149170e-01 -3.801758214831352234e-02 -9.532680362462997437e-02 6.712742149829864502e-02 1.133849993348121643e-01 -1.062452420592308044e-01
-3.973537683486938477e-01 -1.435739099979400635e-01 1.694946289062500000e-01 2.812909781932830811e-01 -2.602934539318084717e-01 1.012677773833274841e-01 1.585047841072082520e-01 8.415564149618148804e-02 8.194282418116927147e-04 6.247499212622642517e-02 9.865848720073699951e-02 -2.829100489616394043e-01 1.183607950806617737e-01 1.522818505764007568e-01 1.397985871881246567e-02 -4.018223658204078674e-02 1.874782145023345947e-01 5.283946916460990906e-02 -3.379574716091156006e-01 5.919176712632179260e-02 -2.111727744340896606e-01 -7.572261244058609009e-02 -4.555802792310714722e-02 1.571144014596939087e-01 -4.129386842250823975e-01 -2.186423912644386292e-02 1.101891323924064636e-01 1.660812497138977051e-01 -1.218785941600799561e-01 1.232215319760143757e-03 -4.918197542428970337e-02 -1.000100746750831604e-01
-2.563079893589019775e-01 -1.297519952058792114e-01 2.772199809551239014e-01 -1.254457086324691772e-01 -3.724814951419830322e-02 1.731230616569519043e-01 2.074048295617103577e-02 -7.382553815841674805e-02 -1.248895525932312012e-01 2.019897997379302979e-01 -7.940981537103652954e-02 2.870784513652324677e-02 -7.764258980751037598e-02 4.181561991572380066e-02 -1.301573663949966431e-01 -1.763687133789062500e-01 2.098457813262939453e-01 -4.291112422943115234e-01 -2.076947838068008423e-01 1.490644514560699463e-01 -1.020806506276130676e-01 -1.809622049331665039e-01 -1.269280314445495605e-01 2.770385444164276123e-01 6.838260591030120850e-02 -9.277030080556869507e-02 -1.198176667094230652e-01 5.088632553815841675e-02 -2.565137445926666260e-01 -3.436556756496429443e-01 1.545859277248382568e-01 2.667141892015933990e-02
-2.109041512012481689e-01 9.128328412771224976e-02 -7.446677982807159424e-02 -3.028813935816287994e-02 5.301863700151443481e-02 1.053581982851028442e-01 2.169504314661026001e-01 -1.400578673928976059e-02 -2.943283878266811371e-02 7.011945545673370361e-02 -1.476228386163711548e-01 -2.073187977075576782e-01 2.351050078868865967e-01 2.228233963251113892e-01 -2.422750443220138550e-01 1.571203470230102539e-01 1.143250912427902222e-01 -2.255941182374954224e-01 -3.104425221681594849e-02 2.543172240257263184e-01 -3.425360620021820068e-01 -2.547510564327239990e-01 1.166759058833122253e-01 1.001370698213577271e-01 -1.881043910980224609e-01 -9.736710786819458008e-02 3.149017691612243652e-01 -9.810294210910797119e-02 1.048928797245025635e-01 8.602143079042434692e-02 3.363869190216064453e-01 1.015192363411188126e-03
7.580208033323287964e-02 -9.179420024156570435e-02 1.572397798299789429e-01 -8.458299189805984497e-02 8.021794259548187256e-02 3.618738353252410889e-01 3.632580637931823730e-01 1.078689917922019958e-01 1.043997332453727722e-01 -1.213633418083190918e-01 -1.987184435129165649e-01 -1.048332527279853821e-01 2.944929301738739014e-01 1.574704609811306000e-02 8.352084457874298096e-02 -8.734568208456039429e-02 3.048137426376342773e-01 -7.013911753892898560e-02 -2.914339601993560791e-01 1.094312872737646103e-02 -3.004194498062133789e-01 6.171089038252830505e-02 -9.464249014854431152e-02 2.419937103986740112e-01 1.644578278064727783e-01 -1.214238181710243225e-01 -1.456343531608581543e-01 -5.944564193487167358e-02 1.318439543247222900e-01 -1.308907717466354370e-01 1.905766725540161133e-01 1.159850656986236572e-01
-8.351102471351623535e-02 -1.472295969724655151e-01 1.701804846525192261e-01 -1.791194826364517212e-02 -9.311629086732864380e-02 -1.020754594355821609e-02 4.200466871261596680e-01 -8.758012554608285427e-04 -1.757954210042953491e-01 1.585499010980129242e-02 -2.062488496303558350e-01 -2.223678827285766602e-01 5.175147950649261475e-02 3.674877062439918518e-02 -1.045354902744293213e-01 -2.287800982594490051e-02 -1.236030533909797668e-01 -6.039919331669807434e-02 -1.430450528860092163e-01 -7.169880717992782593e-02 -3.422324657440185547e-01 5.720196291804313660e-02 8.376769721508026123e-02 -1.143303886055946350e-02 1.819397360086441040e-01 -2.687275111675262451e-01 -1.749928444623947144e-01 -2.561183646321296692e-02 -4.919562339782714844e-01 2.382401227951049805e-01 8.061392605304718018e-02 6.547443568706512451e-02
-1.806965470314025879e-01 -2.147107198834419250e-02 1.162593290209770203e-01 -1.474165320396423340e-01 -1.811467856168746948e-01 -2.904553711414337158e-02 -3.663212805986404419e-02 2.574588954448699951e-01 1.422849446535110474e-01 1.624943912029266357e-01 6.474104523658752441e-02 -6.083256602287292480e-01 1.008393317461013794e-01 1.166283190250396729e-01 1.056195050477981567e-01 1.890018135309219360e-01 2.125329375267028809e-01 -2.147495746612548828e-01 -2.548536062240600586e-01 6.360662728548049927e-02 -7.314524799585342407e-02 -2.554217875003814697e-01 -6.716778874397277832e-02 2.960151992738246918e-02 -1.414018422365188599e-01 -1.173957437276840210e-02 2.257537543773651123e-01 1.402271091938018799e-01 -3.525972366333007812e-02 -3.048902004957199097e-02 4.174009710550308228e-02 8.870429545640945435e-02
-4.204345345497131348e-01 -3.689822927117347717e-02 3.346210420131683350e-01 -4.855626821517944336e-02 -5.951297283172607422e-02 5.927728489041328430e-02 1.101129576563835144e-01 1.054586395621299744e-01 -4.453703016042709351e-02 -1.750580817461013794e-01 -1.067306995391845703e-01 -3.056686520576477051e-01 -2.374911680817604065e-02 1.368985325098037720e-01 4.793781042098999023e-02 -3.204599022865295410e-01 -8.877388201653957367e-03 -3.346078395843505859e-01 -7.917227596044540405e-02 3.791089355945587158e-02 5.267808586359024048e-02 6.274669896811246872e-03 -4.900776222348213196e-02 1.313428953289985657e-02 8.063508570194244385e-02 1.427824422717094421e-02 2.963215708732604980e-01 -1.290494650602340698e-01 -1.288478523492813110e-01 2.512288987636566162e-01 -2.804554998874664307e-01 1.442790180444717407e-01
-1.161792799830436707e-01 -8.045366406440734863e-02 -2.279364466667175293e-01 -1.756994575262069702e-01 2.576689049601554871e-02 1.218656077980995178e-01 3.225538239348679781e-05 1.137873306870460510e-01 -5.347434803843498230e-02 -2.989701367914676666e-02 1.790843345224857330e-02 -3.310483992099761963e-01 1.985096633434295654e-01 6.933617591857910156e-02 1.569734960794448853e-01 -9.888473153114318848e-02 3.594491165131330490e-03 -2.143073678016662598e-01 -5.140049457550048828e-01 -1.022571474313735962e-01 -1.661972850561141968e-01 -1.461354345083236694e-01 -5.191523954272270203e-02 5.606472119688987732e-02 -7.583972811698913574e-02 -1.419384032487869263e-01 4.600877761840820312e-01 -1.453920602798461914e-01 -1.030119657516479492e-01 1.682618111371994019e-01 -3.858633339405059814e-02 4.356662556529045105e-02
-1.622785627841949463e-01 4.880793765187263489e-02 -2.552651166915893555e-01 4.048468545079231262e-02 -3.655482530593872070e-01 2.300204932689666748e-01 3.431624770164489746e-01 -3.052123486995697021e-01 -2.164687402546405792e-02 -3.934104740619659424e-02 -8.504933863878250122e-02 -3.044980764389038086e-01 7.711496949195861816e-02 1.384021937847137451e-01 -1.003355607390403748e-01 -8.713057637214660645e-02 1.896326988935470581e-01 -2.248227894306182861e-01 -2.884595990180969238e-01 7.883417606353759766e-02 -1.956249326467514038e-01 -1.421704422682523727e-02 4.003794863820075989e-02 -2.377453297376632690e-01 -9.648934751749038696e-02 5.227744206786155701e-02 4.215569049119949341e-02 -9.272032976150512695e-02 -1.210411041975021362e-01 9.996059536933898926e-02 -1.156590804457664490e-01 -1.712908893823623657e-01
-3.647817671298980713e-01 -1.844634711742401123e-01 2.110736072063446045e-01 1.330387312918901443e-02 -2.484333366155624390e-01 1.795500665903091431e-01 1.931853443384170532e-01 -1.549242436885833740e-01 -3.631844371557235718e-02 3.367299735546112061e-01 1.113610118627548218e-01 1.067541912198066711e-01 1.879616230726242065e-01 3.685851991176605225e-01 -1.720681637525558472e-01 -2.101799286901950836e-02 -9.489994845353066921e-04 -2.048804312944412231e-01 -3.202909827232360840e-01 -3.698839247226715088e-02 -3.463964536786079407e-02 8.855681866407394409e-02 -1.000921800732612610e-01 8.029879070818424225e-03 8.365412056446075439e-02 1.683681854046881199e-03 1.344904750585556030e-01 -7.494489103555679321e-02 -9.954931586980819702e-02 2.941316664218902588e-01 -3.059528209269046783e-02 -6.330857053399085999e-03
-5.849704891443252563e-02 -2.098008543252944946e-01 2.934219539165496826e-01 -4.465246945619583130e-02 -1.224935576319694519e-01 1.446681469678878784e-01 -7.753077894449234009e-02 3.034111261367797852e-01 -1.714495569467544556e-01 2.024797499179840088e-01 8.829482644796371460e-02 -1.003818660974502563e-01 1.760949641466140747e-01 3.101182915270328522e-02 -3.693613111972808838e-01 6.301004439592361450e-02 2.002140693366527557e-02 -2.345566153526306152e-01 -3.376516997814178467e-01 -1.442209631204605103e-01 -3.941318988800048828e-01 -1.410341262817382812e-01 1.229727789759635925e-01 -3.248869255185127258e-02 -1.336150318384170532e-01 9.111700952053070068e-02 -9.261918812990188599e-02 3.004651516675949097e-02 -2.375387214124202728e-02 -3.864859044551849365e-02 -2.174906283617019653e-01 5.659450218081474304e-02
-2.053008675575256348e-01 7.110765669494867325e-03 2.779643237590789795e-01 -6.006292998790740967e-02 9.603909403085708618e-02 -3.464155644178390503e-02 8.298610150814056396e-02 1.103271245956420898e-01 -2.349963039159774780e-01 2.442029677331447601e-02 -1.382813751697540283e-01 -3.195574581623077393e-01 1.919939965009689331e-01 2.821278274059295654e-01 -1.267542988061904907e-01 2.219722419977188110e-01 3.565660119056701660e-02 -3.701426684856414795e-01 -1.033424288034439087e-01 5.753260850906372070e-02 -3.646971881389617920e-01 8.151404559612274170e-02 -8.287452906370162964e-02 2.188638150691986084e-01 -2.058113068342208862e-01 -1.156339943408966064e-01 1.175071205943822861e-02 2.047573029994964600e-01 -7.108850777149200439e-02 -1.750529855489730835e-01 -1.198944728821516037e-02 -9.096047282218933105e-02
8.398307114839553833e-02 -1.274626050144433975e-02 3.598911464214324951e-01 -1.386672854423522949e-01 -1.532853096723556519e-01 -1.981545984745025635e-02 -5.083340220153331757e-03 -6.686419248580932617e-03 -3.378544375300407410e-02 -1.200313642621040344e-01 -1.458846926689147949e-01 -3.050343990325927734e-01 1.958229988813400269e-01 1.120518520474433899e-01 -4.300168752670288086e-01 -1.329075992107391357e-01 3.161136806011199951e-02 -2.114772498607635498e-01 -5.917106941342353821e-02 9.485745429992675781e-02 -3.158989846706390381e-01 8.055949211120605469e-02 4.090363159775733948e-02 -2.554736137390136719e-01 4.052097443491220474e-03 -2.748172916471958160e-02 -1.747853159904479980e-01 -1.441139169037342072e-02 -1.886560916900634766e-01 -1.732580512762069702e-01 2.752209603786468506e-01 1.799668073654174805e-01
-3.383099436759948730e-01 5.192001536488533020e-02 1.070841401815414429e-01 -4.728172719478607178e-02 3.085477836430072784e-02 1.154669150710105896e-01 2.999486327171325684e-01 9.944736212491989136e-02 1.349871605634689331e-01 -1.429232209920883179e-01 -3.607153147459030151e-02 -5.883321911096572876e-02 1.544967144727706909e-01 -3.068795800209045410e-01 -1.111737638711929321e-01 -1.023230105638504028e-01 -2.444651871919631958e-01 -2.168499231338500977e-01 -3.829574882984161377e-01 7.158079743385314941e-02 -1.815749406814575195e-01 -2.673021517693996429e-02 1.229962185025215149e-01 1.156456843018531799e-01 -2.698220908641815186e-01 -2.062209844589233398e-01 1.370102018117904663e-01 1.871866919100284576e-02 -8.087570965290069580e-02 2.696616053581237793e-01 1.902551651000976562e-01 7.584581617265939713e-03
-5.972443893551826477e-02 -5.459966883063316345e-02 1.406403332948684692e-01 -3.754642605781555176e-01 -4.245525225996971130e-02 3.529451787471771240e-01 -1.005298197269439697e-01 -1.360926479101181030e-01 -8.734116703271865845e-02 -2.569266557693481445e-01 -1.160497311502695084e-02 6.172576453536748886e-03 1.235049441456794739e-01 2.553475201129913330e-01 5.058842897415161133e-02 -9.545473009347915649e-02 6.654920428991317749e-02 -3.435138761997222900e-01 2.907014219090342522e-03 3.620955348014831543e-01 -1.366050541400909424e-01 7.874955981969833374e-02 -3.168686851859092712e-02 -2.329457849264144897e-01 -2.032224088907241821e-01 9.238877147436141968e-02 4.379451647400856018e-02 1.988699473440647125e-02 -3.149904012680053711e-01 7.120513916015625000e-02 1.165562942624092102e-01 -8.974411338567733765e-02
4.667992517352104187e-02 1.081685498356819153e-01 1.482883095741271973e-01 -4.016216397285461426e-01 4.357022792100906372e-02 6.185181066393852234e-02 3.237176239490509033e-01 6.762854754924774170e-02 6.916698068380355835e-02 -1.416627317667007446e-01 -9.555561700835824013e-04 2.956485748291015625e-02 1.494958251714706421e-01 7.606687396764755249e-02 -3.433758392930030823e-02 -2.478779405355453491e-01 -2.103321254253387451e-01 -3.195094466209411621e-01 -4.186679124832153320e-01 1.952141821384429932e-01 -1.280006319284439087e-01 -1.677779853343963623e-01 1.277668029069900513e-01 6.162901967763900757e-02 2.592238783836364746e-02 7.545623928308486938e-02 1.907825022935867310e-01 -1.338311471045017242e-02 -1.906471401453018188e-01 1.301881670951843262e-01 1.936144977807998657e-01 -1.147057041525840759e-01
-1.030810922384262085e-01 -5.961217358708381653e-02 1.581568121910095215e-01 -2.100798189640045166e-01 -2.012595385313034058e-01 2.168398052453994751e-01 -4.012704361230134964e-03 9.905749931931495667e-03 -2.081197947263717651e-01 -2.434437628835439682e-03 -1.076062023639678955e-01 1.225106492638587952e-01 -4.778020828962326050e-02 2.412384003400802612e-01 -5.227966606616973877e-02 -3.861307203769683838e-01 2.311784774065017700e-01 -3.106298446655273438e-01 -1.350669562816619873e-01 1.051052063703536987e-01 -3.534474074840545654e-01 -1.490024924278259277e-01 -7.334351539611816406e-02 1.495350599288940430e-01 2.830227613449096680e-01 -2.178121060132980347e-01 3.812427073717117310e-02 5.242871120572090149e-02 -4.706741496920585632e-02 6.283900886774063110e-02 2.083914726972579956e-01 -1.067199185490608215e-01
-3.296986594796180725e-02 -1.317733377218246460e-01 2.693194150924682617e-01 -9.596319496631622314e-02 2.092564702033996582e-01 1.896979808807373047e-01 3.888550400733947754e-02 2.390321344137191772e-03 6.982327997684478760e-02 2.287038862705230713e-01 -2.179753333330154419e-01 -4.347067773342132568e-01 1.337277740240097046e-01 -1.021944060921669006e-01 -6.432636827230453491e-02 -2.270277440547943115e-01 3.390495479106903076e-01 -1.719986051321029663e-01 -2.949962615966796875e-01 8.931437507271766663e-03 -1.406260579824447632e-01 -1.099576707929372787e-02 -1.442041993141174316e-01 -5.044648796319961548e-02 1.034819930791854858e-01 1.579281985759735107e-01 -1.078208610415458679e-01 -1.415307074785232544e-01 -9.253086894750595093e-02 1.673277318477630615e-01 1.465346217155456543e-01 -2.015664130449295044e-01
-1.372285187244415283e-01 -1.702812612056732178e-01 2.104287743568420410e-01 -1.223623603582382202e-01 -7.033939007669687271e-03 2.577460706233978271e-01 7.272446155548095703e-02 1.646274626255035400e-01 -9.084101766347885132e-02 6.012849975377321243e-03 -1.243972480297088623e-01 -2.709903009235858917e-02 2.264671027660369873e-01 1.501542627811431885e-01 -2.861500084400177002e-01 4.074496924877166748e-01 1.635736823081970215e-01 -6.303032394498586655e-03 -2.024010121822357178e-01 5.804657191038131714e-02 -2.260361015796661377e-01 -1.305650025606155396e-01 -3.075816929340362549e-01 1.286615580320358276e-01 -1.611861139535903931e-01 1.000794917345046997e-01 4.987902939319610596e-02 1.654905080795288086e-01 -1.098212823271751404e-01 1.297132521867752075e-01 2.138546109199523926e-01 2.385265529155731201e-01
9.839612990617752075e-02 2.365904860198497772e-02 2.037848979234695435e-01 -3.161857426166534424e-01 1.259865462779998779e-01 4.571316391229629517e-02 8.517009019851684570e-02 -3.438943997025489807e-02 -7.091645896434783936e-02 1.378674656152725220e-01 -1.301961839199066162e-01 -3.408974707126617432e-01 2.527422904968261719e-01 5.846595391631126404e-02 -7.579925656318664551e-02 -1.135540381073951721e-01 2.231814265251159668e-01 -3.299832046031951904e-01 -3.545671999454498291e-01 2.386813759803771973e-01 -5.698503181338310242e-02 -2.457229793071746826e-01 -9.993398934602737427e-02 -2.041238695383071899e-01 2.755130082368850708e-02 7.911506295204162598e-02 -1.308065503835678101e-01 -1.229396760463714600e-01 2.638549916446208954e-02 1.640560925006866455e-01 2.338148355484008789e-01 2.309436723589897156e-02
-3.833174407482147217e-01 -2.568875849246978760e-01 -1.574762612581253052e-01 -2.293012142181396484e-01 5.062974244356155396e-02 2.499171346426010132e-01 -1.088132634758949280e-01 -3.296190202236175537e-01 -8.512143790721893311e-02 -2.772174961864948273e-02 -2.429591715335845947e-01 -2.526358366012573242e-01 1.955383419990539551e-01 2.073792566079646349e-04 -2.272149324417114258e-01 -8.589981496334075928e-02 -3.209678083658218384e-02 2.513960702344775200e-03 -2.044021785259246826e-01 2.110586613416671753e-01 -1.609231829643249512e-01 -9.727509319782257080e-02 -1.578402817249298096e-01 -9.528291225433349609e-02 -1.886998116970062256e-01 3.249043226242065430e-02 -4.384931549429893494e-02 1.991497576236724854e-01 -1.090058758854866028e-01 1.953049004077911377e-01 -5.604018270969390869e-02 8.917389065027236938e-02
-1.211640685796737671e-01 2.005643397569656372e-01 2.438270002603530884e-01 1.317042410373687744e-01 -2.456917166709899902e-01 3.115434050559997559e-01 4.214386940002441406e-01 -8.484367281198501587e-02 -2.281266152858734131e-01 -1.047844439744949341e-01 1.438644230365753174e-01 -3.089030981063842773e-01 2.148100137710571289e-01 -2.177212089300155640e-01 -2.133574783802032471e-01 -1.000900380313396454e-02 7.918532192707061768e-02 -3.345629945397377014e-02 -6.099068745970726013e-02 1.538483202457427979e-01 -1.515171378850936890e-01 2.450757659971714020e-02 -1.114550307393074036e-01 -4.531307518482208252e-02 -1.809612065553665161e-01 5.129430792294442654e-04 -5.697990581393241882e-02 6.203589215874671936e-02 -1.875827610492706299e-01 1.776368916034698486e-01 -1.221751198172569275e-01 1.158970668911933899e-01
-1.545034497976303101e-01 2.263359129428863525e-01 2.179842889308929443e-01 1.069173738360404968e-01 -2.437644824385643005e-02 1.883080303668975830e-01 -1.095470860600471497e-01 -1.547402888536453247e-02 -7.447902113199234009e-02 -6.088468804955482483e-02 -2.168280184268951416e-01 -2.945512533187866211e-01 3.654138147830963135e-01 -2.084534615278244019e-01 -2.698632478713989258e-01 -1.584139466285705566e-01 2.403092682361602783e-01 -4.337328076362609863e-01 -3.186148405075073242e-02 -1.046508029103279114e-01 -9.310118108987808228e-02 -1.428206562995910645e-01 1.111462935805320740e-01 -1.346401497721672058e-02 -2.096596732735633850e-02 -7.082338631153106689e-02 1.547218710184097290e-01 1.686893217265605927e-02 -2.082743197679519653e-01 -3.781681880354881287e-03 1.604129225015640259e-01 3.852746263146400452e-02
-1.465628892183303833e-01 1.838981062173843384e-01 3.486103564500808716e-02 -2.324184030294418335e-01 -1.134244948625564575e-01 2.056016176939010620e-01 3.831601887941360474e-02 -6.591704487800598145e-02 2.175975590944290161e-01 -9.550105780363082886e-02 2.490568757057189941e-01 -2.781102359294891357e-01 7.523502409458160400e-02 3.191407620906829834e-01 1.227776035666465759e-01 5.137069895863533020e-02 -1.631007492542266846e-01 -5.132109522819519043e-01 -1.544709354639053345e-01 2.128767073154449463e-01 -5.129837617278099060e-02 -2.008545100688934326e-01 -2.975652739405632019e-02 9.702343493700027466e-02 1.952823549509048462e-01 -2.269651181995868683e-02 1.787931919097900391e-01 6.908954679965972900e-02 -1.108438596129417419e-01 5.490301549434661865e-02 -5.847846344113349915e-02 2.999083325266838074e-02
-2.295796275138854980e-01 -7.801292091608047485e-02 2.218755930662155151e-01 -2.623865902423858643e-01 -1.463091075420379639e-01 2.976337969303131104e-01 2.003103680908679962e-02 -1.263292729854583740e-01 1.488503906875848770e-02 1.336537897586822510e-01 -9.907516092061996460e-02 1.820828616619110107e-01 2.166184335947036743e-01 5.469534173607826233e-02 1.112251356244087219e-01 8.419297635555267334e-02 -1.282538771629333496e-01 -2.190275341272354126e-01 -3.801153898239135742e-01 1.711003668606281281e-02 -2.886396944522857666e-01 1.682097092270851135e-02 -4.110583662986755371e-01 1.111949309706687927e-01 -5.493232607841491699e-02 5.760855600237846375e-02 2.003840655088424683e-01 -8.606263995170593262e-02 -1.324251443147659302e-01 -1.303659975528717041e-01 6.124600768089294434e-02 -6.188104394823312759e-03
-3.718178272247314453e-01 -7.863471657037734985e-02 2.450842708349227905e-01 6.191851571202278137e-02 1.466921647079288960e-03 1.221858859062194824e-01 3.060880899429321289e-01 -2.645462751388549805e-02 3.053621761500835419e-02 -8.897673338651657104e-03 -7.737230509519577026e-02 3.193515911698341370e-02 1.539865974336862564e-02 -3.434638679027557373e-01 -7.972985506057739258e-02 -1.702510565519332886e-02 1.127161160111427307e-01 -2.536336779594421387e-01 -1.695057898759841919e-01 -5.041615664958953857e-02 -3.500763177871704102e-01 3.619244322180747986e-02 1.332791894674301147e-01 -2.406698092818260193e-02 -1.704162172973155975e-02 -2.573356628417968750e-01 -1.546335071325302124e-01 2.110396698117256165e-02 -3.208468556404113770e-01 2.940740585327148438e-01 4.276123642921447754e-02 1.297799348831176758e-01
5.638562515377998352e-02 -1.385989487171173096e-01 2.345676571130752563e-01 1.349927335977554321e-01 -1.077064573764801025e-01 2.057823985815048218e-01 5.522923469543457031e-01 -2.023946493864059448e-01 -1.798627525568008423e-01 -1.011282205581665039e-01 -3.320484235882759094e-02 -1.877495199441909790e-01 1.276645660400390625e-01 2.370971292257308960e-01 -2.274071872234344482e-01 -1.882942467927932739e-01 -1.375358998775482178e-01 -2.153089493513107300e-01 -2.010452896356582642e-01 1.511132158339023590e-02 -1.291317492723464966e-01 8.491379767656326294e-02 -1.149045154452323914e-01 2.107013389468193054e-02 -6.113443151116371155e-02 -1.018521934747695923e-01 -8.693750202655792236e-02 9.517040103673934937e-02 -8.670087903738021851e-03 9.263826161623001099e-02 -7.122474908828735352e-02 -2.791158556938171387e-01
-4.124695435166358948e-02 1.647582948207855225e-01 2.491209357976913452e-01 4.906247928738594055e-02 -1.619936316274106503e-03 2.314823418855667114e-01 2.453446537256240845e-01 -1.190970540046691895e-01 1.133160516619682312e-01 1.749067604541778564e-01 -1.513631045818328857e-01 -5.505157634615898132e-02 -1.251913309097290039e-01 1.784661225974559784e-02 1.308739036321640015e-01 9.367219358682632446e-02 5.020920187234878540e-02 -4.253390431404113770e-01 -2.589972615242004395e-01 -7.551195472478866577e-02 -4.162198901176452637e-01 7.283226400613784790e-02 -3.126031756401062012e-01 1.549401879310607910e-01 2.588602602481842041e-01 -1.032695993781089783e-01 -5.828451365232467651e-03 -9.231798350811004639e-02 2.942069619894027710e-02 -3.035957179963588715e-02 1.436969190835952759e-01 4.795186966657638550e-02
-2.183097153902053833e-01 -1.220968589186668396e-01 2.302971035242080688e-01 1.310997158288955688e-01 1.515644136816263199e-02 4.291137158870697021e-01 2.697915136814117432e-01 2.010026574134826660e-02 3.603385761380195618e-02 5.739756301045417786e-02 -6.758437305688858032e-02 -4.258354008197784424e-01 -1.677372008562088013e-01 -1.054578945040702820e-01 -2.595756053924560547e-01 -1.230580657720565796e-01 -7.111670821905136108e-02 1.106407567858695984e-01 -1.957619637250900269e-01 1.749290376901626587e-01 -2.170199602842330933e-01 3.864700719714164734e-02 1.747370883822441101e-02 3.844463825225830078e-02 -3.799376264214515686e-02 -2.600399851799011230e-01 -3.269935771822929382e-02 2.674201875925064087e-02 2.922024764120578766e-02 2.323393672704696655e-01 -1.288276612758636475e-01 -1.360005140304565430e-01
-3.008536398410797119e-01 -6.858798116445541382e-02 5.853755399584770203e-02 4.583119228482246399e-02 -5.940705537796020508e-02 2.094434946775436401e-01 3.056819736957550049e-01 -2.819894067943096161e-02 3.231512382626533508e-02 -1.022457703948020935e-01 -6.695137172937393188e-02 -4.408782720565795898e-01 5.920447036623954773e-02 1.975822448730468750e-01 9.713555127382278442e-02 -1.634472012519836426e-01 -1.202468946576118469e-01 -3.039419949054718018e-01 -1.051643937826156616e-01 1.350743472576141357e-01 5.078907683491706848e-02 -2.064163684844970703e-01 -3.499162569642066956e-02 -7.399306446313858032e-02 -2.505899034440517426e-02 -6.477358937263488770e-02 1.945691257715225220e-01 -1.097805052995681763e-01 -2.424748837947845459e-01 2.147827893495559692e-01 -2.564251124858856201e-01 2.347999811172485352e-01
-1.100163981318473816e-01 1.173686459660530090e-01 3.210817575454711914e-01 -5.043590813875198364e-02 -1.934013664722442627e-01 1.033537015318870544e-01 8.698460459709167480e-02 2.440026551485061646e-01 1.490184068679809570e-01 -7.877612859010696411e-02 1.667616963386535645e-01 -3.880084455013275146e-01 -1.088622063398361206e-01 2.935333251953125000e-01 1.210624426603317261e-01 -1.112150251865386963e-01 1.923494338989257812e-01 2.348952442407608032e-01 -3.312313854694366455e-01 2.552364468574523926e-01 -1.455976366996765137e-01 1.493131220340728760e-01 -1.460135579109191895e-01 6.736759096384048462e-02 6.146291270852088928e-02 -2.161286622285842896e-01 1.593698561191558838e-02 9.505005925893783569e-02 -9.119468182325363159e-02 7.323785126209259033e-02 2.216241881251335144e-02 1.055914387106895447e-01
-3.742107376456260681e-02 -5.918991565704345703e-02 8.617550879716873169e-02 -1.366274151951074600e-02 2.353378076804801822e-04 3.631403204053640366e-03 3.709346354007720947e-01 -7.986929267644882202e-03 -8.475772291421890259e-02 -7.910931110382080078e-02 7.136669009923934937e-02 -2.221129834651947021e-01 2.514034807682037354e-01 -2.192479558289051056e-02 1.376087516546249390e-01 -7.207909971475601196e-02 -1.018882542848587036e-01 -2.835123836994171143e-01 -3.329315483570098877e-01 1.976519525051116943e-01 -1.455913782119750977e-01 5.036375671625137329e-02 -1.840486307628452778e-03 1.696193814277648926e-01 -1.484508961439132690e-01 -1.581334918737411499e-01 -8.435552567243576050e-02 -7.436346262693405151e-02 -4.042924642562866211e-01 -8.499658107757568359e-02 -9.193296730518341064e-02 4.026566147804260254e-01
-1.047727242112159729e-01 6.773179024457931519e-02 -4.901332035660743713e-02 -2.222171574831008911e-01 -1.786998510360717773e-01 1.552808433771133423e-01 3.430720269680023193e-01 -4.256984218955039978e-02 -3.744720667600631714e-02 -1.197969540953636169e-01 -2.836798429489135742e-01 -1.516213524155318737e-03 1.491118818521499634e-01 2.891667000949382782e-02 -4.601123183965682983e-02 -2.305960953235626221e-01 -1.299541560001671314e-03 -3.065859377384185791e-01 -3.333631753921508789e-01 1.528471559286117554e-01 -2.488487809896469116e-01 -1.284795701503753662e-01 1.755101084709167480e-01 1.769351363182067871e-01 5.292775854468345642e-02 1.162088382989168167e-02 1.446938216686248779e-01 -2.325827628374099731e-01 -2.739525139331817627e-01 9.723124653100967407e-02 -2.134697884321212769e-01 7.369223237037658691e-02
-2.878697514533996582e-01 -1.571601778268814087e-01 -9.605612605810165405e-02 -1.060279905796051025e-01 -8.523288182914257050e-03 3.404257893562316895e-01 7.193403691053390503e-02 -1.997093856334686279e-01 -1.407521367073059082e-01 7.823150604963302612e-02 -1.650166511535644531e-01 -2.610725462436676025e-01 9.821313433349132538e-03 2.346131652593612671e-01 -2.838921844959259033e-01 -4.589603468775749207e-02 2.105416655540466309e-01 -7.415004074573516846e-02 -2.012699991464614868e-01 1.649430245161056519e-01 7.750333100557327271e-02 -3.910653665661811829e-02 -9.707196801900863647e-02 -7.836891710758209229e-02 -3.000836670398712158e-01 9.680947288870811462e-03 -7.579398900270462036e-02 2.183897197246551514e-01 -2.883705794811248779e-01 1.905552744865417480e-01 -2.141918241977691650e-01 4.699210077524185181e-02
1.705707237124443054e-02 1.669274121522903442e-01 3.043289482593536377e-01 -2.431617118418216705e-02 3.267557024955749512e-01 -8.126403205096721649e-03 -1.145989596843719482e-01 -4.454140365123748779e-02 1.410556584596633911e-01 1.775775849819183350e-01 -1.033250987529754639e-01 -3.029910922050476074e-01 4.345831871032714844e-01 -7.509436924010515213e-03 -1.845257729291915894e-01 -1.829265207052230835e-01 2.384363859891891479e-01 -1.049224883317947388e-01 -3.275287747383117676e-01 -6.599593907594680786e-02 -1.481432318687438965e-01 -9.855349361896514893e-02 -5.518313869833946228e-02 1.843575201928615570e-02 -1.422726809978485107e-01 9.859856218099594116e-02 -9.451904147863388062e-02 1.305487100034952164e-02 -1.632064729928970337e-01 1.917135566473007202e-01 1.656977683305740356e-01 4.352631419897079468e-02
7.461362332105636597e-02 2.758417092263698578e-02 2.308947294950485229e-01 -3.193134963512420654e-01 1.031159237027168274e-01 9.081816673278808594e-02 9.261440485715866089e-02 -4.717789217829704285e-02 5.106328055262565613e-02 1.995263844728469849e-01 -1.824001520872116089e-01 -4.111570417881011963e-01 1.400150954723358154e-01 -1.543505936861038208e-01 -1.922062784433364868e-01 -1.404003649950027466e-01 2.476492971181869507e-01 -2.858331799507141113e-01 -3.421255946159362793e-01 2.871794104576110840e-01 -5.755540356040000916e-02 -2.300227880477905273e-01 -2.687710337340831757e-03 -2.298562228679656982e-02 1.305773109197616577e-01 1.341181248426437378e-01 -8.220607042312622070e-02 -6.695355474948883057e-02 6.812983751296997070e-02 3.858182951807975769e-02 1.095011234283447266e-01 -1.347637269645929337e-02
-3.586353659629821777e-01 1.203881949186325073e-01 2.334127426147460938e-01 -2.780836820602416992e-01 -2.523306608200073242e-01 8.761782199144363403e-02 -1.944890990853309631e-02 1.521913856267929077e-01 3.393128812313079834e-01 2.060389518737792969e-01 -1.933180242776870728e-01 -3.080802261829376221e-01 -1.187297794967889786e-02 5.185349658131599426e-02 2.361264452338218689e-02 -1.932658255100250244e-02 1.585314571857452393e-01 4.567162320017814636e-02 -3.807291984558105469e-01 -1.520238518714904785e-01 -1.354518979787826538e-01 -1.611555963754653931e-01 -2.525110915303230286e-02 -1.397788375616073608e-01 -4.196964204311370850e-02 1.161197349429130554e-01 1.215899363160133362e-01 6.213276833295822144e-02 3.993385285139083862e-02 -7.534819096326828003e-02 1.887049227952957153e-01 -2.500016009435057640e-03
-1.540837138891220093e-01 -3.533848226070404053e-01 1.564875394105911255e-01 -3.457362949848175049e-02 4.341474175453186035e-02 2.287146747112274170e-01 2.555513978004455566e-01 2.803916633129119873e-01 -1.417112648487091064e-01 -1.723957955837249756e-01 6.077415496110916138e-02 -3.328128159046173096e-01 -3.355989605188369751e-02 4.690227657556533813e-02 -1.255270093679428101e-01 -2.380233705043792725e-01 1.093970984220504761e-01 -1.216948777437210083e-01 -1.895565837621688843e-01 -5.223719635978341103e-04 -1.006176471710205078e-01 1.251686364412307739e-01 -1.870039850473403931e-01 2.828328013420104980e-01 2.863807138055562973e-03 1.051387861371040344e-01 2.156467735767364502e-02 5.587783455848693848e-02 -4.325302690267562866e-02 3.262145817279815674e-01 -2.472950220108032227e-01 -4.151667468249797821e-03
-3.872077465057373047e-01 -1.294129788875579834e-01 3.131042122840881348e-01 -1.698476672172546387e-01 1.350283175706863403e-01 -7.825264334678649902e-02 1.059264913201332092e-01 -2.520743571221828461e-02 -4.915507882833480835e-02 -2.372330427169799805e-01 1.921253502368927002e-01 -3.237355966120958328e-03 1.990289837121963501e-01 1.985363475978374481e-02 -8.963157236576080322e-02 -3.154737949371337891e-01 1.320933550596237183e-01 -4.391955137252807617e-01 -1.563699357211589813e-02 6.655927002429962158e-02 -1.628714352846145630e-01 -1.864635036326944828e-03 5.604540556669235229e-02 6.661780178546905518e-02 3.714959602802991867e-04 -3.663144707679748535e-01 1.456563174724578857e-01 1.049744933843612671e-01 -5.977617949247360229e-02 1.804049708880484104e-03 8.806470781564712524e-02 -1.289189700037240982e-02
-3.277120292186737061e-01 -2.586408555507659912e-01 -1.373951509594917297e-02 1.558135449886322021e-01 -3.539028167724609375e-01 1.966639310121536255e-01 3.336361050605773926e-01 -1.606637835502624512e-01 1.376218348741531372e-01 4.982898011803627014e-02 1.501212120056152344e-01 -2.361920028924942017e-01 2.259917557239532471e-01 4.354327544569969177e-02 -1.262246221303939819e-01 -1.134069338440895081e-01 -1.285633742809295654e-01 -1.573093384504318237e-01 -5.776204168796539307e-02 1.172452270984649658e-01 -2.610652148723602295e-01 -2.370078861713409424e-02 -1.912180930376052856e-01 1.969460546970367432e-01 -1.071403920650482178e-01 6.607260555028915405e-02 8.693092316389083862e-02 1.742098033428192139e-01 -8.847926557064056396e-02 -6.587311625480651855e-02 1.541482359170913696e-01 1.630299091339111328e-01
6.499796640127897263e-03 -1.859830878674983978e-02 9.150259941816329956e-02 3.675657138228416443e-02 1.732474863529205322e-01 4.636753201484680176e-01 4.828952848911285400e-01 -6.095911934971809387e-02 -9.387335926294326782e-02 -8.381155878305435181e-02 2.111231684684753418e-01 -1.555953621864318848e-01 -7.523140311241149902e-02 9.265539795160293579e-02 -5.246268957853317261e-02 -2.042091339826583862e-01 1.246833279728889465e-01 7.739090826362371445e-03 -4.046601355075836182e-01 9.947609156370162964e-03 -2.422933131456375122e-01 -2.909216657280921936e-02 -2.235065912827849388e-03 -1.820842474699020386e-01 -7.765387743711471558e-02 1.384251117706298828e-01 1.024616062641143799e-01 -1.239168122410774231e-01 -6.033281609416007996e-02 5.784114450216293335e-02 -1.141093745827674866e-01 -1.464173793792724609e-01
-2.433049231767654419e-01 1.121518481522798538e-02 1.655198931694030762e-01 -3.992099463939666748e-01 2.512615323066711426e-01 9.651871025562286377e-02 -7.992532849311828613e-02 6.480278819799423218e-02 1.168297529220581055e-01 -5.676990374922752380e-02 -7.289525121450424194e-02 -2.772343158721923828e-01 6.538549810647964478e-02 1.416579335927963257e-01 -2.373954653739929199e-01 1.504505425691604614e-01 -2.059365659952163696e-01 2.310278564691543579e-01 -3.817632198333740234e-01 4.694408550858497620e-02 -1.767245829105377197e-01 -1.581256538629531860e-01 -8.357658237218856812e-02 -7.911948859691619873e-02 -9.012041985988616943e-02 1.685827411711215973e-02 -1.308065801858901978e-01 -6.918085366487503052e-02 -2.196312844753265381e-01 4.714714363217353821e-02 2.107319533824920654e-01 1.735371649265289307e-01
-1.998456269502639771e-01 -6.428659707307815552e-02 -7.374675478786230087e-03 -1.279302090406417847e-01 4.027275368571281433e-02 6.135415285825729370e-02 -6.915310770273208618e-02 -9.798051789402961731e-03 -6.562270224094390869e-02 -9.832921624183654785e-02 1.493936628103256226e-01 -3.058770895004272461e-01 8.511734753847122192e-02 -6.523857265710830688e-02 5.658690258860588074e-02 -1.223296299576759338e-01 4.092017933726310730e-02 -1.665857806801795959e-02 -3.008033037185668945e-01 4.083149433135986328e-01 -4.283869564533233643e-01 -1.856339126825332642e-01 5.482770875096321106e-02 1.359322816133499146e-01 -2.632144093513488770e-01 -7.049997150897979736e-02 1.511976718902587891e-01 -2.634623944759368896e-01 1.830698549747467041e-01 9.351281076669692993e-02 2.361297607421875000e-01 8.102864027023315430e-02
-3.879628777503967285e-01 -1.733227260410785675e-02 -7.368415128439664841e-03 -5.849324911832809448e-02 -2.286863774061203003e-01 2.066133022308349609e-01 7.373517751693725586e-02 -6.008417531847953796e-02 -4.216527193784713745e-02 -6.573714315891265869e-02 1.200266554951667786e-01 -3.976655006408691406e-01 4.721692949533462524e-02 2.699026763439178467e-01 -7.368735224008560181e-02 -2.664815783500671387e-01 2.174717187881469727e-01 1.281735450029373169e-01 -2.132215797901153564e-01 -1.195481643080711365e-01 -1.055879816412925720e-01 -1.220000833272933960e-01 -2.170979678630828857e-01 6.620621308684349060e-03 -2.461856454610824585e-01 -5.064173415303230286e-02 -5.759592354297637939e-02 8.041185885667800903e-02 -2.633049488067626953e-01 1.406933069229125977e-01 -1.825274527072906494e-01 -1.393948793411254883e-01
-9.983363002538681030e-02 1.943632401525974274e-02 1.351401358842849731e-01 1.001197695732116699e-01 -3.057926297187805176e-01 4.788864254951477051e-01 7.601957768201828003e-02 1.268295105546712875e-02 1.073816195130348206e-01 -1.902017146348953247e-01 2.039353400468826294e-01 -2.493389993906021118e-01 1.636611372232437134e-01 -2.145598828792572021e-01 -1.011081933975219727e-01 -7.317991554737091064e-02 2.131579071283340454e-01 -1.404709815979003906e-01 -1.059573516249656677e-01 6.259632110595703125e-02 -1.767402589321136475e-01 -6.497828662395477295e-02 -1.497009396553039551e-01 -1.216188818216323853e-01 -7.030342519283294678e-02 -6.635691970586776733e-02 -1.197101771831512451e-01 3.358447551727294922e-01 -2.990359961986541748e-01 1.163334026932716370e-01 1.229745801538228989e-02 1.310274656862020493e-02
-3.501319885253906250e-01 -1.680590659379959106e-01 4.042433500289916992e-01 -7.260710746049880981e-02 -1.054193079471588135e-01 -6.431448459625244141e-02 1.376906931400299072e-01 1.959014385938644409e-01 1.051691100001335144e-01 1.676847785711288452e-01 -2.126125246286392212e-02 -2.758971154689788818e-01 9.016886353492736816e-02 1.191446837037801743e-02 -1.282745748758316040e-01 -2.476761043071746826e-01 -8.455050736665725708e-02 4.553370922803878784e-02 -5.479034781455993652e-02 1.911155134439468384e-01 -2.228356897830963135e-01 5.827227234840393066e-02 -3.054344952106475830e-01 9.849202632904052734e-02 -3.599360352382063866e-03 5.837098229676485062e-03 2.189481705427169800e-01 1.094827726483345032e-01 3.422582754865288734e-03 3.534407019615173340e-01 9.582039713859558105e-02 -8.483184874057769775e-02
-6.928488612174987793e-02 7.968100160360336304e-02 2.996402978897094727e-01 4.684253782033920288e-02 2.441315650939941406e-01 -3.501278162002563477e-02 1.527587026357650757e-01 1.291953623294830322e-01 -9.505026787519454956e-02 -7.327383756637573242e-02 -1.431291401386260986e-01 -4.158972203731536865e-01 3.019457161426544189e-01 -1.116804629564285278e-01 -2.438474446535110474e-01 -3.151092212647199631e-03 -3.163263946771621704e-02 -3.059770166873931885e-01 -2.262109667062759399e-01 -1.190272346138954163e-02 -2.042232640087604523e-02 -4.576514661312103271e-02 6.901551783084869385e-02 -9.589567035436630249e-02 -1.776205189526081085e-02 -4.243722930550575256e-02 8.404986560344696045e-02 -1.396539360284805298e-01 -3.998425900936126709e-01 -2.453676238656044006e-02 2.710603475570678711e-01 1.919854315929114819e-03
6.804290413856506348e-02 2.486615069210529327e-02 2.570806145668029785e-01 1.793055050075054169e-02 3.605417609214782715e-01 7.790954411029815674e-02 8.416645228862762451e-02 4.211675375699996948e-02 5.031122267246246338e-02 1.598244458436965942e-01 -9.483180940151214600e-03 -2.336543500423431396e-01 3.466862142086029053e-01 1.473869942128658295e-02 -9.740582108497619629e-02 -2.003868818283081055e-01 2.127177119255065918e-01 -2.852039635181427002e-01 -2.384864538908004761e-01 3.779690712690353394e-02 -3.241262137889862061e-01 -2.025488168001174927e-01 -6.981358677148818970e-02 -1.445102244615554810e-01 2.446558922529220581e-01 2.410589344799518585e-02 -1.259393841028213501e-01 1.927274912595748901e-01 -2.379786819219589233e-01 -3.416618332266807556e-02 -1.194618828594684601e-02 4.989472776651382446e-02
-3.310118913650512695e-01 -6.971020251512527466e-02 6.438668817281723022e-02 -2.907413244247436523e-01 2.733031213283538818e-01 9.146166592836380005e-02 2.612051665782928467e-01 -1.804233193397521973e-01 -3.667489066720008850e-02 4.848842322826385498e-02 -7.051515579223632812e-02 -1.712689697742462158e-01 -8.789803087711334229e-02 2.509626448154449463e-01 -1.354434937238693237e-01 -1.152577772736549377e-01 -2.493478357791900635e-02 8.787408471107482910e-02 -3.053314089775085449e-01 1.010537445545196533e-01 -1.542069166898727417e-01 2.304759472608566284e-01 1.430554687976837158e-01 -1.908095926046371460e-02 -2.699693143367767334e-01 1.555350571870803833e-01 -6.335586309432983398e-02 1.696002669632434845e-02 -7.306552678346633911e-02 3.502248823642730713e-01 -1.882701180875301361e-02 1.829716563224792480e-01
-2.206017971038818359e-01 2.200489044189453125e-01 1.834077984094619751e-01 -1.605129688978195190e-01 1.417264789342880249e-01 -1.393548697233200073e-01 -1.024108827114105225e-01 -1.175959687680006027e-02 1.023343876004219055e-01 -9.434030205011367798e-02 -1.530753076076507568e-01 -6.985957175493240356e-02 3.578560054302215576e-01 -1.102574076503515244e-02 -1.461952477693557739e-01 -1.514419764280319214e-01 3.228490650653839111e-01 -2.224293947219848633e-01 -2.729190289974212646e-01 -1.506827622652053833e-01 -2.770141065120697021e-01 3.242565691471099854e-01 8.297151327133178711e-02 -1.199648305773735046e-01 -1.428146474063396454e-02 -3.215777128934860229e-02 1.263648569583892822e-01 2.552078664302825928e-02 -1.335394382476806641e-01 8.363778144121170044e-02 2.104260623455047607e-01 1.794077306985855103e-01
-2.809335589408874512e-01 -1.721270382404327393e-02 6.638441979885101318e-02 -3.015315830707550049e-01 -1.345914304256439209e-01 2.262302786111831665e-01 2.783027589321136475e-01 1.129801124334335327e-01 2.495738714933395386e-01 -3.121327841654419899e-03 -2.753952741622924805e-01 2.228772453963756561e-02 3.414157330989837646e-01 2.789637818932533264e-02 -7.694411557167768478e-03 -1.552731096744537354e-01 -1.485031843185424805e-01 -1.974595040082931519e-01 -2.139348983764648438e-01 1.724409498274326324e-02 -2.436072528362274170e-01 -1.579808653332293034e-03 1.533394455909729004e-01 1.717589795589447021e-01 -3.864324465394020081e-02 1.077985092997550964e-01 -4.488445073366165161e-02 -1.939489990472793579e-01 -1.295978575944900513e-01 2.722967863082885742e-01 -1.039869058877229691e-02 1.500935703516006470e-01
-3.850055634975433350e-01 -2.655506432056427002e-01 1.285894680768251419e-02 1.552378833293914795e-01 -1.387395411729812622e-01 1.191037893295288086e-01 4.026317000389099121e-01 -2.079126983880996704e-01 7.720606029033660889e-02 -7.414410263299942017e-02 1.509102433919906616e-01 -1.048513725399971008e-01 2.467954307794570923e-01 3.585080429911613464e-02 -2.173376642167568207e-02 -4.691078141331672668e-02 1.065090969204902649e-01 -2.794375419616699219e-01 -2.010528594255447388e-01 2.044907659292221069e-01 -1.349367499351501465e-01 1.534150391817092896e-01 -2.830063104629516602e-01 1.629042476415634155e-01 -1.131499484181404114e-01 -1.365503519773483276e-01 8.055397123098373413e-02 -3.771191835403442383e-02 -3.354719653725624084e-02 8.150896430015563965e-02 2.007165849208831787e-01 2.576713450253009796e-02
8.653016388416290283e-02 1.284587681293487549e-01 2.035020589828491211e-01 5.126121640205383301e-02 9.308501332998275757e-02 2.344399690628051758e-01 -2.780378330498933792e-03 6.363658607006072998e-02 -1.451596170663833618e-01 -5.717456713318824768e-02 6.278380751609802246e-02 -3.449139297008514404e-01 4.806999266147613525e-01 -1.231400743126869202e-01 -2.130700796842575073e-01 -1.102032065391540527e-01 5.136905610561370850e-02 -7.517772167921066284e-02 -2.673763036727905273e-01 1.076857075095176697e-01 -3.309220671653747559e-01 -6.474068015813827515e-02 2.021355181932449341e-01 -1.219844371080398560e-01 -2.665441334247589111e-01 -1.162274256348609924e-01 1.555869579315185547e-01 7.706356048583984375e-02 -1.272414177656173706e-01 -1.820413209497928619e-02 1.455878466367721558e-01 -4.873191006481647491e-03
-3.885028064250946045e-01 1.256749480962753296e-01 9.429657459259033203e-02 -5.513929203152656555e-02 -4.982524737715721130e-02 7.081476598978042603e-02 3.204058408737182617e-01 -3.116499399766325951e-03 -2.788307704031467438e-02 3.985977172851562500e-01 8.250351995229721069e-02 -2.124569416046142578e-01 3.090016357600688934e-02 -5.682258307933807373e-02 -2.079919725656509399e-01 -3.735401928424835205e-01 -1.168946996331214905e-01 -1.063157171010971069e-01 -1.675477772951126099e-01 7.500573992729187012e-02 -5.578108131885528564e-02 2.441921979188919067e-01 -1.482721418142318726e-01 7.598549127578735352e-02 6.182265281677246094e-02 -8.463580161333084106e-02 2.210346311330795288e-01 9.507773816585540771e-02 -1.190026029944419861e-01 2.825762033462524414e-01 -6.626038812100887299e-03 2.217413671314716339e-02
-5.997690185904502869e-02 9.970751404762268066e-02 6.897750496864318848e-02 -3.009121716022491455e-01 1.480085998773574829e-01 -2.066738530993461609e-02 1.331475079059600830e-01 -8.286365121603012085e-02 5.412190221250057220e-03 1.810395866632461548e-01 -1.602287739515304565e-01 -3.539326488971710205e-01 1.131596043705940247e-01 -1.071988567709922791e-01 1.445702649652957916e-02 -1.913930177688598633e-01 3.349398374557495117e-01 -2.956953942775726318e-01 -3.843942880630493164e-01 9.012321382761001587e-02 -1.085393428802490234e-01 -2.136698365211486816e-01 -5.466807633638381958e-02 -2.461722493171691895e-01 1.118007823824882507e-01 6.128700822591781616e-02 -1.236378028988838196e-01 -7.766629755496978760e-02 1.644104272127151489e-01 1.503126472234725952e-01 1.722017228603363037e-01 7.723238319158554077e-02
-1.828778088092803955e-01 1.534133553504943848e-01 2.295871526002883911e-01 -2.378584444522857666e-01 1.955278366804122925e-01 6.856616586446762085e-02 1.742267757654190063e-01 1.686523556709289551e-01 1.850235909223556519e-01 -5.153356119990348816e-02 -2.740994989871978760e-01 -3.484885394573211670e-01 8.588833361864089966e-02 -6.353413313627243042e-02 -3.125303685665130615e-01 8.644376695156097412e-02 1.592960506677627563e-01 -6.510419398546218872e-02 -4.207427799701690674e-01 -5.465781316161155701e-02 2.445334382355213165e-02 -3.408525511622428894e-02 2.254394255578517914e-02 -1.532416343688964844e-01 7.022882252931594849e-02 -1.789814382791519165e-01 5.072789639234542847e-02 6.401594728231430054e-02 -1.731158941984176636e-01 -5.443305894732475281e-02 -1.086469590663909912e-01 2.413006722927093506e-01
-3.257647156715393066e-01 -3.318746807053685188e-03 9.527449309825897217e-02 2.593838796019554138e-02 1.312241703271865845e-01 1.088766306638717651e-01 -6.193220615386962891e-02 -1.372166574001312256e-01 -2.670606076717376709e-01 9.488407522439956665e-02 -7.653447985649108887e-02 -3.079935908317565918e-01 3.219949007034301758e-01 -7.761130481958389282e-02 -5.497844517230987549e-02 -7.711441069841384888e-02 7.964938879013061523e-02 -1.604317873716354370e-01 -2.498418241739273071e-01 -1.389791816473007202e-01 -4.402185082435607910e-01 3.354828804731369019e-02 4.123912379145622253e-02 -1.986496150493621826e-01 -1.466462314128875732e-01 -1.545013487339019775e-01 -1.676430404186248779e-01 8.690644800662994385e-02 -2.189955860376358032e-01 -1.141285449266433716e-01 1.283195763826370239e-01 -1.558240205049514771e-01
1.125122085213661194e-01 -7.079047709703445435e-02 1.233903840184211731e-01 -5.053842812776565552e-02 -2.069267630577087402e-01 4.059091806411743164e-01 1.698085665702819824e-01 -2.536775171756744385e-01 -3.579533100128173828e-02 -1.507375091314315796e-01 1.182793825864791870e-01 -5.411558598279953003e-02 2.234294563531875610e-01 -9.568290552124381065e-04 4.341475665569305420e-02 -1.304799020290374756e-01 1.379988789558410645e-01 -5.370973348617553711e-01 -1.707844883203506470e-01 -2.648959122598171234e-02 -3.467387706041336060e-02 -1.889426559209823608e-01 3.296477720141410828e-02 6.201588362455368042e-02 -7.463362067937850952e-02 -5.267050489783287048e-02 7.349809259176254272e-02 1.590375900268554688e-01 -8.977664262056350708e-02 2.615521848201751709e-01 -2.425682544708251953e-01 -2.146411314606666565e-02
-2.913225591182708740e-01 -3.500985354185104370e-02 2.146090567111968994e-01 -1.963555961847305298e-01 2.666618116199970245e-02 2.705945372581481934e-01 -2.827610634267330170e-02 1.543687433004379272e-01 1.239985786378383636e-02 -2.781271636486053467e-01 -1.385943144559860229e-01 -1.015844568610191345e-01 -2.734973095357418060e-02 8.845497667789459229e-02 -1.752527952194213867e-01 7.831923663616180420e-02 1.360908150672912598e-01 -1.011345610022544861e-01 -1.241338104009628296e-01 1.855924576520919800e-01 -1.691319048404693604e-01 -1.049351394176483154e-01 -7.659859955310821533e-02 5.127480626106262207e-02 -2.023441642522811890e-01 -1.640565842390060425e-01 2.303971052169799805e-01 -2.623671591281890869e-01 -2.115595787763595581e-01 3.424959480762481689e-01 -2.877925634384155273e-01 1.299860179424285889e-01
-1.089091673493385315e-01 2.498915791511535645e-02 1.762728206813335419e-02 -1.766902059316635132e-01 9.320413321256637573e-02 3.371286094188690186e-01 3.473319411277770996e-01 3.656489029526710510e-02 -7.161960005760192871e-02 -3.042221665382385254e-01 -1.568241715431213379e-01 7.279842346906661987e-02 2.754642367362976074e-01 3.291947767138481140e-02 -1.784309931099414825e-02 1.879698038101196289e-01 9.357782453298568726e-02 -5.863885208964347839e-02 -3.082856535911560059e-01 -4.698848724365234375e-02 -4.334195852279663086e-01 -1.434023827314376831e-01 -2.087282203137874603e-02 -1.080741807818412781e-01 2.897686697542667389e-02 -2.959309220314025879e-01 -1.048950180411338806e-01 -6.360354274511337280e-02 -2.499838173389434814e-02 -5.032243952155113220e-02 3.537886589765548706e-02 1.833796650171279907e-01
-9.828840941190719604e-02 2.912764810025691986e-02 2.349660992622375488e-01 4.415874555706977844e-02 -1.665068119764328003e-01 3.108396530151367188e-01 2.184219658374786377e-01 3.731906414031982422e-02 -1.831438578665256500e-02 -2.304957509040832520e-01 4.956393316388130188e-02 -3.403792902827262878e-02 1.503254622220993042e-01 2.244927734136581421e-01 -5.964751914143562317e-02 -1.696681827306747437e-01 -1.731674522161483765e-01 -5.003106594085693359e-01 -7.628047466278076172e-02 1.630575209856033325e-02 -5.264051258563995361e-02 -3.040989339351654053e-01 -1.180201768875122070e-01 -6.506954878568649292e-02 -1.256613880395889282e-01 7.336801290512084961e-02 1.156789958477020264e-01 1.346382685005664825e-02 -5.355414748191833496e-02 3.843314647674560547e-01 -9.987866133451461792e-02 -3.719099983572959900e-02
3.146617859601974487e-02 -2.236465364694595337e-01 1.002051085233688354e-01 -3.932802081108093262e-01 -8.867899328470230103e-02 5.930813401937484741e-02 1.001289635896682739e-01 5.738471634685993195e-03 1.247145086526870728e-01 -8.585693687200546265e-02 -2.128222957253456116e-02 -8.003732562065124512e-02 2.205494493246078491e-01 1.049274131655693054e-01 -2.848370932042598724e-02 -3.699838817119598389e-01 5.065168067812919617e-02 -9.894362837076187134e-02 -4.250854253768920898e-01 1.100999116897583008e-01 -7.822026312351226807e-02 1.363575905561447144e-01 9.879035502672195435e-02 2.301828414201736450e-01 -5.606785416603088379e-02 7.514310628175735474e-02 2.759675681591033936e-02 -2.664211094379425049e-01 -1.494339406490325928e-01 1.893548965454101562e-01 1.201434358954429626e-01 2.998727262020111084e-01
-1.421808600425720215e-01 -1.941594630479812622e-01 1.902779340744018555e-01 3.047028556466102600e-02 -1.728444844484329224e-01 3.166600465774536133e-01 5.079684257507324219e-01 7.716848701238632202e-02 -7.226233929395675659e-02 -4.348762333393096924e-02 -1.221940293908119202e-01 -3.212037086486816406e-01 1.477924548089504242e-02 1.670014262199401855e-01 -1.371099948883056641e-01 -1.223128512501716614e-01 -1.710700057446956635e-02 -3.698655366897583008e-01 -1.251311600208282471e-01 -3.977108001708984375e-02 1.580295525491237640e-02 2.300264127552509308e-02 6.568682193756103516e-02 -1.409469246864318848e-01 -7.513928413391113281e-02 -1.141709089279174805e-01 1.747612804174423218e-01 1.007760241627693176e-01 1.426362693309783936e-01 1.232183948159217834e-01 -1.861235052347183228e-01 -1.220358237624168396e-01
-8.683251589536666870e-02 1.962218806147575378e-02 2.262097895145416260e-01 -3.435201570391654968e-02 2.136853486299514771e-01 2.099481672048568726e-01 -1.485614031553268433e-01 8.981616050004959106e-02 -2.084881067276000977e-01 -1.461398303508758545e-01 -1.423642188310623169e-01 -3.660211563110351562e-01 4.849880635738372803e-01 2.276227064430713654e-02 -2.995253205299377441e-01 -1.251560728996992111e-02 -9.338939934968948364e-02 -9.247652441263198853e-02 -2.376498728990554810e-01 8.223161101341247559e-02 -2.567055225372314453e-01 -5.973792821168899536e-02 2.637617290019989014e-02 7.397571206092834473e-02 1.665840856730937958e-02 -1.077839061617851257e-01 1.389502733945846558e-01 -2.155625075101852417e-02 1.142426058650016785e-01 1.284762024879455566e-01 -1.204505376517772675e-02 -2.401322275400161743e-01
-1.953696645796298981e-02 9.032073616981506348e-02 4.054256677627563477e-01 -5.058620497584342957e-02 1.969250477850437164e-02 9.709189832210540771e-02 1.486877650022506714e-01 7.708632200956344604e-02 1.208460554480552673e-01 -1.975813359022140503e-01 -8.408995717763900757e-02 -3.131138980388641357e-01 -1.020996738225221634e-02 3.337709307670593262e-01 5.316061899065971375e-02 1.811811514198780060e-02 2.132025808095932007e-01 2.296827733516693115e-01 -4.275971055030822754e-01 1.963064223527908325e-01 -1.089430302381515503e-01 1.342566460371017456e-01 -4.154842719435691833e-02 -2.753803133964538574e-02 -1.476859673857688904e-02 -2.798757851123809814e-01 5.883872881531715393e-02 1.910731643438339233e-01 6.138996407389640808e-02 1.679801642894744873e-01 -1.035565957427024841e-01 -7.664455100893974304e-03
-2.844960093498229980e-01 6.520403176546096802e-02 7.219465076923370361e-02 1.789108663797378540e-01 -3.371577858924865723e-01 2.598617374897003174e-01 3.686406612396240234e-01 5.360472947359085083e-02 -1.056775301694869995e-01 2.162900120019912720e-01 3.541177883744239807e-02 -1.543782949447631836e-01 8.057302981615066528e-02 2.140771299600601196e-01 -6.550767272710800171e-02 3.844176605343818665e-02 2.277237474918365479e-01 -5.163947492837905884e-02 -2.655931115150451660e-01 5.717205628752708435e-02 -2.742598950862884521e-01 -6.357943266630172729e-02 -1.894943416118621826e-01 2.150784581899642944e-01 -4.748969152569770813e-02 1.229415163397789001e-01 -4.202898964285850525e-02 -3.364622127264738083e-03 -2.307055741548538208e-01 3.397907689213752747e-02 -1.408358216285705566e-01 -1.826681345701217651e-01
-1.113798916339874268e-01 4.468720778822898865e-02 4.080383479595184326e-02 -4.034875705838203430e-02 1.323146224021911621e-01 3.965765237808227539e-01 3.315500020980834961e-01 -1.863755844533443451e-02 -3.222122192382812500e-01 -1.465215627104043961e-02 1.041139960289001465e-01 -2.119762450456619263e-01 -7.111337967216968536e-03 1.207121312618255615e-01 2.775114029645919800e-02 -2.161519825458526611e-01 5.413782782852649689e-03 -1.169159337878227234e-01 -4.182380437850952148e-01 4.454192146658897400e-02 -2.373265027999877930e-01 -8.974303305149078369e-02 -4.236334562301635742e-02 -2.020482271909713745e-01 -1.271412968635559082e-01 1.291361898183822632e-01 -3.192816674709320068e-02 -2.045127749443054199e-02 1.150232926011085510e-02 -1.408140733838081360e-02 -2.430209964513778687e-01 -2.899289429187774658e-01
8.747352659702301025e-02 -4.864044114947319031e-02 1.521959751844406128e-01 -3.317455649375915527e-01 1.481729000806808472e-01 1.604261398315429688e-01 1.518216431140899658e-01 4.513828456401824951e-02 -1.602195352315902710e-01 1.631502956151962280e-01 -4.959126934409141541e-02 -4.789932072162628174e-01 1.486415416002273560e-01 -6.697076559066772461e-02 -4.692017566412687302e-03 -9.623676538467407227e-02 2.802629172801971436e-01 -2.603776454925537109e-01 -2.805315256118774414e-01 2.659266293048858643e-01 -1.275748461484909058e-01 -2.202657312154769897e-01 5.302099511027336121e-03 -2.041061818599700928e-01 2.630550228059291840e-02 1.306215524673461914e-01 -1.128230318427085876e-01 -4.535220190882682800e-02 4.554166272282600403e-02 4.359822720289230347e-02 1.518540084362030029e-01 -4.611978679895401001e-02
-2.518441677093505859e-01 -4.407880082726478577e-02 1.085741743445396423e-01 7.479664683341979980e-02 6.368812173604965210e-02 5.504116788506507874e-02 1.504667252302169800e-01 -1.999108344316482544e-01 -3.394659236073493958e-02 -9.924874641001224518e-03 8.655297011137008667e-02 -2.367802858352661133e-01 1.225319281220436096e-01 -2.455347478389739990e-01 -2.663856185972690582e-02 4.198139905929565430e-02 -3.187665939331054688e-01 -4.403609335422515869e-01 -3.493984341621398926e-01 7.772377133369445801e-02 -7.465162873268127441e-02 -1.630197465419769287e-01 -9.871798008680343628e-02 2.584404945373535156e-01 -1.204354017972946167e-01 -5.808483809232711792e-02 -2.027875036001205444e-01 6.775178015232086182e-02 -2.618226110935211182e-01 4.836473613977432251e-02 1.507148593664169312e-01 1.242813318967819214e-01
-3.139662146568298340e-01 1.158633232116699219e-01 1.666891723871231079e-01 -1.002655848860740662e-01 1.779144555330276489e-01 1.090563908219337463e-01 3.297433555126190186e-01 1.284505426883697510e-01 -4.259667173027992249e-02 1.674308925867080688e-01 5.153145268559455872e-02 4.294715449213981628e-02 3.373175486922264099e-02 -2.578552961349487305e-01 -5.542320385575294495e-02 -1.101497095078229904e-02 2.188619077205657959e-01 -1.499869674444198608e-01 -2.059061527252197266e-01 5.888044834136962891e-03 -3.451140522956848145e-01 4.229090642184019089e-03 -1.118865516036748886e-02 2.261642664670944214e-01 6.334110349416732788e-02 -2.831982374191284180e-01 1.613236777484416962e-02 -1.847660094499588013e-01 -2.271250486373901367e-01 1.982651501893997192e-01 1.462686359882354736e-01 2.491795718669891357e-01
-1.858731918036937714e-02 1.446072459220886230e-01 8.536522090435028076e-02 -1.187832579016685486e-01 -2.201022803783416748e-01 3.809936344623565674e-01 2.925394773483276367e-01 -6.645040214061737061e-02 -9.578289836645126343e-02 5.571849644184112549e-02 -7.841698825359344482e-02 -1.028563454747200012e-01 -1.531306505203247070e-01 -8.425336331129074097e-02 -7.886976003646850586e-02 -1.310530602931976318e-01 7.214547693729400635e-02 -5.945397913455963135e-02 -3.713037073612213135e-01 7.423603534698486328e-02 -7.532637566328048706e-02 1.012500673532485962e-01 -3.210623264312744141e-01 2.180362790822982788e-01 1.788533665239810944e-02 1.064232066273689270e-01 5.248943343758583069e-03 2.646777331829071045e-01 -2.089297771453857422e-01 3.083499372005462646e-01 1.515149772167205811e-01 -1.694709509611129761e-01
-1.383625864982604980e-01 5.979382246732711792e-02 7.528901845216751099e-02 -1.648350656032562256e-01 -2.502210438251495361e-02 1.602496951818466187e-01 1.600366272032260895e-02 -6.942287087440490723e-02 -3.181381523609161377e-01 -2.352077215909957886e-01 1.797765679657459259e-02 -1.246601939201354980e-01 -3.201636020094156265e-03 6.565391272306442261e-02 4.355747252702713013e-02 -8.588410913944244385e-02 1.034742966294288635e-01 -4.220104515552520752e-01 -5.091207623481750488e-01 2.933278083801269531e-01 -1.253753155469894409e-01 8.903515525162220001e-03 1.688949018716812134e-01 1.287161409854888916e-01 9.023790061473846436e-02 -2.437354251742362976e-02 2.969886362552642822e-01 -7.924441248178482056e-02 -1.051944866776466370e-01 8.478903770446777344e-02 7.067432254552841187e-02 7.525009661912918091e-02
-3.828186914324760437e-02 1.882863789796829224e-01 1.565103232860565186e-01 4.120344668626785278e-02 -3.320737183094024658e-01 2.938464581966400146e-01 2.073506265878677368e-01 -2.005980014801025391e-01 -8.814251422882080078e-02 -1.368471980094909668e-01 -4.799387231469154358e-02 -1.833319514989852905e-01 1.441709101200103760e-01 -1.495396196842193604e-01 -1.710812151432037354e-01 -8.310957811772823334e-03 3.259910643100738525e-01 -1.037431508302688599e-01 -9.217628836631774902e-02 -2.867825701832771301e-02 -1.988392770290374756e-01 -3.442550897598266602e-01 -3.172354996204376221e-01 -6.125560775399208069e-02 -1.856390535831451416e-01 9.494367986917495728e-02 -1.250789612531661987e-01 1.326745301485061646e-01 -1.973430663347244263e-01 8.784668892621994019e-02 -7.128193229436874390e-02 -6.989002227783203125e-02
[truncated: 3,276,619 more chars]
