# Supplementary material for: The Language of Innovation
Source: PLoS One. 2020 Apr 30;15(4):e0230107. doi: 10.1371/journal.pone.0230107 (PMC7194493; doi:10.1371/journal.pone.0230107)
Supplement: S7 File — (GZ) [file pone.0230107.s007.tar.gz › 1985-1989/V2Run_4_VS_4500_embeddings1985-1989ED32.txt]

-1.805202960968017578e-01 -1.996446251869201660e-01 -1.086911484599113464e-01 3.909910619258880615e-01 -2.493629045784473419e-02 3.161576986312866211e-01 -1.307999044656753540e-01 -1.846411824226379395e-01 -2.139027118682861328e-01 3.490450233221054077e-02 1.459111720323562622e-01 1.659948974847793579e-01 -1.198079064488410950e-01 -1.809212416410446167e-01 -1.669476926326751709e-01 2.232495248317718506e-01 -3.678131848573684692e-02 2.118171751499176025e-02 -5.910673737525939941e-02 7.462378591299057007e-02 1.973538286983966827e-02 2.440351098775863647e-01 -2.255992963910102844e-02 -5.255181808024644852e-03 1.046383529901504517e-01 -7.973658293485641479e-02 1.087905690073966980e-01 -1.833359003067016602e-01 -3.963856399059295654e-01 1.448069661855697632e-01 1.554088890552520752e-01 2.326639592647552490e-01
-3.770687580108642578e-01 8.199411630630493164e-02 -2.050936967134475708e-01 2.570083923637866974e-02 -4.281125962734222412e-02 3.696781396865844727e-01 -5.277667939662933350e-02 -9.775511920452117920e-02 -1.811253875494003296e-01 1.966298790648579597e-03 7.612857967615127563e-02 3.546613268554210663e-03 -7.784657180309295654e-02 -7.608813792467117310e-02 -1.296196505427360535e-02 2.848737239837646484e-01 1.895727962255477905e-01 -1.932113170623779297e-01 2.307305485010147095e-01 -9.724036604166030884e-02 2.169478684663772583e-02 -1.259677484631538391e-02 -7.255583256483078003e-02 1.319562196731567383e-01 3.068396151065826416e-01 2.590460777282714844e-01 1.924233436584472656e-01 -1.696308255195617676e-01 -1.512307822704315186e-01 2.119766622781753540e-01 -2.154919207096099854e-01 -1.586878597736358643e-01
-1.273300498723983765e-01 6.292488425970077515e-02 -2.538948692381381989e-02 -5.011618509888648987e-02 2.684442326426506042e-02 7.616555690765380859e-02 -1.791991591453552246e-01 -1.255807429552078247e-01 -2.304359823465347290e-01 4.120532050728797913e-02 1.443510055541992188e-01 2.246627360582351685e-01 2.869507074356079102e-01 -3.622730076313018799e-02 -8.971481770277023315e-02 1.628866493701934814e-01 3.775076270103454590e-01 -1.595669239759445190e-01 7.452987879514694214e-02 -2.554172575473785400e-01 5.461027473211288452e-02 3.488126695156097412e-01 2.774707786738872528e-02 4.039553180336952209e-02 1.501496285200119019e-01 1.390593945980072021e-01 1.349848359823226929e-01 2.472638040781021118e-01 -3.032373785972595215e-01 -1.409634202718734741e-02 -2.855869829654693604e-01 -1.309528797864913940e-01
-2.364633530378341675e-01 2.267161458730697632e-01 -3.601227328181266785e-02 4.681704193353652954e-02 1.144268587231636047e-01 8.274865150451660156e-02 -6.064116954803466797e-02 -1.180708110332489014e-01 -2.004418820142745972e-01 -9.874999523162841797e-02 7.817722111940383911e-02 -8.799044787883758545e-02 -8.532958477735519409e-02 -2.294681780040264130e-02 6.167553737759590149e-02 3.656761646270751953e-01 7.200724910944700241e-03 9.670808166265487671e-02 -8.365242928266525269e-02 -2.596729993820190430e-01 -8.783160895109176636e-02 3.774873316287994385e-01 2.605824172496795654e-01 2.847951054573059082e-01 2.555041611194610596e-01 2.201913148164749146e-01 2.015476226806640625e-01 -2.048314809799194336e-01 -1.396822035312652588e-01 1.728491038084030151e-01 9.848173707723617554e-02 6.355187296867370605e-02
-2.240463048219680786e-01 4.384741559624671936e-02 -2.275117635726928711e-01 -8.833199739456176758e-02 1.755044311285018921e-01 2.406729161739349365e-01 2.041145786643028259e-02 -4.989035055041313171e-02 -2.330777496099472046e-01 -2.294403314590454102e-01 2.187301218509674072e-01 -2.665076255798339844e-01 4.956515878438949585e-02 1.350018829107284546e-01 3.115423955023288727e-02 -1.200109627097845078e-02 -2.226135984528809786e-04 1.342498511075973511e-01 -6.039761006832122803e-02 3.201260045170783997e-02 -1.208272203803062439e-01 3.193610012531280518e-01 -6.114652380347251892e-02 2.981509864330291748e-01 8.240771293640136719e-02 2.287180721759796143e-01 2.414158582687377930e-01 1.486870199441909790e-01 -2.533282637596130371e-01 -7.116670161485671997e-02 -2.228639423847198486e-01 -2.423455566167831421e-01
3.559470176696777344e-02 1.171969696879386902e-01 -1.066848039627075195e-01 -1.334995478391647339e-01 8.661796897649765015e-02 4.142700135707855225e-02 7.151947915554046631e-02 9.971372038125991821e-02 -3.253301978111267090e-01 -2.482889145612716675e-01 4.386373758316040039e-01 -1.649840921163558960e-02 7.813686877489089966e-02 5.737535655498504639e-02 -2.043049484491348267e-01 2.170810252428054810e-01 1.291848868131637573e-01 -6.697897613048553467e-02 -5.676492676138877869e-02 -1.113293878734111786e-02 -1.344492733478546143e-01 3.077673017978668213e-01 -3.012309595942497253e-02 2.026226073503494263e-01 3.207491636276245117e-01 2.100075632333755493e-01 1.429270952939987183e-01 -3.290592133998870850e-02 -2.627992033958435059e-01 1.500861197710037231e-01 -1.353184580802917480e-01 1.241654977202415466e-01
-1.804033964872360229e-01 2.767712175846099854e-01 -1.356176137924194336e-01 -1.825514435768127441e-01 -5.401126667857170105e-02 1.542181372642517090e-01 -7.830885052680969238e-02 -1.339910030364990234e-01 -2.729125022888183594e-01 -2.365331202745437622e-01 3.110173642635345459e-01 2.494100108742713928e-02 -3.316354379057884216e-02 -1.538284569978713989e-01 -2.417491376399993896e-02 1.522268354892730713e-01 5.259440839290618896e-02 -4.921556264162063599e-02 5.113940685987472534e-02 1.139448285102844238e-01 1.009998694062232971e-01 3.831619322299957275e-01 -8.648641407489776611e-03 -1.247185841202735901e-01 3.259856998920440674e-01 -2.026214497163891792e-03 1.143543869256973267e-01 1.337895393371582031e-01 -2.684392929077148438e-01 1.359161287546157837e-01 -2.365626394748687744e-01 -1.867425739765167236e-01
7.111826539039611816e-02 1.275297105312347412e-01 -2.062384933233261108e-01 2.177581340074539185e-01 1.072454378008842468e-01 2.164811193943023682e-01 -1.972219049930572510e-01 -3.477336466312408447e-02 -8.517422713339328766e-03 -2.709066867828369141e-01 4.161390289664268494e-02 -2.010936290025711060e-01 -2.091289684176445007e-02 -3.524921776261180639e-04 -1.607268750667572021e-01 3.325904011726379395e-01 1.143045872449874878e-01 1.214774101972579956e-01 8.776769042015075684e-02 -2.912296652793884277e-01 -1.487418077886104584e-02 2.695708274841308594e-01 1.523597985506057739e-01 8.993324637413024902e-02 2.008899599313735962e-01 1.874581277370452881e-01 1.280405074357986450e-01 -1.531139016151428223e-01 -4.016813337802886963e-01 1.025916449725627899e-02 1.906589865684509277e-01 7.923754863440990448e-03
-2.321387529373168945e-01 2.477904260158538818e-01 -1.760574243962764740e-02 6.435889005661010742e-02 -9.307383000850677490e-02 3.786926865577697754e-01 4.422010481357574463e-02 -1.808021813631057739e-01 -2.746008634567260742e-01 7.413892447948455811e-02 -3.247134387493133545e-02 -7.663615792989730835e-02 -1.874533295631408691e-01 1.246280148625373840e-01 -2.518025338649749756e-01 1.586794555187225342e-01 -5.047287791967391968e-02 1.895564375445246696e-03 3.640261944383382797e-03 -3.376815915107727051e-01 -6.520856171846389771e-02 3.792536258697509766e-02 1.497904658317565918e-01 8.912703394889831543e-02 9.049648791551589966e-02 -8.231689780950546265e-02 3.925417959690093994e-01 -1.552314963191747665e-02 -2.185312956571578979e-01 1.656739860773086548e-01 1.163352951407432556e-01 -2.361383438110351562e-01
-1.822801828384399414e-01 -2.391070276498794556e-01 -1.243255333974957466e-03 6.473347544670104980e-03 2.976947426795959473e-01 2.278617173433303833e-01 1.250039935111999512e-01 -2.171965092420578003e-01 -1.557247936725616455e-01 -1.786153465509414673e-01 -2.375137805938720703e-01 1.847032341174781322e-03 -1.690815240144729614e-01 -1.666891872882843018e-01 -2.141551375389099121e-01 9.053077548742294312e-02 -1.926093548536300659e-01 1.408350616693496704e-01 6.229675933718681335e-02 -2.362995296716690063e-01 1.082683429121971130e-01 8.737555891275405884e-02 -2.514585256576538086e-01 1.720392256975173950e-01 2.500629723072052002e-01 5.095193907618522644e-02 2.824037969112396240e-01 5.543905869126319885e-02 -2.284237146377563477e-01 7.047878205776214600e-02 1.848451197147369385e-01 1.229265779256820679e-01
-2.024330347776412964e-01 1.980447769165039062e-01 1.344292610883712769e-01 2.002746015787124634e-01 -2.566602826118469238e-01 4.787516891956329346e-01 -1.840480417013168335e-02 -2.161439657211303711e-01 -1.381243318319320679e-01 -5.035863071680068970e-02 6.114461645483970642e-02 8.509994484484195709e-03 5.355006456375122070e-02 3.874433040618896484e-02 -2.957147061824798584e-01 3.281023502349853516e-01 1.731216534972190857e-02 -1.696503460407257080e-01 -3.683866187930107117e-02 -8.498600870370864868e-02 2.216453403234481812e-01 9.212719649076461792e-02 6.936784833669662476e-02 2.231426388025283813e-01 2.231303602457046509e-01 7.980828732252120972e-02 6.710489094257354736e-02 -1.165854334831237793e-01 -1.342870593070983887e-01 -3.355865180492401123e-02 3.589611127972602844e-02 -2.236336469650268555e-01
-3.154663443565368652e-01 4.184919893741607666e-01 1.051485165953636169e-01 -8.878101594746112823e-03 1.960550695657730103e-01 9.692802280187606812e-02 4.537635669112205505e-02 -2.442537397146224976e-01 1.196816265583038330e-01 -1.740309298038482666e-01 1.427413225173950195e-01 -1.379603296518325806e-01 5.697505921125411987e-02 -1.734980382025241852e-02 -1.158168166875839233e-01 1.844130158424377441e-01 -1.580097228288650513e-01 -7.207083702087402344e-02 -1.495839506387710571e-01 -5.463222786784172058e-02 -1.494927257299423218e-01 3.251932859420776367e-01 -1.170169264078140259e-01 8.847195655107498169e-02 7.344008982181549072e-02 2.635316550731658936e-01 3.997905924916267395e-02 1.696726493537425995e-02 -3.262940049171447754e-01 2.234050929546356201e-01 1.165743023157119751e-01 -1.335492730140686035e-01
-8.399750106036663055e-03 2.186682373285293579e-01 2.223010808229446411e-01 1.266107410192489624e-01 1.245601475238800049e-01 1.610266566276550293e-01 -1.438736468553543091e-01 4.459152743220329285e-02 -6.900268048048019409e-02 -3.149038925766944885e-02 4.726797044277191162e-01 1.843008100986480713e-01 -1.309828907251358032e-01 -8.180020749568939209e-02 -1.308920681476593018e-01 1.550914943218231201e-01 2.083257436752319336e-01 3.900080919265747070e-02 2.517382847145199776e-03 -2.004362456500530243e-02 -1.244771853089332581e-01 3.758695125579833984e-01 1.712381988763809204e-01 -7.906005531549453735e-02 2.273347079753875732e-01 9.920754283666610718e-02 1.944119185209274292e-01 1.712809801101684570e-01 -2.810055017471313477e-01 -3.329082578420639038e-02 7.087955623865127563e-02 -2.071859687566757202e-01
-9.876941889524459839e-02 5.338658019900321960e-02 -9.026961028575897217e-02 6.838582456111907959e-02 4.615269601345062256e-02 1.521941870450973511e-01 -3.135955631732940674e-01 -3.239912688732147217e-01 -2.284084558486938477e-01 -1.810989230871200562e-01 7.362423092126846313e-02 4.711288493126630783e-03 -1.199221462011337280e-01 -5.885064229369163513e-02 -3.139605820178985596e-01 -7.592026144266128540e-02 -8.469580113887786865e-02 -2.260925918817520142e-01 -1.532183289527893066e-01 -1.611559689044952393e-01 -4.606965184211730957e-02 2.764735817909240723e-01 1.328470110893249512e-01 4.021717011928558350e-01 1.222253516316413879e-01 1.666319519281387329e-01 -9.563542902469635010e-02 -2.486821413040161133e-01 6.105571612715721130e-02 1.400173306465148926e-01 -1.660275757312774658e-01 -5.561286211013793945e-02
-1.685799807310104370e-01 2.705455720424652100e-01 -1.386543065309524536e-01 2.695260643959045410e-01 -5.686730518937110901e-02 1.710926890373229980e-01 8.962344378232955933e-02 -1.207299530506134033e-01 -1.429850608110427856e-01 1.335736066102981567e-01 2.990874946117401123e-01 1.104238033294677734e-01 -5.292027071118354797e-02 -5.765577405691146851e-02 -2.626387476921081543e-01 1.563169062137603760e-01 -1.343508064746856689e-01 -5.459937825798988342e-02 -1.288186013698577881e-01 -2.929992973804473877e-01 -7.056596130132675171e-02 7.526090741157531738e-02 5.642444640398025513e-02 1.334121376276016235e-01 6.538417190313339233e-02 1.426176130771636963e-01 3.186478614807128906e-01 -2.695158421993255615e-01 -3.750270903110504150e-01 -9.941596537828445435e-03 -1.145456731319427490e-01 -6.460951268672943115e-02
-3.395480513572692871e-01 -1.373585909605026245e-01 -7.367681246250867844e-03 -8.825063705444335938e-03 7.310055196285247803e-02 3.153478205204010010e-01 -2.259748429059982300e-01 -4.903655946254730225e-01 -1.477387547492980957e-01 -1.072151660919189453e-01 3.384092748165130615e-01 -4.231171309947967529e-02 -7.400318980216979980e-02 -4.553515091538429260e-02 -2.298782914876937866e-01 6.538178026676177979e-02 9.057908505201339722e-02 -1.733031421899795532e-01 5.682073533535003662e-02 -1.218208223581314087e-01 -1.951677352190017700e-01 1.891188323497772217e-01 -2.692102454602718353e-02 2.135644108057022095e-01 7.722780108451843262e-02 4.935457929968833923e-02 -9.399399161338806152e-03 -2.027315646409988403e-01 -5.093625187873840332e-02 -3.349594026803970337e-02 -2.805078029632568359e-02 -1.565395295619964600e-01
-1.742639243602752686e-01 7.149649411439895630e-02 -2.331804782152175903e-01 -1.716060563921928406e-02 5.503607168793678284e-02 -1.111909653991460800e-02 1.671897061169147491e-02 3.335401415824890137e-02 -2.206118106842041016e-01 -2.594659626483917236e-01 4.133317768573760986e-01 -9.197452664375305176e-02 -1.727418154478073120e-01 7.909703254699707031e-02 -1.718427687883377075e-01 2.760351598262786865e-01 5.171976983547210693e-02 -6.506058573722839355e-02 -2.545084655284881592e-01 -1.290736645460128784e-01 -2.613605260848999023e-01 2.169809117913246155e-02 5.990970134735107422e-02 1.239353045821189880e-01 2.199836671352386475e-01 1.799241900444030762e-01 9.144949167966842651e-02 2.059533447027206421e-01 -3.627847135066986084e-01 9.414255619049072266e-02 8.670195192098617554e-02 -1.121708080172538757e-01
-8.257692307233810425e-02 -1.094891596585512161e-02 1.387653499841690063e-01 6.969648413360118866e-03 7.903173565864562988e-02 1.678643226623535156e-01 -2.294272929430007935e-01 -2.684733569622039795e-01 -1.217198818922042847e-01 -2.965698540210723877e-01 -1.053231433033943176e-01 -1.540119387209415436e-02 2.985678846016526222e-03 -8.845837786793708801e-03 -1.899857074022293091e-01 4.536215662956237793e-01 -2.513551115989685059e-01 -1.226477697491645813e-01 -9.955698251724243164e-02 -1.052605826407670975e-02 -1.188408508896827698e-01 5.601071566343307495e-02 -7.320710271596908569e-02 -1.495659537613391876e-02 2.764998674392700195e-01 1.748178452253341675e-01 -1.379041969776153564e-01 2.598042786121368408e-01 -1.279586255550384521e-01 2.114975154399871826e-01 1.022921875119209290e-01 2.870168089866638184e-01
-2.619209587574005127e-01 -1.509325355291366577e-01 -7.349801063537597656e-02 1.912796199321746826e-01 3.275578320026397705e-01 8.660577237606048584e-02 -9.035038203001022339e-02 -1.279965788125991821e-01 1.308846920728683472e-01 -8.447361737489700317e-02 1.278096884489059448e-01 -9.867317229509353638e-02 -4.446130096912384033e-01 -3.126816451549530029e-01 -8.326961100101470947e-02 1.087101325392723083e-01 6.499474495649337769e-02 -7.221071980893611908e-03 9.165500104427337646e-02 -2.916097342967987061e-01 1.011792570352554321e-01 3.173588216304779053e-01 -1.456501185894012451e-01 1.620656549930572510e-01 -3.572731092572212219e-02 4.603093490004539490e-02 1.141489073634147644e-01 1.763062328100204468e-01 -2.084401845932006836e-01 1.096082255244255066e-01 -5.752353742718696594e-02 -1.787530444562435150e-02
-5.409757792949676514e-02 2.766117826104164124e-02 -2.162497043609619141e-01 -1.323244273662567139e-01 2.819164283573627472e-02 3.761938586831092834e-02 -2.574476227164268494e-02 -3.175046145915985107e-01 -1.054603755474090576e-01 7.048890739679336548e-02 2.069023698568344116e-01 -3.210721611976623535e-01 -2.837670035660266876e-02 -4.753256216645240784e-02 -2.597743570804595947e-01 4.914022386074066162e-01 1.789652742445468903e-02 -7.161951065063476562e-02 1.489742398262023926e-01 -1.840271800756454468e-02 -8.941188454627990723e-02 3.546584844589233398e-01 1.408130973577499390e-01 -5.039190128445625305e-02 -1.892132870852947235e-02 2.766453623771667480e-01 4.925590753555297852e-02 2.244896441698074341e-02 -2.890029549598693848e-01 -5.770544335246086121e-02 4.529063776135444641e-02 3.862303122878074646e-02
-1.362275034189224243e-01 1.910632103681564331e-01 -9.392923116683959961e-02 1.898162811994552612e-01 2.386033162474632263e-02 2.551600337028503418e-01 -2.656183019280433655e-02 9.582306444644927979e-02 -2.636724710464477539e-01 7.449403405189514160e-02 5.808598920702934265e-02 -3.291667699813842773e-01 5.408874154090881348e-02 5.751327052712440491e-02 -1.293394714593887329e-01 3.868884444236755371e-01 1.051490679383277893e-01 7.161147892475128174e-02 -1.725113987922668457e-01 -3.260144591331481934e-01 -5.958912894129753113e-02 1.339310687035322189e-02 8.962698280811309814e-02 2.086322903633117676e-01 1.498022824525833130e-01 -2.587542682886123657e-02 1.072855293750762939e-02 2.058028131723403931e-01 -3.544722199440002441e-01 2.224773913621902466e-01 -1.286440193653106689e-01 1.677334308624267578e-02
-1.613320708274841309e-01 3.300414085388183594e-01 -2.160138078033924103e-02 -8.609628677368164062e-02 -8.730665594339370728e-02 1.712594777345657349e-01 -6.199560128152370453e-03 3.363540396094322205e-02 -1.233549043536186218e-01 -2.049409598112106323e-02 4.695516824722290039e-01 -1.212501004338264465e-01 -1.621626466512680054e-01 2.484568022191524506e-02 6.130666285753250122e-02 6.976936757564544678e-02 -8.010101318359375000e-02 1.136464253067970276e-01 1.858993805944919586e-02 -2.695639133453369141e-01 7.783202826976776123e-02 3.589351475238800049e-01 -2.276803553104400635e-02 1.963654160499572754e-01 8.970069698989391327e-03 3.308358192443847656e-01 7.541341334581375122e-02 1.027745306491851807e-01 -2.971422374248504639e-01 2.110848277807235718e-01 -7.688635960221290588e-03 -8.764960616827011108e-02
-2.625035047531127930e-01 3.403091430664062500e-02 -6.652146577835083008e-02 8.536069095134735107e-02 4.817485436797142029e-02 2.616366147994995117e-01 -6.641425937414169312e-02 -6.071096286177635193e-02 -2.555783689022064209e-01 -1.381906121969223022e-01 1.111374124884605408e-01 -1.398993581533432007e-01 -2.645521163940429688e-01 2.064519328996539116e-03 -1.714796870946884155e-01 2.599284648895263672e-01 -1.696391403675079346e-01 4.607323557138442993e-02 -1.001579016447067261e-01 8.091989904642105103e-02 -2.253169417381286621e-01 1.741807609796524048e-01 1.684414446353912354e-01 -2.250210791826248169e-01 6.934792548418045044e-02 2.700259685516357422e-01 -1.713454723358154297e-01 2.022459059953689575e-01 -4.262151718139648438e-01 9.357982873916625977e-02 -8.419199287891387939e-02 5.446397885680198669e-02
-5.901886150240898132e-02 -3.718609735369682312e-02 -3.265977650880813599e-02 2.061880081892013550e-01 1.877221912145614624e-01 -2.515737339854240417e-02 2.021652311086654663e-01 -1.841273754835128784e-01 -4.912461638450622559e-01 3.170587122440338135e-02 1.256800144910812378e-01 1.469548195600509644e-01 -2.439532577991485596e-01 -1.021665632724761963e-01 -2.001223154366016388e-03 2.037833482027053833e-01 -6.248408555984497070e-02 2.354890704154968262e-01 -2.415697425603866577e-01 1.068756505846977234e-01 2.144287079572677612e-01 4.423513263463973999e-02 -3.205709755420684814e-01 1.718159914016723633e-01 -1.331927627325057983e-01 1.918276250362396240e-01 9.956469386816024780e-02 6.693738698959350586e-02 -1.306779123842716217e-02 8.478929102420806885e-02 -2.500574290752410889e-01 3.904457762837409973e-02
7.917636539787054062e-04 7.098571211099624634e-02 -2.045201808214187622e-01 -1.180111095309257507e-01 6.941554695367813110e-02 -2.768483385443687439e-02 -1.254829466342926025e-01 -1.647980138659477234e-02 -3.476099371910095215e-01 -2.108754813671112061e-01 2.053525447845458984e-01 8.527825772762298584e-02 -6.760542094707489014e-02 1.187448129057884216e-01 -1.030652374029159546e-01 3.052962720394134521e-01 1.260318309068679810e-01 -6.533638387918472290e-02 -2.686620354652404785e-01 -1.145794391632080078e-01 -1.179957389831542969e-01 7.208464294672012329e-02 -9.279382973909378052e-02 3.350042998790740967e-01 2.346927374601364136e-01 -1.252794861793518066e-01 7.034604996442794800e-02 -7.141333818435668945e-02 -2.224883735179901123e-01 3.696914911270141602e-01 1.916857361793518066e-01 -1.766404062509536743e-01
-9.583457559347152710e-02 1.986176073551177979e-01 -2.547773420810699463e-01 1.560189295560121536e-02 -4.163456032983958721e-04 6.236386299133300781e-02 -9.271343052387237549e-02 -1.886892504990100861e-02 -2.986046969890594482e-01 -2.567154765129089355e-01 3.453226089477539062e-01 -1.304328739643096924e-01 6.941010057926177979e-02 -2.571982443332672119e-01 -1.856490373611450195e-01 2.952451407909393311e-01 2.011509835720062256e-01 1.786850579082965851e-02 -1.804150193929672241e-01 -1.091201379895210266e-01 -3.933068737387657166e-02 7.835911214351654053e-02 -4.325846210122108459e-02 1.936317086219787598e-01 8.737204968929290771e-02 -5.018061026930809021e-03 5.175890773534774780e-02 1.898243278264999390e-01 -2.597364485263824463e-01 3.384786844253540039e-01 1.692684888839721680e-01 -9.762527421116828918e-03
-6.326814740896224976e-02 2.184182703495025635e-01 -1.279774606227874756e-01 3.851521611213684082e-01 9.804159402847290039e-03 8.041142672300338745e-02 2.113619446754455566e-01 -2.300563603639602661e-01 -2.161936610937118530e-01 7.091977447271347046e-02 1.916357129812240601e-01 -6.397456675767898560e-02 5.433527380228042603e-02 1.407453268766403198e-01 -1.626071184873580933e-01 3.251405060291290283e-01 1.965522766113281250e-01 1.897700279951095581e-01 -1.598199307918548584e-01 -2.473803013563156128e-01 -1.980174332857131958e-01 6.216045469045639038e-02 -1.258782148361206055e-01 3.778582438826560974e-02 7.629853487014770508e-02 2.389593422412872314e-01 1.529577523469924927e-01 1.599231809377670288e-01 -2.045959085226058960e-01 -2.612510230392217636e-03 -1.813648641109466553e-01 -1.533499360084533691e-01
-3.539159595966339111e-01 6.875555217266082764e-02 1.251511871814727783e-01 -3.580326959490776062e-02 3.785797208547592163e-02 4.241991341114044189e-01 -1.595308482646942139e-01 -5.916034430265426636e-02 -9.412427991628646851e-02 3.376461192965507507e-02 6.097618862986564636e-02 -3.706678375601768494e-02 -1.690619289875030518e-01 -2.543364763259887695e-01 4.960165359079837799e-03 2.297008633613586426e-01 -3.479918837547302246e-02 -2.127259522676467896e-01 -2.859468758106231689e-01 -2.857301235198974609e-01 -1.064158454537391663e-01 3.246940672397613525e-01 3.444480895996093750e-02 4.374730959534645081e-02 -2.373825199902057648e-02 -8.754307031631469727e-02 3.438114747405052185e-02 8.426474779844284058e-02 -1.696237623691558838e-01 1.335724294185638428e-01 2.625793404877185822e-02 -2.967510223388671875e-01
-6.998731195926666260e-02 1.136913299560546875e-01 3.927396982908248901e-02 9.218163043260574341e-02 4.525161534547805786e-02 5.557949841022491455e-02 1.900068856775760651e-02 -4.506134986877441406e-02 -3.583620190620422363e-01 -4.545452594757080078e-01 2.920061945915222168e-01 -8.689471334218978882e-02 -3.929253295063972473e-02 1.434142794460058212e-02 -1.172553449869155884e-01 1.675039529800415039e-01 1.755944341421127319e-01 3.835587203502655029e-02 -1.494159549474716187e-01 -9.753607213497161865e-03 4.968650173395872116e-03 1.345989853143692017e-01 4.739366471767425537e-02 1.811225414276123047e-01 2.498146742582321167e-01 1.063993424177169800e-01 2.927425205707550049e-01 3.926002234220504761e-02 -7.417232543230056763e-02 4.451967775821685791e-01 1.331803351640701294e-01 -5.361476540565490723e-02
-2.375675737857818604e-01 5.521698296070098877e-02 -3.006384074687957764e-01 9.394884854555130005e-02 -8.846046775579452515e-02 4.518818855285644531e-02 7.016592659056186676e-03 1.730424910783767700e-01 -2.750772535800933838e-01 -2.897708714008331299e-01 2.979224920272827148e-01 -2.620967850089073181e-02 -1.029947027564048767e-01 1.911646313965320587e-02 -2.924964129924774170e-01 1.462754160165786743e-01 -2.494564279913902283e-02 5.855717882513999939e-02 -1.343374550342559814e-01 -1.059876382350921631e-02 -3.209283575415611267e-02 1.617254912853240967e-01 7.342407945543527603e-03 2.580302953720092773e-01 1.033362746238708496e-01 -7.768511027097702026e-02 2.516981065273284912e-01 -8.755373209714889526e-02 -2.582585513591766357e-01 3.801532089710235596e-01 1.032525822520256042e-01 -9.383279830217361450e-02
-2.697001099586486816e-01 2.667803168296813965e-01 4.234794899821281433e-02 1.142963320016860962e-01 1.691166162490844727e-01 1.639965623617172241e-01 -8.574157208204269409e-02 1.448369771242141724e-01 -3.065881133079528809e-01 -7.588785141706466675e-02 5.018844455480575562e-02 1.932203769683837891e-01 1.434641182422637939e-01 -1.030667424201965332e-01 -1.108515039086341858e-01 -1.037923172116279602e-01 2.150635570287704468e-01 -2.994893491268157959e-02 -9.068882465362548828e-02 -6.923910230398178101e-02 1.351870298385620117e-01 4.778883457183837891e-01 3.003450483083724976e-02 1.386574562638998032e-02 1.094629839062690735e-01 2.077731788158416748e-01 1.853878945112228394e-01 2.341791838407516479e-01 -2.269138991832733154e-01 1.553099155426025391e-01 -1.524083167314529419e-01 -1.114452406764030457e-01
9.859193861484527588e-02 -7.185173779726028442e-02 1.113826632499694824e-01 3.452373668551445007e-02 1.544171869754791260e-01 3.028301000595092773e-01 2.277870029211044312e-01 -2.796376347541809082e-01 -4.601186141371726990e-02 -8.573672175407409668e-02 8.494172245264053345e-02 -4.258238151669502258e-02 -2.816335856914520264e-01 -5.108620971441268921e-02 -1.676759421825408936e-01 2.984811551868915558e-02 -1.535436138510704041e-02 -1.446514725685119629e-01 -3.596008718013763428e-01 -4.452591761946678162e-02 1.074968129396438599e-01 1.851335465908050537e-01 1.440528780221939087e-01 1.960767060518264771e-01 1.248901560902595520e-01 3.249802589416503906e-01 3.039634823799133301e-01 2.673316746950149536e-02 -2.016894817352294922e-01 2.721189856529235840e-01 5.282951891422271729e-02 -8.447121828794479370e-02
-4.529777765274047852e-01 1.277847439050674438e-01 1.240577101707458496e-01 -1.648397743701934814e-02 -9.125066548585891724e-02 2.320750206708908081e-01 8.173397928476333618e-02 -1.469119936227798462e-01 -1.942615509033203125e-01 -7.718797773122787476e-02 2.371933162212371826e-01 2.035618871450424194e-01 -9.603632986545562744e-02 -1.504593193531036377e-01 1.124958992004394531e-01 2.578425109386444092e-01 9.691271930932998657e-02 6.938039511442184448e-02 -5.777660012245178223e-02 3.219437599182128906e-02 -7.841556333005428314e-03 4.723134636878967285e-01 1.575420498847961426e-01 -3.459361940622329712e-02 1.296009868383407593e-01 9.450438618659973145e-02 1.386078894138336182e-01 1.572097837924957275e-01 -1.981619000434875488e-01 -1.447655633091926575e-02 -2.074435949325561523e-01 8.680126629769802094e-03
1.492396146059036255e-01 2.937875688076019287e-02 1.679445803165435791e-01 2.349397242069244385e-01 1.152986139059066772e-01 2.688505351543426514e-01 -1.317373365163803101e-01 1.736132949590682983e-01 -6.523497402667999268e-02 -7.982142269611358643e-02 -8.522631227970123291e-02 -6.602606177330017090e-02 -9.393239766359329224e-02 1.825435310602188110e-01 -9.977876394987106323e-02 2.317522615194320679e-01 -1.745683699846267700e-01 -6.229647994041442871e-02 5.887186527252197266e-02 5.336560774594545364e-03 1.082339286804199219e-01 2.452990561723709106e-01 -7.793267071247100830e-02 2.739742696285247803e-01 -7.317608594894409180e-02 4.266832768917083740e-01 4.262418746948242188e-01 -5.567472428083419800e-02 -9.569673985242843628e-02 7.814184576272964478e-02 -1.907702833414077759e-01 -1.326945871114730835e-01
-3.209971785545349121e-01 1.694277375936508179e-01 -8.704242855310440063e-02 7.633748929947614670e-03 6.118961423635482788e-02 -1.276612728834152222e-01 -8.706789463758468628e-02 -6.298048049211502075e-02 -3.940291404724121094e-01 -1.572924852371215820e-01 4.095941483974456787e-01 8.550479263067245483e-02 -1.988504081964492798e-01 2.381504140794277191e-02 -1.362673193216323853e-01 2.194912582635879517e-01 1.700571030378341675e-01 6.783112138509750366e-02 -5.454171448945999146e-02 2.867291308939456940e-02 -1.141952723264694214e-01 5.616186559200286865e-02 -1.376522034406661987e-01 1.611417829990386963e-01 2.735659182071685791e-01 -6.803984194993972778e-02 2.902382910251617432e-01 1.314014345407485962e-01 -1.701986193656921387e-01 1.732214391231536865e-01 -2.063695108518004417e-03 -1.694770753383636475e-01
-1.354794353246688843e-01 8.033352345228195190e-02 -3.364517986774444580e-01 -1.799250021576881409e-02 -5.883731693029403687e-02 1.296678036451339722e-01 -2.601396739482879639e-01 -2.053026109933853149e-01 -2.000809088349342346e-02 -1.667687892913818359e-01 2.926864027976989746e-01 5.641408264636993408e-03 -3.544175624847412109e-02 1.218608990311622620e-01 -1.082148477435112000e-01 9.682667255401611328e-02 9.175445139408111572e-02 2.097332477569580078e-01 -2.814352512359619141e-01 1.585480272769927979e-01 1.531614065170288086e-01 3.496120870113372803e-01 1.308090835809707642e-01 2.028611749410629272e-01 3.399782478809356689e-01 1.994238644838333130e-01 8.624000102281570435e-02 1.043412387371063232e-01 -1.875112056732177734e-01 5.903730913996696472e-02 -2.643531560897827148e-02 8.212579786777496338e-02
1.616462878882884979e-02 1.092901639640331268e-02 3.668279945850372314e-02 -5.113179609179496765e-02 -6.956305354833602905e-02 2.700038254261016846e-01 -1.691347062587738037e-01 -1.549530178308486938e-01 -1.174965947866439819e-01 1.334616690874099731e-01 -2.261475473642349243e-02 -1.140579953789710999e-01 -2.445717155933380127e-02 2.273120284080505371e-01 -6.131899356842041016e-02 9.531930088996887207e-02 2.063720673322677612e-01 -2.120604217052459717e-01 -3.411709666252136230e-01 -2.220932543277740479e-01 -2.924477458000183105e-01 2.893068492412567139e-01 -1.400119364261627197e-01 1.254080981016159058e-01 -1.844793707132339478e-01 2.547800242900848389e-01 3.233917653560638428e-01 -1.274345070123672485e-01 -2.469640225172042847e-01 -5.235416442155838013e-02 9.537189453840255737e-02 -6.794472783803939819e-02
4.480221867561340332e-02 -1.885623633861541748e-01 -2.675959765911102295e-01 -2.157162688672542572e-02 -3.293763995170593262e-01 3.256544768810272217e-01 -1.115913838148117065e-01 8.919012546539306641e-02 -3.533308506011962891e-01 -2.695062458515167236e-01 -5.259336158633232117e-02 -4.179709125310182571e-03 -1.582993268966674805e-01 3.318886831402778625e-02 -2.079754471778869629e-01 2.338486164808273315e-01 1.910704225301742554e-01 -2.194989770650863647e-01 -4.359384253621101379e-02 -2.085842788219451904e-01 8.919244632124900818e-03 1.741110980510711670e-01 9.817389398813247681e-02 1.465707123279571533e-01 5.668003112077713013e-02 2.550820112228393555e-01 1.121326759457588196e-01 -5.052683502435684204e-02 -7.784299552440643311e-02 -1.767714172601699829e-01 3.153121098875999451e-02 1.331871896982192993e-01
-1.404838114976882935e-01 3.231491521000862122e-02 -3.579173982143402100e-02 -9.443613886833190918e-02 -7.165535539388656616e-02 4.961149394512176514e-02 -9.137666784226894379e-03 7.914137095212936401e-02 -2.127652466297149658e-01 -1.594639122486114502e-01 3.168702423572540283e-01 3.482477739453315735e-02 -5.664313212037086487e-02 -1.190731301903724670e-01 1.914057880640029907e-02 1.273828279227018356e-02 -1.344624161720275879e-01 4.014799743890762329e-02 -3.308967947959899902e-01 1.430323999375104904e-02 -1.125607937574386597e-01 3.875066041946411133e-01 -6.714893877506256104e-02 1.946399360895156860e-01 3.268241882324218750e-01 2.289418876171112061e-01 1.585589200258255005e-01 4.274714365601539612e-02 -3.840725123882293701e-01 2.924834787845611572e-01 6.826771888881921768e-03 -1.045449972152709961e-01
-1.124475300312042236e-01 -1.156556978821754456e-01 1.368818581104278564e-01 3.032554388046264648e-01 -7.134918868541717529e-02 -1.564254760742187500e-01 -3.413889110088348389e-01 -1.892154812812805176e-01 -1.077974811196327209e-01 -2.042972669005393982e-02 1.609203368425369263e-01 -1.649077609181404114e-02 -3.090260326862335205e-01 -2.994916774332523346e-02 -3.994445782154798508e-03 3.285414576530456543e-01 -9.406439214944839478e-02 1.473712027072906494e-01 -4.134688992053270340e-03 -1.176041141152381897e-01 1.940418332815170288e-01 6.097583100199699402e-02 1.331843584775924683e-01 -4.318265244364738464e-02 -1.127406768500804901e-02 1.611391305923461914e-01 2.418597936630249023e-01 3.256113827228546143e-02 -3.621168732643127441e-01 -1.513438951224088669e-02 -2.831385433673858643e-01 1.904045343399047852e-01
-2.241333276033401489e-01 5.549512431025505066e-02 -2.344327718019485474e-01 -1.405760496854782104e-01 1.689446121454238892e-01 2.678893208503723145e-01 -9.212227910757064819e-02 -9.883089922368526459e-03 -2.206367701292037964e-01 -1.245844215154647827e-01 2.125992029905319214e-01 7.944492250680923462e-02 -1.894035376608371735e-02 -1.830555871129035950e-02 -1.621867567300796509e-01 1.250525265932083130e-01 3.318234905600547791e-02 -3.443408384919166565e-02 -3.087494373321533203e-01 -4.126083478331565857e-02 -1.526238769292831421e-01 1.859806776046752930e-01 1.595395356416702271e-01 2.096768319606781006e-01 4.336455166339874268e-01 1.200569495558738708e-01 -1.605520397424697876e-02 1.031823903322219849e-01 -3.953482806682586670e-01 6.997840013355016708e-03 2.223013527691364288e-02 8.887794613838195801e-02
-1.102555021643638611e-01 -1.405123919248580933e-01 -2.157285995781421661e-02 1.450448781251907349e-01 5.139696598052978516e-02 2.511310279369354248e-01 2.697654627263545990e-02 -3.870539367198944092e-02 -2.385180145502090454e-01 -2.826424837112426758e-01 -7.156438659876585007e-03 2.729106247425079346e-01 -5.178143829107284546e-02 1.237269025295972824e-02 1.555847078561782837e-01 -9.349865466356277466e-02 -9.565726667642593384e-02 -2.270516604185104370e-01 -1.286482363939285278e-01 -2.335631847381591797e-01 1.088877916336059570e-01 7.551569491624832153e-02 -3.025414347648620605e-01 -1.669271886348724365e-01 2.933004498481750488e-01 6.695004552602767944e-02 3.092716634273529053e-01 -1.756899058818817139e-02 -2.193452417850494385e-01 2.793091833591461182e-01 -2.156870365142822266e-01 6.081397086381912231e-02
-1.592211425304412842e-01 -8.154475130140781403e-03 2.432247400283813477e-01 3.024341166019439697e-01 1.064648404717445374e-01 9.771636128425598145e-02 -2.635883986949920654e-01 -3.042387068271636963e-01 -1.680143177509307861e-01 -1.545070409774780273e-01 2.936988882720470428e-02 1.128771975636482239e-01 -2.318713217973709106e-01 -4.949081689119338989e-02 -2.821209840476512909e-02 2.705585658550262451e-01 5.332214012742042542e-02 -8.227211982011795044e-02 1.101523190736770630e-01 1.284768730401992798e-01 1.971241086721420288e-01 2.916823513805866241e-02 -9.159397333860397339e-02 -5.965016409754753113e-02 3.906112536787986755e-02 -3.917120397090911865e-02 8.640971779823303223e-02 3.605939447879791260e-01 -1.300704777240753174e-01 4.099058508872985840e-01 -6.658129394054412842e-02 -1.589984744787216187e-01
-6.828460842370986938e-02 5.610816180706024170e-02 -2.185251712799072266e-01 2.368956953287124634e-01 1.848824918270111084e-01 1.595683023333549500e-02 -2.266939729452133179e-01 -1.510794907808303833e-01 -4.146349728107452393e-01 -9.782678633928298950e-02 2.969180345535278320e-01 -1.593753844499588013e-01 -1.757431477308273315e-01 -2.706404589116573334e-02 -4.283909499645233154e-02 -1.612569540739059448e-01 7.969261705875396729e-02 1.028058752417564392e-01 -2.959617674350738525e-01 -1.073661968111991882e-01 -1.993056088685989380e-01 3.138828277587890625e-01 9.690695442259311676e-03 1.038261577486991882e-01 1.372660249471664429e-01 1.927263289690017700e-01 7.043784856796264648e-02 -1.482871267944574356e-02 -4.232372716069221497e-02 3.015490174293518066e-01 -7.787095010280609131e-02 -6.429299246519804001e-03
1.279967576265335083e-01 8.373110741376876831e-02 -2.900969469919800758e-03 2.830832898616790771e-01 -4.719706252217292786e-02 4.748970866203308105e-01 -7.960744202136993408e-02 -3.013478517532348633e-01 -1.929912120103836060e-01 1.692939847707748413e-01 2.693607509136199951e-01 8.092530071735382080e-02 -1.635011583566665649e-01 -1.360540986061096191e-01 -8.179129799827933311e-04 3.856438770890235901e-02 1.451148390769958496e-01 -3.576505184173583984e-02 -1.473362594842910767e-01 -1.173972934484481812e-01 1.777503788471221924e-01 1.936313956975936890e-01 -1.378065347671508789e-01 -7.680065929889678955e-02 -1.405327171087265015e-01 2.927135229110717773e-01 2.071690261363983154e-01 8.684240281581878662e-02 -1.613856405019760132e-01 6.285563856363296509e-02 -6.907923519611358643e-02 -1.932694762945175171e-01
-3.601526841521263123e-02 -3.614070117473602295e-01 1.564519554376602173e-01 2.308642417192459106e-01 -7.271511107683181763e-02 1.332479715347290039e-01 -1.065696254372596741e-01 -1.742525994777679443e-01 -1.283576786518096924e-01 -2.615255415439605713e-01 6.795042753219604492e-02 2.122155018150806427e-02 -1.485321074724197388e-01 -2.497716248035430908e-01 -2.466870397329330444e-01 -8.846995420753955841e-03 -2.058151811361312866e-01 8.345614187419414520e-03 -3.808925300836563110e-02 -2.046096473932266235e-01 1.454093307256698608e-02 4.060334563255310059e-01 -3.191304802894592285e-01 -1.184505969285964966e-01 1.778219044208526611e-01 1.184719502925872803e-01 8.850676566362380981e-02 1.089513450860977173e-01 -6.500650197267532349e-02 8.154044300317764282e-02 -1.293169558048248291e-01 1.748621165752410889e-01
-5.952173098921775818e-02 -2.911833859980106354e-02 4.630652815103530884e-02 9.710515290498733521e-02 2.199428975582122803e-01 2.219023257493972778e-01 5.084996670484542847e-02 -1.152000278234481812e-01 -1.071371212601661682e-01 -3.818478584289550781e-01 -2.402408048510551453e-02 2.266607061028480530e-02 -3.309112191200256348e-01 -4.081869497895240784e-02 1.404595654457807541e-02 -1.201396211981773376e-01 -1.069876849651336670e-01 -3.344347476959228516e-01 7.299670577049255371e-02 -2.463807910680770874e-01 -9.239386767148971558e-03 1.374958604574203491e-01 -2.206536233425140381e-01 1.926022469997406006e-01 2.987761795520782471e-02 1.835114210844039917e-01 3.196427524089813232e-01 7.216891646385192871e-02 2.170363254845142365e-02 2.435061484575271606e-01 3.008636534214019775e-01 -7.328555453568696976e-03
-2.486364096403121948e-01 2.467037141323089600e-01 -2.556274235248565674e-01 2.647441029548645020e-01 9.931033849716186523e-02 2.862145006656646729e-01 -1.652106195688247681e-01 -1.884391307830810547e-01 -1.158301234245300293e-01 6.415200978517532349e-02 8.861406892538070679e-02 8.147496730089187622e-02 9.022010117769241333e-02 1.457916479557752609e-02 1.535978764295578003e-01 2.125615477561950684e-01 1.002880260348320007e-01 1.433561444282531738e-01 -1.036753728985786438e-01 -4.175223782658576965e-02 8.721041679382324219e-02 2.959141433238983154e-01 1.480489969253540039e-01 6.906726956367492676e-02 1.808320544660091400e-02 1.894473284482955933e-01 4.743846505880355835e-02 -7.033593952655792236e-02 -3.288714885711669922e-01 2.767314314842224121e-01 1.384891569614410400e-01 -2.566254734992980957e-01
-2.170768231153488159e-01 1.166785657405853271e-01 -3.130197823047637939e-01 1.821877211332321167e-01 -1.245256792753934860e-02 1.841120570898056030e-01 -2.212041765451431274e-01 1.056638732552528381e-01 -1.676960885524749756e-01 -1.340547055006027222e-01 3.295174241065979004e-01 1.540033053606748581e-02 -8.729086816310882568e-02 1.537678837776184082e-01 -1.328725516796112061e-01 3.687995970249176025e-01 3.906785547733306885e-01 3.603701293468475342e-02 -1.842252612113952637e-01 -6.844292581081390381e-02 9.443976730108261108e-02 2.500293850898742676e-01 -1.602097451686859131e-01 1.237096041440963745e-01 8.911582082509994507e-02 -6.393074989318847656e-02 -1.849416494369506836e-01 -2.414751506876200438e-04 -5.901448056101799011e-02 1.087055578827857971e-01 7.554798573255538940e-02 -4.360739141702651978e-02
-1.154859215021133423e-01 4.293864965438842773e-02 -9.759382903575897217e-02 -2.570829689502716064e-01 2.671919390559196472e-02 4.715691506862640381e-01 -8.287339657545089722e-02 -1.251546740531921387e-01 -2.139767259359359741e-01 -4.732241854071617126e-02 -7.608830928802490234e-02 -7.939483225345611572e-02 -8.934610337018966675e-02 1.665737479925155640e-01 -9.073468297719955444e-02 2.298729866743087769e-01 5.249358341097831726e-02 -9.980568289756774902e-02 -1.638682782649993896e-01 5.136316269636154175e-02 -2.948539257049560547e-01 3.345570564270019531e-01 8.603536337614059448e-02 1.672062724828720093e-01 1.577586233615875244e-01 8.253251761198043823e-02 -2.004512250423431396e-01 7.726038247346878052e-02 -3.323414027690887451e-01 9.401975572109222412e-02 -2.975416183471679688e-02 -1.794370561838150024e-01
-1.450420618057250977e-01 1.110277771949768066e-01 1.937136948108673096e-01 -3.204944431781768799e-01 3.367084860801696777e-01 1.906753182411193848e-01 -6.129520479589700699e-03 -1.071551516652107239e-01 -2.670356333255767822e-01 -1.516622006893157959e-01 1.562504023313522339e-01 6.291832029819488525e-02 -5.107938125729560852e-02 -1.762414425611495972e-01 -2.840811014175415039e-01 -6.863462179899215698e-02 -2.028202563524246216e-01 -3.346798568964004517e-02 -1.275906413793563843e-01 -2.376840114593505859e-01 -8.333855867385864258e-02 2.632935047149658203e-01 -4.855084046721458435e-02 9.663894772529602051e-03 -8.238264359533786774e-03 2.167094498872756958e-01 2.676619291305541992e-01 1.593534350395202637e-01 -1.298278719186782837e-01 9.512346237897872925e-02 -7.203111797571182251e-02 -2.333905547857284546e-01
-2.586974203586578369e-01 1.594641208648681641e-01 -8.218492381274700165e-03 -1.721955090761184692e-01 1.026305258274078369e-01 2.427190095186233521e-01 -1.633341312408447266e-01 -2.015737593173980713e-01 -8.593551814556121826e-02 -4.872705787420272827e-02 7.202456146478652954e-02 2.035148255527019501e-02 -6.171430647373199463e-02 2.191494107246398926e-01 3.922890499234199524e-02 1.464525610208511353e-01 5.742312595248222351e-02 1.414925903081893921e-01 -2.279617786407470703e-01 -1.103354617953300476e-01 -2.358304411172866821e-01 5.499861836433410645e-01 -1.883110851049423218e-01 -1.216179654002189636e-01 1.861589774489402771e-02 2.432255148887634277e-01 6.346087157726287842e-02 3.894968330860137939e-02 -1.932541728019714355e-01 1.052466854453086853e-01 -1.914851069450378418e-01 -7.097922265529632568e-02
1.420313268899917603e-01 -6.604387890547513962e-03 4.240542277693748474e-02 1.383835673332214355e-01 2.661165893077850342e-01 3.900089561939239502e-01 1.165027078241109848e-02 -1.727931350469589233e-01 -2.484257221221923828e-01 -1.423099786043167114e-01 2.258066982030868530e-01 1.159793883562088013e-01 -3.199129700660705566e-01 -2.586718499660491943e-01 5.809365957975387573e-02 1.597368866205215454e-01 -1.023154053837060928e-02 -4.466058313846588135e-02 -8.376199752092361450e-02 7.627828419208526611e-02 7.435351610183715820e-02 1.041081994771957397e-01 1.506120413541793823e-01 4.248697757720947266e-01 -1.101737245917320251e-01 1.866891533136367798e-01 1.358231455087661743e-01 -9.571637213230133057e-02 -5.685434490442276001e-02 1.644279658794403076e-01 -9.290396422147750854e-02 -1.156020015478134155e-01
-2.641307711601257324e-01 2.965514957904815674e-01 2.598004788160324097e-02 3.442325163632631302e-03 -1.485960334539413452e-01 2.189879119396209717e-02 -2.075968235731124878e-01 -7.460276782512664795e-02 2.506052888929843903e-02 -1.242259368300437927e-01 -1.574468761682510376e-01 2.253883630037307739e-01 -7.069870084524154663e-02 -6.212875992059707642e-02 -2.047258317470550537e-01 -3.341455012559890747e-02 7.947579771280288696e-02 1.413479074835777283e-02 1.236292198300361633e-01 1.220555137842893600e-02 -1.781649142503738403e-02 3.875611722469329834e-01 -4.622686505317687988e-01 1.972072124481201172e-01 3.166891634464263916e-01 -6.381499022245407104e-02 7.648986577987670898e-02 1.014759093523025513e-01 -1.757995784282684326e-01 1.927675157785415649e-01 1.078050509095191956e-01 -3.991566598415374756e-02
9.433228522539138794e-02 2.057679891586303711e-01 2.337407767772674561e-01 9.086739271879196167e-02 7.754258811473846436e-02 4.279742240905761719e-01 -5.979572981595993042e-02 -3.661529123783111572e-01 -3.545797243714332581e-02 7.387896627187728882e-02 1.239881664514541626e-01 5.167290102690458298e-03 -2.949345111846923828e-01 8.150935918092727661e-02 -1.679649800062179565e-01 1.918831318616867065e-01 6.492184847593307495e-02 -2.040562331676483154e-01 -1.658989042043685913e-01 -2.062520384788513184e-01 1.969245076179504395e-01 1.029358208179473877e-01 -1.282483041286468506e-01 8.306705951690673828e-02 -7.089065760374069214e-02 1.167170032858848572e-01 2.731286287307739258e-01 7.567679136991500854e-02 -5.784506723284721375e-02 2.659890949726104736e-01 -1.255248337984085083e-01 2.842519804835319519e-02
-1.404014378786087036e-01 7.531379908323287964e-02 1.048389822244644165e-01 6.476529687643051147e-02 -7.673133909702301025e-02 1.751879304647445679e-01 -1.726305782794952393e-01 1.014196798205375671e-01 -2.228213697671890259e-01 7.900838973000645638e-04 -9.135042876005172729e-02 -1.027987003326416016e-01 -1.792518496513366699e-01 -8.068741858005523682e-02 -2.848942875862121582e-01 1.226161941885948181e-01 -3.812915086746215820e-01 1.315413415431976318e-01 -1.881060563027858734e-02 2.102501131594181061e-02 -2.065680027008056641e-01 9.187955409288406372e-02 1.923930644989013672e-01 8.171705901622772217e-02 1.080627888441085815e-01 1.718651950359344482e-01 1.511123478412628174e-01 2.115418910980224609e-01 -4.724589288234710693e-01 2.634151279926300049e-01 -9.637672454118728638e-02 1.018796563148498535e-01
-1.969778165221214294e-02 4.350676760077476501e-02 -1.727410405874252319e-01 2.341970503330230713e-01 -1.523475497961044312e-01 7.297649979591369629e-02 4.080845788121223450e-02 -2.539477646350860596e-01 -2.897354066371917725e-01 -1.048995647579431534e-02 2.552585005760192871e-01 -8.047106862068176270e-02 -1.139764115214347839e-01 1.874342560768127441e-01 -4.596130177378654480e-02 -5.536186322569847107e-02 -5.589307844638824463e-02 2.146522700786590576e-01 -1.426465511322021484e-01 -7.001078873872756958e-02 1.282706409692764282e-01 3.277365863323211670e-01 -1.000665314495563507e-02 2.727247476577758789e-01 3.056227862834930420e-01 9.623337537050247192e-02 1.651026159524917603e-01 9.511838108301162720e-02 -9.478257596492767334e-02 3.051628172397613525e-01 -2.358743846416473389e-01 -1.996059417724609375e-01
3.283100575208663940e-02 -2.591314166784286499e-02 -2.082618772983551025e-01 2.346684038639068604e-01 1.419207602739334106e-01 3.638653755187988281e-01 -2.350322306156158447e-01 -9.276606142520904541e-02 -1.524237263947725296e-02 -5.423925817012786865e-02 1.933785378932952881e-01 -1.688451319932937622e-01 1.726505756378173828e-01 -1.206621900200843811e-01 -2.704048156738281250e-01 2.029153853654861450e-01 5.577509477734565735e-02 9.015366435050964355e-02 -1.340347528457641602e-01 8.862510323524475098e-02 -9.682907909154891968e-02 6.803593039512634277e-02 -1.462638229131698608e-01 6.455327570438385010e-02 3.561127781867980957e-01 1.701012700796127319e-01 1.146418750286102295e-01 3.572053611278533936e-01 -1.111189872026443481e-01 4.771590605378150940e-02 1.981739401817321777e-01 1.693349182605743408e-01
-9.593578055500984192e-03 1.501476168632507324e-01 1.269944310188293457e-01 2.121752128005027771e-02 -2.188392356038093567e-02 2.997411489486694336e-01 -1.288635283708572388e-01 -2.210930138826370239e-01 -1.579423099756240845e-01 3.214514851570129395e-01 1.008084043860435486e-01 -1.462790071964263916e-01 -2.189976861700415611e-03 -1.148626655340194702e-01 -8.914916962385177612e-02 2.588907778263092041e-01 2.808126807212829590e-01 -2.084660381078720093e-01 -3.066013455390930176e-01 -9.193857200443744659e-03 -9.158499538898468018e-03 1.769517809152603149e-01 -2.203841060400009155e-01 6.428463757038116455e-02 -1.508798822760581970e-02 1.631706357002258301e-01 3.748584091663360596e-01 8.610283583402633667e-02 -2.237637639045715332e-01 2.123034931719303131e-02 7.497523725032806396e-02 1.598127782344818115e-01
1.205465123057365417e-01 1.177550926804542542e-01 -1.905847936868667603e-01 2.210978865623474121e-01 -6.073539704084396362e-02 3.699697256088256836e-01 6.399913690984249115e-03 -1.393516212701797485e-01 -1.235817521810531616e-01 -4.515233933925628662e-01 1.307290345430374146e-01 7.914026081562042236e-02 -2.455904036760330200e-01 6.703972071409225464e-02 -5.896276608109474182e-02 3.609015792608261108e-02 1.653966903686523438e-01 5.536871030926704407e-02 -2.849321663379669189e-01 -2.676705420017242432e-01 9.570482373237609863e-02 -2.186637371778488159e-02 4.148640483617782593e-02 -8.296838961541652679e-03 1.302819699048995972e-01 1.730784326791763306e-01 1.161524280905723572e-01 6.248756125569343567e-02 -2.775957882404327393e-01 -2.755326926708221436e-01 -4.777483642101287842e-02 3.628831589594483376e-03
1.954592466354370117e-01 5.461837723851203918e-02 4.419723525643348694e-02 2.279847562313079834e-01 1.702895611524581909e-01 1.514553725719451904e-01 1.254257261753082275e-01 -4.993104338645935059e-01 -4.952804371714591980e-02 -7.431229948997497559e-02 7.626391947269439697e-02 -4.239942505955696106e-02 -2.260704189538955688e-01 -6.969574373215436935e-03 -1.304442901164293289e-02 2.181551009416580200e-01 3.363605588674545288e-02 -1.675932258367538452e-01 -1.651123464107513428e-01 -1.059038564562797546e-01 2.082083560526371002e-02 1.145377308130264282e-01 1.548441201448440552e-01 2.169967740774154663e-01 -5.976512655615806580e-02 1.307471990585327148e-01 3.949799537658691406e-01 -6.350224465131759644e-02 -3.244056701660156250e-01 1.734445691108703613e-01 -2.032260969281196594e-02 -6.810487061738967896e-02
-1.859525591135025024e-01 3.595355749130249023e-01 -4.132017865777015686e-02 2.119882553815841675e-01 8.420412242412567139e-02 5.815479159355163574e-02 -1.678775064647197723e-02 7.115739583969116211e-02 -4.541206061840057373e-01 -2.161781191825866699e-01 3.447463810443878174e-01 -6.816955655813217163e-02 -1.081262826919555664e-01 -3.084419108927249908e-02 -3.902004286646842957e-02 1.408602446317672729e-01 2.405470237135887146e-02 2.458701431751251221e-01 -6.744362413883209229e-02 -1.264077574014663696e-01 -1.400762945413589478e-01 1.297489851713180542e-01 -8.220835030078887939e-02 2.280417084693908691e-01 9.130208194255828857e-02 -1.392545402050018311e-01 1.671992093324661255e-01 6.044549494981765747e-02 -1.672685891389846802e-01 1.865133941173553467e-01 7.287458050996065140e-03 -2.535689473152160645e-01
-1.185439079999923706e-01 2.300570160150527954e-01 -2.087697386741638184e-01 2.042442113161087036e-01 -7.785350084304809570e-02 -1.060400810092687607e-02 1.131866201758384705e-01 4.494754970073699951e-02 -1.702570468187332153e-01 -4.830413311719894409e-02 8.603807538747787476e-02 -2.401316314935684204e-01 3.235281631350517273e-02 -5.610778555274009705e-02 -1.378448009490966797e-01 3.339900970458984375e-01 1.316221952438354492e-01 1.397978514432907104e-01 1.643026247620582581e-02 -2.814165353775024414e-01 -1.263179183006286621e-01 3.818573951721191406e-01 8.112618327140808105e-02 6.894045323133468628e-02 3.434956073760986328e-01 1.146336197853088379e-01 1.746933460235595703e-01 1.621487438678741455e-01 -2.393579930067062378e-01 1.197875514626502991e-01 2.156752496957778931e-01 -6.926523987203836441e-03
1.490012109279632568e-01 3.722899854183197021e-01 3.344398736953735352e-02 2.036604285240173340e-01 9.867201745510101318e-02 3.437291979789733887e-01 -7.900857599452137947e-04 -1.731660813093185425e-01 -3.318019211292266846e-01 1.949461102485656738e-01 -6.910012569278478622e-03 6.287921220064163208e-02 -2.807336449623107910e-01 -2.733770012855529785e-01 -4.669394716620445251e-02 8.780053257942199707e-02 6.996946781873703003e-02 -5.371890030801296234e-03 -1.615442335605621338e-01 -1.628710776567459106e-01 5.379993468523025513e-02 2.103574573993682861e-01 -9.965054690837860107e-02 -2.881279215216636658e-02 3.220017626881599426e-02 2.140968292951583862e-01 2.524798810482025146e-01 -6.232829764485359192e-02 -1.840203069150447845e-02 7.235165685415267944e-02 -2.206495404243469238e-02 -2.952581644058227539e-01
-3.298637866973876953e-01 -4.490423947572708130e-02 1.484237462282180786e-01 2.391815483570098877e-01 3.617260754108428955e-01 -5.724866315722465515e-02 8.534926921129226685e-02 -4.075060412287712097e-02 1.950797997415065765e-02 -5.760351940989494324e-02 8.476481586694717407e-02 -1.154820397496223450e-01 -2.914490699768066406e-01 -1.627330482006072998e-01 -9.632077813148498535e-02 2.782731652259826660e-01 -1.799298673868179321e-01 -6.322101689875125885e-03 -5.828500166535377502e-02 -3.382692933082580566e-01 1.909785568714141846e-01 2.738403081893920898e-01 -9.085959196090698242e-02 1.761128604412078857e-01 1.246824711561203003e-01 5.211028456687927246e-02 1.137020736932754517e-01 1.793704181909561157e-01 -1.793290227651596069e-01 3.306654840707778931e-02 -1.891015321016311646e-01 1.056614294648170471e-01
-4.241852089762687683e-03 3.349896287545561790e-03 -1.894482970237731934e-02 -4.933229833841323853e-02 1.277890801429748535e-01 6.578835099935531616e-02 -1.670110523700714111e-01 -1.805807352066040039e-01 -1.257027685642242432e-01 -2.580348551273345947e-01 3.151581287384033203e-01 -3.883011043071746826e-01 4.841172322630882263e-02 -2.652872167527675629e-02 9.296632558107376099e-02 1.924925893545150757e-01 3.292624652385711670e-02 7.207708805799484253e-02 -1.828122884035110474e-01 -1.095640510320663452e-01 -4.308713227510452271e-02 3.379589617252349854e-01 5.919437971897423267e-04 1.531440168619155884e-01 1.989586800336837769e-01 2.175337821245193481e-01 8.274357020854949951e-02 7.935921847820281982e-02 -3.469299972057342529e-01 6.402835249900817871e-03 -3.059681951999664307e-01 -1.717297434806823730e-01
2.170149683952331543e-01 1.886937394738197327e-02 8.111482486128807068e-03 2.313007563352584839e-01 -7.774028927087783813e-02 9.696421772241592407e-02 -3.702280521392822266e-01 1.697711274027824402e-02 9.423537552356719971e-02 -1.527119725942611694e-01 7.813546061515808105e-02 1.044259816408157349e-01 -9.387370944023132324e-02 2.820033729076385498e-01 3.545583784580230713e-02 2.844930887222290039e-01 1.236785575747489929e-01 1.005306616425514221e-01 2.201800048351287842e-02 -4.771478846669197083e-02 -2.967000752687454224e-02 3.501090705394744873e-01 -2.387775629758834839e-01 2.562268078327178955e-01 1.964374035596847534e-01 -2.136435359716415405e-01 -9.240831248462200165e-03 -2.975277043879032135e-02 -2.986891269683837891e-01 2.494788169860839844e-01 -1.004912257194519043e-01 7.344464957714080811e-02
-3.166915103793144226e-02 1.461270004510879517e-01 2.134169451892375946e-02 3.325123190879821777e-01 7.953537255525588989e-02 1.706153005361557007e-01 -9.053891152143478394e-02 -2.003965526819229126e-01 -1.988343596458435059e-01 -2.493749409914016724e-01 3.540835976600646973e-01 -4.250313714146614075e-02 -5.291460454463958740e-02 1.222259774804115295e-01 -1.543771177530288696e-01 -6.278952956199645996e-02 3.296656012535095215e-01 -4.057691618800163269e-02 -7.099483907222747803e-02 -6.383284181356430054e-02 -8.305278606712818146e-03 3.213132321834564209e-01 -1.945762187242507935e-01 1.138469055294990540e-01 2.134043276309967041e-01 1.121977418661117554e-01 -1.442449539899826050e-01 -9.957282990217208862e-02 -8.420771919190883636e-03 9.119983762502670288e-02 -3.705807924270629883e-01 -1.646695844829082489e-02
6.207127869129180908e-02 4.157679527997970581e-02 -1.682541519403457642e-01 1.586948931217193604e-01 -9.417150914669036865e-02 1.403544843196868896e-01 -2.260812371969223022e-01 -1.306635737419128418e-01 -2.575440704822540283e-01 9.155899286270141602e-02 1.316332817077636719e-01 2.331121712923049927e-01 -1.351552754640579224e-01 -2.442961931228637695e-02 -1.980667188763618469e-02 3.071077540516853333e-02 3.882567882537841797e-01 2.949997186660766602e-01 -1.229347195476293564e-02 -1.215245127677917480e-01 1.091820970177650452e-01 2.583697140216827393e-01 -2.695175409317016602e-01 2.884025275707244873e-01 4.617878794670104980e-02 2.961153350770473480e-02 5.586933717131614685e-02 -2.899032235145568848e-01 -1.482726484537124634e-01 1.860514655709266663e-02 -2.756085693836212158e-01 -4.413137957453727722e-02
-2.018648199737071991e-03 1.608473807573318481e-01 5.655569490045309067e-03 2.187667489051818848e-01 3.394367396831512451e-01 3.304450511932373047e-01 -4.673232436180114746e-01 -5.354091990739107132e-03 -2.054270803928375244e-01 9.260040521621704102e-02 1.399009525775909424e-01 1.746208779513835907e-02 -1.268890053033828735e-01 -5.401842668652534485e-02 -1.153680384159088135e-01 3.170174956321716309e-01 1.016059983521699905e-02 8.533889055252075195e-02 -5.154786631464958191e-03 -2.587415836751461029e-02 -6.097915768623352051e-02 1.416352838277816772e-01 3.569660335779190063e-02 -3.571122512221336365e-02 -8.024829626083374023e-02 1.567933559417724609e-01 1.740831136703491211e-01 -2.091344743967056274e-01 -3.025057315826416016e-01 7.877256721258163452e-02 -5.319469049572944641e-02 -1.997500658035278320e-01
-1.645977497100830078e-01 1.406854689121246338e-01 -1.697039455175399780e-01 1.236643046140670776e-01 1.799645423889160156e-01 2.406473457813262939e-02 3.177077472209930420e-01 -9.236255288124084473e-02 -4.360309243202209473e-01 1.222774013876914978e-01 3.184181749820709229e-01 -1.021385006606578827e-02 -2.666313014924526215e-02 4.268226400017738342e-02 -1.997718214988708496e-01 5.104364827275276184e-02 -6.465344876050949097e-02 1.254841536283493042e-01 -1.286632418632507324e-01 -1.307179778814315796e-01 9.053641557693481445e-02 1.959456056356430054e-01 2.417917363345623016e-02 3.286224901676177979e-01 2.118647247552871704e-01 -1.374318450689315796e-02 1.032347753643989563e-01 3.121273517608642578e-01 -1.390527039766311646e-01 5.785705521702766418e-02 -1.436540186405181885e-01 9.878514707088470459e-02
-7.691098749637603760e-02 1.396559476852416992e-01 4.879752919077873230e-02 -1.023971885442733765e-01 8.454982191324234009e-02 2.038551867008209229e-02 -2.328907698392868042e-01 1.124295443296432495e-01 -3.398904800415039062e-01 -3.231385946273803711e-01 2.589473426342010498e-01 -8.889237791299819946e-02 1.870083622634410858e-02 7.868730276823043823e-02 2.616942487657070160e-02 -2.254751883447170258e-02 8.924494031816720963e-04 -2.141470089554786682e-03 -3.666953369975090027e-02 -1.614431291818618774e-01 2.268302813172340393e-02 3.994705379009246826e-01 -1.099252626299858093e-01 1.718600541353225708e-01 4.149192869663238525e-01 1.784636825323104858e-01 4.644224420189857483e-02 5.694594606757164001e-02 -2.932460904121398926e-01 1.330244541168212891e-01 1.685488522052764893e-01 -1.183573156595230103e-01
5.158686637878417969e-02 4.302820563316345215e-02 -2.019653767347335815e-01 1.110563706606626511e-02 1.977104395627975464e-01 2.744604349136352539e-01 1.070835068821907043e-02 -2.176287025213241577e-01 -4.050961434841156006e-01 -1.261758506298065186e-01 4.698685407638549805e-01 7.473500072956085205e-02 -1.421717703342437744e-01 -2.449475973844528198e-01 -1.795381009578704834e-01 2.657661437988281250e-01 1.340087056159973145e-01 1.269569545984268188e-01 -2.017195895314216614e-02 -2.455115467309951782e-01 -1.077864915132522583e-01 1.152266412973403931e-01 8.952438086271286011e-02 -7.806682586669921875e-02 -1.964060775935649872e-02 7.189336419105529785e-02 1.306958347558975220e-01 5.936096888035535812e-03 7.539686281234025955e-03 5.751279368996620178e-02 1.489150673151016235e-01 -1.457460224628448486e-01
2.878893911838531494e-02 -2.888375222682952881e-01 9.341681003570556641e-02 1.246250495314598083e-01 8.966989070177078247e-02 1.740852743387222290e-01 -4.911256954073905945e-02 -1.125953942537307739e-01 3.846990317106246948e-02 -4.519804716110229492e-01 1.089087650179862976e-01 -3.056326881051063538e-02 -2.016893178224563599e-01 2.501387707889080048e-02 -2.240381091833114624e-01 1.362115591764450073e-01 -2.061646878719329834e-01 8.033516258001327515e-02 1.382490247488021851e-01 -1.033826470375061035e-01 -1.575637459754943848e-01 1.642386168241500854e-01 -2.669285535812377930e-01 7.843312621116638184e-02 1.570569872856140137e-01 1.564027070999145508e-01 1.921667903661727905e-01 8.318593353033065796e-02 -3.721846640110015869e-01 -6.903530657291412354e-02 -1.002130843698978424e-02 2.551691234111785889e-01
-1.408259868621826172e-01 -1.325195431709289551e-01 1.462017148733139038e-01 2.492620944976806641e-01 -4.712931439280509949e-02 2.804453670978546143e-01 -1.284792423248291016e-01 -4.271810129284858704e-02 -1.156070828437805176e-01 -4.203056395053863525e-01 -9.358070790767669678e-02 -6.014360859990119934e-02 -2.229056656360626221e-01 -1.182772964239120483e-02 -1.792004704475402832e-01 1.608887463808059692e-01 -2.943719923496246338e-01 1.188806220889091492e-01 -3.577383607625961304e-02 -2.129763513803482056e-01 -9.913218766450881958e-02 2.660341560840606689e-01 -3.824074864387512207e-01 -3.256477415561676025e-02 2.132800966501235962e-02 1.268382370471954346e-01 1.111982166767120361e-01 1.637508422136306763e-01 -8.879403024911880493e-02 1.107520163059234619e-01 3.306228294968605042e-02 1.318602710962295532e-01
2.079167664051055908e-01 -1.066027954220771790e-02 -6.535049527883529663e-02 1.869594603776931763e-01 2.360520362854003906e-01 2.188378274440765381e-01 1.215986907482147217e-01 -4.124983251094818115e-01 5.445187538862228394e-02 -2.061825618147850037e-02 4.226226359605789185e-02 -7.329931855201721191e-02 -1.070290207862854004e-01 -1.131823286414146423e-01 -2.297838628292083740e-01 2.381181418895721436e-01 -4.139680042862892151e-02 -5.388630554080009460e-02 -4.487443566322326660e-01 5.056606233119964600e-02 6.154881045222282410e-02 2.298533618450164795e-01 -1.589927263557910919e-02 8.025298267602920532e-02 -1.460610032081604004e-01 -1.114653889089822769e-02 2.830156981945037842e-01 9.632300585508346558e-02 -2.704859972000122070e-01 1.575671881437301636e-01 -2.192745171487331390e-02 5.831449106335639954e-02
-5.232495069503784180e-02 5.115969851613044739e-02 -9.229223430156707764e-02 7.806867361068725586e-02 -3.640077710151672363e-01 4.564577341079711914e-01 9.419142454862594604e-02 -7.886306196451187134e-02 -3.087562322616577148e-01 -1.229873374104499817e-01 6.430578231811523438e-02 -1.965538971126079559e-02 -7.677789032459259033e-02 4.688856750726699829e-02 -2.239370793104171753e-01 4.002374112606048584e-01 1.197391450405120850e-01 -1.490099430084228516e-01 -1.099490150809288025e-01 4.194215685129165649e-02 -2.050478905439376831e-01 3.203512728214263916e-02 -2.131302375346422195e-03 -2.794012427330017090e-03 2.190280556678771973e-01 4.930819571018218994e-02 2.794690132141113281e-01 -1.345500648021697998e-01 -1.416241079568862915e-01 -1.267397601623088121e-04 -1.738041937351226807e-01 1.809229142963886261e-02
-2.284602671861648560e-01 1.014561653137207031e-01 -9.217008017003536224e-03 -2.210390195250511169e-02 3.472925350069999695e-02 3.803625702857971191e-01 -1.445418894290924072e-01 -2.710468471050262451e-01 5.795662757009267807e-03 -7.245705276727676392e-02 2.254986613988876343e-01 -1.026523262262344360e-01 4.906442388892173767e-02 2.927039191126823425e-02 -8.585015684366226196e-02 9.330730885267257690e-02 -1.181522384285926819e-01 1.550541967153549194e-01 3.960810601711273193e-02 1.409321576356887817e-01 -3.466435940936207771e-03 4.770550429821014404e-01 -4.105334728956222534e-02 -3.553188964724540710e-02 -6.133522465825080872e-02 3.209375143051147461e-01 2.642672955989837646e-01 -4.318227618932723999e-02 -3.007418811321258545e-01 5.470016039907932281e-03 1.041548624634742737e-01 -2.022986859083175659e-01
-8.502563089132308960e-02 -3.478865697979927063e-02 -6.605095416307449341e-02 2.023728191852569580e-02 8.300085365772247314e-02 -2.523860335350036621e-01 3.427337855100631714e-02 -3.123874962329864502e-01 -2.949919402599334717e-01 -1.774852126836776733e-01 2.597194910049438477e-01 3.705994412302970886e-02 3.306014463305473328e-02 6.587674468755722046e-02 -7.503846287727355957e-02 2.200224250555038452e-01 6.695708632469177246e-02 1.135985031723976135e-01 -1.796300858259201050e-01 -9.099310636520385742e-02 1.589114814996719360e-01 2.817989885807037354e-01 1.255128681659698486e-01 3.848187327384948730e-01 2.519005537033081055e-01 -2.768787555396556854e-03 3.745431080460548401e-02 3.241960704326629639e-01 -2.345793694257736206e-01 1.069994494318962097e-01 -8.940920233726501465e-03 -8.750133961439132690e-02
1.201425641775131226e-01 1.293737590312957764e-01 1.771455630660057068e-02 8.972755074501037598e-02 6.950736790895462036e-02 9.651916474103927612e-02 -2.523384690284729004e-01 -6.049386411905288696e-02 -1.822066456079483032e-01 -2.948575094342231750e-02 -1.373671442270278931e-01 1.190318688750267029e-01 -3.465647399425506592e-01 7.012097537517547607e-02 -3.116284012794494629e-01 -1.465091947466135025e-02 2.104854285717010498e-01 8.830267190933227539e-02 -1.903789341449737549e-01 -5.161178763955831528e-03 -2.734358012676239014e-01 1.561130583286285400e-01 -1.675402522087097168e-01 2.672836780548095703e-01 -3.213644027709960938e-01 2.173855006694793701e-01 1.488496363162994385e-01 -1.169761419296264648e-01 -3.040492236614227295e-01 2.500537037849426270e-02 -4.383027181029319763e-02 -1.453947275876998901e-01
2.556987106800079346e-02 2.559615671634674072e-01 7.233295589685440063e-02 1.426041871309280396e-01 4.355434328317642212e-02 3.329664468765258789e-01 -1.292583793401718140e-01 -2.594370245933532715e-01 -4.555637016892433167e-02 2.052994370460510254e-01 -1.604188047349452972e-02 1.502510458230972290e-01 -1.654438227415084839e-01 -3.765607625246047974e-02 -6.023612245917320251e-02 2.012817710638046265e-01 3.020724356174468994e-01 -4.390115663409233093e-02 -3.416100144386291504e-01 -1.967731416225433350e-01 -9.116066247224807739e-02 2.750799357891082764e-01 -9.808561205863952637e-02 1.225824952125549316e-01 -1.699687540531158447e-01 1.918265223503112793e-01 1.664668917655944824e-01 2.298504859209060669e-02 -9.825775027275085449e-02 -1.563442796468734741e-01 2.168724834918975830e-01 1.980352103710174561e-01
-7.054835557937622070e-02 3.098398149013519287e-01 -1.550135910511016846e-01 1.309443563222885132e-01 -1.656006872653961182e-01 1.072153523564338684e-01 8.553218096494674683e-02 -2.433370202779769897e-01 -2.593354284763336182e-01 -6.363550573587417603e-02 2.390665709972381592e-01 -1.784156113862991333e-01 -4.482936486601829529e-02 -6.890051811933517456e-02 -2.958441674709320068e-01 4.830805361270904541e-01 -1.696895956993103027e-01 -1.234233658760786057e-02 -6.652212888002395630e-02 -9.615805745124816895e-02 -1.468104571104049683e-01 3.047425672411918640e-02 -1.063747555017471313e-01 3.058103919029235840e-01 5.889490619301795959e-02 -2.740452252328395844e-02 1.070283502340316772e-01 1.483215093612670898e-01 -1.706297099590301514e-01 -7.660373300313949585e-02 -8.861535787582397461e-02 -1.183938458561897278e-01
-1.047833710908889771e-01 -3.243959248065948486e-01 1.416718214750289917e-02 5.733639746904373169e-02 9.966086596250534058e-02 2.970573306083679199e-01 1.022037342190742493e-01 -2.303263843059539795e-01 -1.127834469079971313e-01 -3.467088639736175537e-01 -1.519214063882827759e-01 -3.227982297539710999e-02 -1.683787852525711060e-01 -6.298554688692092896e-02 -3.313501551747322083e-02 2.245250046253204346e-01 -1.624822020530700684e-01 -4.169986397027969360e-02 1.041232571005821228e-01 -2.261662185192108154e-01 -1.108008399605751038e-01 3.044714927673339844e-01 -8.746002614498138428e-02 9.586739353835582733e-03 3.574214642867445946e-03 1.839743703603744507e-01 2.322460561990737915e-01 1.297665387392044067e-01 -2.163178175687789917e-01 2.374527510255575180e-03 7.825114578008651733e-02 3.425478041172027588e-01
-1.814178004860877991e-02 -1.376013830304145813e-02 -4.363407194614410400e-02 2.482933253049850464e-01 -2.095118016004562378e-01 9.318426251411437988e-02 -2.544526755809783936e-01 7.040131837129592896e-02 -7.757063023746013641e-03 -2.132941735908389091e-03 -6.125385314226150513e-02 -4.393506795167922974e-02 -8.727248758077621460e-03 1.321369707584381104e-01 8.308562450110912323e-03 1.487160772085189819e-01 3.899798542261123657e-02 -9.710775688290596008e-03 1.160660535097122192e-01 -6.750477105379104614e-02 -2.491608262062072754e-01 4.584357440471649170e-01 -4.515012800693511963e-01 6.678774207830429077e-02 -1.187972724437713623e-01 -4.441312327980995178e-02 9.623742103576660156e-02 1.684328466653823853e-01 -3.678077459335327148e-01 -8.483991026878356934e-02 -1.660503447055816650e-01 -2.102541774511337280e-01
-1.229602396488189697e-01 3.342559561133384705e-02 -2.302987277507781982e-01 6.835367530584335327e-02 -8.054470270872116089e-02 2.944375574588775635e-01 -2.236030846834182739e-01 4.052537307143211365e-02 -1.681857556104660034e-01 3.336935639381408691e-01 1.864275038242340088e-01 -6.692308466881513596e-03 -1.623419523239135742e-01 -1.048272699117660522e-01 -3.666751086711883545e-01 3.201543986797332764e-01 -7.840336859226226807e-02 -1.403177529573440552e-01 2.133665829896926880e-01 -7.939196377992630005e-02 7.968409918248653412e-03 1.372310221195220947e-01 2.408690191805362701e-02 1.706278771162033081e-01 -1.817562133073806763e-01 1.875538975000381470e-01 2.926054596900939941e-01 5.933291837573051453e-02 -1.329919546842575073e-01 2.907225303351879120e-02 -1.161990221589803696e-02 -1.738662272691726685e-01
-9.689353406429290771e-02 -5.892514251172542572e-03 -2.658305764198303223e-01 1.498630642890930176e-01 1.064606159925460815e-01 -1.071274280548095703e-01 -5.070087313652038574e-02 -2.125554531812667847e-01 -2.714400291442871094e-01 -1.333525776863098145e-01 3.646737337112426758e-01 1.058061569929122925e-01 1.979784481227397919e-02 -6.060631573200225830e-02 3.897988051176071167e-02 3.540898263454437256e-01 9.248841553926467896e-02 2.987966500222682953e-02 -2.678079009056091309e-01 1.791277527809143066e-01 1.148345693945884705e-02 2.492043077945709229e-01 8.038017898797988892e-03 2.859705388545989990e-01 1.298906654119491577e-01 -1.724988371133804321e-01 2.014527171850204468e-01 1.784392297267913818e-01 -1.934120953083038330e-01 1.907590925693511963e-01 -6.885497272014617920e-02 -7.321538776159286499e-02
-3.578386828303337097e-02 -3.671179115772247314e-01 -1.138097941875457764e-01 1.094032451510429382e-01 2.418928295373916626e-01 2.709352970123291016e-01 -3.466384112834930420e-02 -2.847015857696533203e-01 -1.395866125822067261e-01 -2.520173788070678711e-01 -6.484295427799224854e-02 -1.271854788064956665e-01 -1.321513801813125610e-01 -7.286244537681341171e-03 -8.131182938814163208e-02 -3.612273186445236206e-02 -1.666439473628997803e-01 -3.643904626369476318e-01 -1.201528008095920086e-03 -1.343016624450683594e-01 8.251680992543697357e-03 1.784642487764358521e-01 -3.345414996147155762e-01 5.960621312260627747e-02 8.831570297479629517e-02 2.336063534021377563e-01 1.301246881484985352e-01 6.160625070333480835e-02 -2.402345985174179077e-01 -6.654506921768188477e-02 1.116161793470382690e-01 -1.111761480569839478e-01
3.684724867343902588e-02 1.781465560197830200e-01 -3.038123250007629395e-01 1.835383176803588867e-01 -3.317534923553466797e-02 3.638994395732879639e-01 -3.752555232495069504e-03 -3.716594576835632324e-01 -1.566876024007797241e-01 -2.056391090154647827e-01 -1.333696581423282623e-02 3.885418176651000977e-02 -1.892695575952529907e-01 7.003657519817352295e-02 1.936966776847839355e-01 -7.995699415914714336e-04 -4.641353711485862732e-02 -7.622113078832626343e-02 5.856433138251304626e-02 -2.357664108276367188e-01 2.102572917938232422e-01 4.178807884454727173e-02 -1.456309854984283447e-01 -4.393670335412025452e-02 2.008623629808425903e-02 6.620276719331741333e-02 2.375712096691131592e-01 2.189576476812362671e-01 -3.759059906005859375e-01 -9.379997104406356812e-02 -1.633851975202560425e-01 2.088868990540504456e-02
8.705478906631469727e-02 -4.019451886415481567e-02 -3.772291541099548340e-01 1.370019912719726562e-01 -6.838421523571014404e-02 -3.433608263731002808e-02 5.829260125756263733e-02 -2.710779905319213867e-01 -1.042892932891845703e-01 7.935488224029541016e-02 3.330632746219635010e-01 1.012988574802875519e-02 -6.410512328147888184e-02 8.926217257976531982e-02 -1.664152145385742188e-01 8.958894759416580200e-02 -1.230752170085906982e-01 1.404679715633392334e-01 -1.358960568904876709e-01 -9.469462186098098755e-02 1.722947061061859131e-01 3.549035787582397461e-01 -1.270072460174560547e-01 1.056369319558143616e-01 2.765510678291320801e-01 -7.782559096813201904e-02 5.671907961368560791e-02 2.459516227245330811e-01 -2.893696725368499756e-01 1.880821138620376587e-01 5.909731611609458923e-02 -2.385348230600357056e-01
-7.718598097562789917e-02 1.676778793334960938e-01 2.484983997419476509e-03 -1.422468423843383789e-01 -1.524149924516677856e-01 4.680922627449035645e-02 -6.044514477252960205e-03 3.749561682343482971e-02 -3.634585440158843994e-01 -1.230686083436012268e-01 4.282349944114685059e-01 2.722817957401275635e-01 -2.982725203037261963e-02 -1.513121873140335083e-01 -1.688883602619171143e-01 1.941282004117965698e-01 7.943840324878692627e-02 2.904432825744152069e-02 -1.040695011615753174e-01 -1.417622715234756470e-01 -1.859325319528579712e-01 3.800499439239501953e-01 -4.687561839818954468e-02 3.745779022574424744e-02 1.140970140695571899e-01 1.156594883650541306e-02 1.301350593566894531e-01 1.362078636884689331e-01 -2.338201254606246948e-01 8.820619434118270874e-02 -4.557320475578308105e-02 -3.003309071063995361e-01
-4.180019348859786987e-02 4.838426411151885986e-01 -1.221539229154586792e-01 1.744761914014816284e-01 2.884032763540744781e-02 1.228460073471069336e-01 1.682489365339279175e-01 -1.226706206798553467e-01 -3.066505193710327148e-01 -6.681912392377853394e-02 1.560925394296646118e-01 6.680598109960556030e-02 -5.045665055513381958e-02 9.710118919610977173e-02 -1.275164186954498291e-01 1.317166090011596680e-01 5.191107839345932007e-02 3.156641423702239990e-01 -2.482458502054214478e-01 -2.876034975051879883e-01 -5.806731060147285461e-02 6.960848718881607056e-02 -1.033201664686203003e-01 1.567018628120422363e-01 2.265989631414413452e-01 1.457120925188064575e-01 1.067213416099548340e-01 8.491551876068115234e-02 -2.722800374031066895e-01 -9.332433342933654785e-02 -1.407008320093154907e-01 5.143343657255172729e-02
-2.926800847053527832e-01 9.032880514860153198e-02 4.328769445419311523e-02 -2.098764479160308838e-01 1.839147359132766724e-01 4.401328563690185547e-01 -4.953212570399045944e-03 -2.748753130435943604e-01 2.197430282831192017e-02 -2.852747142314910889e-01 7.063656300306320190e-02 4.727208241820335388e-02 -1.361275315284729004e-01 -3.994859158992767334e-01 -1.957798004150390625e-01 1.783700138330459595e-01 -1.477747783064842224e-02 1.041817441582679749e-01 -2.024390548467636108e-01 -6.656984239816665649e-02 -8.621750026941299438e-02 2.270137220621109009e-01 7.103153318166732788e-02 7.003388553857803345e-02 -1.549176871776580811e-02 1.065877303481101990e-01 1.884108781814575195e-01 -4.046741873025894165e-02 -2.030062973499298096e-01 2.238272223621606827e-03 -2.704081498086452484e-02 -6.075604259967803955e-02
-1.291517615318298340e-01 1.132026463747024536e-01 7.846193760633468628e-02 -6.606654729694128036e-03 1.960563287138938904e-02 -4.744591563940048218e-02 -1.492222696542739868e-01 6.490901857614517212e-02 -3.065400719642639160e-01 -2.124824970960617065e-01 4.501816332340240479e-01 1.973928660154342651e-01 -3.457573428750038147e-02 -1.839556694030761719e-01 -1.516478955745697021e-01 1.438554674386978149e-01 3.639728203415870667e-02 -1.067098602652549744e-01 -6.050783395767211914e-02 -1.810980588197708130e-01 -1.978745162487030029e-01 3.450576066970825195e-01 7.875148952007293701e-02 -5.051557719707489014e-02 3.087778389453887939e-01 1.476494967937469482e-01 1.552539914846420288e-01 2.336866408586502075e-01 -2.279340773820877075e-01 8.865751326084136963e-02 -2.316958643496036530e-02 -5.804222822189331055e-02
-1.835058778524398804e-01 2.916715741157531738e-01 -2.825804650783538818e-01 1.516833435744047165e-03 2.546449601650238037e-01 1.235264912247657776e-01 -2.407609522342681885e-01 4.033452644944190979e-02 -8.852902799844741821e-02 -4.597094058990478516e-01 5.477141588926315308e-02 -1.331631392240524292e-01 -7.036909461021423340e-02 -1.233688592910766602e-01 -9.242516010999679565e-02 2.160211950540542603e-01 6.821845471858978271e-02 1.812700629234313965e-01 -1.416767686605453491e-01 -1.278684139251708984e-01 -6.616074591875076294e-02 1.712964475154876709e-01 -6.756396591663360596e-02 1.253950297832489014e-01 2.115303725004196167e-01 1.513244807720184326e-01 2.522367238998413086e-01 -5.309236794710159302e-02 -1.123638004064559937e-01 1.547663509845733643e-01 8.203247189521789551e-02 -2.026927918195724487e-01
-1.357589513063430786e-01 1.495208144187927246e-01 -3.297280892729759216e-02 1.006933152675628662e-01 -1.583810895681381226e-01 8.846780657768249512e-02 -1.189180761575698853e-01 1.734821125864982605e-02 -1.979674547910690308e-01 -2.621243894100189209e-01 4.137656986713409424e-01 -1.859741806983947754e-01 2.554520778357982635e-02 1.990800723433494568e-02 -3.880909457802772522e-02 2.139790169894695282e-02 -5.990988388657569885e-02 6.743886321783065796e-02 1.337285637855529785e-01 -2.140392959117889404e-01 8.450006693601608276e-02 4.635095000267028809e-01 1.074256747961044312e-01 1.412382572889328003e-01 9.066727757453918457e-02 2.503636479377746582e-01 9.260576218366622925e-02 5.814876034855842590e-02 -3.678000271320343018e-01 1.587652117013931274e-01 1.085120290517807007e-01 5.925025790929794312e-02
-7.963182032108306885e-02 6.353501230478286743e-02 -1.847413182258605957e-01 3.779016435146331787e-02 7.637291401624679565e-02 2.240904718637466431e-01 6.178412586450576782e-03 1.355190873146057129e-01 -3.412119448184967041e-01 -2.740271389484405518e-01 7.263028621673583984e-02 1.866281032562255859e-01 -4.422541707754135132e-02 -2.299592643976211548e-01 -2.018591314554214478e-01 2.437463253736495972e-01 2.358943819999694824e-01 -8.346522226929664612e-03 -2.837496995925903320e-01 6.302677094936370850e-02 4.068768024444580078e-02 3.838014006614685059e-01 1.206817105412483215e-01 6.019545346498489380e-02 -2.366174571216106415e-02 9.782811999320983887e-02 1.356301456689834595e-01 2.656738162040710449e-01 -2.005504071712493896e-02 -2.163263559341430664e-01 -1.973285526037216187e-01 -1.996561884880065918e-02
-6.647414714097976685e-02 3.855093941092491150e-02 1.173571571707725525e-01 -9.474474936723709106e-02 -2.447280101478099823e-02 2.804428339004516602e-01 1.141629293560981750e-01 1.298093646764755249e-01 -3.306195139884948730e-01 -2.011112272739410400e-01 4.722240194678306580e-02 7.456403970718383789e-02 -1.253404468297958374e-01 -1.149561852216720581e-01 -1.813692599534988403e-01 2.203722745180130005e-01 2.792267799377441406e-01 -4.292625933885574341e-02 -3.014023900032043457e-01 -1.769913583993911743e-01 4.110492765903472900e-02 5.103433728218078613e-01 2.115081101655960083e-01 2.189368940889835358e-02 6.154395174235105515e-03 1.348938494920730591e-01 5.999189615249633789e-02 1.953627020120620728e-01 2.725362218916416168e-02 -8.268088102340698242e-02 -1.306564658880233765e-01 1.737233810126781464e-02
-1.579497307538986206e-01 1.209978312253952026e-01 -1.407027393579483032e-01 2.216564863920211792e-01 2.050472199916839600e-01 1.053515896201133728e-01 -1.848928332328796387e-01 -2.858978323638439178e-02 -8.715937286615371704e-02 5.634944885969161987e-02 4.521586373448371887e-02 -7.782977074384689331e-02 -7.931243628263473511e-02 1.323373764753341675e-01 -3.270517885684967041e-01 9.248863160610198975e-02 2.007203698158264160e-01 -6.294057518243789673e-02 3.274859115481376648e-02 4.734646528959274292e-02 -3.596450984477996826e-01 4.372554123401641846e-01 8.533666282892227173e-02 1.543142795562744141e-01 2.375046908855438232e-01 2.193402051925659180e-01 -1.015169620513916016e-01 3.526491671800613403e-02 -2.977173030376434326e-01 7.383054494857788086e-02 -7.240720838308334351e-02 1.747809648513793945e-01
1.674113273620605469e-01 2.554771900177001953e-01 2.157052978873252869e-02 3.495222330093383789e-02 -3.329985961318016052e-02 2.862956523895263672e-01 -1.966136693954467773e-01 -2.510375380516052246e-01 -1.654898077249526978e-01 1.593526154756546021e-01 8.112677186727523804e-02 1.143200844526290894e-01 -8.652801066637039185e-02 -1.548145264387130737e-01 -3.653660044074058533e-02 1.445919834077358246e-02 3.905269503593444824e-02 8.214329183101654053e-02 -2.562237977981567383e-01 -1.458583325147628784e-01 3.637329936027526855e-01 2.135773748159408569e-01 -2.558494806289672852e-01 5.791533365845680237e-02 -5.248688161373138428e-02 3.314830362796783447e-01 2.662235796451568604e-01 2.385985255241394043e-01 -1.611430495977401733e-01 6.461025774478912354e-02 4.733803495764732361e-02 -9.334341622889041901e-03
3.652368485927581787e-02 1.672804355621337891e-01 -1.781001500785350800e-02 -4.460294172167778015e-02 3.480736538767814636e-02 4.239567816257476807e-01 -1.925228163599967957e-02 -2.920601069927215576e-01 -3.125015497207641602e-01 2.257013469934463501e-01 -6.032127141952514648e-02 -1.755208522081375122e-02 5.103178322315216064e-02 1.169564872980117798e-01 -9.096611291170120239e-02 1.941115558147430420e-01 8.117848634719848633e-02 -5.245060194283723831e-03 -2.955553531646728516e-01 -1.142519190907478333e-01 5.887903645634651184e-02 3.135776817798614502e-01 -2.366145998239517212e-01 -1.550727337598800659e-01 -1.421098709106445312e-01 1.861059665679931641e-01 1.837562322616577148e-01 1.597207412123680115e-02 -3.115175664424896240e-01 -9.464570321142673492e-03 -1.096291914582252502e-01 -1.071202009916305542e-02
-1.297813951969146729e-01 -3.565216064453125000e-02 -1.509509831666946411e-01 1.690125465393066406e-01 1.704027354717254639e-01 2.611737251281738281e-01 4.959257319569587708e-02 -2.332447618246078491e-01 -4.226352870464324951e-01 -1.951446533203125000e-01 2.391164600849151611e-01 2.055494189262390137e-01 1.502567827701568604e-01 -1.522787064313888550e-01 -2.066605836153030396e-01 1.953017860651016235e-01 4.565029963850975037e-02 2.099691927433013916e-01 -1.536373794078826904e-01 -1.531433910131454468e-01 -1.718626767396926880e-01 1.530610583722591400e-02 7.662722468376159668e-02 1.040451154112815857e-01 1.145646423101425171e-01 1.379790753126144409e-01 8.750430494546890259e-02 -1.511738002300262451e-01 -2.075718194246292114e-01 2.795225083827972412e-01 -7.745289057493209839e-02 -6.393947452306747437e-02
-3.051060438156127930e-01 2.196908891201019287e-01 1.437568366527557373e-01 -2.096928805112838745e-01 9.404260665178298950e-02 2.916607558727264404e-01 1.122737769037485123e-02 -2.057383656501770020e-01 -2.008567303419113159e-01 -1.187937259674072266e-01 1.396103501319885254e-01 -1.451833546161651611e-01 3.411583602428436279e-03 1.846854686737060547e-01 -1.129036098718643188e-01 1.753263473510742188e-01 -7.179673016071319580e-02 -1.150128082372248173e-03 -6.956590805202722549e-03 -1.235532481223344803e-02 -8.167757093906402588e-02 5.599012970924377441e-01 -4.899425059556961060e-02 -6.991638243198394775e-02 8.367780596017837524e-02 2.864284217357635498e-01 -8.035109378397464752e-03 1.531675904989242554e-01 -1.032937988638877869e-01 1.212154775857925415e-01 1.194049194455146790e-01 -4.275025334209203720e-03
-7.600367814302444458e-02 2.209173589944839478e-01 -1.131099928170442581e-02 5.546483993530273438e-01 -1.940818279981613159e-01 7.386992871761322021e-02 -1.124166101217269897e-01 -1.766387373208999634e-02 -2.664050757884979248e-01 8.095618337392807007e-02 4.409091547131538391e-02 1.640063673257827759e-01 6.497714668512344360e-03 -3.021359443664550781e-02 -4.416857287287712097e-02 5.587303638458251953e-02 -1.221063509583473206e-01 -3.002119250595569611e-02 -1.311106514185667038e-02 4.376616328954696655e-02 1.437766999006271362e-01 3.447478711605072021e-01 1.377768516540527344e-01 -7.067380100488662720e-02 -1.981038898229598999e-01 5.530386045575141907e-02 2.816965878009796143e-01 5.225456133484840393e-02 -3.603984117507934570e-01 -7.349077612161636353e-02 9.885492920875549316e-02 -1.354278922080993652e-01
7.941353134810924530e-03 -1.158453598618507385e-01 3.386047319509088993e-04 1.263801604509353638e-01 3.042042851448059082e-01 3.645807206630706787e-01 1.091567799448966980e-01 -1.840606331825256348e-01 5.564596876502037048e-02 4.934962093830108643e-02 1.800687797367572784e-02 4.241418093442916870e-02 -5.610069632530212402e-02 -3.394833505153656006e-01 8.618045598268508911e-02 3.586556911468505859e-01 9.845888242125511169e-03 -2.963409423828125000e-01 -2.533667255192995071e-03 -1.508355885744094849e-01 -8.459392003715038300e-03 2.855000197887420654e-01 5.913718044757843018e-02 9.270170331001281738e-02 -1.123876050114631653e-01 2.332095354795455933e-01 1.056799516081809998e-01 1.563476324081420898e-01 -2.474581003189086914e-01 1.884375959634780884e-01 -1.140950247645378113e-01 1.429753750562667847e-01
-4.351388663053512573e-02 4.347818344831466675e-02 5.077129602432250977e-02 -5.598792061209678650e-02 1.387523263692855835e-01 2.917059957981109619e-01 -3.003607131540775299e-02 -1.856458485126495361e-01 -2.299901098012924194e-01 3.698940575122833252e-01 -1.024003699421882629e-01 1.425646096467971802e-01 -1.434617042541503906e-01 7.005008310079574585e-02 1.978846453130245209e-02 2.513968944549560547e-01 2.581195533275604248e-01 -2.726201415061950684e-01 -1.896339505910873413e-01 -1.225281506776809692e-01 -2.061757743358612061e-01 2.353288084268569946e-01 -3.643142431974411011e-02 1.240645572543144226e-01 -3.964412957429885864e-03 1.223500370979309082e-01 2.971060276031494141e-01 -9.631405770778656006e-02 -1.067988201975822449e-01 5.987410619854927063e-02 1.686753630638122559e-01 2.804994285106658936e-01
2.092183530330657959e-01 1.004194989800453186e-01 1.692503131926059723e-02 -3.238935768604278564e-02 -3.252689959481358528e-03 5.229864269495010376e-02 -7.647793740034103394e-02 -2.512762248516082764e-01 -2.447232306003570557e-01 1.534036397933959961e-01 -7.282086461782455444e-02 -6.510023027658462524e-02 -1.949239671230316162e-01 8.367050439119338989e-02 -1.274350583553314209e-01 9.320103377103805542e-02 3.030839562416076660e-01 1.685126423835754395e-01 1.722314357757568359e-01 -8.802231401205062866e-02 2.546012699604034424e-01 2.416372895240783691e-01 -1.842824183404445648e-02 2.916460335254669189e-01 6.409630924463272095e-02 2.134786099195480347e-01 -1.051273867487907410e-01 7.438787817955017090e-02 -4.918298125267028809e-01 -1.724025160074234009e-01 7.730726152658462524e-02 7.118587382137775421e-03
-1.542793661355972290e-01 1.782941967248916626e-01 -3.396530821919441223e-02 1.638582050800323486e-01 3.447245061397552490e-01 -2.521280385553836823e-02 -1.573460251092910767e-01 2.967582084238529205e-02 -1.024732552468776703e-02 6.325404345989227295e-02 9.741178900003433228e-02 7.338361442089080811e-02 -8.811387419700622559e-02 2.086489945650100708e-01 -2.069642692804336548e-01 3.030850291252136230e-01 -2.925122529268264771e-02 7.389899343252182007e-02 -1.598078524693846703e-03 -1.111223548650741577e-01 -2.711422443389892578e-01 -2.635381743311882019e-02 -1.467420533299446106e-02 2.165029048919677734e-01 1.823993176221847534e-01 3.393340110778808594e-01 4.267399013042449951e-01 8.698785305023193359e-02 -2.537134289741516113e-01 1.848390884697437286e-02 2.696859464049339294e-02 -1.510759890079498291e-01
4.193114861845970154e-02 3.207114636898040771e-01 5.932893976569175720e-02 1.984034329652786255e-01 1.380269080400466919e-01 4.034586548805236816e-01 -5.434313043951988220e-02 -3.292200267314910889e-01 -2.174838483333587646e-01 1.595929861068725586e-01 2.643803060054779053e-01 9.923639893531799316e-02 -1.002833172678947449e-01 -1.288002878427505493e-01 -7.704594731330871582e-02 7.666161656379699707e-02 -1.611211895942687988e-02 1.230238527059555054e-01 -1.579678356647491455e-01 -4.509001970291137695e-02 2.199891358613967896e-01 5.427177622914314270e-02 -1.295502483844757080e-01 -5.739680957049131393e-03 -4.203356429934501648e-02 2.545275390148162842e-01 2.097774296998977661e-01 9.826481342315673828e-02 -3.149579465389251709e-01 5.341679602861404419e-02 -8.748051524162292480e-02 -1.670414358377456665e-01
-2.198919504880905151e-01 6.425239145755767822e-02 6.682481616735458374e-02 9.915347397327423096e-02 7.255186140537261963e-02 4.303850531578063965e-01 -3.712028563022613525e-01 1.656916141510009766e-01 -1.228255331516265869e-01 -1.721484363079071045e-01 5.106888338923454285e-02 1.654699891805648804e-01 -6.844426039606332779e-03 2.640911042690277100e-01 5.827986449003219604e-02 1.588020026683807373e-01 -1.896639168262481689e-01 -1.354812979698181152e-01 -2.616420201957225800e-02 -1.625531464815139771e-01 -1.737394332885742188e-01 1.876892447471618652e-01 -9.296473860740661621e-02 2.006494551897048950e-01 1.871523559093475342e-01 1.202423200011253357e-01 1.334113925695419312e-01 -1.846634000539779663e-01 -3.225025832653045654e-01 6.037001730874180794e-04 5.328791216015815735e-02 1.960964314639568329e-02
-1.780568510293960571e-01 1.229125633835792542e-01 -3.475088775157928467e-01 1.899912208318710327e-01 -2.155715078115463257e-01 -7.229732722043991089e-02 1.683478476479649544e-03 -2.296814322471618652e-01 -2.884747982025146484e-01 -1.429830491542816162e-01 2.285338491201400757e-01 1.016204282641410828e-01 3.091579861938953400e-02 2.325902581214904785e-01 -6.004035100340843201e-02 1.826933324337005615e-01 2.499119937419891357e-02 7.751749455928802490e-02 -2.224772125482559204e-01 -8.514091372489929199e-03 -1.029437333345413208e-01 3.699474632740020752e-01 -7.323838770389556885e-02 2.677777409553527832e-01 1.606572717428207397e-01 -1.171199008822441101e-01 -8.223334699869155884e-02 9.414177387952804565e-02 -2.509982585906982422e-01 1.144413650035858154e-01 -3.839932754635810852e-02 1.420177668333053589e-01
2.643845081329345703e-01 2.106668353080749512e-01 -8.414368494413793087e-04 8.506648987531661987e-02 3.158509135246276855e-01 -1.154662854969501495e-02 -3.294034004211425781e-01 -8.212453871965408325e-02 -4.338829517364501953e-01 1.935928873717784882e-02 9.238818287849426270e-02 -6.563989073038101196e-02 -1.879353076219558716e-01 1.020463407039642334e-01 -2.417227923870086670e-01 2.852707505226135254e-01 -1.576391905546188354e-01 -1.447751671075820923e-01 8.566878736019134521e-02 7.848214358091354370e-02 -8.278654888272285461e-03 2.038991451263427734e-01 -2.087652832269668579e-01 1.227786093950271606e-01 5.589405447244644165e-02 4.052887856960296631e-02 1.234050095081329346e-01 -2.589732110500335693e-01 -1.374110877513885498e-01 -3.351220861077308655e-02 -4.698627814650535583e-02 -8.623535931110382080e-02
9.017711132764816284e-02 -6.715941429138183594e-02 1.924032904207706451e-02 1.640390157699584961e-01 1.020660027861595154e-01 1.574871838092803955e-01 1.191362142562866211e-01 -4.218921661376953125e-01 -1.019011437892913818e-01 -9.882952272891998291e-02 2.155813872814178467e-01 -1.863367110490798950e-02 -1.409249156713485718e-01 -1.028794944286346436e-01 -9.062687307596206665e-02 1.500613391399383545e-01 -4.380126670002937317e-02 -1.926910430192947388e-01 -3.038939237594604492e-01 -1.624454259872436523e-01 1.109291333705186844e-02 1.031035110354423523e-01 1.436117440462112427e-01 1.987649649381637573e-01 -1.156984493136405945e-01 1.642664968967437744e-01 4.171878099441528320e-01 1.026849672198295593e-01 -3.469315469264984131e-01 1.405185610055923462e-01 -7.347185909748077393e-02 -7.338454574346542358e-02
1.283404510468244553e-02 9.948148578405380249e-02 1.119846627116203308e-01 1.174055784940719604e-01 5.126112326979637146e-02 2.693045437335968018e-01 4.660468921065330505e-02 -3.821803927421569824e-01 -3.170503079891204834e-01 2.340018004179000854e-01 5.538458749651908875e-02 9.436623193323612213e-03 4.517635330557823181e-02 -5.908327177166938782e-02 -2.303766459226608276e-01 6.248610839247703552e-02 1.082451194524765015e-01 1.517325043678283691e-01 2.559585571289062500e-01 -6.275979429483413696e-02 1.665266305208206177e-01 2.874463498592376709e-01 -2.890887558460235596e-01 1.401901245117187500e-01 -1.922079026699066162e-01 1.716619729995727539e-01 8.067237585783004761e-02 4.747373238205909729e-02 -2.350097745656967163e-01 -6.601206958293914795e-02 -3.264329209923744202e-02 2.562854290008544922e-01
-1.221817284822463989e-01 1.630523651838302612e-01 5.817866325378417969e-02 8.155676722526550293e-02 3.483310937881469727e-01 2.029485255479812622e-01 -3.965341150760650635e-01 5.928104743361473083e-02 -1.691114753484725952e-01 -5.959994159638881683e-03 -4.238080605864524841e-02 7.315053045749664307e-02 -5.582095310091972351e-02 -2.350845560431480408e-02 -4.473840072751045227e-02 3.161710798740386963e-01 1.829758100211620331e-02 -3.034025244414806366e-02 1.411560773849487305e-01 -1.539841592311859131e-01 -3.463020548224449158e-02 1.497169882059097290e-01 9.235537052154541016e-02 1.277645863592624664e-02 -6.419548392295837402e-02 2.203852236270904541e-01 3.367620110511779785e-01 -2.340559363365173340e-01 -4.183570742607116699e-01 -3.719610348343849182e-02 8.411115407943725586e-02 4.686505720019340515e-02
-8.970602601766586304e-02 1.120395958423614502e-01 -6.327077746391296387e-02 2.156827300786972046e-01 1.904831379652023315e-01 -5.089248879812657833e-04 1.265121847391128540e-01 -3.074927926063537598e-01 -2.236380279064178467e-01 -9.350983053445816040e-02 2.885057926177978516e-01 -2.861140109598636627e-02 -1.298071537166833878e-02 -5.729582533240318298e-02 -1.726361513137817383e-01 3.741443455219268799e-01 6.281185895204544067e-03 1.429374665021896362e-01 -3.774592280387878418e-02 5.449631717056035995e-03 1.494313240982592106e-03 9.929528832435607910e-02 7.236081361770629883e-02 1.879623681306838989e-01 2.944006919860839844e-01 -2.303760051727294922e-01 3.427936881780624390e-02 3.549038469791412354e-01 -2.356900125741958618e-01 2.429688572883605957e-01 -5.178202316164970398e-02 9.742268174886703491e-02
-1.253911256790161133e-01 -5.993725731968879700e-02 -3.896123170852661133e-02 8.233767747879028320e-02 1.950982809066772461e-01 1.719564795494079590e-01 -2.179909497499465942e-01 -8.656471222639083862e-02 -1.862123459577560425e-01 -1.959117949008941650e-01 3.117808103561401367e-01 -1.219117119908332825e-01 -1.228967979550361633e-01 -6.186994910240173340e-02 -2.675491273403167725e-01 8.062855154275894165e-02 3.442253470420837402e-01 1.076960489153862000e-01 3.322529792785644531e-02 -1.801871359348297119e-01 -2.922922968864440918e-01 2.913814783096313477e-01 -2.389771342277526855e-01 7.666102796792984009e-02 3.090938925743103027e-02 1.777613759040832520e-01 -6.511784344911575317e-02 1.666444353759288788e-02 3.819244727492332458e-02 1.271905899047851562e-01 -3.371337354183197021e-01 -4.739782959222793579e-02
-1.228454336524009705e-01 1.274486482143402100e-01 -1.394060999155044556e-01 2.627928256988525391e-01 3.175590932369232178e-01 -5.480006337165832520e-02 3.746400773525238037e-02 -9.460750222206115723e-02 7.344813644886016846e-02 5.989581719040870667e-02 -6.281955540180206299e-02 -1.528020799160003662e-01 -4.724865257740020752e-01 -4.205046966671943665e-02 8.923511020839214325e-03 3.058269619941711426e-01 -2.738656401634216309e-01 -6.707273423671722412e-02 1.399884349666535854e-04 -7.031922787427902222e-02 8.148229867219924927e-02 2.574702203273773193e-01 -2.715050876140594482e-01 9.884689748287200928e-02 1.556781083345413208e-01 1.245051100850105286e-01 1.882927417755126953e-01 7.570717018097639084e-03 -1.723694056272506714e-01 2.482378184795379639e-01 -2.320676483213901520e-02 5.558559671044349670e-02
-2.381796687841415405e-01 -2.425994277000427246e-01 8.816855400800704956e-02 2.081689238548278809e-01 1.136096864938735962e-01 4.206068441271781921e-02 -3.930678591132164001e-02 -2.718681097030639648e-01 -8.612776547670364380e-02 -3.593530356884002686e-01 4.959963634610176086e-02 2.366353571414947510e-01 -2.636008337140083313e-02 -6.741436570882797241e-02 -1.246145963668823242e-01 4.563001170754432678e-02 -2.561401128768920898e-01 -1.999797113239765167e-02 -7.015226781368255615e-02 7.124986965209245682e-03 2.930031856521964073e-03 2.903006970882415771e-01 -3.480209410190582275e-01 -1.139388605952262878e-01 2.621789695695042610e-03 1.137854754924774170e-01 8.292805403470993042e-02 3.716671466827392578e-01 -1.330824643373489380e-01 1.678886860609054565e-01 -2.152489870786666870e-02 1.778282374143600464e-01
-1.021561697125434875e-01 1.119011789560317993e-01 1.119328737258911133e-01 2.565982341766357422e-01 1.588313281536102295e-01 1.298820823431015015e-01 6.665918976068496704e-02 -3.511624634265899658e-01 -1.603117212653160095e-02 -2.156294584274291992e-01 -4.479578882455825806e-02 -2.075575664639472961e-02 -1.731717437505722046e-01 -2.845084071159362793e-01 -2.628374993801116943e-01 1.719552427530288696e-01 -7.278183009475469589e-03 -1.891689300537109375e-01 -5.495361983776092529e-02 -1.577450633049011230e-01 6.103138625621795654e-02 4.431213065981864929e-02 -9.048745781183242798e-02 1.308769285678863525e-01 -2.453679889440536499e-01 1.836591511964797974e-01 2.117231935262680054e-01 -7.546178996562957764e-02 -3.527789115905761719e-01 1.549780666828155518e-01 -5.911075323820114136e-02 -2.808381319046020508e-01
-1.553791165351867676e-01 3.376960009336471558e-02 -3.524464089423418045e-03 2.079360485076904297e-01 1.799015402793884277e-01 1.648080050945281982e-01 -6.066508591175079346e-02 -2.654843926429748535e-01 -2.270834892988204956e-01 -3.523364961147308350e-01 1.720448434352874756e-01 4.956042394042015076e-04 -3.551422432065010071e-02 -3.961893171072006226e-02 -3.494159281253814697e-01 -5.003346875309944153e-02 2.001955658197402954e-01 1.180763617157936096e-01 -2.635693848133087158e-01 -2.330039441585540771e-01 -2.194082885980606079e-01 2.146830856800079346e-01 -3.591714426875114441e-02 1.294619590044021606e-01 1.162180304527282715e-01 8.326085656881332397e-02 -1.558377891778945923e-01 8.010060526430606842e-03 -5.873492732644081116e-02 1.793155670166015625e-01 -2.944449186325073242e-01 -8.885838836431503296e-02
7.443476468324661255e-02 4.877723380923271179e-02 7.412160630337893963e-04 1.828564703464508057e-01 -1.694834828376770020e-01 -1.035573408007621765e-01 -1.981896758079528809e-01 -2.467124313116073608e-01 -4.361600577831268311e-01 3.253454342484474182e-02 -1.716742217540740967e-01 -5.055818473920226097e-04 -1.631966531276702881e-01 1.069749146699905396e-01 5.633159354329109192e-02 4.472674727439880371e-01 1.709696054458618164e-01 2.884700000286102295e-01 -1.411651670932769775e-01 -1.840115338563919067e-02 -2.997455932199954987e-02 9.370815753936767578e-02 -6.640615314245223999e-02 9.963553398847579956e-02 7.536923885345458984e-02 2.146111279726028442e-01 2.231564670801162720e-01 1.322240233421325684e-01 -2.045903950929641724e-01 -1.308752745389938354e-01 1.076588258147239685e-01 1.032399758696556091e-01
-1.507023125886917114e-01 1.354005038738250732e-01 -1.451887190341949463e-01 2.955103665590286255e-02 2.070287764072418213e-01 1.080016419291496277e-01 1.092255860567092896e-01 -1.791168749332427979e-01 -1.255012303590774536e-01 -2.149872109293937683e-02 7.085360586643218994e-02 -5.129570513963699341e-02 -1.568821817636489868e-01 2.478066831827163696e-01 3.325384482741355896e-02 2.635693848133087158e-01 8.939644694328308105e-02 -1.172427088022232056e-01 2.934661321341991425e-02 -1.342451125383377075e-01 -2.352692633867263794e-01 5.044432282447814941e-01 2.203230857849121094e-01 -1.369491070508956909e-01 5.069515854120254517e-02 1.519671976566314697e-01 1.572869420051574707e-01 -4.986899346113204956e-02 -3.192034363746643066e-01 2.175744473934173584e-01 8.156757056713104248e-02 -1.774816960096359253e-01
8.083990961313247681e-02 8.876235783100128174e-02 1.351336538791656494e-01 -3.724503889679908752e-02 3.498901724815368652e-01 1.675166338682174683e-01 2.099220454692840576e-01 -2.779767513275146484e-01 -9.368128329515457153e-02 -1.861435128375887871e-03 -8.604939281940460205e-02 -1.917817592620849609e-01 -4.150425270199775696e-02 -1.249946430325508118e-01 -2.505839765071868896e-01 3.187278807163238525e-01 -3.564833477139472961e-02 -1.059703081846237183e-01 -2.552067637443542480e-01 -2.899494171142578125e-01 1.322142332792282104e-01 1.048237383365631104e-01 2.202951721847057343e-02 2.491027414798736572e-01 1.436776369810104370e-01 2.891936898231506348e-01 1.018652394413948059e-01 1.214676257222890854e-02 -2.442779242992401123e-01 8.345001935958862305e-02 -1.319065541028976440e-01 -8.877499401569366455e-02
7.637112587690353394e-02 -2.120854109525680542e-01 1.269154809415340424e-02 1.337728202342987061e-01 -7.462061941623687744e-03 2.954066991806030273e-01 -8.334150165319442749e-02 -1.658251881599426270e-01 1.213700920343399048e-01 -3.914130330085754395e-01 -3.478100895881652832e-02 1.101824790239334106e-01 -1.213554218411445618e-01 -1.715264283120632172e-02 -1.054807752370834351e-01 1.270888000726699829e-01 -1.985802650451660156e-01 6.276916712522506714e-02 3.808164969086647034e-02 -1.896119564771652222e-01 -1.518805623054504395e-01 3.568311035633087158e-01 -2.592799365520477295e-01 -5.988698452711105347e-02 7.666280120611190796e-02 4.601136967539787292e-02 3.172556161880493164e-01 1.923660039901733398e-01 -2.734476923942565918e-01 1.601150780916213989e-01 8.502466231584548950e-02 1.746622473001480103e-01
-7.739254273474216461e-03 1.139670982956886292e-01 2.449491769075393677e-01 9.796800464391708374e-02 5.424917489290237427e-02 1.106456518173217773e-01 -9.959325939416885376e-02 3.898554015904664993e-03 -1.712110787630081177e-01 2.010962925851345062e-02 -4.880151897668838501e-02 1.592324487864971161e-02 -2.351673394441604614e-01 -1.673789322376251221e-01 -1.277991235256195068e-01 -1.417573094367980957e-01 3.485011458396911621e-01 -1.201726794242858887e-01 2.156683802604675293e-01 1.696435920894145966e-02 -1.040590628981590271e-01 3.241623938083648682e-01 -3.459243774414062500e-01 3.035139143466949463e-01 2.601507902145385742e-01 -4.237670823931694031e-02 1.114990711212158203e-01 -7.049065083265304565e-02 -3.604656457901000977e-01 1.868696324527263641e-02 1.026094928383827209e-01 -4.535198956727981567e-02
-9.856687486171722412e-02 1.013356000185012817e-01 -1.009025946259498596e-01 -9.774642437696456909e-02 -3.376630693674087524e-02 2.464750707149505615e-01 4.741317033767700195e-02 5.899385735392570496e-02 -3.943342864513397217e-01 -2.519634962081909180e-01 -1.000196263194084167e-01 2.528741955757141113e-01 -1.337526887655258179e-01 -1.046770215034484863e-01 -5.249570310115814209e-02 1.759397983551025391e-01 1.877628862857818604e-01 1.073415204882621765e-01 -2.843289673328399658e-01 -1.339859813451766968e-01 5.990412458777427673e-02 5.009353160858154297e-01 1.388434916734695435e-01 -1.843511685729026794e-02 6.014785915613174438e-02 -8.345228433609008789e-02 5.878157541155815125e-02 2.815635800361633301e-01 -4.995908588171005249e-03 -1.044675521552562714e-02 -2.561409212648868561e-02 -1.528055220842361450e-01
7.131570577621459961e-02 -1.802691072225570679e-02 -7.405846565961837769e-02 -1.068598218262195587e-02 9.864295274019241333e-02 2.279863655567169189e-01 -2.584882676601409912e-01 -1.064824536442756653e-01 -3.827934563159942627e-01 -1.797728240489959717e-01 3.730651438236236572e-01 -1.953759342432022095e-01 -4.080930352210998535e-02 1.076904460787773132e-01 -1.126687675714492798e-01 -1.440165787935256958e-01 1.661459058523178101e-01 1.047877073287963867e-01 -2.572872042655944824e-01 -1.947724968194961548e-01 -1.480223983526229858e-01 2.976428866386413574e-01 -4.699186608195304871e-02 2.689826786518096924e-01 1.163980737328529358e-01 1.070688012987375259e-02 4.243296384811401367e-02 2.238873392343521118e-03 -2.133696228265762329e-01 2.190766483545303345e-01 -9.666959196329116821e-02 1.079183258116245270e-02
-1.563484519720077515e-01 1.775533109903335571e-01 1.117280572652816772e-01 2.606846690177917480e-01 -1.626987159252166748e-01 -1.201248168945312500e-01 -1.226230338215827942e-02 -4.153849929571151733e-02 -2.060633003711700439e-01 2.980031073093414307e-01 -6.489095743745565414e-03 1.002128124237060547e-01 -1.855443716049194336e-01 2.445068806409835815e-01 -7.253976911306381226e-02 9.823886677622795105e-03 2.361210994422435760e-02 6.820315122604370117e-02 4.899436235427856445e-02 -2.981164157390594482e-01 -1.451765745878219604e-01 3.451743423938751221e-01 -2.936166524887084961e-01 -1.418323838151991367e-03 -5.074282363057136536e-02 1.280121654272079468e-01 4.224380105733871460e-02 2.425867021083831787e-01 -3.808692097663879395e-01 1.999687962234020233e-02 4.278259351849555969e-02 1.734598428010940552e-01
-2.301186621189117432e-01 1.104386076331138611e-01 1.503193527460098267e-01 -1.003528237342834473e-01 2.845186293125152588e-01 1.286860555410385132e-01 1.563598364591598511e-01 -2.052713483572006226e-01 -1.787271797657012939e-01 -1.363451778888702393e-01 5.131123960018157959e-02 1.444423794746398926e-01 3.708759695291519165e-02 1.081267371773719788e-01 -8.507113158702850342e-02 2.424015998840332031e-01 -6.080910935997962952e-02 9.404362179338932037e-03 7.055314723402261734e-03 -1.794575154781341553e-02 -2.689815759658813477e-01 6.497464776039123535e-01 1.073930859565734863e-01 5.781879648566246033e-02 7.349693030118942261e-02 1.663732677698135376e-01 -9.633428603410720825e-02 -1.206328440457582474e-02 -9.061110019683837891e-02 1.095880568027496338e-01 -9.215824306011199951e-02 -1.474951393902301788e-02
5.220456793904304504e-02 1.527638733386993408e-01 -1.151809170842170715e-01 9.539540112018585205e-02 -2.286574989557266235e-02 2.585012018680572510e-01 1.380737721920013428e-01 -1.666935086250305176e-01 -3.483609855175018311e-01 -2.193907648324966431e-01 3.279450535774230957e-01 2.380243502557277679e-02 -1.751763224601745605e-01 9.213420003652572632e-02 7.609743624925613403e-04 -8.801778405904769897e-02 1.895187050104141235e-02 1.826382875442504883e-01 -1.137636154890060425e-01 -1.346193104982376099e-01 -3.020105361938476562e-01 1.983786225318908691e-01 -1.815539300441741943e-01 2.711771726608276367e-01 -6.581303477287292480e-02 2.344073355197906494e-01 6.065358594059944153e-02 -1.445676088333129883e-01 -1.084930673241615295e-01 1.879889518022537231e-01 -2.786425650119781494e-01 -4.894768819212913513e-02
-5.303287506103515625e-02 -6.187182292342185974e-02 -1.767499893903732300e-01 1.421844065189361572e-01 1.140290126204490662e-01 3.865042328834533691e-01 -2.811293005943298340e-01 1.326317340135574341e-01 -2.093224823474884033e-01 -1.483433879911899567e-02 -4.979430884122848511e-02 -2.541129291057586670e-02 -1.627003699541091919e-01 -3.339396091178059578e-03 -2.024784125387668610e-02 3.558521270751953125e-01 -1.616997718811035156e-01 -1.133470758795738220e-01 -1.171607896685600281e-01 1.583105325698852539e-01 -1.845526397228240967e-01 9.663749486207962036e-02 -1.142610311508178711e-01 -1.137581765651702881e-01 1.263348907232284546e-01 1.747735291719436646e-01 1.640406786464154720e-03 2.180235534906387329e-01 -3.399882614612579346e-01 2.241968512535095215e-01 1.065995451062917709e-02 2.738863825798034668e-01
-2.181682921946048737e-02 2.886576950550079346e-02 -2.736691534519195557e-01 1.232587397098541260e-01 8.863031119108200073e-02 3.741378337144851685e-02 -1.052156761288642883e-01 -6.894990801811218262e-02 -1.812096387147903442e-01 -1.653040796518325806e-01 2.242031097412109375e-01 -1.980764269828796387e-01 -2.161019947379827499e-03 2.852739766240119934e-02 -3.121873550117015839e-02 3.079092204570770264e-01 -2.892455458641052246e-02 1.005403921008110046e-01 -7.651357352733612061e-02 -1.412999778985977173e-01 -3.491099774837493896e-01 3.799685835838317871e-01 -6.575959920883178711e-02 9.732651710510253906e-02 3.175007104873657227e-01 -1.596649363636970520e-02 2.860862612724304199e-01 -1.016914173960685730e-01 -1.241860762238502502e-01 3.280463218688964844e-01 -3.446527570486068726e-02 -5.450306460261344910e-02
-5.112366005778312683e-02 -1.173185855150222778e-01 -6.847951561212539673e-02 1.938677877187728882e-01 -1.490934044122695923e-01 3.994655609130859375e-01 1.100128665566444397e-01 2.435446232557296753e-01 -3.543358743190765381e-01 1.907986700534820557e-01 -4.309559985995292664e-02 -4.438558220863342285e-02 -1.598673462867736816e-01 1.330748200416564941e-01 -1.348813623189926147e-01 2.754403054714202881e-01 2.249924391508102417e-01 -3.688260540366172791e-02 -2.512226104736328125e-01 -6.520395725965499878e-02 -2.240880019962787628e-02 2.322384119033813477e-01 -1.715386360883712769e-01 6.993342936038970947e-02 1.032702531665563583e-02 5.505848675966262817e-02 3.780198842287063599e-02 -1.242305245250463486e-02 -2.824832201004028320e-01 -8.455387502908706665e-02 -2.869367599487304688e-01 -5.402196198701858521e-02
-1.513456851243972778e-01 7.244598120450973511e-03 4.819421470165252686e-02 -2.892472967505455017e-02 5.175518244504928589e-02 3.037998378276824951e-01 5.899089202284812927e-02 3.542540594935417175e-02 -4.219088554382324219e-01 -2.681087851524353027e-01 5.420086160302162170e-02 2.283243387937545776e-01 4.685096070170402527e-02 -1.476376056671142578e-01 -2.918099761009216309e-01 1.680427044630050659e-01 1.184662953019142151e-01 -1.626868546009063721e-01 -1.211098209023475647e-01 9.968764334917068481e-02 1.683281362056732178e-01 4.611351788043975830e-01 1.384203881025314331e-01 1.155441906303167343e-02 1.252551563084125519e-02 -8.006416261196136475e-03 1.064003631472587585e-01 2.583235502243041992e-01 -2.624075300991535187e-02 -1.137691214680671692e-01 -2.543345093727111816e-02 1.179002448916435242e-01
5.786528065800666809e-02 1.048705056309700012e-01 -5.819662287831306458e-02 2.156358584761619568e-02 -4.694866016507148743e-02 2.540814578533172607e-01 -2.361877709627151489e-01 1.413352042436599731e-01 -1.835637688636779785e-01 7.953482866287231445e-02 5.083919689059257507e-02 3.074100799858570099e-02 -8.261436969041824341e-02 5.876213684678077698e-02 -3.313890993595123291e-01 2.538231611251831055e-01 -6.525711715221405029e-02 -1.041377112269401550e-01 -1.666894108057022095e-01 -5.784093216061592102e-02 -3.512166142463684082e-01 4.464914798736572266e-01 -8.195159584283828735e-02 1.792443394660949707e-01 1.721377372741699219e-01 1.524899750947952271e-01 -1.955926269292831421e-01 -1.211700141429901123e-01 -1.407916694879531860e-01 2.680059373378753662e-01 -2.612211741507053375e-02 7.255664467811584473e-02
-5.944081023335456848e-02 1.762387603521347046e-01 -1.477722525596618652e-01 1.273339688777923584e-01 1.679657995700836182e-01 5.104502290487289429e-02 -2.241577506065368652e-01 9.809814393520355225e-03 6.466370075941085815e-02 6.544995307922363281e-02 9.504675120115280151e-02 3.096592724323272705e-01 -1.946081966161727905e-01 5.814463645219802856e-02 -3.101555407047271729e-01 3.633393347263336182e-01 3.128061816096305847e-02 -5.132720619440078735e-02 1.136149838566780090e-01 -5.536348745226860046e-02 8.092017471790313721e-02 2.455799728631973267e-01 1.167232990264892578e-01 2.911599874496459961e-01 2.052478957921266556e-03 2.986487448215484619e-01 3.696126937866210938e-01 1.742228120565414429e-01 1.331185456365346909e-02 1.328451652079820633e-02 1.995225995779037476e-02 -1.469205319881439209e-01
4.765883833169937134e-02 -1.117851734161376953e-01 -1.322226375341415405e-01 1.064638122916221619e-01 2.317245006561279297e-01 2.335438877344131470e-01 -1.485758870840072632e-01 1.503994017839431763e-01 -9.319971501827239990e-02 -9.549380280077457428e-03 3.169540762901306152e-01 3.034208714962005615e-02 -1.450236141681671143e-01 9.316582232713699341e-02 -2.979848384857177734e-01 3.013995289802551270e-01 -1.849367320537567139e-01 6.911390274763107300e-02 -8.259558118879795074e-03 2.366590686142444611e-02 -3.203740715980529785e-01 3.432593643665313721e-01 8.382945507764816284e-02 1.089588850736618042e-01 1.936357468366622925e-01 4.681883752346038818e-02 1.489173471927642822e-01 3.127642571926116943e-01 9.189477562904357910e-02 1.760524213314056396e-01 -7.465485483407974243e-02 -1.748747378587722778e-02
-1.629489809274673462e-01 5.525074899196624756e-02 -9.425704926252365112e-02 2.126951068639755249e-01 -1.451129019260406494e-01 2.152253091335296631e-01 -1.814222782850265503e-01 -1.221273839473724365e-01 -1.470124870538711548e-01 -2.421146035194396973e-01 -2.561252005398273468e-02 -1.330286860466003418e-01 9.768692404031753540e-02 -2.212033979594707489e-02 9.895633161067962646e-02 3.273279070854187012e-01 8.427446335554122925e-02 8.099631965160369873e-02 1.168893948197364807e-01 -3.724381625652313232e-01 4.774372652173042297e-02 3.675372004508972168e-01 -3.910178318619728088e-02 3.328558802604675293e-01 1.060729250311851501e-01 -1.646630913019180298e-01 2.513314485549926758e-01 9.450475126504898071e-02 9.874843806028366089e-02 3.504310548305511475e-02 -1.510170698165893555e-01 -1.246569603681564331e-01
8.425629884004592896e-02 2.090318202972412109e-01 -1.901220530271530151e-01 1.834602057933807373e-01 -1.684478074312210083e-01 2.509886324405670166e-01 -1.150467768311500549e-01 -2.655167877674102783e-01 -2.636078894138336182e-01 4.292987287044525146e-02 3.213284611701965332e-01 5.963958799839019775e-02 3.185719624161720276e-02 6.227475032210350037e-02 -1.670928597450256348e-01 1.972081810235977173e-01 -2.131910175085067749e-01 9.468923509120941162e-02 -2.649886906147003174e-01 -5.054890736937522888e-02 -1.094796042889356613e-02 7.973872125148773193e-02 -7.130108028650283813e-02 2.146299332380294800e-01 4.884029924869537354e-02 2.360949069261550903e-01 3.116271495819091797e-01 -1.007331069558858871e-02 -1.531596928834915161e-01 -5.188057571649551392e-02 -1.164296865463256836e-01 -2.731108069419860840e-01
-2.036052569746971130e-02 1.493454128503799438e-01 -7.095158845186233521e-02 1.411828845739364624e-01 2.428195327520370483e-01 -1.687254607677459717e-01 -1.071095094084739685e-01 -1.747138500213623047e-01 -2.709662020206451416e-01 -9.716403484344482422e-02 3.470420539379119873e-01 3.506416827440261841e-02 -2.554644085466861725e-02 1.624461412429809570e-01 -3.050869405269622803e-01 9.081953763961791992e-02 1.962952762842178345e-01 -1.390406978316605091e-03 -1.968373060226440430e-01 9.917944669723510742e-02 7.738671451807022095e-02 3.134492933750152588e-01 -1.063051372766494751e-01 1.430567502975463867e-01 2.720806598663330078e-01 -2.045803517103195190e-01 1.462149173021316528e-01 1.602762490510940552e-01 -1.716934293508529663e-01 2.697090506553649902e-01 3.785952553153038025e-02 -1.628899201750755310e-02
-2.978396415710449219e-02 8.545314520597457886e-02 -1.037777811288833618e-01 1.158171296119689941e-01 1.750662177801132202e-01 1.784928590059280396e-01 -4.125836789608001709e-01 3.784102573990821838e-02 -6.768328696489334106e-02 -1.536637246608734131e-01 5.780436471104621887e-02 -9.134342521429061890e-02 -2.856766879558563232e-01 2.535622715950012207e-01 1.186855416744947433e-02 1.828762441873550415e-01 4.324207082390785217e-02 -8.493612706661224365e-02 1.849281787872314453e-01 -2.247007340192794800e-01 -2.818217501044273376e-02 2.154880464076995850e-01 5.947526916861534119e-02 2.766984701156616211e-01 -1.563985794782638550e-01 2.400701791048049927e-01 3.201319873332977295e-01 -1.900287270545959473e-01 -1.470294892787933350e-01 1.612436175346374512e-01 5.794045329093933105e-02 -1.460431516170501709e-01
-2.938643395900726318e-01 1.003446653485298157e-01 -3.062126040458679199e-01 -4.490493610501289368e-02 6.218005716800689697e-02 -5.475899670273065567e-03 -1.317992210388183594e-01 -3.479608595371246338e-01 -1.579870730638504028e-01 4.816871136426925659e-02 3.295940458774566650e-01 -3.286410123109817505e-02 -1.713438928127288818e-01 1.138628274202346802e-01 -1.361445784568786621e-01 1.485077589750289917e-01 -4.800724610686302185e-02 9.449233114719390869e-02 2.691707313060760498e-01 -8.354378491640090942e-02 -1.460739225149154663e-01 3.940984606742858887e-01 1.747872913256287575e-03 7.774060219526290894e-02 1.949591375887393951e-02 7.806543144397437572e-04 1.642349064350128174e-01 2.514084875583648682e-01 -6.696797162294387817e-02 1.889808475971221924e-01 2.226841170340776443e-03 -2.035065889358520508e-01
-2.078481018543243408e-01 -1.136456206440925598e-01 8.019594103097915649e-02 -1.345544755458831787e-01 2.595315873622894287e-01 -1.217616423964500427e-01 -2.593712322413921356e-02 -3.234283030033111572e-01 -1.191144809126853943e-01 -4.106477499008178711e-01 -7.247405499219894409e-02 9.945638477802276611e-03 -1.138915270566940308e-01 -6.363950669765472412e-02 -2.757963538169860840e-01 2.080871611833572388e-01 -2.148928642272949219e-01 6.215912103652954102e-02 -2.649429738521575928e-01 -1.050574481487274170e-01 2.479998469352722168e-01 2.094127684831619263e-01 -1.574783027172088623e-01 2.302053421735763550e-01 8.006310090422630310e-03 8.426211774349212646e-02 2.257747203111648560e-02 1.571613699197769165e-01 -1.516561359167098999e-01 1.762218177318572998e-01 7.707348465919494629e-02 -2.315768413245677948e-02
-1.371143609285354614e-01 3.966103792190551758e-01 -2.418423257768154144e-02 2.716734409332275391e-01 -2.469020709395408630e-02 1.248483583331108093e-01 1.138131693005561829e-01 -1.154406964778900146e-01 -2.173402160406112671e-01 9.716971963644027710e-02 1.868967711925506592e-01 -6.861658394336700439e-02 -1.219650804996490479e-01 -1.086651906371116638e-01 -3.958768248558044434e-01 3.737843334674835205e-01 -8.423501998186111450e-02 1.481523960828781128e-01 1.690408214926719666e-02 -1.230043247342109680e-01 -6.587883830070495605e-02 1.054457724094390869e-01 -5.378452315926551819e-02 2.251473069190979004e-01 3.086107969284057617e-02 1.166134402155876160e-01 1.816383898258209229e-01 2.045906037092208862e-01 -1.301978379487991333e-01 -1.528505235910415649e-01 -2.063584029674530029e-01 -4.236746951937675476e-02
1.376927793025970459e-01 -5.139532685279846191e-02 -6.862223893404006958e-02 -1.258901357650756836e-01 2.953785061836242676e-01 2.836084365844726562e-01 1.394292116165161133e-01 -2.785527706146240234e-01 -4.007552936673164368e-02 -5.990599840879440308e-02 -2.527076005935668945e-02 -1.584686487913131714e-01 -2.302153855562210083e-01 -9.722658991813659668e-02 -1.097253933548927307e-01 1.317155212163925171e-01 7.672735303640365601e-02 -1.841254234313964844e-01 -9.199687279760837555e-03 -9.228341281414031982e-02 2.681670784950256348e-01 2.229319512844085693e-01 -2.239673864096403122e-03 3.172032237052917480e-01 -1.698286980390548706e-01 3.468817770481109619e-01 1.967447549104690552e-01 1.045852228999137878e-01 -2.385946214199066162e-01 -2.524913288652896881e-03 -2.087242901325225830e-01 -2.002522908151149750e-02
-8.926264941692352295e-02 1.910543441772460938e-01 6.138601154088973999e-02 2.512131929397583008e-01 -2.039687037467956543e-01 4.274781793355941772e-02 -4.285876452922821045e-02 -1.027459576725959778e-01 -2.317248731851577759e-01 2.516011893749237061e-01 3.769896924495697021e-01 7.217196747660636902e-03 -3.859648853540420532e-02 1.136745736002922058e-01 -2.231643795967102051e-01 1.594481468200683594e-01 1.356350332498550415e-01 2.177515178918838501e-01 -7.692896295338869095e-03 -1.834809035062789917e-02 -1.150512695312500000e-01 6.980931013822555542e-02 -1.669900566339492798e-01 3.552601933479309082e-01 4.037103056907653809e-02 1.665427722036838531e-02 2.405886538326740265e-02 1.236081421375274658e-01 -4.376868009567260742e-01 1.787267774343490601e-01 -4.349836334586143494e-02 4.934646189212799072e-02
1.867750287055969238e-02 9.409180283546447754e-02 -1.312171220779418945e-01 -1.140239238739013672e-01 4.464633762836456299e-02 3.669567704200744629e-01 -4.244150593876838684e-02 -2.784897685050964355e-01 -4.333531260490417480e-01 -2.271458506584167480e-01 2.190397828817367554e-01 -2.147156745195388794e-01 -1.901261210441589355e-01 -1.088196411728858948e-01 -3.069222569465637207e-01 -1.357817053794860840e-01 2.055859714746475220e-01 -8.672893792390823364e-02 -4.067453369498252869e-02 -1.447045952081680298e-01 -2.575795054435729980e-01 9.429083764553070068e-02 -1.351298987865447998e-01 5.650686472654342651e-02 -4.613499715924263000e-02 1.526720225811004639e-01 6.741508096456527710e-02 4.831131082028150558e-03 -9.818184375762939453e-02 8.538071066141128540e-02 -1.822091192007064819e-01 -3.554948046803474426e-02
-2.353888303041458130e-01 3.238210976123809814e-01 5.054397881031036377e-02 1.885953918099403381e-02 2.239898219704627991e-02 1.088167503476142883e-01 1.042644456028938293e-01 -1.808913648128509521e-01 -1.113246232271194458e-01 -6.861454248428344727e-02 1.875694990158081055e-01 6.287059187889099121e-02 9.388911724090576172e-02 -6.926119327545166016e-03 6.218235939741134644e-02 5.266588926315307617e-01 -2.707169763743877411e-02 1.131320223212242126e-01 1.109759509563446045e-02 -1.225356906652450562e-01 -2.121029645204544067e-01 3.284739255905151367e-01 -3.906906768679618835e-02 9.271913766860961914e-02 1.357813365757465363e-02 1.576436758041381836e-01 1.314194649457931519e-01 -8.613683283329010010e-02 -3.164048790931701660e-01 7.087676227092742920e-02 2.367602437734603882e-01 -1.787655800580978394e-01
-1.523348540067672729e-01 -4.273526743054389954e-02 -9.366322308778762817e-03 1.504700481891632080e-01 2.526141107082366943e-01 1.301899999380111694e-01 -5.281298980116844177e-02 -1.364057660102844238e-01 1.834270060062408447e-01 -9.916994720697402954e-02 7.993447780609130859e-02 -2.163027226924896240e-02 -1.851460486650466919e-01 -4.724769294261932373e-02 -4.303313326090574265e-03 -7.930842041969299316e-02 -1.632414311170578003e-01 -2.374620586633682251e-01 1.238637045025825500e-01 -3.003487884998321533e-01 3.267257213592529297e-01 4.530074000358581543e-01 -5.115086957812309265e-02 2.554969191551208496e-01 8.679412305355072021e-02 1.304033845663070679e-01 1.314630508422851562e-01 1.431672126054763794e-01 -3.483888506889343262e-01 5.223037675023078918e-02 4.168837517499923706e-02 1.777517423033714294e-02
3.516336157917976379e-02 1.791271567344665527e-01 -1.678356342017650604e-02 6.526524573564529419e-02 -1.336090564727783203e-01 7.578273862600326538e-02 -1.266279518604278564e-01 3.408055007457733154e-02 -4.911787062883377075e-02 -1.119561865925788879e-01 -7.172237336635589600e-02 2.073200643062591553e-01 -4.133751988410949707e-02 3.104161657392978668e-02 -1.288582384586334229e-01 1.369962748140096664e-02 3.893807828426361084e-01 5.418591201305389404e-03 1.040044501423835754e-01 1.517549306154251099e-01 -7.338912785053253174e-02 3.679151535034179688e-01 -2.766992151737213135e-01 2.479387372732162476e-01 3.130404055118560791e-01 1.059336885809898376e-01 3.220582306385040283e-01 -2.321719750761985779e-02 -2.896232008934020996e-01 2.073498964309692383e-01 1.185320243239402771e-01 1.418775171041488647e-01
-1.701149344444274902e-01 -1.557411253452301025e-01 -8.282124996185302734e-02 -4.499142058193683624e-03 7.447096519172191620e-03 1.905793696641921997e-01 -2.871489152312278748e-02 1.504781991243362427e-01 -2.689922749996185303e-01 -1.274892240762710571e-01 1.441809386014938354e-01 -7.416234165430068970e-02 -3.326918184757232666e-01 2.590767443180084229e-01 -1.884431093931198120e-01 2.882033884525299072e-01 1.664907038211822510e-01 -2.217600792646408081e-01 -7.704193890094757080e-02 1.365810632705688477e-01 -2.525431811809539795e-01 2.772423028945922852e-01 -1.386729329824447632e-01 2.647774815559387207e-01 1.189982444047927856e-01 -5.217685922980308533e-02 -5.136714503169059753e-02 4.192994162440299988e-02 -1.858276426792144775e-01 -1.618775129318237305e-01 -8.939385414123535156e-02 -2.175646871328353882e-01
-7.989601790904998779e-02 2.268597036600112915e-01 -3.665305972099304199e-01 1.202379316091537476e-01 7.587761152535676956e-03 1.530100032687187195e-02 -2.369097620248794556e-01 -1.998542621731758118e-02 -8.012932538986206055e-02 -1.912223994731903076e-01 1.718203574419021606e-01 -1.758089810609817505e-01 -1.166859492659568787e-01 -1.564956754446029663e-01 -3.295203298330307007e-02 2.928901910781860352e-01 4.113897308707237244e-02 -1.458668559789657593e-01 -5.459484644234180450e-03 -1.594086438417434692e-01 -1.780415028333663940e-01 3.251891434192657471e-01 7.160071283578872681e-02 2.762538790702819824e-01 1.623950302600860596e-01 -1.143837347626686096e-01 2.737463414669036865e-01 -5.107680335640907288e-02 -1.245501935482025146e-01 1.805820018053054810e-01 2.245116978883743286e-01 -1.590837240219116211e-01
-8.577255904674530029e-02 7.633177191019058228e-02 6.739453971385955811e-02 -2.270559594035148621e-02 -2.305337786674499512e-02 9.471286088228225708e-02 3.277314826846122742e-02 1.637547649443149567e-02 -3.588947653770446777e-01 -1.293034851551055908e-01 2.520908415317535400e-01 4.277502000331878662e-01 -1.122389659285545349e-01 -2.174238562583923340e-01 -2.499018758535385132e-01 2.817487344145774841e-02 1.916594207286834717e-01 -7.241013646125793457e-02 -2.540256083011627197e-02 -1.477918177843093872e-01 3.041979111731052399e-02 4.606255292892456055e-01 7.740186899900436401e-02 1.279773656278848648e-02 3.047792315483093262e-01 -1.743409037590026855e-02 -1.638634689152240753e-02 5.511580407619476318e-02 -2.331790328025817871e-01 -8.377984911203384399e-02 -1.158785670995712280e-01 2.672293223440647125e-02
9.584642201662063599e-02 1.670773029327392578e-01 1.311793774366378784e-01 1.607708036899566650e-01 1.265748441219329834e-01 2.074575126171112061e-01 -2.699713110923767090e-01 1.858372986316680908e-02 -1.285025924444198608e-01 -4.397699981927871704e-02 -4.061408340930938721e-02 1.296126693487167358e-01 -1.145817115902900696e-01 -1.894721537828445435e-01 -1.042182222008705139e-01 3.245370984077453613e-01 -9.730430692434310913e-02 -1.148414686322212219e-01 -1.121557950973510742e-01 -3.749350830912590027e-02 2.788153651636093855e-04 1.468382030725479126e-01 -9.057430922985076904e-02 1.666049212217330933e-01 -6.700859218835830688e-02 5.190116763114929199e-01 2.636063396930694580e-01 1.787059381604194641e-02 -9.889227151870727539e-02 1.307505071163177490e-01 3.125795861706137657e-03 -3.474528193473815918e-01
-2.080169767141342163e-01 -1.817106306552886963e-01 -8.678541332483291626e-02 -6.166925653815269470e-02 -1.097274105995893478e-02 2.933065593242645264e-01 2.275381935760378838e-03 -5.130888521671295166e-02 -3.216439187526702881e-01 -2.163487374782562256e-01 2.386370450258255005e-01 9.036989510059356689e-02 -1.475365608930587769e-01 -3.639864549040794373e-02 1.589823048561811447e-03 1.771270632743835449e-01 1.223971918225288391e-01 6.894124299287796021e-02 -1.997903287410736084e-01 1.248729750514030457e-01 -1.133625879883766174e-01 3.319321870803833008e-01 3.233990967273712158e-01 2.256592363119125366e-01 2.506107389926910400e-01 2.491187900304794312e-01 1.548223011195659637e-02 1.125099435448646545e-01 -1.803107708692550659e-01 1.395926624536514282e-01 6.874785572290420532e-02 -7.397975772619247437e-02
1.738311350345611572e-01 1.584247350692749023e-01 -1.176635175943374634e-01 -6.863329559564590454e-02 2.189179956912994385e-01 2.873044088482856750e-02 -1.855558604001998901e-01 2.018777094781398773e-02 -4.043659865856170654e-01 -1.278813742101192474e-02 -1.758753657341003418e-01 2.479909211397171021e-01 -6.302834302186965942e-02 -2.051115334033966064e-01 -1.044776365160942078e-01 4.217624068260192871e-01 -8.066087216138839722e-02 -2.623627185821533203e-01 4.284304007887840271e-02 -1.266007274389266968e-01 1.209737360477447510e-02 3.984674513339996338e-01 -5.149090662598609924e-02 5.440952628850936890e-02 2.457129657268524170e-01 5.988182500004768372e-03 5.648967251181602478e-02 -9.727430343627929688e-02 -2.229394018650054932e-02 -1.345411241054534912e-01 -3.423200175166130066e-02 3.191199898719787598e-02
4.148650914430618286e-02 -2.296437919139862061e-01 -4.635793343186378479e-02 5.425618961453437805e-02 1.639641523361206055e-01 1.824970990419387817e-01 -3.835341706871986389e-02 -3.344921022653579712e-02 -3.683584630489349365e-01 1.866082847118377686e-01 4.689750447869300842e-02 -6.541609764099121094e-02 -4.771178588271141052e-02 5.113779008388519287e-02 -5.488222464919090271e-02 4.114524722099304199e-01 -7.623846083879470825e-02 -1.915201731026172638e-02 1.490981280803680420e-01 3.344580158591270447e-02 -1.300307214260101318e-01 1.352500915527343750e-01 -1.063551828265190125e-01 1.109690740704536438e-01 4.507297277450561523e-01 1.847638040781021118e-01 -1.334185749292373657e-01 1.344274431467056274e-01 -1.845658719539642334e-01 1.379378372803330421e-03 -2.653660774230957031e-01 2.397470176219940186e-01
3.665832336992025375e-03 -6.145478412508964539e-02 3.091137856245040894e-02 1.134950667619705200e-01 3.283213376998901367e-01 1.123223379254341125e-01 1.267957985401153564e-01 -3.737618029117584229e-01 -1.781140267848968506e-01 7.929479330778121948e-02 3.073314428329467773e-01 -8.348239958286285400e-02 -1.846165806055068970e-01 5.276415777188958600e-06 -1.021966859698295593e-01 1.834937930107116699e-01 1.578019410371780396e-01 -2.831544578075408936e-01 -2.181195467710494995e-01 -3.579290956258773804e-02 1.137345433235168457e-01 1.597960293292999268e-01 3.107765503227710724e-02 9.340235590934753418e-02 -3.407190367579460144e-02 6.815867871046066284e-02 3.551311492919921875e-01 3.541905805468559265e-02 -2.150118499994277954e-01 2.238050997257232666e-01 -2.097614407539367676e-01 -1.138515323400497437e-01
-3.681352734565734863e-02 3.413615003228187561e-02 -1.770137995481491089e-01 -1.401358395814895630e-01 2.770981192588806152e-02 2.880879044532775879e-01 -1.442999392747879028e-01 2.033303976058959961e-01 -2.572718858718872070e-01 8.973032981157302856e-02 6.974703073501586914e-02 1.450380682945251465e-01 -1.045102700591087341e-01 1.670305430889129639e-01 -2.507594823837280273e-01 2.078502029180526733e-01 9.385500103235244751e-02 -9.253196418285369873e-02 -1.874449551105499268e-01 9.760008752346038818e-02 -2.716724872589111328e-01 3.817360699176788330e-01 1.249425765126943588e-02 1.911693364381790161e-01 5.574233457446098328e-02 1.392332464456558228e-01 -1.557300984859466553e-01 -1.231473237276077271e-01 -3.339761495590209961e-01 1.687346398830413818e-01 2.960667572915554047e-02 1.856717169284820557e-01
-7.115780562162399292e-02 1.810075938701629639e-01 -1.555040199309587479e-02 9.344463050365447998e-02 3.874849900603294373e-02 2.431117892265319824e-01 -2.180346995592117310e-01 -3.617604374885559082e-01 -9.171862900257110596e-02 2.103935480117797852e-01 1.099847778677940369e-01 -8.867981843650341034e-03 -1.421004831790924072e-01 1.732290387153625488e-01 -7.561746984720230103e-02 1.125666499137878418e-01 2.398340106010437012e-01 -2.833023071289062500e-01 -2.477135360240936279e-01 1.358634382486343384e-01 1.010877117514610291e-01 1.893510818481445312e-01 -1.384390443563461304e-01 1.107880398631095886e-01 -1.172594279050827026e-01 2.406100779771804810e-01 2.206653654575347900e-01 9.864003211259841919e-02 -2.375116199254989624e-01 1.494037508964538574e-01 -1.937667727470397949e-01 1.982001364231109619e-01
-4.654505476355552673e-02 1.045821327716112137e-02 -2.539956755936145782e-02 2.688335180282592773e-01 -2.446490675210952759e-01 -3.821151331067085266e-02 -6.487263739109039307e-02 3.407362475991249084e-02 -1.694552898406982422e-01 -2.529152669012546539e-02 1.040615662932395935e-01 1.052896976470947266e-01 -3.126172721385955811e-01 5.205210670828819275e-02 2.245971113443374634e-01 3.726376295089721680e-01 3.722837269306182861e-01 1.892588734626770020e-01 -1.341194566339254379e-02 -1.690402030944824219e-01 6.673262268304824829e-02 1.531533002853393555e-01 1.383039541542530060e-02 7.640814036130905151e-02 2.354556135833263397e-02 3.567933142185211182e-01 2.800738513469696045e-01 2.243394255638122559e-01 -7.446376234292984009e-02 -7.262866944074630737e-03 1.171014904975891113e-01 -6.380269676446914673e-02
-1.295689493417739868e-01 -1.283379048109054565e-01 -2.730396986007690430e-01 -6.431019864976406097e-03 2.356402017176151276e-02 1.180446594953536987e-01 -8.222515881061553955e-02 -5.091663822531700134e-02 -1.200252473354339600e-01 1.797860860824584961e-01 8.628597855567932129e-02 7.337495684623718262e-02 -2.244221791625022888e-02 -1.721216887235641479e-01 6.681169848889112473e-03 4.268613457679748535e-02 9.530880488455295563e-03 1.864391267299652100e-01 7.111293822526931763e-02 -3.638748312368988991e-03 -1.316325664520263672e-01 4.030726552009582520e-01 -1.243403330445289612e-01 2.548511922359466553e-01 4.960575103759765625e-01 3.314220011234283447e-01 1.308095008134841919e-01 1.941951662302017212e-01 -1.660307496786117554e-01 5.351258814334869385e-02 -3.916474431753158569e-02 -1.841910779476165771e-01
1.043341159820556641e-01 -8.418349176645278931e-02 -1.355445664376020432e-02 2.503921464085578918e-02 1.134634166955947876e-01 -1.440221816301345825e-02 -2.791200764477252960e-02 1.180752664804458618e-01 -1.908741444349288940e-01 1.271370798349380493e-01 -6.172397732734680176e-02 -7.066664844751358032e-02 -3.929926753044128418e-01 9.143926203250885010e-02 -9.284006804227828979e-02 1.359847933053970337e-01 4.646813869476318359e-02 2.047486305236816406e-01 9.114668518304824829e-02 -1.504648625850677490e-01 -9.994301013648509979e-03 5.436809062957763672e-01 -1.934189051389694214e-01 1.684894412755966187e-01 -1.988501101732254028e-02 -2.155600637197494507e-01 3.214117586612701416e-01 -1.106052771210670471e-01 -1.755983829498291016e-01 1.942720264196395874e-01 -1.659393161535263062e-01 8.407599478960037231e-02
1.458193175494670868e-02 4.757913947105407715e-01 -8.068681508302688599e-02 1.952515542507171631e-01 -2.117004692554473877e-01 1.692278981208801270e-01 2.147179283201694489e-02 -1.663452982902526855e-01 -1.051715761423110962e-01 -6.985909491777420044e-02 2.903135716915130615e-01 1.797329187393188477e-01 -2.230754308402538300e-02 -1.617303043603897095e-01 -5.158848315477371216e-02 9.502545744180679321e-02 7.291625440120697021e-02 1.491719111800193787e-02 -1.797900535166263580e-02 -2.694550752639770508e-01 -2.000809460878372192e-01 2.019960880279541016e-01 -1.131905242800712585e-01 2.996745407581329346e-01 1.257119923830032349e-01 6.249151378870010376e-02 -6.758466362953186035e-02 2.229164689779281616e-01 -2.267548441886901855e-01 1.426312029361724854e-01 2.074718624353408813e-01 -7.498231530189514160e-02
-9.848647564649581909e-02 1.477870047092437744e-01 -4.008254501968622208e-03 2.931594550609588623e-01 -1.498444005846977234e-02 -1.238678991794586182e-01 -3.048406168818473816e-02 -2.342032082378864288e-02 -3.310872614383697510e-01 5.853915587067604065e-02 7.868967950344085693e-03 8.772693574428558350e-02 -3.358567953109741211e-01 2.565280497074127197e-01 1.258312016725540161e-01 2.057635188102722168e-01 1.471125632524490356e-01 1.492688208818435669e-01 1.793310791254043579e-02 -2.658323049545288086e-01 -8.009359985589981079e-02 1.300694346427917480e-01 -2.676606476306915283e-01 9.830807894468307495e-02 -2.253384888172149658e-02 2.654422223567962646e-01 2.651369571685791016e-01 3.597176074981689453e-01 -7.763095945119857788e-02 -4.392232000827789307e-02 4.624484106898307800e-02 8.698136359453201294e-02
1.713404804468154907e-02 7.111119478940963745e-02 -7.115045189857482910e-02 -1.281122770160436630e-02 -2.279644459486007690e-01 -3.805205598473548889e-02 -2.430184334516525269e-01 -1.058417260646820068e-01 -7.099410984665155411e-03 -7.206659764051437378e-02 4.089393094182014465e-02 1.452569067478179932e-01 -2.100010961294174194e-01 -4.129676520824432373e-02 -8.658160269260406494e-02 -7.176049053668975830e-02 1.495885401964187622e-01 -7.390296459197998047e-02 3.114464282989501953e-01 4.165187850594520569e-02 -9.035634994506835938e-02 5.153639316558837891e-01 -1.057828664779663086e-01 3.368758857250213623e-01 1.081204563379287720e-01 -5.362850800156593323e-02 2.386035174131393433e-01 1.513305585831403732e-02 -3.211706876754760742e-01 1.998469978570938110e-01 6.416615098714828491e-02 1.879737079143524170e-01
-8.245959132909774780e-02 1.409104019403457642e-01 -1.676041483879089355e-01 -7.203944772481918335e-02 -6.969717890024185181e-02 4.285440444946289062e-01 -4.511095955967903137e-02 -2.319183200597763062e-01 -4.158144816756248474e-02 -1.780963391065597534e-01 1.926406770944595337e-01 1.501882672309875488e-01 6.142904981970787048e-02 -1.733180582523345947e-01 3.278775513172149658e-02 9.639053046703338623e-02 8.418636769056320190e-02 2.481813281774520874e-01 -7.509633153676986694e-02 -8.097665756940841675e-02 -1.198987215757369995e-01 4.930659234523773193e-01 -1.546849459409713745e-01 1.245743036270141602e-01 1.863732337951660156e-01 2.234756648540496826e-01 1.055399328470230103e-01 1.559095531702041626e-01 9.257599711418151855e-02 -1.257303543388843536e-02 -2.255152463912963867e-01 3.032467514276504517e-02
6.038637459278106689e-02 5.053127408027648926e-01 -2.115816324949264526e-01 2.368109486997127533e-02 -1.026222631335258484e-01 5.239428579807281494e-02 3.857304900884628296e-02 -1.159788668155670166e-01 -1.811814755201339722e-01 -1.320820152759552002e-01 1.385515481233596802e-01 5.942408367991447449e-02 -1.563463509082794189e-01 7.515234500169754028e-02 -1.032712608575820923e-01 3.135630786418914795e-01 1.250681430101394653e-01 1.067579984664916992e-01 -4.552939534187316895e-02 -6.407679058611392975e-03 8.300760388374328613e-02 1.294488608837127686e-01 -1.759849935770034790e-01 4.338159561157226562e-01 -1.959413886070251465e-01 1.112517416477203369e-01 4.888968169689178467e-02 2.373100966215133667e-01 -1.525259464979171753e-01 -8.132703602313995361e-02 -2.095024883747100830e-01 1.331273466348648071e-02
7.386102527379989624e-02 -1.914838850498199463e-01 1.672013550996780396e-01 9.042326360940933228e-02 1.372466981410980225e-01 1.406328827142715454e-01 1.274263020604848862e-02 -1.753930300474166870e-01 1.060996428132057190e-01 -4.018557071685791016e-01 -2.601387351751327515e-02 2.164956480264663696e-01 -2.662395238876342773e-01 -1.164141818881034851e-01 -1.748984605073928833e-01 1.465282589197158813e-01 -7.863974571228027344e-02 5.571774672716856003e-04 -1.496613919734954834e-01 -2.464594691991806030e-01 -3.509475290775299072e-02 1.755865514278411865e-01 -2.961288988590240479e-01 -1.049730703234672546e-01 1.105868816375732422e-01 1.511041224002838135e-01 4.402576014399528503e-02 2.610725164413452148e-01 -3.237964212894439697e-01 6.568047404289245605e-02 7.277213037014007568e-02 2.360220253467559814e-01
-3.960833698511123657e-02 1.236272789537906647e-02 6.809151172637939453e-02 1.955041885375976562e-01 -7.909566909074783325e-02 3.601192962378263474e-03 4.128516837954521179e-02 2.310407534241676331e-02 1.316209137439727783e-01 1.602885425090789795e-01 1.106772422790527344e-01 2.535751834511756897e-02 -2.309351712465286255e-01 -5.143104493618011475e-02 -3.831360340118408203e-01 1.690248697996139526e-01 3.912332653999328613e-01 -2.077085524797439575e-02 7.506918907165527344e-02 1.749022156000137329e-01 4.829094745218753815e-03 2.708404064178466797e-01 -2.869972884654998779e-01 2.880706489086151123e-01 6.228519976139068604e-02 1.162806972861289978e-01 2.148967608809471130e-02 2.263108640909194946e-01 -3.630031049251556396e-01 1.225462481379508972e-01 1.005047559738159180e-01 -7.242017984390258789e-02
2.880046665668487549e-01 2.755357623100280762e-01 9.669554233551025391e-02 1.181871443986892700e-01 -8.843581378459930420e-02 1.281369030475616455e-01 1.142645776271820068e-01 -1.764931343495845795e-02 -2.738504707813262939e-01 1.458599790930747986e-02 9.229223430156707764e-02 4.640002548694610596e-02 -9.895787388086318970e-02 2.419007420539855957e-01 -5.578123405575752258e-02 2.060019969940185547e-01 8.747667819261550903e-02 2.011455893516540527e-01 -2.878149747848510742e-01 -3.901128470897674561e-02 2.753139473497867584e-02 3.531685471534729004e-01 -2.826220393180847168e-01 1.811726987361907959e-01 -8.286545425653457642e-02 2.616547346115112305e-01 4.832188785076141357e-02 -2.501303330063819885e-02 -3.059266805648803711e-01 -1.921563744544982910e-01 -2.928834035992622375e-02 -1.237661670893430710e-02
-1.765130311250686646e-01 1.103776171803474426e-01 -4.319503530859947205e-02 1.971638575196266174e-02 2.206884920597076416e-01 -3.901065513491630554e-02 -1.063753962516784668e-01 -1.700472831726074219e-01 -1.906047463417053223e-01 1.042177453637123108e-01 -8.928592503070831299e-02 2.885830998420715332e-01 -8.301803469657897949e-02 -1.090684682130813599e-01 -4.878051877021789551e-01 9.961518459022045135e-03 1.950398981571197510e-01 -1.146054565906524658e-01 2.700255252420902252e-02 -1.039523705840110779e-01 -1.552390009164810181e-01 1.546123921871185303e-01 -1.188732162117958069e-01 2.811375558376312256e-01 3.764292225241661072e-02 3.681711107492446899e-02 1.657199114561080933e-01 -2.863553166389465332e-01 -2.526564598083496094e-01 2.610012516379356384e-02 -2.965488433837890625e-01 -9.349283762276172638e-03
2.555978111922740936e-02 2.260989136993885040e-02 -1.762370914220809937e-01 6.597977131605148315e-02 -1.762510687112808228e-01 2.329660952091217041e-02 4.847849160432815552e-02 7.825440913438796997e-02 -1.208456754684448242e-01 5.442469567060470581e-02 -8.689244836568832397e-02 3.894925490021705627e-02 -1.660890728235244751e-01 -3.744226992130279541e-01 -1.497461050748825073e-01 -1.993914507329463959e-02 1.400339603424072266e-01 2.573723196983337402e-01 -3.863208591938018799e-01 -1.821281313896179199e-01 -5.786523688584566116e-03 4.037107825279235840e-01 -1.112469062209129333e-01 3.403842151165008545e-01 7.377555966377258301e-02 1.648863106966018677e-01 2.197045068896841258e-05 -2.795118652284145355e-02 -2.836194932460784912e-01 -6.655261665582656860e-02 -1.431125849485397339e-01 -8.848401904106140137e-02
-2.071376442909240723e-01 -5.047803521156311035e-01 4.095953330397605896e-02 2.167498022317886353e-01 9.811280667781829834e-02 9.226065129041671753e-02 -7.178114727139472961e-03 -1.393427252769470215e-01 4.353309050202369690e-03 -2.343132495880126953e-01 -1.151746213436126709e-01 6.683522462844848633e-02 -6.562624126672744751e-02 1.172504574060440063e-01 -2.676307260990142822e-01 1.342476755380630493e-01 -1.282933950424194336e-01 -3.979881107807159424e-02 -1.833530962467193604e-01 -3.441374599933624268e-01 3.233990818262100220e-02 1.881584674119949341e-01 -1.793852150440216064e-01 2.541551291942596436e-01 4.014844074845314026e-02 1.387318968772888184e-01 2.502445280551910400e-01 8.659828454256057739e-02 -1.854052990674972534e-01 7.129479944705963135e-02 -4.377358779311180115e-02 -1.584295387146994472e-04
1.403991580009460449e-01 -6.250223517417907715e-02 5.146498605608940125e-02 1.764624267816543579e-01 2.871633470058441162e-01 2.872672677040100098e-01 2.540659857913851738e-03 -7.728790491819381714e-02 -1.052351668477058411e-01 -1.299947053194046021e-01 5.465633794665336609e-02 -7.360142469406127930e-02 -1.365425586700439453e-01 1.058144047856330872e-01 2.391775138676166534e-02 2.794520854949951172e-01 2.019759640097618103e-02 -1.377841234207153320e-01 -1.134297177195549011e-01 -4.534634947776794434e-02 -6.589905824512243271e-03 3.488300442695617676e-01 -1.659808903932571411e-01 -2.499138563871383667e-02 3.861433565616607666e-01 2.758377194404602051e-01 5.065779760479927063e-02 3.095202445983886719e-01 1.427346318960189819e-01 -2.551412582397460938e-01 1.128476709127426147e-01 1.440941393375396729e-01
-1.789434254169464111e-01 2.029304206371307373e-01 2.383587062358856201e-01 2.180052697658538818e-01 -4.972644522786140442e-02 -5.266245082020759583e-02 -1.565343737602233887e-01 -3.289473950862884521e-01 -1.628391891717910767e-01 -1.111871823668479919e-01 -2.594329714775085449e-01 2.556770741939544678e-01 -1.825797110795974731e-01 -7.491745986044406891e-03 -8.714096248149871826e-02 2.757234275341033936e-01 1.991049051284790039e-01 1.832647323608398438e-01 -2.469008862972259521e-01 -2.425977289676666260e-01 -8.507464081048965454e-02 1.944423168897628784e-01 -1.590202450752258301e-01 9.140809625387191772e-02 1.526941955089569092e-01 7.966209203004837036e-02 4.048293456435203552e-02 1.355184167623519897e-01 -3.344208374619483948e-02 -9.720840305089950562e-02 -2.529211938381195068e-01 -2.133769681677222252e-03
2.260802239179611206e-01 2.601884603500366211e-01 -1.730833649635314941e-01 2.073582410812377930e-01 -1.590041257441043854e-02 3.606573939323425293e-01 -3.452048450708389282e-02 -3.046075403690338135e-01 -2.684831321239471436e-01 -2.290104776620864868e-01 6.308190524578094482e-02 1.101358532905578613e-01 -2.137928605079650879e-01 -3.290605917572975159e-02 3.720830008387565613e-02 -1.239130925387144089e-02 2.974757552146911621e-01 1.053054481744766235e-01 -5.010097101330757141e-02 -2.038028240203857422e-01 -2.135631293058395386e-01 6.631602346897125244e-02 -1.322280615568161011e-01 -1.164136454463005066e-01 -5.461479350924491882e-02 2.820731513202190399e-02 1.195439621806144714e-01 1.648964881896972656e-01 -3.306490480899810791e-01 -3.338159248232841492e-02 -4.911370202898979187e-02 -1.103560626506805420e-01
-1.393873826600611210e-03 1.608786433935165405e-01 -1.001800992526113987e-03 -3.368443623185157776e-02 1.513690948486328125e-01 3.622471988201141357e-01 -2.101767808198928833e-01 -1.712138056755065918e-01 -3.565289378166198730e-01 6.293402612209320068e-02 6.629807408899068832e-03 1.226218510419130325e-02 -3.425129354000091553e-01 -3.022489249706268311e-01 -1.839797012507915497e-02 1.414225399494171143e-01 -4.108432307839393616e-02 -1.060711964964866638e-01 -6.648056209087371826e-02 8.993927389383316040e-02 1.603839695453643799e-01 1.953845284879207611e-02 7.422703504562377930e-02 2.376310229301452637e-01 -2.140105813741683960e-01 1.600138247013092041e-01 2.957173995673656464e-02 -4.573043808341026306e-02 -4.293030798435211182e-01 -1.025079563260078430e-02 -5.705724656581878662e-02 -9.755501896142959595e-02
-5.174652114510536194e-02 3.587168157100677490e-01 -8.630213886499404907e-02 3.351615965366363525e-01 -2.077943831682205200e-01 -4.063697531819343567e-03 1.219418048858642578e-01 -7.873548567295074463e-02 -5.283635854721069336e-02 -9.388411045074462891e-02 1.686405390501022339e-01 6.505358964204788208e-02 1.135937198996543884e-01 1.090021058917045593e-01 -1.397726982831954956e-01 2.921136617660522461e-01 7.323913276195526123e-02 -9.332308173179626465e-02 -1.612829975783824921e-02 -3.146822750568389893e-01 -1.096343249082565308e-02 2.275219112634658813e-01 -1.763597130775451660e-01 3.584006726741790771e-01 2.832310795783996582e-01 1.060435324907302856e-01 1.740353647619485855e-03 1.396322399377822876e-01 -2.369761317968368530e-01 -9.010500460863113403e-02 1.001969203352928162e-01 2.429619058966636658e-02
1.091006323695182800e-01 1.288650184869766235e-01 -5.894990172237157822e-03 3.128108382225036621e-01 5.115230679512023926e-01 1.245143115520477295e-01 -2.769673168659210205e-01 -2.559971809387207031e-01 -1.454734057188034058e-01 4.441928118467330933e-02 1.285782754421234131e-01 1.452644318342208862e-01 -4.552361369132995605e-02 -1.977034658193588257e-01 -2.626879513263702393e-01 2.658167779445648193e-01 -7.350067049264907837e-02 -1.442923098802566528e-01 -4.697076976299285889e-02 -3.613269329071044922e-02 -1.159914433956146240e-01 1.380342990159988403e-01 2.906175889074802399e-02 1.876586526632308960e-01 1.926479339599609375e-01 -3.081174381077289581e-02 1.189876869320869446e-01 7.915005832910537720e-02 2.906647510826587677e-02 4.437924176454544067e-02 -2.300981432199478149e-01 7.815871387720108032e-03
1.342404782772064209e-01 3.358923643827438354e-02 4.025496542453765869e-02 1.262212395668029785e-01 -8.652848005294799805e-02 2.371431589126586914e-01 1.342794597148895264e-01 -1.598110496997833252e-01 6.259615998715162277e-03 1.199408173561096191e-01 3.422704339027404785e-01 2.005874179303646088e-02 -4.739568382501602173e-02 1.328336913138628006e-02 2.760871052742004395e-01 4.044370353221893311e-01 1.081466674804687500e-01 9.484006464481353760e-02 5.329074338078498840e-02 9.062328934669494629e-02 -1.032300144433975220e-01 4.229007959365844727e-01 -1.038407385349273682e-01 1.198681965470314026e-01 -6.293685734272003174e-02 3.183636441826820374e-02 1.762492656707763672e-01 1.132115796208381653e-01 -4.102142453193664551e-01 -9.760907292366027832e-02 -3.626799583435058594e-02 8.626821637153625488e-02
1.471217423677444458e-01 -1.340614706277847290e-01 -7.618330884724855423e-03 -1.494356524199247360e-02 2.022884935140609741e-01 1.634572595357894897e-01 1.309770345687866211e-01 -4.354963302612304688e-01 -1.505172103643417358e-01 -5.523767322301864624e-02 9.138428419828414917e-02 1.570135951042175293e-01 -1.381812691688537598e-01 -1.594060957431793213e-01 -1.480032801628112793e-01 1.711839288473129272e-01 -4.877226799726486206e-02 -2.747512459754943848e-01 -2.182109802961349487e-01 -1.999124884605407715e-01 -1.009289268404245377e-02 3.007577061653137207e-01 1.667272448539733887e-01 1.042545437812805176e-01 -1.140941083431243896e-01 1.431076079607009888e-01 2.851708531379699707e-01 1.221820861101150513e-01 -2.167069464921951294e-01 2.398473322391510010e-01 1.035953592509031296e-02 -4.701173678040504456e-02
-7.282461225986480713e-02 -3.017590753734111786e-02 9.732443839311599731e-03 2.174772173166275024e-01 1.246845573186874390e-01 7.883957028388977051e-02 7.483520358800888062e-02 -2.353423088788986206e-01 -1.760003417730331421e-01 4.158414155244827271e-02 1.334013789892196655e-01 1.108384924009442329e-03 3.213618695735931396e-02 -1.246090084314346313e-01 -3.181639015674591064e-01 3.071479871869087219e-02 3.164179325103759766e-01 1.079455912113189697e-01 -1.895824261009693146e-02 -1.068493351340293884e-01 -9.321591258049011230e-02 3.237049579620361328e-01 -3.183532953262329102e-01 2.517538070678710938e-01 -1.150887906551361084e-01 1.539121032692492008e-03 -7.961609959602355957e-02 2.520814239978790283e-01 -2.343981117010116577e-01 -2.004963755607604980e-01 3.362773358821868896e-01 -3.613327443599700928e-02
-8.620084077119827271e-02 9.803718328475952148e-02 -2.295179963111877441e-01 4.048354551196098328e-02 2.812913954257965088e-01 -1.084051132202148438e-01 5.693756788969039917e-02 -1.949786245822906494e-01 -2.094969749450683594e-01 -8.364858478307723999e-02 3.040609359741210938e-01 -7.370537519454956055e-02 -6.775071471929550171e-02 1.954160183668136597e-01 -2.116968035697937012e-01 2.968237400054931641e-01 1.305444687604904175e-01 6.808584183454513550e-02 -1.585184186697006226e-01 1.306272298097610474e-01 1.595693230628967285e-01 3.184753060340881348e-01 1.086103380657732487e-03 3.017092347145080566e-01 1.691814661026000977e-01 -1.657730191946029663e-01 6.157696619629859924e-02 1.344891637563705444e-01 -1.827521920204162598e-01 2.445208728313446045e-01 -1.035938598215579987e-02 -1.377345174551010132e-01
4.024600237607955933e-02 -1.357232481241226196e-01 -2.447948753833770752e-01 -5.155685916543006897e-02 -2.265587449073791504e-01 3.841691613197326660e-01 -5.609696730971336365e-02 7.230123132467269897e-02 -3.587496876716613770e-01 -2.152120023965835571e-01 1.771308779716491699e-01 2.838980555534362793e-01 -1.020405218005180359e-01 1.637045666575431824e-02 -1.305972319096326828e-02 3.079314827919006348e-01 1.282671838998794556e-01 1.016465350985527039e-01 -2.406582832336425781e-01 -1.538345515727996826e-01 -2.366519905626773834e-02 8.301818370819091797e-02 5.660203099250793457e-02 3.338016569614410400e-01 -1.092114150524139404e-01 1.160856485366821289e-01 -3.820826858282089233e-02 1.930197328329086304e-01 -8.619534969329833984e-02 -8.516571670770645142e-02 2.696186862885951996e-02 8.630984276533126831e-02
-1.846553385257720947e-01 2.092717438936233521e-01 4.449540376663208008e-02 2.189298123121261597e-01 -1.321500390768051147e-01 2.118307948112487793e-01 1.763832941651344299e-02 -2.260134667158126831e-01 -2.005409449338912964e-01 1.436192989349365234e-01 1.303148716688156128e-01 1.339949071407318115e-01 -1.481360755860805511e-02 -1.329785883426666260e-01 -7.083249837160110474e-02 1.197290048003196716e-01 -2.483372986316680908e-01 1.870292052626609802e-02 1.571973860263824463e-01 -4.736633598804473877e-02 -6.049929186701774597e-02 2.153572589159011841e-01 -7.550451904535293579e-02 1.991829425096511841e-01 4.362072795629501343e-02 -3.216087818145751953e-02 3.289591968059539795e-01 -5.179103463888168335e-02 -5.958386883139610291e-02 4.643296599388122559e-01 -1.975920945405960083e-01 2.627085447311401367e-01
4.687827080488204956e-02 2.074034810066223145e-01 -6.784407794475555420e-02 -2.682861499488353729e-02 -1.638827472925186157e-01 1.659683436155319214e-01 -1.560281366109848022e-01 -3.265357017517089844e-01 -7.459205389022827148e-02 2.131270915269851685e-01 9.455820918083190918e-02 4.241772741079330444e-02 -2.257708162069320679e-01 -1.533757001161575317e-01 -1.395128369331359863e-01 2.583780884742736816e-01 2.294092774391174316e-01 -6.852739304304122925e-02 -1.779700219631195068e-01 -4.938131570816040039e-02 1.798715591430664062e-01 2.215683162212371826e-01 -1.653971225023269653e-01 7.417457550764083862e-02 -4.088238812983036041e-03 2.725220620632171631e-01 3.552383184432983398e-01 -2.488950639963150024e-01 -1.884292960166931152e-01 9.538777172565460205e-03 1.051670834422111511e-01 1.637599766254425049e-01
1.590027809143066406e-01 1.173683628439903259e-01 6.314928829669952393e-02 7.565499842166900635e-02 8.209591731429100037e-03 6.775588542222976685e-02 -8.870516717433929443e-02 -1.815881431102752686e-01 -1.853260695934295654e-01 1.941856369376182556e-02 2.794870138168334961e-01 -1.431909650564193726e-01 -2.390047013759613037e-01 -1.160689815878868103e-02 -1.095472499728202820e-01 1.036302670836448669e-01 -1.658626794815063477e-01 3.623739480972290039e-01 -7.577122002840042114e-02 -2.915543317794799805e-01 -2.468269504606723785e-02 3.205889165401458740e-01 -1.198420971632003784e-01 2.776951193809509277e-01 1.582718640565872192e-01 2.158599346876144409e-01 -8.900655061006546021e-02 3.565005362033843994e-01 -7.233864068984985352e-02 -1.846727281808853149e-01 4.259522631764411926e-02 -1.215689722448587418e-02
-8.053097873926162720e-02 1.538479626178741455e-01 2.322171777486801147e-01 2.312946021556854248e-01 1.086368560791015625e-01 1.250256896018981934e-01 9.060677140951156616e-02 -1.736066192388534546e-01 -3.527310788631439209e-01 -2.210960835218429565e-01 -2.009789831936359406e-02 3.395086526870727539e-02 1.186885125935077667e-02 1.260155346244573593e-02 -3.172541558742523193e-01 1.581631898880004883e-01 2.076806724071502686e-01 1.350094974040985107e-01 -3.900939971208572388e-02 -1.908497065305709839e-01 -3.520006239414215088e-01 1.222380697727203369e-01 -1.656104624271392822e-01 1.255582273006439209e-01 -5.336749926209449768e-02 1.193449459969997406e-02 1.603371649980545044e-01 -7.827867567539215088e-02 -1.905387490987777710e-01 -3.095978312194347382e-02 -2.850896716117858887e-01 2.472013831138610840e-01
-2.819758839905261993e-02 -8.699686080217361450e-02 -3.347187936305999756e-01 -1.385451257228851318e-01 -5.987071245908737183e-02 1.655341684818267822e-01 -9.911391139030456543e-02 -2.103745043277740479e-01 -1.172370389103889465e-01 -4.527251049876213074e-02 4.442662373185157776e-02 -5.113017931580543518e-02 3.381552547216415405e-02 1.567797064781188965e-01 5.497067794203758240e-02 4.085063040256500244e-01 -1.865579634904861450e-01 1.650113910436630249e-01 3.148779273033142090e-02 -8.319730311632156372e-02 -2.342476397752761841e-01 4.539957642555236816e-01 1.821658462285995483e-01 -3.637695685029029846e-03 4.876473173499107361e-02 1.272389739751815796e-01 8.549699932336807251e-02 1.814099587500095367e-02 -3.796240389347076416e-01 1.324022263288497925e-01 -8.574183285236358643e-02 1.657783519476652145e-03
-2.954032719135284424e-01 -2.856459021568298340e-01 6.079682148993015289e-03 -6.507819145917892456e-02 2.268273085355758667e-01 1.811359077692031860e-01 1.832489371299743652e-01 -2.649607956409454346e-01 -3.227765113115310669e-02 -2.895746529102325439e-01 -5.611173808574676514e-02 5.104484409093856812e-02 -3.693056702613830566e-01 1.752966195344924927e-01 -9.273578971624374390e-02 2.153746932744979858e-01 -1.362221837043762207e-01 -4.600326716899871826e-02 -1.001420319080352783e-01 -2.745619416236877441e-01 7.388064172118902206e-03 2.343837916851043701e-01 -2.768698632717132568e-01 5.969749018549919128e-02 5.565839633345603943e-02 3.312663361430168152e-02 9.022255241870880127e-02 1.130007132887840271e-01 -1.694581955671310425e-01 1.484401375055313110e-01 3.446252644062042236e-02 8.795099705457687378e-02
6.345063447952270508e-02 1.460864096879959106e-01 -6.284436210989952087e-03 2.259530425071716309e-01 1.093762889504432678e-01 2.209399938583374023e-01 1.820620447397232056e-01 -3.273047208786010742e-01 -2.156693786382675171e-01 6.155054550617933273e-03 6.450540572404861450e-02 -8.888526819646358490e-03 -2.013107836246490479e-01 1.688310056924819946e-01 -2.239000648260116577e-01 -2.746044658124446869e-03 3.713531792163848877e-01 1.379751265048980713e-01 2.401788979768753052e-01 -5.202686786651611328e-02 1.689901798963546753e-01 1.282648295164108276e-01 -6.818774342536926270e-02 1.756091862916946411e-01 3.874684870243072510e-02 2.960553765296936035e-01 -4.712177813053131104e-02 5.750110838562250137e-03 -3.328284323215484619e-01 -9.032223373651504517e-02 1.934575140476226807e-01 8.326432853937149048e-02
-1.352486480027437210e-02 2.021460607647895813e-02 -6.263857334852218628e-02 3.984441757202148438e-01 -1.151727661490440369e-01 3.686175942420959473e-01 8.151561766862869263e-02 -1.297500133514404297e-01 -4.325104504823684692e-02 1.115397363901138306e-01 1.070207357406616211e-02 1.858200132846832275e-02 3.244099020957946777e-02 -1.445362567901611328e-01 -3.508197069168090820e-01 1.478890925645828247e-01 -1.831865906715393066e-01 4.012564197182655334e-03 3.197753801941871643e-02 -2.542397677898406982e-01 -1.569847911596298218e-01 2.821104824542999268e-01 3.277454152703285217e-02 8.662024885416030884e-02 4.576830938458442688e-02 1.160733476281166077e-01 3.937780261039733887e-01 -2.698052302002906799e-02 -1.292603462934494019e-01 -4.443249851465225220e-02 -1.986885517835617065e-01 -2.022000253200531006e-01
5.936228483915328979e-02 1.576831638813018799e-01 -3.412964520975947380e-03 1.045458465814590454e-01 -1.491337567567825317e-01 1.343220323324203491e-01 -1.891426146030426025e-01 -1.890611089766025543e-02 -1.050986573100090027e-01 -1.638272255659103394e-01 -3.226253762841224670e-02 -9.339444339275360107e-02 -1.715635359287261963e-01 6.509181857109069824e-02 -1.228008195757865906e-01 3.797965943813323975e-01 2.095477730035781860e-01 2.275288254022598267e-01 1.613734662532806396e-01 2.029936201870441437e-02 -4.706791415810585022e-02 3.048350811004638672e-01 -1.228025481104850769e-01 2.025322169065475464e-01 2.040585279464721680e-01 -2.240960299968719482e-01 -3.154597803950309753e-02 2.227100543677806854e-02 -3.236024081707000732e-01 4.060764014720916748e-01 2.439820207655429840e-02 8.170307427644729614e-02
6.825347989797592163e-02 1.154414117336273193e-01 1.253265589475631714e-01 8.907409757375717163e-02 8.644132316112518311e-02 2.322932034730911255e-01 2.240354716777801514e-01 -1.210078597068786621e-01 -5.195453763008117676e-01 -6.867454200983047485e-02 3.181935846805572510e-02 2.345479130744934082e-01 -2.456600666046142578e-01 2.639887034893035889e-01 2.671925164759159088e-02 2.189143300056457520e-01 4.935920611023902893e-02 1.976934224367141724e-01 5.988638475537300110e-02 6.202277541160583496e-02 2.178251296281814575e-01 2.061650902032852173e-01 -1.096460670232772827e-01 -2.392495982348918915e-02 -1.068438887596130371e-01 3.003856241703033447e-01 3.982475399971008301e-02 4.227554425597190857e-02 -1.479479670524597168e-01 1.159987375140190125e-01 1.640570163726806641e-01 -6.311500072479248047e-02
-8.216115087270736694e-02 3.070306479930877686e-01 8.331352472305297852e-02 1.895644068717956543e-01 1.014900058507919312e-01 2.557579874992370605e-01 1.272402107715606689e-01 1.062400359660387039e-02 -3.145772516727447510e-01 2.154296934604644775e-01 -2.666043937206268311e-01 3.539909375831484795e-03 -2.373430579900741577e-01 3.900028765201568604e-02 -1.498708724975585938e-01 3.216759860515594482e-01 2.244861982762813568e-02 -2.127476930618286133e-01 9.788211435079574585e-02 -2.435468584299087524e-01 -6.409917771816253662e-02 1.732807606458663940e-01 -1.090506240725517273e-01 -1.157669425010681152e-01 2.389677315950393677e-01 1.931027770042419434e-01 1.439837664365768433e-01 4.977621138095855713e-02 -1.378427147865295410e-01 -1.205210760235786438e-01 -1.672526299953460693e-01 -1.031937003135681152e-01
-1.160160228610038757e-01 1.831938028335571289e-01 -5.387637391686439514e-02 1.603641659021377563e-01 -4.483402147889137268e-02 2.227082103490829468e-01 2.024651318788528442e-01 -3.262979090213775635e-01 -2.547081708908081055e-01 1.241323649883270264e-01 -7.544928789138793945e-02 1.260466575622558594e-01 -1.167124658823013306e-01 1.185124367475509644e-01 8.982947096228599548e-03 -2.037494070827960968e-02 1.477801501750946045e-01 1.145576313138008118e-02 2.105101644992828369e-01 1.143543329089879990e-02 7.105983048677444458e-02 4.357550740242004395e-01 -8.339925110340118408e-02 1.076907217502593994e-01 -5.067896097898483276e-02 3.397547304630279541e-01 -9.959382563829421997e-02 -9.529840946197509766e-02 -3.913773000240325928e-01 7.001538760960102081e-03 -5.541027337312698364e-02 1.485370993614196777e-01
8.742208778858184814e-02 2.143273353576660156e-01 8.197549730539321899e-02 8.335986733436584473e-02 -2.459244281053543091e-01 4.081131517887115479e-02 -2.475707381963729858e-01 -2.236754894256591797e-01 -9.626021981239318848e-02 -2.886064909398555756e-02 7.093566656112670898e-02 1.445741951465606689e-01 -6.226517260074615479e-02 1.062257438898086548e-01 -2.661044299602508545e-01 3.092067874968051910e-02 2.760677933692932129e-01 -4.632737115025520325e-02 1.058547049760818481e-01 4.007060546427965164e-03 -1.193901225924491882e-01 4.221056103706359863e-01 -3.351154327392578125e-01 1.310373395681381226e-01 2.633355855941772461e-01 7.974241673946380615e-02 1.711320728063583374e-01 -4.972911626100540161e-02 -2.081628441810607910e-01 2.107923477888107300e-01 1.720896512269973755e-01 9.151948324870318174e-05
-1.976995915174484253e-01 9.747518599033355713e-02 -1.518575400114059448e-01 4.186159074306488037e-01 -1.197591125965118408e-01 1.484562456607818604e-01 6.280182860791683197e-03 7.938330993056297302e-03 -1.621750891208648682e-01 -2.208109945058822632e-01 -3.175088670104742050e-03 -1.826226860284805298e-01 1.443713754415512085e-01 1.064112037420272827e-01 -1.836615204811096191e-01 2.592089176177978516e-01 7.637282460927963257e-02 8.570957183837890625e-02 1.670713573694229126e-01 -3.428168296813964844e-01 -1.539000775665044785e-02 3.152467012405395508e-01 1.516503188759088516e-02 2.026389539241790771e-01 1.368321478366851807e-01 -4.963547363877296448e-02 2.841467559337615967e-01 1.461073476821184158e-02 -1.869699507951736450e-01 1.043715476989746094e-01 -7.633858174085617065e-02 1.475787460803985596e-01
1.144697368144989014e-01 1.709152013063430786e-01 -4.639916867017745972e-02 1.388746351003646851e-01 1.816996932029724121e-02 1.259691864252090454e-01 -1.211480647325515747e-01 3.677808120846748352e-02 -2.165193855762481689e-01 1.440790146589279175e-01 1.649281084537506104e-01 -1.250817477703094482e-01 -2.349054217338562012e-01 1.843349188566207886e-01 -2.265644520521163940e-01 4.881000518798828125e-01 9.904979914426803589e-02 -1.666698157787322998e-01 3.307425975799560547e-02 3.560017421841621399e-02 -3.652936592698097229e-02 1.898729652166366577e-01 -3.162365853786468506e-01 -1.554152518510818481e-01 3.796546757221221924e-01 9.067610651254653931e-02 4.074491932988166809e-02 -1.022766381502151489e-01 -1.248173564672470093e-01 -1.509897708892822266e-01 -8.173833787441253662e-02 -6.134403869509696960e-02
-1.432132720947265625e-01 1.313134580850601196e-01 9.616310149431228638e-02 4.005203396081924438e-02 9.273857623338699341e-02 3.821485489606857300e-02 4.419820383191108704e-02 -2.131353616714477539e-01 -4.296827614307403564e-01 1.447692699730396271e-02 8.094520121812820435e-02 2.411991059780120850e-01 -3.642802312970161438e-02 8.029804378747940063e-02 4.470386356115341187e-02 2.911768257617950439e-01 -7.520812749862670898e-02 7.345654536038637161e-03 -1.034398004412651062e-01 -6.661424040794372559e-02 3.793833851814270020e-01 1.390607189387083054e-02 -3.625320196151733398e-01 2.089154124259948730e-01 -6.915607303380966187e-02 3.500767052173614502e-01 2.070182263851165771e-01 7.515104115009307861e-02 -1.523234099149703979e-01 -5.909071490168571472e-02 -8.418333530426025391e-02 -1.272351481020450592e-02
1.213324442505836487e-01 -8.518245071172714233e-03 3.728997334837913513e-02 2.349422276020050049e-01 1.369210984557867050e-02 -4.593314602971076965e-02 -1.709402799606323242e-01 1.934212744235992432e-01 -5.915821716189384460e-02 3.351241350173950195e-02 -8.782657980918884277e-02 -9.064399637281894684e-03 -1.200145035982131958e-01 -7.894028723239898682e-02 -5.243762582540512085e-02 3.062005937099456787e-01 9.091340005397796631e-02 1.588731706142425537e-01 1.460822969675064087e-01 -9.444145858287811279e-02 1.238530948758125305e-01 3.603668808937072754e-01 -1.390224546194076538e-01 2.186785638332366943e-01 -3.338444977998733521e-02 -1.183539628982543945e-01 3.708004951477050781e-01 -7.085700053721666336e-03 -2.865566313266754150e-01 4.245074391365051270e-01 -1.943060308694839478e-01 -3.560429438948631287e-02
-8.365380018949508667e-02 6.504523754119873047e-02 -1.426594555377960205e-01 1.144276186823844910e-01 2.243457734584808350e-01 1.191161647439002991e-01 -2.487653791904449463e-01 3.820243524387478828e-03 -1.078668162226676941e-01 1.591905057430267334e-01 -2.528589591383934021e-02 2.432644963264465332e-01 -2.478422969579696655e-01 1.115180477499961853e-01 -2.562334239482879639e-01 2.869675159454345703e-01 -1.746722757816314697e-01 8.154334127902984619e-02 -1.866663061082363129e-02 5.181038007140159607e-02 1.254137903451919556e-01 5.111668258905410767e-02 1.356924176216125488e-01 2.992253005504608154e-01 1.217355951666831970e-02 3.723669350147247314e-01 3.265067934989929199e-01 1.093933880329132080e-01 -1.402558833360671997e-01 2.127134501934051514e-01 2.678795345127582550e-02 -1.440417468547821045e-01
6.180435884743928909e-03 -3.841740787029266357e-01 -7.654957473278045654e-02 7.787430286407470703e-02 2.606112062931060791e-01 3.039245307445526123e-01 -1.498792618513107300e-01 -2.677229642868041992e-01 -2.256641909480094910e-02 -3.765208125114440918e-01 -9.794357419013977051e-02 -8.859484642744064331e-02 -1.799274235963821411e-01 4.531502723693847656e-02 -2.827981486916542053e-02 7.850848138332366943e-02 -2.887121215462684631e-02 -2.201839238405227661e-01 -2.262444235384464264e-02 -2.847047448158264160e-01 -1.855435408651828766e-02 1.254219114780426025e-01 -9.485856443643569946e-02 2.664957642555236816e-01 3.968761488795280457e-02 9.204130619764328003e-02 2.791464328765869141e-01 1.362775713205337524e-01 -1.682517528533935547e-01 1.019404381513595581e-01 4.651253297924995422e-02 1.026116907596588135e-01
9.972178190946578979e-02 3.325004577636718750e-01 -3.156698942184448242e-01 2.663160264492034912e-01 -8.119019865989685059e-02 7.584632188081741333e-02 -1.203776821494102478e-01 -1.299355775117874146e-01 -2.051683068275451660e-01 -2.290156483650207520e-01 -2.011966854333877563e-01 3.117078542709350586e-01 -1.211702376604080200e-01 7.921460270881652832e-02 -1.804935932159423828e-02 -1.565631330013275146e-01 2.134581096470355988e-02 -1.976973861455917358e-01 1.105127856135368347e-01 -2.905393242835998535e-01 1.479282826185226440e-01 2.581155002117156982e-01 -7.671503722667694092e-02 2.064010500907897949e-02 2.225206606090068817e-02 6.318925321102142334e-02 -1.959105581045150757e-02 2.622491121292114258e-01 -1.990192085504531860e-01 1.611214727163314819e-01 1.182779762893915176e-02 -1.299643516540527344e-01
-1.136382594704627991e-01 2.270053327083587646e-01 -3.539731502532958984e-01 1.926329545676708221e-02 3.068141937255859375e-01 -1.269084364175796509e-01 1.209777779877185822e-03 -2.282610386610031128e-01 -1.781419515609741211e-01 -1.806834787130355835e-01 3.627119660377502441e-01 -8.566230535507202148e-02 -1.439708620309829712e-01 1.203835681080818176e-01 -9.647945314645767212e-02 3.215706050395965576e-01 7.809759676456451416e-02 3.200654638931155205e-03 5.855736136436462402e-02 -2.125241309404373169e-01 1.083747968077659607e-01 1.852201521396636963e-01 5.623815581202507019e-02 5.161079391837120056e-02 8.731754124164581299e-02 -9.282335638999938965e-02 9.100612252950668335e-03 1.930924057960510254e-01 -2.541513144969940186e-01 2.040332406759262085e-01 -1.194029748439788818e-01 1.251253485679626465e-01
6.482723355293273926e-02 1.837967485189437866e-01 5.011352151632308960e-02 3.232131898403167725e-01 -6.980101019144058228e-02 3.400691747665405273e-01 -1.830082684755325317e-01 -2.701980806887149811e-02 -1.270465403795242310e-01 1.579948700964450836e-02 8.430354297161102295e-02 8.608961105346679688e-02 -1.352314651012420654e-01 -3.223869204521179199e-01 -1.806299239397048950e-01 2.908349335193634033e-01 -2.936003804206848145e-01 1.174719184637069702e-01 -1.137454286217689514e-01 -8.630990236997604370e-02 1.710030436515808105e-01 1.982282549142837524e-01 -8.399353921413421631e-02 2.768041938543319702e-02 2.345388196408748627e-02 -2.989862672984600067e-02 1.834539026021957397e-01 -9.390259534120559692e-02 8.325863629579544067e-02 3.411636352539062500e-01 -1.924679875373840332e-01 1.700686067342758179e-01
-2.881217300891876221e-01 3.067846298217773438e-01 -1.319840997457504272e-01 2.694981694221496582e-01 4.430980235338211060e-02 5.869778245687484741e-02 -9.189442545175552368e-02 2.757184579968452454e-02 -1.023204550147056580e-01 -1.851139217615127563e-01 9.850536286830902100e-02 -1.438640207052230835e-01 1.621417403221130371e-01 1.284732520580291748e-01 -7.736544311046600342e-02 2.091543376445770264e-01 1.002268493175506592e-01 5.946042016148567200e-02 1.550477929413318634e-02 -3.149121701717376709e-01 3.975131362676620483e-02 4.211279451847076416e-01 -6.228530406951904297e-02 1.689969599246978760e-01 8.798168599605560303e-02 -7.510783523321151733e-02 4.051314890384674072e-01 6.560919433832168579e-02 -1.178645342588424683e-01 1.615365892648696899e-01 -4.186866804957389832e-02 -5.125313624739646912e-02
3.771144151687622070e-02 1.073343399912118912e-02 -3.681160137057304382e-02 2.201271951198577881e-01 3.188573941588401794e-02 1.374916732311248779e-01 -1.323008239269256592e-01 -3.716658651828765869e-01 1.486210525035858154e-02 2.253294140100479126e-01 1.022532135248184204e-01 3.994671255350112915e-02 -1.738524138927459717e-01 -3.961889073252677917e-02 -1.618764698505401611e-01 1.746018230915069580e-01 -7.679077237844467163e-02 -1.578514873981475830e-01 -1.377480328083038330e-01 -3.047209382057189941e-01 -1.356629580259323120e-01 1.236106976866722107e-01 2.437338531017303467e-01 4.055387973785400391e-01 -4.448019899427890778e-04 2.795191109180450439e-01 1.842486560344696045e-01 4.793429374694824219e-02 -2.333886921405792236e-01 2.078574895858764648e-02 -2.163250148296356201e-01 -7.274273782968521118e-02
-5.816269665956497192e-02 -2.467829734086990356e-01 4.937490820884704590e-02 1.651342362165451050e-01 -3.755124658346176147e-02 4.221749305725097656e-01 -1.468182802200317383e-01 -1.263079196214675903e-01 -2.524207159876823425e-02 -1.448639035224914551e-01 3.900989145040512085e-02 1.405249983072280884e-01 -2.275105118751525879e-01 4.056096076965332031e-02 -1.425826549530029297e-01 1.562255918979644775e-01 -4.124826788902282715e-01 1.949201524257659912e-02 1.008599344640970230e-02 -3.223041817545890808e-02 -1.122881844639778137e-01 2.058028131723403931e-01 -5.157632380723953247e-02 9.454771876335144043e-02 7.611355930566787720e-02 7.235796004533767700e-02 2.407610975205898285e-02 1.919302344322204590e-01 -2.325485050678253174e-01 3.354852199554443359e-01 5.260488390922546387e-02 3.029114603996276855e-01
2.453338913619518280e-02 3.031378686428070068e-01 -1.980962418019771576e-02 5.837005376815795898e-02 2.213053703308105469e-01 2.137026786804199219e-01 -1.229775100946426392e-01 -2.155764028429985046e-02 -2.248551100492477417e-01 6.284874677658081055e-02 2.138629257678985596e-01 -8.491037040948867798e-02 -5.332906544208526611e-02 3.122813254594802856e-02 1.583908349275588989e-01 9.320351481437683105e-02 -3.159959614276885986e-01 -1.471314132213592529e-01 -1.539707481861114502e-01 4.621452186256647110e-03 1.024865880608558655e-01 3.984587490558624268e-01 1.675929501652717590e-02 2.191956937313079834e-01 2.729288637638092041e-01 1.659173071384429932e-01 1.771578788757324219e-01 -1.948501169681549072e-01 -3.176462650299072266e-01 -4.499846324324607849e-02 -9.720878303050994873e-02 4.299514740705490112e-02
-2.450983673334121704e-01 5.426277965307235718e-02 7.234107702970504761e-02 1.513274908065795898e-01 8.586694300174713135e-02 1.274343580007553101e-01 -3.283622264862060547e-01 -3.065403401851654053e-01 -1.455269008874893188e-01 -1.047247275710105896e-01 1.595680117607116699e-01 -1.613362133502960205e-01 -2.451605349779129028e-01 1.964783370494842529e-01 -9.565006010234355927e-03 2.105811238288879395e-01 -3.895951434969902039e-02 -1.137034967541694641e-02 -1.596547216176986694e-01 9.852902591228485107e-02 7.983037084341049194e-02 3.160323500633239746e-01 -4.267985001206398010e-02 4.674281552433967590e-02 3.114505708217620850e-01 1.687533408403396606e-01 -1.392584573477506638e-02 2.815598547458648682e-01 2.540651150047779083e-02 -2.941893637180328369e-01 9.806289523839950562e-02 -8.836965262889862061e-02
-4.802555311471223831e-03 2.971364185214042664e-02 -2.334308773279190063e-01 2.631447613239288330e-01 1.193587668240070343e-02 -2.482350319623947144e-01 -1.744713485240936279e-01 -9.767113626003265381e-02 -4.602796137332916260e-01 2.491309307515621185e-02 -1.421407461166381836e-01 5.791650339961051941e-02 -3.551585972309112549e-02 1.643466949462890625e-01 1.767457425594329834e-01 1.925254315137863159e-01 3.212090954184532166e-02 -2.911088764667510986e-01 9.627935290336608887e-02 3.645320609211921692e-02 1.178197264671325684e-01 3.326915800571441650e-01 -2.070372104644775391e-01 1.219430789351463318e-01 -1.572021981701254845e-03 -1.560293044894933701e-02 1.232066377997398376e-01 1.623013168573379517e-01 -3.194440901279449463e-01 1.032014638185501099e-01 5.204350128769874573e-02 -7.181883603334426880e-02
-1.448339819908142090e-01 1.624704450368881226e-01 8.816806226968765259e-02 -1.250342279672622681e-01 1.406543254852294922e-01 3.085419237613677979e-01 -1.738170087337493896e-01 -2.405193746089935303e-01 -2.230462282896041870e-01 2.301634550094604492e-01 -5.379085894674062729e-03 7.180108223110437393e-03 -6.703232973814010620e-02 1.035806909203529358e-01 -1.622244417667388916e-01 1.106665357947349548e-01 1.694302260875701904e-01 -1.681780219078063965e-01 -4.161973893642425537e-01 -1.858869493007659912e-01 1.136751752346754074e-02 2.544672191143035889e-01 -1.982810348272323608e-01 1.333741545677185059e-01 -7.299180328845977783e-02 2.584633231163024902e-01 2.948788106441497803e-01 -7.695455104112625122e-02 2.376906573772430420e-02 4.081152379512786865e-02 -4.147122800350189209e-02 1.177956163883209229e-01
-1.625270247459411621e-01 -4.066258668899536133e-02 2.957865595817565918e-03 1.896632164716720581e-01 1.910605877637863159e-01 4.288060590624809265e-02 -2.698177695274353027e-01 -1.838274896144866943e-01 -2.261593192815780640e-01 1.210789456963539124e-01 -1.522522717714309692e-01 1.450136303901672363e-01 4.986639693379402161e-02 -3.506202623248100281e-02 -1.502319276332855225e-01 2.809559404850006104e-01 4.111491888761520386e-02 -3.177168667316436768e-01 1.662269607186317444e-02 1.363418847322463989e-01 8.274964243173599243e-02 2.128848284482955933e-01 -7.746843993663787842e-02 3.855897784233093262e-01 1.426297426223754883e-01 -1.222557667642831802e-02 4.070263206958770752e-01 -1.026306226849555969e-01 3.463003039360046387e-02 7.556635886430740356e-03 -1.478749364614486694e-01 -1.661512106657028198e-01
-4.230354726314544678e-02 8.129868656396865845e-02 -1.273779664188623428e-02 -1.009198352694511414e-01 2.244076132774353027e-02 2.324774116277694702e-01 4.946764186024665833e-02 -2.886962592601776123e-01 -3.397938236594200134e-02 -5.822437349706888199e-03 1.400038897991180420e-01 -6.920742243528366089e-02 -2.303473651409149170e-01 2.933327853679656982e-01 2.114491909742355347e-01 1.889420598745346069e-01 5.043192580342292786e-02 -1.597865521907806396e-01 -1.656479835510253906e-01 7.441502064466476440e-02 -2.492526024580001831e-01 3.448210656642913818e-01 -1.346908211708068848e-01 2.463816478848457336e-02 3.761000931262969971e-01 3.498702049255371094e-01 5.840277671813964844e-02 1.791031360626220703e-01 -1.555875688791275024e-01 -5.207586102187633514e-03 -7.752928137779235840e-02 7.345201075077056885e-02
-1.357623785734176636e-01 -2.565518021583557129e-02 -5.022757500410079956e-02 -1.438708454370498657e-01 7.218191772699356079e-02 3.394869863986968994e-01 -1.340135633945465088e-01 -2.257498800754547119e-01 -9.107875823974609375e-02 2.682922184467315674e-01 5.181341990828514099e-02 1.362076401710510254e-01 -1.973722577095031738e-01 -3.607899416238069534e-04 6.285426020622253418e-02 5.290535744279623032e-03 2.067549079656600952e-01 5.072290077805519104e-03 -2.640601694583892822e-01 -1.838098764419555664e-01 -6.296095997095108032e-02 2.701879143714904785e-01 -1.145994514226913452e-01 2.076506614685058594e-01 -2.209918797016143799e-01 2.911312878131866455e-01 3.853652477264404297e-01 3.890467435121536255e-02 -2.395592182874679565e-01 -1.602818630635738373e-02 5.547052249312400818e-02 -3.869447624310851097e-03
8.529647253453731537e-03 4.039982706308364868e-02 -1.699292957782745361e-01 1.048409193754196167e-01 6.972248852252960205e-02 -3.461215645074844360e-02 -8.480177819728851318e-02 5.133773759007453918e-02 -4.092754721641540527e-01 -2.956482470035552979e-01 -1.217635944485664368e-01 -2.703773975372314453e-01 2.161927521228790283e-02 -2.839119434356689453e-01 3.571580350399017334e-02 2.985670864582061768e-01 1.799544394016265869e-01 -2.492711693048477173e-02 6.463100016117095947e-02 -4.798890277743339539e-02 -6.095496565103530884e-02 1.266742050647735596e-01 -3.021654188632965088e-01 -3.399831708520650864e-03 -3.588975965976715088e-01 1.896455883979797363e-01 1.367200165987014771e-01 1.005485206842422485e-01 -2.890293300151824951e-01 1.780369132757186890e-02 5.534485913813114166e-03 -1.348952297121286392e-02
-1.171186342835426331e-01 4.253589734435081482e-02 -1.004886701703071594e-01 1.877686977386474609e-01 4.002371728420257568e-01 5.353256314992904663e-02 9.933286905288696289e-02 -9.647870808839797974e-02 1.928433328866958618e-01 1.667884737253189087e-02 1.411844976246356964e-02 -4.909883067011833191e-02 -3.404574990272521973e-01 -1.807046234607696533e-01 -6.469895690679550171e-02 3.049904406070709229e-01 -1.140503808856010437e-01 -4.037922713905572891e-03 -5.210035294294357300e-02 -6.949748843908309937e-02 2.245313525199890137e-01 2.222188264131546021e-01 -1.989344954490661621e-01 2.071160674095153809e-01 1.276331543922424316e-01 1.183100864291191101e-01 1.665484905242919922e-01 1.777134835720062256e-01 -3.697933852672576904e-01 1.900221556425094604e-01 4.114605858922004700e-02 6.362912058830261230e-02
7.081250846385955811e-02 -5.278429482132196426e-03 1.325169056653976440e-01 -6.407997757196426392e-02 -3.221516013145446777e-01 -1.315016765147447586e-02 -1.786928325891494751e-01 -9.273158013820648193e-02 -1.649727672338485718e-01 -1.616941839456558228e-01 -7.301425188779830933e-02 9.826178103685379028e-02 -2.057831734418869019e-02 8.215330541133880615e-02 -1.430911123752593994e-01 1.664966046810150146e-01 6.035959348082542419e-02 1.917127966880798340e-01 2.287633866071701050e-01 -4.920205101370811462e-02 -6.761815398931503296e-02 4.952251613140106201e-01 -2.618927657604217529e-01 2.480572909116744995e-01 1.604481339454650879e-01 -1.077438592910766602e-01 1.556902229785919189e-01 4.013675451278686523e-02 -2.566503882408142090e-01 2.444986253976821899e-01 -1.954278722405433655e-02 2.019031345844268799e-01
-1.412290781736373901e-01 1.190217584371566772e-01 6.990842521190643311e-02 -1.002061814069747925e-01 4.088083654642105103e-02 6.634726375341415405e-02 -1.384098678827285767e-01 -5.070841684937477112e-02 -3.130997121334075928e-01 -1.981273740530014038e-01 3.797853291034698486e-01 2.655737698078155518e-01 3.522451594471931458e-02 -6.537570059299468994e-02 -2.394506931304931641e-01 1.030225753784179688e-01 -6.525058299303054810e-02 -2.363262698054313660e-02 -1.298449635505676270e-01 -4.726906865835189819e-02 -1.218134537339210510e-01 4.608156383037567139e-01 1.090454012155532837e-01 -3.074548766016960144e-02 1.782645136117935181e-01 6.014838069677352905e-02 1.421716511249542236e-01 1.194541156291961670e-01 -3.594430387020111084e-01 2.120406553149223328e-02 5.064180120825767517e-02 -1.778006404638290405e-01
-1.216840557754039764e-02 1.789652407169342041e-01 1.696625724434852600e-02 1.328760087490081787e-01 -1.976338624954223633e-01 -7.247854769229888916e-02 -2.599939703941345215e-01 -1.666413992643356323e-01 -2.195005267858505249e-01 -1.249622404575347900e-01 -1.434423476457595825e-01 -1.249445304274559021e-01 -3.405989408493041992e-01 3.173317909240722656e-01 -1.394429206848144531e-01 2.926269173622131348e-01 1.349771171808242798e-01 9.400461614131927490e-02 9.906090795993804932e-02 -5.758484825491905212e-02 7.074398547410964966e-02 1.219450682401657104e-01 -5.928442254662513733e-02 -4.646925372071564198e-04 -6.380665581673383713e-03 2.630425095558166504e-01 3.510608673095703125e-01 1.897370517253875732e-01 -9.860254824161529541e-02 4.436884075403213501e-02 -1.567399203777313232e-01 2.452076077461242676e-01
2.402828484773635864e-01 -1.879434101283550262e-02 2.040031850337982178e-01 1.760332882404327393e-01 1.551481634378433228e-01 1.806879490613937378e-01 1.945849508047103882e-01 -3.451007604598999023e-01 -4.648306220769882202e-02 -6.892059743404388428e-02 8.345455676317214966e-02 4.527578502893447876e-02 -5.131414905190467834e-02 -2.765689603984355927e-02 -1.358205080032348633e-01 2.403175830841064453e-01 4.328008368611335754e-02 -1.053034439682960510e-01 -3.609052598476409912e-01 -7.290171831846237183e-02 2.112108319997787476e-01 1.565546095371246338e-01 1.794402152299880981e-01 1.835165917873382568e-01 4.077140614390373230e-02 8.587636798620223999e-02 2.764273285865783691e-01 1.276022046804428101e-01 -3.425098061561584473e-01 1.787342280149459839e-01 -4.587902873754501343e-02 1.532479077577590942e-01
3.284769132733345032e-02 1.244015172123908997e-01 3.300310373306274414e-01 6.201708689332008362e-02 7.117331027984619141e-02 4.821307063102722168e-01 -2.371545135974884033e-01 -9.669133462011814117e-03 -2.953795194625854492e-01 -5.349152535200119019e-02 -6.668213754892349243e-03 -3.657309338450431824e-02 -1.679752320051193237e-01 -2.944745421409606934e-01 -2.257020771503448486e-02 2.104870229959487915e-01 9.740614145994186401e-02 -7.826547324657440186e-02 -5.660979077219963074e-02 -1.280584279447793961e-02 6.528027355670928955e-02 8.993256092071533203e-02 -1.582800759933888912e-03 7.779287546873092651e-02 -2.246796041727066040e-01 2.621084153652191162e-01 1.475631352514028549e-02 -5.998938903212547302e-02 -3.933098614215850830e-01 -7.290031644515693188e-04 -7.164698839187622070e-02 -7.334521412849426270e-02
1.436851569451391697e-03 -2.326957695186138153e-02 -1.528144627809524536e-01 1.429328918457031250e-01 2.403993755578994751e-01 2.932423949241638184e-01 2.749620676040649414e-01 -2.429347038269042969e-01 -3.816904127597808838e-02 -3.694330574944615364e-03 3.690740466117858887e-02 6.544877588748931885e-02 -8.370663039386272430e-03 -4.860147833824157715e-02 -1.349535286426544189e-01 2.299697399139404297e-01 1.002599522471427917e-01 -1.675119251012802124e-01 -2.151142507791519165e-01 -2.813634574413299561e-01 1.363750696182250977e-01 1.031451001763343811e-01 1.534486375749111176e-02 3.553578555583953857e-01 -9.770698100328445435e-02 1.416394561529159546e-01 3.637712299823760986e-01 -4.338681697845458984e-02 -2.235077619552612305e-01 1.833700537681579590e-01 -1.081778854131698608e-01 -1.349683552980422974e-01
1.196162030100822449e-01 3.671881556510925293e-01 -1.517060399055480957e-01 2.603479623794555664e-01 -1.507751643657684326e-01 5.286370217800140381e-02 -4.173660278320312500e-02 -2.117942422628402710e-01 -2.765347659587860107e-01 -1.843560785055160522e-01 -8.237149566411972046e-02 2.280172705650329590e-01 -6.969588249921798706e-02 2.114174515008926392e-01 1.141329184174537659e-01 -3.797908779233694077e-03 -3.338518552482128143e-03 -2.726638615131378174e-01 -7.849671691656112671e-02 -2.348064482212066650e-01 6.119620427489280701e-02 3.863922059535980225e-01 -2.496029995381832123e-02 7.343112491071224213e-03 1.062119081616401672e-01 8.002685010433197021e-02 1.269721835851669312e-01 1.695664674043655396e-01 -2.851081639528274536e-02 1.844635456800460815e-01 1.808727085590362549e-01 -1.913727968931198120e-01
-7.465897500514984131e-02 -3.639110624790191650e-01 -9.701514244079589844e-02 1.221178025007247925e-01 4.453558102250099182e-02 3.000174164772033691e-01 -1.174121201038360596e-01 -1.383128315210342407e-01 -1.958540827035903931e-02 -2.525650262832641602e-01 2.982618473470211029e-02 2.544860914349555969e-02 -1.744347363710403442e-01 -1.031146720051765442e-01 -3.127119839191436768e-01 3.145039975643157959e-01 -1.602063328027725220e-01 3.246450424194335938e-02 -1.658365502953529358e-02 -2.104411572217941284e-01 -1.484012156724929810e-01 7.820560783147811890e-02 -2.156285345554351807e-01 -3.575518727302551270e-02 1.905847713351249695e-02 6.050562113523483276e-02 2.244679182767868042e-01 1.736040711402893066e-01 -2.149811536073684692e-01 -1.197368255816400051e-03 1.750430017709732056e-01 3.173139095306396484e-01
-1.840034276247024536e-01 5.013449117541313171e-02 8.078227937221527100e-02 4.898827988654375076e-03 4.100352898240089417e-02 1.160656288266181946e-01 1.243061870336532593e-01 -7.289821654558181763e-02 -3.257960379123687744e-01 -5.055094137787818909e-02 1.732593476772308350e-01 1.907059103250503540e-01 -1.431165039539337158e-01 -1.251602370757609606e-04 1.908268406987190247e-02 4.066566824913024902e-01 -1.216773465275764465e-01 2.562373876571655273e-01 3.917635977268218994e-02 4.857254400849342346e-02 1.259859502315521240e-01 4.615949839353561401e-02 -5.280321836471557617e-01 7.682876288890838623e-02 -4.829424992203712463e-02 2.447762340307235718e-01 2.412985563278198242e-01 1.290499567985534668e-01 -3.806417807936668396e-02 4.860073700547218323e-02 1.095197349786758423e-01 -1.408743709325790405e-01
1.299112290143966675e-01 1.554311718791723251e-02 1.199383884668350220e-01 -8.918692357838153839e-03 1.641026288270950317e-01 1.166849285364151001e-01 1.254457794129848480e-02 -2.397224009037017822e-01 -4.422041475772857666e-01 -1.034638360142707825e-01 1.100932583212852478e-01 2.925308942794799805e-01 3.421043977141380310e-02 -5.586672574281692505e-02 9.214501082897186279e-02 4.030191302299499512e-01 1.618339121341705322e-02 1.699762418866157532e-02 -1.314211636781692505e-01 1.808227226138114929e-02 1.985585391521453857e-01 8.071576058864593506e-02 -2.452953904867172241e-01 2.356551736593246460e-01 -1.627005040645599365e-01 2.829738855361938477e-01 2.280932068824768066e-01 -5.040507018566131592e-02 -1.550500094890594482e-01 -6.639265269041061401e-02 -9.939447045326232910e-02 -1.089183911681175232e-01
-2.424262464046478271e-01 -1.242337897419929504e-01 -3.075550496578216553e-02 2.813925221562385559e-02 1.351065486669540405e-01 2.099352329969406128e-01 -2.982180714607238770e-01 -3.711962141096591949e-03 -2.414284497499465942e-01 -1.212923005223274231e-01 3.076098561286926270e-01 1.410632282495498657e-01 -2.386527694761753082e-02 -7.940517365932464600e-02 1.202574893832206726e-01 2.903585135936737061e-01 -1.897395402193069458e-01 1.565664708614349365e-01 -3.588626682758331299e-01 1.663421839475631714e-01 -4.452845454216003418e-02 2.303324639797210693e-01 -3.497502952814102173e-02 1.221633106470108032e-01 3.329326808452606201e-01 1.205423921346664429e-01 1.426292359828948975e-01 1.710631996393203735e-01 -9.157378226518630981e-02 -7.198190689086914062e-02 4.141597822308540344e-02 3.470734506845474243e-02
1.454966366291046143e-01 -8.418963849544525146e-02 -1.512165665626525879e-01 2.502212226390838623e-01 8.688329905271530151e-02 8.407114446163177490e-02 -1.705498844385147095e-01 -2.907995283603668213e-01 3.020408749580383301e-02 -1.528855264186859131e-01 1.291408389806747437e-01 -1.627867519855499268e-01 -2.346194088459014893e-01 -2.065200060606002808e-01 5.210471898317337036e-02 2.027889043092727661e-01 -1.824265122413635254e-01 -2.026019096374511719e-01 6.613817811012268066e-02 -9.251877665519714355e-02 5.872568115592002869e-02 -2.210226375609636307e-03 -2.438250929117202759e-01 -4.513446614146232605e-02 9.751992672681808472e-02 3.510720729827880859e-01 2.930847406387329102e-01 1.646685749292373657e-01 -3.442793190479278564e-01 1.668430268764495850e-01 -4.544349759817123413e-02 5.090079829096794128e-02
1.658303290605545044e-01 -3.858517855405807495e-02 8.650545030832290649e-03 2.311833500862121582e-01 1.834696531295776367e-01 1.279709488153457642e-01 2.008885331451892853e-02 -3.079000711441040039e-01 -1.398869603872299194e-01 3.185172751545906067e-02 1.596633642911911011e-01 -1.046356931328773499e-01 -2.681504487991333008e-01 -2.503221929073333740e-01 -9.541346877813339233e-02 1.755143851041793823e-01 3.676735982298851013e-02 -1.348922103643417358e-01 -4.252443611621856689e-01 3.295490518212318420e-02 -1.177789643406867981e-02 1.238982006907463074e-01 1.495759040117263794e-01 1.516110450029373169e-01 -2.062241286039352417e-01 9.586413949728012085e-02 2.101255655288696289e-01 5.992588028311729431e-02 -3.959672152996063232e-01 1.331067085266113281e-01 6.474807113409042358e-02 1.648158393800258636e-02
5.551625788211822510e-02 -1.699757575988769531e-01 4.701116308569908142e-02 9.040983021259307861e-02 3.499743342399597168e-02 7.364453375339508057e-02 -1.819676309823989868e-01 -2.976289689540863037e-01 -2.747917473316192627e-01 1.471763253211975098e-01 1.910172551870346069e-01 3.129609674215316772e-02 1.158849224448204041e-01 2.269614953547716141e-03 -6.274955347180366516e-03 9.769333899021148682e-02 2.086131125688552856e-01 1.804854422807693481e-01 -2.111853361129760742e-01 -3.127684593200683594e-01 2.612953446805477142e-02 1.685720235109329224e-01 -2.839739620685577393e-01 1.823145300149917603e-01 2.520709857344627380e-02 -1.891853101551532745e-02 1.950778812170028687e-01 2.106617540121078491e-01 -3.187840580940246582e-01 -3.141174614429473877e-01 1.583272367715835571e-01 -3.685066476464271545e-02
1.339650303125381470e-01 1.506087779998779297e-01 8.635903894901275635e-02 3.201266527175903320e-01 -3.926637396216392517e-02 9.335730224847793579e-02 1.690574863459914923e-04 -1.932621896266937256e-01 -1.448267251253128052e-01 4.979035258293151855e-02 3.047524951398372650e-02 1.339274346828460693e-01 2.046787887811660767e-01 3.510539978742599487e-02 -3.138465881347656250e-01 2.631201148033142090e-01 -1.587647646665573120e-01 -1.444166153669357300e-01 1.683008670806884766e-02 -2.779739201068878174e-01 -1.008853316307067871e-01 2.532401680946350098e-01 2.272831499576568604e-01 -4.177366569638252258e-02 2.144992053508758545e-01 2.508454620838165283e-01 2.464532107114791870e-01 3.735304996371269226e-02 -2.288577556610107422e-01 2.438507080078125000e-01 -9.575171023607254028e-02 -7.242513447999954224e-02
-3.392736613750457764e-01 -2.670016698539257050e-02 -1.689221113920211792e-01 -3.506726026535034180e-02 -7.144331187009811401e-02 3.862286508083343506e-01 -3.464913368225097656e-02 -2.807387411594390869e-01 -1.058247685432434082e-01 -2.240332514047622681e-01 -4.858106840401887894e-03 -9.447030723094940186e-02 4.359486978501081467e-03 2.688249200582504272e-02 8.488348871469497681e-02 5.031828209757804871e-02 6.457784771919250488e-02 1.129116937518119812e-01 -1.701237075030803680e-02 -1.784726828336715698e-01 -3.017285652458667755e-02 5.669055581092834473e-01 -2.301421314477920532e-01 5.356832593679428101e-02 1.799712181091308594e-01 1.837773025035858154e-01 -4.226744547486305237e-02 2.212822996079921722e-02 -6.494376808404922485e-02 -1.233074069023132324e-01 -5.558616295456886292e-02 1.454889178276062012e-01
-1.013425067067146301e-01 1.455924212932586670e-01 -3.836215008050203323e-03 1.542824059724807739e-01 3.149543702602386475e-01 2.482903897762298584e-01 -3.928092494606971741e-02 -1.260552257299423218e-01 -3.964229673147201538e-02 1.204168871045112610e-01 4.829918965697288513e-02 6.799285183660686016e-04 -1.217637509107589722e-01 2.057533860206604004e-01 -1.295060515403747559e-01 3.212022185325622559e-01 1.037387326359748840e-01 -2.768328189849853516e-01 -1.475278660655021667e-02 -1.369903702288866043e-02 -2.323858886957168579e-01 3.518691360950469971e-01 -4.288076236844062805e-02 -1.567740738391876221e-01 1.856449842453002930e-01 6.980320811271667480e-02 4.264913126826286316e-02 -5.843461304903030396e-02 -3.024347126483917236e-01 -3.047628402709960938e-01 3.805537894368171692e-02 -2.202911823987960815e-01
8.992844820022583008e-02 -1.672675907611846924e-01 -1.956069767475128174e-01 -2.736089006066322327e-02 -8.287935703992843628e-02 8.964803069829940796e-02 -1.787414848804473877e-01 -7.909204810857772827e-02 -6.211461424827575684e-01 -2.160941660404205322e-01 2.444863021373748779e-01 2.473042011260986328e-01 8.481957018375396729e-03 -1.099211275577545166e-01 -5.356899648904800415e-02 2.215701788663864136e-01 3.098581731319427490e-01 4.765925928950309753e-02 3.224010393023490906e-02 -1.818995550274848938e-02 2.888662740588188171e-02 3.164909780025482178e-01 1.540367156267166138e-01 6.200121250003576279e-03 6.189262866973876953e-02 1.141746435314416885e-02 1.117150858044624329e-01 7.288226485252380371e-02 -5.113024264574050903e-02 -7.022376637905836105e-03 4.799683764576911926e-02 5.570814013481140137e-02
2.641680091619491577e-02 3.346458375453948975e-01 7.888238131999969482e-02 2.160600125789642334e-01 8.533260971307754517e-02 2.175813466310501099e-01 6.700775772333145142e-02 -2.667066156864166260e-01 -2.256415970623493195e-02 -7.151716202497482300e-02 5.838359147310256958e-02 -1.924828886985778809e-01 -1.292540282011032104e-01 -2.542679309844970703e-01 -3.832227587699890137e-01 2.111023217439651489e-01 -2.276490032672882080e-01 -7.069224119186401367e-02 -5.263604223728179932e-02 -1.522324830293655396e-01 -4.863287881016731262e-02 1.410672664642333984e-01 1.060188338160514832e-01 2.011690139770507812e-01 -7.157932966947555542e-03 1.955711990594863892e-01 3.893001973628997803e-01 -1.470405422151088715e-02 -1.225172206759452820e-01 1.505744755268096924e-01 2.717786841094493866e-02 8.152317255735397339e-03
-3.132469356060028076e-01 1.923346146941184998e-02 -2.436336129903793335e-02 1.227747276425361633e-01 1.213647574186325073e-01 1.917573064565658569e-01 -9.352345764636993408e-02 -1.301349848508834839e-01 -1.661412417888641357e-01 2.419828921556472778e-01 1.589550822973251343e-01 -1.272351890802383423e-01 -8.090726286172866821e-02 -9.461455978453159332e-03 -9.146574139595031738e-02 4.371567070484161377e-01 -1.438135951757431030e-01 2.540828101336956024e-02 1.166416406631469727e-01 -1.936050057411193848e-01 -1.154208406805992126e-01 5.157847404479980469e-01 5.625265091657638550e-02 -2.010258585214614868e-01 1.048308461904525757e-01 7.501194626092910767e-02 9.472918510437011719e-02 -1.466192770749330521e-02 -1.592609137296676636e-01 8.606140501797199249e-03 7.952812314033508301e-02 -1.483915895223617554e-01
-7.010589540004730225e-02 -4.739280417561531067e-02 -1.455600257031619549e-03 7.740198052488267422e-04 -1.737039387226104736e-01 1.062208637595176697e-01 1.297983229160308838e-01 -1.629552245140075684e-02 -9.620545804500579834e-02 -6.558264605700969696e-03 1.397172212600708008e-01 3.712123334407806396e-01 -1.671708771027624607e-03 -2.275354713201522827e-01 -5.759904161095619202e-02 4.412902295589447021e-01 6.033271178603172302e-02 -4.744038730859756470e-02 -2.447482496500015259e-01 1.754487752914428711e-01 1.513182073831558228e-01 1.089482307434082031e-01 -3.348998725414276123e-01 2.148675322532653809e-01 1.133018136024475098e-01 3.464010655879974365e-01 3.590872138738632202e-02 1.416083127260208130e-01 -1.864978373050689697e-01 6.002417765557765961e-03 -1.810930371284484863e-01 7.978954911231994629e-02
-6.261064857244491577e-02 -1.597848683595657349e-01 -6.134517863392829895e-02 3.572649881243705750e-02 2.185589224100112915e-01 2.430090755224227905e-01 -2.984433770179748535e-01 -3.767644241452217102e-02 -9.698209166526794434e-02 8.296893909573554993e-03 1.382811516523361206e-01 -9.868668764829635620e-02 4.304191097617149353e-02 1.810112446546554565e-01 -2.842580378055572510e-01 1.816134005784988403e-01 -2.029450833797454834e-01 1.831094771623611450e-01 -2.857801616191864014e-01 -2.049532346427440643e-02 -1.373896151781082153e-01 1.180379912257194519e-01 -1.633696854114532471e-01 4.447298124432563782e-02 1.709900945425033569e-01 7.823731750249862671e-02 2.449854463338851929e-01 5.020459294319152832e-01 -1.035419628024101257e-01 6.710191071033477783e-02 -8.725505322217941284e-03 2.126254886388778687e-02
6.239750888198614120e-03 1.193343997001647949e-01 5.408143624663352966e-02 3.171893954277038574e-01 6.737215071916580200e-02 -2.155955322086811066e-02 -1.452117115259170532e-01 -9.059357643127441406e-02 -2.361937165260314941e-01 -1.018555313348770142e-01 -9.529282152652740479e-02 -6.561224907636642456e-02 -4.153609871864318848e-01 6.130177900195121765e-02 -1.061748638749122620e-01 3.246149793267250061e-02 2.201695740222930908e-01 -2.147378623485565186e-01 2.134152352809906006e-01 1.790708154439926147e-01 -1.931998878717422485e-01 1.798186600208282471e-01 -1.554521471261978149e-01 -2.955356240272521973e-02 -2.756218016147613525e-01 1.488164626061916351e-02 2.138412147760391235e-01 2.087102830410003662e-01 -2.950535118579864502e-01 2.448950260877609253e-01 -1.740500330924987793e-03 -1.796129532158374786e-02
-9.537748992443084717e-02 -9.768430143594741821e-02 -2.248341441154479980e-01 -7.420085370540618896e-02 3.936146795749664307e-01 2.297756671905517578e-01 -3.423634767532348633e-01 -2.501668035984039307e-01 -2.361626774072647095e-01 6.024010479450225830e-02 2.925402224063873291e-01 9.619476646184921265e-02 -7.193788141012191772e-02 -6.911351531744003296e-02 -1.922599822282791138e-01 2.525576762855052948e-02 3.104111924767494202e-02 -6.650931388139724731e-02 -3.785646706819534302e-02 -2.588275969028472900e-01 -2.302791923284530640e-01 2.552129924297332764e-01 -1.720449654385447502e-03 1.845155805349349976e-01 3.871259093284606934e-02 1.348989456892013550e-01 8.367519080638885498e-02 -3.841424733400344849e-02 4.728359729051589966e-02 5.980469658970832825e-02 -2.084969878196716309e-01 -1.803080141544342041e-01
1.402163356542587280e-01 1.912187039852142334e-01 -1.839988864958286285e-02 3.319035768508911133e-01 -3.527229651808738708e-02 1.914800554513931274e-01 -1.645698845386505127e-01 -9.216026961803436279e-02 -8.046926558017730713e-02 -6.419465690851211548e-02 1.738249063491821289e-01 7.713966537266969681e-03 -4.390123486518859863e-02 2.379070967435836792e-01 -2.466120719909667969e-01 3.479081094264984131e-01 -8.366531133651733398e-02 -2.980281412601470947e-02 -1.270849108695983887e-01 -3.149114549160003662e-01 -3.502497449517250061e-02 3.306768536567687988e-01 5.242353677749633789e-02 2.562845945358276367e-01 6.838215887546539307e-02 -3.371772542595863342e-02 2.393298596143722534e-01 1.069172546267509460e-01 5.108358338475227356e-02 -9.273409098386764526e-02 -2.873336672782897949e-01 -8.961240947246551514e-02
-2.213901877403259277e-01 1.861565411090850830e-01 1.564460992813110352e-01 -2.192052602767944336e-01 3.160456717014312744e-01 9.982350468635559082e-02 -1.102623417973518372e-01 -2.473489344120025635e-01 -5.882471427321434021e-02 -1.915114670991897583e-01 -1.201785281300544739e-01 1.027095764875411987e-01 -1.184031888842582703e-01 3.728241100907325745e-02 -6.399336457252502441e-02 2.402355968952178955e-01 -1.102911606431007385e-01 -2.603948302567005157e-02 -3.284705802798271179e-02 -6.457474827766418457e-02 -3.206728026270866394e-02 1.719982922077178955e-01 2.497927695512771606e-01 6.036525964736938477e-02 -8.010732382535934448e-02 -1.394024491310119629e-01 1.717324703931808472e-01 7.370936870574951172e-02 -4.402703046798706055e-01 1.414597779512405396e-01 -2.854953706264495850e-01 -2.177044004201889038e-01
-1.947489529848098755e-01 1.328338384628295898e-01 4.357085004448890686e-02 -1.300628036260604858e-01 9.440845996141433716e-02 5.574935078620910645e-01 -1.361167430877685547e-01 6.456277798861265182e-03 -1.145336553454399109e-01 -3.332557901740074158e-02 1.825597435235977173e-01 1.517544984817504883e-01 -6.044623255729675293e-02 -1.947044767439365387e-02 1.948993094265460968e-02 2.703723013401031494e-01 8.661726117134094238e-02 -1.561971902847290039e-01 -1.844171285629272461e-01 -1.111841425299644470e-01 -1.406704336404800415e-01 2.127366065979003906e-01 1.665364354848861694e-01 1.972315460443496704e-01 1.869208812713623047e-01 4.597743507474660873e-03 9.476496279239654541e-02 -4.932580515742301941e-02 -3.858787417411804199e-01 4.638313502073287964e-02 1.716382503509521484e-01 -4.891973733901977539e-02
-4.695745557546615601e-02 2.606372237205505371e-01 -8.624330163002014160e-02 1.158247143030166626e-02 -4.751173406839370728e-02 8.258189260959625244e-02 3.357025384902954102e-01 -2.738434970378875732e-01 -3.558006882667541504e-01 -1.306250095367431641e-01 -7.257480919361114502e-02 3.158475756645202637e-01 -1.392494142055511475e-01 -3.443211084231734276e-03 -2.190641462802886963e-01 -2.300912141799926758e-02 6.236725300550460815e-02 2.478204071521759033e-01 1.126124113798141479e-01 -1.253848671913146973e-01 -3.907809406518936157e-02 2.899803519248962402e-01 -2.574146725237369537e-02 2.348139584064483643e-01 -6.998488306999206543e-02 3.127123229205608368e-03 5.422432720661163330e-02 1.841663271188735962e-01 -2.536956965923309326e-01 6.496540457010269165e-02 2.407507300376892090e-01 7.410384714603424072e-02
1.616874188184738159e-01 -8.003315329551696777e-02 9.985150396823883057e-02 -2.308123745024204254e-02 -8.746202290058135986e-02 6.019298359751701355e-02 -1.957536786794662476e-01 -1.433286517858505249e-01 7.450583390891551971e-03 -2.462339401245117188e-02 4.520427286624908447e-01 -6.957112252712249756e-02 -3.122021853923797607e-01 -7.852321863174438477e-02 -1.374704539775848389e-01 1.801154762506484985e-01 9.788302332162857056e-02 -2.556835711002349854e-01 -4.340486600995063782e-03 -2.284392416477203369e-01 1.729474663734436035e-01 3.120458722114562988e-01 -1.170362904667854309e-02 1.042121872305870056e-01 -4.127785563468933105e-02 1.187252849340438843e-01 4.373277127742767334e-01 8.407217264175415039e-02 4.332242067903280258e-03 1.909127533435821533e-01 -4.747707024216651917e-02 6.091151386499404907e-02
-8.373371511697769165e-02 -3.366227820515632629e-02 -3.337716162204742432e-01 5.319218337535858154e-02 -7.598345167934894562e-03 -1.027265414595603943e-01 -8.257270604372024536e-02 -2.405700832605361938e-01 -3.244521021842956543e-01 -1.885189488530158997e-02 2.250250279903411865e-01 -3.193692564964294434e-01 -4.033630713820457458e-03 -1.518595367670059204e-01 -2.334497272968292236e-01 1.781152039766311646e-01 4.880814999341964722e-02 1.554941087961196899e-01 -1.733651310205459595e-01 5.981108918786048889e-02 3.116060234606266022e-02 3.696030378341674805e-01 -4.275723546743392944e-02 5.494290217757225037e-02 1.699005514383316040e-01 -1.597592532634735107e-01 2.145398408174514771e-01 4.197549074888229370e-02 -2.376227974891662598e-01 2.501300573348999023e-01 -1.013206690549850464e-01 2.587096951901912689e-02
-1.002380400896072388e-01 5.054343119263648987e-02 -6.987155973911285400e-02 -2.511350810527801514e-02 -2.617916464805603027e-01 3.200017213821411133e-01 1.818186044692993164e-01 -2.216522954404354095e-02 -1.126541718840599060e-01 2.654463239014148712e-02 -6.937926262617111206e-02 4.695032164454460144e-02 -2.278053909540176392e-01 -6.054682657122612000e-02 -2.596786320209503174e-01 1.650030314922332764e-01 2.954545617103576660e-01 -1.751511823385953903e-03 8.763104677200317383e-02 5.577940959483385086e-03 -8.822388015687465668e-03 2.304864078760147095e-01 -3.430553972721099854e-01 2.717132270336151123e-01 1.420516967773437500e-01 -7.308539468795061111e-03 -7.880944758653640747e-02 4.681184887886047363e-01 -1.205478534102439880e-01 -1.532767713069915771e-02 4.809742048382759094e-02 -6.621582061052322388e-02
-1.159613952040672302e-01 -3.111817059107124805e-04 -2.827631235122680664e-01 2.757077217102050781e-01 -1.375726610422134399e-01 -2.123648971319198608e-01 -2.742818892002105713e-01 -2.362086027860641479e-01 -3.107135593891143799e-01 -7.670464366674423218e-02 7.459855824708938599e-02 -9.867791831493377686e-02 -6.873938441276550293e-02 2.588093578815460205e-01 -1.252205222845077515e-01 2.732703387737274170e-01 7.063097506761550903e-02 5.437292531132698059e-02 9.702688455581665039e-02 -2.213768959045410156e-01 -1.965922564268112183e-01 2.022752165794372559e-01 -1.288008987903594971e-01 1.439436078071594238e-01 -9.039960801601409912e-02 2.072347551584243774e-01 1.077123209834098816e-01 2.373146265745162964e-01 -6.321888417005538940e-02 5.171520262956619263e-02 2.158306688070297241e-01 -1.439183112233877182e-02
-8.166466653347015381e-02 -7.023464422672986984e-03 8.299980312585830688e-02 1.571909487247467041e-01 4.493622481822967529e-02 9.333847463130950928e-02 -1.355763226747512817e-01 1.598830968141555786e-01 -1.749556958675384521e-01 -1.146321967244148254e-01 5.732772499322891235e-02 1.181242093443870544e-01 1.245900839567184448e-01 -1.022500470280647278e-01 -2.081259936094284058e-01 2.073964476585388184e-01 -2.473914474248886108e-01 1.018766686320304871e-01 -1.900648325681686401e-01 4.593538492918014526e-02 -4.022402763366699219e-01 3.273147940635681152e-01 2.034114859998226166e-02 3.255134820938110352e-01 5.957416724413633347e-03 -1.306691914796829224e-01 2.518223226070404053e-01 3.958563134074211121e-02 -2.949864566326141357e-01 -2.740530371665954590e-01 6.512060761451721191e-02 1.166916638612747192e-02
5.633500963449478149e-02 2.482603341341018677e-01 -2.768096923828125000e-01 5.216627717018127441e-01 -1.286088675260543823e-01 1.476312875747680664e-01 -1.752873659133911133e-01 -8.159111440181732178e-02 -2.108670920133590698e-01 -1.914851218461990356e-01 3.062330745160579681e-02 1.341877132654190063e-01 -4.264435917139053345e-02 1.333917826414108276e-01 8.130548894405364990e-02 4.672829434275627136e-02 -8.111084997653961182e-02 -1.226291581988334656e-01 -4.893712326884269714e-02 -1.863385178148746490e-02 1.012421920895576477e-01 3.976217508316040039e-01 1.291854977607727051e-01 4.515554010868072510e-02 9.967620484530925751e-03 1.008525118231773376e-01 2.827804386615753174e-01 -8.316633105278015137e-02 -1.078354716300964355e-01 -2.113207429647445679e-01 -1.602930389344692230e-02 1.307829022407531738e-01
-2.229869216680526733e-01 1.599783748388290405e-01 -6.616890430450439453e-02 -1.188214402645826340e-02 2.452197372913360596e-01 3.577874302864074707e-01 -1.874276995658874512e-01 1.104840263724327087e-01 -7.727778702974319458e-02 -2.314332425594329834e-01 5.305571481585502625e-02 7.266054395586252213e-03 -5.838790163397789001e-02 1.401956826448440552e-01 -6.375980377197265625e-02 2.143926471471786499e-01 -2.371589243412017822e-01 6.872466765344142914e-03 -2.753375172615051270e-01 6.346037983894348145e-02 -6.133752688765525818e-02 1.548875719308853149e-01 -1.387022882699966431e-01 9.801657870411872864e-03 4.150263965129852295e-01 4.774816799908876419e-03 -3.722237423062324524e-02 5.894585326313972473e-02 -3.643688857555389404e-01 1.618638634681701660e-01 -1.660446673631668091e-01 4.803651943802833557e-02
2.431631274521350861e-02 3.863901495933532715e-01 -1.319121718406677246e-01 1.722607165575027466e-01 -2.230447977781295776e-01 3.156900107860565186e-01 -3.202562406659126282e-02 -2.222748845815658569e-01 -2.609475851058959961e-01 -1.280133426189422607e-01 1.299273371696472168e-01 -1.117706075310707092e-01 3.235661657527089119e-03 -2.396697252988815308e-01 -1.171055659651756287e-01 5.371599271893501282e-02 -1.364164054393768311e-01 6.708911061286926270e-02 8.058580011129379272e-02 2.563153579831123352e-02 -8.017522096633911133e-02 1.290885806083679199e-01 -2.545108199119567871e-01 1.981976330280303955e-01 -6.422484666109085083e-02 3.311325237154960632e-02 3.113457858562469482e-01 -1.133739650249481201e-01 -7.447306066751480103e-02 2.607479989528656006e-01 -1.737537533044815063e-01 1.978405117988586426e-01
-1.763322651386260986e-01 1.701293885707855225e-02 -1.100420504808425903e-01 1.238654404878616333e-01 3.168552368879318237e-02 1.783534288406372070e-01 7.714278995990753174e-02 -1.455083787441253662e-01 -5.120674967765808105e-01 -2.747938930988311768e-01 3.035484850406646729e-01 6.637698411941528320e-02 3.946516662836074829e-02 -1.922740787267684937e-01 -3.494876623153686523e-01 1.601442992687225342e-01 1.308869719505310059e-01 2.041092365980148315e-01 -1.194992065429687500e-01 -2.443475089967250824e-02 -1.357229650020599365e-01 1.592168956995010376e-01 8.704359829425811768e-02 1.461000144481658936e-01 1.660252809524536133e-01 7.069804519414901733e-02 1.284438222646713257e-01 -1.609002007171511650e-03 -9.729282557964324951e-02 1.816638559103012085e-01 -4.394715279340744019e-02 -1.442824155092239380e-01
1.848105937242507935e-01 8.769623190164566040e-02 -3.265745341777801514e-01 5.343978106975555420e-02 9.433028846979141235e-02 4.490889608860015869e-01 -7.658951729536056519e-02 -3.197881579399108887e-01 -3.747381865978240967e-01 -1.857874095439910889e-01 1.024821251630783081e-01 1.957850903272628784e-01 -1.828658282756805420e-01 -5.389631912112236023e-02 1.895376741886138916e-01 9.126872569322586060e-02 2.905491553246974945e-02 1.201446056365966797e-01 -2.279076911509037018e-02 -1.047112494707107544e-01 5.420150235295295715e-02 1.046756356954574585e-01 -2.329503744840621948e-01 -9.493234753608703613e-02 3.117995522916316986e-02 -2.012797296047210693e-01 -4.594284296035766602e-02 1.031169295310974121e-01 -2.085735946893692017e-01 -2.302758768200874329e-02 -1.021967306733131409e-01 1.136503890156745911e-01
2.414468675851821899e-02 -3.527444601058959961e-01 1.931551247835159302e-01 9.813516587018966675e-02 1.646123975515365601e-01 2.238869667053222656e-01 -1.391555964946746826e-01 -8.856715261936187744e-02 -1.241038367152214050e-01 -4.023558497428894043e-01 5.713521316647529602e-02 6.875383108854293823e-02 -2.285669296979904175e-01 -1.952275261282920837e-02 7.050565630197525024e-02 1.867425441741943359e-01 -1.633584797382354736e-01 7.394549995660781860e-02 -1.547218114137649536e-01 -1.066206991672515869e-01 -1.888707131147384644e-01 2.386336922645568848e-01 -2.877593636512756348e-01 4.597795195877552032e-03 -8.737210184335708618e-02 1.926122754812240601e-01 1.950858682394027710e-01 2.371266633272171021e-01 -1.201593801379203796e-01 2.677989006042480469e-02 -7.160791009664535522e-02 2.089427858591079712e-01
-2.630445659160614014e-01 -4.197230637073516846e-01 8.943056687712669373e-03 1.024299189448356628e-01 1.138992980122566223e-01 1.251119673252105713e-01 3.172621130943298340e-02 -1.359138935804367065e-01 7.581599056720733643e-02 -1.971754580736160278e-01 7.065749261528253555e-03 1.867728084325790405e-01 -2.434435635805130005e-01 3.632625937461853027e-02 -2.395643889904022217e-01 1.917131394147872925e-01 -1.317095309495925903e-01 -8.205393701791763306e-02 7.651808671653270721e-03 -3.145200610160827637e-01 -9.664044529199600220e-02 2.013224363327026367e-01 -2.655917704105377197e-01 1.511569172143936157e-01 6.769697368144989014e-02 1.713405996561050415e-01 2.255794554948806763e-01 1.955759972333908081e-01 -1.490381062030792236e-01 1.557899415493011475e-01 1.551464200019836426e-01 4.152476787567138672e-02
-2.780080735683441162e-01 -8.448877930641174316e-02 9.558824822306632996e-03 1.441144049167633057e-01 -5.877624452114105225e-02 2.318539917469024658e-01 -6.465490162372589111e-02 1.367287337779998779e-01 -1.149564757943153381e-01 -7.232807576656341553e-02 1.683264821767807007e-01 -6.343949586153030396e-02 -2.647394537925720215e-01 1.995136886835098267e-01 1.863743236754089594e-04 1.344264894723892212e-01 2.848389744758605957e-01 4.617421701550483704e-02 -1.315435916185379028e-01 -1.110151484608650208e-01 -3.058198392391204834e-01 4.744732081890106201e-01 -3.799720434471964836e-03 1.568272858858108521e-01 -3.319733962416648865e-02 4.302450269460678101e-02 -1.530183702707290649e-01 -2.667957171797752380e-02 -3.205826282501220703e-01 4.753053188323974609e-02 1.673242449760437012e-02 -2.175175696611404419e-01
-1.567858457565307617e-01 1.304951310157775879e-01 2.354735732078552246e-01 1.317467391490936279e-01 1.297482699155807495e-01 -1.745645143091678619e-02 -8.720171451568603516e-02 -1.838607937097549438e-01 -2.960310578346252441e-01 -1.164055466651916504e-01 1.950121857225894928e-02 1.521413028240203857e-01 -1.011122986674308777e-01 5.409211292862892151e-02 -1.743260771036148071e-01 1.604329347610473633e-01 2.272173911333084106e-01 3.393624722957611084e-02 3.775648772716522217e-02 -1.069124937057495117e-01 -4.044883847236633301e-01 4.266306757926940918e-01 -1.417630761861801147e-01 2.540163695812225342e-01 -9.038390708155930042e-04 -1.029935106635093689e-01 8.785989880561828613e-02 -8.477656543254852295e-02 -1.114848256111145020e-01 -1.001554876565933228e-01 -9.893401712179183960e-02 2.817844748497009277e-01
1.177388504147529602e-01 -2.857810258865356445e-01 6.325520575046539307e-02 2.254131436347961426e-01 -2.597724199295043945e-01 1.934323161840438843e-01 1.891834735870361328e-01 -3.585505783557891846e-01 -3.221810162067413330e-01 -6.019892171025276184e-02 2.197457402944564819e-01 -1.005059946328401566e-02 -6.831386685371398926e-02 9.024462103843688965e-02 7.773109525442123413e-02 3.465719521045684814e-01 3.617774322628974915e-02 6.383819133043289185e-02 -1.756094545125961304e-01 1.320831179618835449e-01 -7.692751288414001465e-02 3.487171232700347900e-02 -2.981133162975311279e-01 6.285717245191335678e-03 -6.249485909938812256e-02 -1.268754620105028152e-02 3.033957779407501221e-01 6.653997302055358887e-02 -1.318295300006866455e-01 8.732379972934722900e-02 -8.409639447927474976e-02 5.740642175078392029e-02
5.954300868324935436e-04 -7.827831804752349854e-02 1.734379380941390991e-01 1.337075829505920410e-01 6.623873114585876465e-02 3.407381474971771240e-01 -3.336418047547340393e-02 -3.716737926006317139e-01 -4.716344177722930908e-02 3.252076357603073120e-02 4.910418763756752014e-02 -5.236110463738441467e-02 -2.053521126508712769e-01 -1.552824378013610840e-01 -1.094285398721694946e-01 1.785090118646621704e-01 2.853417769074440002e-03 -4.155477583408355713e-01 -1.828022301197052002e-01 -5.110675841569900513e-02 5.533839389681816101e-02 1.003788933157920837e-01 1.401108223944902420e-02 1.368624567985534668e-01 -1.021254211664199829e-01 1.018716543912887573e-01 3.649642765522003174e-01 5.082672461867332458e-02 -3.272993564605712891e-01 2.377616465091705322e-01 -3.859509155154228210e-02 7.137656211853027344e-02
-1.763823479413986206e-01 -3.266095817089080811e-01 2.129149995744228363e-02 1.114110797643661499e-01 2.651619017124176025e-01 2.106714397668838501e-01 1.935627162456512451e-01 -1.880544722080230713e-01 -1.558999065309762955e-03 -3.393267989158630371e-01 -8.545432239770889282e-02 9.362868964672088623e-02 -2.759574353694915771e-01 -1.417450606822967529e-02 -7.964572310447692871e-02 1.562743484973907471e-01 -1.664980947971343994e-01 -4.385101050138473511e-02 2.346005477011203766e-02 -3.394075930118560791e-01 -1.682565920054912567e-02 2.870729863643646240e-01 -2.641480863094329834e-01 1.301651448011398315e-01 2.013268172740936279e-01 6.983662396669387817e-02 1.130625307559967041e-01 3.586522117257118225e-02 -1.706766337156295776e-01 1.601428166031837463e-02 9.213843941688537598e-02 1.064604297280311584e-01
-3.762860596179962158e-02 1.271138489246368408e-01 -2.745133340358734131e-01 2.377696484327316284e-01 3.586919233202934265e-02 1.226240694522857666e-01 1.478235721588134766e-01 -1.379008293151855469e-01 -1.111893728375434875e-01 -1.638787686824798584e-01 1.684637218713760376e-01 -3.556185960769653320e-01 -3.321185410022735596e-01 -2.248987182974815369e-02 1.168590411543846130e-01 2.236264497041702271e-01 -2.683297358453273773e-02 3.221285715699195862e-02 3.006119281053543091e-02 -2.075275331735610962e-01 -1.796538084745407104e-01 4.255390465259552002e-01 1.136581748723983765e-01 1.519134491682052612e-01 2.657721042633056641e-01 2.232438325881958008e-02 1.504998356103897095e-01 -5.422506481409072876e-02 -7.800341397523880005e-02 8.945985883474349976e-02 -2.493669837713241577e-02 -1.352332234382629395e-01
-6.008486449718475342e-02 2.055240869522094727e-01 -3.206122517585754395e-01 1.782733798027038574e-01 4.927735403180122375e-02 -9.131599962711334229e-02 -9.336770744994282722e-04 -2.869116663932800293e-01 -2.267615646123886108e-01 -1.782919764518737793e-01 1.166564300656318665e-01 -2.542766332626342773e-01 -8.829884231090545654e-02 -2.686739154160022736e-02 -1.123621836304664612e-01 1.395568102598190308e-01 5.590834841132164001e-02 -1.006189808249473572e-01 -1.341370195150375366e-01 2.574235573410987854e-02 -8.909361064434051514e-02 3.892236948013305664e-01 -1.179300695657730103e-01 1.041227057576179504e-01 3.170632719993591309e-01 -1.740622669458389282e-01 1.722039282321929932e-01 9.142573177814483643e-02 -5.887866392731666565e-02 3.136432468891143799e-01 -5.303007364273071289e-02 -1.865967065095901489e-01
-2.310771644115447998e-01 -3.758457601070404053e-01 -2.073135040700435638e-02 -6.930486112833023071e-02 2.969418764114379883e-01 3.462130203843116760e-02 6.276449561119079590e-02 -2.998397946357727051e-01 -1.036718413233757019e-01 -1.465491354465484619e-01 -6.162407249212265015e-02 1.782370358705520630e-01 -2.185459733009338379e-01 1.065397039055824280e-01 -1.193097233772277832e-01 2.705197036266326904e-01 -1.049515157938003540e-01 -2.991064637899398804e-02 -3.881795331835746765e-02 -4.175346195697784424e-01 1.095038726925849915e-01 2.631111443042755127e-01 -1.291230320930480957e-01 7.495281845331192017e-02 1.399980485439300537e-01 8.670008182525634766e-02 3.735242784023284912e-02 1.006328836083412170e-01 -2.385104894638061523e-01 1.003060583025217056e-02 6.654431112110614777e-03 1.250733286142349243e-01
4.932385310530662537e-02 3.058668375015258789e-01 -2.522151768207550049e-01 2.127839922904968262e-01 -1.375933140516281128e-01 -3.796335309743881226e-02 -1.941746324300765991e-01 -1.515453010797500610e-01 -3.336835205554962158e-01 -2.141286730766296387e-01 -5.509618204087018967e-04 2.778697609901428223e-01 -5.865430831909179688e-02 2.035199292004108429e-02 2.151413857936859131e-01 1.196106448769569397e-01 -1.836529821157455444e-01 1.320719346404075623e-02 3.403165936470031738e-02 -1.259240955114364624e-01 1.763858646154403687e-01 5.077970623970031738e-01 -1.981323659420013428e-01 -5.688029807060956955e-03 -1.156758591532707214e-01 7.009137421846389771e-02 3.074671514332294464e-02 -3.228462114930152893e-02 -4.216880351305007935e-02 1.163240224123001099e-01 1.511149946600198746e-02 -1.515404786914587021e-02
-5.872388929128646851e-02 -1.617202311754226685e-01 1.309436466544866562e-02 -1.293123364448547363e-01 -8.720732480287551880e-02 -2.289592474699020386e-02 -1.164354197680950165e-02 6.106982007622718811e-02 -3.870347514748573303e-02 -1.543618738651275635e-01 4.446656629443168640e-02 2.728889584541320801e-01 -1.837309896945953369e-01 2.262448891997337341e-02 -3.110370635986328125e-01 1.932044029235839844e-01 3.657373189926147461e-01 -8.726224303245544434e-02 1.120618805289268494e-01 1.595997959375381470e-01 -6.524956226348876953e-02 1.958317011594772339e-01 -2.662608921527862549e-01 2.462651729583740234e-01 -4.171553626656532288e-02 8.279997855424880981e-02 7.570855319499969482e-02 2.316793948411941528e-01 -4.135073721408843994e-01 1.804027408361434937e-01 -3.285705670714378357e-02 -2.126608192920684814e-01
-1.749329417943954468e-01 2.809039056301116943e-01 -1.043990850448608398e-01 3.161755204200744629e-01 -1.555438488721847534e-01 -6.543806195259094238e-02 -2.870228886604309082e-01 3.098464012145996094e-02 -4.203532040119171143e-01 -7.809605449438095093e-02 -1.002637818455696106e-01 2.575327642261981964e-02 1.416601389646530151e-01 1.166383028030395508e-01 -2.678493224084377289e-02 2.059661000967025757e-01 8.963004685938358307e-03 -3.973254561424255371e-02 2.417907118797302246e-02 -1.608165204524993896e-01 -8.461034297943115234e-02 3.472670912742614746e-01 3.459711559116840363e-03 2.444192767143249512e-03 -1.564019769430160522e-01 -1.506500225514173508e-02 1.251189708709716797e-01 1.440216004848480225e-01 -3.791677951812744141e-01 2.922377549111843109e-02 4.939438775181770325e-02 -1.829185485839843750e-01
-2.827753126621246338e-01 1.204197257757186890e-01 -1.141251549124717712e-01 1.901365965604782104e-01 1.134230643510818481e-01 2.643371820449829102e-01 -4.029116928577423096e-01 -1.404653191566467285e-01 1.152525842189788818e-02 -8.286536671221256256e-03 -8.048045635223388672e-02 1.077571697533130646e-02 -3.483766317367553711e-01 -1.844711601734161377e-01 1.478476822376251221e-01 3.479949831962585449e-01 -1.435370594263076782e-01 -1.505314260721206665e-01 -5.965461209416389465e-02 -1.003554761409759521e-01 4.405581206083297729e-02 1.487329304218292236e-01 5.512142553925514221e-02 -9.886257350444793701e-02 -4.136679694056510925e-02 1.406496316194534302e-01 2.243093401193618774e-01 6.300204247236251831e-02 -2.526794672012329102e-01 1.213590130209922791e-01 -1.827640086412429810e-01 -6.986618787050247192e-02
3.536541759967803955e-02 1.937269121408462524e-01 9.837994724512100220e-02 1.198080182075500488e-01 -8.379242569208145142e-02 -9.388669580221176147e-02 1.013344898819923401e-01 -2.083323299884796143e-01 -5.025194883346557617e-01 1.572205275297164917e-01 1.873676627874374390e-01 1.185389235615730286e-01 -1.639462858438491821e-01 -3.952741250395774841e-02 1.320157479494810104e-02 2.180708646774291992e-01 -1.528235375881195068e-01 -1.412380188703536987e-01 -1.961127221584320068e-01 -2.398773096501827240e-03 2.752564847469329834e-01 8.827717602252960205e-02 -3.626901805400848389e-01 2.146785706281661987e-01 -7.207099348306655884e-02 5.993616208434104919e-02 1.977360993623733521e-01 1.337396949529647827e-01 -1.545275747776031494e-01 1.526490692049264908e-02 1.007480472326278687e-01 -1.487071067094802856e-01
-5.010806396603584290e-02 2.573407068848609924e-02 -7.908061891794204712e-02 7.504890114068984985e-02 1.348321605473756790e-02 2.259348519146442413e-02 -2.974500358104705811e-01 -9.203986823558807373e-02 -3.671789169311523438e-01 4.729872196912765503e-02 -9.399154037237167358e-02 7.763304561376571655e-02 -1.684991717338562012e-01 -1.771043241024017334e-01 -2.038864344358444214e-01 4.282886087894439697e-01 -1.605106741189956665e-01 -2.442345321178436279e-01 2.616994976997375488e-01 4.735141992568969727e-02 9.931713342666625977e-02 4.720142185688018799e-01 -2.688109315931797028e-02 3.823307156562805176e-02 1.286049336194992065e-01 1.912185573019087315e-03 7.217774540185928345e-02 -6.274009495973587036e-02 9.986933320760726929e-02 -1.268739551305770874e-01 2.717078290879726410e-02 -8.447747677564620972e-02
-1.800120323896408081e-01 -5.506664747372269630e-04 -1.408246159553527832e-01 -1.925726979970932007e-01 4.882919788360595703e-02 2.532688081264495850e-01 5.619715154170989990e-02 -6.699858605861663818e-02 -3.356504738330841064e-01 -6.535882502794265747e-02 1.774898171424865723e-01 -4.885996878147125244e-02 -2.193535417318344116e-01 -7.208291906863451004e-03 -1.029657647013664246e-01 2.326341867446899414e-01 9.040417149662971497e-03 7.227081805467605591e-02 -2.981894016265869141e-01 1.269896179437637329e-01 -1.024220436811447144e-01 1.980135142803192139e-01 2.049294263124465942e-01 1.714642345905303955e-01 3.862095773220062256e-01 2.039007395505905151e-01 -6.613888591527938843e-02 1.199574545025825500e-01 -2.993375957012176514e-01 9.631934016942977905e-02 1.338018625974655151e-01 1.227485463023185730e-01
-1.600184887647628784e-01 2.828188538551330566e-01 3.795356675982475281e-02 1.156834661960601807e-01 -1.822190284729003906e-01 4.657015204429626465e-02 1.538211107254028320e-01 -1.227947399020195007e-01 -4.081684052944183350e-01 -1.735527999699115753e-02 2.781491279602050781e-01 -1.843652576208114624e-01 -1.137484088540077209e-01 -1.024354398250579834e-01 -2.557487189769744873e-01 3.334277570247650146e-01 -4.348646849393844604e-02 -1.183872371912002563e-01 -1.865502074360847473e-02 -2.173864245414733887e-01 -1.214378103613853455e-01 9.101855009794235229e-02 1.228380203247070312e-02 3.340464830398559570e-01 -1.594207249581813812e-02 1.671061515808105469e-01 1.999141722917556763e-01 1.321519911289215088e-01 -3.063354641199111938e-02 -6.118206679821014404e-02 -1.572099775075912476e-01 -1.179539859294891357e-01
1.545477509498596191e-01 -1.409642100334167480e-01 1.497504264116287231e-01 1.956055164337158203e-01 8.541568368673324585e-02 2.751389145851135254e-01 -7.022249698638916016e-02 -3.600851595401763916e-01 -9.575754404067993164e-02 2.994076311588287354e-01 5.664160475134849548e-02 4.783181846141815186e-02 -4.006012082099914551e-01 -5.994470790028572083e-02 1.857068389654159546e-02 1.320122331380844116e-01 3.818881884217262268e-02 -2.476829886436462402e-01 -1.514473408460617065e-01 -1.211012303829193115e-01 9.810142964124679565e-02 1.692241579294204712e-01 -4.539171233773231506e-02 1.190583407878875732e-01 -1.319943219423294067e-01 2.385303378105163574e-01 3.243880271911621094e-01 1.544498801231384277e-01 -1.578657031059265137e-01 7.025988399982452393e-02 1.645428687334060669e-02 5.810859054327011108e-02
1.384523361921310425e-01 2.374616861343383789e-01 8.072366565465927124e-02 2.519368380308151245e-02 2.185599505901336670e-01 4.494682848453521729e-01 -2.738761007785797119e-01 -3.022467195987701416e-01 -1.430267989635467529e-01 4.075386375188827515e-02 1.487625539302825928e-01 -8.464807644486427307e-03 -2.454323321580886841e-01 -1.898467391729354858e-01 -1.143661607056856155e-02 9.626590460538864136e-02 -3.297509998083114624e-02 -2.313095331192016602e-01 -2.290928810834884644e-01 -8.213754743337631226e-02 1.534595489501953125e-01 1.543394774198532104e-01 2.368910983204841614e-02 5.411567538976669312e-02 2.872305549681186676e-02 3.041151762008666992e-01 1.144791245460510254e-01 6.957172602415084839e-02 -1.968036293983459473e-01 1.736466139554977417e-01 -6.155586615204811096e-02 5.031825229525566101e-02
-1.690079867839813232e-01 -7.548221200704574585e-02 2.941346913576126099e-02 1.717150807380676270e-01 1.324048340320587158e-01 8.855410665273666382e-02 -9.592473506927490234e-03 -1.846425831317901611e-01 -5.558225512504577637e-01 -2.270785123109817505e-01 2.542986273765563965e-01 -5.004584044218063354e-02 -2.316045314073562622e-01 8.083878457546234131e-02 -1.921765804290771484e-01 -1.477293968200683594e-01 2.006247341632843018e-01 1.801432110369205475e-02 -1.560751050710678101e-01 -2.153189927339553833e-01 -1.429769843816757202e-01 2.955648601055145264e-01 -7.716269046068191528e-02 5.069803446531295776e-02 3.655194863677024841e-02 1.802633553743362427e-01 1.497372984886169434e-02 -1.027044802904129028e-01 -4.088195413351058960e-02 -9.274588897824287415e-03 -1.781780272722244263e-01 -1.532726138830184937e-01
-1.157495845109224319e-02 4.126925766468048096e-02 2.011260762810707092e-02 1.557533293962478638e-01 2.156578898429870605e-01 3.462143242359161377e-01 -2.313913851976394653e-01 -2.445435523986816406e-02 -1.792327463626861572e-01 2.118545025587081909e-01 2.617709338665008545e-01 3.806811198592185974e-02 -3.652266785502433777e-02 2.359646707773208618e-01 -3.244694173336029053e-01 1.017687246203422546e-01 2.132768370211124420e-02 -3.234770894050598145e-01 1.868022084236145020e-01 -1.223681494593620300e-01 -1.892393976449966431e-01 1.695688813924789429e-01 2.980205696076154709e-03 2.387837022542953491e-01 3.533953800797462463e-02 -4.122669249773025513e-02 3.304422199726104736e-01 -1.068708524107933044e-01 -7.840006798505783081e-02 -4.214816167950630188e-02 -1.537396162748336792e-01 4.101513326168060303e-02
2.064181119203567505e-02 4.428153857588768005e-02 1.172086596488952637e-01 6.919640116393566132e-03 -3.285655006766319275e-02 6.663107872009277344e-02 -8.491882681846618652e-02 -3.227912262082099915e-02 -4.533731341361999512e-01 -1.166653037071228027e-01 4.113817512989044189e-01 2.613673508167266846e-01 -3.383831307291984558e-02 -1.278174668550491333e-01 -1.066350489854812622e-01 1.716385632753372192e-01 1.794736683368682861e-01 -2.440057396888732910e-01 -4.995774850249290466e-02 -3.563775494694709778e-02 -1.153668090701103210e-01 4.387072026729583740e-01 -1.655913516879081726e-02 -2.573785185813903809e-02 1.144611462950706482e-01 -1.165980920195579529e-01 1.266969740390777588e-01 5.635613575577735901e-02 -2.154707014560699463e-01 -2.053679376840591431e-01 -1.273612380027770996e-01 -4.540321230888366699e-02
1.165763586759567261e-01 2.440919280052185059e-01 -9.855000674724578857e-02 1.894156187772750854e-01 -3.064137995243072510e-01 -1.053826883435249329e-01 -7.781184464693069458e-02 -4.584357608109712601e-03 -3.527022898197174072e-02 -2.451892197132110596e-01 6.189742684364318848e-02 2.068098485469818115e-01 -5.033963173627853394e-02 -7.269242405891418457e-02 -2.095032632350921631e-01 -4.479487612843513489e-02 2.661574184894561768e-01 7.172273844480514526e-02 -9.561280906200408936e-02 -1.220656335353851318e-01 -8.177555352449417114e-02 3.618557751178741455e-01 -1.310975253582000732e-01 3.671295344829559326e-01 1.494478285312652588e-01 2.316597402095794678e-01 8.877098560333251953e-02 5.396232753992080688e-02 -3.090923130512237549e-01 -1.604164093732833862e-01 8.219379186630249023e-02 6.360007077455520630e-02
1.823057234287261963e-01 -8.215920999646186829e-03 1.395000070333480835e-01 1.438182145357131958e-01 9.855408966541290283e-02 2.318960577249526978e-01 1.831657737493515015e-01 -3.794556856155395508e-01 -4.492007195949554443e-03 -5.993411317467689514e-02 1.841521710157394409e-01 -1.401468664407730103e-01 -2.211359143257141113e-01 1.776549220085144043e-02 -2.079735249280929565e-01 9.695006161928176880e-02 1.236438229680061340e-01 -2.355947196483612061e-01 -2.625253498554229736e-01 -1.107754632830619812e-01 3.751926496624946594e-02 2.884048819541931152e-01 3.864256292581558228e-02 1.560818701982498169e-01 -1.004753783345222473e-01 3.767285123467445374e-02 3.566827774047851562e-01 7.956564426422119141e-02 -3.111592531204223633e-01 1.145085841417312622e-01 -5.815295875072479248e-02 -7.542209327220916748e-02
-1.368326973170042038e-02 1.303597539663314819e-01 -7.444369047880172729e-02 3.677532672882080078e-01 -2.096392214298248291e-01 -9.596155025064945221e-03 2.168168686330318451e-02 4.619813337922096252e-02 -2.462595850229263306e-01 -3.978602960705757141e-02 -2.280784845352172852e-01 5.661796405911445618e-02 -3.487243875861167908e-02 2.126150578260421753e-02 1.610108017921447754e-01 2.810096740722656250e-01 -2.107567191123962402e-01 -1.042573526501655579e-01 -1.306542903184890747e-01 8.112791925668716431e-02 -1.690253266133368015e-03 4.130415916442871094e-01 -9.087494760751724243e-02 1.438256502151489258e-01 1.186819449067115784e-01 -2.210173197090625763e-02 -1.306589245796203613e-01 1.416418105363845825e-01 -3.298474848270416260e-01 2.967246770858764648e-01 1.400911957025527954e-01 -1.571924239397048950e-01
-5.868117138743400574e-02 3.344185417518019676e-03 2.434623092412948608e-01 2.479136884212493896e-01 2.111426889896392822e-01 2.419793456792831421e-01 -9.427455812692642212e-02 6.520521640777587891e-02 9.652636013925075531e-03 -4.904512166976928711e-01 -3.436096012592315674e-02 -6.271780282258987427e-02 -2.945789396762847900e-01 -1.007983610033988953e-01 -2.000385224819183350e-01 3.526422427967190742e-03 8.184474706649780273e-02 -1.958410292863845825e-01 5.283717811107635498e-02 -1.893694251775741577e-01 1.713045984506607056e-01 1.591635793447494507e-01 -5.281065031886100769e-02 9.576728194952011108e-02 -6.052683666348457336e-02 -6.895580142736434937e-02 3.786827921867370605e-01 9.685670584440231323e-02 -2.260980904102325439e-01 2.753372490406036377e-02 9.346808493137359619e-02 -6.828168779611587524e-02
-1.089168414473533630e-01 -2.523826956748962402e-01 1.403483450412750244e-01 2.285331487655639648e-01 2.358891367912292480e-01 1.890424489974975586e-01 -4.758941009640693665e-02 -2.032434493303298950e-01 -8.553719520568847656e-02 -3.373506367206573486e-01 -7.133825565688312054e-04 9.482161700725555420e-02 -2.244239151477813721e-01 -2.248721569776535034e-01 -1.112167164683341980e-01 8.734426461160182953e-03 -4.935889691114425659e-02 -3.890432119369506836e-01 7.970188558101654053e-02 -1.712297797203063965e-01 -3.501756116747856140e-02 1.899131536483764648e-01 -1.897589862346649170e-01 1.784643381834030151e-01 1.903509348630905151e-02 -5.630924925208091736e-02 3.125574588775634766e-01 1.183211207389831543e-01 -1.172771304845809937e-01 -1.349246352910995483e-01 1.795366257429122925e-01 6.142624188214540482e-03
-1.970304995775222778e-01 -2.292286753654479980e-01 -6.715307384729385376e-02 2.065654844045639038e-01 -3.219788670539855957e-01 2.463462948799133301e-01 -1.707754433155059814e-01 -8.509038388729095459e-02 -2.043190002441406250e-01 1.511320471763610840e-01 1.170232221484184265e-01 -9.022184461355209351e-02 -1.735247224569320679e-01 6.699696183204650879e-02 -1.615580022335052490e-01 5.583251267671585083e-02 2.139242440462112427e-01 1.272888183593750000e-01 -7.830587029457092285e-02 3.985406458377838135e-02 9.877824783325195312e-02 3.316397070884704590e-01 -3.468479961156845093e-02 2.437810450792312622e-01 2.069944292306900024e-01 5.818280577659606934e-02 -1.463885903358459473e-01 1.283894181251525879e-01 -2.004917711019515991e-01 2.069999277591705322e-01 2.283575981855392456e-01 -2.026194185018539429e-01
-1.922603845596313477e-01 -6.246295757591724396e-03 7.104890048503875732e-02 2.122278958559036255e-01 -1.797554194927215576e-01 1.255510002374649048e-01 7.497689127922058105e-02 -1.795494258403778076e-01 1.746886409819126129e-02 -2.459312379360198975e-01 -9.604915231466293335e-02 -1.495705824345350266e-02 -3.106884956359863281e-01 -1.578619629144668579e-01 -7.465440779924392700e-02 2.160631865262985229e-01 -3.893827786669135094e-03 -7.211486250162124634e-02 9.615835547447204590e-02 2.030294090509414673e-01 1.029571667313575745e-01 1.510870456695556641e-01 -2.393790334463119507e-01 -1.167892813682556152e-01 -8.470311015844345093e-02 7.313700765371322632e-02 2.180116772651672363e-01 3.477083742618560791e-01 -3.216059505939483643e-01 2.127548307180404663e-01 -2.450444847345352173e-01 1.824409514665603638e-01
5.090941861271858215e-02 1.952198706567287445e-02 -4.318356141448020935e-02 1.563774049282073975e-01 4.915509372949600220e-02 4.216546416282653809e-01 7.555323839187622070e-02 2.223095595836639404e-01 -8.072679862380027771e-03 -1.510969847440719604e-01 1.275513973087072372e-02 1.197836995124816895e-01 -8.052603155374526978e-02 2.142425030469894409e-01 -2.394199669361114502e-01 3.808824419975280762e-01 2.116302549839019775e-01 -1.164025440812110901e-01 -2.591363191604614258e-01 8.516038767993450165e-03 -9.463755041360855103e-02 4.155570566654205322e-01 -2.257919311523437500e-01 3.947812318801879883e-02 -4.333021584898233414e-03 2.200021892786026001e-01 7.422373443841934204e-02 -7.779592275619506836e-02 -1.329514570534229279e-02 -1.119247749447822571e-01 1.036924496293067932e-01 -1.724007073789834976e-03
2.174731157720088959e-02 6.642709486186504364e-03 -8.729258924722671509e-02 -1.037038564682006836e-01 3.212767243385314941e-01 3.449347913265228271e-01 -4.433528333902359009e-02 -2.969510555267333984e-01 -2.174453064799308777e-02 -7.982983440160751343e-02 1.643171533942222595e-02 -4.747297987341880798e-02 -9.978403896093368530e-02 -3.623828887939453125e-01 -6.424528360366821289e-02 3.254251480102539062e-01 -9.569387882947921753e-02 -1.585196703672409058e-01 -4.446509107947349548e-02 -1.691016554832458496e-01 7.794033735990524292e-02 3.195067346096038818e-01 -2.814608812332153320e-02 1.096096038818359375e-01 -2.827089093625545502e-02 2.371336221694946289e-01 4.533239454030990601e-02 1.595655679702758789e-01 -1.663076132535934448e-01 3.026390075683593750e-01 1.586910150945186615e-02 1.349644213914871216e-01
-2.116708606481552124e-01 9.175637364387512207e-02 -2.066963016986846924e-01 1.804568320512771606e-01 3.077209293842315674e-01 -1.648404151201248169e-01 -7.516016066074371338e-02 -3.521848022937774658e-01 -2.929341197013854980e-01 -3.639128804206848145e-02 1.615449488162994385e-01 -2.500170469284057617e-02 3.394193481653928757e-03 -5.756217986345291138e-03 -3.645356371998786926e-02 3.721549734473228455e-02 1.238236296921968460e-02 2.264504507184028625e-02 -8.338609337806701660e-02 8.217714726924896240e-02 3.453843668103218079e-02 2.619071602821350098e-01 -1.516425609588623047e-01 2.055267095565795898e-01 2.906491160392761230e-01 -1.333782672882080078e-01 1.455402523279190063e-01 1.411067396402359009e-01 -1.801992058753967285e-01 3.730907142162322998e-01 -1.867748945951461792e-01 6.336342543363571167e-02
1.061803698539733887e-01 1.598411202430725098e-01 -2.739640176296234131e-01 2.536301612854003906e-01 -3.494878113269805908e-01 3.049079515039920807e-02 -6.711002439260482788e-02 -1.326665729284286499e-01 -1.719514131546020508e-01 -3.500848412513732910e-01 -9.935361333191394806e-03 1.239073872566223145e-01 -1.006096079945564270e-01 -3.015818074345588684e-02 8.672952651977539062e-02 -5.743668600916862488e-02 -9.057104587554931641e-02 -3.579621016979217529e-01 -4.415922239422798157e-02 -2.811345458030700684e-01 4.395667463541030884e-02 3.403783142566680908e-01 -1.654831171035766602e-01 6.038102880120277405e-02 8.008581586182117462e-03 2.143309861421585083e-01 6.262978911399841309e-02 9.065723419189453125e-02 -1.393890529870986938e-01 1.047990024089813232e-01 -6.373478472232818604e-02 -1.744165271520614624e-01
3.060041368007659912e-01 8.534959703683853149e-02 -4.078431054949760437e-02 -2.394889853894710541e-02 1.003413572907447815e-01 1.693387776613235474e-01 -2.973604798316955566e-01 -7.861611992120742798e-02 2.968849055469036102e-02 -1.137925833463668823e-01 2.212493419647216797e-01 1.060767993330955505e-01 -1.491994112730026245e-01 -1.168101429939270020e-01 -2.321090251207351685e-01 2.283343821763992310e-01 8.702636510133743286e-02 -1.524610072374343872e-01 -2.680550888180732727e-02 -2.165005058050155640e-01 3.488993346691131592e-01 1.768758744001388550e-01 1.964137516915798187e-02 5.235767737030982971e-02 -7.973705977201461792e-02 1.242476925253868103e-01 3.803401887416839600e-01 1.576496958732604980e-01 -2.473433166742324829e-01 1.593166403472423553e-02 2.014279365539550781e-01 -1.402754634618759155e-01
1.343001574277877808e-01 3.262412846088409424e-01 -1.613204330205917358e-01 3.217467069625854492e-01 8.929672837257385254e-02 2.161807715892791748e-01 6.677699834108352661e-02 -3.104308247566223145e-01 -2.310033515095710754e-02 -2.770640514791011810e-02 2.222199141979217529e-01 -6.208313256502151489e-02 -1.382469981908798218e-01 1.498980522155761719e-01 -3.473182022571563721e-01 2.101690024137496948e-01 -2.588383555412292480e-01 -1.163967028260231018e-01 -1.691108644008636475e-01 4.321293532848358154e-02 2.384446747601032257e-02 1.843341290950775146e-01 9.525997936725616455e-02 3.050734996795654297e-01 -1.620564907789230347e-01 1.238287389278411865e-01 6.748397834599018097e-03 1.185374483466148376e-01 -1.447762846946716309e-01 -4.425705596804618835e-02 5.322607979178428650e-02 -1.956434175372123718e-02
1.875441707670688629e-02 1.785278469324111938e-01 -1.085261162370443344e-02 1.432242095470428467e-01 1.193480044603347778e-01 2.811858355998992920e-01 1.093308255076408386e-01 -1.283961981534957886e-01 -3.574708402156829834e-01 -3.540799319744110107e-01 -6.768351793289184570e-02 -1.283276528120040894e-01 -1.058227792382240295e-01 -2.639599442481994629e-01 1.571082621812820435e-01 1.207933202385902405e-01 1.516376882791519165e-01 -3.681629523634910583e-02 -1.298468261957168579e-01 7.152761518955230713e-02 -7.186706364154815674e-02 5.792290717363357544e-02 -1.110300123691558838e-01 -1.381714493036270142e-01 7.551711052656173706e-02 -1.426682770252227783e-01 2.209002226591110229e-01 1.682212650775909424e-01 -4.625745415687561035e-01 -1.428670585155487061e-01 -8.083271980285644531e-02 2.655172534286975861e-02
-1.694975048303604126e-01 7.087806612253189087e-02 -8.496898412704467773e-02 1.959508061408996582e-01 5.838666856288909912e-02 9.339491277933120728e-02 -9.230656176805496216e-02 5.581617355346679688e-02 -3.508358895778656006e-01 1.009082794189453125e-02 -7.558653503656387329e-02 2.415497153997421265e-01 -4.682962298393249512e-01 -1.343223452568054199e-01 -2.888722717761993408e-01 7.779120653867721558e-02 -3.362106531858444214e-02 1.722333282232284546e-01 -3.697086870670318604e-02 -2.919675707817077637e-01 -8.053104579448699951e-02 1.186659857630729675e-01 -3.202855587005615234e-01 -8.302640169858932495e-02 1.348752528429031372e-01 -7.845092564821243286e-02 1.070362888276576996e-02 -1.723212897777557373e-01 -1.975735835731029510e-02 1.962787061929702759e-01 -7.785392552614212036e-02 1.902408748865127563e-01
-6.330488715320825577e-03 -1.859660148620605469e-01 -7.228536903858184814e-02 7.714103907346725464e-02 2.111649326980113983e-02 1.202785819768905640e-01 -3.636467456817626953e-01 -2.052402794361114502e-01 -9.978830814361572266e-03 -3.383395448327064514e-02 5.330540612339973450e-02 -3.072689659893512726e-02 -1.533144116401672363e-01 -6.618426740169525146e-02 -6.007966026663780212e-02 3.722479939460754395e-01 -2.596596777439117432e-01 -2.127122133970260620e-01 2.434838563203811646e-01 -6.342705339193344116e-02 3.360965289175510406e-03 2.676323987543582916e-02 -1.151518151164054871e-01 5.762644857168197632e-02 2.098996788263320923e-01 -3.999400138854980469e-02 -1.467569321393966675e-01 2.439831495285034180e-01 -4.430379569530487061e-01 2.082675248384475708e-01 -2.900248020887374878e-02 1.712432503700256348e-01
-1.030699461698532104e-01 1.640091389417648315e-01 -1.688142120838165283e-02 -7.101428508758544922e-02 8.631552010774612427e-02 1.361536085605621338e-01 -6.709604710340499878e-02 2.469755895435810089e-02 -4.125547409057617188e-01 -1.905480474233627319e-01 -7.761776912957429886e-03 2.140833735466003418e-01 -1.354303359985351562e-01 -4.690520837903022766e-02 -2.120683342218399048e-01 1.637131720781326294e-01 2.857348024845123291e-01 -3.234596177935600281e-02 -1.041117012500762939e-01 -5.825945734977722168e-02 -3.376249596476554871e-02 4.579259157180786133e-01 2.090396285057067871e-01 -1.114482581615447998e-01 1.835782378911972046e-01 1.472503095865249634e-01 -1.043348237872123718e-01 3.371955752372741699e-01 -1.108578518033027649e-01 -9.114311635494232178e-02 -1.274083852767944336e-01 -2.555645443499088287e-02
-1.601636111736297607e-01 4.612850025296211243e-02 -4.686193168163299561e-02 -5.981821939349174500e-02 -1.752275228500366211e-02 1.720548123121261597e-01 -1.838791668415069580e-01 6.045639514923095703e-02 -2.535531818866729736e-01 -2.923599183559417725e-01 3.076078593730926514e-01 1.319310218095779419e-01 8.460957556962966919e-02 -2.469087392091751099e-02 2.625934220850467682e-02 9.163577109575271606e-02 5.051046237349510193e-02 -9.889829158782958984e-02 -2.902556359767913818e-01 1.028556749224662781e-01 -1.401432789862155914e-02 2.815956771373748779e-01 -4.630333930253982544e-02 2.797095775604248047e-01 3.686602413654327393e-01 2.118053436279296875e-01 1.247370019555091858e-01 1.363935172557830811e-01 -2.716181576251983643e-01 1.222028285264968872e-01 2.139356285333633423e-01 -6.305306404829025269e-02
-8.451242931187152863e-03 1.847804151475429535e-02 -1.889947950839996338e-01 4.492978751659393311e-01 -1.683584451675415039e-01 -2.138691693544387817e-01 7.362426072359085083e-02 -2.152195572853088379e-02 -3.508297502994537354e-01 -1.437736898660659790e-01 -2.064066976308822632e-01 6.640040781348943710e-03 -9.686801582574844360e-02 -2.755890786647796631e-02 1.513281185179948807e-02 2.718489766120910645e-01 2.183019965887069702e-01 -2.206850796937942505e-01 1.304741799831390381e-01 -5.685427784919738770e-02 2.854422852396965027e-02 2.034910619258880615e-01 -1.369441598653793335e-01 -4.852475598454475403e-03 -9.659036993980407715e-02 1.706236153841018677e-01 1.545764952898025513e-01 1.231349855661392212e-01 -3.584734499454498291e-01 6.747363507747650146e-02 1.347028911113739014e-01 -7.102199643850326538e-02
-2.394341081380844116e-01 1.055458262562751770e-01 -2.102845907211303711e-01 2.749364674091339111e-01 1.173316873610019684e-02 2.305676192045211792e-01 4.504857212305068970e-02 1.118670701980590820e-01 -2.173560410737991333e-01 -1.340880244970321655e-01 7.786075770854949951e-02 -3.105895817279815674e-01 1.010630652308464050e-01 4.319087415933609009e-02 -1.842212677001953125e-01 1.826774328947067261e-01 -1.678059846162796021e-01 -9.848937392234802246e-03 -3.363764286041259766e-02 -1.302710175514221191e-01 -1.357087790966033936e-01 3.771746456623077393e-01 3.339403867721557617e-02 2.463296502828598022e-01 1.703796088695526123e-01 -5.702115967869758606e-02 1.790407001972198486e-01 1.622134000062942505e-01 -1.652083247900009155e-01 2.862236797809600830e-01 -1.443251967430114746e-01 8.493467420339584351e-02
1.636216603219509125e-02 1.958031766116619110e-02 4.904035106301307678e-02 1.844337135553359985e-01 3.829867765307426453e-02 -4.704153537750244141e-02 -3.770238757133483887e-01 -2.066476047039031982e-01 -1.626035422086715698e-01 -1.315602213144302368e-01 -2.945771440863609314e-02 1.501692533493041992e-01 -2.448549419641494751e-01 -4.673048108816146851e-02 -1.439286768436431885e-01 1.013238579034805298e-01 3.858216106891632080e-01 -1.245218366384506226e-01 8.292524516582489014e-02 1.308244913816452026e-01 -7.812874019145965576e-02 2.266134023666381836e-01 -1.312591582536697388e-01 -1.715860217809677124e-01 -1.094296053051948547e-01 1.401204913854598999e-01 3.099333345890045166e-01 2.480637580156326294e-01 -2.035280764102935791e-01 2.432319968938827515e-01 -1.318077147006988525e-01 1.202756315469741821e-01
1.390160769224166870e-01 -1.370970904827117920e-01 -1.890486106276512146e-02 1.386390328407287598e-01 2.210296392440795898e-01 3.441921174526214600e-01 1.178903952240943909e-01 -2.964585125446319580e-01 -2.561415731906890869e-02 1.719980966299772263e-03 5.757929012179374695e-02 -3.933619707822799683e-02 -2.207871675491333008e-01 -2.689831852912902832e-01 1.802950166165828705e-02 2.248272299766540527e-01 -1.323451101779937744e-01 -2.359495609998703003e-01 -3.842625766992568970e-02 -1.010575592517852783e-01 8.867277204990386963e-02 2.571573555469512939e-01 1.000266894698143005e-01 6.339428573846817017e-02 -1.628117449581623077e-02 1.283399462699890137e-01 8.948220312595367432e-02 1.853084713220596313e-01 -3.034907281398773193e-01 3.362474739551544189e-01 -7.170186191797256470e-02 2.311134040355682373e-01
-1.136524677276611328e-01 -3.785239532589912415e-02 7.644627988338470459e-02 7.420440763235092163e-02 -6.136478483676910400e-02 1.604740172624588013e-01 -1.333484649658203125e-01 -1.528468728065490723e-01 -2.161654978990554810e-01 -1.390162575989961624e-02 2.924967743456363678e-02 -2.339808791875839233e-01 2.557662129402160645e-02 -4.659544304013252258e-02 -2.489865571260452271e-01 1.684826463460922241e-01 1.986719518899917603e-01 1.174016892910003662e-01 -5.718312412500381470e-02 3.150312975049018860e-02 -4.595600962638854980e-01 4.551306962966918945e-01 -2.181255631148815155e-02 2.137627005577087402e-01 1.084418520331382751e-01 6.176164373755455017e-02 -1.430753711611032486e-02 6.312129087746143341e-03 -2.529551088809967041e-01 2.766762375831604004e-01 5.707506090402603149e-03 1.717440187931060791e-01
-1.747561544179916382e-01 1.058356240391731262e-01 4.877062141895294189e-02 3.120217323303222656e-01 3.483294546604156494e-01 4.558181017637252808e-02 -9.152563288807868958e-03 -5.996429827064275742e-03 1.399122923612594604e-01 -4.105255380272865295e-02 6.534631550312042236e-02 -1.509230732917785645e-01 -4.357736706733703613e-01 -2.804476618766784668e-01 -6.496609747409820557e-02 2.902231514453887939e-01 -1.544968485832214355e-01 1.654903055168688297e-03 -6.154354196041822433e-03 -1.243219897150993347e-01 1.636368185281753540e-01 1.929865330457687378e-01 -1.740264445543289185e-01 1.377964317798614502e-01 1.430051326751708984e-01 6.236831098794937134e-02 1.916031986474990845e-01 8.057284355163574219e-02 -3.058618605136871338e-01 1.215188130736351013e-01 3.406107425689697266e-02 1.258466509170830250e-03
-2.504285573959350586e-01 8.940654993057250977e-02 -1.127117276191711426e-01 4.883971065282821655e-02 2.573594152927398682e-01 1.987071931362152100e-01 -5.815942306071519852e-03 6.497311871498823166e-03 -2.304393798112869263e-01 4.799601063132286072e-02 -2.584221959114074707e-01 -1.999215781688690186e-01 7.327027618885040283e-02 -8.946365863084793091e-02 -1.291559487581253052e-01 2.805795967578887939e-01 2.529824078083038330e-01 -2.812818288803100586e-01 -1.683922410011291504e-01 1.571395844221115112e-01 -1.237121969461441040e-02 2.614124715328216553e-01 -1.741257756948471069e-01 1.933128237724304199e-01 7.838343083858489990e-02 1.769313663244247437e-01 2.801524996757507324e-01 4.511822946369647980e-03 -2.400344796478748322e-02 -1.802040785551071167e-01 4.785234853625297546e-02 2.320168614387512207e-01
-2.133948057889938354e-01 2.206553965806961060e-01 1.202522665262222290e-01 -2.219776436686515808e-02 -3.391739353537559509e-02 2.067164750769734383e-03 -6.601476576179265976e-03 -2.476044595241546631e-01 -3.556749224662780762e-02 -1.165873259305953979e-01 -1.133038550615310669e-01 1.798985004425048828e-01 -8.966963738203048706e-02 2.086120471358299255e-02 -8.606115728616714478e-02 1.176833659410476685e-01 -1.334253326058387756e-02 -2.014842778444290161e-01 -1.313017904758453369e-01 1.776008754968643188e-01 -6.486371904611587524e-02 2.930019497871398926e-01 -2.846801877021789551e-01 4.028009176254272461e-01 1.375761032104492188e-01 -9.479971230030059814e-02 8.712692558765411377e-02 -2.825449109077453613e-01 -3.234723508358001709e-01 6.352892518043518066e-02 -2.499075084924697876e-01 1.707565784454345703e-01
1.248256340622901917e-01 1.987354010343551636e-01 -1.666895449161529541e-01 -9.823284298181533813e-02 8.627865463495254517e-02 1.860570311546325684e-01 -2.772566080093383789e-01 -9.779494721442461014e-04 -4.330312833189964294e-02 3.754939511418342590e-02 -2.316970527172088623e-01 2.509544789791107178e-01 -2.274458855390548706e-01 4.756749421358108521e-02 -4.253311157226562500e-01 1.872566044330596924e-01 -1.468784809112548828e-01 -3.311794102191925049e-01 6.444210559129714966e-02 5.199993029236793518e-02 -7.748952507972717285e-02 3.049333393573760986e-01 -1.560444533824920654e-01 1.636832952499389648e-01 1.432074457406997681e-01 7.309981435537338257e-02 2.329834550619125366e-01 7.752557843923568726e-02 -3.715932369232177734e-02 -2.674088999629020691e-02 -3.631335124373435974e-02 1.443700492382049561e-01
-1.233802661299705505e-01 1.589602418243885040e-02 -9.723519533872604370e-02 1.926865577697753906e-01 7.717764377593994141e-02 -6.222583726048469543e-02 -8.882323279976844788e-03 -3.176358342170715332e-01 -1.458704620599746704e-01 -1.676314175128936768e-01 2.228504568338394165e-01 7.232469320297241211e-02 1.293090824037790298e-02 -4.676309414207935333e-03 -1.790393739938735962e-01 4.113251343369483948e-02 -1.462497711181640625e-01 2.101296633481979370e-01 1.532829701900482178e-01 4.044226929545402527e-02 2.659353911876678467e-01 3.102594912052154541e-01 7.041024416685104370e-02 3.385224342346191406e-01 2.692093253135681152e-01 -1.673582345247268677e-01 5.358658358454704285e-02 1.231579333543777466e-01 -3.747266232967376709e-01 1.180573776364326477e-01 -1.601362377405166626e-01 1.148863285779953003e-01
-6.158212199807167053e-02 -2.245963662862777710e-01 -4.505331441760063171e-02 -7.381073385477066040e-02 -2.013955265283584595e-01 2.858171761035919189e-01 -6.146898865699768066e-02 9.066858887672424316e-02 -2.089430838823318481e-01 -9.274277836084365845e-02 5.276321619749069214e-02 9.944215416908264160e-02 -2.661595046520233154e-01 1.854183226823806763e-01 -1.346293389797210693e-01 4.131879210472106934e-01 2.022085934877395630e-01 -7.865275442600250244e-02 -3.178532421588897705e-01 -4.425905272364616394e-02 -1.674769446253776550e-02 3.240311145782470703e-01 3.953116014599800110e-02 1.509881764650344849e-01 8.120504207909107208e-03 1.220423579216003418e-01 -4.634762927889823914e-02 -4.922234453260898590e-03 -1.628192812204360962e-01 -2.687948644161224365e-01 -1.609856337308883667e-01 -1.533739119768142700e-01
-4.635413363575935364e-02 3.180665075778961182e-01 -8.587265014648437500e-02 -8.189016953110694885e-03 -7.593345642089843750e-02 2.408019751310348511e-01 1.097282767295837402e-01 -1.685381382703781128e-01 -1.864048391580581665e-01 6.345545500516891479e-02 3.732495605945587158e-01 -4.590486176311969757e-03 1.355643719434738159e-01 7.754221558570861816e-02 4.712637886404991150e-02 1.170307695865631104e-01 -7.693667709827423096e-02 -9.081361815333366394e-03 1.528894305229187012e-01 -7.916123420000076294e-02 1.122804954648017883e-01 3.817623555660247803e-01 -1.940395832061767578e-01 8.630514144897460938e-02 -2.096354030072689056e-02 2.781361937522888184e-01 1.354130059480667114e-01 1.256720274686813354e-01 -3.453658521175384521e-01 1.759878993034362793e-01 2.458999305963516235e-01 6.993845105171203613e-02
-1.773444563150405884e-01 8.513421565294265747e-02 -2.157851457595825195e-01 1.138766855001449585e-01 3.687344864010810852e-02 -1.725804358720779419e-01 -1.219826638698577881e-01 -3.569718599319458008e-01 -1.123702898621559143e-01 -1.284317821264266968e-01 2.918536365032196045e-01 -1.656737178564071655e-01 -1.246115192770957947e-01 2.311554551124572754e-01 -1.876340210437774658e-01 2.721721529960632324e-01 -3.819078207015991211e-02 3.474294766783714294e-02 -2.117035724222660065e-02 -3.525992482900619507e-02 5.447302479296922684e-03 3.522955477237701416e-01 1.433333158493041992e-01 3.062670230865478516e-01 2.446721345186233521e-01 1.180915627628564835e-02 2.099616378545761108e-01 1.798224002122879028e-01 -1.073066517710685730e-01 6.219001486897468567e-02 -1.026534885168075562e-01 -5.601665005087852478e-02
1.848561502993106842e-02 -1.188508197665214539e-01 8.248978108167648315e-02 2.417124062776565552e-01 1.040557995438575745e-01 2.186670005321502686e-01 -9.882833063602447510e-02 8.048675954341888428e-02 -1.063628196716308594e-01 2.119336426258087158e-01 1.432260572910308838e-01 1.064011976122856140e-01 2.081887796521186829e-03 -2.444494813680648804e-01 -1.253385189920663834e-02 2.871721386909484863e-01 -1.444753706455230713e-01 1.068591922521591187e-01 -1.360357459634542465e-02 -1.262601166963577271e-01 -4.104922711849212646e-01 3.826104700565338135e-01 -6.046335026621818542e-02 1.550598889589309692e-01 1.091786026954650879e-01 2.568115890026092529e-01 1.045700013637542725e-01 -2.068509757518768311e-01 -2.018245607614517212e-01 2.528228610754013062e-02 -1.065428778529167175e-01 -1.990875154733657837e-01
9.805377572774887085e-02 -1.249405667185783386e-01 -4.131483286619186401e-02 -3.807359188795089722e-02 1.702413558959960938e-01 2.223612964153289795e-01 -1.786874979734420776e-01 8.846747875213623047e-02 -3.176642954349517822e-01 3.875129297375679016e-02 2.820511721074581146e-02 -1.045163646340370178e-01 -1.099898368120193481e-01 8.382572233676910400e-02 -4.736649338155984879e-03 1.604200750589370728e-01 -5.490806326270103455e-02 3.093994259834289551e-01 -4.056582972407341003e-02 -1.496291011571884155e-01 3.168691694736480713e-02 2.857890427112579346e-01 -4.699892178177833557e-02 1.736548095941543579e-01 5.115864872932434082e-01 3.254198431968688965e-01 1.154777556657791138e-01 2.634592056274414062e-01 -3.081111051142215729e-02 4.792084451764822006e-03 3.626232221722602844e-02 -6.284702569246292114e-02
-9.735105186700820923e-02 -1.744820922613143921e-01 -9.593909978866577148e-02 1.016195192933082581e-01 -1.780118606984615326e-02 4.799134433269500732e-01 4.584484174847602844e-02 2.719389796257019043e-01 -2.550448775291442871e-01 -1.519897431135177612e-01 5.332890525460243225e-02 7.217270135879516602e-02 -2.696588933467864990e-01 5.629442259669303894e-02 -2.093206495046615601e-01 4.189637899398803711e-01 3.201729655265808105e-01 -7.208872586488723755e-02 -7.802736014127731323e-02 -6.636657752096652985e-03 6.978945434093475342e-02 2.008332908153533936e-01 -1.437800675630569458e-01 2.442611940205097198e-02 1.670354045927524567e-02 1.075504422187805176e-01 1.455580890178680420e-01 -9.541159379296004772e-04 -1.423238136339932680e-04 -1.352103650569915771e-01 -2.163981087505817413e-02 1.016422808170318604e-01
-8.395425230264663696e-02 1.736047267913818359e-01 1.248638480901718140e-01 1.587064713239669800e-01 -1.420382224023342133e-02 1.934877336025238037e-01 -8.431148529052734375e-02 -1.977531760931015015e-01 -4.858700931072235107e-02 1.214633211493492126e-01 1.685985922813415527e-01 4.706635326147079468e-02 1.369422525167465210e-01 1.818913072347640991e-01 1.152459308505058289e-01 9.583850950002670288e-02 2.576271295547485352e-01 4.647055268287658691e-02 2.448391169309616089e-01 3.416145592927932739e-02 3.911747038364410400e-02 3.872444927692413330e-01 -2.526295781135559082e-01 3.373182415962219238e-01 4.678326845169067383e-02 1.395062506198883057e-01 -1.119054704904556274e-01 1.798292696475982666e-01 -4.295311868190765381e-01 -3.258721530437469482e-02 -6.078729033470153809e-02 -4.021368175745010376e-02
-4.009357839822769165e-02 -1.246336265467107296e-03 -4.496853053569793701e-02 1.854589432477951050e-01 2.520044744014739990e-01 1.597824245691299438e-01 1.455626636743545532e-01 -2.564490139484405518e-01 1.446901727467775345e-02 1.153713837265968323e-01 -1.231541112065315247e-02 -2.387527562677860260e-02 -1.517229825258255005e-01 -3.938800990581512451e-01 1.595036834478378296e-01 3.508668541908264160e-01 -1.550334692001342773e-01 -1.862790286540985107e-01 -1.104256436228752136e-01 -1.776974052190780640e-01 -2.088222838938236237e-02 3.530637919902801514e-01 -3.683096170425415039e-02 1.035510376095771790e-01 5.070665478706359863e-02 -4.003964364528656006e-02 8.594529330730438232e-02 2.692447304725646973e-01 -1.336378306150436401e-01 2.311223596334457397e-01 -2.162238657474517822e-01 -5.720749869942665100e-02
1.056776717305183411e-01 -1.218480169773101807e-01 9.074962139129638672e-02 1.434161663055419922e-01 1.495315432548522949e-01 2.038923650979995728e-01 3.079259991645812988e-01 -4.245881736278533936e-01 -6.744525581598281860e-02 3.468393161892890930e-02 1.834011673927307129e-01 4.183842241764068604e-02 -1.022969409823417664e-01 -1.718959510326385498e-01 -8.619999885559082031e-02 1.313040256500244141e-01 7.346758991479873657e-02 -1.717389672994613647e-01 -3.310704827308654785e-01 -6.409098207950592041e-02 -6.739100813865661621e-02 2.571324408054351807e-01 1.991385361179709435e-03 1.974177956581115723e-01 1.458106562495231628e-02 1.291472613811492920e-01 1.726408153772354126e-01 1.701966673135757446e-01 -2.621081471443176270e-01 3.100899457931518555e-01 9.115817956626415253e-03 3.857008740305900574e-02
1.737020760774612427e-01 7.706355303525924683e-02 -7.321278750896453857e-02 1.758682280778884888e-01 4.746683835983276367e-01 7.057704776525497437e-02 4.728968068957328796e-02 -1.905879564583301544e-02 -3.295623362064361572e-01 -7.419376075267791748e-02 4.078540578484535217e-02 -7.714993506669998169e-02 -3.760031759738922119e-01 -1.988090425729751587e-01 -1.049682497978210449e-01 -2.500894851982593536e-02 5.736710503697395325e-02 -2.054566890001296997e-01 -1.073438022285699844e-02 -3.297195211052894592e-02 4.422374069690704346e-02 1.299332678318023682e-01 4.429411515593528748e-02 2.652586996555328369e-01 1.584155671298503876e-02 1.219431031495332718e-02 -2.360700443387031555e-02 -1.345155239105224609e-01 -3.408394157886505127e-01 2.706271409988403320e-01 -1.548078954219818115e-01 1.006670519709587097e-01
3.766989335417747498e-02 -1.067006494849920273e-02 -7.465828210115432739e-02 1.219061985611915588e-01 5.500133335590362549e-02 2.038660049438476562e-01 1.348632276058197021e-01 3.664161637425422668e-02 -4.038547277450561523e-01 -1.020151823759078979e-01 -2.532670972868800163e-03 1.250579357147216797e-01 -3.780281543731689453e-02 -1.874124109745025635e-01 -1.491504460573196411e-01 1.804627925157546997e-01 2.081038206815719604e-01 1.670355908572673798e-02 -2.564669549465179443e-01 -1.193302944302558899e-01 1.407218724489212036e-01 4.505660533905029297e-01 2.401010394096374512e-01 -1.613949984312057495e-01 1.335296034812927246e-01 7.528337091207504272e-02 1.628899425268173218e-01 3.301086723804473877e-01 -7.306494563817977905e-02 -1.584354341030120850e-01 -2.626986801624298096e-02 1.146939098834991455e-01
-7.025945931673049927e-02 1.213140562176704407e-01 6.606424599885940552e-02 -1.326662153005599976e-01 1.001759693026542664e-01 3.113238513469696045e-01 -2.023732215166091919e-01 -4.280889779329299927e-02 -3.165044188499450684e-01 -1.203358992934226990e-01 1.138882115483283997e-01 -2.623754441738128662e-01 -9.864234179258346558e-02 1.896673887968063354e-01 -1.257697306573390961e-02 1.720144003629684448e-01 -1.516621112823486328e-01 -2.830099463462829590e-01 1.414051055908203125e-01 -3.758698701858520508e-02 7.911998033523559570e-02 2.035758495330810547e-01 -7.391126360744237900e-03 2.218830734491348267e-01 2.052387893199920654e-01 7.041609287261962891e-02 1.093008220195770264e-01 -2.924640774726867676e-01 -3.556541204452514648e-01 -1.668542325496673584e-01 -1.200000196695327759e-01 4.393658041954040527e-02
1.826287657022476196e-01 -1.816598474979400635e-01 -4.373796284198760986e-02 7.014820724725723267e-02 2.924481593072414398e-02 1.290641725063323975e-02 -1.870810985565185547e-02 -1.560964733362197876e-01 -9.589806199073791504e-02 2.481816858053207397e-01 -1.638382971286773682e-01 1.474948972463607788e-01 -3.029934763908386230e-01 1.626295298337936401e-01 -1.104148179292678833e-01 4.147130250930786133e-01 6.802157312631607056e-02 1.038888120092451572e-03 4.578381404280662537e-02 -6.242057681083679199e-02 -1.100922599434852600e-01 4.254788458347320557e-01 -1.849995851516723633e-01 1.956953257322311401e-01 2.675118297338485718e-02 -2.851164340972900391e-01 2.405587136745452881e-01 -1.181748062372207642e-01 -1.817760765552520752e-01 -1.496219728142023087e-02 -3.958920389413833618e-02 -1.195220127701759338e-01
-1.502833217382431030e-01 1.782236620783805847e-02 -1.334798187017440796e-01 7.548585534095764160e-02 -1.439525932073593140e-01 2.417802214622497559e-01 -3.791271522641181946e-02 5.695325508713722229e-02 -1.694268733263015747e-01 -5.681841447949409485e-02 1.026045456528663635e-01 -1.017106622457504272e-01 -3.611302077770233154e-01 1.240375936031341553e-01 -9.457532316446304321e-02 3.470589220523834229e-01 2.423036992549896240e-01 -1.107127517461776733e-01 -1.450507193803787231e-01 1.485930085182189941e-01 -1.503577381372451782e-01 3.973391950130462646e-01 -1.382953375577926636e-01 2.363518178462982178e-01 2.325977683067321777e-01 5.621655285358428955e-02 -2.021764516830444336e-01 4.688784107565879822e-02 -1.005930453538894653e-01 -1.169728562235832214e-01 -6.752748787403106689e-02 -2.084728181362152100e-01
-5.559752508997917175e-02 -2.405497804284095764e-02 -1.415492445230484009e-01 1.297485828399658203e-01 -4.838426038622856140e-02 1.731503568589687347e-02 2.344589084386825562e-01 -2.953061163425445557e-01 -3.097169101238250732e-01 -4.723250120878219604e-02 2.169473096728324890e-02 1.701855063438415527e-01 -7.398279011249542236e-02 2.686218023300170898e-01 1.142900213599205017e-01 2.340343892574310303e-01 -3.914456069469451904e-02 1.215319857001304626e-01 6.982650607824325562e-02 9.569615125656127930e-02 2.365978807210922241e-01 2.286940813064575195e-01 -4.648033976554870605e-01 1.072330549359321594e-01 -1.296858936548233032e-01 1.114658415317535400e-01 1.559160351753234863e-01 -1.280213296413421631e-01 -1.523663997650146484e-01 2.186690121889114380e-01 -1.796931326389312744e-01 -4.655159264802932739e-02
1.277701556682586670e-01 1.281988173723220825e-01 9.402713924646377563e-02 4.621544107794761658e-02 5.662148818373680115e-03 1.131439283490180969e-01 -1.978595703840255737e-01 -2.156560221919789910e-04 1.320510804653167725e-01 -9.585747867822647095e-02 -8.444154262542724609e-02 6.308083981275558472e-02 -2.522374391555786133e-01 6.135455891489982605e-02 -1.675102859735488892e-01 3.728961348533630371e-01 1.356789171695709229e-01 1.601316779851913452e-01 1.932866424322128296e-01 2.439555898308753967e-02 -5.101556330919265747e-02 5.323677659034729004e-01 -2.735705375671386719e-01 2.386053949594497681e-01 -6.668040901422500610e-02 -1.646786034107208252e-01 -4.071692377328872681e-02 -2.933851629495620728e-02 -2.510687708854675293e-01 7.679765671491622925e-02 7.824162393808364868e-02 1.520179957151412964e-01
-7.473697513341903687e-02 9.317775815725326538e-02 1.020907908678054810e-01 -1.151488535106182098e-02 5.483400076627731323e-02 1.189820319414138794e-01 5.782016366720199585e-02 1.582465693354606628e-02 -5.594057962298393250e-02 1.273724138736724854e-01 -1.450244635343551636e-01 5.969407036900520325e-02 -2.610218226909637451e-01 1.165319681167602539e-01 -3.238820433616638184e-01 2.966807186603546143e-01 6.177635118365287781e-02 3.790531679987907410e-02 8.670895546674728394e-02 -2.772112749516963959e-02 -4.951489157974720001e-03 3.310292363166809082e-01 -3.678618967533111572e-01 1.398348659276962280e-01 2.179936319589614868e-01 -3.623102903366088867e-01 2.956931293010711670e-01 -8.734065294265747070e-02 -2.072969526052474976e-01 -9.737529791891574860e-03 -1.727065145969390869e-01 -1.052242666482925415e-01
-1.101961880922317505e-01 -1.654157638549804688e-01 -6.107740104198455811e-02 2.549541890621185303e-01 1.195826847106218338e-02 -3.100384771823883057e-02 -9.011570364236831665e-03 -2.510097324848175049e-01 -4.120399653911590576e-01 -5.886679142713546753e-02 1.684130914509296417e-02 2.993674017488956451e-02 2.130549587309360504e-02 -2.395521402359008789e-01 8.674779534339904785e-02 2.585905194282531738e-01 1.978367716073989868e-01 -4.688095673918724060e-02 2.285728603601455688e-01 1.905130147933959961e-01 1.362489759922027588e-01 6.705642491579055786e-02 -1.707640737295150757e-01 -1.183431316167116165e-02 -4.842176660895347595e-02 6.859726458787918091e-02 2.406789213418960571e-01 2.826873958110809326e-01 -3.517311811447143555e-01 -2.456963062286376953e-01 3.926742449402809143e-02 -9.035804867744445801e-02
-1.635526306927204132e-02 1.184474602341651917e-01 -1.615775674581527710e-01 1.570816040039062500e-01 2.380020469427108765e-01 -6.441573798656463623e-02 4.790373891592025757e-02 -7.702606916427612305e-02 -2.422978878021240234e-01 4.327581264078617096e-03 -2.551394701004028320e-01 8.119695633649826050e-02 -3.988401889801025391e-01 -9.341684728860855103e-02 -6.615011394023895264e-02 1.994104534387588501e-01 2.756272442638874054e-02 2.594103515148162842e-01 8.357217162847518921e-02 -2.979037463665008545e-01 -4.038597941398620605e-01 4.152431339025497437e-02 -2.820847332477569580e-01 1.477745771408081055e-01 1.479212343692779541e-01 1.430444568395614624e-01 1.256738305091857910e-01 -5.039064958691596985e-02 -1.333762258291244507e-01 -3.618875518441200256e-03 -8.706091344356536865e-02 8.639394491910934448e-02
-2.534887492656707764e-01 4.843608289957046509e-02 2.504145167768001556e-02 8.421088755130767822e-02 1.470133513212203979e-01 3.595918416976928711e-01 -1.464806031435728073e-02 2.075201570987701416e-01 -6.138469278812408447e-02 -1.623585224151611328e-01 2.094752714037895203e-02 1.781184226274490356e-01 -9.493792057037353516e-02 1.394847780466079712e-01 -2.885168492794036865e-01 3.016144633293151855e-01 2.118870168924331665e-01 4.838635399937629700e-02 -2.180730253458023071e-01 -6.296820938587188721e-02 -1.537646949291229248e-01 4.110839664936065674e-01 -3.086010217666625977e-01 7.946098595857620239e-02 -1.126973181962966919e-01 1.885655969381332397e-01 3.857849910855293274e-02 -5.417690053582191467e-02 -5.601829662919044495e-02 -1.175034046173095703e-01 5.030858516693115234e-02 -3.751295804977416992e-02
-2.078475505113601685e-01 -2.652332782745361328e-01 5.161323398351669312e-02 9.483972936868667603e-02 2.938328981399536133e-01 4.880562797188758850e-02 4.961012862622737885e-03 -2.072618901729583740e-01 -7.363220211118459702e-03 -2.452993392944335938e-01 1.648875027894973755e-01 2.361011132597923279e-02 -2.278360873460769653e-01 -6.066104024648666382e-02 -8.169237524271011353e-02 2.110108286142349243e-01 -1.441996097564697266e-01 4.843419790267944336e-02 5.438417196273803711e-02 -2.659319937229156494e-01 1.525140553712844849e-01 3.365280330181121826e-01 -1.480597406625747681e-01 1.895224899053573608e-01 -5.043763667345046997e-02 6.559871882200241089e-02 8.625549077987670898e-02 -2.368756234645843506e-01 -3.472298085689544678e-01 2.560634613037109375e-01 1.951419003307819366e-02 1.570938155055046082e-02
5.268438253551721573e-03 1.570213884115219116e-01 -3.018947541713714600e-01 2.559062540531158447e-01 -3.270452097058296204e-02 2.451874762773513794e-01 2.462805993854999542e-02 -1.069749444723129272e-01 9.670422971248626709e-02 4.063109681010246277e-02 1.619985103607177734e-01 -2.991751395165920258e-02 -3.011368215084075928e-01 1.545812636613845825e-01 2.514907903969287872e-02 1.847776025533676147e-01 -1.252793967723846436e-01 6.556366384029388428e-02 -1.182756572961807251e-01 -7.332183420658111572e-02 -1.481106579303741455e-01 3.736322522163391113e-01 -1.602352708578109741e-01 2.930013239383697510e-01 2.133565694093704224e-01 2.188811823725700378e-02 2.539348304271697998e-01 -2.493891865015029907e-02 -8.288992941379547119e-02 -9.674341976642608643e-02 -1.176903694868087769e-01 -3.230300545692443848e-01
-1.301899552345275879e-01 -5.168353766202926636e-02 -2.165451459586620331e-02 1.051465496420860291e-01 -3.224973008036613464e-02 1.997379362583160400e-01 -2.192824333906173706e-01 -3.109848201274871826e-01 -3.362501859664916992e-01 -2.073824405670166016e-01 -2.397147119045257568e-01 1.521457880735397339e-01 -2.968326807022094727e-01 2.579504437744617462e-02 1.616474837064743042e-01 -5.109679698944091797e-02 -2.199336439371109009e-01 2.155222557485103607e-02 -1.738020628690719604e-01 -1.105566322803497314e-01 2.367448359727859497e-01 5.528509989380836487e-02 -3.061401285231113434e-02 -8.253939449787139893e-02 2.111043483018875122e-01 1.840547621250152588e-01 2.399032711982727051e-01 1.433026194572448730e-01 -3.095566630363464355e-01 1.197908148169517517e-01 -2.735768072307109833e-02 -5.788023024797439575e-02
-2.767141461372375488e-01 1.118166223168373108e-01 -1.934853792190551758e-01 3.821526095271110535e-02 1.302954256534576416e-01 1.205418333411216736e-01 -1.109240129590034485e-01 4.495286196470260620e-02 -3.005164265632629395e-01 -1.243080273270606995e-01 3.016816377639770508e-01 -4.344232007861137390e-02 -1.213608682155609131e-01 -8.504884690046310425e-02 1.915519870817661285e-02 2.141293436288833618e-01 1.617093980312347412e-01 1.106343418359756470e-01 -2.519558668136596680e-01 -3.247231245040893555e-02 -1.385058015584945679e-01 6.660866737365722656e-02 -1.691244542598724365e-01 1.597810238599777222e-01 4.128400683403015137e-01 -4.573328047990798950e-02 1.936873048543930054e-01 2.075121738016605377e-02 -1.570727080106735229e-01 3.680744171142578125e-01 8.287949115037918091e-02 3.438785672187805176e-02
4.940473660826683044e-02 -1.323511153459548950e-01 -6.279332935810089111e-02 1.439330577850341797e-01 -8.226508274674415588e-03 1.456879228353500366e-01 -8.302659541368484497e-02 1.274666935205459595e-01 -1.826883256435394287e-01 -1.361985597759485245e-02 -5.801240354776382446e-02 -2.247359305620193481e-01 -8.671643584966659546e-02 -3.280467689037322998e-01 -7.542122155427932739e-02 -1.696831546723842621e-02 4.030616581439971924e-01 7.487951964139938354e-02 4.146214947104454041e-02 -1.936201602220535278e-01 -1.309550553560256958e-01 2.306057661771774292e-01 -2.645815312862396240e-01 3.137473464012145996e-01 1.269720196723937988e-01 2.816817164421081543e-01 -6.686390936374664307e-02 -3.639827668666839600e-02 -3.799631893634796143e-01 6.633940339088439941e-02 -5.456807091832160950e-03 7.936380058526992798e-02
-5.014212056994438171e-02 1.058361530303955078e-01 -1.701827347278594971e-01 2.549687027931213379e-01 1.787011921405792236e-01 3.357915580272674561e-02 -1.490905433893203735e-01 1.770451664924621582e-02 -3.629623949527740479e-01 1.552217155694961548e-01 1.670147106051445007e-02 1.036498323082923889e-01 -4.011878371238708496e-01 -9.195929765701293945e-02 -1.011271476745605469e-01 1.229706257581710815e-01 1.504090279340744019e-01 3.938754089176654816e-03 9.672360867261886597e-02 -3.046835362911224365e-01 -2.342808693647384644e-01 1.816066801548004150e-01 -3.624762296676635742e-01 -3.587317839264869690e-02 -7.378647476434707642e-02 -3.738742321729660034e-02 -2.843265794217586517e-02 -1.305730342864990234e-01 -1.679239124059677124e-01 2.270002365112304688e-01 -1.404511332511901855e-01 7.464266568422317505e-02
-3.261008858680725098e-02 3.497595489025115967e-01 -5.245897546410560608e-02 1.987939625978469849e-01 6.721968948841094971e-02 2.085630148649215698e-01 -6.149725243449211121e-02 -2.746342867612838745e-02 -1.482098698616027832e-01 -2.439384758472442627e-01 8.189641684293746948e-02 -1.276382207870483398e-01 9.581071138381958008e-02 1.860013790428638458e-02 -3.805764392018318176e-02 3.168570101261138916e-01 1.171757802367210388e-01 1.315101981163024902e-01 9.311543405055999756e-02 -3.296485841274261475e-01 -3.649118915200233459e-02 4.674808382987976074e-01 1.224994286894798279e-02 9.996837377548217773e-02 2.383573502302169800e-01 -1.620495617389678955e-01 2.185753285884857178e-01 1.413749158382415771e-01 -1.466610096395015717e-02 1.752500981092453003e-01 -4.789415746927261353e-02 -5.918103083968162537e-02
-1.986743509769439697e-01 -8.389284461736679077e-02 9.674240648746490479e-02 1.718344539403915405e-01 4.075440168380737305e-01 5.438597127795219421e-02 -1.149589493870735168e-01 -1.022319272160530090e-01 1.283423006534576416e-01 -2.586959116160869598e-02 4.518055915832519531e-02 -1.263148188591003418e-01 -2.032055705785751343e-01 -1.976752728223800659e-01 -1.536660492420196533e-01 1.602918654680252075e-01 -1.411214917898178101e-01 -8.199521899223327637e-02 8.598393201828002930e-02 -1.025062948465347290e-01 2.778973281383514404e-01 3.013662397861480713e-01 -2.921595573425292969e-01 9.333497285842895508e-02 1.844653934240341187e-01 5.065362784080207348e-04 1.208505034446716309e-01 3.151378780603408813e-02 -3.499617278575897217e-01 9.005147963762283325e-02 1.674314439296722412e-01 2.053710818290710449e-01
7.405593246221542358e-02 1.721751987934112549e-01 -1.891574561595916748e-01 1.843147128820419312e-01 6.232507526874542236e-02 3.414193093776702881e-01 1.590241678059101105e-02 -3.865893781185150146e-01 -3.515711724758148193e-01 -2.381271719932556152e-01 -4.691601265221834183e-03 1.506670415401458740e-01 -1.864108145236968994e-01 1.020241230726242065e-01 2.913466468453407288e-02 -1.340076234191656113e-02 7.716856896877288818e-02 -6.124730221927165985e-03 -1.414565891027450562e-01 6.239758431911468506e-02 4.729501530528068542e-02 -5.062096193432807922e-02 -1.627687066793441772e-01 -1.526966840028762817e-01 1.167997419834136963e-01 -6.666231155395507812e-02 2.105708569288253784e-01 8.026730269193649292e-02 -4.375395774841308594e-01 2.149545028805732727e-02 -1.737367361783981323e-01 1.691438630223274231e-02
-8.323727548122406006e-02 -9.927977807819843292e-03 -1.413869559764862061e-01 3.486997783184051514e-01 -1.504451334476470947e-01 1.158451586961746216e-01 1.951458603143692017e-01 -3.604612648487091064e-01 1.446952926926314831e-03 4.217142239212989807e-02 1.706482917070388794e-01 -8.905258774757385254e-02 -1.838391274213790894e-01 -5.925977602601051331e-03 -6.050742045044898987e-02 1.120792552828788757e-01 -1.439007818698883057e-01 2.289156615734100342e-01 -1.652905791997909546e-01 8.642859756946563721e-03 -3.858740627765655518e-02 4.688735008239746094e-01 -1.563152819871902466e-01 3.536213338375091553e-01 7.045172899961471558e-02 1.230939775705337524e-01 -6.257680244743824005e-03 9.016621112823486328e-02 -1.278355866670608521e-01 -8.995439857244491577e-02 8.804651908576488495e-03 -1.852601617574691772e-01
6.107914820313453674e-02 -8.633698523044586182e-02 1.200268743559718132e-03 1.840156018733978271e-01 3.346365094184875488e-01 2.754049003124237061e-01 -5.326110124588012695e-02 -2.206078916788101196e-01 -3.236809372901916504e-01 1.498448550701141357e-01 1.447415947914123535e-01 -9.329293668270111084e-02 -3.291764259338378906e-01 -2.135074883699417114e-01 -1.379912495613098145e-01 2.430197782814502716e-02 1.862004958093166351e-02 -2.240013778209686279e-01 9.369066357612609863e-02 -3.262650594115257263e-02 1.121238619089126587e-01 2.820122241973876953e-01 1.339293122291564941e-01 3.326487243175506592e-01 -2.336748391389846802e-01 1.355882734060287476e-01 5.959231057204306126e-04 1.394263058900833130e-01 -5.792275071144104004e-02 -5.571069661527872086e-03 -8.296501636505126953e-02 -3.753213584423065186e-02
-5.129129067063331604e-02 -3.106555342674255371e-01 -6.313893944025039673e-02 -9.540698677301406860e-02 1.796522289514541626e-01 8.398001641035079956e-02 1.231381744146347046e-01 -3.288195729255676270e-01 -1.912408135831356049e-02 -1.440256536006927490e-01 -6.502619385719299316e-02 1.197988539934158325e-01 -1.782171726226806641e-01 -6.933531910181045532e-02 -1.658186763525009155e-01 1.786740124225616455e-01 -1.751846969127655029e-01 -1.506933942437171936e-02 -2.225329130887985229e-01 -2.496080696582794189e-01 9.693002700805664062e-02 4.005982875823974609e-01 -1.341501176357269287e-01 7.891661673784255981e-02 1.098662763833999634e-01 -2.983486838638782501e-02 4.257070273160934448e-02 -6.790690124034881592e-02 -3.389275372028350830e-01 2.733179032802581787e-01 2.023462206125259399e-01 -5.233519151806831360e-02
8.265714161098003387e-03 -1.110819447785615921e-02 2.701747417449951172e-02 2.546989358961582184e-02 1.407710760831832886e-01 1.758169941604137421e-02 5.551573354750871658e-03 -2.470769435167312622e-01 -1.245160400867462158e-01 -5.395247414708137512e-02 -1.388200074434280396e-01 3.014237880706787109e-01 -1.849877834320068359e-01 -1.851378194987773895e-02 2.577102929353713989e-02 1.368048042058944702e-01 -1.122936308383941650e-01 -9.542955458164215088e-02 -3.362583741545677185e-02 -1.510905101895332336e-02 3.997109457850456238e-02 1.009228974580764771e-01 -1.536512672901153564e-01 4.368047714233398438e-01 -2.199449092149734497e-01 3.692319393157958984e-01 2.092960476875305176e-01 2.640888690948486328e-01 -6.159165129065513611e-02 2.610835731029510498e-01 -1.990485489368438721e-01 -2.750286161899566650e-01
-2.201150953769683838e-01 -1.474776566028594971e-01 1.431664675474166870e-01 -1.944300681352615356e-01 2.201458662748336792e-01 3.350940048694610596e-01 9.142321348190307617e-02 -6.645311415195465088e-02 -5.663403123617172241e-02 -1.858578473329544067e-01 1.482151597738265991e-01 1.402766108512878418e-01 -1.676062867045402527e-02 -2.698431611061096191e-01 7.981993257999420166e-02 2.936872839927673340e-01 -1.682542115449905396e-01 8.777886629104614258e-02 -9.803497791290283203e-02 -1.650695800781250000e-01 -8.791542798280715942e-02 2.266877293586730957e-01 -2.590529918670654297e-01 1.590039879083633423e-01 -4.316144809126853943e-02 -8.671198040246963501e-02 1.487384736537933350e-01 1.721211969852447510e-01 -1.538081914186477661e-01 1.337921470403671265e-01 -1.518185883760452271e-01 -3.205318748950958252e-01
1.375881284475326538e-01 1.760811060667037964e-01 1.320568379014730453e-02 1.004959121346473694e-01 3.552969396114349365e-01 6.950759142637252808e-02 -1.283335387706756592e-01 7.649067044258117676e-02 -4.702337682247161865e-01 1.730626672506332397e-01 -8.459413051605224609e-02 6.499951332807540894e-02 -1.299768537282943726e-01 -2.121803760528564453e-01 -1.932338178157806396e-01 2.303201258182525635e-01 -1.615525782108306885e-01 -4.983798786997795105e-02 -6.105249002575874329e-02 8.056793361902236938e-02 1.704325079917907715e-01 3.671212494373321533e-01 3.791443631052970886e-02 1.030728295445442200e-01 2.294941991567611694e-01 -1.440684050321578979e-01 1.642540693283081055e-01 -9.404893219470977783e-02 -1.269361674785614014e-01 1.624241098761558533e-02 1.323530375957489014e-01 -1.175615563988685608e-01
2.576899528503417969e-02 -1.998175531625747681e-01 -7.410164922475814819e-03 1.477257460355758667e-01 1.744849383831024170e-01 2.353076040744781494e-01 -4.302891716361045837e-02 -1.512739211320877075e-01 8.904185146093368530e-02 -4.133808016777038574e-01 -2.490745671093463898e-02 6.142767518758773804e-02 -2.314394861459732056e-01 -2.373777143657207489e-02 -2.629880607128143311e-01 3.235244154930114746e-01 -1.825739592313766479e-01 3.540816903114318848e-02 2.519546449184417725e-01 -1.919923871755599976e-01 -3.828907757997512817e-02 2.212834954261779785e-01 -1.086465567350387573e-01 -1.089778319001197815e-01 7.677014917135238647e-02 1.135137975215911865e-01 1.572761982679367065e-01 1.235148534178733826e-01 -2.648450136184692383e-01 8.240614831447601318e-02 -7.475370168685913086e-02 2.558958530426025391e-01
8.548679202795028687e-02 2.082489877939224243e-01 8.111984282732009888e-02 2.531849145889282227e-01 -2.196238189935684204e-02 3.249738812446594238e-01 -1.076602861285209656e-01 -1.894374638795852661e-01 -3.685053586959838867e-01 1.303548365831375122e-01 1.319493949413299561e-01 1.364642083644866943e-01 -1.631036996841430664e-01 -1.683562546968460083e-01 -1.667200401425361633e-02 1.741744577884674072e-02 9.078087285161018372e-03 1.279271245002746582e-01 -2.558193802833557129e-01 -4.659537598490715027e-02 2.550901472568511963e-01 1.275561898946762085e-01 -3.239717185497283936e-01 -8.920346200466156006e-02 -7.512995600700378418e-02 2.906860411167144775e-01 2.256415486335754395e-01 3.382617980241775513e-02 -2.093390822410583496e-01 4.988222941756248474e-02 -4.220939800143241882e-02 -1.100512221455574036e-01
-2.052984982728958130e-01 1.212498843669891357e-01 -2.785007655620574951e-01 1.831495761871337891e-01 2.158351242542266846e-02 5.733212083578109741e-02 5.125696212053298950e-02 4.145761020481586456e-03 -6.965029984712600708e-02 -2.104921489953994751e-01 6.085615977644920349e-02 -3.696810454130172729e-02 1.083807572722434998e-01 2.270118743181228638e-01 -1.349234580993652344e-01 2.892397642135620117e-01 -1.492984443902969360e-01 1.648285984992980957e-02 4.969878867268562317e-02 -3.096144795417785645e-01 -1.484729796648025513e-01 3.026348948478698730e-01 -6.267786771059036255e-02 3.375764787197113037e-01 5.729198828339576721e-02 -1.021293029189109802e-01 2.506553232669830322e-01 3.171840310096740723e-01 -7.233859598636627197e-02 2.150082886219024658e-01 -1.349189728498458862e-01 8.397456258535385132e-02
-1.839811801910400391e-01 3.413248658180236816e-01 -1.036044210195541382e-01 2.977758944034576416e-01 -5.165749043226242065e-02 2.823225557804107666e-01 1.745760440826416016e-01 -2.144143134355545044e-01 -1.433127820491790771e-01 -2.136948518455028534e-02 -3.991216048598289490e-02 -3.641724213957786560e-02 -1.518274098634719849e-01 -1.640635542571544647e-02 -3.695706129074096680e-01 4.111764729022979736e-01 -1.626479811966419220e-02 -1.879594475030899048e-01 -1.141933128237724304e-01 2.478052861988544464e-02 -8.711412549018859863e-02 1.319147646427154541e-01 3.043290972709655762e-02 2.825728356838226318e-01 3.733133524656295776e-02 9.899772703647613525e-02 -5.536675918847322464e-03 1.734332367777824402e-02 -3.949100524187088013e-02 -1.876282095909118652e-01 -1.751368641853332520e-01 6.753997504711151123e-02
8.623851835727691650e-02 2.972927689552307129e-01 -9.063336253166198730e-02 1.424484997987747192e-01 1.107388436794281006e-01 -1.387358934152871370e-04 -1.294177472591400146e-01 3.591737523674964905e-02 5.148552358150482178e-02 1.424196064472198486e-01 -2.232487648725509644e-01 8.474200963973999023e-02 -3.688641488552093506e-01 8.431175351142883301e-02 -2.043784856796264648e-01 1.767742931842803955e-01 1.593431830406188965e-01 3.554322421550750732e-01 -2.077763825654983521e-01 -8.903432637453079224e-02 1.902470141649246216e-01 2.136022895574569702e-01 -3.285441100597381592e-01 1.436383724212646484e-01 3.404981642961502075e-02 1.132983490824699402e-01 1.401296705007553101e-01 1.082806959748268127e-01 -1.784052699804306030e-01 2.101234048604965210e-01 -3.693813458085060120e-02 -1.153801009058952332e-01
-3.574952483177185059e-02 -4.405621439218521118e-03 -1.171362586319446564e-02 1.296601742506027222e-01 -7.281145453453063965e-02 3.601620793342590332e-01 1.428740471601486206e-01 2.950873970985412598e-01 -4.482730031013488770e-01 7.308055460453033447e-02 7.255252450704574585e-02 -5.974754691123962402e-02 -3.849461674690246582e-01 2.076419740915298462e-01 -2.387525439262390137e-01 1.948891729116439819e-01 1.596014499664306641e-01 -3.187646623700857162e-03 -1.685305833816528320e-01 -1.831523180007934570e-01 -2.461836847942322493e-04 1.080567911267280579e-01 -1.167497709393501282e-01 1.923596411943435669e-01 8.433879166841506958e-02 1.429175436496734619e-01 2.849821373820304871e-02 -8.393034338951110840e-02 -1.710871458053588867e-01 -1.366513073444366455e-01 -5.777709931135177612e-02 -3.771735727787017822e-02
-1.234019324183464050e-01 2.331483662128448486e-01 -2.134782820940017700e-01 2.230059951543807983e-01 -1.339813917875289917e-01 2.285690158605575562e-01 -6.680165976285934448e-02 -1.366089656949043274e-02 -2.343095242977142334e-01 -1.574359536170959473e-01 1.396852135658264160e-01 -9.282327443361282349e-02 6.115824356675148010e-02 -6.686896085739135742e-02 4.297580569982528687e-03 3.037810623645782471e-01 -2.210163697600364685e-02 3.723710477352142334e-01 1.586225330829620361e-01 -2.167005278170108795e-02 -1.896342448890209198e-02 3.304073214530944824e-01 -1.090581417083740234e-01 2.751340866088867188e-01 -7.525554299354553223e-02 -9.243906289339065552e-02 1.877274811267852783e-01 -4.556674137711524963e-02 -7.041540741920471191e-02 2.966129481792449951e-01 -8.986627310514450073e-02 1.936403959989547729e-01
-1.079976186156272888e-01 -1.067236140370368958e-01 -1.369803547859191895e-01 4.314836487174034119e-02 -1.225077956914901733e-01 1.217496767640113831e-01 -1.093254387378692627e-01 7.366165984421968460e-03 -7.806109637022018433e-02 -5.359839275479316711e-02 -1.638509333133697510e-01 1.320036202669143677e-01 -2.256665974855422974e-01 -1.031791642308235168e-01 -1.214654594659805298e-01 2.052632272243499756e-01 2.760168910026550293e-01 -1.787918061017990112e-01 1.686745434999465942e-01 7.383340597152709961e-02 -2.758380472660064697e-01 3.055565059185028076e-01 -3.277960121631622314e-01 4.073508083820343018e-01 -1.473817080259323120e-01 -6.763260811567306519e-02 -2.522731013596057892e-02 7.082927972078323364e-02 -2.200429290533065796e-01 2.278242632746696472e-02 2.390839904546737671e-01 -1.408854126930236816e-01
-1.090582013130187988e-01 2.409439533948898315e-01 -5.974755040369927883e-04 1.300071924924850464e-01 8.564231917262077332e-03 5.003219842910766602e-01 -3.995874151587486267e-02 -2.881369590759277344e-01 -2.249329686164855957e-01 1.830704957246780396e-01 1.080824732780456543e-01 2.008326584473252296e-03 -1.749484688043594360e-01 -1.288430988788604736e-01 -1.363397538661956787e-01 9.025122225284576416e-02 1.735333949327468872e-01 -1.850577443838119507e-01 -3.223790228366851807e-01 -5.273732915520668030e-02 1.523362696170806885e-01 2.176477760076522827e-01 -2.411133944988250732e-01 -7.945033907890319824e-02 -1.043324619531631470e-01 1.847167015075683594e-01 2.110665291547775269e-01 1.626230590045452118e-02 -5.506465956568717957e-02 4.500810522586107254e-03 7.178888190537691116e-04 9.711755067110061646e-02
-1.370625495910644531e-01 3.706845641136169434e-02 -1.157524362206459045e-01 2.391309589147567749e-01 1.053351014852523804e-01 -2.147185951471328735e-01 -1.599455922842025757e-01 -1.871988326311111450e-01 -2.045035660266876221e-01 1.617166027426719666e-02 3.885661661624908447e-01 -1.555017083883285522e-01 -1.180891394615173340e-01 8.095292001962661743e-02 -1.118895336985588074e-01 1.676027178764343262e-01 1.650321334600448608e-01 1.673804596066474915e-02 -2.234765887260437012e-01 9.786551445722579956e-02 3.004759363830089569e-02 2.299139648675918579e-01 -6.883436441421508789e-02 2.494051456451416016e-01 2.066866159439086914e-01 -2.078523784875869751e-01 1.361928433179855347e-01 9.300371259450912476e-02 -3.871513605117797852e-01 1.160713955760002136e-01 -1.593601852655410767e-01 -5.883798003196716309e-02
1.979743838310241699e-01 -1.431328803300857544e-01 -2.174828499555587769e-01 2.356635779142379761e-02 -1.643014550209045410e-01 3.279437422752380371e-01 6.175154075026512146e-02 1.157822757959365845e-01 -6.463906168937683105e-02 5.385905387811362743e-04 1.482043713331222534e-01 3.567417860031127930e-01 -1.702172011137008667e-01 -2.960384264588356018e-02 -1.815359741449356079e-01 2.816624045372009277e-01 2.057789415121078491e-01 -1.806718111038208008e-01 -1.609267890453338623e-01 -1.258527860045433044e-02 1.078478712588548660e-02 2.650266885757446289e-01 -2.189368456602096558e-01 2.272676676511764526e-01 -4.433797672390937805e-02 9.363633394241333008e-02 -6.631091982126235962e-02 2.477428019046783447e-01 -7.793928682804107666e-02 -1.213897615671157837e-01 -2.754418849945068359e-01 -3.145250678062438965e-02
2.629226073622703552e-02 9.946941584348678589e-02 6.082029547542333603e-03 1.209829822182655334e-01 -1.160717532038688660e-01 1.020710617303848267e-01 9.541822224855422974e-02 -3.489343523979187012e-01 -2.613396048545837402e-01 -7.982271164655685425e-02 2.508034408092498779e-01 -7.758278399705886841e-02 -3.307911334559321404e-03 2.924435772001743317e-02 -1.520139873027801514e-01 -1.422587484121322632e-01 -1.760487072169780731e-02 3.825089335441589355e-01 5.738481879234313965e-02 -1.368405073881149292e-01 -2.189303934574127197e-02 2.867777645587921143e-01 -2.146007716655731201e-01 2.751747667789459229e-01 1.816499829292297363e-01 2.506726980209350586e-01 9.153567999601364136e-02 2.549510300159454346e-01 -2.643921673297882080e-01 -1.032260656356811523e-01 -8.179671317338943481e-02 -5.086736753582954407e-02
1.465982347726821899e-01 -1.453888416290283203e-01 -1.728688031435012817e-01 6.644817441701889038e-02 1.583867818117141724e-01 3.827561140060424805e-01 -2.340452820062637329e-01 -3.612089455127716064e-01 -1.687454581260681152e-01 -1.659483648836612701e-02 1.718237400054931641e-01 1.144422218203544617e-01 -1.223462894558906555e-01 -3.043880127370357513e-02 -1.655363738536834717e-01 1.044183820486068726e-01 -7.004428654909133911e-02 -1.675516068935394287e-01 -1.356792170554399490e-02 -8.387760072946548462e-02 3.631671965122222900e-01 1.425038129091262817e-01 -8.429872989654541016e-02 -1.378711406141519547e-02 1.644810885190963745e-01 5.755522474646568298e-02 1.603220701217651367e-01 2.965441942214965820e-01 -9.760504588484764099e-03 -1.928004920482635498e-01 1.921869963407516479e-01 1.508575379848480225e-01
1.030052453279495239e-01 1.156053915619850159e-01 -1.261158734560012817e-01 8.312542736530303955e-02 -2.109740860760211945e-02 1.655944585800170898e-01 8.344858139753341675e-02 -2.265223860740661621e-01 -2.855971455574035645e-01 1.567069739103317261e-01 3.749621286988258362e-02 3.513975813984870911e-02 -2.070469707250595093e-01 -3.312188982963562012e-01 -1.775637120008468628e-01 2.218547463417053223e-02 2.962755262851715088e-01 1.291624605655670166e-01 -6.280529499053955078e-02 -1.785934120416641235e-01 -3.562537208199501038e-02 2.669090330600738525e-01 -1.741341054439544678e-01 3.016336560249328613e-01 1.484604626893997192e-01 3.630874305963516235e-02 -5.639720708131790161e-03 -3.495960533618927002e-01 -2.813252210617065430e-01 -1.359747629612684250e-02 -3.886963427066802979e-02 -1.146452054381370544e-01
2.571533620357513428e-01 8.668020367622375488e-02 5.425686016678810120e-02 1.726879775524139404e-01 5.501246079802513123e-02 6.169139966368675232e-02 -1.164103895425796509e-01 -1.376101672649383545e-01 -5.623640492558479309e-02 8.100352436304092407e-02 -1.760324239730834961e-01 7.610563188791275024e-02 -1.338958442211151123e-01 1.486429423093795776e-01 -2.714474499225616455e-01 1.651712805032730103e-01 1.226444616913795471e-01 3.955187499523162842e-01 -1.662227809429168701e-01 5.709802731871604919e-02 6.971143186092376709e-02 4.260068833827972412e-01 -2.719378173351287842e-01 -7.492583990097045898e-02 -7.908404618501663208e-02 -1.177599467337131500e-02 2.370802462100982666e-01 2.381233274936676025e-01 -1.906878650188446045e-01 1.852778792381286621e-01 -7.901857793331146240e-02 4.767420515418052673e-02
-1.469860225915908813e-01 -9.069041162729263306e-02 -8.733594790101051331e-03 2.743871510028839111e-01 3.560798764228820801e-01 1.951301991939544678e-01 -9.092839807271957397e-02 3.309952095150947571e-02 2.009650468826293945e-01 -8.510261029005050659e-02 4.946411401033401489e-02 -8.724639564752578735e-02 -3.045001924037933350e-01 -4.746294766664505005e-02 5.429610144346952438e-03 4.478508606553077698e-02 -1.225630342960357666e-01 -6.919402629137039185e-02 -1.654296219348907471e-01 -1.469548940658569336e-01 2.244400531053543091e-01 2.561294734477996826e-01 -2.650587558746337891e-01 2.847459614276885986e-01 2.678798139095306396e-01 1.806651800870895386e-01 1.171807274222373962e-01 6.475641578435897827e-02 -2.349111735820770264e-01 4.696349799633026123e-02 -1.028011515736579895e-01 1.987760066986083984e-01
6.434618681669235229e-02 1.446294188499450684e-01 -1.135665327310562134e-01 6.898746639490127563e-02 5.573280528187751770e-02 4.174948036670684814e-01 -8.218117803335189819e-02 9.438276290893554688e-02 -1.997597217559814453e-01 6.095237564295530319e-03 -2.402178011834621429e-02 1.633654832839965820e-01 -1.832473427057266235e-01 2.142834961414337158e-01 -3.105183839797973633e-01 4.874811321496963501e-02 1.486049741506576538e-01 -6.716709118336439133e-03 -2.929400503635406494e-01 1.772601157426834106e-01 -1.281941682100296021e-01 2.953421771526336670e-01 -8.958481252193450928e-02 7.874581217765808105e-02 1.237637847661972046e-01 1.357199102640151978e-01 -2.299655526876449585e-01 -5.371204763650894165e-02 -2.676753699779510498e-01 2.591204047203063965e-01 1.672996878623962402e-01 7.193172723054885864e-02
1.568309962749481201e-01 1.584609299898147583e-01 -8.249976485967636108e-02 1.196575909852981567e-01 3.418487682938575745e-02 1.189062818884849548e-01 -6.778278946876525879e-02 -3.665307909250259399e-02 -2.541804909706115723e-01 9.301383048295974731e-03 -1.340039968490600586e-01 3.432855010032653809e-02 -7.405740767717361450e-02 5.317843705415725708e-02 -3.829772397875785828e-02 1.488988995552062988e-01 6.110851839184761047e-02 -6.989188492298126221e-03 1.898458003997802734e-01 2.414386421442031860e-01 -3.287159800529479980e-01 2.428426295518875122e-01 7.043595612049102783e-02 -5.311500281095504761e-02 1.323211044073104858e-01 6.495511531829833984e-02 5.962736904621124268e-02 3.514683842658996582e-01 -5.389786362648010254e-01 1.442180275917053223e-01 -2.425291538238525391e-01 -1.696819253265857697e-02
5.118519533425569534e-03 -1.097714081406593323e-01 2.760813534259796143e-01 1.040250286459922791e-01 2.886448800563812256e-01 1.754460781812667847e-01 1.102823857218027115e-02 -2.198707312345504761e-01 -1.188945248723030090e-01 -3.627647757530212402e-01 1.259122043848037720e-01 1.635243184864521027e-02 -2.311617136001586914e-01 -1.964063942432403564e-01 -7.742372900247573853e-02 6.916656345129013062e-02 5.157667770981788635e-02 -2.876619398593902588e-01 6.059559062123298645e-02 -2.668399214744567871e-01 7.593169808387756348e-02 7.447033375501632690e-02 -3.399733304977416992e-01 2.755472660064697266e-01 9.940607845783233643e-02 -1.459739822894334793e-02 1.432331353425979614e-01 1.870722919702529907e-01 -3.901923820376396179e-02 3.940836712718009949e-02 2.030151337385177612e-01 -2.594671398401260376e-02
-4.537046328186988831e-02 3.044874221086502075e-02 -7.855045050382614136e-02 1.069476678967475891e-01 -1.584055572748184204e-01 1.863858252763748169e-01 -3.590091764926910400e-01 5.784605816006660461e-02 -2.069045454263687134e-01 6.918995082378387451e-02 -9.182149171829223633e-02 -8.039174228906631470e-02 -3.315683826804161072e-02 -2.485468685626983643e-01 -3.387791216373443604e-01 2.954472601413726807e-02 2.638127505779266357e-01 -1.129388958215713501e-01 8.507107943296432495e-02 -2.451338469982147217e-01 -6.450571864843368530e-02 2.086880505084991455e-01 -2.882224023342132568e-01 2.785398364067077637e-01 1.134236678481101990e-01 -1.854715645313262939e-01 -6.891433149576187134e-02 -2.331615425646305084e-02 -3.603777289390563965e-01 -1.348000299185514450e-02 -4.214698076248168945e-02 6.240637227892875671e-02
-2.475596778094768524e-02 8.269732445478439331e-02 -2.267190068960189819e-01 -1.083058584481477737e-02 -4.263158142566680908e-02 1.700727939605712891e-01 -6.460886448621749878e-02 -2.132207900285720825e-01 -2.619989216327667236e-01 -1.591713726520538330e-01 2.671573162078857422e-01 -9.974891319870948792e-03 -2.845414578914642334e-01 3.262140974402427673e-02 7.034686277620494366e-04 -3.032566606998443604e-02 2.384115308523178101e-01 5.621502920985221863e-02 9.312408976256847382e-03 -1.270239651203155518e-01 5.962023138999938965e-02 1.110449284315109253e-01 1.645075082778930664e-01 3.904811739921569824e-01 2.378694266080856323e-01 9.445651620626449585e-02 -8.589009940624237061e-02 3.486568927764892578e-01 -1.466284096240997314e-01 3.218256533145904541e-01 4.993510991334915161e-02 1.363694220781326294e-01
7.860916852951049805e-02 1.413663178682327271e-01 7.714108377695083618e-02 -5.159835517406463623e-02 4.533522576093673706e-02 -2.942497283220291138e-02 -2.428006529808044434e-01 6.179151311516761780e-02 -2.002588063478469849e-01 -1.794251948595046997e-01 -1.709592044353485107e-01 -2.645926177501678467e-01 -1.124826073646545410e-01 3.404903784394264221e-02 -1.253443509340286255e-01 3.565093278884887695e-01 9.714751504361629486e-03 4.371932893991470337e-02 8.000613749027252197e-02 5.842485651373863220e-02 -2.305897325277328491e-01 4.176885187625885010e-01 -2.441338263452053070e-02 7.153198122978210449e-02 2.536332905292510986e-01 1.897530406713485718e-01 4.019242152571678162e-02 3.698258697986602783e-01 -2.158014327287673950e-01 1.279509961605072021e-01 -1.565327197313308716e-01 6.421671248972415924e-03
-3.089038096368312836e-02 -2.033503726124763489e-02 -6.020209565758705139e-02 -1.621369123458862305e-01 1.214601285755634308e-02 2.518907487392425537e-01 -1.500174701213836670e-01 -3.134457767009735107e-01 -1.750839757733047009e-03 1.315623968839645386e-01 -1.777269840240478516e-01 2.698217034339904785e-01 -5.398337915539741516e-02 1.118533387780189514e-01 -1.252924501895904541e-01 3.856722712516784668e-01 1.146549060940742493e-01 -1.437976956367492676e-01 -4.105559363961219788e-02 1.962866932153701782e-01 -2.469964176416397095e-01 2.608001530170440674e-01 -1.948905140161514282e-01 2.927856445312500000e-01 4.375678300857543945e-02 -1.162899732589721680e-01 3.278490602970123291e-01 7.075326889753341675e-02 3.936111181974411011e-02 -5.094886943697929382e-02 -9.674934297800064087e-02 1.208248957991600037e-01
-2.776588201522827148e-01 2.253164649009704590e-01 -2.266904413700103760e-01 -4.939809814095497131e-02 1.587161570787429810e-01 4.193926230072975159e-02 -9.545714408159255981e-02 9.979150444269180298e-02 -3.398450314998626709e-01 -3.405500352382659912e-01 2.431787550449371338e-02 -8.528979867696762085e-02 -1.767267137765884399e-01 -6.353964656591415405e-02 -1.607534587383270264e-01 1.338018178939819336e-01 1.834907978773117065e-01 -2.009569108486175537e-02 2.603858150541782379e-02 -2.951079010963439941e-01 -7.470956444740295410e-02 4.740255326032638550e-02 8.170635998249053955e-02 1.366851180791854858e-01 2.553799748420715332e-01 8.093640208244323730e-02 3.408849239349365234e-01 -1.608152501285076141e-02 -2.742403149604797363e-01 1.586540788412094116e-01 6.433098763227462769e-02 -7.852102071046829224e-02
-2.366296574473381042e-02 -1.020479574799537659e-01 -2.659873962402343750e-01 1.713148318231105804e-02 -3.320679813623428345e-02 1.312016546726226807e-01 1.185949817299842834e-01 -1.150987446308135986e-01 -2.895435094833374023e-01 -1.778518855571746826e-01 2.774261534214019775e-01 -1.578219793736934662e-02 -2.581671774387359619e-01 -1.153795421123504639e-01 9.629801660776138306e-02 9.590499103069305420e-02 1.835314035415649414e-01 4.393310844898223877e-02 -5.149806663393974304e-02 -1.925784647464752197e-01 9.298507869243621826e-02 1.665242910385131836e-01 4.889909550547599792e-02 2.822291851043701172e-01 3.770629465579986572e-01 -3.499687835574150085e-02 -1.963831335306167603e-01 2.402821183204650879e-01 -2.685396075248718262e-01 2.722321748733520508e-01 3.250376880168914795e-02 -2.197090722620487213e-02
-2.202432006597518921e-01 1.854182779788970947e-01 1.484704464673995972e-01 1.197051182389259338e-01 2.148843184113502502e-02 2.391216605901718140e-01 -8.329290896654129028e-02 7.865758240222930908e-02 -2.299969196319580078e-01 -2.171476781368255615e-01 -5.347749218344688416e-02 -5.814161896705627441e-02 -5.387157201766967773e-01 -5.165876820683479309e-02 1.607118099927902222e-01 3.183424174785614014e-01 2.501705288887023926e-01 -2.018395662307739258e-01 1.045766193419694901e-02 -1.353068184107542038e-02 -1.199232414364814758e-01 6.653472781181335449e-02 1.151206269860267639e-01 -1.756139658391475677e-02 -6.186410039663314819e-02 2.088196128606796265e-01 -4.881452303379774094e-03 1.739705055952072144e-01 -2.028286457061767578e-01 -3.788315132260322571e-02 1.629206985235214233e-01 2.832956053316593170e-02
3.114553391933441162e-01 9.493490681052207947e-03 9.373584389686584473e-02 -1.699984818696975708e-02 1.954583674669265747e-01 2.399764508008956909e-01 -1.914234161376953125e-01 -2.905445545911788940e-02 -1.517522633075714111e-01 -6.295929104089736938e-02 2.454597949981689453e-01 4.854677990078926086e-02 -2.267520129680633545e-01 -2.450373619794845581e-01 -1.408385783433914185e-01 1.125141978263854980e-01 4.448621720075607300e-02 -2.088526338338851929e-01 -4.941178113222122192e-02 -3.399260640144348145e-01 2.798538804054260254e-01 2.170144468545913696e-01 -8.945055305957794189e-02 9.030086547136306763e-02 -1.685628592967987061e-01 1.057671010494232178e-01 3.557470440864562988e-01 8.823988586664199829e-02 -1.564898490905761719e-01 4.731758683919906616e-02 1.184889301657676697e-01 8.441990613937377930e-02
1.365059167146682739e-01 1.629776209592819214e-01 1.451627165079116821e-02 6.948333233594894409e-02 -2.411255091428756714e-01 7.519440352916717529e-02 -8.403450250625610352e-03 -2.431847527623176575e-02 -2.142104059457778931e-01 -6.168840453028678894e-02 -3.049310110509395599e-02 1.101183742284774780e-01 -2.180442959070205688e-01 -1.017196569591760635e-02 -1.118739396333694458e-01 -2.028389424085617065e-01 1.116090491414070129e-01 1.048194896429777145e-02 1.185057014226913452e-01 1.453004181385040283e-01 -1.366779059171676636e-01 3.956028223037719727e-01 -2.958010137081146240e-01 3.389618098735809326e-01 3.587254583835601807e-01 8.861920237541198730e-02 2.292915731668472290e-01 6.108712870627641678e-03 -2.886851727962493896e-01 1.357339918613433838e-01 2.768843062222003937e-02 6.540314853191375732e-02
-7.713589817285537720e-02 -1.491563916206359863e-01 -1.522848755121231079e-01 1.459584012627601624e-02 8.837761357426643372e-03 1.238991096615791321e-01 -9.108254313468933105e-02 -1.130849570035934448e-01 -6.658363938331604004e-01 -3.436618447303771973e-01 1.798780560493469238e-01 8.049931377172470093e-02 4.777754098176956177e-02 -1.472868025302886963e-01 -3.156194388866424561e-01 1.160117164254188538e-01 -2.106693759560585022e-02 2.069409191608428955e-01 -1.557702571153640747e-01 -6.429305672645568848e-02 4.805999249219894409e-02 9.810803830623626709e-02 1.381506025791168213e-01 1.527015566825866699e-01 3.237578272819519043e-02 -4.666733741760253906e-02 8.745749294757843018e-02 2.086260728538036346e-02 -9.584342688322067261e-02 9.630720317363739014e-02 4.675627127289772034e-02 -1.288214325904846191e-01
-1.929757893085479736e-01 1.248633256182074547e-03 -2.212024480104446411e-01 9.663905948400497437e-02 5.651474744081497192e-02 1.831823885440826416e-01 5.413148924708366394e-02 6.945730745792388916e-02 -3.079831898212432861e-01 -1.091447174549102783e-01 1.260194629430770874e-01 1.346019953489303589e-01 6.676349043846130371e-02 4.418595507740974426e-02 -2.760917842388153076e-01 1.352268159389495850e-01 1.342709064483642578e-01 -4.612741768360137939e-01 -1.812109649181365967e-01 -9.323856979608535767e-02 5.828134715557098389e-03 3.301427066326141357e-01 -1.433267891407012939e-01 -2.035923302173614502e-01 -3.014128841459751129e-02 3.213372454047203064e-02 1.924901157617568970e-01 -1.067892163991928101e-01 -2.908611595630645752e-01 -4.853989556431770325e-02 9.659890085458755493e-02 1.681021153926849365e-01
-7.548798620700836182e-02 1.189310103654861450e-01 1.277492102235555649e-02 1.879505999386310577e-02 1.396643072366714478e-01 -8.760759979486465454e-02 -1.025202795863151550e-01 -9.435448050498962402e-02 -2.408322691917419434e-01 6.076550856232643127e-02 -1.049662008881568909e-01 4.221377521753311157e-02 -2.699733078479766846e-01 1.925640739500522614e-02 -2.713410556316375732e-01 -6.950452178716659546e-02 3.757728040218353271e-01 -7.772373408079147339e-02 9.567849338054656982e-02 1.180433332920074463e-01 -2.110219001770019531e-01 3.974951505661010742e-01 -3.470117449760437012e-01 3.185518085956573486e-02 2.266332805156707764e-01 -1.039478629827499390e-01 2.151860892772674561e-01 6.818643212318420410e-02 -2.565902173519134521e-01 -4.614631831645965576e-02 -1.124706715345382690e-01 1.371174305677413940e-01
-1.054900139570236206e-01 6.614833325147628784e-02 3.882509097456932068e-02 1.053233519196510315e-01 -1.472321003675460815e-01 1.829307526350021362e-01 9.535241872072219849e-02 -1.945873945951461792e-01 -3.047298789024353027e-01 -1.679219305515289307e-01 2.088620066642761230e-01 1.634996011853218079e-02 -1.524235606193542480e-01 8.952913433313369751e-02 2.973994612693786621e-02 2.657508254051208496e-01 5.412071198225021362e-02 3.695625662803649902e-01 -1.499101985245943069e-02 6.123258918523788452e-02 3.415892124176025391e-01 4.855946898460388184e-01 -6.767626106739044189e-02 6.423036754131317139e-02 -1.433841139078140259e-01 2.278084158897399902e-01 8.232321590185165405e-03 -1.087148562073707581e-01 -8.940151333808898926e-02 1.050448883324861526e-02 6.611688435077667236e-02 2.461678162217140198e-02
2.448094487190246582e-01 3.303171396255493164e-01 -2.788589000701904297e-01 4.790381714701652527e-02 1.496000885963439941e-01 3.697804510593414307e-01 -6.511376798152923584e-02 -4.072367548942565918e-01 -2.152944505214691162e-01 -1.074979454278945923e-01 -2.102833613753318787e-02 4.676852747797966003e-02 -1.846993267536163330e-01 -1.901648379862308502e-02 1.244852468371391296e-01 4.649304971098899841e-02 1.972345560789108276e-01 -1.479078233242034912e-01 -1.595286577939987183e-01 -1.365369409322738647e-01 1.476384419947862625e-02 -1.142961252480745316e-02 -1.787914484739303589e-01 2.152381092309951782e-02 4.798996448516845703e-02 -1.044615432620048523e-01 3.913928568363189697e-02 8.554003387689590454e-02 -3.225755095481872559e-01 1.634716093540191650e-01 -9.581990540027618408e-03 1.358291655778884888e-01
-5.849612131714820862e-02 6.062388047575950623e-02 8.482415974140167236e-02 -1.005564630031585693e-01 -6.291512399911880493e-02 1.975874900817871094e-01 -1.561891585588455200e-01 -6.588646769523620605e-02 -2.220961004495620728e-01 -2.407596409320831299e-01 2.369456738233566284e-01 -1.179375872015953064e-02 -2.137994915246963501e-01 1.149993482977151871e-02 -3.623131513595581055e-01 1.236557438969612122e-01 7.918883115053176880e-02 -1.423301398754119873e-01 -2.834515571594238281e-01 -7.507205009460449219e-02 4.870041832327842712e-02 5.559001564979553223e-01 1.408707201480865479e-01 -3.340530022978782654e-02 4.613219760358333588e-03 -5.459410697221755981e-02 1.029753163456916809e-01 5.677233450114727020e-03 -1.213720999658107758e-02 -2.333328872919082642e-01 -1.527307629585266113e-01 1.070521473884582520e-01
6.059611588716506958e-02 -1.134443506598472595e-01 9.785401634871959686e-03 -3.651391714811325073e-02 1.170144081115722656e-01 3.540954887866973877e-01 -3.666415810585021973e-03 -3.047749400138854980e-01 -8.877326548099517822e-02 -5.265492945909500122e-02 1.008349210023880005e-01 -9.850364178419113159e-02 1.834921166300773621e-02 -4.136939048767089844e-01 6.520324852317571640e-03 2.173432707786560059e-01 -1.178344935178756714e-01 -2.916958928108215332e-01 5.773710086941719055e-02 -2.139203101396560669e-01 5.472320318222045898e-02 3.310462832450866699e-01 -2.672823891043663025e-02 7.995428889989852905e-02 -5.444466322660446167e-02 1.672131866216659546e-01 8.911375701427459717e-02 2.203017622232437134e-01 -2.212654948234558105e-01 2.965591251850128174e-01 6.088618561625480652e-02 7.068866491317749023e-02
2.938050404191017151e-02 2.236874550580978394e-01 9.011454135179519653e-02 1.797538399696350098e-01 -2.256988435983657837e-01 -1.862500235438346863e-02 -2.667391672730445862e-04 -1.785634458065032959e-01 5.694244522601366043e-03 -8.359291404485702515e-02 4.439582303166389465e-02 1.885839551687240601e-01 -1.235256865620613098e-01 -6.712131947278976440e-02 -3.040598034858703613e-01 3.786972910165786743e-02 3.379648625850677490e-01 -1.394443213939666748e-02 1.763808280229568481e-01 9.631648659706115723e-02 -1.306261867284774780e-02 3.640258014202117920e-01 -2.121300697326660156e-01 2.087949216365814209e-01 2.793606817722320557e-01 2.359852939844131470e-02 1.665224432945251465e-01 1.564907655119895935e-02 -3.604782819747924805e-01 -3.592934459447860718e-02 2.272506952285766602e-01 4.192396998405456543e-02
4.300739150494337082e-03 -2.684693038463592529e-01 -3.777606785297393799e-02 2.843093276023864746e-01 3.098928630352020264e-01 2.007713317871093750e-01 -9.943780303001403809e-02 -1.658890396356582642e-01 1.512112747877836227e-02 -1.803483814001083374e-01 -8.132987469434738159e-02 -6.965181976556777954e-02 -2.665200531482696533e-01 -6.883722543716430664e-02 -2.033213227987289429e-01 1.367336362600326538e-01 -1.226551681756973267e-01 -6.863233447074890137e-02 5.741061177104711533e-03 -2.754328250885009766e-01 8.174594491720199585e-02 1.509618908166885376e-01 1.872815936803817749e-02 1.988343894481658936e-01 -4.686110094189643860e-02 7.627644389867782593e-02 -7.376905996352434158e-03 1.996611207723617554e-01 -3.765560090541839600e-01 2.109141498804092407e-01 2.184408009052276611e-01 -2.119733095169067383e-01
-1.304030716419219971e-01 3.332496061921119690e-02 3.960580378770828247e-02 1.361047178506851196e-01 -1.555312871932983398e-01 -1.740871667861938477e-01 1.212071105837821960e-01 -9.020404517650604248e-02 -3.723408579826354980e-01 1.181004866957664490e-01 7.436367124319076538e-02 1.294869184494018555e-01 -1.737780421972274780e-01 -2.735203802585601807e-01 1.483055353164672852e-01 2.689740657806396484e-01 2.588543891906738281e-01 1.684530377388000488e-01 -1.833831071853637695e-01 -4.698976501822471619e-02 1.506422609090805054e-01 2.744789719581604004e-01 -1.874537914991378784e-01 2.570491731166839600e-01 9.963040798902511597e-02 2.458383142948150635e-01 1.501796543598175049e-01 -1.797734647989273071e-01 -1.307658404111862183e-01 1.697874516248703003e-01 2.425318770110607147e-02 -8.953007310628890991e-02
5.961877480149269104e-02 -7.882282882928848267e-02 -6.500077247619628906e-02 -9.376093000173568726e-02 2.855575978755950928e-01 3.909363150596618652e-01 3.945038095116615295e-02 -1.304181516170501709e-01 -7.122258096933364868e-02 1.114419549703598022e-01 1.221178919076919556e-01 -7.985805720090866089e-02 -4.513790458440780640e-02 -2.528409957885742188e-01 1.553303911350667477e-03 2.190711051225662231e-01 -6.213114131242036819e-03 -3.476346433162689209e-01 -1.117728948593139648e-01 -3.249943852424621582e-01 -3.129729628562927246e-02 1.904969066381454468e-01 -7.667052093893289566e-03 3.285658955574035645e-01 -2.312744036316871643e-04 2.002471536397933960e-01 1.267766207456588745e-01 -2.264436334371566772e-02 -2.628576457500457764e-01 2.417332231998443604e-01 2.699123322963714600e-02 4.802791401743888855e-02
-8.809322863817214966e-02 7.198970019817352295e-02 -3.859556317329406738e-01 1.637962311506271362e-01 -9.008782356977462769e-02 4.698625952005386353e-02 -2.888254225254058838e-01 -9.288738481700420380e-03 -1.095408275723457336e-01 -2.170492261648178101e-01 3.146533295512199402e-02 2.151851505041122437e-01 -6.422467529773712158e-02 -1.003332436084747314e-01 2.942214906215667725e-02 -2.056404799222946167e-01 1.782991141080856323e-01 -1.422594785690307617e-01 6.282266229391098022e-02 -1.701850742101669312e-01 4.302011057734489441e-02 3.350839614868164062e-01 -1.792588531970977783e-01 -1.817345768213272095e-01 7.308659702539443970e-02 2.983607118949294090e-03 3.893657624721527100e-01 -8.817237801849842072e-03 -2.467772960662841797e-01 1.690095514059066772e-01 -1.781749129295349121e-01 1.058870032429695129e-01
5.810892209410667419e-02 -3.269805014133453369e-01 -5.547208338975906372e-02 1.979885399341583252e-01 1.473572105169296265e-01 1.983949393033981323e-01 -7.795721292495727539e-02 -1.606784313917160034e-01 -6.679827347397804260e-03 -3.112024664878845215e-01 -8.659781515598297119e-02 2.362005412578582764e-02 -1.350456327199935913e-01 8.057064563035964966e-02 -3.028646409511566162e-01 1.449939161539077759e-01 -2.023625373840332031e-01 3.125702729448676109e-03 2.029872871935367584e-02 -2.188944071531295776e-01 -1.625808179378509521e-01 1.753812134265899658e-01 -2.211911231279373169e-01 3.943476825952529907e-02 -8.098816871643066406e-02 2.647458612918853760e-01 1.007761731743812561e-01 2.095395028591156006e-01 -2.874079346656799316e-01 1.328428089618682861e-01 -7.027698308229446411e-02 2.813760638236999512e-01
1.139587387442588806e-01 2.020560652017593384e-01 -8.210529386997222900e-02 1.517321169376373291e-01 1.027006357908248901e-01 5.732837915420532227e-01 8.128897845745086670e-02 -2.838911712169647217e-01 -1.711022108793258667e-01 -8.676496893167495728e-02 2.238310277462005615e-01 -4.167692363262176514e-02 -4.383137449622154236e-02 -2.261204570531845093e-01 -1.971748322248458862e-01 8.819123357534408569e-02 -1.597014963626861572e-01 -1.258575171232223511e-01 -1.972377449274063110e-01 -1.223615258932113647e-01 1.306739002466201782e-01 1.312268525362014771e-01 -2.595086693763732910e-01 4.010147228837013245e-02 -1.283654570579528809e-01 1.233607828617095947e-01 5.705873295664787292e-02 4.397027567028999329e-02 -1.873909384012222290e-01 -4.669384285807609558e-02 1.096680462360382080e-01 -1.303621232509613037e-01
3.297210857272148132e-02 -7.174751162528991699e-02 1.096979752182960510e-01 2.245248705148696899e-01 1.997968554496765137e-01 2.525616884231567383e-01 7.124000787734985352e-02 -2.155210673809051514e-01 -1.030204445123672485e-01 -7.867015153169631958e-02 -8.128537237644195557e-02 -1.025511473417282104e-01 -1.426594983786344528e-02 -1.988664418458938599e-01 -1.548155099153518677e-01 2.081244736909866333e-01 3.454963117837905884e-02 -3.333495259284973145e-01 -1.241973042488098145e-01 -1.041241213679313660e-01 1.049009039998054504e-01 6.281454116106033325e-02 -2.275511249899864197e-02 4.978284612298011780e-02 9.840845316648483276e-02 1.496403068304061890e-01 4.498213231563568115e-01 -3.144473582506179810e-02 -3.310322761535644531e-01 1.288657039403915405e-01 3.011026978492736816e-01 -1.623078584671020508e-01
-1.680604219436645508e-01 7.484111934900283813e-02 -2.587639987468719482e-01 6.353383511304855347e-02 -2.217816263437271118e-01 1.757702082395553589e-01 7.638078927993774414e-02 -1.940659433603286743e-01 -1.190491914749145508e-01 1.423460543155670166e-01 2.115065306425094604e-01 1.265620291233062744e-01 -2.406936138868331909e-01 8.427171409130096436e-02 -3.626138865947723389e-01 3.610194325447082520e-01 -1.380752176046371460e-01 -2.490568310022354126e-01 5.849115084856748581e-03 1.939225345849990845e-01 -4.981902614235877991e-02 1.776065826416015625e-01 -7.742913067340850830e-02 2.408847212791442871e-01 -2.460547387599945068e-01 3.245410695672035217e-02 -1.490658819675445557e-01 7.798656076192855835e-02 -1.926872134208679199e-01 1.713143475353717804e-02 -3.175311535596847534e-02 6.651479005813598633e-02
-2.486502528190612793e-01 1.729424595832824707e-01 5.038666352629661560e-02 -4.184470698237419128e-02 -1.363639086484909058e-01 3.819786608219146729e-01 -4.927769768983125687e-03 -1.379546672105789185e-01 -2.629590034484863281e-01 -9.522658586502075195e-02 4.321031570434570312e-01 -1.715869605541229248e-01 8.537027984857559204e-02 -8.308606594800949097e-02 -2.545767277479171753e-02 6.642314139753580093e-03 1.022253744304180145e-02 -5.161013081669807434e-02 -9.647613763809204102e-02 -8.795862644910812378e-02 1.570415198802947998e-01 5.317437648773193359e-01 -1.438478529453277588e-01 -1.683566370047628880e-03 7.977737486362457275e-02 1.532237082719802856e-01 -6.896255072206258774e-04 1.180710569024085999e-01 -1.272295266389846802e-01 4.800268635153770447e-02 2.564104832708835602e-02 1.754675433039665222e-02
1.407471150159835815e-01 2.226792424917221069e-01 4.058600869029760361e-03 3.079198300838470459e-01 -6.040623411536216736e-02 -4.459320381283760071e-02 -1.372113376855850220e-01 -3.006601333618164062e-02 -8.847681805491447449e-03 7.527628540992736816e-02 -1.842624396085739136e-01 -3.509286418557167053e-02 -4.033492505550384521e-01 1.395746618509292603e-01 -5.292364954948425293e-02 3.493777215480804443e-01 -7.887005805969238281e-02 2.140203416347503662e-01 -4.289028048515319824e-02 -3.444952890276908875e-02 2.637105584144592285e-01 2.661987841129302979e-01 -1.509732007980346680e-01 -1.447563758119940758e-03 6.524401903152465820e-02 4.448084905743598938e-02 1.523982435464859009e-01 9.263882786035537720e-02 -2.563068568706512451e-01 3.711652755737304688e-01 -5.090392753481864929e-02 9.809922426939010620e-03
2.127847075462341309e-01 9.592762589454650879e-02 -8.153122849762439728e-03 3.849085271358489990e-01 1.616884768009185791e-01 -6.011075526475906372e-02 -1.220320165157318115e-01 -4.323767721652984619e-01 -2.249506562948226929e-01 -2.091884762048721313e-01 3.814514353871345520e-02 -9.965856373310089111e-02 -2.082961499691009521e-01 -3.679975122213363647e-02 7.442143745720386505e-03 1.560141742229461670e-01 3.532291948795318604e-02 1.039899736642837524e-01 1.962872035801410675e-02 -9.433336555957794189e-02 1.451295167207717896e-01 3.377680480480194092e-02 -2.494787983596324921e-02 -2.470452897250652313e-02 -1.476601418107748032e-02 2.037606835365295410e-01 3.495382070541381836e-01 2.654141187667846680e-01 -1.080686300992965698e-01 -5.887540802359580994e-02 2.300524115562438965e-01 2.088192105293273926e-01
3.134217811748385429e-03 6.162924109958112240e-04 -5.937815457582473755e-02 1.088231876492500305e-01 -6.467975676059722900e-02 2.944589555263519287e-01 -8.356130123138427734e-02 -3.086552917957305908e-01 -1.324645131826400757e-01 5.772285908460617065e-02 1.808220595121383667e-01 -2.187660336494445801e-01 -1.803219616413116455e-01 4.773097112774848938e-02 -1.556872129440307617e-01 1.845620572566986084e-01 1.276453435420989990e-01 -3.260684609413146973e-01 -3.347055912017822266e-01 -6.105677038431167603e-02 1.805024594068527222e-01 3.673623502254486084e-01 -1.444550007581710815e-01 -1.962819695472717285e-02 -1.932355612516403198e-01 1.693518161773681641e-01 1.286808401346206665e-01 -1.191782280802726746e-01 -4.372219741344451904e-02 4.693858698010444641e-02 -2.193129360675811768e-01 1.442147791385650635e-01
1.132022514939308167e-01 -1.256443187594413757e-02 -1.431016810238361359e-02 5.442620441317558289e-02 2.389481104910373688e-02 -7.025719434022903442e-02 7.999737560749053955e-02 -2.188714146614074707e-01 -4.436927437782287598e-01 -1.976539939641952515e-01 1.682297140359878540e-01 6.370267271995544434e-02 5.724378302693367004e-02 -2.624078653752803802e-02 1.522595286369323730e-01 3.329782485961914062e-01 1.470940262079238892e-01 1.781506240367889404e-01 -3.860931098461151123e-02 1.797899603843688965e-01 1.632294803857803345e-01 1.316887736320495605e-01 -3.703122735023498535e-01 6.122048571705818176e-02 1.533059626817703247e-01 2.673937082290649414e-01 2.345194965600967407e-01 2.106501162052154541e-01 -1.302818357944488525e-01 3.062021732330322266e-02 1.586754471063613892e-01 -9.065623581409454346e-02
-1.433776766061782837e-01 7.506024837493896484e-02 1.410465687513351440e-02 -8.804537355899810791e-02 3.711102530360221863e-02 2.434671968221664429e-01 -1.194916199892759323e-02 9.095125831663608551e-03 -3.379392623901367188e-01 -4.413352534174919128e-02 2.554893791675567627e-01 5.183456093072891235e-02 -2.012974470853805542e-01 -1.508197514340281487e-03 -2.965539395809173584e-01 1.265046000480651855e-01 4.644783958792686462e-02 -1.853167563676834106e-01 -3.358733952045440674e-01 -1.914649009704589844e-01 3.493927046656608582e-02 4.465501606464385986e-01 1.043078005313873291e-01 -9.185835719108581543e-02 -2.449950948357582092e-02 -9.829704463481903076e-02 1.978498101234436035e-01 1.274905204772949219e-01 -4.655864462256431580e-02 -2.237636893987655640e-01 -2.253006845712661743e-01 4.267847165465354919e-02
1.329508423805236816e-01 4.739996790885925293e-02 1.161063387989997864e-01 9.131924062967300415e-02 -2.629066258668899536e-02 9.213501960039138794e-02 -2.551138773560523987e-02 6.042622774839401245e-02 -3.965288996696472168e-01 -1.600039899349212646e-01 4.653827548027038574e-01 2.680078148841857910e-01 9.081785380840301514e-02 -7.747737318277359009e-02 -1.201590150594711304e-01 1.657322198152542114e-01 1.681571900844573975e-01 -3.904972225427627563e-02 -1.413985937833786011e-01 -3.958355262875556946e-02 -1.264258623123168945e-01 2.350271791219711304e-01 -6.117147207260131836e-02 1.099108979105949402e-01 2.954299151897430420e-01 6.294730305671691895e-02 2.670803666114807129e-02 9.992192685604095459e-02 -3.793554306030273438e-01 1.203220933675765991e-01 -2.239715680480003357e-02 -1.346825659275054932e-01
-7.732678949832916260e-02 9.547392278909683228e-02 -2.003081887960433960e-01 8.331362903118133545e-02 -5.651723220944404602e-02 6.980725377798080444e-02 -1.390192359685897827e-01 -1.510909646749496460e-01 -2.200203090906143188e-01 -1.106474101543426514e-01 -4.367569088935852051e-02 1.885122060775756836e-01 -6.095858407206833363e-04 1.095916628837585449e-01 -1.073583215475082397e-02 2.349742352962493896e-01 2.746492857113480568e-03 2.864336669445037842e-01 -1.126245781779289246e-01 -2.672742307186126709e-01 2.280018031597137451e-01 4.091669246554374695e-02 -1.088899299502372742e-01 -8.532220870256423950e-02 -1.025843992829322815e-01 3.520282804965972900e-01 2.038635611534118652e-01 2.941012680530548096e-01 -4.285382628440856934e-01 -2.010194351896643639e-03 1.855700463056564331e-01 -5.125799402594566345e-02
-4.239696636795997620e-02 8.651199936866760254e-02 2.036081105470657349e-01 -1.668389886617660522e-02 4.323555901646614075e-02 4.755543172359466553e-01 -2.077107578516006470e-01 1.337006594985723495e-02 -1.585744321346282959e-01 -2.272493094205856323e-01 -9.790308773517608643e-02 -1.997793652117252350e-02 -6.800074130296707153e-02 -2.351566255092620850e-01 -5.292867496609687805e-02 3.003176152706146240e-01 1.879874914884567261e-01 -1.490137279033660889e-01 -8.182042092084884644e-02 5.642446130514144897e-02 -5.888988077640533447e-02 1.059698089957237244e-01 9.449833887629210949e-04 8.527603000402450562e-03 -2.025776058435440063e-01 1.608051508665084839e-01 3.460467979311943054e-02 -2.665825001895427704e-02 -5.265661478042602539e-01 -7.066565006971359253e-02 -6.201493740081787109e-02 -2.904154174029827118e-02
1.274050772190093994e-01 -2.041693925857543945e-01 1.263747066259384155e-01 1.197922825813293457e-01 2.314774841070175171e-01 1.950751394033432007e-01 -3.567836284637451172e-01 -3.241299092769622803e-01 -5.253554508090019226e-02 1.147557422518730164e-01 -7.784137874841690063e-02 -3.852201625704765320e-02 -3.608027100563049316e-01 3.395861759781837463e-02 -9.989368729293346405e-03 1.600705832242965698e-01 6.501099467277526855e-02 -1.438511461019515991e-01 2.124936319887638092e-02 -8.274291455745697021e-02 -2.478036731481552124e-01 1.919397115707397461e-01 -3.998646512627601624e-02 -7.316930592060089111e-02 1.699355393648147583e-01 1.298943459987640381e-01 1.234400868415832520e-01 4.291102290153503418e-01 -7.489384710788726807e-02 -6.499654799699783325e-02 1.132116988301277161e-01 4.531068727374076843e-02
2.909996211528778076e-01 1.029236316680908203e-01 4.265432432293891907e-02 2.250340022146701813e-02 3.200960904359817505e-02 5.400566756725311279e-02 -1.946099549531936646e-01 -3.403859138488769531e-01 -2.619793415069580078e-01 2.429291456937789917e-01 5.016317218542098999e-02 1.129023060202598572e-01 -2.394567579030990601e-01 4.450614005327224731e-02 7.947203516960144043e-02 1.647349447011947632e-01 -9.872178547084331512e-03 3.071336448192596436e-01 -1.071926057338714600e-01 -2.401420325040817261e-01 -2.976875007152557373e-02 1.705374568700790405e-01 -2.320309281349182129e-01 2.041846215724945068e-01 2.480448931455612183e-01 3.124504983425140381e-01 -8.699441701173782349e-02 1.948549300432205200e-01 -2.554556913673877716e-02 -3.056258708238601685e-02 -3.751987591385841370e-02 -1.107712462544441223e-01
-1.955861598253250122e-01 2.674383483827114105e-02 4.540213942527770996e-02 2.170715294778347015e-02 1.802244037389755249e-01 8.339981734752655029e-02 8.392798155546188354e-02 -1.541146486997604370e-01 9.154982864856719971e-02 -1.464866846799850464e-01 2.624919712543487549e-01 -1.858706772327423096e-01 -1.155306119471788406e-02 -1.694075614213943481e-01 -3.447823822498321533e-01 -3.896731184795498848e-03 -1.939943134784698486e-01 -1.067467555403709412e-01 3.330712392926216125e-02 -1.697888970375061035e-01 9.940703958272933960e-02 4.648966193199157715e-01 -1.266572922468185425e-01 1.891992837190628052e-01 -7.368224114179611206e-02 2.504330873489379883e-01 5.456300452351570129e-02 -5.343502759933471680e-02 -3.044529855251312256e-01 2.712953984737396240e-01 -9.244042634963989258e-02 4.028516635298728943e-02
-2.780980169773101807e-01 1.125234365463256836e-01 3.339734300971031189e-02 1.877942383289337158e-01 7.551828026771545410e-02 2.285021990537643433e-01 4.561194032430648804e-02 1.356970369815826416e-01 -9.740715473890304565e-02 -2.509874701499938965e-01 -9.601977467536926270e-02 3.176528587937355042e-02 -7.307936251163482666e-02 2.666526138782501221e-01 -2.552333474159240723e-01 3.708194494247436523e-01 3.995694518089294434e-01 -1.369110345840454102e-01 2.592774480581283569e-02 -1.606596633791923523e-02 -5.317473784089088440e-02 2.080129384994506836e-01 -3.566681742668151855e-01 -9.398690611124038696e-02 -1.573469489812850952e-02 1.820119768381118774e-01 1.478856354951858521e-01 -1.652748323976993561e-02 -8.008925616741180420e-02 8.756991475820541382e-02 -3.843365609645843506e-02 -2.911926060914993286e-02
-8.386693894863128662e-02 -7.697600871324539185e-02 -1.944499313831329346e-01 1.394443809986114502e-01 1.684426963329315186e-01 2.759397029876708984e-01 -2.616638541221618652e-01 1.992873847484588623e-01 -3.420675396919250488e-01 -7.823541015386581421e-02 -2.423257753252983093e-02 -1.689403355121612549e-01 -1.010593697428703308e-01 7.725274562835693359e-02 -3.503472805023193359e-01 1.853333115577697754e-01 -5.134311318397521973e-02 5.848095193505287170e-02 6.048219650983810425e-02 1.096942424774169922e-01 -5.180982500314712524e-02 8.556810021400451660e-02 -2.213488221168518066e-01 9.424743801355361938e-02 6.070857867598533630e-02 2.569233179092407227e-01 -2.463128864765167236e-01 -3.564046323299407959e-02 -3.355753719806671143e-01 1.557416468858718872e-01 4.177643731236457825e-02 1.779802292585372925e-01
-1.133527308702468872e-01 -6.354609131813049316e-02 -1.294623762369155884e-01 -8.993080118671059608e-04 4.908988252282142639e-02 3.036762475967407227e-01 6.764712929725646973e-02 -2.315829247236251831e-01 -3.723283410072326660e-01 -1.102292239665985107e-01 3.367664217948913574e-01 -4.120441898703575134e-02 3.312591463327407837e-02 2.309581823647022247e-02 -4.330754876136779785e-01 1.872603744268417358e-01 1.303767561912536621e-01 1.672037541866302490e-01 -9.284008294343948364e-02 -6.492686271667480469e-02 -2.274232953786849976e-01 2.496033608913421631e-01 9.754932671785354614e-02 -1.157720200717449188e-02 1.947578191757202148e-01 1.244426593184471130e-01 8.278705179691314697e-02 1.537084728479385376e-01 -1.097927242517471313e-01 1.237662881612777710e-01 6.434593349695205688e-02 -1.627990156412124634e-01
-2.668934687972068787e-02 -3.126407265663146973e-01 1.285993009805679321e-01 1.225849241018295288e-01 1.190775483846664429e-01 2.051753401756286621e-01 -1.531136482954025269e-01 -2.992314100265502930e-01 -3.547014296054840088e-02 -3.731476962566375732e-01 -1.184139698743820190e-01 -6.437574326992034912e-02 -3.092243075370788574e-01 -6.827976554632186890e-03 -1.054903492331504822e-01 1.492509990930557251e-01 -6.085675954818725586e-02 -5.644256994128227234e-02 8.832369744777679443e-02 -1.664340496063232422e-01 -1.463797837495803833e-01 1.782120317220687866e-01 -2.415840923786163330e-01 -5.294698476791381836e-02 1.012298166751861572e-01 1.638227105140686035e-01 2.762140929698944092e-01 2.878791391849517822e-01 -1.525028049945831299e-01 4.398133233189582825e-02 1.843368411064147949e-01 2.856561355292797089e-02
1.675357967615127563e-01 -1.119014695286750793e-01 8.480901271104812622e-02 2.662939578294754028e-02 7.429091632366180420e-02 1.944096386432647705e-01 3.273645043373107910e-01 -3.917550742626190186e-01 -1.807133406400680542e-01 1.492608990520238876e-02 1.676634252071380615e-01 8.662652969360351562e-02 -2.201021015644073486e-01 -8.278192020952701569e-03 -1.334803700447082520e-01 2.281635552644729614e-01 -8.838288486003875732e-02 -1.777801811695098877e-01 -2.724827826023101807e-01 4.840852692723274231e-02 9.226278215646743774e-02 2.311512529850006104e-01 1.641869992017745972e-01 1.037632152438163757e-01 -3.870090222335420549e-05 -8.509028702974319458e-02 2.933505177497863770e-01 6.225302070379257202e-02 -3.178585469722747803e-01 2.091491818428039551e-01 6.224648561328649521e-03 5.484960600733757019e-02
8.125994354486465454e-02 2.118370309472084045e-02 -7.830169796943664551e-02 9.225349873304367065e-02 2.460702210664749146e-01 1.921484917402267456e-01 -5.445249751210212708e-02 -1.284700334072113037e-01 -2.221092879772186279e-01 -1.680325120687484741e-01 3.012029081583023071e-02 1.338813155889511108e-01 -1.124019324779510498e-01 8.843350224196910858e-03 -8.330944925546646118e-02 2.655865550041198730e-01 1.469119787216186523e-01 -9.078806638717651367e-02 6.196744367480278015e-02 -1.306167393922805786e-01 -3.753038048744201660e-01 2.758617401123046875e-01 -1.563299633562564850e-02 3.244734704494476318e-01 -8.783769607543945312e-02 -2.653830647468566895e-01 1.233530044555664062e-02 -2.180488593876361847e-02 -1.451277583837509155e-01 -1.101246997714042664e-01 -2.659204006195068359e-01 3.448135554790496826e-01
-4.514293372631072998e-02 2.255962342023849487e-01 -7.267359644174575806e-02 1.187212243676185608e-01 -1.203560158610343933e-01 6.091945990920066833e-02 4.766128584742546082e-02 -4.808056354522705078e-02 -2.299754768610000610e-01 -2.295477688312530518e-01 -7.813523709774017334e-02 -1.359624229371547699e-02 -2.905486226081848145e-01 7.522302120923995972e-02 -2.731912136077880859e-01 -9.989126026630401611e-02 1.711712479591369629e-01 -5.588575825095176697e-02 1.141664758324623108e-01 2.007757872343063354e-01 -1.418758630752563477e-01 4.320232272148132324e-01 -3.645931184291839600e-01 1.009447202086448669e-01 2.105129361152648926e-01 -6.468673050403594971e-02 3.150359690189361572e-01 -8.556511253118515015e-02 -1.461286991834640503e-01 3.010567743331193924e-03 6.927358359098434448e-02 3.825655207037925720e-02
-1.623127609491348267e-01 1.483469307422637939e-01 1.249060686677694321e-02 1.949334144592285156e-01 -2.585578896105289459e-02 -7.315655052661895752e-02 8.169403881765902042e-04 2.315280139446258545e-01 -2.848786413669586182e-01 -2.525015175342559814e-01 1.642193943262100220e-01 -2.051050402224063873e-02 -3.538597375154495239e-02 3.427439630031585693e-01 -4.382384940981864929e-02 2.471926957368850708e-01 1.468160152435302734e-01 -3.043912909924983978e-02 -7.630149275064468384e-02 1.213355176150798798e-02 -2.207251042127609253e-01 2.612383365631103516e-01 -1.681610941886901855e-01 2.052877247333526611e-01 1.503678560256958008e-01 6.752862036228179932e-02 -2.891628246288746595e-04 1.875300258398056030e-01 -3.471158444881439209e-01 2.999523878097534180e-01 5.112017970532178879e-03 -1.056053414940834045e-01
8.555582910776138306e-02 -9.945869445800781250e-02 -2.825276553630828857e-02 1.894686669111251831e-01 1.211258918046951294e-01 3.023737110197544098e-02 -2.399401962757110596e-01 -3.861109018325805664e-01 -1.658352017402648926e-01 -4.804627895355224609e-01 4.901655390858650208e-02 4.616273567080497742e-03 -3.322725296020507812e-01 -8.748169988393783569e-02 -1.071709990501403809e-01 1.060957089066505432e-01 -1.253050267696380615e-01 1.729079894721508026e-02 -1.868269294500350952e-01 -5.399742349982261658e-02 2.825087904930114746e-01 7.180892862379550934e-03 -8.706127852201461792e-02 2.613142132759094238e-01 -8.063650876283645630e-02 8.492705225944519043e-02 1.336919218301773071e-01 -1.566023379564285278e-02 -9.320567548274993896e-02 6.551044434309005737e-02 2.305407971143722534e-01 1.215468123555183411e-01
7.714483141899108887e-02 2.489032447338104248e-01 7.166779786348342896e-02 1.282486468553543091e-01 1.741441339254379272e-01 4.719201475381851196e-03 -1.947024464607238770e-01 -3.711432591080665588e-02 -5.730676651000976562e-02 -8.297326415777206421e-02 -1.976798176765441895e-01 1.089335978031158447e-01 -1.559989601373672485e-01 -1.012341231107711792e-01 -1.751610189676284790e-01 1.654023528099060059e-01 2.948292493820190430e-01 1.953335106372833252e-01 -5.067817121744155884e-02 -1.487099677324295044e-01 -1.350253522396087646e-01 1.349932104349136353e-01 -1.515639871358871460e-01 4.222398158162832260e-03 1.493095979094505310e-02 -2.371025681495666504e-01 1.812541782855987549e-01 3.818135857582092285e-01 -3.604885935783386230e-01 2.674204409122467041e-01 -1.980862170457839966e-01 4.642226919531822205e-02
-3.659387305378913879e-02 -7.951790839433670044e-02 -3.208545744419097900e-01 -1.049753576517105103e-01 -9.767487645149230957e-02 1.109898909926414490e-01 -1.249057333916425705e-02 -2.839360944926738739e-02 -2.570218741893768311e-01 -1.038958597928285599e-02 1.184026747941970825e-01 -5.298884585499763489e-02 -1.437925994396209717e-01 -9.615335613489151001e-02 -2.331830412149429321e-01 4.348738491535186768e-02 -2.051678299903869629e-01 2.718917131423950195e-01 1.386775821447372437e-01 1.385709177702665329e-02 -6.425872445106506348e-02 5.391464233398437500e-01 -8.729581534862518311e-02 7.410551607608795166e-02 3.590233922004699707e-01 5.878435075283050537e-02 -8.407004177570343018e-03 1.943847984075546265e-01 -1.794380545616149902e-01 8.278213441371917725e-02 1.162634491920471191e-01 -1.422187238931655884e-01
3.402315080165863037e-02 -7.229294627904891968e-03 -2.732843346893787384e-02 1.026894375681877136e-01 -4.774042218923568726e-02 2.647139132022857666e-01 -1.323624849319458008e-01 -4.269246757030487061e-01 -1.219811663031578064e-01 -1.244768872857093811e-02 3.195776939392089844e-01 -1.530327349901199341e-01 -1.373019963502883911e-01 1.335138804279267788e-03 -1.725138276815414429e-01 1.462147533893585205e-01 1.710225492715835571e-01 -2.275202125310897827e-01 -2.363509684801101685e-01 1.310314610600471497e-02 2.747879624366760254e-01 3.105387389659881592e-01 -1.052611246705055237e-01 3.833419084548950195e-02 -1.717218160629272461e-01 4.121894389390945435e-02 1.029329597949981689e-01 -4.136314988136291504e-02 -1.207101792097091675e-01 1.278125792741775513e-01 -3.084728717803955078e-01 1.169979572296142578e-01
2.087683677673339844e-01 1.337187588214874268e-01 -1.158173084259033203e-01 1.777736693620681763e-01 1.770890504121780396e-01 2.991146743297576904e-01 -2.637228369712829590e-01 -3.057425469160079956e-02 -9.675177186727523804e-02 3.100838512182235718e-04 -1.385336071252822876e-01 1.802386045455932617e-01 -7.875967770814895630e-02 8.669354766607284546e-02 -5.682197585701942444e-02 3.627170026302337646e-01 -1.454285830259323120e-01 -2.421354055404663086e-01 4.680882766842842102e-02 3.936137631535530090e-02 6.273852661252021790e-03 1.159150674939155579e-01 -2.476909458637237549e-01 3.642481267452239990e-01 2.190175652503967285e-01 -9.407589095644652843e-04 2.895272076129913330e-01 -1.563447117805480957e-01 -9.385774843394756317e-03 1.522175967693328857e-01 -1.472377926111221313e-01 -2.131902426481246948e-02
-1.254669725894927979e-01 2.574486136436462402e-01 1.144340783357620239e-01 -2.970837801694869995e-02 9.095042943954467773e-02 -2.504204772412776947e-02 1.156898438930511475e-01 7.329629361629486084e-02 -3.419779539108276367e-01 1.753222346305847168e-01 -5.549887195229530334e-02 4.904189333319664001e-02 -3.716894388198852539e-01 1.125853583216667175e-01 -3.089675605297088623e-01 -7.714608311653137207e-02 2.311199307441711426e-01 -1.335623413324356079e-01 -1.399128139019012451e-01 3.324618190526962280e-02 -1.691111773252487183e-01 4.355404973030090332e-01 -1.126976311206817627e-01 2.632759809494018555e-01 9.617669135332107544e-02 -3.523311764001846313e-02 2.479419112205505371e-01 -3.902206942439079285e-02 -3.513036295771598816e-02 6.054184865206480026e-03 1.773521304130554199e-02 6.009911000728607178e-02
8.447000384330749512e-02 9.078300744295120239e-02 -1.705414503812789917e-01 2.375512123107910156e-01 -7.310266047716140747e-02 2.794686704874038696e-02 -2.146005444228649139e-02 1.834640949964523315e-01 -3.285099565982818604e-01 -7.139483094215393066e-02 -1.372922360897064209e-01 -5.394622310996055603e-02 9.130939841270446777e-03 2.166623435914516449e-02 -1.660890281200408936e-01 8.810377120971679688e-02 -2.946156263351440430e-01 -2.465783059597015381e-02 6.728166248649358749e-03 -7.382031530141830444e-02 -2.262258380651473999e-01 4.268830716609954834e-01 2.374085038900375366e-01 1.067005246877670288e-01 4.543278366327285767e-02 3.294576704502105713e-01 2.118485867977142334e-01 1.848895996809005737e-01 -1.918175667524337769e-01 2.544752061367034912e-01 -3.054220601916313171e-02 4.445989429950714111e-02
1.728616356849670410e-01 9.435061365365982056e-04 7.540708035230636597e-02 1.801022887229919434e-01 1.034488156437873840e-01 1.531567126512527466e-01 1.025289520621299744e-01 -3.451278507709503174e-01 -1.158225983381271362e-01 -2.769783325493335724e-02 1.000423207879066467e-01 4.332766681909561157e-02 -1.728285551071166992e-01 -5.314732901751995087e-03 -1.859971731901168823e-01 2.336715161800384521e-01 1.441874355077743530e-01 -1.777003407478332520e-01 -2.637792229652404785e-01 -9.383855760097503662e-02 5.636387690901756287e-02 9.850837290287017822e-02 1.086046174168586731e-01 1.929018199443817139e-01 -3.795325011014938354e-02 2.194375395774841309e-01 4.549516737461090088e-01 -1.756439507007598877e-01 -2.341906279325485229e-01 2.718254029750823975e-01 -9.544424712657928467e-02 -7.168982923030853271e-02
-2.001385986804962158e-01 -2.026688009500503540e-01 -7.410892751067876816e-03 2.267252951860427856e-01 3.926945924758911133e-01 6.087030097842216492e-02 -6.134537234902381897e-02 -1.968605071306228638e-01 7.356382161378860474e-02 -1.730759441852569580e-01 -8.338902145624160767e-03 1.923514008522033691e-01 -2.108931392431259155e-01 -1.536913514137268066e-01 2.918397658504545689e-04 1.820487827062606812e-01 -9.499292075634002686e-02 6.834562867879867554e-02 -4.597729817032814026e-02 -3.622751832008361816e-01 1.702018231153488159e-01 2.547546327114105225e-01 -1.798518449068069458e-01 1.686402112245559692e-01 -3.592506982386112213e-04 4.778951779007911682e-02 -1.235226809512823820e-04 4.438813030719757080e-02 -4.050487279891967773e-01 1.272923350334167480e-01 8.409049361944198608e-02 -2.155446680262684822e-03
-1.383265852928161621e-02 1.745919883251190186e-01 -9.045647829771041870e-02 1.441234797239303589e-01 -1.134911105036735535e-01 3.774099051952362061e-02 -3.445820510387420654e-01 -8.792281150817871094e-02 -2.418789416551589966e-01 1.407905519008636475e-01 -1.773204505443572998e-01 -3.163079172372817993e-02 -3.121506869792938232e-01 -1.787073314189910889e-01 -1.592874825000762939e-01 3.069345653057098389e-01 1.635670810937881470e-01 5.822248756885528564e-03 -1.056498885154724121e-01 6.861113011837005615e-02 -2.576166577637195587e-02 1.975467205047607422e-01 -3.268909454345703125e-01 -3.750312328338623047e-02 -7.740362733602523804e-02 2.025762200355529785e-01 -2.548238039016723633e-01 1.363290995359420776e-01 -3.365809619426727295e-01 4.145766794681549072e-02 -5.596471950411796570e-02 2.403526753187179565e-02
-2.259660363197326660e-01 1.222172453999519348e-01 -2.760125696659088135e-01 -6.327456980943679810e-02 5.491817742586135864e-02 7.411446422338485718e-03 1.144324615597724915e-01 8.898528292775154114e-03 -1.827073395252227783e-01 -1.393405795097351074e-01 7.806663960218429565e-02 1.839312911033630371e-01 -9.505889564752578735e-02 1.405510157346725464e-01 -2.340718954801559448e-01 4.032758623361587524e-02 1.266612857580184937e-01 -4.142999947071075439e-01 -2.297540903091430664e-01 -7.759724557399749756e-02 1.066146716475486755e-01 3.110341429710388184e-01 -5.723695456981658936e-02 -2.123457789421081543e-01 -6.254800595343112946e-03 -5.758020654320716858e-02 3.371509611606597900e-01 -4.465281963348388672e-02 -3.543801903724670410e-01 -3.884535655379295349e-02 7.350081950426101685e-02 7.178924977779388428e-02
1.177681311964988708e-01 -2.226638197898864746e-01 9.177526086568832397e-02 -4.228183254599571228e-02 1.201742589473724365e-01 4.015389978885650635e-01 -2.498152256011962891e-01 -2.984662055969238281e-01 -1.083131879568099976e-01 1.722883991897106171e-02 -1.339034992270171642e-03 -1.466257125139236450e-01 -2.329233735799789429e-01 6.187242642045021057e-02 3.596633300185203552e-02 3.421618938446044922e-01 -1.269811838865280151e-01 -7.647338323295116425e-03 -7.596947252750396729e-02 2.656996436417102814e-02 2.690766379237174988e-02 3.010542690753936768e-01 -1.693099439144134521e-01 1.237204745411872864e-01 2.088606655597686768e-01 2.164744883775711060e-01 2.655528485774993896e-01 1.137755662202835083e-01 1.553320437669754028e-01 -1.467026472091674805e-01 5.436515808105468750e-02 -9.302601218223571777e-02
9.935345500707626343e-02 1.941412389278411865e-01 -3.345637321472167969e-01 -1.918760687112808228e-01 3.476806879043579102e-01 2.735324501991271973e-01 7.694621570408344269e-03 -9.700702503323554993e-03 -3.817946910858154297e-01 9.961784631013870239e-02 -9.799975901842117310e-02 2.544792555272579193e-02 -3.281652033329010010e-01 -1.101706922054290771e-01 -2.848126292228698730e-01 1.401629745960235596e-01 -1.742772758007049561e-01 -7.158621400594711304e-02 1.019967719912528992e-01 2.316073887050151825e-02 9.179024398326873779e-02 2.768389284610748291e-01 -1.260534375905990601e-01 2.733324840664863586e-02 1.112166866660118103e-01 -9.551779180765151978e-02 1.685889959335327148e-01 -1.191351041197776794e-01 -3.386543318629264832e-02 6.193616613745689392e-02 -1.629171893000602722e-02 6.166154146194458008e-02
1.826536506414413452e-01 3.139266073703765869e-01 -1.727763563394546509e-02 3.136814832687377930e-01 -1.524833738803863525e-01 1.707688421010971069e-01 1.909435093402862549e-01 -2.181085385382175446e-02 -7.129427045583724976e-02 -8.024827390909194946e-02 1.023903191089630127e-01 1.272831112146377563e-01 -2.255342528223991394e-02 -1.291604340076446533e-01 -1.216814517974853516e-01 3.315517604351043701e-01 -1.257647722959518433e-01 -2.313665449619293213e-01 1.202109977602958679e-01 -1.477819383144378662e-01 -1.112633869051933289e-01 1.575630605220794678e-01 -1.724579483270645142e-01 3.824197053909301758e-01 3.145036399364471436e-01 1.067503839731216431e-01 4.984298348426818848e-02 -6.654174625873565674e-02 -1.492520272731781006e-01 -9.807523339986801147e-02 -6.146005913615226746e-02 1.679024696350097656e-01
-1.232298836112022400e-01 -1.006523817777633667e-01 1.133640035986900330e-01 1.705923080444335938e-01 -2.034364938735961914e-01 3.404411375522613525e-01 -3.574132323265075684e-01 -2.570332884788513184e-01 4.397013410925865173e-02 -1.183576732873916626e-01 2.243147045373916626e-02 1.620372831821441650e-01 -1.680021136999130249e-01 -7.884529232978820801e-02 -2.214159630239009857e-02 1.429718583822250366e-01 -1.230672970414161682e-01 -3.154465928673744202e-02 -7.026278227567672729e-02 2.318699471652507782e-02 -6.385084986686706543e-02 1.807098984718322754e-01 -2.833912670612335205e-01 -1.601973026990890503e-01 2.063427865505218506e-01 1.639393270015716553e-01 2.357652969658374786e-02 3.922642767429351807e-01 -1.237261593341827393e-01 1.837266385555267334e-01 -6.692581623792648315e-02 2.044863849878311157e-01
-5.470054224133491516e-02 1.839898079633712769e-01 -2.212571054697036743e-01 -4.655286297202110291e-02 1.740250363945960999e-02 1.534126996994018555e-01 5.384459346532821655e-02 -3.114219605922698975e-01 -3.300783038139343262e-01 -1.352822929620742798e-01 -7.915997505187988281e-02 1.800079345703125000e-01 1.207022070884704590e-01 1.313722133636474609e-01 2.677240874618291855e-03 1.515295654535293579e-01 -1.669612973928451538e-01 2.493921518325805664e-01 4.824659228324890137e-02 9.385527670383453369e-02 -1.694208234548568726e-01 3.383578062057495117e-01 -4.829709976911544800e-02 3.125549554824829102e-01 2.956263720989227295e-01 2.324009090662002563e-01 -3.537850081920623779e-02 1.517830938100814819e-01 -1.267316639423370361e-01 1.451376527547836304e-01 1.071323752403259277e-01 -9.420520067214965820e-02
-1.881507039070129395e-01 -2.692942880094051361e-02 -1.118519604206085205e-01 2.004215307533740997e-02 3.505557775497436523e-01 2.086066603660583496e-01 -5.570956319570541382e-02 -4.590918496251106262e-02 -7.877211272716522217e-02 -7.362642139196395874e-02 1.625270545482635498e-01 1.176761984825134277e-01 4.022956266999244690e-02 1.193871572613716125e-01 9.154374897480010986e-02 3.890729248523712158e-01 -2.031294554471969604e-01 9.861845523118972778e-02 -1.588690280914306641e-01 1.030212081968784332e-02 -2.064411938190460205e-01 6.833449006080627441e-02 5.165156442672014236e-03 -5.464171245694160461e-02 3.247016072273254395e-01 -3.920051082968711853e-02 2.071908116340637207e-01 1.168735250830650330e-01 -4.594514071941375732e-01 1.231376826763153076e-01 -1.833365261554718018e-01 4.203850030899047852e-02
-7.279301434755325317e-02 -3.926216159015893936e-03 3.051377832889556885e-02 6.716059148311614990e-02 -8.479970693588256836e-02 2.792613115161657333e-03 -2.939910292625427246e-01 -1.358038783073425293e-01 -9.392835199832916260e-02 -1.776807457208633423e-01 -3.217425569891929626e-02 -9.408514946699142456e-02 -3.537562489509582520e-02 2.769425138831138611e-02 -2.022524625062942505e-01 1.038787215948104858e-01 5.978137627243995667e-02 9.692490845918655396e-02 1.774719208478927612e-01 1.053022686392068863e-02 -1.931739002466201782e-01 1.347670108079910278e-01 -2.897294461727142334e-01 3.620600700378417969e-01 2.586335837841033936e-01 5.777723714709281921e-02 -2.166816592216491699e-02 -1.761048287153244019e-01 -5.490386486053466797e-01 1.894120723009109497e-01 -5.061808042228221893e-03 1.379645168781280518e-01
-8.186518400907516479e-02 -3.697837144136428833e-02 -8.058860152959823608e-02 1.703034155070781708e-02 -3.519608080387115479e-01 1.597609817981719971e-01 1.152793541550636292e-01 4.884206503629684448e-02 -9.103845804929733276e-03 -1.935817003250122070e-01 1.390379667282104492e-01 1.676143705844879150e-01 -9.579874575138092041e-02 3.467556089162826538e-02 -3.744700253009796143e-01 1.631019264459609985e-01 1.442308425903320312e-01 -1.252017617225646973e-01 3.390674665570259094e-02 8.518039435148239136e-02 6.949035823345184326e-02 3.514924645423889160e-01 -2.261374592781066895e-01 3.962151110172271729e-01 1.442110538482666016e-01 1.718831509351730347e-01 -6.024916842579841614e-02 2.907420694828033447e-01 -6.227554380893707275e-02 -8.321264386177062988e-02 -1.194954141974449158e-01 -1.136285066604614258e-01
-2.387505955994129181e-02 7.888151705265045166e-02 -1.027571875602006912e-02 4.602638259530067444e-02 -4.057925567030906677e-02 1.159341409802436829e-01 -1.045050695538520813e-01 -2.279339432716369629e-01 -1.166579350829124451e-01 -4.618960618972778320e-02 2.487110495567321777e-01 7.458800822496414185e-02 -2.953186333179473877e-01 2.068317830562591553e-01 -1.289143860340118408e-01 3.373983502388000488e-01 -2.678042352199554443e-01 -3.946430683135986328e-01 2.869105339050292969e-01 1.668396033346652985e-02 -1.089545115828514099e-01 2.740791738033294678e-01 -1.646625101566314697e-01 4.398162290453910828e-02 -2.521893084049224854e-01 1.052449941635131836e-01 2.195295505225658417e-02 2.586572989821434021e-02 -6.349828094244003296e-02 1.336699873208999634e-01 1.637658178806304932e-01 -1.369895040988922119e-01
-1.222095862030982971e-01 9.238266199827194214e-02 1.395134031772613525e-01 -1.191316545009613037e-01 1.041322294622659683e-02 3.322766423225402832e-01 -1.988019496202468872e-01 -3.297145068645477295e-01 -1.757308393716812134e-01 1.886298954486846924e-01 3.130588680505752563e-02 -3.481318429112434387e-02 -1.748327165842056274e-01 2.307114452123641968e-01 3.541813418269157410e-02 2.779427468776702881e-01 1.281221210956573486e-01 -2.755198776721954346e-01 -2.330500483512878418e-01 -6.648116558790206909e-02 1.260784417390823364e-01 2.365690022706985474e-01 -5.339951813220977783e-02 -5.380379967391490936e-03 7.570193149149417877e-03 1.636334806680679321e-01 3.601970374584197998e-01 9.377827518619596958e-04 -1.926148831844329834e-01 -5.757119134068489075e-02 2.602646872401237488e-02 1.723381131887435913e-01
3.622227609157562256e-01 -6.744333077222108841e-03 1.455237120389938354e-01 -6.138636916875839233e-02 1.676381081342697144e-01 1.556172519922256470e-01 -1.908429414033889771e-01 1.127687934786081314e-02 -5.103444680571556091e-02 -2.200502753257751465e-01 1.984432339668273926e-01 4.977804422378540039e-02 -2.224678397178649902e-01 -1.955744475126266479e-01 -1.667422354221343994e-01 1.103727594017982483e-01 4.313829541206359863e-02 -2.042721062898635864e-01 -4.224863648414611816e-02 -3.487487435340881348e-01 3.374102711677551270e-01 1.660650968551635742e-01 -1.719028875231742859e-02 1.575507819652557373e-01 -6.135706230998039246e-02 1.170050278306007385e-01 3.252857625484466553e-01 7.472813129425048828e-02 -2.636922299861907959e-01 -4.081721976399421692e-02 1.147898100316524506e-02 -2.458912506699562073e-02
-1.038856897503137589e-02 2.728775143623352051e-01 -3.957596421241760254e-02 1.002314016222953796e-01 1.029046997427940369e-01 2.466726303100585938e-01 2.256396412849426270e-01 -2.191253304481506348e-01 -2.305505275726318359e-01 -7.901123911142349243e-02 4.808963462710380554e-02 -8.964680880308151245e-02 7.646824419498443604e-02 1.708870530128479004e-01 -9.789431467652320862e-03 4.320123195648193359e-01 6.948355585336685181e-02 4.500353708863258362e-02 1.640550792217254639e-02 -2.410693317651748657e-01 -2.472792267799377441e-01 2.563501894474029541e-01 5.067141260951757431e-03 7.128745317459106445e-02 1.726703792810440063e-01 1.052516400814056396e-01 3.676452934741973877e-01 -1.481345742940902710e-01 -1.924338489770889282e-01 6.667204946279525757e-02 -4.808844998478889465e-02 -1.137118712067604065e-01
-2.669445872306823730e-01 -1.625448232516646385e-03 -5.415841937065124512e-02 3.444964811205863953e-02 -1.079424396157264709e-01 1.243215352296829224e-01 -9.471086412668228149e-02 -1.598682701587677002e-01 -6.293337941169738770e-01 -7.178728934377431870e-03 2.697377502918243408e-01 1.966276615858078003e-01 -2.150189429521560669e-01 -1.122805401682853699e-01 -7.147333770990371704e-02 8.786496520042419434e-02 -1.421763896942138672e-01 -5.084686353802680969e-02 -6.569422315806150436e-03 -1.391903162002563477e-01 -2.305830642580986023e-02 7.724384218454360962e-02 -1.898150593042373657e-01 4.044074565172195435e-02 2.389638423919677734e-01 -1.058635935187339783e-01 -4.417607560753822327e-02 -6.610844284296035767e-04 -4.567730054259300232e-02 2.088152989745140076e-02 2.179164439439773560e-01 2.777181267738342285e-01
-1.397170722484588623e-01 9.826699644327163696e-02 -2.862583696842193604e-01 1.035925373435020447e-01 2.679336369037628174e-01 5.562002584338188171e-02 -5.834476090967655182e-03 -1.420545484870672226e-02 -3.899236917495727539e-01 -2.006290555000305176e-01 2.446949481964111328e-01 -1.880094408988952637e-01 1.371739525347948074e-02 -1.708354651927947998e-01 -1.015755757689476013e-01 9.876110404729843140e-02 2.364337295293807983e-01 7.222638279199600220e-02 -1.041972190141677856e-01 -8.014677464962005615e-02 -6.763866543769836426e-02 1.862366050481796265e-01 5.309189856052398682e-02 1.538496315479278564e-01 2.826965451240539551e-01 2.215221226215362549e-01 2.157618552446365356e-01 -1.080547794699668884e-01 -2.662050127983093262e-01 1.839235872030258179e-01 1.660135239362716675e-01 -4.951933771371841431e-02
-9.326482540927827358e-04 -1.089123915880918503e-02 1.599285602569580078e-01 -6.313156336545944214e-02 -9.529124945402145386e-03 4.444900155067443848e-02 -1.679803803563117981e-02 -6.887573003768920898e-02 -4.001264274120330811e-01 -1.935995966196060181e-01 3.985064029693603516e-01 2.466249167919158936e-01 -9.401091933250427246e-02 1.190242618322372437e-01 -2.382088303565979004e-01 2.635083161294460297e-02 6.403005123138427734e-02 -1.992551982402801514e-01 -4.170111194252967834e-02 -1.249171495437622070e-01 -1.182911638170480728e-02 4.259578585624694824e-01 -6.320668011903762817e-02 -1.685651838779449463e-01 1.221008896827697754e-01 -8.441784977912902832e-02 1.484317332506179810e-01 2.258971184492111206e-01 -1.920259445905685425e-01 -1.452185213565826416e-01 -1.930423974990844727e-01 1.048610638827085495e-02
-9.801692515611648560e-02 -3.015556335449218750e-01 6.597502506338059902e-04 4.164607264101505280e-03 3.031215965747833252e-01 1.162310689687728882e-01 3.555567562580108643e-02 -1.918830871582031250e-01 3.339483588933944702e-02 -1.645199656486511230e-01 -6.895080953836441040e-02 9.054072946310043335e-02 -1.155134141445159912e-01 1.465827971696853638e-02 -7.107717543840408325e-02 2.664377093315124512e-01 -1.547512263059616089e-01 1.439492553472518921e-01 -1.488148868083953857e-01 -2.681667804718017578e-01 2.161029726266860962e-01 3.852391839027404785e-01 -1.503480523824691772e-01 2.071025073528289795e-01 1.723409146070480347e-01 -5.902804061770439148e-02 9.878649562597274780e-02 -1.758054830133914948e-03 -1.850982159376144409e-01 2.714327573776245117e-01 2.736990153789520264e-01 -1.000856515020132065e-02
-2.368049323558807373e-02 9.240286797285079956e-02 -9.717665612697601318e-02 8.609434217214584351e-02 2.069277167320251465e-01 2.076903730630874634e-01 -1.680298745632171631e-01 2.696210332214832306e-02 -1.073968783020973206e-01 1.137320622801780701e-01 -3.331466391682624817e-02 1.082934141159057617e-01 -1.302932947874069214e-01 -5.674888193607330322e-02 2.710756473243236542e-02 2.983376383781433105e-01 -1.804872066713869572e-03 -2.651790529489517212e-02 -2.063048630952835083e-01 4.734222963452339172e-02 -6.312197446823120117e-02 7.697667181491851807e-02 -1.507840305566787720e-01 4.134326875209808350e-01 -2.016010135412216187e-01 5.277861952781677246e-01 3.629291653633117676e-01 8.877490460872650146e-02 1.535585965029895306e-03 1.770563423633575439e-02 -5.960353836417198181e-02 1.169642992317676544e-02
-3.315201103687286377e-01 -3.482252657413482666e-01 -7.257863134145736694e-02 6.601450592279434204e-02 2.587116360664367676e-01 9.609879553318023682e-02 6.893043220043182373e-02 -2.211263477802276611e-01 -2.224192023277282715e-02 -2.453092783689498901e-01 -7.938452064990997314e-02 2.279574871063232422e-01 -3.579697012901306152e-01 -4.365767911076545715e-02 -1.352629363536834717e-01 7.094608992338180542e-02 -1.023216843605041504e-01 -9.282959997653961182e-02 -1.928733289241790771e-02 -3.626157641410827637e-01 1.565470546483993530e-02 2.049150317907333374e-01 -1.357003003358840942e-01 9.150536358356475830e-02 1.713045537471771240e-01 6.258183624595403671e-03 1.872741729021072388e-01 1.054365485906600952e-01 -2.360709160566329956e-01 4.377894848585128784e-02 -4.288924857974052429e-03 6.219173967838287354e-02
-1.893247514963150024e-01 -9.673128277063369751e-02 -3.135359585285186768e-01 2.009089291095733643e-01 -2.399351447820663452e-02 -1.311974376440048218e-01 -2.590273022651672363e-01 2.948461845517158508e-02 -4.238859713077545166e-01 -8.252517879009246826e-02 -1.688475757837295532e-01 8.439648151397705078e-02 -1.472042202949523926e-01 1.093410253524780273e-01 5.193168297410011292e-02 1.128547340631484985e-01 -6.414458155632019043e-02 9.614718705415725708e-02 -6.709394976496696472e-03 -4.712866842746734619e-01 -1.587716490030288696e-01 1.616700589656829834e-01 -2.089955508708953857e-01 2.205726206302642822e-01 -5.880131572484970093e-02 8.465070277452468872e-02 6.836878508329391479e-02 7.901927828788757324e-02 -1.668515950441360474e-01 1.978121139109134674e-02 2.377955988049507141e-02 1.722420603036880493e-01
1.655814647674560547e-01 1.457612812519073486e-01 8.223199099302291870e-02 1.151298582553863525e-01 6.379303336143493652e-02 6.827815435826778412e-03 9.484799206256866455e-02 -7.759156636893749237e-03 -2.399757206439971924e-01 2.243721038103103638e-01 -1.282150447368621826e-01 7.190393656492233276e-02 -2.640595436096191406e-01 2.133424282073974609e-01 -1.021192520856857300e-01 2.297393083572387695e-01 2.654541730880737305e-01 2.819054126739501953e-01 1.291278563439846039e-02 -1.009126659482717514e-02 -1.697672605514526367e-01 3.080510795116424561e-01 -6.592138111591339111e-02 2.004351615905761719e-01 1.376416236162185669e-01 4.632528871297836304e-04 1.338243335485458374e-01 -5.910895019769668579e-02 -3.374302089214324951e-01 3.320607244968414307e-01 -1.591092348098754883e-01 4.389633610844612122e-02
1.613231003284454346e-02 -1.586854159832000732e-01 -1.946443505585193634e-02 -3.137861937284469604e-02 2.889490723609924316e-01 3.114994168281555176e-01 -1.721871197223663330e-01 -2.412157207727432251e-01 9.161151200532913208e-02 1.695196889340877533e-02 2.257313728332519531e-01 -2.539938390254974365e-01 -2.128469347953796387e-01 3.738871961832046509e-02 -1.715830415487289429e-01 6.295586377382278442e-02 8.447958528995513916e-02 -1.758247464895248413e-01 -2.111589759588241577e-01 -8.868569880723953247e-02 2.655802667140960693e-01 1.429850161075592041e-01 -6.225116085261106491e-03 2.552158534526824951e-01 2.655794844031333923e-02 2.124350070953369141e-01 1.867871582508087158e-01 9.185876697301864624e-03 -3.521357774734497070e-01 1.554763168096542358e-01 -1.556005030870437622e-01 2.715202979743480682e-02
-1.711813732981681824e-02 -2.188704013824462891e-01 -3.211289346218109131e-01 7.732626795768737793e-02 9.793984889984130859e-02 2.613092362880706787e-01 4.577020183205604553e-02 4.168185591697692871e-02 -4.262641966342926025e-01 -2.823012471199035645e-01 2.424585521221160889e-01 5.984402075409889221e-02 4.322073236107826233e-02 8.330859243869781494e-02 -9.006101638078689575e-02 2.789062261581420898e-01 -1.843820698559284210e-02 2.803252823650836945e-02 -1.975901722908020020e-01 3.560469299554824829e-02 -1.095302626490592957e-01 1.791210919618606567e-01 -9.524299949407577515e-02 2.188230603933334351e-01 2.623319625854492188e-01 -1.221874579787254333e-01 -7.143044471740722656e-02 2.217242419719696045e-01 -4.347047582268714905e-02 1.081703752279281616e-01 1.981276720762252808e-01 -9.588292241096496582e-02
-6.556131690740585327e-02 -1.686048656702041626e-01 4.558345675468444824e-02 2.142751030623912811e-02 -3.073145151138305664e-01 2.781715095043182373e-01 7.478951662778854370e-02 1.406044661998748779e-01 -5.248978734016418457e-01 -1.460299342870712280e-01 -7.176864147186279297e-02 2.702631615102291107e-02 -1.555566191673278809e-01 1.925507783889770508e-01 -2.848506271839141846e-01 9.923053532838821411e-02 5.678010731935501099e-02 -2.537666857242584229e-01 -6.754637509584426880e-02 -1.867501288652420044e-01 1.239651739597320557e-01 5.273925885558128357e-02 -2.875796146690845490e-02 7.736903429031372070e-02 6.424277275800704956e-02 2.828021049499511719e-01 2.258684188127517700e-01 1.229768842458724976e-01 -1.361193507909774780e-01 -4.162560775876045227e-02 -4.910758137702941895e-02 8.735242486000061035e-02
1.614037007093429565e-01 1.858443170785903931e-01 7.560778409242630005e-02 4.132195711135864258e-01 -2.427584528923034668e-01 2.890201508998870850e-01 7.425149530172348022e-02 -2.001549303531646729e-01 -1.085160821676254272e-01 -3.577004000544548035e-02 9.097818285226821899e-02 1.188804656267166138e-01 -6.585483904927968979e-03 -9.972763806581497192e-02 -2.693200707435607910e-01 2.295793890953063965e-01 1.172236353158950806e-01 -3.542547672986984253e-02 1.090691164135932922e-01 -2.428845763206481934e-01 -2.169057279825210571e-01 1.680044531822204590e-01 1.005315408110618591e-01 1.494362503290176392e-01 8.562557399272918701e-02 8.044622093439102173e-02 1.317442357540130615e-01 -6.536369025707244873e-02 -3.500722050666809082e-01 4.661468416452407837e-02 -1.887524276971817017e-01 -1.217800378799438477e-01
3.662282368168234825e-03 2.334997206926345825e-01 5.147250741720199585e-02 -1.651453413069248199e-02 -1.284574568271636963e-01 2.044822722673416138e-01 -5.603412911295890808e-02 -2.490930110216140747e-01 -3.153626024723052979e-01 2.184422910213470459e-01 1.764140129089355469e-01 -8.853302337229251862e-03 -1.027480959892272949e-01 1.185449957847595215e-02 -3.991218805313110352e-01 3.323633223772048950e-02 2.563813030719757080e-01 -2.322662994265556335e-02 9.155801683664321899e-02 -1.471156626939773560e-01 -8.550526201725006104e-02 1.366966217756271362e-01 -3.540293872356414795e-01 3.207744061946868896e-01 1.719894111156463623e-01 -1.601050049066543579e-02 -1.692773252725601196e-01 2.608556859195232391e-02 -2.070607542991638184e-01 -7.777580060064792633e-03 1.047159954905509949e-01 7.726848125457763672e-02
-1.835712939500808716e-01 -1.567877829074859619e-01 -1.977731287479400635e-01 9.918007254600524902e-02 6.415324658155441284e-02 3.195717930793762207e-01 -4.353006184101104736e-02 -4.340879619121551514e-02 -2.712198495864868164e-01 1.246241703629493713e-01 -1.162168756127357483e-01 9.891133010387420654e-02 1.444317586719989777e-02 5.432522296905517578e-02 -3.862750828266143799e-01 2.468786090612411499e-01 2.554469704627990723e-01 -2.208017706871032715e-01 -1.687226146459579468e-01 -3.717284649610519409e-02 2.385997921228408813e-01 4.266279935836791992e-01 -4.528570920228958130e-02 1.113440617918968201e-01 1.768296808004379272e-01 -8.540489524602890015e-02 3.686533123254776001e-02 4.238889366388320923e-02 7.638544589281082153e-02 -1.102226302027702332e-01 -3.993041347712278366e-03 -9.229128248989582062e-03
-1.475266665220260620e-01 2.145164906978607178e-01 3.051639795303344727e-01 3.460426628589630127e-01 -1.182725429534912109e-01 1.913282573223114014e-01 -1.695347577333450317e-01 -2.567451596260070801e-01 -1.597868204116821289e-01 1.502198912203311920e-02 -8.501360565423965454e-02 -5.675269290804862976e-03 5.189199373126029968e-02 1.500544548034667969e-01 -3.061272762715816498e-02 9.169627726078033447e-02 2.524346113204956055e-01 2.847311086952686310e-02 1.550211012363433838e-01 -5.877176299691200256e-02 -5.401326715946197510e-02 2.727426886558532715e-01 -1.091929078102111816e-01 9.621577709913253784e-02 -1.650059968233108521e-02 2.898993790149688721e-01 -1.683545708656311035e-01 2.079611867666244507e-01 -3.950624465942382812e-01 -5.506325140595436096e-02 -2.589733712375164032e-02 1.825921051204204559e-02
5.220260098576545715e-02 8.462747931480407715e-02 -1.276626288890838623e-01 1.972155272960662842e-01 -1.229029074311256409e-01 1.136830523610115051e-01 -8.281861245632171631e-02 -2.315824329853057861e-01 -3.245399594306945801e-01 -1.116759777069091797e-01 4.323827847838401794e-02 2.950616553425788879e-02 1.469097137451171875e-01 2.605960965156555176e-01 -7.453560084104537964e-02 1.830293387174606323e-01 -1.169027388095855713e-01 2.053626775741577148e-01 1.562861800193786621e-01 1.266980916261672974e-01 -1.352572888135910034e-01 2.375493198633193970e-01 -1.408124715089797974e-01 1.734187901020050049e-01 2.741876840591430664e-01 8.279805630445480347e-02 -1.829205453395843506e-02 2.718463242053985596e-01 -3.751480877399444580e-01 2.361884564161300659e-01 1.224511419422924519e-03 1.535607874393463135e-01
-1.011769697070121765e-01 2.549262046813964844e-01 1.598163545131683350e-01 1.457444727420806885e-01 -7.678252458572387695e-02 2.436445802450180054e-01 -2.203553467988967896e-01 -4.221362248063087463e-02 -2.887217402458190918e-01 -2.470165789127349854e-01 -1.490502208471298218e-01 -1.270150691270828247e-01 -2.089951634407043457e-01 -1.441620290279388428e-01 7.148320972919464111e-02 3.492590188980102539e-01 1.562841795384883881e-02 -6.245498079806566238e-03 3.800459206104278564e-02 2.258886098861694336e-01 1.161964386701583862e-01 2.535170875489711761e-02 -2.380368113517761230e-01 5.934603512287139893e-02 -1.414825469255447388e-01 -1.563563793897628784e-01 1.541767716407775879e-01 1.315309256315231323e-01 -3.536227643489837646e-01 3.470694273710250854e-02 1.622935980558395386e-01 -1.513518840074539185e-01
-2.195086777210235596e-01 2.759035229682922363e-01 -1.491388380527496338e-01 2.564243972301483154e-01 -8.975224196910858154e-02 1.902319639921188354e-01 7.266156375408172607e-02 1.415363103151321411e-01 -6.956519931554794312e-02 -2.075861990451812744e-01 1.052427142858505249e-01 -3.106243610382080078e-01 -2.018363624811172485e-01 1.421464383602142334e-01 -3.378127813339233398e-01 2.675019800662994385e-01 -2.059664577245712280e-01 -3.209364041686058044e-02 -2.883079834282398224e-02 -1.228335648775100708e-01 -1.982803195714950562e-01 1.985004693269729614e-01 2.440267242491245270e-02 2.842007875442504883e-01 9.475370496511459351e-02 1.517294645309448242e-01 6.985534727573394775e-02 8.269020169973373413e-02 -2.014485150575637817e-01 7.937011122703552246e-02 4.064600914716720581e-03 7.719060033559799194e-02
-3.118568472564220428e-02 5.644616857171058655e-02 -2.820867300033569336e-01 1.316685974597930908e-01 1.473456062376499176e-02 1.791623681783676147e-01 -9.875767678022384644e-02 -1.148229464888572693e-01 -1.410970985889434814e-01 -6.605963408946990967e-02 1.475777775049209595e-01 -1.554030925035476685e-01 -8.943025767803192139e-02 -2.923057880252599716e-03 -7.944009453058242798e-02 9.675327688455581665e-02 1.945667117834091187e-01 5.763150379061698914e-02 -1.876853704452514648e-01 -1.404904872179031372e-01 -4.329251348972320557e-01 3.122191429138183594e-01 9.458764642477035522e-02 2.058177292346954346e-01 3.462454378604888916e-01 -6.484267115592956543e-02 1.222850084304809570e-01 1.670023649930953979e-01 -1.854245215654373169e-01 3.265703916549682617e-01 -9.052054584026336670e-02 -3.586376085877418518e-02
-1.838506311178207397e-01 2.313152700662612915e-02 -1.281030625104904175e-01 1.927400082349777222e-01 -2.138548493385314941e-01 -1.090111285448074341e-01 -1.937767267227172852e-01 1.529799122363328934e-02 -1.371369659900665283e-01 -4.779708757996559143e-02 -6.120989471673965454e-02 5.350534245371818542e-02 -2.140663713216781616e-01 -1.082354262471199036e-01 -1.880950033664703369e-01 2.693791091442108154e-01 2.282085865736007690e-01 6.208749953657388687e-03 3.472283110022544861e-02 -3.676806688308715820e-01 -4.255549609661102295e-01 1.375455111265182495e-01 -2.988808453083038330e-01 3.281199559569358826e-02 1.638500839471817017e-01 -3.340811701491475105e-03 1.286781877279281616e-01 1.543836891651153564e-01 -2.132888883352279663e-01 1.289027482271194458e-01 2.140481397509574890e-02 1.215236559510231018e-01
-8.947617560625076294e-02 -1.859799325466156006e-01 8.582333475351333618e-02 3.211603760719299316e-01 2.259458452463150024e-01 1.905216723680496216e-01 5.148400086909532547e-03 -1.883016824722290039e-01 9.376252442598342896e-02 -9.138163179159164429e-02 -6.689028441905975342e-02 -1.863078624010086060e-01 -1.572048515081405640e-01 -2.081886380910873413e-01 -1.301173269748687744e-01 2.673230767250061035e-01 -1.204208135604858398e-01 -2.832427434623241425e-02 2.064965228782966733e-04 -1.906100958585739136e-01 2.206087857484817505e-01 1.990619450807571411e-01 -1.069819107651710510e-01 2.164373546838760376e-01 1.082685738801956177e-01 1.967168301343917847e-01 1.620644479990005493e-01 4.979407042264938354e-02 -3.033082485198974609e-01 1.978189051151275635e-01 1.849203109741210938e-01 -2.618767619132995605e-01
-1.516484469175338745e-01 -3.545467555522918701e-01 7.413236051797866821e-02 4.203099012374877930e-02 2.838279902935028076e-01 1.065269261598587036e-01 3.890023007988929749e-02 -2.605049908161163330e-01 -7.193844299763441086e-03 -2.666568458080291748e-01 -1.428516358137130737e-01 1.462566256523132324e-01 -2.624643146991729736e-01 6.173032522201538086e-02 -2.094343602657318115e-01 1.791248619556427002e-01 -6.607145071029663086e-02 -2.811197377741336823e-02 3.309239447116851807e-02 -3.619065582752227783e-01 -5.414400994777679443e-02 2.850124239921569824e-01 -2.319260239601135254e-01 9.822869300842285156e-02 1.201064288616180420e-01 1.560727357864379883e-01 8.629285544157028198e-02 1.392774879932403564e-01 -2.332126945257186890e-01 7.439344376325607300e-02 2.619680948555469513e-02 1.004295721650123596e-01
-1.794817745685577393e-01 -1.342033147811889648e-01 1.027175411581993103e-01 2.513378858566284180e-01 -9.615141898393630981e-02 -1.884094235720112920e-04 -1.686641275882720947e-01 -7.194469124078750610e-02 -2.900128364562988281e-01 -1.530370712280273438e-01 -6.555780768394470215e-02 -1.942281052470207214e-02 -1.973090320825576782e-01 -1.415234953165054321e-01 -9.305965155363082886e-02 1.229238361120223999e-01 7.092805951833724976e-02 -1.000917553901672363e-01 -9.283442981541156769e-03 2.475419193506240845e-01 1.319821178913116455e-01 1.252888739109039307e-01 -6.149237602949142456e-02 7.900254428386688232e-02 -1.307171732187271118e-01 1.220360025763511658e-01 3.304561674594879150e-01 2.709265053272247314e-01 -1.421101540327072144e-01 4.569055140018463135e-01 -1.343286037445068359e-01 2.389902770519256592e-01
-1.743960380554199219e-01 1.885863989591598511e-01 1.691082417964935303e-01 -2.589222742244601250e-03 3.218713775277137756e-02 1.849347501993179321e-01 7.736042886972427368e-02 -3.226611018180847168e-01 -2.806603312492370605e-01 5.409508943557739258e-02 9.169457852840423584e-02 -2.014571279287338257e-01 -1.016728356480598450e-01 -3.128929063677787781e-02 3.196908533573150635e-02 5.301757901906967163e-02 8.938355743885040283e-02 1.376013606786727905e-01 1.833786666393280029e-01 -7.032665610313415527e-02 -4.326916486024856567e-02 4.798889160156250000e-01 -1.333871930837631226e-01 2.327804267406463623e-01 1.357186585664749146e-02 9.913413971662521362e-02 -2.938291430473327637e-01 1.153644695878028870e-01 -3.190349638462066650e-01 -9.472841396927833557e-03 -1.484552919864654541e-01 -1.050554886460304260e-01
1.034089550375938416e-01 2.430855035781860352e-01 -1.957437694072723389e-01 -3.402935341000556946e-02 1.142354458570480347e-01 4.482828080654144287e-01 2.381379343569278717e-02 -2.772062122821807861e-01 -2.515578269958496094e-01 -2.205290347337722778e-01 3.155858516693115234e-01 1.416501253843307495e-01 1.830628812313079834e-01 -5.527115985751152039e-02 -3.254256248474121094e-01 4.433677718043327332e-02 -5.710005387663841248e-02 1.067356914281845093e-01 -8.585444837808609009e-02 -1.734432391822338104e-02 3.249840065836906433e-02 1.130381599068641663e-01 -2.174146771430969238e-01 -4.113677889108657837e-02 -2.967333234846591949e-02 1.988581120967864990e-01 5.340859293937683105e-02 1.640626341104507446e-01 -2.471496760845184326e-01 2.838644199073314667e-02 4.460547864437103271e-02 6.422121077775955200e-02
1.250497847795486450e-01 2.883141040802001953e-01 -1.759167164564132690e-01 7.873937487602233887e-02 -2.060410231351852417e-01 -7.461687922477722168e-02 5.247957073152065277e-03 -2.334400825202465057e-02 -3.221839368343353271e-01 -2.787583693861961365e-02 1.311330795288085938e-01 -8.631222695112228394e-02 -3.367843627929687500e-01 8.854176104068756104e-02 -1.380785256624221802e-01 3.087709844112396240e-01 2.586977928876876831e-02 1.745111197233200073e-01 -1.232867762446403503e-01 7.271885871887207031e-02 1.405137181282043457e-01 1.356137096881866455e-01 -3.033339083194732666e-01 2.085058093070983887e-01 -6.774752587080001831e-02 6.908248364925384521e-02 -8.650464564561843872e-02 -5.541210621595382690e-02 -4.117545485496520996e-01 -1.293133497238159180e-01 -1.303089559078216553e-01 -4.703014716506004333e-02
2.150048166513442993e-01 -1.739285290241241455e-01 -1.847160905599594116e-01 6.758875399827957153e-02 -3.708968311548233032e-02 2.477050125598907471e-01 -1.762980595231056213e-02 -5.746224150061607361e-02 -9.142941981554031372e-02 1.157040297985076904e-01 -5.725527182221412659e-02 -1.171268299221992493e-01 -1.433849185705184937e-01 -2.329652756452560425e-02 -2.591755688190460205e-01 -1.796722859144210815e-01 1.819121390581130981e-01 -1.803669184446334839e-01 7.367116212844848633e-02 -1.961617618799209595e-01 -1.337293982505798340e-01 3.579281568527221680e-01 -3.423273265361785889e-01 3.915907740592956543e-01 1.584304869174957275e-01 -6.684752553701400757e-02 9.665154851973056793e-03 -1.751025789417326450e-03 -2.829669117927551270e-01 -1.898730546236038208e-02 1.141628921031951904e-01 9.999944269657135010e-02
-2.333741821348667145e-02 -2.177727036178112030e-02 -1.630511432886123657e-01 3.809362649917602539e-01 4.922341927886009216e-02 1.317054927349090576e-01 -2.913630306720733643e-01 -5.498030036687850952e-02 -5.503229051828384399e-02 -1.397553086280822754e-01 1.286783367395401001e-01 2.264596149325370789e-02 -2.916265726089477539e-01 5.853134766221046448e-02 -6.001709774136543274e-02 2.324931770563125610e-01 -3.167501464486122131e-02 -2.458878606557846069e-02 6.886938214302062988e-02 7.138600945472717285e-02 1.821503490209579468e-01 7.196740480139851570e-04 4.933939129114151001e-02 3.385407477617263794e-02 5.730757862329483032e-02 4.983059763908386230e-01 4.187337756156921387e-01 1.122473329305648804e-01 -1.480685621500015259e-01 1.100661978125572205e-01 1.956603862345218658e-02 -1.080806255340576172e-01
-2.522067725658416748e-01 -5.206070095300674438e-02 -4.477185755968093872e-02 2.276359647512435913e-01 3.109807074069976807e-01 2.386918962001800537e-01 -1.124365553259849548e-01 -1.596662700176239014e-01 -1.001407057046890259e-01 1.409293804317712784e-02 2.233254611492156982e-01 1.053519174456596375e-02 1.410256177186965942e-01 2.223586589097976685e-01 8.629702776670455933e-02 2.203886806964874268e-01 -1.774267405271530151e-01 -1.490954607725143433e-01 7.370879501104354858e-02 1.570622436702251434e-02 5.735314637422561646e-02 2.368490397930145264e-01 -2.667047083377838135e-01 -5.742553249001502991e-02 1.709710508584976196e-01 9.357374161481857300e-02 2.459723055362701416e-01 3.500153422355651855e-01 -6.624170392751693726e-02 -3.013054840266704559e-02 2.489105761051177979e-01 -1.449863314628601074e-01
-2.163823135197162628e-02 3.086495026946067810e-02 -1.397878229618072510e-01 2.261599749326705933e-01 -2.086325436830520630e-01 -7.840605080127716064e-02 -1.924503594636917114e-01 -6.242361851036548615e-03 -6.376066803932189941e-02 -1.457073092460632324e-01 -2.537868618965148926e-01 -3.379714116454124451e-02 -2.050576806068420410e-01 -1.871900707483291626e-01 -7.121489197015762329e-02 2.203625142574310303e-01 1.006531119346618652e-01 1.140396893024444580e-01 8.721795864403247833e-03 2.893852815032005310e-02 -3.181970119476318359e-01 3.538165986537933350e-01 -2.414540350437164307e-01 5.979776754975318909e-02 -2.315056696534156799e-02 2.173835411667823792e-02 1.457529664039611816e-01 2.019761651754379272e-01 -4.434710741043090820e-01 -5.422446504235267639e-02 -2.626559324562549591e-02 -2.094477713108062744e-01
1.525600720196962357e-02 4.923819005489349365e-02 5.682067200541496277e-02 4.756068065762519836e-02 1.764999330043792725e-01 -1.451044529676437378e-01 -5.794579535722732544e-02 -1.085250452160835266e-01 -2.914892137050628662e-01 1.406338661909103394e-01 -3.883054256439208984e-01 -1.763388398103415966e-03 -1.060352548956871033e-01 2.086351811885833740e-01 -1.711078584194183350e-01 2.189302295446395874e-01 3.951889276504516602e-02 2.399031668901443481e-01 -3.628668934106826782e-02 -2.897065281867980957e-01 3.899506106972694397e-02 2.481663376092910767e-01 -2.612991929054260254e-01 2.148289233446121216e-01 7.723356783390045166e-02 -3.650275990366935730e-02 1.701423525810241699e-01 2.348373644053936005e-02 -3.140832781791687012e-01 1.863824278116226196e-01 -1.339390128850936890e-01 -1.642541885375976562e-01
-1.933279260993003845e-02 1.309369802474975586e-01 3.967338055372238159e-02 1.511922925710678101e-01 -1.319653391838073730e-01 5.342423543334007263e-02 2.213118821382522583e-01 -3.232708275318145752e-01 -3.235987722873687744e-01 -8.994003385305404663e-02 1.265302416868507862e-03 1.082452163100242615e-01 -2.284574508666992188e-01 1.180353164672851562e-01 7.757710665464401245e-02 2.287886887788772583e-01 -6.671956740319728851e-03 2.352867126464843750e-01 -7.560327649116516113e-02 1.476121414452791214e-02 2.254583090543746948e-01 3.737451434135437012e-01 -1.295379251241683960e-01 -4.794881120324134827e-02 2.141158655285835266e-02 4.450269043445587158e-01 -6.988171488046646118e-03 8.030986785888671875e-02 -1.746177226305007935e-01 -7.585038244724273682e-02 1.129805892705917358e-01 1.016647219657897949e-01
3.131287172436714172e-02 -2.683465741574764252e-02 2.223540544509887695e-01 8.886601775884628296e-02 9.743712097406387329e-02 3.379665017127990723e-01 8.768356591463088989e-02 -2.299286127090454102e-01 5.855593830347061157e-02 -2.210333710536360741e-03 1.121448203921318054e-01 -1.771364957094192505e-01 -2.532723546028137207e-01 -2.152727693319320679e-01 -2.790908813476562500e-01 2.716026902198791504e-01 -1.944794203154742718e-03 -1.164642497897148132e-01 2.669716440141201019e-02 -2.363078147172927856e-01 1.712876856327056885e-01 1.941220462322235107e-01 7.250124216079711914e-02 1.045297235250473022e-01 2.617826499044895172e-02 2.577802836894989014e-01 2.925192117691040039e-01 -1.852836310863494873e-01 -2.724751234054565430e-01 1.224697977304458618e-01 -1.092759668827056885e-01 -7.489786297082901001e-02
-9.663380682468414307e-02 1.643773727118968964e-02 1.321367323398590088e-01 1.896262466907501221e-01 4.193064868450164795e-01 2.284513600170612335e-02 -9.115628153085708618e-02 -1.791229248046875000e-01 1.377173364162445068e-01 -5.726059526205062866e-02 2.582556009292602539e-01 -1.248283963650465012e-02 -3.222215771675109863e-01 -1.301114857196807861e-01 -1.412607282400131226e-01 1.155632212758064270e-01 -7.293794304132461548e-02 -2.414290159940719604e-01 5.140310153365135193e-02 -3.071906268596649170e-01 6.338987499475479126e-02 3.716435432434082031e-01 -1.092976406216621399e-01 1.463563740253448486e-01 1.578703373670578003e-01 5.385393649339675903e-02 6.093297153711318970e-02 -4.997157305479049683e-02 -2.330188751220703125e-01 1.000606119632720947e-01 1.542478650808334351e-01 1.371936202049255371e-01
-1.974300295114517212e-01 -3.794076666235923767e-02 -8.752528578042984009e-02 2.735359370708465576e-01 -1.631150394678115845e-01 1.114988103508949280e-01 -4.965340346097946167e-02 -5.834143608808517456e-02 -2.709974944591522217e-01 -2.379042506217956543e-01 -1.185743045061826706e-02 -9.948113560676574707e-02 -1.587607413530349731e-01 1.031249463558197021e-01 -5.485837534070014954e-02 1.894958615303039551e-01 8.433440327644348145e-02 1.304890811443328857e-01 2.877588011324405670e-02 -2.927288413047790527e-01 -1.456719189882278442e-01 4.681176841259002686e-01 -2.996537648141384125e-02 1.068767756223678589e-01 1.394182723015546799e-02 -1.896474510431289673e-01 1.561560779809951782e-01 1.745220571756362915e-01 1.866765320301055908e-01 1.170371398329734802e-01 9.384504705667495728e-02 3.250687718391418457e-01
9.369391202926635742e-02 -6.219722703099250793e-02 7.576509565114974976e-02 2.021368741989135742e-01 3.795236945152282715e-01 2.178669273853302002e-01 -1.049719899892807007e-01 -2.799700498580932617e-01 -3.819788396358489990e-01 -2.319909483194351196e-01 2.004501670598983765e-01 -1.878093928098678589e-02 -1.224148198962211609e-01 -2.076178342103958130e-01 -2.240230739116668701e-01 1.585959494113922119e-01 -1.053392887115478516e-01 -1.999583095312118530e-01 8.677686005830764771e-02 6.053369957953691483e-03 -7.034534215927124023e-02 -4.358020424842834473e-02 1.194219142198562622e-01 2.737046480178833008e-01 -1.466456502676010132e-01 2.135384082794189453e-02 1.468162238597869873e-01 1.861876808106899261e-02 -2.123143523931503296e-01 1.453890651464462280e-01 -1.353051662445068359e-01 -5.568722262978553772e-02
1.427077688276767731e-02 1.034090444445610046e-01 -3.688203692436218262e-01 1.116382256150245667e-01 1.222642809152603149e-01 2.231805622577667236e-01 4.390820860862731934e-02 -9.144128113985061646e-02 -1.126475445926189423e-02 -4.561453312635421753e-02 1.222996041178703308e-01 -1.171149015426635742e-01 -1.482465118169784546e-01 1.521554440259933472e-01 -4.219242557883262634e-02 1.264404654502868652e-01 6.282720714807510376e-02 1.571243852376937866e-01 -2.515541203320026398e-02 -3.639388382434844971e-01 -2.480871379375457764e-01 4.245348572731018066e-01 6.541766971349716187e-02 2.181881070137023926e-01 3.096142411231994629e-01 -4.840092733502388000e-02 2.481521070003509521e-01 8.698245137929916382e-02 -7.740822434425354004e-02 1.683910489082336426e-01 -3.734743595123291016e-02 -1.153858304023742676e-01
1.237037926912307739e-01 8.933481574058532715e-02 -1.962548792362213135e-01 1.059903949499130249e-01 -7.542260736227035522e-02 2.785576879978179932e-01 1.354714930057525635e-01 -1.321873217821121216e-01 -1.662023812532424927e-01 -2.065939456224441528e-02 1.715266108512878418e-01 9.011097252368927002e-02 -1.387296319007873535e-01 3.569055721163749695e-02 -2.158731818199157715e-01 3.030632138252258301e-01 4.895501956343650818e-02 3.261871337890625000e-01 -1.762396246194839478e-01 9.060832113027572632e-02 -1.796544939279556274e-01 1.934376955032348633e-01 -4.028225839138031006e-01 9.380632638931274414e-02 -5.776713415980339050e-02 1.891309171915054321e-01 1.019346117973327637e-01 -1.400097366422414780e-02 -2.589991986751556396e-01 -2.659203112125396729e-01 -4.152043908834457397e-02 7.253622263669967651e-02
5.747295916080474854e-02 3.590348735451698303e-02 4.508778918534517288e-03 -1.910809054970741272e-02 3.227426409721374512e-01 4.691893756389617920e-01 1.018059700727462769e-01 -2.482904642820358276e-01 -5.730536207556724548e-02 5.814880877733230591e-02 1.841039024293422699e-02 -1.403261125087738037e-01 -9.508369863033294678e-02 -1.799272745847702026e-01 -3.438239917159080505e-02 2.175936996936798096e-01 -5.426698550581932068e-02 -3.835273385047912598e-01 -2.454847469925880432e-02 -1.397710293531417847e-01 6.753247976303100586e-02 3.645761013031005859e-01 -2.065383270382881165e-02 1.675643324851989746e-01 -4.459243267774581909e-02 1.552790701389312744e-01 9.696179069578647614e-03 1.443267017602920532e-01 -1.789423972368240356e-01 2.104081660509109497e-01 3.609214350581169128e-02 -1.459194272756576538e-01
-1.695587337017059326e-01 2.011421769857406616e-01 7.068461179733276367e-02 1.943587064743041992e-01 -9.495606273412704468e-02 8.068082481622695923e-02 2.036172449588775635e-01 -6.626148521900177002e-02 -3.148494660854339600e-01 -1.343983560800552368e-01 1.026522484607994556e-03 -1.255937386304140091e-02 -1.750619262456893921e-01 2.647612430155277252e-02 -1.281039118766784668e-01 1.735736876726150513e-01 3.353672027587890625e-01 2.560133635997772217e-01 1.075560897588729858e-01 3.242415189743041992e-02 1.272284835577011108e-01 4.796638190746307373e-01 3.893848881125450134e-02 2.398396283388137817e-01 -9.052984416484832764e-02 2.553834319114685059e-01 -6.305176019668579102e-02 1.091760545969009399e-01 -5.882086604833602905e-02 3.353490494191646576e-03 1.955476105213165283e-01 6.668362021446228027e-02
-2.761048674583435059e-01 -3.876211047172546387e-01 -3.348335623741149902e-02 -2.241882495582103729e-02 2.160236537456512451e-01 1.146768778562545776e-01 1.424912065267562866e-01 -2.213151156902313232e-01 -9.708354622125625610e-02 -3.574021458625793457e-01 -1.067883521318435669e-01 1.957246661186218262e-01 -3.008489012718200684e-01 1.325918454676866531e-02 -8.259818702936172485e-02 1.620970666408538818e-01 -1.017731204628944397e-01 -7.540336251258850098e-02 -5.033922940492630005e-02 -3.065593540668487549e-01 4.703664034605026245e-02 1.584307998418807983e-01 -2.353615611791610718e-01 6.793420016765594482e-02 1.052849739789962769e-01 2.607389539480209351e-02 2.290636003017425537e-01 1.430783979594707489e-02 -2.553652524948120117e-01 7.918816059827804565e-03 -3.688214346766471863e-02 -3.436626121401786804e-02
5.914958193898200989e-02 9.194258600473403931e-02 -2.057721167802810669e-01 2.771298885345458984e-01 1.878327578306198120e-01 1.246814653277397156e-01 -2.379071265459060669e-01 -1.426350921392440796e-01 -3.656724840402603149e-02 -1.257188990712165833e-02 7.286790013313293457e-02 1.500428766012191772e-01 -1.040163636207580566e-01 -6.555590778589248657e-02 -3.546464070677757263e-02 4.206979870796203613e-01 -3.352428376674652100e-01 -1.509471833705902100e-01 5.390197038650512695e-04 -2.104495018720626831e-01 1.173397079110145569e-01 6.504379957914352417e-02 -1.476834714412689209e-01 -2.030582167208194733e-02 -2.569855749607086182e-02 1.815917491912841797e-01 2.948117256164550781e-01 -1.111938897520303726e-02 -1.799859255552291870e-01 3.158492445945739746e-01 -2.119417786598205566e-01 -3.196557983756065369e-02
7.360152900218963623e-02 -6.739857792854309082e-02 2.582287602126598358e-02 8.904467523097991943e-02 4.772108793258666992e-02 2.212277650833129883e-01 1.957249790430068970e-01 -3.733522295951843262e-01 -3.654858563095331192e-03 5.626033619046211243e-02 1.376074850559234619e-01 3.308589220978319645e-04 -5.908660218119621277e-02 -1.485734581947326660e-01 -1.261348873376846313e-01 1.344165205955505371e-01 1.119959130883216858e-01 -2.852559685707092285e-01 -2.824457585811614990e-01 -5.899222195148468018e-02 -1.943018473684787750e-02 3.142826557159423828e-01 1.159889623522758484e-01 -2.342453785240650177e-02 -5.239010229706764221e-02 8.806222677230834961e-02 3.189963102340698242e-01 2.295224219560623169e-01 -3.606061041355133057e-01 2.419979125261306763e-01 8.337403833866119385e-02 -1.416141241788864136e-01
-7.682116329669952393e-02 -1.683964729309082031e-01 -2.516871988773345947e-01 -5.642703175544738770e-02 -1.287950426340103149e-01 1.033272743225097656e-01 -2.070444673299789429e-01 -4.456887394189834595e-02 -2.724900841712951660e-01 1.190586760640144348e-01 2.984187006950378418e-01 -1.780036687850952148e-01 3.614990785717964172e-02 -1.100598424673080444e-01 -1.684405356645584106e-01 8.265756070613861084e-02 -1.052667424082756042e-01 1.036313623189926147e-01 1.614163629710674286e-02 1.480767577886581421e-01 2.940321341156959534e-02 4.444843530654907227e-01 -2.461773753166198730e-01 1.894939988851547241e-01 1.078901216387748718e-01 1.374829709529876709e-01 -1.350521743297576904e-01 4.113394394516944885e-02 -2.671004235744476318e-01 1.916350275278091431e-01 2.436715066432952881e-01 -1.115239858627319336e-01
-6.094365566968917847e-02 1.563805490732192993e-01 -3.634702861309051514e-01 7.889899611473083496e-02 1.080017760396003723e-01 1.636684834957122803e-01 -1.439597159624099731e-01 -2.196436673402786255e-01 -2.074836641550064087e-01 -8.475784212350845337e-03 -8.776144683361053467e-02 7.061468064785003662e-02 8.269088715314865112e-02 4.763397946953773499e-02 6.485050916671752930e-02 2.450594156980514526e-01 -2.491284608840942383e-01 1.203002929687500000e-01 -5.512156710028648376e-02 -1.249611191451549530e-02 -2.060223370790481567e-01 4.182247817516326904e-01 1.735823303461074829e-01 -6.937469542026519775e-02 2.351283133029937744e-01 2.290668040513992310e-01 6.322413682937622070e-02 9.463348239660263062e-02 -3.729333877563476562e-01 2.817189507186412811e-02 -6.538053601980209351e-02 3.100315807387232780e-03
1.932859718799591064e-01 2.684030830860137939e-01 -3.073564767837524414e-01 1.791074723005294800e-01 1.703915894031524658e-01 1.740680038928985596e-01 -2.247519493103027344e-01 1.189510226249694824e-01 -3.589172363281250000e-01 4.500336572527885437e-02 -5.327042564749717712e-02 5.993533879518508911e-02 -2.098136693239212036e-01 -6.157265976071357727e-02 -2.119698226451873779e-01 2.466425597667694092e-01 -8.475237339735031128e-02 -1.708990037441253662e-01 7.070498168468475342e-02 -7.730660587549209595e-02 6.432788074016571045e-02 1.268747448921203613e-01 -1.695920154452323914e-02 2.842205762863159180e-01 1.846171021461486816e-01 6.586446613073348999e-02 2.452544867992401123e-01 -2.880562245845794678e-01 -8.449231088161468506e-02 3.133105859160423279e-02 -6.554565578699111938e-02 -8.105397224426269531e-02
-9.954995661973953247e-02 -1.682597696781158447e-01 -1.460889279842376709e-01 3.928572684526443481e-02 -1.213758438825607300e-02 2.030379325151443481e-01 -6.983318924903869629e-02 -1.751869767904281616e-01 -1.994685828685760498e-01 -2.744748257100582123e-02 4.143179357051849365e-01 3.693778067827224731e-02 1.955271810293197632e-01 7.034377008676528931e-02 -7.429100573062896729e-02 6.821946799755096436e-02 8.323728293180465698e-02 2.205399721860885620e-01 1.867518872022628784e-01 2.088809758424758911e-01 3.149756789207458496e-02 3.811580538749694824e-01 -2.269877195358276367e-01 2.435443252325057983e-01 1.488539129495620728e-01 9.977175295352935791e-02 2.741688117384910583e-02 9.536977857351303101e-02 -2.844410240650177002e-01 2.331047356128692627e-01 1.599786728620529175e-01 3.249235451221466064e-02
-4.837768524885177612e-02 1.057748869061470032e-01 -1.603150516748428345e-01 6.248970329761505127e-02 1.648522913455963135e-01 7.699020951986312866e-02 -2.713035345077514648e-01 -1.318660676479339600e-01 -1.899600327014923096e-01 -2.146524786949157715e-01 1.607089340686798096e-01 -1.466965526342391968e-01 1.400268264114856720e-02 -6.036762520670890808e-02 1.346798520535230637e-02 -2.389820106327533722e-02 -1.575563251972198486e-01 2.438323944807052612e-01 -1.081573069095611572e-01 -5.107945203781127930e-02 -1.707358956336975098e-01 4.504219293594360352e-01 -1.492996364831924438e-01 1.688901931047439575e-01 2.613567113876342773e-01 -2.074916362762451172e-01 2.578474283218383789e-01 1.031114067882299423e-02 -2.167299389839172363e-01 1.607653945684432983e-01 -1.803662776947021484e-01 -1.842157840728759766e-01
4.436087980866432190e-02 4.822893813252449036e-02 -1.513694133609533310e-02 8.699750900268554688e-02 -1.188976615667343140e-01 2.950825393199920654e-01 -2.434089183807373047e-01 -2.843828499317169189e-01 -1.832475364208221436e-01 3.328668475151062012e-01 1.072064861655235291e-01 1.086322888731956482e-01 2.968052215874195099e-02 -7.369773834943771362e-02 -1.470945626497268677e-01 7.375037670135498047e-02 1.736757308244705200e-01 2.290709018707275391e-01 1.778625696897506714e-01 -1.091889105737209320e-02 1.271774321794509888e-01 3.103321790695190430e-01 -1.810556799173355103e-01 2.723048329353332520e-01 2.016983479261398315e-01 1.293151974678039551e-01 -1.255548000335693359e-01 1.633313894271850586e-01 -2.876023948192596436e-01 2.838936075568199158e-02 1.643301546573638916e-01 3.661191835999488831e-02
-1.014804840087890625e-01 9.048514813184738159e-02 2.619679085910320282e-02 -2.592420205473899841e-02 2.410031259059906006e-01 3.823960721492767334e-01 -1.953746825456619263e-01 -4.095487594604492188e-01 -2.271357551217079163e-02 3.787443414330482483e-02 1.685316413640975952e-01 -1.416778415441513062e-01 -7.453315705060958862e-02 -1.569964289665222168e-01 9.695884585380554199e-02 1.063200235366821289e-01 -2.083572447299957275e-01 -2.451323866844177246e-01 -3.863951563835144043e-02 -1.911132335662841797e-01 -1.296766549348831177e-01 3.980646133422851562e-01 -8.944084495306015015e-02 9.967328608036041260e-02 -1.227697823196649551e-03 2.927727103233337402e-01 8.056924492120742798e-02 -5.705789104104042053e-02 -1.406848132610321045e-01 1.337339580059051514e-01 -1.507180929183959961e-02 -2.273284643888473511e-02
8.860161527991294861e-03 1.364793777465820312e-01 2.675271630287170410e-01 9.629476815462112427e-03 -3.864338994026184082e-02 2.990508079528808594e-01 -1.870500296354293823e-01 -2.069921605288982391e-02 -2.618620097637176514e-01 -1.472488492727279663e-01 -1.079078540205955505e-01 5.488268285989761353e-02 -2.649061679840087891e-01 -2.379461973905563354e-01 1.220564320683479309e-01 4.910734891891479492e-01 -1.025787815451622009e-01 -5.355216935276985168e-02 1.644271425902843475e-02 2.173921912908554077e-01 3.234375733882188797e-03 4.870525747537612915e-02 -1.600818932056427002e-01 8.003813773393630981e-02 -2.344916015863418579e-02 -8.860106021165847778e-02 2.240650504827499390e-01 1.625328660011291504e-01 -2.907955050468444824e-01 -1.089775487780570984e-01 -8.758061379194259644e-02 -1.052157133817672729e-01
-7.717914879322052002e-02 -5.737416073679924011e-02 -2.012509107589721680e-01 1.549097150564193726e-01 -9.312583133578300476e-03 1.916578114032745361e-01 -8.342980593442916870e-02 1.604249179363250732e-01 1.000756546854972839e-01 1.184657812118530273e-01 -1.277053207159042358e-01 2.485124170780181885e-01 -1.973079293966293335e-01 -1.151136681437492371e-01 -2.229883223772048950e-01 2.240854054689407349e-01 2.740228474140167236e-01 8.982140570878982544e-02 -9.372778981924057007e-02 1.631029546260833740e-01 -3.312772810459136963e-01 3.282557129859924316e-01 -1.667599529027938843e-01 2.886744141578674316e-01 1.015027891844511032e-02 6.708513945341110229e-02 9.385154396295547485e-02 -1.996258459985256195e-02 -3.449143767356872559e-01 -8.433856070041656494e-02 3.894074261188507080e-02 1.179537922143936157e-01
1.416702866554260254e-01 -9.138656407594680786e-02 -1.356166750192642212e-01 9.119915962219238281e-02 -8.824215084314346313e-02 1.918486803770065308e-01 -1.433935016393661499e-01 -2.899101004004478455e-02 -1.235109418630599976e-01 1.326070129871368408e-01 4.305928945541381836e-02 7.162936031818389893e-02 -1.477214694023132324e-01 -1.078870370984077454e-01 -3.145802021026611328e-01 -1.096413433551788330e-01 6.602012366056442261e-02 -1.156633272767066956e-01 2.087163366377353668e-02 -2.224412262439727783e-01 -1.447036117315292358e-01 3.338787257671356201e-01 -1.682081669569015503e-01 2.702768445014953613e-01 2.475538551807403564e-01 -2.076697498559951782e-01 -1.245554760098457336e-01 -4.640002548694610596e-02 -3.722217082977294922e-01 1.293006986379623413e-01 6.774075329303741455e-02 3.335616290569305420e-01
-2.191411256790161133e-01 -3.470400869846343994e-01 -2.046033740043640137e-02 6.418648362159729004e-02 2.534726858139038086e-01 1.307612061500549316e-01 1.050328016281127930e-01 -2.224866151809692383e-01 6.026454269886016846e-02 -3.247749209403991699e-01 -7.872884720563888550e-02 1.839163154363632202e-01 -2.757096588611602783e-01 3.484467789530754089e-02 -1.059851273894309998e-01 2.113798856735229492e-01 -1.632865518331527710e-01 -1.083044055849313736e-02 -1.905459095723927021e-03 -2.902383208274841309e-01 -1.120865717530250549e-01 2.841578722000122070e-01 -2.248374670743942261e-01 -4.486358165740966797e-02 1.743570864200592041e-01 8.606606721878051758e-02 2.232889235019683838e-01 7.723198086023330688e-02 -1.888830810785293579e-01 1.107483059167861938e-01 -4.093020781874656677e-02 5.197396874427795410e-02
-2.396946549415588379e-01 1.672641187906265259e-01 -1.051812171936035156e-01 1.913228929042816162e-01 -5.690107494592666626e-02 1.196780651807785034e-01 7.066531479358673096e-02 -4.363116994500160217e-02 -2.613643705844879150e-01 -1.917605549097061157e-01 2.248738855123519897e-01 -1.111252382397651672e-01 -1.551409717649221420e-02 -7.268657535314559937e-02 2.596996165812015533e-02 5.366717576980590820e-01 -2.143864333629608154e-02 -6.524967961013317108e-03 1.482933461666107178e-01 -6.107643246650695801e-02 -3.890485689043998718e-02 1.918327808380126953e-01 3.841599449515342712e-02 4.313350617885589600e-01 -4.073528945446014404e-02 1.401913613080978394e-01 1.508115828037261963e-01 -1.753308251500129700e-02 -6.697141379117965698e-02 -2.112439870834350586e-01 -1.682187169790267944e-01 -7.996422797441482544e-02
1.065391227602958679e-01 1.013750731945037842e-01 6.277479976415634155e-02 2.456718236207962036e-01 -2.282110154628753662e-01 3.731044232845306396e-01 -4.891168326139450073e-02 1.110710762441158295e-02 -1.444551795721054077e-01 -5.351705849170684814e-02 1.308647990226745605e-01 4.151023551821708679e-02 -3.082815185189247131e-02 -7.211882621049880981e-02 -3.261678218841552734e-01 2.598600983619689941e-01 -2.388857863843441010e-02 -1.834411025047302246e-01 1.945942193269729614e-01 -9.395251423120498657e-02 -2.311125397682189941e-01 2.266250699758529663e-01 5.648196861147880554e-02 5.887021310627460480e-03 9.104292094707489014e-02 9.928844869136810303e-02 2.140297889709472656e-01 -3.315898403525352478e-02 -3.118279278278350830e-01 4.969447478652000427e-02 -1.341708749532699585e-01 -3.549009561538696289e-01
-2.641855776309967041e-01 1.466793864965438843e-01 2.800134010612964630e-02 1.157467290759086609e-01 8.713998645544052124e-02 1.897933632135391235e-01 8.048426359891891479e-03 1.093923002481460571e-01 -2.547283470630645752e-01 6.376644968986511230e-02 9.419979527592658997e-03 9.060250222682952881e-02 -2.262476533651351929e-01 -3.687005117535591125e-02 -1.891521066427230835e-01 -6.845811754465103149e-02 3.863866627216339111e-01 1.085494607686996460e-01 -8.138274401426315308e-02 1.337564736604690552e-01 -2.108554095029830933e-01 4.030332267284393311e-01 -2.683982253074645996e-01 1.431552320718765259e-01 1.133347898721694946e-01 -2.019746303558349609e-01 2.130496501922607422e-01 3.120505250990390778e-02 -2.166935950517654419e-01 -3.517618030309677124e-02 -1.380032766610383987e-02 1.876057982444763184e-01
-1.855101734399795532e-01 5.205988511443138123e-02 -5.592242255806922913e-02 -2.282312959432601929e-01 -3.578849881887435913e-02 1.338238567113876343e-01 -2.177114337682723999e-01 1.623061019927263260e-03 -2.657470405101776123e-01 -1.937414854764938354e-01 2.763840258121490479e-01 3.259384259581565857e-02 1.786211505532264709e-02 3.612345084547996521e-02 6.157657131552696228e-03 1.044332385063171387e-01 5.246821418404579163e-02 -1.662491448223590851e-02 -3.456484377384185791e-01 -4.999291896820068359e-02 -6.970079988241195679e-02 2.405366301536560059e-01 2.673357911407947540e-02 2.344066500663757324e-01 3.762935698032379150e-01 2.549479305744171143e-01 1.893281191587448120e-01 1.559610217809677124e-01 -3.525245487689971924e-01 4.561096429824829102e-02 7.390888035297393799e-02 -3.054884821176528931e-02
5.217906832695007324e-02 -1.179094538092613220e-01 -7.843100465834140778e-03 -1.926107518374919891e-02 1.214235201478004456e-01 -1.696428209543228149e-01 -8.345500379800796509e-02 -3.398332744836807251e-02 -2.747191786766052246e-01 7.032714039087295532e-02 -2.353134155273437500e-01 -1.084497421979904175e-01 -2.316016554832458496e-01 -4.892032220959663391e-02 -2.176823765039443970e-01 1.893073022365570068e-01 1.284679919481277466e-01 7.338096201419830322e-02 1.983603239059448242e-01 -1.419180184602737427e-01 -1.502659469842910767e-01 4.060426652431488037e-01 -2.529002428054809570e-01 1.092789396643638611e-01 1.720105111598968506e-01 -1.950104832649230957e-01 2.935408055782318115e-01 -2.024008892476558685e-02 -2.563944458961486816e-01 8.353133499622344971e-02 -2.425504028797149658e-01 -1.184419393539428711e-01
-9.587334096431732178e-02 5.395134165883064270e-02 1.020048782229423523e-01 9.014924056828022003e-03 6.016039103269577026e-02 1.514644324779510498e-01 -1.823244690895080566e-01 6.705893669277429581e-03 -2.586608827114105225e-01 3.191815223544836044e-03 2.764701545238494873e-01 -3.754812180995941162e-01 9.455788135528564453e-02 1.711186394095420837e-02 -8.007322438061237335e-03 2.533147633075714111e-01 -2.929596304893493652e-01 -7.762695103883743286e-02 -1.822332441806793213e-01 -3.212049975991249084e-02 1.334104388952255249e-01 2.966315448284149170e-01 -1.303635090589523315e-01 1.707141846418380737e-01 2.210431993007659912e-01 1.913765370845794678e-01 2.243748754262924194e-01 -6.768483668565750122e-02 -3.210349082946777344e-01 -1.011941134929656982e-01 -1.650743186473846436e-01 -2.788067236542701721e-02
[truncated: 3,270,955 more chars]
