# Supplementary material for: The Language of Innovation
Source: PLoS One. 2020 Apr 30;15(4):e0230107. doi: 10.1371/journal.pone.0230107 (PMC7194493; doi:10.1371/journal.pone.0230107)
Supplement: S7 File — (GZ) [file pone.0230107.s007.tar.gz › 1985-1989/V2Run_12_VS_4500_embeddings1985-1989ED32.txt]

-2.734129130840301514e-01 -1.207787618041038513e-01 1.597855687141418457e-01 1.414071582257747650e-02 2.815669868141412735e-03 -1.792858392000198364e-01 -2.071942836046218872e-01 1.472158730030059814e-01 1.985091157257556915e-02 -1.176756247878074646e-01 -2.559497952461242676e-01 2.398167997598648071e-01 1.500297933816909790e-01 1.983756385743618011e-02 2.056013643741607666e-01 2.667305767536163330e-01 -2.903699874877929688e-01 1.306907236576080322e-01 1.433574557304382324e-01 -2.437194110825657845e-03 2.920832037925720215e-01 -1.014544516801834106e-01 -1.407920718193054199e-01 2.129345983266830444e-01 -2.141669392585754395e-01 6.626706570386886597e-02 -2.319598048925399780e-01 1.507168263196945190e-01 9.774564206600189209e-02 -1.997192949056625366e-01 -1.584352739155292511e-02 2.353629618883132935e-01
2.772156894207000732e-01 -7.804304361343383789e-02 5.174027681350708008e-01 -8.139993250370025635e-02 2.059838026762008667e-01 3.126502335071563721e-01 -1.677113585174083710e-02 -6.428791582584381104e-02 -1.519125998020172119e-01 1.600439250469207764e-01 6.544972956180572510e-02 -1.728128083050251007e-02 2.066796831786632538e-02 -6.058798730373382568e-02 2.253347039222717285e-01 -3.546843072399497032e-04 -3.666003793478012085e-02 1.493890285491943359e-01 2.639936208724975586e-01 4.208350926637649536e-02 1.440818607807159424e-02 6.739086657762527466e-02 -2.209963649511337280e-01 3.576348125934600830e-01 -1.060544177889823914e-01 3.312303125858306885e-02 -4.443667829036712646e-02 -3.883920237421989441e-02 6.873715668916702271e-03 -3.020667731761932373e-01 -6.468534935265779495e-03 7.880675047636032104e-02
-6.350426375865936279e-02 1.087767332792282104e-01 4.663244783878326416e-01 1.103033311665058136e-02 -5.394840613007545471e-02 1.632395684719085693e-01 -1.593584716320037842e-01 4.078326746821403503e-02 3.152388334274291992e-02 5.436880886554718018e-02 7.362127304077148438e-02 2.078402191400527954e-01 1.015311852097511292e-01 2.347862571477890015e-01 1.829425990581512451e-01 1.251207143068313599e-01 -2.193283587694168091e-01 -3.161501884460449219e-01 1.604488343000411987e-01 -2.927900291979312897e-02 -1.660511344671249390e-01 -5.383808910846710205e-02 -8.288069069385528564e-02 1.364384740591049194e-01 -1.608836352825164795e-01 -2.400696277618408203e-01 -1.063381060957908630e-01 -5.259685590863227844e-02 -3.799497485160827637e-01 -1.140793263912200928e-01 2.188123911619186401e-01 9.672592580318450928e-02
-1.444883272051811218e-02 1.271214336156845093e-01 3.318291902542114258e-01 4.226879402995109558e-02 1.615740954875946045e-01 8.778456598520278931e-02 -9.486659616231918335e-02 5.416889861226081848e-02 -2.064079940319061279e-01 1.680903136730194092e-01 4.466493427753448486e-02 -9.423275478184223175e-03 -3.544250875711441040e-02 -2.795605063438415527e-01 4.825767874717712402e-01 -8.846468478441238403e-02 -7.824885100126266479e-02 -2.247619815170764923e-02 1.692932248115539551e-01 7.114363461732864380e-02 1.551106292754411697e-02 -1.670098900794982910e-01 2.370396815240383148e-02 1.580062881112098694e-02 1.685427501797676086e-02 8.769841864705085754e-03 -2.705885469913482666e-01 3.859208896756172180e-02 -4.100367426872253418e-02 -2.535234391689300537e-01 2.708191573619842529e-01 3.863518834114074707e-01
-1.373111307621002197e-01 -1.456700414419174194e-01 2.168893516063690186e-01 -3.110990114510059357e-02 1.033134851604700089e-02 -1.798181794583797455e-02 -2.874468564987182617e-01 -1.002483442425727844e-01 -3.070919774472713470e-02 1.335949897766113281e-01 4.960750788450241089e-02 1.493942439556121826e-01 -2.709538675844669342e-02 -1.384420692920684814e-01 5.635501444339752197e-02 -1.467556040734052658e-02 -2.602653205394744873e-01 -1.129052788019180298e-01 3.537807762622833252e-01 1.749608665704727173e-01 5.648435652256011963e-02 -3.020805716514587402e-01 -2.545839846134185791e-01 2.749607264995574951e-01 -2.607348859310150146e-01 -1.333221700042486191e-02 6.998615711927413940e-02 5.138912424445152283e-02 8.396532386541366577e-02 -1.491384953260421753e-01 4.148452579975128174e-01 6.118778139352798462e-02
1.798679083585739136e-01 1.573162674903869629e-01 2.456658780574798584e-01 3.804770996794104576e-03 2.043107450008392334e-01 -1.414688397198915482e-02 -1.729376465082168579e-01 -2.071199864149093628e-01 -2.149993479251861572e-01 1.229571253061294556e-01 3.726971894502639771e-02 4.389931261539459229e-02 1.268273591995239258e-01 2.072931267321109772e-02 2.278758883476257324e-01 1.053262352943420410e-01 -1.838465631008148193e-01 -2.199036031961441040e-01 2.093821913003921509e-01 1.906502759084105492e-03 -2.898344099521636963e-01 -1.947536021471023560e-01 -8.555827289819717407e-02 2.237436920404434204e-01 -2.278921604156494141e-01 1.831923238933086395e-02 7.789614051580429077e-02 -2.239604108035564423e-02 5.470430105924606323e-02 6.994277983903884888e-02 4.986252486705780029e-01 5.404633656144142151e-02
-4.577815160155296326e-02 1.199387684464454651e-01 3.166736662387847900e-01 -6.496846675872802734e-02 -5.001215729862451553e-03 4.851385951042175293e-02 3.820186853408813477e-02 1.142517775297164917e-01 -9.753750264644622803e-02 2.561596035957336426e-01 5.354456603527069092e-03 6.318189203739166260e-02 8.992708474397659302e-02 9.797815233469009399e-02 2.845167815685272217e-01 3.343882858753204346e-01 3.163031302392482758e-03 6.483771651983261108e-02 2.780631184577941895e-01 1.051089018583297729e-01 -2.111837267875671387e-01 -2.539204061031341553e-01 -3.006841540336608887e-01 1.878375113010406494e-01 -3.563203513622283936e-01 -4.276617988944053650e-02 1.693198084831237793e-02 2.390760630369186401e-01 1.203556824475526810e-02 -2.809073030948638916e-02 2.406755685806274414e-01 8.707295171916484833e-03
1.294423490762710571e-01 -1.238898932933807373e-01 4.224886596202850342e-01 -5.066313780844211578e-03 1.185278892517089844e-01 2.964333444833755493e-02 -1.978806555271148682e-01 1.160682067275047302e-01 -4.896917939186096191e-02 1.067366916686296463e-02 1.455624252557754517e-01 -1.321355551481246948e-01 1.173530425876379013e-02 -9.569700062274932861e-02 3.198019266128540039e-01 1.837010681629180908e-01 -2.641583681106567383e-01 -1.540585458278656006e-01 2.226352877914905548e-02 2.422163635492324829e-01 -1.038034036755561829e-01 -3.786190599203109741e-02 1.262259781360626221e-01 1.858719140291213989e-01 -3.984137251973152161e-02 1.893250495195388794e-01 -3.554088175296783447e-01 -9.701780043542385101e-03 6.386978179216384888e-02 -1.145718395709991455e-01 1.187817826867103577e-01 3.532961308956146240e-01
8.986938744783401489e-02 -2.188619971275329590e-01 3.784955739974975586e-01 -1.843646168708801270e-03 4.458972066640853882e-02 3.885907530784606934e-01 4.280892387032508850e-02 1.583456248044967651e-01 -6.336900591850280762e-02 2.663404345512390137e-01 -4.027495533227920532e-02 1.122594550251960754e-01 -3.592945635318756104e-02 9.501452744007110596e-02 2.869713008403778076e-01 9.700010716915130615e-02 7.878465950489044189e-02 -7.565636932849884033e-02 -1.084883138537406921e-01 1.924281567335128784e-02 -1.152350232005119324e-01 -5.296621471643447876e-03 -1.252745836973190308e-01 3.774265991523861885e-03 -8.281102031469345093e-02 1.618653982877731323e-01 -1.386116296052932739e-01 -5.931337177753448486e-02 1.177997514605522156e-01 -3.424972295761108398e-01 3.963108658790588379e-01 1.802429705858230591e-01
-5.113797262310981750e-02 3.886820375919342041e-02 2.268413901329040527e-01 8.096186816692352295e-02 1.431990601122379303e-02 -1.185325458645820618e-01 -3.190690577030181885e-01 -3.605261147022247314e-01 -1.402008831501007080e-01 2.364953756332397461e-01 -5.306063219904899597e-02 9.400779008865356445e-02 2.260090112686157227e-01 1.045953333377838135e-01 1.199996843934059143e-01 -1.004464458674192429e-02 -2.663035877048969269e-03 2.250511944293975830e-01 -1.848826371133327484e-02 -2.623596787452697754e-01 6.279988586902618408e-02 -1.855772137641906738e-01 -1.682712286710739136e-01 6.451012194156646729e-02 2.521722018718719482e-01 -1.667015403509140015e-01 -4.571358263492584229e-01 -7.331492751836776733e-02 2.246587071567773819e-03 2.266219817101955414e-02 9.336870908737182617e-02 1.496960222721099854e-01
1.280939728021621704e-01 -7.977609336376190186e-02 4.245708286762237549e-01 -1.006904765963554382e-01 5.943854153156280518e-02 1.247433200478553772e-01 -1.722150593996047974e-01 1.057701334357261658e-01 -2.347757853567600250e-02 4.405234158039093018e-01 -5.094022676348686218e-02 1.227536872029304504e-01 1.083018444478511810e-02 6.723693222738802433e-04 3.492905795574188232e-01 1.141881197690963745e-01 -3.597602546215057373e-01 5.053295195102691650e-02 -9.681255370378494263e-02 5.650085210800170898e-02 2.215021289885044098e-02 1.471765190362930298e-01 -7.493285089731216431e-02 1.877893209457397461e-01 8.466736972332000732e-02 1.177148595452308655e-01 8.741005510091781616e-02 3.134419023990631104e-02 1.338669657707214355e-01 -3.393251895904541016e-01 8.429065346717834473e-02 -4.539881274104118347e-02
1.904760599136352539e-01 -2.315536141395568848e-01 6.723639369010925293e-02 1.694852113723754883e-01 -1.737973093986511230e-02 -9.471910446882247925e-02 -5.280061438679695129e-02 1.249604821205139160e-01 -3.690745830535888672e-01 1.475956737995147705e-01 -9.816706180572509766e-02 3.290248215198516846e-01 8.737065643072128296e-02 -2.029444277286529541e-01 3.128188848495483398e-01 9.254960343241691589e-03 -1.058144941926002502e-01 2.858462184667587280e-02 1.702941656112670898e-01 3.885791078209877014e-02 1.364939510822296143e-01 -2.478417195379734039e-02 -1.131946314126253128e-02 2.808135151863098145e-01 -3.926651924848556519e-02 -1.878496557474136353e-01 -2.198825627565383911e-01 9.804931282997131348e-02 9.216813743114471436e-02 -1.585987359285354614e-01 2.616665065288543701e-01 2.980953454971313477e-01
-5.603832751512527466e-02 1.565690487623214722e-01 1.420091390609741211e-01 9.353807568550109863e-02 -5.566123500466346741e-02 3.356318771839141846e-01 -3.102312423288822174e-02 3.627815842628479004e-02 -1.108867600560188293e-01 1.000191718339920044e-01 -1.092688292264938354e-01 1.011336147785186768e-01 -1.009869482368230820e-02 -1.051309034228324890e-01 3.136192262172698975e-01 2.542694509029388428e-01 -2.633877396583557129e-01 2.350071445107460022e-02 6.246701255440711975e-02 1.290811747312545776e-01 -3.559513390064239502e-01 -1.493041217327117920e-01 -1.575065553188323975e-01 3.452678024768829346e-01 -3.770304098725318909e-02 -3.292695581912994385e-01 -1.526399999856948853e-01 2.018911205232143402e-02 -2.446655742824077606e-02 -4.579719156026840210e-02 2.839407920837402344e-01 8.004347980022430420e-02
2.190277725458145142e-02 -1.239099428057670593e-01 2.242769449949264526e-01 -1.346509307622909546e-01 2.435609251260757446e-01 -8.503531664609909058e-02 1.440259907394647598e-02 -2.706362605094909668e-01 -2.201142609119415283e-01 2.233299314975738525e-01 -1.270288527011871338e-01 2.781282961368560791e-01 -1.583408266305923462e-01 -1.913662552833557129e-01 2.540609538555145264e-01 2.344023436307907104e-01 1.059639304876327515e-01 1.035921797156333923e-01 3.128927648067474365e-01 -6.925310939550399780e-02 -1.625220328569412231e-01 5.246671289205551147e-02 4.788437858223915100e-02 2.088531553745269775e-01 -4.644075036048889160e-02 7.175756245851516724e-02 5.497938394546508789e-02 4.595527052879333496e-02 3.883709609508514404e-01 -1.612724661827087402e-01 1.170848608016967773e-01 -1.572994282469153404e-03
6.674330681562423706e-02 -1.537930071353912354e-01 4.296156167984008789e-01 1.337645016610622406e-02 1.846605911850929260e-02 8.507873862981796265e-02 -2.249245643615722656e-01 7.990512996912002563e-02 -7.765384763479232788e-02 2.099213898181915283e-01 -1.850255876779556274e-01 1.837406903505325317e-01 -2.080714404582977295e-01 -2.645130455493927002e-01 1.433633714914321899e-01 2.500903308391571045e-01 5.138022080063819885e-02 -6.285875290632247925e-02 -1.980115920305252075e-01 8.747466653585433960e-02 4.178143665194511414e-02 6.735290586948394775e-02 1.479010190814733505e-02 3.073040544986724854e-01 -1.816995888948440552e-01 3.030320256948471069e-02 -1.333251148462295532e-01 1.060574874281883240e-01 2.287344783544540405e-01 -1.542492508888244629e-01 3.168901205062866211e-01 1.194209605455398560e-01
1.168165914714336395e-02 -1.978562772274017334e-01 1.807297021150588989e-01 5.544573441147804260e-02 8.190587908029556274e-02 1.298584938049316406e-01 -8.927312493324279785e-02 -3.439527451992034912e-01 -1.129320412874221802e-01 2.203909009695053101e-01 1.008034795522689819e-01 2.353330701589584351e-01 -9.940649569034576416e-02 2.737214788794517517e-02 3.549364209175109863e-01 9.304112195968627930e-02 -1.503839939832687378e-01 2.396533191204071045e-01 3.371826112270355225e-01 -3.206893056631088257e-02 -1.916485577821731567e-01 -6.078802421689033508e-02 2.985569536685943604e-01 3.079597055912017822e-01 -5.979046225547790527e-03 -1.675672829151153564e-01 -8.313902467489242554e-02 3.014768660068511963e-02 4.004264995455741882e-02 -1.340711712837219238e-01 1.282870024442672729e-01 1.088900342583656311e-01
7.200965285301208496e-02 1.084586679935455322e-01 2.316121906042098999e-01 1.282875798642635345e-02 1.924476921558380127e-01 1.314709633588790894e-01 -1.094792112708091736e-01 -2.049535065889358521e-01 -1.855038851499557495e-01 -5.562249198555946350e-02 -9.279712289571762085e-02 -1.116306707262992859e-01 1.435102522373199463e-01 4.907893389463424683e-02 3.654842972755432129e-01 2.231650054454803467e-01 -2.811121754348278046e-02 -1.592095643281936646e-01 -9.746780246496200562e-02 1.725897938013076782e-01 -4.540280625224113464e-02 -3.684828281402587891e-01 -1.754588633775711060e-01 2.000792324542999268e-01 -1.361446380615234375e-01 4.123442620038986206e-02 5.413874611258506775e-02 9.646916389465332031e-02 1.019003540277481079e-01 -9.517955780029296875e-02 4.106306135654449463e-01 2.476889789104461670e-01
-6.163574755191802979e-02 -1.266395747661590576e-01 1.614809334278106689e-01 -8.989006280899047852e-02 -1.684851199388504028e-01 -8.743241778574883938e-05 -2.259371578693389893e-01 -2.643239498138427734e-02 -1.488188654184341431e-01 2.110958658158779144e-02 -6.704761832952499390e-02 7.629006356000900269e-02 1.827628612518310547e-01 4.124022647738456726e-02 3.228050172328948975e-01 -1.098927343264222145e-03 -4.630000144243240356e-02 4.082676023244857788e-02 1.224257517606019974e-02 -7.382525503635406494e-02 -3.172223567962646484e-01 -2.933607101440429688e-01 -2.364606410264968872e-01 2.561898529529571533e-01 1.183122247457504272e-01 2.015257924795150757e-01 -2.476110905408859253e-01 -2.469629496335983276e-01 -3.528591692447662354e-01 -1.388492882251739502e-01 -9.411019831895828247e-02 2.155281752347946167e-01
-2.134461104869842529e-01 6.417300552129745483e-02 4.258900582790374756e-01 1.657841205596923828e-01 4.087584838271141052e-02 -4.777684807777404785e-02 6.421906501054763794e-02 -1.419499982148408890e-02 -3.908555507659912109e-01 1.015954986214637756e-01 1.228208467364311218e-01 1.832071989774703979e-01 1.606526672840118408e-01 -1.357007026672363281e-02 1.745031923055648804e-01 -1.860895603895187378e-01 -5.308058485388755798e-02 -4.804639890789985657e-02 1.029750257730484009e-01 -2.271734327077865601e-01 -1.770598739385604858e-01 3.615672513842582703e-02 -3.078129589557647705e-01 1.285983026027679443e-01 3.524037078022956848e-03 -5.642827227711677551e-02 -3.826243877410888672e-01 -4.920112714171409607e-02 1.826148778200149536e-01 3.873625770211219788e-03 1.119822040200233459e-01 1.454643756151199341e-01
4.552047699689865112e-02 -3.971658051013946533e-01 2.099688798189163208e-01 -1.765200048685073853e-01 -4.243336152285337448e-03 5.784120038151741028e-02 -6.736063212156295776e-02 1.937177032232284546e-01 1.761075109243392944e-01 1.944992095232009888e-01 -2.149662673473358154e-01 2.230692058801651001e-01 3.678846061229705811e-01 7.859520614147186279e-02 3.164116442203521729e-01 1.845310479402542114e-01 6.893058866262435913e-02 -6.377787142992019653e-02 1.706467419862747192e-01 9.308659285306930542e-02 -2.056760713458061218e-02 9.012778848409652710e-02 -1.269119828939437866e-01 3.177873194217681885e-01 -8.818355202674865723e-02 -1.429753284901380539e-02 -5.954008176922798157e-02 6.804855912923812866e-02 -1.430324614048004150e-01 8.077862858772277832e-02 1.511321514844894409e-01 2.019608914852142334e-01
3.073506951332092285e-01 6.048187613487243652e-03 2.656877338886260986e-01 -1.329870522022247314e-01 -6.748679280281066895e-02 7.103678584098815918e-02 -3.900921940803527832e-01 -6.322396546602249146e-02 5.966927111148834229e-02 1.574963927268981934e-01 3.649301081895828247e-02 5.181979760527610779e-02 -1.389680244028568268e-02 1.934077292680740356e-01 1.474754065275192261e-01 -2.578407526016235352e-02 9.815474972128868103e-03 -3.899576142430305481e-02 2.219657450914382935e-01 1.454609930515289307e-01 -3.486113622784614563e-03 -1.502590775489807129e-01 -5.611325427889823914e-02 3.005721569061279297e-01 8.952874690294265747e-02 1.046918332576751709e-02 -1.587435901165008545e-01 -2.344706654548645020e-01 6.115233898162841797e-02 -1.413528323173522949e-01 3.380176126956939697e-01 3.803331851959228516e-01
4.960452765226364136e-02 -4.057976230978965759e-02 2.517762184143066406e-01 -8.301010727882385254e-02 1.104970835149288177e-02 1.443722099065780640e-01 -9.332714229822158813e-02 1.596016436815261841e-01 -7.105676084756851196e-02 4.383948817849159241e-02 -2.069917693734169006e-02 2.639755010604858398e-01 5.402103532105684280e-03 -1.035554111003875732e-01 3.643606603145599365e-01 6.672432273626327515e-02 -1.756766289472579956e-01 7.869255542755126953e-02 1.604035496711730957e-01 3.057292103767395020e-01 -1.199265825562179089e-03 -1.359319090843200684e-01 -2.560462057590484619e-01 1.135751307010650635e-01 2.208686992526054382e-02 -1.004765704274177551e-01 -1.020587384700775146e-01 9.710820764303207397e-02 1.759535819292068481e-01 1.388091593980789185e-01 5.140311717987060547e-01 2.175751924514770508e-01
1.234773993492126465e-01 -1.636997610330581665e-02 2.720223069190979004e-01 2.373975962400436401e-01 8.666386827826499939e-03 3.516063466668128967e-02 -1.823595315217971802e-01 -3.390425816178321838e-02 1.812339127063751221e-01 1.086717247962951660e-01 -2.021194100379943848e-01 1.474514603614807129e-01 -2.786157466471195221e-02 -1.498727351427078247e-01 3.156161308288574219e-01 -1.159264668822288513e-01 1.398839335888624191e-02 7.941035181283950806e-02 1.355956792831420898e-01 6.284646689891815186e-02 -2.221178412437438965e-01 -4.341200292110443115e-01 -2.152900248765945435e-01 2.148699611425399780e-01 -2.092066258192062378e-01 -1.544201094657182693e-02 9.229101240634918213e-03 -2.091319411993026733e-01 -2.653686404228210449e-01 -6.973164528608322144e-02 8.153965324163436890e-02 2.143915295600891113e-01
5.713272374123334885e-03 -4.527096450328826904e-01 2.707248628139495850e-01 -7.435179431922733784e-04 3.465993702411651611e-01 9.534613043069839478e-02 -1.426987908780574799e-02 -5.888758227229118347e-02 -1.962298899888992310e-01 5.456947162747383118e-02 -2.925571501255035400e-01 -1.683429069817066193e-02 -5.747566930949687958e-03 -2.541205286979675293e-01 2.401096224784851074e-01 -3.561623767018318176e-02 -1.162734925746917725e-01 -2.257435172796249390e-01 4.431344196200370789e-02 -3.024336695671081543e-01 1.225795783102512360e-02 -9.344375878572463989e-02 -2.412431873381137848e-02 -9.484738111495971680e-02 2.620696090161800385e-02 1.956681460142135620e-01 -2.041876465082168579e-01 -1.441712528467178345e-01 9.945706278085708618e-02 9.392501413822174072e-02 1.629799902439117432e-01 -1.218643411993980408e-01
-2.000923454761505127e-02 1.581527590751647949e-01 3.160865008831024170e-01 8.324303478002548218e-02 2.207761257886886597e-01 -3.413458541035652161e-02 6.400948762893676758e-02 -2.169093489646911621e-01 -1.800466626882553101e-01 2.349920272827148438e-01 -1.425985544919967651e-01 -1.248269677162170410e-01 1.719705313444137573e-01 1.714007258415222168e-01 2.148325443267822266e-01 9.604187309741973877e-02 -1.123721376061439514e-01 -6.176839396357536316e-02 9.797979146242141724e-02 3.499663667753338814e-03 -2.595915086567401886e-02 -1.572442054748535156e-01 -1.571028977632522583e-01 1.697587221860885620e-01 2.612217068672180176e-01 1.264656335115432739e-01 -3.623017668724060059e-02 6.383064389228820801e-02 1.036301348358392715e-02 1.736027598381042480e-01 3.797770738601684570e-01 3.997031748294830322e-01
1.500322520732879639e-01 9.962366521358489990e-02 1.547351628541946411e-01 -2.998243831098079681e-02 1.846676170825958252e-01 1.681219637393951416e-01 -9.262669831514358521e-03 -9.818375855684280396e-02 -1.850851625204086304e-01 3.543108999729156494e-01 -1.077245399355888367e-01 -1.842620968818664551e-01 5.625745654106140137e-02 2.051274478435516357e-01 2.064257115125656128e-01 2.701094150543212891e-01 -1.882722973823547363e-01 6.634697318077087402e-02 9.495917707681655884e-02 4.284697026014328003e-02 -4.157917574048042297e-02 -2.104635536670684814e-01 1.414974872022867203e-02 3.748112022876739502e-01 -2.696868032217025757e-02 1.031213253736495972e-02 -1.706913113594055176e-01 1.763624101877212524e-01 1.155835539102554321e-01 5.477208644151687622e-02 3.946969807147979736e-01 1.839589178562164307e-01
8.788198977708816528e-02 1.757713779807090759e-02 2.369673997163772583e-01 -2.696423232555389404e-02 1.070191189646720886e-01 4.264247715473175049e-01 -2.160649746656417847e-01 1.412274539470672607e-01 -1.710150837898254395e-01 1.555570960044860840e-01 -3.307279944419860840e-01 -2.309111505746841431e-02 -2.164637148380279541e-01 -2.967487648129463196e-02 7.166395336389541626e-02 -8.893437683582305908e-02 -2.336068302392959595e-01 -3.189885318279266357e-01 2.590444982051849365e-01 6.451892107725143433e-02 4.003820940852165222e-02 -6.763244420289993286e-02 -1.407061703503131866e-02 1.956073343753814697e-01 -2.549549005925655365e-02 -1.550765037536621094e-01 -1.418991833925247192e-01 -1.665515899658203125e-01 5.682626366615295410e-02 -9.902085363864898682e-02 2.764074206352233887e-01 1.295651197433471680e-01
2.640189230442047119e-02 -2.259217351675033569e-01 2.539505660533905029e-01 1.351844370365142822e-01 7.274414412677288055e-03 -7.257274817675352097e-03 -6.270667165517807007e-02 1.517841368913650513e-01 -1.112292483448982239e-01 9.827723354101181030e-02 6.673197448253631592e-02 2.829413414001464844e-01 1.793962717056274414e-02 1.940327286720275879e-01 4.570424556732177734e-01 1.369802057743072510e-01 8.714637905359268188e-02 2.346415072679519653e-01 3.593466430902481079e-02 4.977611452341079712e-02 -2.412078976631164551e-01 -1.889766603708267212e-01 -8.734090253710746765e-03 1.934971958398818970e-01 -1.426887661218643188e-01 -1.075404137372970581e-01 -7.890340685844421387e-02 -3.159886598587036133e-02 1.104956790804862976e-01 -3.762877285480499268e-01 1.336413025856018066e-01 2.400362342596054077e-01
1.013446226716041565e-01 3.573356568813323975e-01 3.789916038513183594e-01 1.995597928762435913e-01 2.613558769226074219e-01 -9.502653963863849640e-03 5.629221722483634949e-02 -1.819621473550796509e-01 -6.058182939887046814e-02 2.575068771839141846e-01 -6.294357031583786011e-02 1.303621567785739899e-02 -2.795344451442360878e-03 7.376955449581146240e-02 1.637401133775711060e-01 1.677114814519882202e-01 -2.093205302953720093e-01 3.880336508154869080e-02 1.318309009075164795e-01 1.179250795394182205e-02 8.885194361209869385e-02 -2.255878150463104248e-01 8.032865822315216064e-03 2.016595005989074707e-01 -7.320699840784072876e-02 7.673076540231704712e-02 -1.381547898054122925e-01 9.373813867568969727e-02 2.494623959064483643e-01 -6.714511662721633911e-02 3.892514109611511230e-01 1.402648240327835083e-01
1.214942336082458496e-01 3.112683296203613281e-01 1.339018940925598145e-01 9.739066660404205322e-02 2.740609347820281982e-01 1.627825200557708740e-01 2.852294361218810081e-03 -6.585419178009033203e-02 -1.595160663127899170e-01 1.854839473962783813e-01 -1.137584894895553589e-01 -2.553106285631656647e-03 2.058759629726409912e-01 2.536558210849761963e-01 3.310240507125854492e-01 2.225065231323242188e-01 -1.890114247798919678e-01 -4.863827303051948547e-02 3.197112977504730225e-01 7.166414707899093628e-02 7.952919602394104004e-02 -8.075340650975704193e-03 -1.255677938461303711e-01 1.988824158906936646e-01 -5.989897623658180237e-02 1.644830852746963501e-01 -3.668196871876716614e-02 -1.633009165525436401e-01 9.998934715986251831e-02 -9.073331207036972046e-02 2.215542197227478027e-01 2.885290682315826416e-01
7.642500568181276321e-03 2.042138576507568359e-01 2.586371600627899170e-01 5.075296759605407715e-02 1.999617815017700195e-01 5.275262519717216492e-02 -1.621415764093399048e-01 1.950933337211608887e-01 -2.422843500971794128e-02 4.450129810720682144e-03 -1.347061991691589355e-01 1.727373600006103516e-01 1.489760726690292358e-01 2.135099917650222778e-01 1.498385667800903320e-01 2.340942621231079102e-01 -9.279420971870422363e-02 -5.351966992020606995e-02 2.959317266941070557e-01 7.387104630470275879e-02 -1.423306018114089966e-01 2.210036665201187134e-02 -3.718936815857887268e-02 4.320779144763946533e-01 -1.784770935773849487e-01 -2.160993218421936035e-01 -1.935529708862304688e-01 -2.806929871439933777e-02 -1.812403202056884766e-01 -1.475733667612075806e-01 3.163883388042449951e-01 -5.628388747572898865e-02
-1.972999572753906250e-01 -1.116724759340286255e-01 2.452704906463623047e-01 -6.717691570520401001e-02 9.424013644456863403e-02 2.442985400557518005e-02 -3.909812867641448975e-01 -1.200363337993621826e-01 7.127840816974639893e-02 1.882643699645996094e-01 -1.041585281491279602e-01 2.870233654975891113e-01 7.225219905376434326e-02 -5.657780170440673828e-02 3.801607489585876465e-01 6.587683409452438354e-02 2.408643253147602081e-02 1.080519109964370728e-01 -1.800730079412460327e-01 -1.087257787585258484e-01 5.585420504212379456e-02 -2.213389612734317780e-02 -1.479364838451147079e-02 1.311805248260498047e-01 1.233226582407951355e-01 -2.171052694320678711e-01 -3.653049468994140625e-01 -2.897480130195617676e-01 1.914784908294677734e-01 -7.679647952318191528e-02 9.464525431394577026e-02 -8.565074205398559570e-02
-5.434999987483024597e-02 2.265695184469223022e-01 3.762948215007781982e-01 -1.740248687565326691e-02 1.007788479328155518e-01 -1.177959889173507690e-01 -2.227546125650405884e-01 2.186504006385803223e-01 -1.087379977107048035e-01 1.761583834886550903e-01 -3.237487748265266418e-02 2.852915227413177490e-01 -7.119339704513549805e-02 -8.930812776088714600e-02 2.811845242977142334e-01 2.458388917148113251e-03 -7.318156957626342773e-02 2.026205658912658691e-01 3.442869484424591064e-01 -7.203225046396255493e-02 -1.012385785579681396e-01 -1.923225075006484985e-01 -1.554407030344009399e-01 1.750943511724472046e-01 -1.050821617245674133e-01 -3.057902753353118896e-01 2.632196806371212006e-02 -7.086337544023990631e-03 -1.765264570713043213e-01 -6.493476033210754395e-02 2.280686348676681519e-01 8.081352338194847107e-03
2.880191244184970856e-02 1.351086199283599854e-01 1.733586788177490234e-01 -2.829731702804565430e-01 -4.794247448444366455e-02 1.607726961374282837e-01 9.549576044082641602e-02 -1.267247647047042847e-01 3.369833156466484070e-02 2.009452581405639648e-01 -1.826854646205902100e-01 -1.001190096139907837e-01 1.224943026900291443e-01 -1.827100068330764771e-01 3.129433095455169678e-01 -2.497795969247817993e-01 -2.696444988250732422e-01 7.107191532850265503e-02 -1.263863891363143921e-01 -1.194781363010406494e-01 -2.281827479600906372e-01 -8.669841289520263672e-02 -6.079865619540214539e-02 2.146942466497421265e-01 5.878929421305656433e-02 5.223855003714561462e-02 -3.156650066375732422e-01 -1.109277233481407166e-01 2.040704786777496338e-01 -1.993344724178314209e-01 3.172340393066406250e-01 -7.942184060811996460e-02
4.906109720468521118e-02 1.599849313497543335e-01 3.066030442714691162e-01 -5.868758633732795715e-02 1.026417762041091919e-01 -6.565273553133010864e-02 -7.027471810579299927e-02 -1.173163056373596191e-01 -1.186819002032279968e-01 2.636390924453735352e-01 -4.325995966792106628e-02 -7.698043435811996460e-02 1.228250786662101746e-01 1.957151293754577637e-01 2.898646593093872070e-01 4.253836870193481445e-01 -2.062971144914627075e-01 -2.134638726711273193e-01 3.705278784036636353e-02 1.426509767770767212e-01 1.242461949586868286e-01 -1.970762163400650024e-01 -1.566534787416458130e-01 9.431426227092742920e-02 1.664952933788299561e-02 1.814925521612167358e-01 -1.096130311489105225e-01 2.960763685405254364e-02 1.432661861181259155e-01 -9.151308797299861908e-03 4.032217562198638916e-01 6.621958315372467041e-02
-1.697487831115722656e-01 1.229339018464088440e-01 2.159296870231628418e-01 6.774419918656349182e-03 1.173542905598878860e-02 -1.145352274179458618e-01 -8.606080710887908936e-02 8.524163067340850830e-02 -1.611398756504058838e-01 1.555893868207931519e-01 -9.141033887863159180e-02 -4.155530780553817749e-02 -2.862132899463176727e-02 -2.073469609022140503e-01 3.940849304199218750e-01 1.550721079111099243e-01 -1.526424586772918701e-01 2.773195877671241760e-02 2.618485689163208008e-01 6.362683326005935669e-02 -1.367151737213134766e-01 -2.626168429851531982e-01 -4.209975153207778931e-02 4.162538945674896240e-01 -1.254398282617330551e-02 3.324834704399108887e-01 1.364385634660720825e-01 2.034471780061721802e-01 8.907786756753921509e-02 -7.563237845897674561e-02 2.326328307390213013e-01 1.382810529321432114e-02
-2.283455803990364075e-02 -5.778579786419868469e-02 2.012535780668258667e-01 -1.100198328495025635e-01 2.006218731403350830e-01 1.381687223911285400e-01 -3.034059107303619385e-01 -1.697439700365066528e-01 -1.228773891925811768e-01 -2.108381390571594238e-01 -2.778764665126800537e-01 -1.138993725180625916e-01 -1.071220412850379944e-01 2.286381721496582031e-01 5.444456934928894043e-01 -4.586158320307731628e-02 3.523408202454447746e-03 -1.379292756319046021e-01 1.090492904186248779e-01 -2.277173800393939018e-03 -2.716066688299179077e-02 9.638972580432891846e-02 2.020452022552490234e-01 1.069944649934768677e-01 -2.258951403200626373e-02 8.146507665514945984e-03 -8.825615048408508301e-03 -1.748057007789611816e-01 1.954436115920543671e-02 -3.107825219631195068e-01 1.630421429872512817e-01 5.757214128971099854e-02
1.541806906461715698e-01 3.768509998917579651e-02 3.983744382858276367e-01 -1.088454872369766235e-01 1.456406116485595703e-01 1.910719126462936401e-01 -2.403582185506820679e-01 -8.559808135032653809e-02 -7.853395491838455200e-02 -3.242546319961547852e-02 -3.493074178695678711e-01 -1.472504436969757080e-01 -1.693900115787982941e-02 2.047784626483917236e-01 5.875379964709281921e-02 7.457230985164642334e-02 -1.110381856560707092e-01 4.351774752140045166e-01 1.422832906246185303e-01 -3.980495408177375793e-02 -2.967327833175659180e-02 -1.511762887239456177e-01 -1.525463629513978958e-02 -3.745611757040023804e-02 -4.933225363492965698e-02 -7.503606379032135010e-02 -1.247274205088615417e-01 -1.333482414484024048e-01 -2.151336818933486938e-01 -2.542641758918762207e-01 1.501962691545486450e-01 2.355537414550781250e-01
1.280999630689620972e-01 1.103053912520408630e-01 1.637521833181381226e-01 2.627213597297668457e-01 5.306819081306457520e-02 3.549008071422576904e-02 -1.097807381302118301e-02 -8.571123331785202026e-02 -2.615957260131835938e-01 9.506364911794662476e-02 -8.243136107921600342e-02 1.174633875489234924e-01 6.834296882152557373e-02 -3.011495061218738556e-02 3.316021859645843506e-01 1.109071224927902222e-01 -2.810962200164794922e-01 -1.737706065177917480e-01 1.048928797245025635e-01 5.146763101220130920e-02 -6.736702471971511841e-02 -3.387705087661743164e-01 -3.862831890583038330e-01 1.369340419769287109e-01 -1.280624046921730042e-02 4.456531256437301636e-02 -1.435691863298416138e-01 2.862410247325897217e-01 8.236965537071228027e-02 -9.657090902328491211e-02 3.254475891590118408e-01 3.588787466287612915e-02
1.765850349329411983e-03 -2.592212855815887451e-01 9.441533684730529785e-02 7.318871561437845230e-03 -3.319983556866645813e-02 -2.419227212667465210e-01 1.206582505255937576e-02 3.229523599147796631e-01 -2.238323241472244263e-01 3.699404299259185791e-01 4.030366893857717514e-03 2.255913428962230682e-02 -2.960084192454814911e-02 9.289623051881790161e-02 2.559278309345245361e-01 5.004151538014411926e-02 -3.590042889118194580e-01 -6.642661988735198975e-02 1.111472025513648987e-01 -1.282183639705181122e-02 -1.256364136934280396e-01 -1.022077798843383789e-01 -1.352673172950744629e-01 1.049332991242408752e-01 -6.580980122089385986e-02 3.173384666442871094e-01 -3.571868538856506348e-01 -2.970214374363422394e-02 1.560884267091751099e-01 -1.469851136207580566e-01 -1.864192634820938110e-02 -1.166224554181098938e-01
-4.310476779937744141e-02 1.514759957790374756e-01 2.844846546649932861e-01 -1.113976631313562393e-02 1.392028331756591797e-01 6.705434620380401611e-02 -2.617064416408538818e-01 -1.352552175521850586e-01 -2.850318849086761475e-01 1.104364357888698578e-02 9.032597765326499939e-03 2.753033861517906189e-02 -1.650237292051315308e-02 -1.183197200298309326e-01 3.870176970958709717e-01 6.421142071485519409e-02 -1.699306368827819824e-01 5.767217278480529785e-02 9.173746407032012939e-02 1.482618898153305054e-01 -1.372705698013305664e-01 -4.530485272407531738e-01 -1.546081006526947021e-01 2.976484894752502441e-01 5.120998620986938477e-02 9.437248855829238892e-02 5.148615315556526184e-02 6.345881847664713860e-04 -1.350515335798263550e-01 -1.356568634510040283e-01 2.201214581727981567e-01 1.860960274934768677e-01
-2.514302134513854980e-01 1.814368665218353271e-01 4.605766236782073975e-01 -1.146240308880805969e-01 -5.127926543354988098e-02 -2.732259780168533325e-02 -2.690696716308593750e-01 1.422302424907684326e-02 -1.273604631423950195e-01 -1.944732794072479010e-04 -5.646654963493347168e-02 -1.041524633765220642e-01 1.111810840666294098e-02 2.680404484272003174e-01 1.083095520734786987e-01 -2.867656946182250977e-02 -3.084454536437988281e-01 1.327810883522033691e-01 -1.411828249692916870e-01 4.992267861962318420e-02 2.104634232819080353e-02 -1.710355132818222046e-01 -4.230976998805999756e-01 1.443173736333847046e-01 7.897006720304489136e-02 -8.655897341668605804e-03 -2.061843425035476685e-01 -1.226451843976974487e-01 1.399270892143249512e-01 -6.670481711626052856e-02 -1.844911724328994751e-01 -3.430671244859695435e-02
-2.102353870868682861e-01 -2.125075161457061768e-01 2.522822916507720947e-01 3.123431503772735596e-01 -2.207392752170562744e-01 -1.336710155010223389e-01 -2.774705179035663605e-02 9.249482303857803345e-02 -1.049093008041381836e-01 1.255565732717514038e-01 4.024244844913482666e-02 -4.490400478243827820e-02 -6.796506047248840332e-02 6.856050342321395874e-02 1.336888223886489868e-01 -1.833724528551101685e-01 -1.059554666280746460e-01 -1.722524873912334442e-02 -1.575512588024139404e-01 -1.785698384046554565e-01 -2.293570637702941895e-01 -2.124474346637725830e-01 -2.396947443485260010e-01 3.233391046524047852e-01 -1.845794320106506348e-01 2.425931990146636963e-01 -1.497072577476501465e-01 -1.576333940029144287e-01 1.242761239409446716e-01 -1.068524047732353210e-01 2.890550494194030762e-01 6.102740392088890076e-02
-1.578934341669082642e-01 2.404612116515636444e-02 3.588027656078338623e-01 1.152335777878761292e-01 -4.780700802803039551e-02 1.307927221059799194e-01 -1.225230023264884949e-01 -4.083180725574493408e-01 -1.897782683372497559e-01 2.433400601148605347e-02 -2.297388464212417603e-01 -1.054358854889869690e-01 -8.966078609228134155e-02 -1.064725071191787720e-01 2.281181663274765015e-01 2.288561612367630005e-01 4.412531480193138123e-02 -2.641370147466659546e-02 4.116910398006439209e-01 2.021025568246841431e-01 9.930478036403656006e-02 -2.017500847578048706e-01 -1.028216779232025146e-01 1.029148995876312256e-01 1.439880877733230591e-01 6.271436065435409546e-02 -2.131843939423561096e-02 -3.163383901119232178e-02 1.841749101877212524e-01 -1.312678307294845581e-01 2.122073471546173096e-01 6.332287564873695374e-03
-1.670685708522796631e-01 -1.839880943298339844e-01 3.843769133090972900e-01 -2.016541957855224609e-01 -8.843169361352920532e-02 1.367252692580223083e-02 -1.679909527301788330e-01 8.540991693735122681e-02 -1.236116364598274231e-01 4.545951634645462036e-02 -2.583564221858978271e-01 2.709124386310577393e-01 -1.745393425226211548e-01 1.884404271841049194e-01 4.136196672916412354e-01 -1.301755160093307495e-01 -1.853730380535125732e-01 -7.823919504880905151e-02 -9.880192577838897705e-02 1.233490109443664551e-01 -7.472886145114898682e-02 -6.889329850673675537e-02 1.771443486213684082e-01 5.832524970173835754e-02 -2.340088784694671631e-01 -7.289579510688781738e-02 -2.492982596158981323e-01 -8.477718383073806763e-02 1.010514199733734131e-01 1.084241420030593872e-01 1.807382404804229736e-01 -1.403238438069820404e-02
-2.849510610103607178e-01 -9.061186015605926514e-02 3.653103113174438477e-01 8.111876249313354492e-02 1.969759725034236908e-02 1.318546757102012634e-02 -2.140885442495346069e-01 -8.805418759584426880e-02 6.007948517799377441e-02 1.147752478718757629e-01 -9.619192034006118774e-02 -9.183331578969955444e-02 1.759518235921859741e-01 -1.396995484828948975e-01 2.732099890708923340e-01 2.885385043919086456e-02 -5.625088140368461609e-02 8.281940966844558716e-02 7.639791816473007202e-02 -3.949777483940124512e-01 3.387279808521270752e-02 -1.344646215438842773e-01 -4.064029455184936523e-01 2.150150090456008911e-01 1.991618573665618896e-01 -5.735640600323677063e-02 -1.830681413412094116e-01 -3.909653425216674805e-02 -1.152398586273193359e-01 -4.113269597291946411e-02 -2.422377914190292358e-01 4.302994906902313232e-02
-1.295000314712524414e-01 8.390303701162338257e-02 4.056763947010040283e-01 6.850957125425338745e-02 2.854435145854949951e-01 -2.945968210697174072e-01 -1.408900171518325806e-01 -1.317951232194900513e-01 -5.437747761607170105e-02 1.896240711212158203e-01 -2.196366526186466217e-02 -1.214645523577928543e-02 1.068553104996681213e-01 1.912405043840408325e-01 4.929015040397644043e-02 -5.839613080024719238e-02 -7.580852508544921875e-02 -7.174471020698547363e-02 -1.585429906845092773e-01 -2.164003401994705200e-01 -6.906861811876296997e-02 -1.210722774267196655e-01 -8.544755168259143829e-03 3.494121134281158447e-01 8.213450759649276733e-02 -7.354226708412170410e-02 -2.555193006992340088e-01 -1.377769559621810913e-01 3.340847790241241455e-01 5.094351619482040405e-02 -1.044056341052055359e-01 2.491535693407058716e-01
7.413298636674880981e-02 -1.566388309001922607e-01 3.089023828506469727e-01 1.277358978986740112e-01 -8.634458482265472412e-02 1.613122075796127319e-01 -7.573109120130538940e-02 1.766350269317626953e-01 -1.220079697668552399e-02 8.583132922649383545e-02 -2.351243197917938232e-01 8.699358254671096802e-02 -3.164129704236984253e-02 -2.510411143302917480e-01 1.358212381601333618e-01 1.634676754474639893e-02 -2.781957983970642090e-01 5.537094920873641968e-02 2.853054106235504150e-01 3.185086250305175781e-01 4.992566630244255066e-02 -1.375337094068527222e-01 1.316364109516143799e-01 2.005617469549179077e-01 -1.052881851792335510e-01 -2.296998351812362671e-02 -3.509310185909271240e-01 -2.744461409747600555e-02 -1.385597735643386841e-01 -1.427477300167083740e-01 2.574087083339691162e-01 2.260387092828750610e-01
1.442831903696060181e-01 9.813137352466583252e-02 1.253691464662551880e-01 -9.725480526685714722e-02 7.430257648229598999e-02 1.469288766384124756e-01 -3.419680297374725342e-01 -2.260971665382385254e-01 -1.307334303855895996e-01 7.548481225967407227e-02 -3.625422716140747070e-02 -1.816457509994506836e-01 2.392350509762763977e-02 2.265751808881759644e-01 2.707200944423675537e-01 1.070490479469299316e-01 -2.797634005546569824e-01 1.609918624162673950e-01 2.235600948333740234e-01 -1.049297153949737549e-01 -8.215463161468505859e-02 -8.577828109264373779e-02 -1.796817183494567871e-01 1.771152466535568237e-01 1.652487963438034058e-01 1.470600953325629234e-03 1.572499573230743408e-01 1.947220861911773682e-01 9.288522601127624512e-02 -2.810960710048675537e-01 2.396591752767562866e-01 2.783499956130981445e-01
3.963187709450721741e-02 -3.785166889429092407e-02 3.070419430732727051e-01 7.183331996202468872e-02 -1.619745045900344849e-01 -4.236279428005218506e-02 -1.224871128797531128e-01 -8.856564760208129883e-02 1.275704354047775269e-01 -1.207577213644981384e-01 -8.675793558359146118e-02 1.264016628265380859e-01 -6.532377749681472778e-02 -4.405177012085914612e-02 3.302206993103027344e-01 1.491194367408752441e-01 9.372905641794204712e-02 2.161417901515960693e-01 1.527767181396484375e-01 -7.949413359165191650e-02 1.918983906507492065e-01 -2.358734011650085449e-01 -1.414994597434997559e-01 3.415407538414001465e-01 -7.828754186630249023e-02 4.149252083152532578e-03 1.210418865084648132e-01 7.181812543421983719e-03 -2.569898068904876709e-01 -2.856460213661193848e-01 3.313919901847839355e-01 2.494604736566543579e-01
-1.473667919635772705e-01 -1.239786222577095032e-01 2.385698258876800537e-01 3.295052349567413330e-01 9.808740019798278809e-02 -1.908653676509857178e-01 -1.546795666217803955e-01 -3.072127401828765869e-01 -1.989867240190505981e-01 5.384124815464019775e-02 -1.322624087333679199e-01 2.821709215641021729e-01 7.331111002713441849e-03 -2.716762386262416840e-02 3.324006497859954834e-01 1.375229209661483765e-01 -8.327051252126693726e-02 -4.789010807871818542e-02 -5.527904257178306580e-02 1.881737858057022095e-01 6.386546790599822998e-02 1.293518841266632080e-01 -1.989676952362060547e-01 2.929172217845916748e-01 -1.638114303350448608e-01 -2.345139086246490479e-01 -7.394544035196304321e-02 -8.817149698734283447e-02 -6.358924508094787598e-02 -1.464921236038208008e-01 2.208560556173324585e-01 -4.264398477971553802e-03
7.304995786398649216e-03 -3.634853959083557129e-01 1.277067214250564575e-01 1.367152780294418335e-01 8.282896876335144043e-02 -8.037640899419784546e-02 -3.190876916050910950e-02 7.155145704746246338e-02 -9.939987212419509888e-02 9.896209836006164551e-02 -2.880986630916595459e-01 2.490966171026229858e-01 4.897788166999816895e-02 -1.919012814760208130e-01 3.804406225681304932e-01 1.443816423416137695e-01 9.194644540548324585e-02 3.274951502680778503e-02 3.988865911960601807e-01 -1.047147512435913086e-01 -1.433185338973999023e-01 -1.121396124362945557e-01 -1.840767562389373779e-01 1.078072711825370789e-01 -1.386308576911687851e-03 1.052332110702991486e-02 5.254605412483215332e-02 6.911941617727279663e-02 -1.445540785789489746e-01 -2.414434552192687988e-01 3.133560121059417725e-01 -2.403864450752735138e-02
-9.147041290998458862e-02 -7.154973596334457397e-02 3.075703978538513184e-01 3.400863334536552429e-02 -4.222464933991432190e-02 -3.182974085211753845e-02 -1.468710750341415405e-01 -3.002553582191467285e-01 4.809242114424705505e-02 2.411869913339614868e-01 5.776420608162879944e-02 1.435896754264831543e-01 4.490250255912542343e-03 -7.686101645231246948e-02 3.799908757209777832e-01 -2.472433596849441528e-01 -3.204043209552764893e-02 1.592141985893249512e-01 -5.848991498351097107e-02 -1.230685934424400330e-01 -5.508148670196533203e-02 1.062395051121711731e-01 -5.177341029047966003e-02 9.898618794977664948e-03 -3.075725138187408447e-01 -1.328243762254714966e-01 -1.496147513389587402e-01 -1.967075169086456299e-01 3.264288306236267090e-01 1.020266767591238022e-02 3.663547635078430176e-01 6.410311907529830933e-02
-4.272644221782684326e-02 1.024604588747024536e-01 7.644344866275787354e-02 1.849449574947357178e-01 3.057165145874023438e-01 -3.975121676921844482e-02 -2.929314374923706055e-01 -4.720096290111541748e-02 3.025127947330474854e-01 -1.059042587876319885e-01 -5.114553868770599365e-02 -2.255258709192276001e-01 -1.350985166936879978e-05 4.577394574880599976e-02 2.607602477073669434e-01 2.911601960659027100e-01 -2.526897192001342773e-01 1.189254745841026306e-01 2.486783415079116821e-01 -2.169196307659149170e-01 -4.175525531172752380e-02 -5.339536443352699280e-02 5.798898264765739441e-02 3.085195124149322510e-01 2.443248592317104340e-02 -9.871914982795715332e-02 -1.081398054957389832e-01 -8.426256477832794189e-02 2.700535953044891357e-01 1.415081024169921875e-01 1.761495769023895264e-01 1.016101613640785217e-01
-3.181272745132446289e-01 -9.954703599214553833e-02 4.873415231704711914e-01 -1.468908879905939102e-02 -1.092762798070907593e-01 1.700140088796615601e-01 -1.671586036682128906e-01 -4.998603835701942444e-02 -2.035160176455974579e-02 -2.201317436993122101e-02 -2.253625094890594482e-01 8.664324134588241577e-02 6.087401881814002991e-02 2.708381786942481995e-02 4.448934793472290039e-01 -1.164249703288078308e-01 -5.528103187680244446e-02 -1.914581060409545898e-01 -1.835783123970031738e-01 -6.774347275495529175e-02 -6.406644731760025024e-02 1.308839917182922363e-01 1.980282813310623169e-01 2.391329258680343628e-01 3.357525914907455444e-02 1.930031366646289825e-02 -1.393047422170639038e-01 -1.361038684844970703e-01 1.392067521810531616e-01 -1.392707824707031250e-01 1.613586544990539551e-01 6.988874077796936035e-02
-8.872915990650653839e-03 5.935766547918319702e-02 -1.147937308996915817e-02 3.835922107100486755e-02 1.443612724542617798e-01 -1.202642321586608887e-01 -2.200732380151748657e-01 7.396627217531204224e-02 4.842441529035568237e-02 1.307613998651504517e-01 -1.428448557853698730e-01 9.326535463333129883e-02 -8.082728832960128784e-02 -2.000799030065536499e-01 3.376324474811553955e-01 -6.332349777221679688e-02 -4.654925782233476639e-03 1.489432156085968018e-01 1.263935267925262451e-01 1.349260956048965454e-01 -1.774758696556091309e-01 -1.691043749451637268e-02 -3.263382017612457275e-01 4.100217521190643311e-01 -1.783448010683059692e-01 2.434431314468383789e-01 -1.987134963274002075e-01 -3.603127598762512207e-01 -1.421961188316345215e-01 -4.531306773424148560e-02 -2.261445857584476471e-03 2.168518304824829102e-01
-1.959905475378036499e-01 -2.706787176430225372e-02 2.663877904415130615e-01 2.620923519134521484e-02 -6.904468685388565063e-02 2.099521607160568237e-01 -4.179557263851165771e-01 3.444416821002960205e-02 -6.957247853279113770e-02 1.651609838008880615e-01 -6.735981255769729614e-02 -3.600554540753364563e-02 -5.896027758717536926e-02 -6.259227637201547623e-03 1.042477041482925415e-01 2.349960505962371826e-01 1.811332441866397858e-02 -2.263602316379547119e-01 2.588901519775390625e-01 6.663625687360763550e-02 -9.072706103324890137e-02 -2.934323549270629883e-01 1.433920711278915405e-01 2.053055614233016968e-01 -1.058465763926506042e-01 1.926194280385971069e-01 -8.332984894514083862e-02 1.612475365400314331e-01 2.807159125804901123e-01 -4.230801388621330261e-02 2.181505262851715088e-01 2.596501111984252930e-01
1.667304039001464844e-01 -8.702213317155838013e-02 1.719380170106887817e-01 -2.431026250123977661e-01 6.439643912017345428e-03 -5.612807814031839371e-03 -2.072536796331405640e-01 -3.336768746376037598e-01 1.165121719241142273e-01 2.099807858467102051e-01 1.025745831429958344e-02 1.076617762446403503e-01 5.072254687547683716e-02 3.651574254035949707e-02 1.610699445009231567e-01 1.761225461959838867e-01 -1.681491881608963013e-01 -2.329248934984207153e-02 3.796016424894332886e-02 5.952506884932518005e-02 -1.901794224977493286e-01 -2.740691304206848145e-01 -2.122725099325180054e-01 3.791219294071197510e-01 -1.141946390271186829e-01 2.968882322311401367e-01 -1.868288666009902954e-01 2.028919160366058350e-01 -7.171554863452911377e-02 2.140157520771026611e-01 3.036969527602195740e-02 1.684329062700271606e-01
-6.757927685976028442e-02 -2.415827512741088867e-01 2.830238342285156250e-01 -5.263957008719444275e-02 1.796384155750274658e-01 6.943331658840179443e-02 -3.289996087551116943e-01 7.946658879518508911e-02 -1.216051727533340454e-01 -9.941663593053817749e-02 -3.685058951377868652e-01 -1.165889576077461243e-01 -1.354004293680191040e-01 1.187781840562820435e-01 5.129395723342895508e-01 -3.765003522858023643e-03 1.034766342490911484e-02 -5.479890480637550354e-02 -4.319263622164726257e-02 -9.983744472265243530e-02 -1.832548975944519043e-01 -1.456527858972549438e-01 1.505179703235626221e-01 2.119720280170440674e-01 6.338296085596084595e-02 1.672599650919437408e-02 -2.565182745456695557e-03 -9.819841943681240082e-03 2.363802045583724976e-01 -1.000697910785675049e-01 3.058353811502456665e-02 -1.561215966939926147e-01
-9.838849306106567383e-02 3.007432445883750916e-02 3.110915422439575195e-01 -7.481717318296432495e-02 6.479690223932266235e-02 2.170123904943466187e-01 -2.056186795234680176e-01 8.055984042584896088e-03 -2.449735254049301147e-01 1.786158829927444458e-01 -1.277949512004852295e-01 5.590463429689407349e-02 -1.892580538988113403e-01 1.723601967096328735e-01 2.791449725627899170e-01 -6.942287087440490723e-02 -6.379923783242702484e-03 4.952605441212654114e-02 -1.541792899370193481e-01 -1.021972522139549255e-01 2.017254531383514404e-01 -4.431610703468322754e-01 1.460115909576416016e-01 -8.912374824285507202e-02 -1.894138902425765991e-01 -8.074474334716796875e-02 -1.812416166067123413e-01 -6.174367666244506836e-02 -1.176962703466415405e-01 -2.868688851594924927e-02 2.010991275310516357e-01 3.106951713562011719e-01
-1.323168873786926270e-01 -1.939871907234191895e-01 2.869400084018707275e-01 -1.924981772899627686e-01 1.485001295804977417e-01 2.385315001010894775e-01 -4.032210409641265869e-01 -1.521671265363693237e-01 -6.402452290058135986e-02 -8.712419366929680109e-05 -1.457181870937347412e-01 1.792249083518981934e-01 1.169708296656608582e-01 1.594517938792705536e-02 2.379494756460189819e-01 -7.603300362825393677e-02 4.993219859898090363e-03 3.084850311279296875e-02 -2.875781953334808350e-01 -5.573431029915809631e-02 -1.072117313742637634e-01 2.927776239812374115e-02 -2.573767304420471191e-02 1.754246354103088379e-01 -1.552704423666000366e-01 -8.760875463485717773e-02 -3.048057258129119873e-01 -2.421991527080535889e-01 2.734971046447753906e-01 -5.488365516066551208e-02 1.874293833971023560e-01 1.104161050170660019e-02
6.060798466205596924e-02 9.938561171293258667e-02 2.872061729431152344e-01 2.664919756352901459e-02 9.776543825864791870e-02 4.542450979351997375e-02 -2.008594870567321777e-01 -7.771531585603952408e-03 -1.803332865238189697e-01 3.646939992904663086e-01 -1.570945978164672852e-02 2.348901890218257904e-02 -1.452402174472808838e-01 1.689594984054565430e-01 8.202254027128219604e-02 2.653829157352447510e-01 -9.969333559274673462e-02 -1.711826473474502563e-01 1.916583180427551270e-01 1.475659608840942383e-01 2.867528200149536133e-01 -1.521557867527008057e-01 5.423541180789470673e-03 3.400400876998901367e-01 7.253336254507303238e-03 2.595205791294574738e-02 -1.614555865526199341e-01 -1.071515381336212158e-01 2.928247675299644470e-02 -5.572761595249176025e-02 3.965615630149841309e-01 1.995528042316436768e-01
7.320689409971237183e-02 1.473886966705322266e-01 2.960537970066070557e-01 -1.030136495828628540e-01 8.479554951190948486e-02 8.353342115879058838e-02 -1.652498692274093628e-01 -1.656589470803737640e-02 -4.344817623496055603e-02 4.016591608524322510e-02 6.284766644239425659e-02 9.965924546122550964e-04 3.046265989542007446e-02 2.990871109068393707e-02 1.341305822134017944e-01 1.683131754398345947e-01 5.793327093124389648e-02 -1.322496235370635986e-01 3.334364593029022217e-01 5.947878584265708923e-02 -2.116688899695873260e-02 -6.487191468477249146e-02 5.630237981677055359e-03 1.524972170591354370e-01 -2.794443964958190918e-01 8.099544048309326172e-02 -3.360243141651153564e-01 6.115796789526939392e-02 -1.097670942544937134e-01 -8.329472690820693970e-02 4.549877047538757324e-01 4.318596422672271729e-01
-1.614309400320053101e-01 -1.354232579469680786e-01 2.886660397052764893e-01 -1.705134361982345581e-01 9.618529677391052246e-02 7.272668182849884033e-02 -2.860176935791969299e-02 1.137839779257774353e-01 1.282448135316371918e-02 -1.395660266280174255e-02 -3.474894762039184570e-01 3.188073039054870605e-01 -2.633319795131683350e-01 6.378085166215896606e-02 4.083915054798126221e-01 -1.721380352973937988e-01 -2.086145430803298950e-01 -1.907111108303070068e-01 -9.622264653444290161e-02 9.192115813493728638e-02 -1.461063474416732788e-01 4.062944278120994568e-02 -5.540035665035247803e-02 8.089309930801391602e-02 -1.922824382781982422e-01 -1.287367492914199829e-01 -2.884126603603363037e-01 2.191583253443241119e-02 1.372058093547821045e-01 1.681250333786010742e-02 -6.599066546186804771e-05 1.891908794641494751e-01
-4.169411025941371918e-03 -2.142626419663429260e-02 3.408682346343994141e-01 1.703071296215057373e-01 6.282297521829605103e-02 5.290007591247558594e-02 -1.277014464139938354e-01 -1.984395384788513184e-01 -3.457762002944946289e-01 1.610531210899353027e-01 1.264627575874328613e-01 2.373675405979156494e-01 1.523849815130233765e-01 -2.050661481916904449e-02 1.761059165000915527e-01 2.461632154881954193e-02 -8.916416019201278687e-02 4.563243687152862549e-02 1.261061578989028931e-01 -2.993765473365783691e-01 -7.907642424106597900e-02 1.677791923284530640e-01 -2.091052383184432983e-01 1.002188399434089661e-01 2.077385038137435913e-01 1.341615319252014160e-01 -4.523369073867797852e-01 -8.888462185859680176e-02 7.296159863471984863e-02 -1.730132997035980225e-01 5.611090734601020813e-02 -5.475318431854248047e-02
-4.202319681644439697e-02 -1.405323743820190430e-01 3.961234688758850098e-01 -6.921695545315742493e-03 -1.722708940505981445e-01 -8.413887023925781250e-02 -1.397297233343124390e-01 -9.005655348300933838e-02 -4.379424080252647400e-02 3.942503780126571655e-02 1.045397296547889709e-01 3.102082610130310059e-01 6.426768004894256592e-02 -1.288501918315887451e-01 1.897384077310562134e-01 1.173855438828468323e-01 -1.199005618691444397e-01 -2.706375718116760254e-01 2.635337114334106445e-01 1.037511527538299561e-01 -1.662947088479995728e-01 -3.196001946926116943e-01 -6.626722216606140137e-02 1.178506985306739807e-01 -1.095368117094039917e-01 8.710829913616180420e-02 -6.725717335939407349e-02 1.385366767644882202e-01 1.922828704118728638e-01 -1.874968707561492920e-01 3.672761321067810059e-01 9.876180440187454224e-02
1.134060323238372803e-01 -6.682137027382850647e-03 8.599454909563064575e-02 2.354466915130615234e-01 -6.330419331789016724e-02 -8.326520770788192749e-02 -1.418399363756179810e-01 7.615115493535995483e-02 2.177736908197402954e-01 7.646890729665756226e-02 7.231599837541580200e-02 -9.307559579610824585e-02 4.933517891913652420e-03 2.013214081525802612e-01 5.191885232925415039e-01 1.348640322685241699e-01 -1.429055780172348022e-01 8.618873357772827148e-02 1.962288767099380493e-01 -1.506610810756683350e-01 -3.372301459312438965e-01 7.281631231307983398e-02 -2.623387873172760010e-01 -3.526363521814346313e-02 1.412505358457565308e-01 2.655523717403411865e-01 -2.297032624483108521e-01 9.363386034965515137e-02 2.596342377364635468e-02 -7.233521318994462490e-04 2.206871211528778076e-01 1.114283949136734009e-01
-2.276812940835952759e-01 1.087946891784667969e-01 3.748331069946289062e-01 -8.944234997034072876e-02 -7.995302230119705200e-02 9.467181563377380371e-02 -5.507134273648262024e-02 -2.819857597351074219e-01 -3.988488763570785522e-02 -3.656398132443428040e-02 -1.587197929620742798e-01 -1.398315216647461057e-04 -2.598840594291687012e-01 -7.161089777946472168e-02 2.232100069522857666e-01 1.542091220617294312e-01 -7.908370345830917358e-02 -5.923538655042648315e-02 3.744930624961853027e-01 -2.489716513082385063e-03 -1.221564859151840210e-01 -8.128960430622100830e-02 -2.727204374969005585e-02 -1.309066265821456909e-01 -1.057436540722846985e-01 -2.351558953523635864e-02 8.855074644088745117e-03 1.559066623449325562e-01 4.913027212023735046e-02 -9.709661826491355896e-03 5.060800313949584961e-01 1.770886629819869995e-01
-8.805166184902191162e-02 -1.892673373222351074e-01 1.591575145721435547e-01 -4.496586695313453674e-02 -1.179762184619903564e-03 9.550821036100387573e-02 -1.629076898097991943e-02 2.033705264329910278e-01 1.300188899040222168e-01 -1.669103801250457764e-01 -2.043428421020507812e-01 4.309804737567901611e-01 -1.477848291397094727e-01 3.532393649220466614e-02 1.106324344873428345e-01 2.837110161781311035e-01 -3.053123056888580322e-01 -4.606650769710540771e-02 1.590317338705062866e-01 -2.510632276535034180e-01 -1.493645459413528442e-01 -6.729512661695480347e-02 7.190822064876556396e-02 3.168985992670059204e-02 -5.180029943585395813e-02 9.877223521471023560e-02 -7.566627115011215210e-02 -1.439390629529953003e-01 2.508719265460968018e-01 7.741631567478179932e-02 3.842922151088714600e-01 1.344294399023056030e-01
-1.726314239203929901e-02 -1.344141066074371338e-01 2.941288948059082031e-01 -1.745642572641372681e-01 6.461929529905319214e-02 -3.817620500922203064e-02 1.050623357295989990e-01 -1.755351275205612183e-01 3.071976900100708008e-01 -8.699621073901653290e-03 -1.618200242519378662e-01 -1.626487635076045990e-02 -7.598116993904113770e-03 9.270339459180831909e-02 4.154144525527954102e-01 -1.961356848478317261e-01 -6.204129755496978760e-02 7.920253276824951172e-02 1.047654822468757629e-01 2.220240384340286255e-01 2.276873029768466949e-02 1.240791846066713333e-02 -6.456515192985534668e-02 2.513528168201446533e-01 -1.650581210851669312e-01 8.906377851963043213e-02 -2.562479674816131592e-01 5.583791807293891907e-02 6.169415265321731567e-02 -2.978914678096771240e-01 3.562600910663604736e-01 1.214253008365631104e-01
-9.207255393266677856e-02 5.633711442351341248e-02 1.599327623844146729e-01 -1.655723452568054199e-01 1.136635318398475647e-01 2.605018019676208496e-01 -3.737822473049163818e-01 -5.155371036380529404e-04 -5.569111183285713196e-02 2.522927708923816681e-02 -1.172618865966796875e-01 3.579704463481903076e-02 2.299449294805526733e-01 -1.672714352607727051e-01 1.252750456333160400e-01 3.314130902290344238e-01 -1.422354727983474731e-01 -6.082344800233840942e-02 1.631451994180679321e-01 4.746810719370841980e-02 1.803390383720397949e-01 -2.442328929901123047e-01 -6.596241146326065063e-03 2.600182890892028809e-01 -7.251036167144775391e-02 1.534027010202407837e-01 2.089218469336628914e-03 -8.177097141742706299e-02 1.289209723472595215e-01 1.422905176877975464e-02 4.628087282180786133e-01 -1.029003337025642395e-01
7.335042953491210938e-02 1.803078055381774902e-01 3.165174722671508789e-01 1.367720663547515869e-01 -6.668033450841903687e-02 -6.302277557551860809e-03 -1.902723312377929688e-01 -1.409848332405090332e-01 -2.806579470634460449e-01 2.002798579633235931e-02 3.651687875390052795e-02 1.494335681200027466e-01 9.759531915187835693e-02 9.423696249723434448e-02 2.864707410335540771e-01 6.200093030929565430e-02 -5.298727750778198242e-02 -1.922474950551986694e-01 1.956581026315689087e-01 1.104434356093406677e-01 -1.281939595937728882e-01 -3.297306299209594727e-01 -1.855963170528411865e-01 3.429575860500335693e-01 -9.581816196441650391e-02 -9.576553106307983398e-02 -1.148789897561073303e-01 2.175501585006713867e-01 1.888641268014907837e-01 5.224736034870147705e-02 1.814707219600677490e-01 2.404719591140747070e-01
-1.015120893716812134e-01 -1.020018160343170166e-01 1.598405689001083374e-01 8.934424817562103271e-02 2.392629981040954590e-01 -4.791773110628128052e-02 -1.736482679843902588e-01 -2.642547488212585449e-01 -1.444728374481201172e-01 3.927826285362243652e-01 -2.397295832633972168e-01 1.692470163106918335e-01 1.987953856587409973e-02 4.502170532941818237e-02 2.271344959735870361e-01 1.794834733009338379e-01 -1.625029891729354858e-01 6.993225961923599243e-02 3.558422252535820007e-02 2.955813109874725342e-01 1.238208711147308350e-01 -2.065830975770950317e-01 -6.154605746269226074e-02 5.346919596195220947e-02 -3.262153565883636475e-01 -1.137418895959854126e-01 -3.527589142322540283e-02 2.029253914952278137e-02 1.060719341039657593e-01 6.185592710971832275e-02 2.764068543910980225e-01 2.041202783584594727e-01
-2.072456032037734985e-01 -3.937226161360740662e-02 3.514029383659362793e-01 -5.008867010474205017e-02 -3.899959102272987366e-02 -6.212807446718215942e-02 -3.301351666450500488e-01 -1.561592221260070801e-01 9.320874512195587158e-02 1.907920930534601212e-03 1.017044410109519958e-01 8.636651188135147095e-02 2.356920242309570312e-01 8.446724712848663330e-02 2.064364254474639893e-01 -1.592550277709960938e-01 -1.241681724786758423e-01 1.375601291656494141e-01 3.988731652498245239e-02 -4.093854427337646484e-01 -1.007729843258857727e-01 -6.659576296806335449e-02 -2.269163578748703003e-01 2.617811560630798340e-01 2.094835788011550903e-02 9.816764295101165771e-02 -2.993839979171752930e-01 -3.000136930495500565e-04 -7.687810063362121582e-02 1.837349832057952881e-01 -7.203690707683563232e-02 2.255858480930328369e-01
-1.484132260084152222e-01 1.875342428684234619e-02 1.834185123443603516e-01 -1.172781512141227722e-01 -4.972913116216659546e-02 1.473184209316968918e-02 -1.113217175006866455e-01 3.569736331701278687e-02 -4.133808612823486328e-02 1.931607127189636230e-01 -1.460162699222564697e-01 4.798137396574020386e-02 3.607199192047119141e-01 4.001831263303756714e-02 2.880373895168304443e-01 2.252554520964622498e-02 -9.410935640335083008e-02 1.835424154996871948e-01 1.576820760965347290e-01 -4.265368282794952393e-01 -1.937112659215927124e-01 -2.293693870306015015e-01 -3.350446224212646484e-01 1.638867557048797607e-01 -1.005714237689971924e-01 -1.275490503758192062e-02 -2.064809799194335938e-01 3.308163955807685852e-03 -1.071538403630256653e-01 8.000029623508453369e-02 -2.514471709728240967e-01 1.530098021030426025e-01
-6.350991129875183105e-02 -1.157644912600517273e-01 1.177778393030166626e-01 -1.052893996238708496e-01 -2.961082756519317627e-02 1.614865064620971680e-01 -1.659471839666366577e-01 -7.969366014003753662e-02 -1.234273836016654968e-01 -2.307958342134952545e-02 -2.082391530275344849e-01 2.377761900424957275e-01 1.628082245588302612e-01 5.516865104436874390e-02 4.736557304859161377e-01 -7.553189992904663086e-02 -3.847784548997879028e-02 -1.531190425157546997e-01 -1.817903369665145874e-01 -5.585862696170806885e-02 1.098684594035148621e-01 -1.356492191553115845e-01 -1.151097118854522705e-01 2.139163017272949219e-01 -1.918110810220241547e-02 -6.991863995790481567e-02 -3.637220263481140137e-01 -2.263054549694061279e-01 3.660371303558349609e-01 -5.106779187917709351e-02 1.344128549098968506e-01 -1.658066809177398682e-01
6.210738420486450195e-02 -6.822367757558822632e-02 3.450686931610107422e-01 -2.957823276519775391e-01 2.353806346654891968e-01 1.249195635318756104e-01 -2.425598213449120522e-03 8.930179476737976074e-02 2.226856537163257599e-02 2.242914885282516479e-01 -1.821856647729873657e-01 1.681748926639556885e-01 -1.322337388992309570e-01 1.326177865266799927e-01 1.548484265804290771e-01 1.726671457290649414e-01 -1.397050917148590088e-01 2.863887250423431396e-01 2.222788147628307343e-02 7.131703197956085205e-02 1.159853637218475342e-01 -1.861897259950637817e-01 -3.505748510360717773e-01 1.562703549861907959e-01 1.369823962450027466e-01 -2.321672625839710236e-02 8.866475522518157959e-02 -2.710000984370708466e-02 -2.323968335986137390e-02 -1.494520604610443115e-01 1.697424203157424927e-01 3.502152562141418457e-01
-2.247802913188934326e-02 -3.591592609882354736e-01 2.152779698371887207e-01 1.052748933434486389e-01 4.651379212737083435e-02 -1.953163556754589081e-02 3.374673053622245789e-02 1.795487105846405029e-01 -3.786190226674079895e-02 1.490083187818527222e-01 -5.613851547241210938e-02 1.551585048437118530e-01 7.688486576080322266e-02 -1.618086993694305420e-01 5.093022584915161133e-01 2.502001263201236725e-02 -1.530884504318237305e-01 5.515821650624275208e-02 3.862915933132171631e-01 1.569611430168151855e-01 5.437401682138442993e-02 2.990985661745071411e-02 -8.143018186092376709e-02 3.254579901695251465e-01 -5.815026536583900452e-02 -7.179650664329528809e-02 -2.340716496109962463e-02 5.479644984006881714e-02 -3.418330103158950806e-02 -7.408553361892700195e-02 2.752575278282165527e-01 -1.514184027910232544e-01
-2.455759644508361816e-01 2.968066632747650146e-01 1.530129760503768921e-01 7.525751739740371704e-02 1.229190602898597717e-01 5.473184213042259216e-02 -2.813294827938079834e-01 -2.373570809140801430e-03 -1.213546618819236755e-01 3.431760966777801514e-01 -2.177422344684600830e-01 -2.128615975379943848e-02 1.876635402441024780e-01 -8.515137434005737305e-02 1.851764619350433350e-01 1.844973266124725342e-01 -2.096940726041793823e-01 -1.013416796922683716e-01 2.641281485557556152e-01 -2.144725620746612549e-01 5.660722497850656509e-03 -2.421948313713073730e-01 -9.522727341391146183e-04 1.227802485227584839e-01 4.547054320573806763e-02 2.016967236995697021e-01 1.828907802700996399e-02 1.311644166707992554e-01 -6.776892580091953278e-03 6.807423382997512817e-02 3.536277413368225098e-01 1.774910278618335724e-02
7.205200940370559692e-02 5.719305202364921570e-02 2.219044268131256104e-01 -4.299529641866683960e-02 1.493051052093505859e-01 -1.597737520933151245e-01 -1.655729264020919800e-01 1.072543710470199585e-01 1.296880990266799927e-01 -1.073326766490936279e-01 -3.696953058242797852e-01 1.591522693634033203e-01 -1.032388731837272644e-01 2.078420668840408325e-01 2.124173492193222046e-01 7.953364402055740356e-02 -3.686772659420967102e-02 -2.760238759219646454e-02 1.081060171127319336e-01 -3.156600892543792725e-01 1.251547038555145264e-01 3.610172569751739502e-01 -2.847842499613761902e-02 2.147905528545379639e-01 -1.604760289192199707e-01 -8.855706080794334412e-03 -1.378657519817352295e-01 -4.157924652099609375e-01 2.116888947784900665e-02 -9.041327983140945435e-02 1.572427302598953247e-01 2.452210895717144012e-02
2.311851829290390015e-02 -2.388701587915420532e-01 1.530147045850753784e-01 6.756050884723663330e-02 1.161905452609062195e-01 1.251202523708343506e-01 -3.560838401317596436e-01 -2.074281126260757446e-02 -2.329076826572418213e-02 -5.475364997982978821e-02 -3.192292451858520508e-01 -6.520965695381164551e-02 -1.742761731147766113e-01 2.414801716804504395e-01 4.859265089035034180e-01 1.234574541449546814e-01 -1.244059652090072632e-01 -8.034361898899078369e-02 9.254568070173263550e-02 4.353747237473726273e-03 5.326074082404375076e-03 -5.485584959387779236e-02 3.405259549617767334e-01 1.203019917011260986e-01 -1.742810606956481934e-01 -4.700038954615592957e-02 -1.247153952717781067e-01 5.685151740908622742e-02 2.056930661201477051e-01 -1.997818648815155029e-01 7.479055225849151611e-02 7.160656154155731201e-02
2.401072531938552856e-01 1.421291381120681763e-01 1.666027009487152100e-01 -1.546452343463897705e-01 1.103038433939218521e-03 2.326134741306304932e-01 -3.074699044227600098e-01 9.306585788726806641e-02 -1.685071438550949097e-01 3.359226584434509277e-01 -3.898249864578247070e-01 1.221917122602462769e-01 -8.125676214694976807e-02 -8.437519520521163940e-02 1.752011775970458984e-01 -3.483421355485916138e-02 1.074331551790237427e-01 -4.810417443513870239e-02 4.288487881422042847e-02 -8.489423990249633789e-02 2.256594225764274597e-02 4.517378658056259155e-02 -1.354517787694931030e-01 3.249258697032928467e-01 -5.916715040802955627e-02 -1.897384226322174072e-02 -1.162208765745162964e-01 -2.161950059235095978e-02 1.326252818107604980e-01 9.864750504493713379e-02 3.937933146953582764e-01 9.898475557565689087e-02
-9.734568744897842407e-02 -1.218060478568077087e-01 3.381733000278472900e-01 -5.816090479493141174e-02 1.553605124354362488e-02 -2.867714166641235352e-01 -2.450014799833297729e-01 -1.822447590529918671e-02 -1.139076892286539078e-02 9.456243366003036499e-02 -1.031970679759979248e-01 7.851465791463851929e-02 3.713162839412689209e-01 1.969023197889328003e-01 1.901180595159530640e-01 -1.640438884496688843e-01 -8.260906673967838287e-03 1.864561885595321655e-01 1.188200116157531738e-01 -2.711534798145294189e-01 8.849480003118515015e-02 -1.482763439416885376e-01 -2.388627827167510986e-01 1.840534359216690063e-01 5.478244274854660034e-02 -5.256611481308937073e-02 -2.642386257648468018e-01 -9.015619009733200073e-02 -1.193110868334770203e-01 4.840119928121566772e-02 -8.039332181215286255e-02 3.154971897602081299e-01
-1.241428554058074951e-01 8.659520000219345093e-02 2.868609502911567688e-02 7.010525558143854141e-03 2.116411775350570679e-01 3.598800897598266602e-01 -1.083100214600563049e-01 1.160829588770866394e-01 1.834510117769241333e-01 8.044787496328353882e-02 -2.536920644342899323e-02 -1.041196957230567932e-01 -1.373298764228820801e-01 1.194758564233779907e-01 3.097157478332519531e-01 2.471272498369216919e-01 1.103425696492195129e-01 -9.216104634106159210e-03 8.240780234336853027e-02 -4.790775775909423828e-01 -1.295004636049270630e-01 -5.881246179342269897e-02 -3.509053289890289307e-01 8.139446377754211426e-02 -1.112349182367324829e-01 1.967728734016418457e-01 -1.645054519176483154e-01 -1.334309279918670654e-01 -1.063873618841171265e-01 -5.988264828920364380e-02 1.326025575399398804e-01 8.923801779747009277e-02
2.537715137004852295e-01 -1.883809715509414673e-01 4.880297183990478516e-01 -2.281212061643600464e-01 -7.360596209764480591e-02 -2.299801213666796684e-03 -1.195469424128532410e-01 2.792361564934253693e-02 1.854437030851840973e-02 7.418993115425109863e-02 -1.814839541912078857e-01 -6.486802548170089722e-02 -8.164424449205398560e-03 7.612164318561553955e-02 1.629133522510528564e-01 -1.472131460905075073e-01 1.850378513336181641e-02 5.250869318842887878e-02 -1.425498574972152710e-01 7.154514640569686890e-02 -3.731737136840820312e-01 2.393357604742050171e-01 -1.347994506359100342e-01 2.210095375776290894e-01 -1.338116377592086792e-01 1.319363713264465332e-01 -1.936187744140625000e-01 9.108583629131317139e-02 2.576784975826740265e-02 6.001894176006317139e-02 3.090797960758209229e-01 1.391066759824752808e-01
-1.184762641787528992e-01 4.264163672924041748e-01 3.035900294780731201e-01 -7.111748307943344116e-02 1.081308051943778992e-01 -1.719233542680740356e-01 -3.422682285308837891e-01 -1.063820160925388336e-02 -4.749001562595367432e-02 1.545035541057586670e-01 -1.041253581643104553e-01 -6.394747644662857056e-02 2.797251939773559570e-01 1.120660006999969482e-01 2.047582864761352539e-01 1.977612376213073730e-01 -1.554924994707107544e-01 -3.088557720184326172e-02 2.787412703037261963e-01 3.045164048671722412e-02 4.230219498276710510e-02 -1.072489842772483826e-01 9.442416578531265259e-02 1.718748658895492554e-01 -2.646791515871882439e-03 1.354280710220336914e-01 -1.209422945976257324e-01 1.523430347442626953e-01 1.449217796325683594e-01 -1.320883333683013916e-01 2.682264149188995361e-01 1.158270314335823059e-01
-2.324770241975784302e-01 5.428259819746017456e-02 4.283660054206848145e-01 -2.182437032461166382e-01 -1.755101978778839111e-01 -3.498688042163848877e-01 -1.714752912521362305e-01 -2.644453048706054688e-01 -2.256283164024353027e-02 2.796519398689270020e-01 -5.087513476610183716e-02 2.334553562104701996e-02 6.342877447605133057e-02 1.392890065908432007e-01 7.528597861528396606e-02 1.371990144252777100e-02 4.776622354984283447e-02 3.501975908875465393e-02 -6.585136055946350098e-02 -1.321174502372741699e-01 -2.504445984959602356e-02 -1.287113875150680542e-01 -9.754306077957153320e-02 3.110071122646331787e-01 -1.450587213039398193e-01 -8.184988796710968018e-02 -2.623949646949768066e-01 9.190113842487335205e-02 1.713984757661819458e-01 -6.525702774524688721e-02 -8.174244314432144165e-02 2.326265126466751099e-01
-1.764190047979354858e-01 -9.334579855203628540e-02 4.839268922805786133e-01 4.820894822478294373e-02 1.340797394514083862e-01 1.041011363267898560e-01 -5.476697906851768494e-02 2.549623139202594757e-02 -1.901847571134567261e-01 -4.737977311015129089e-02 -7.245685905218124390e-02 9.636475890874862671e-02 -3.348288238048553467e-01 2.115139216184616089e-01 2.843045592308044434e-01 -6.474091857671737671e-02 -2.667457563802599907e-03 -1.124178338795900345e-02 -2.827324569225311279e-01 -2.166051417589187622e-02 2.346445769071578979e-01 -1.453935801982879639e-01 -2.858168780803680420e-01 1.006037294864654541e-01 -1.303006112575531006e-01 1.279169619083404541e-01 -2.974944114685058594e-01 -4.827322810888290405e-02 -8.286225795745849609e-02 -2.474611811339855194e-02 9.949710220098495483e-02 -7.916457206010818481e-02
-6.759292632341384888e-02 1.847147792577743530e-01 2.026686966419219971e-01 1.294813770800828934e-02 -1.753126531839370728e-01 2.298957556486129761e-01 -3.988502025604248047e-01 -5.128704011440277100e-02 -1.575978547334671021e-01 1.754690557718276978e-01 -1.873324215412139893e-01 -1.286568343639373779e-01 2.604655027389526367e-01 -6.442655622959136963e-02 2.624236643314361572e-01 1.764563322067260742e-01 1.134180054068565369e-01 -4.906285926699638367e-02 2.198838591575622559e-01 -1.415264606475830078e-01 -1.053758785128593445e-01 -1.551434099674224854e-01 7.491258904337882996e-03 -5.358498543500900269e-02 -5.717182159423828125e-02 1.945622414350509644e-01 -1.318720728158950806e-01 2.812709212303161621e-01 2.118028700351715088e-01 -8.874740451574325562e-02 2.480525225400924683e-01 1.478460431098937988e-01
-3.280135989189147949e-02 1.670521795749664307e-01 3.275125622749328613e-01 9.745077788829803467e-02 9.877957403659820557e-02 6.702200043946504593e-03 -1.069914102554321289e-01 9.199379943311214447e-03 -2.002473473548889160e-01 3.417781889438629150e-01 -1.536922156810760498e-01 2.216142266988754272e-01 -1.130568459630012512e-01 8.276372402906417847e-02 3.822282701730728149e-02 2.705004513263702393e-01 -2.608225345611572266e-01 -1.642387062311172485e-01 2.720268815755844116e-02 -6.305901706218719482e-02 -1.879857182502746582e-01 -5.306404549628496170e-03 -2.458711415529251099e-01 3.675359785556793213e-01 -1.475087739527225494e-02 -1.933863908052444458e-01 -1.402878668159246445e-02 1.807910054922103882e-01 -1.351739019155502319e-01 7.018451392650604248e-02 2.346931397914886475e-01 1.720920503139495850e-01
1.629683375358581543e-01 3.402168303728103638e-02 2.457259446382522583e-01 -8.917261660099029541e-02 1.355951279401779175e-01 2.801302969455718994e-01 -2.837439775466918945e-01 1.090631261467933655e-01 -2.362364828586578369e-01 1.139572337269783020e-01 -3.139863908290863037e-01 2.756687104701995850e-01 -2.154712677001953125e-01 7.191186398267745972e-02 1.521428823471069336e-01 7.344315201044082642e-02 -1.603844463825225830e-01 -2.740432620048522949e-01 1.647851318120956421e-01 9.627213329076766968e-02 3.505424037575721741e-02 -9.131912142038345337e-02 -2.067471481859683990e-02 -1.609009318053722382e-02 -1.632676273584365845e-01 2.131340503692626953e-01 -1.372807472944259644e-01 2.960616257041692734e-03 2.260604314506053925e-02 -5.840623006224632263e-02 3.556532859802246094e-01 1.494084894657135010e-01
-1.579478830099105835e-01 -1.218671910464763641e-02 1.938335597515106201e-01 1.597875654697418213e-01 -1.647754386067390442e-02 -6.732549518346786499e-02 -5.224432796239852905e-02 2.153638377785682678e-02 -1.901840567588806152e-01 3.181186020374298096e-01 -1.278759688138961792e-01 2.190083265304565430e-01 -5.101318657398223877e-02 8.534953743219375610e-02 6.043126583099365234e-01 1.817467063665390015e-02 6.222724542021751404e-02 1.459160745143890381e-01 1.483179479837417603e-01 1.700607985258102417e-01 -1.566199213266372681e-02 -1.376405358314514160e-01 -1.876457333564758301e-01 6.666792929172515869e-02 9.870750457048416138e-02 -1.663385778665542603e-01 -8.640456944704055786e-02 -2.159484028816223145e-01 5.880815535783767700e-02 -3.052809536457061768e-01 5.906268209218978882e-02 -1.107776537537574768e-02
1.019798293709754944e-01 2.070475965738296509e-01 4.759870767593383789e-01 2.117389887571334839e-01 1.244084909558296204e-01 4.864073172211647034e-02 -8.217797428369522095e-02 -1.120656505227088928e-01 -1.946267634630203247e-01 1.048446521162986755e-01 -1.362077333033084869e-02 3.770544007420539856e-02 -4.772999882698059082e-02 -6.390859931707382202e-02 2.571367025375366211e-01 3.819618821144104004e-01 -1.612786054611206055e-01 -1.503810137510299683e-01 9.787186980247497559e-02 6.843755394220352173e-02 -1.062091290950775146e-01 -1.365251690149307251e-01 -1.373613178730010986e-01 2.669480443000793457e-01 -1.347752958536148071e-01 -2.282228022813796997e-01 -1.255791485309600830e-01 1.543662250041961670e-01 -1.131418570876121521e-01 6.676630675792694092e-02 2.346354871988296509e-01 -6.499694287776947021e-02
-4.603643342852592468e-02 -4.183895885944366455e-02 3.258919119834899902e-01 5.175171885639429092e-03 2.524691820144653320e-01 -2.195725031197071075e-02 1.897765845060348511e-01 -4.803874343633651733e-02 -1.487061083316802979e-01 1.004250347614288330e-01 -5.333807319402694702e-02 -2.031187117099761963e-01 5.309027619659900665e-03 -1.113669723272323608e-01 2.215948998928070068e-01 2.205723822116851807e-01 -1.207025200128555298e-01 -1.036509051918983459e-01 2.153204679489135742e-01 2.862254381179809570e-01 -5.530634149909019470e-02 -1.956257224082946777e-01 4.619004903361201286e-04 2.229215204715728760e-01 -7.325658947229385376e-02 1.679093344137072563e-03 -2.413198798894882202e-01 -1.619228273630142212e-01 1.517951935529708862e-01 -5.231340229511260986e-02 3.426957130432128906e-01 3.509965240955352783e-01
5.301427096128463745e-02 -6.516787223517894745e-03 3.226760923862457275e-01 3.377249836921691895e-02 2.164737321436405182e-02 7.164594531059265137e-02 -2.454729378223419189e-01 5.715817585587501526e-02 -1.718632578849792480e-01 2.974614873528480530e-02 2.063286006450653076e-01 3.818179666996002197e-02 -2.482452243566513062e-02 1.097230613231658936e-02 4.908653199672698975e-01 1.615166664123535156e-01 -1.496834158897399902e-01 -1.891454756259918213e-01 2.364815771579742432e-01 2.726518511772155762e-01 -1.995602063834667206e-02 -7.687930017709732056e-02 -2.291341274976730347e-01 1.928320229053497314e-01 5.391284078359603882e-02 -1.028882563114166260e-01 -1.296721547842025757e-01 1.424849331378936768e-01 1.079922020435333252e-01 1.215285509824752808e-01 3.305235505104064941e-01 9.904975444078445435e-02
9.287451952695846558e-02 9.546723216772079468e-02 2.794465720653533936e-01 -1.768334209918975830e-01 2.404034137725830078e-01 -1.061997786164283752e-01 -2.042504400014877319e-01 1.890399903059005737e-01 -3.989959359169006348e-01 3.748480929061770439e-03 -3.517470955848693848e-01 2.395198047161102295e-01 1.967626623809337616e-02 8.302925527095794678e-02 3.299970924854278564e-02 2.348734885454177856e-01 -5.353936553001403809e-02 2.972874231636524200e-02 1.082566902041435242e-01 -9.454201161861419678e-02 -2.291959375143051147e-01 -2.959679961204528809e-01 1.162438187748193741e-02 3.904036432504653931e-02 -6.849410384893417358e-02 -1.788463443517684937e-01 -4.438363388180732727e-02 -1.468703001737594604e-01 -9.854067862033843994e-02 -2.327893823385238647e-01 1.473894864320755005e-01 1.024310812354087830e-01
-5.962065607309341431e-02 4.371729865670204163e-02 2.769442796707153320e-01 -5.906412377953529358e-02 2.057819962501525879e-01 -1.124411001801490784e-01 -1.470233649015426636e-01 1.148524805903434753e-01 -3.388314247131347656e-01 -1.539947465062141418e-02 -2.715060114860534668e-01 1.352678984403610229e-01 -1.222034841775894165e-01 4.952828213572502136e-02 1.809966266155242920e-01 3.173228800296783447e-01 -1.097491905093193054e-01 1.577699482440948486e-01 7.802355289459228516e-02 -1.069776117801666260e-01 -1.391368955373764038e-01 -4.653732106089591980e-02 -6.572017818689346313e-02 7.844799757003784180e-02 -1.864017173647880554e-02 -1.854083836078643799e-01 1.139500178396701813e-02 -2.327376157045364380e-01 -2.266475111246109009e-01 -3.275718390941619873e-01 3.636398017406463623e-01 -1.616299152374267578e-02
1.829374581575393677e-01 -3.828980773687362671e-02 2.262310534715652466e-01 2.658854797482490540e-02 1.165456473827362061e-01 2.580009028315544128e-02 -1.811039745807647705e-01 -3.039227426052093506e-01 1.359399524517357349e-03 -1.912622749805450439e-01 6.737234536558389664e-03 -4.486419633030891418e-02 -6.735413521528244019e-02 -2.376547455787658691e-01 4.134630858898162842e-01 1.983763873577117920e-01 -9.104967862367630005e-02 -1.983345448970794678e-01 3.022028803825378418e-01 -4.487748071551322937e-02 -2.277821302413940430e-01 1.846457459032535553e-02 -8.255624771118164062e-02 4.033806324005126953e-01 -1.020359024405479431e-01 6.397473812103271484e-02 4.162063077092170715e-02 -1.081841513514518738e-01 -8.875767886638641357e-02 -1.925045438110828400e-02 1.216044500470161438e-01 2.238326221704483032e-01
-2.951169013977050781e-01 -2.469583451747894287e-01 3.181007504463195801e-01 -1.278659999370574951e-01 -3.093603812158107758e-02 -6.731022149324417114e-02 -2.232158929109573364e-01 1.486384123563766479e-01 -2.313780039548873901e-01 -9.085912257432937622e-02 -2.371060401201248169e-01 6.164962425827980042e-02 -2.629847526550292969e-01 -1.030198708176612854e-01 3.831096887588500977e-01 -4.934487864375114441e-02 -3.446509242057800293e-01 -1.736951470375061035e-01 -1.116586029529571533e-01 7.601165771484375000e-02 -3.885405510663986206e-02 -6.871949136257171631e-02 6.156021729111671448e-02 1.613685488700866699e-01 -1.783887892961502075e-01 5.440592020750045776e-02 -1.519585102796554565e-01 1.964549347758293152e-02 1.883891820907592773e-01 9.187702089548110962e-02 1.225717272609472275e-02 -2.402123063802719116e-02
6.889984756708145142e-02 -2.523893415927886963e-01 3.746766746044158936e-01 -2.132690548896789551e-01 -1.553604751825332642e-01 8.095574565231800079e-03 -2.851180136203765869e-01 1.456540077924728394e-02 -1.695442497730255127e-01 3.209413960576057434e-02 -3.477548956871032715e-01 9.885028004646301270e-02 -2.705581188201904297e-01 1.742267906665802002e-01 5.235034823417663574e-01 9.972137957811355591e-02 -1.189467236399650574e-01 -1.331719011068344116e-01 4.013288021087646484e-02 1.998317427933216095e-02 1.172620207071304321e-01 4.994022846221923828e-02 -2.076020836830139160e-02 1.278227269649505615e-01 -8.568166196346282959e-02 -1.435524690896272659e-02 -5.928800255060195923e-02 2.721122279763221741e-02 -8.891634643077850342e-02 -5.484982952475547791e-02 -4.298723861575126648e-02 2.167760208249092102e-02
-1.287038773298263550e-01 -1.985315605998039246e-02 3.733153343200683594e-01 3.656380623579025269e-02 2.807051241397857666e-01 1.366715729236602783e-01 -1.716135293245315552e-01 -2.276925444602966309e-01 -3.184503912925720215e-01 2.552155554294586182e-01 -2.182007431983947754e-01 2.019074112176895142e-01 5.579778924584388733e-02 1.997554115951061249e-02 2.388851493597030640e-01 1.318356394767761230e-01 -5.333903245627880096e-03 7.353670895099639893e-02 9.769774973392486572e-02 3.083012402057647705e-01 -7.484768331050872803e-02 8.013933897018432617e-03 -1.545689813792705536e-02 3.184843808412551880e-02 -9.097580611705780029e-02 1.569580733776092529e-01 -1.696366630494594574e-02 3.649165155366063118e-04 4.586488008499145508e-02 -3.324654698371887207e-02 3.804006874561309814e-01 1.806188672780990601e-01
3.192911297082901001e-02 -2.648241519927978516e-01 9.715111553668975830e-02 1.037249714136123657e-02 6.802016496658325195e-02 -5.853974819183349609e-02 -1.935050189495086670e-01 -3.462906926870346069e-03 -1.513493955135345459e-01 -1.558877900242805481e-02 -4.106861539185047150e-03 8.347212523221969604e-02 1.437427699565887451e-01 -2.563930749893188477e-01 5.955297350883483887e-01 1.962015926837921143e-01 -7.244446128606796265e-02 1.546824350953102112e-02 2.763500213623046875e-01 1.275638639926910400e-01 -7.290919870138168335e-02 -1.256259530782699585e-01 -8.914990723133087158e-02 2.605712115764617920e-01 -1.363306790590286255e-01 -1.659918278455734253e-01 -4.799184948205947876e-02 1.360653191804885864e-01 -1.684142500162124634e-01 -7.427612692117691040e-02 2.608765363693237305e-01 -1.197540294378995895e-02
-1.245580241084098816e-01 -6.590050458908081055e-02 1.765466481447219849e-02 -8.751823753118515015e-02 3.014926016330718994e-01 2.380901202559471130e-02 -3.234889209270477295e-01 2.828341126441955566e-01 1.038954332470893860e-01 1.244110092520713806e-01 -2.051128447055816650e-01 8.415988832712173462e-02 -3.294882774353027344e-01 -2.690128795802593231e-02 2.149510085582733154e-01 -4.112262651324272156e-02 -7.261853665113449097e-02 2.195035070180892944e-01 -1.181289032101631165e-01 1.835012249648571014e-02 -1.175240427255630493e-02 -6.253213435411453247e-02 -1.449889391660690308e-01 3.538322150707244873e-01 -2.679380774497985840e-01 -4.193939641118049622e-02 -3.133654594421386719e-01 1.257139593362808228e-01 -5.991666764020919800e-02 -1.127482876181602478e-01 2.027193754911422729e-01 -2.227205783128738403e-02
-1.030301451683044434e-01 4.193777590990066528e-02 3.089150786399841309e-01 2.517502382397651672e-02 -2.276513166725635529e-02 -1.390380561351776123e-01 -3.124881684780120850e-01 -2.461966685950756073e-02 -1.656562834978103638e-01 -4.773085191845893860e-02 9.521022439002990723e-02 2.644178569316864014e-01 2.556461989879608154e-01 -1.615525931119918823e-01 4.501399099826812744e-01 -3.324295952916145325e-02 -7.071321457624435425e-02 7.058346178382635117e-03 4.396764189004898071e-02 -3.330709785223007202e-02 -1.201628595590591431e-01 4.365632310509681702e-03 -4.165621474385261536e-03 2.995713055133819580e-01 -2.729891538619995117e-01 -8.270093798637390137e-02 -1.462022960186004639e-01 -2.547701597213745117e-01 2.171716839075088501e-01 -1.711055636405944824e-01 -1.137391179800033569e-01 1.541822869330644608e-02
-1.624816358089447021e-01 -4.281914532184600830e-01 2.357476055622100830e-01 1.003195419907569885e-01 7.768276333808898926e-02 2.149412184953689575e-01 -1.991698145866394043e-01 -1.041887551546096802e-01 -1.210460662841796875e-01 -1.361622661352157593e-01 -2.928429841995239258e-01 -1.136141363531351089e-02 -9.318001568317413330e-02 2.610142529010772705e-01 3.790836930274963379e-01 -5.507169291377067566e-02 -7.171223312616348267e-02 -5.026256665587425232e-02 1.282673478126525879e-01 -5.967493355274200439e-02 -2.557694911956787109e-01 -2.309782430529594421e-02 8.941693603992462158e-02 1.187346354126930237e-01 -1.625850796699523926e-02 1.058545783162117004e-01 7.443874143064022064e-03 1.015010774135589600e-01 1.601654440164566040e-01 -3.288853466510772705e-01 4.113280400633811951e-02 7.849033176898956299e-02
1.081640943884849548e-01 -4.458398371934890747e-02 1.964865773916244507e-01 1.555596441030502319e-01 1.276971399784088135e-01 1.191800981760025024e-01 -4.165520668029785156e-01 3.476301431655883789e-01 -1.714332844130694866e-03 -5.017553642392158508e-02 -1.861106008291244507e-01 2.282753586769104004e-01 -2.320834845304489136e-01 8.051230758428573608e-02 3.559340536594390869e-01 -1.615866571664810181e-01 -2.016385197639465332e-01 6.983248144388198853e-02 1.244271770119667053e-01 -1.626121997833251953e-01 -1.996439546346664429e-01 1.465980894863605499e-02 2.900797501206398010e-02 -6.695940345525741577e-02 -5.247019696980714798e-03 1.239178329706192017e-01 -1.744381338357925415e-01 -6.390064209699630737e-02 1.531493812799453735e-01 2.509042024612426758e-01 1.499899774789810181e-01 6.756955385208129883e-02
2.257098257541656494e-01 -1.752073615789413452e-01 2.152882516384124756e-01 -2.467654347419738770e-01 5.816022306680679321e-02 6.927064061164855957e-02 1.029299274086952209e-01 -1.203320994973182678e-01 -9.943847358226776123e-02 1.501491367816925049e-01 -2.594759464263916016e-01 1.821840852499008179e-01 -1.042254418134689331e-01 -1.575387120246887207e-01 1.566133201122283936e-01 2.550481818616390228e-02 -8.086801320314407349e-02 7.421637419611215591e-03 -1.412808336317539215e-02 8.173550665378570557e-02 -6.702285259962081909e-02 -7.865703850984573364e-02 -1.331730484962463379e-01 6.189638003706932068e-02 -4.476705566048622131e-02 1.429128646850585938e-01 -5.695770978927612305e-01 1.370875351130962372e-02 -6.409726291894912720e-02 -1.581557244062423706e-01 2.544818818569183350e-01 3.121080994606018066e-01
-1.578211039304733276e-01 -1.866939961910247803e-01 4.049869179725646973e-01 -2.920007146894931793e-02 4.608904942870140076e-02 -8.261630684137344360e-02 -1.404559165239334106e-01 1.019262000918388367e-01 -1.078045070171356201e-01 6.852585822343826294e-02 -3.390085101127624512e-01 2.260225266218185425e-01 -2.351903617382049561e-01 -4.846858978271484375e-02 4.638831317424774170e-01 -1.701923310756683350e-01 -2.218334227800369263e-01 -1.880645751953125000e-01 -1.572797447443008423e-01 6.790330260992050171e-02 1.281675398349761963e-01 -4.779674857854843140e-02 6.965219974517822266e-02 1.423251479864120483e-01 -1.215989440679550171e-01 -6.991360714891925454e-05 -2.130619287490844727e-01 1.502418052405118942e-02 3.018042258918285370e-02 6.470943987369537354e-02 1.604841500520706177e-01 5.613331869244575500e-02
3.484275937080383301e-01 -1.993604376912117004e-02 3.725136518478393555e-01 3.892074897885322571e-02 1.017782688140869141e-01 -9.529951959848403931e-02 -8.053858578205108643e-02 -5.235623940825462341e-02 4.519112780690193176e-02 -1.212755739688873291e-01 -1.596612930297851562e-01 -2.704553119838237762e-02 1.325778216123580933e-01 -1.663529425859451294e-01 4.429413080215454102e-01 1.089667156338691711e-01 7.339413464069366455e-02 -1.876837313175201416e-01 1.961577981710433960e-01 1.182418540120124817e-01 -1.509160250425338745e-01 -1.813098192214965820e-01 -3.661542013287544250e-02 1.163242533802986145e-01 4.546284675598144531e-02 1.284645497798919678e-01 -2.753055095672607422e-01 -1.606354266405105591e-01 -8.440444618463516235e-02 -3.489415943622589111e-01 1.704853586852550507e-02 -4.822696559131145477e-03
1.310850828886032104e-01 1.441287901252508163e-02 1.866856217384338379e-01 6.660088151693344116e-02 7.392798364162445068e-02 3.885262459516525269e-02 -3.334054350852966309e-01 1.096754223108291626e-01 -2.144485712051391602e-01 2.703029513359069824e-01 -1.353652924299240112e-01 -1.334990859031677246e-01 -1.949873194098472595e-02 1.532362550497055054e-01 1.840914189815521240e-01 3.029418289661407471e-01 -1.725549437105655670e-02 -2.820287458598613739e-02 5.233584642410278320e-01 -5.877495184540748596e-02 2.631951821967959404e-03 -6.746963411569595337e-02 3.175909444689750671e-02 2.585912048816680908e-01 4.332961142063140869e-02 2.710582613945007324e-01 4.855902120471000671e-02 1.614882797002792358e-01 2.350947615923359990e-04 -5.836650729179382324e-02 2.227973788976669312e-01 2.675439231097698212e-02
-3.223015926778316498e-03 -9.037938714027404785e-02 1.824208050966262817e-01 -2.518532872200012207e-01 1.328452825546264648e-01 -5.894306302070617676e-02 -1.723158508539199829e-01 -2.777287960052490234e-01 3.455911874771118164e-01 2.819154039025306702e-02 -1.142044737935066223e-01 2.810929715633392334e-02 3.029565326869487762e-02 -2.850741893053054810e-02 2.928445339202880859e-01 -6.556068360805511475e-02 -1.849801391363143921e-01 -1.571076959371566772e-01 2.988899946212768555e-01 -9.383533895015716553e-02 -4.673387855291366577e-02 2.383015304803848267e-02 -3.155440390110015869e-01 -2.659520134329795837e-02 -1.161512956023216248e-01 -6.878203246742486954e-03 -2.495434135198593140e-01 7.603199779987335205e-02 3.407832980155944824e-01 -2.128040641546249390e-01 1.077806353569030762e-01 -1.631660163402557373e-01
-3.425490856170654297e-01 -7.484088838100433350e-02 2.173894196748733521e-01 -7.717483490705490112e-02 1.234564706683158875e-01 1.507377624511718750e-01 -3.072450459003448486e-01 3.802361339330673218e-02 2.530349791049957275e-02 1.769644208252429962e-02 -1.874639540910720825e-01 1.935263723134994507e-01 1.582594066858291626e-01 -3.412026166915893555e-02 4.118199348449707031e-01 -4.848058894276618958e-02 5.740366131067276001e-02 -4.501312971115112305e-03 -2.034274041652679443e-01 -3.282492607831954956e-02 1.288716942071914673e-01 1.076415367424488068e-02 -2.536932379007339478e-02 3.182372748851776123e-01 -1.518478393554687500e-01 -7.221940159797668457e-02 -3.498422205448150635e-01 -1.695305705070495605e-01 2.137109041213989258e-01 -8.881341665983200073e-02 1.161782070994377136e-01 8.632715791463851929e-02
5.809306725859642029e-02 -1.218312457203865051e-01 3.818764686584472656e-01 1.780822426080703735e-01 -2.200220711529254913e-02 8.530411869287490845e-02 -1.860435456037521362e-01 9.838295169174671173e-03 1.279745548963546753e-01 -3.833856806159019470e-02 -1.447382569313049316e-01 1.046768799424171448e-01 -4.824280738830566406e-02 1.617622673511505127e-01 4.685130119323730469e-01 -2.176696062088012695e-01 -2.966861426830291748e-01 -1.494207531213760376e-01 1.561186462640762329e-01 -8.095049858093261719e-02 2.017034143209457397e-01 -2.348933927714824677e-02 2.142564356327056885e-01 8.110214769840240479e-02 1.487970501184463501e-01 1.116992682218551636e-01 -1.765735149383544922e-01 1.093662604689598083e-01 1.077320426702499390e-01 2.448785752058029175e-01 1.539119184017181396e-01 -9.287268668413162231e-02
1.821798384189605713e-01 5.119608715176582336e-02 3.475132286548614502e-01 -3.161653131246566772e-02 7.154905796051025391e-02 -1.584119647741317749e-01 6.612232327461242676e-02 -1.465768553316593170e-02 3.305966854095458984e-01 1.505560874938964844e-01 -6.735308468341827393e-02 -5.750444531440734863e-02 1.209139004349708557e-01 1.151080727577209473e-01 3.757021725177764893e-01 -2.319639325141906738e-01 1.406856626272201538e-02 7.925815880298614502e-02 1.035912632942199707e-01 3.086327202618122101e-02 -1.544139999896287918e-02 1.065660938620567322e-01 4.470240324735641479e-02 1.982592344284057617e-01 -2.677857577800750732e-01 7.277905009686946869e-03 -4.170354604721069336e-01 -7.772645354270935059e-02 -7.842872291803359985e-03 -1.708955317735671997e-01 2.380478382110595703e-01 1.904488354921340942e-01
5.594328790903091431e-02 3.513625562191009521e-01 2.530708014965057373e-01 -3.905144333839416504e-02 7.323819398880004883e-02 1.280112564563751221e-01 -2.149039506912231445e-01 1.859648227691650391e-01 -1.727677881717681885e-01 2.230444550514221191e-01 -1.542240828275680542e-01 -2.308043241500854492e-01 3.093240559101104736e-01 -1.179597228765487671e-01 1.903289258480072021e-01 1.903828233480453491e-01 1.752015762031078339e-02 -1.468229591846466064e-01 1.853860914707183838e-01 -1.055600494146347046e-01 5.600417032837867737e-02 -2.387784868478775024e-01 -1.237720698118209839e-01 2.471028268337249756e-01 -2.212007343769073486e-02 9.941315650939941406e-02 -1.135636121034622192e-01 -1.097361370921134949e-02 1.671677827835083008e-01 1.089096888899803162e-01 3.101091980934143066e-01 -5.778047442436218262e-02
-2.333907335996627808e-01 -1.290175169706344604e-01 1.813357621431350708e-01 9.548512101173400879e-02 1.861249282956123352e-02 1.029273793101310730e-01 -2.622229605913162231e-02 -3.530226051807403564e-01 -8.132194727659225464e-02 4.281852766871452332e-02 -2.631352245807647705e-01 8.585480600595474243e-02 -2.352364212274551392e-01 -1.266043335199356079e-01 2.776525020599365234e-01 2.086720019578933716e-01 -2.777080833911895752e-01 2.937400154769420624e-02 4.015073180198669434e-01 7.015736773610115051e-03 -1.491605639457702637e-01 9.477880597114562988e-02 -1.562793403863906860e-01 -1.006194353103637695e-01 -5.427804589271545410e-02 9.612112492322921753e-02 9.173807501792907715e-02 -2.965038828551769257e-02 -5.366226658225059509e-02 -2.146406322717666626e-01 2.769152224063873291e-01 1.464186310768127441e-01
-1.130525618791580200e-01 9.779652208089828491e-02 2.270301580429077148e-01 1.295674890279769897e-01 -5.529680103063583374e-02 1.164307370781898499e-01 -6.009367108345031738e-02 -8.750910311937332153e-02 -2.217586785554885864e-01 1.432516425848007202e-01 -3.078977391123771667e-02 8.410920947790145874e-02 2.310184575617313385e-02 -3.092087991535663605e-02 4.642587155103683472e-02 -7.326072454452514648e-02 -3.254461884498596191e-01 3.376016318798065186e-01 1.996797472238540649e-01 -9.282402694225311279e-02 -1.162013933062553406e-01 2.202167510986328125e-01 -2.030303776264190674e-01 2.382080852985382080e-01 2.169820107519626617e-02 2.316322177648544312e-02 -5.478893518447875977e-01 -7.628920674324035645e-02 8.947315067052841187e-02 -1.037976518273353577e-01 1.518326699733734131e-01 -1.323834657669067383e-01
-4.643231332302093506e-01 -7.326302677392959595e-02 2.618299424648284912e-01 5.364999175071716309e-02 -5.730715394020080566e-02 -1.069593057036399841e-02 -2.580240666866302490e-01 -6.917297840118408203e-02 -7.624782621860504150e-02 1.158795282244682312e-01 -4.020982980728149414e-02 -2.583915591239929199e-01 3.088256120681762695e-01 6.077485531568527222e-02 2.616580724716186523e-01 7.224325835704803467e-02 -7.483774423599243164e-02 1.715900935232639313e-02 -3.470892086625099182e-03 -2.112870514392852783e-01 -7.081907987594604492e-02 -6.010589376091957092e-02 -2.754330933094024658e-01 1.499866843223571777e-01 -6.391671299934387207e-02 1.182983908802270889e-02 -2.048920094966888428e-01 -7.617522962391376495e-03 -1.818423867225646973e-01 -1.548393368721008301e-01 -1.505018323659896851e-01 2.982856631278991699e-01
-1.585026383399963379e-01 -1.482904404401779175e-01 4.319826066493988037e-01 9.169407933950424194e-02 1.137713864445686340e-01 -2.381770499050617218e-02 5.090557038784027100e-02 -6.869563460350036621e-02 1.296881884336471558e-01 5.081569775938987732e-02 -1.781318485736846924e-01 2.583724856376647949e-01 -1.160617079585790634e-02 -1.700018942356109619e-01 2.838562130928039551e-01 -1.140064187347888947e-02 7.687773555517196655e-02 -2.063978649675846100e-02 -9.126031398773193359e-02 -1.478747725486755371e-01 7.461258769035339355e-02 -2.005608752369880676e-02 1.589228510856628418e-01 2.726951241493225098e-01 -1.579870283603668213e-01 1.611667573451995850e-01 -3.109144568443298340e-01 -3.497366607189178467e-01 2.374800145626068115e-01 -1.033724099397659302e-01 -4.062072839587926865e-03 1.740199476480484009e-01
-1.504632383584976196e-01 3.154779551550745964e-03 2.480100840330123901e-01 -9.061645716428756714e-03 1.017322987318038940e-01 1.635193242691457272e-03 -6.470600608736276627e-03 -4.568448960781097412e-01 -2.131236493587493896e-01 1.701547764241695404e-02 -3.701984584331512451e-01 1.238305345177650452e-01 -1.711451709270477295e-01 -1.104973480105400085e-01 7.666430622339248657e-02 2.338156402111053467e-01 -7.583542168140411377e-02 -1.717343367636203766e-02 3.810518085956573486e-01 -2.930208109319210052e-02 2.173025161027908325e-02 -2.475775778293609619e-03 -5.353080108761787415e-02 1.046896725893020630e-01 5.514772608876228333e-02 -2.288633771240711212e-02 -5.517652258276939392e-02 5.938543751835823059e-02 1.552021317183971405e-02 -1.397361606359481812e-01 4.425348341464996338e-01 6.610381603240966797e-02
6.726681441068649292e-02 -3.365028500556945801e-01 1.420109868049621582e-01 -4.286549240350723267e-02 -8.530115336179733276e-02 3.397079110145568848e-01 -1.280129849910736084e-01 4.963300749659538269e-02 8.606891334056854248e-02 3.031041622161865234e-01 -1.258684545755386353e-01 -8.828953653573989868e-02 -1.792647391557693481e-01 2.663219869136810303e-01 1.316866427659988403e-01 -1.078349053859710693e-01 -1.898129582405090332e-01 -1.300151348114013672e-01 3.088966906070709229e-01 -2.825812399387359619e-01 -1.708521842956542969e-01 -8.592157065868377686e-02 -4.002371802926063538e-02 7.932430505752563477e-02 -9.737809747457504272e-02 9.851355105638504028e-02 -3.295994699001312256e-01 -7.095380127429962158e-02 4.819543287158012390e-02 1.599019765853881836e-01 1.737468838691711426e-01 -1.226667780429124832e-02
-7.304916530847549438e-02 -7.497571408748626709e-02 2.917593717575073242e-01 6.700121611356735229e-02 -6.644362211227416992e-02 -7.158181816339492798e-02 -1.991973370313644409e-01 7.251599431037902832e-02 1.266670878976583481e-02 1.148294582962989807e-01 -1.722695827484130859e-01 -7.569230347871780396e-02 2.188105136156082153e-01 -1.796576678752899170e-01 2.803747355937957764e-01 1.652864366769790649e-01 1.102720722556114197e-01 1.054262816905975342e-01 2.001240253448486328e-01 1.564760208129882812e-01 7.149112224578857422e-02 1.336393207311630249e-01 -5.724585801362991333e-02 3.052439689636230469e-01 -2.991221249103546143e-01 -2.065960764884948730e-01 -1.398115456104278564e-01 7.617180794477462769e-02 -1.916003823280334473e-01 -1.418476700782775879e-01 2.620795071125030518e-01 3.462125062942504883e-01
1.389395631849765778e-02 -7.331693917512893677e-02 2.743479311466217041e-01 9.663660824298858643e-02 5.345581471920013428e-02 2.242592573165893555e-01 -2.823722660541534424e-01 -1.216965019702911377e-01 -1.778410822153091431e-01 2.179551720619201660e-01 -1.165020465850830078e-01 2.071211338043212891e-01 7.992903701961040497e-03 -1.476997882127761841e-01 3.004757761955261230e-01 -4.696744680404663086e-02 -8.906085789203643799e-02 -1.763776093721389771e-01 1.186894066631793976e-02 -3.937437012791633606e-02 -5.613127723336219788e-02 1.630225926637649536e-01 2.438258752226829529e-02 2.370585650205612183e-01 -1.255796849727630615e-01 -1.634543985128402710e-01 -2.510048747062683105e-01 -4.418835043907165527e-01 1.961543560028076172e-01 -1.062625348567962646e-01 -1.096129789948463440e-01 1.495725661516189575e-01
-8.305822312831878662e-02 -1.101146563887596130e-01 2.845757007598876953e-01 -6.260313093662261963e-02 4.063899070024490356e-02 -2.005791515111923218e-01 -4.067913889884948730e-01 -8.313403278589248657e-02 -1.150513365864753723e-01 1.652512103319168091e-01 3.788472712039947510e-02 -5.204820074141025543e-03 2.558149099349975586e-01 4.974820092320442200e-02 1.370874643325805664e-01 -1.155759021639823914e-01 -2.472275048494338989e-01 1.855155266821384430e-02 3.624423965811729431e-02 -3.385779261589050293e-01 -1.154569461941719055e-01 -8.920166641473770142e-02 -3.831242322921752930e-01 2.094034552574157715e-01 -1.731294766068458557e-02 1.674181967973709106e-02 -1.591950505971908569e-01 -6.736623495817184448e-02 -2.615158446133136749e-02 4.450424015522003174e-02 -2.431921958923339844e-01 2.410845458507537842e-01
9.389652870595455170e-03 1.678378283977508545e-01 3.630068600177764893e-01 1.509057432413101196e-01 2.034240961074829102e-01 8.753990754485130310e-03 -6.929608434438705444e-02 1.739599108695983887e-01 5.288722738623619080e-02 -5.569001194089651108e-03 -2.342870831489562988e-01 -1.421020179986953735e-01 -1.649602651596069336e-01 -1.461256742477416992e-01 1.292099356651306152e-01 3.153052926063537598e-01 -1.873466819524765015e-01 1.857501715421676636e-01 5.412699654698371887e-02 -3.105030059814453125e-01 -1.219304502010345459e-01 -3.226628154516220093e-02 -6.536246091127395630e-02 1.571012586355209351e-01 2.406663745641708374e-01 1.843001246452331543e-01 -1.559212803840637207e-01 -7.553571462631225586e-02 2.288751602172851562e-01 2.791075110435485840e-01 1.757758259773254395e-01 3.455688059329986572e-02
-7.374949008226394653e-02 2.204435169696807861e-01 3.960223197937011719e-01 -2.070419788360595703e-01 1.889183223247528076e-01 -7.673241943120956421e-02 -7.319341599941253662e-02 1.886182725429534912e-01 -3.418229818344116211e-01 -1.784035116434097290e-01 -2.550279200077056885e-01 7.481385022401809692e-02 -2.742676995694637299e-02 1.259522885084152222e-01 1.426302641630172729e-01 1.866256296634674072e-01 1.497941324487328529e-03 8.332979679107666016e-02 3.407781943678855896e-02 2.051267027854919434e-02 -1.544051766395568848e-01 -1.155435442924499512e-01 -1.566650122404098511e-01 1.119602173566818237e-01 -1.633818000555038452e-01 9.003215469419956207e-03 -9.694391861557960510e-03 -1.967852562665939331e-01 -2.263543903827667236e-01 -1.704814285039901733e-01 3.730576038360595703e-01 6.923633068799972534e-02
2.528804913163185120e-02 -5.594411119818687439e-02 2.601437568664550781e-01 2.742187492549419403e-02 -1.229737848043441772e-01 -7.455549389123916626e-02 -1.563265025615692139e-01 -3.160991370677947998e-01 -2.744443118572235107e-01 3.712513297796249390e-02 -1.590472906827926636e-01 1.791403740644454956e-01 -6.369431316852569580e-02 8.717062324285507202e-02 2.014316171407699585e-01 1.195996254682540894e-01 -1.963293179869651794e-02 -5.392094328999519348e-02 4.617674052715301514e-01 6.352473795413970947e-02 6.827442348003387451e-02 -1.993346363306045532e-01 -9.061308205127716064e-02 2.098964899778366089e-01 1.165634095668792725e-01 8.095373213291168213e-02 1.199156418442726135e-01 -1.219905167818069458e-01 1.848666667938232422e-01 -2.278663031756877899e-02 4.252287447452545166e-01 -3.141465364024043083e-03
-1.038344353437423706e-01 -1.129830107092857361e-01 1.139953434467315674e-01 1.305921375751495361e-01 7.225102186203002930e-02 9.520474076271057129e-02 -4.366697669029235840e-01 2.156390994787216187e-02 1.276202797889709473e-01 -2.412447519600391388e-02 3.458436951041221619e-02 -8.886673487722873688e-03 -3.422328531742095947e-01 -1.930710114538669586e-02 2.611553668975830078e-01 1.320278197526931763e-01 -2.646728754043579102e-01 -4.830123856663703918e-02 1.118185594677925110e-01 -1.465009003877639771e-01 2.240312695503234863e-01 -1.209441050887107849e-01 -3.652736777439713478e-04 8.169503509998321533e-02 1.361267864704132080e-01 6.917353719472885132e-02 -2.303882390260696411e-01 -2.891132831573486328e-01 -1.186613515019416809e-01 -1.221276372671127319e-01 3.674629330635070801e-01 -1.336152106523513794e-01
-2.477600239217281342e-02 5.664385482668876648e-02 1.051191911101341248e-01 2.447174116969108582e-02 3.644797950983047485e-02 -7.194910943508148193e-02 -2.251481264829635620e-01 -1.580913513898849487e-01 -4.091168940067291260e-02 3.259301558136940002e-02 -1.893594861030578613e-01 1.933775693178176880e-01 1.412306874990463257e-01 -2.032587230205535889e-01 3.941184580326080322e-01 3.917261958122253418e-02 -1.373837739229202271e-01 -1.072911429218947887e-03 3.894764184951782227e-01 -8.523558080196380615e-02 -2.242240756750106812e-01 8.883862197399139404e-02 5.392456799745559692e-02 2.864597439765930176e-01 -1.734016090631484985e-01 -2.000636458396911621e-01 -3.032542951405048370e-02 2.484206557273864746e-01 -2.653213441371917725e-01 -1.407270580530166626e-01 2.357508093118667603e-01 9.356725215911865234e-02
-9.313033521175384521e-02 -1.547099500894546509e-01 2.877632081508636475e-01 -5.290991440415382385e-02 8.877630531787872314e-02 3.086544871330261230e-01 -1.311699301004409790e-01 -1.779271811246871948e-01 -1.208383366465568542e-01 4.182961210608482361e-02 -3.220621943473815918e-01 1.365705728530883789e-01 -2.165719568729400635e-01 -1.654804684221744537e-02 9.167924523353576660e-02 6.352283060550689697e-02 -2.014578133821487427e-01 -1.813882589340209961e-01 4.028570353984832764e-01 1.324410140514373779e-01 -6.170528382062911987e-02 -9.520243853330612183e-02 -9.569041430950164795e-02 1.128941178321838379e-01 -5.563466995954513550e-02 2.704932913184165955e-02 1.235074102878570557e-01 -9.140601754188537598e-02 1.239385753870010376e-01 1.081335172057151794e-01 4.282567799091339111e-01 7.375413179397583008e-02
1.558557152748107910e-01 1.045875437557697296e-02 2.956297099590301514e-01 1.973752118647098541e-02 -1.000292822718620300e-01 -6.751882284879684448e-02 -1.210039332509040833e-01 -2.157614976167678833e-01 -1.510727498680353165e-02 9.286725521087646484e-02 -2.042912393808364868e-01 1.455151736736297607e-01 -4.634825512766838074e-03 -4.037361592054367065e-02 2.297075986862182617e-01 -1.511331647634506226e-01 -1.893291473388671875e-01 2.617339417338371277e-02 1.056936830282211304e-01 -1.176458597183227539e-01 -1.420333981513977051e-01 -2.728881537914276123e-01 -1.793268471956253052e-01 3.288693726062774658e-01 -2.596909999847412109e-01 2.892128229141235352e-01 -1.471155434846878052e-01 -1.895772814750671387e-01 -2.520070672035217285e-01 -2.373587936162948608e-01 -1.675145179033279419e-01 9.981223940849304199e-02
8.027061074972152710e-02 1.295772492885589600e-01 2.827970385551452637e-01 -1.888491958379745483e-02 1.761875115334987640e-02 -1.033533290028572083e-01 -5.400365684181451797e-03 -9.620699286460876465e-02 -1.906666457653045654e-01 6.949126720428466797e-02 -1.706820279359817505e-01 -1.293181162327528000e-02 2.319721132516860962e-02 8.131461590528488159e-02 1.892729401588439941e-01 1.657060086727142334e-01 1.581839770078659058e-01 -3.869670033454895020e-01 3.825475573539733887e-01 9.646119177341461182e-02 -3.170738369226455688e-02 -8.319786936044692993e-02 -1.318406015634536743e-01 7.259500026702880859e-02 -1.915415078401565552e-01 2.183084934949874878e-01 -1.841785758733749390e-01 -4.927371442317962646e-02 1.005071774125099182e-01 -1.432791054248809814e-01 2.617125511169433594e-01 3.929761946201324463e-01
3.776520788669586182e-01 -1.178209568024612963e-04 2.820546329021453857e-01 -8.430452644824981689e-02 1.228395104408264160e-01 -1.170143410563468933e-01 -1.095917671918869019e-01 -3.357332572340965271e-02 -1.410482078790664673e-01 5.817852169275283813e-02 -2.785763442516326904e-01 2.162681519985198975e-01 -2.986361682415008545e-01 1.293790936470031738e-01 2.917159497737884521e-01 5.369363352656364441e-02 -2.203806787729263306e-01 2.547239959239959717e-01 9.932646900415420532e-02 -2.412362545728683472e-01 7.405874133110046387e-02 -1.598436385393142700e-01 -1.353354454040527344e-01 -1.612554341554641724e-01 4.868423938751220703e-02 1.472892239689826965e-02 1.049951370805501938e-02 -8.904656767845153809e-02 4.539427533745765686e-02 -1.936852037906646729e-01 1.549648195505142212e-01 2.369723320007324219e-01
-7.161673158407211304e-02 8.332821726799011230e-02 3.199428617954254150e-01 -1.713829636573791504e-01 2.006344944238662720e-01 -1.015987098217010498e-01 -2.664133310317993164e-01 1.435948312282562256e-01 -2.961776554584503174e-01 -7.620266824960708618e-02 -3.132605254650115967e-01 1.779815256595611572e-01 -3.081083111464977264e-02 9.353414922952651978e-02 1.690660417079925537e-01 3.083056509494781494e-01 -2.625858783721923828e-01 1.676914244890213013e-01 8.748180232942104340e-03 8.324553072452545166e-02 -2.182714194059371948e-01 -2.367408275604248047e-01 -1.434622108936309814e-01 5.104944482445716858e-02 -1.685545444488525391e-01 -7.682853937149047852e-02 -2.467086911201477051e-02 -7.414314895868301392e-02 -1.615102291107177734e-01 -1.791258454322814941e-01 1.659537106752395630e-01 -1.622347906231880188e-02
1.729825586080551147e-01 5.527689680457115173e-02 2.344416379928588867e-01 2.061911858618259430e-02 -8.991282433271408081e-02 -4.526456817984580994e-02 -1.334042847156524658e-01 -2.110971361398696899e-01 9.343315660953521729e-02 -2.919618189334869385e-01 -1.538165807723999023e-01 2.124106287956237793e-01 -9.346980601549148560e-02 -7.775602489709854126e-02 4.613667726516723633e-01 1.790498942136764526e-01 -8.505801856517791748e-02 -3.084437176585197449e-02 1.511003524065017700e-01 -4.180899634957313538e-02 8.038677275180816650e-02 1.208642497658729553e-02 -3.375733494758605957e-01 1.255723536014556885e-01 -1.174817383289337158e-01 2.252322286367416382e-01 3.997151181101799011e-02 -9.087026864290237427e-02 -1.398083269596099854e-01 -1.795450747013092041e-01 2.125532329082489014e-01 2.761257290840148926e-01
2.180677801370620728e-01 -9.728734195232391357e-02 3.101977705955505371e-01 -1.356866508722305298e-01 6.982366740703582764e-02 6.910244375467300415e-02 2.886636182665824890e-02 -1.381881684064865112e-01 4.844279214739799500e-02 -9.081573225557804108e-03 -3.543774485588073730e-01 1.754339039325714111e-02 9.043163806200027466e-02 -7.999219745397567749e-02 2.274490445852279663e-01 6.353531777858734131e-02 -4.039297625422477722e-02 -6.366523355245590210e-02 -1.499550044536590576e-01 1.512261778116226196e-01 -1.432741880416870117e-01 2.164756804704666138e-01 -3.016389906406402588e-01 1.457841694355010986e-01 -4.869062453508377075e-02 1.378530561923980713e-01 -4.555911719799041748e-01 -3.202104568481445312e-02 -5.923551321029663086e-02 -5.916019901633262634e-02 3.634161055088043213e-01 1.973615400493144989e-02
-4.979962855577468872e-02 6.549315154552459717e-02 2.055329084396362305e-01 -7.380075007677078247e-02 -6.879416108131408691e-02 9.277321398258209229e-02 -9.583592414855957031e-03 -4.203572869300842285e-01 5.703237652778625488e-02 9.208984673023223877e-02 -2.231357842683792114e-01 9.577960520982742310e-02 -4.775476828217506409e-02 -1.981166750192642212e-01 3.323058784008026123e-01 -1.060256138443946838e-01 -1.002533510327339172e-01 -2.636036574840545654e-01 9.208118170499801636e-02 7.875262945890426636e-02 -1.400932967662811279e-01 -9.741532057523727417e-02 -3.404099643230438232e-01 9.857635945081710815e-02 -9.845807217061519623e-03 1.873125880956649780e-01 -2.338968068361282349e-01 -2.432125806808471680e-02 -2.853164970874786377e-01 7.559953629970550537e-02 1.520788818597793579e-01 2.680505514144897461e-01
-1.269489899277687073e-02 4.933677241206169128e-02 4.147135317325592041e-01 3.198602423071861267e-02 -4.578559845685958862e-02 -4.522754251956939697e-02 -1.601393967866897583e-01 1.754187643527984619e-01 1.257311105728149414e-01 2.958817481994628906e-01 8.504586666822433472e-02 -2.531028091907501221e-01 -2.292061597108840942e-01 -1.265359371900558472e-01 6.491567473858594894e-03 1.731834709644317627e-01 1.767581850290298462e-01 -1.118753701448440552e-01 2.814914882183074951e-01 -8.097865432500839233e-02 -3.767710551619529724e-02 -4.453897848725318909e-02 -3.057045638561248779e-01 2.005189806222915649e-01 -6.368517875671386719e-03 1.079838257282972336e-02 -2.603192627429962158e-01 1.283474825322628021e-02 1.464139074087142944e-01 -3.258411213755607605e-02 2.627081871032714844e-01 2.537380754947662354e-01
-5.181026086211204529e-02 -1.831000447273254395e-01 2.890503406524658203e-01 -2.176321446895599365e-01 -2.457654476165771484e-02 2.690873742103576660e-01 -4.897416755557060242e-02 -4.129331558942794800e-02 -6.067601963877677917e-02 2.271549850702285767e-01 -3.445201516151428223e-01 1.718620955944061279e-01 -2.038097381591796875e-01 -9.689723700284957886e-02 9.814368188381195068e-02 8.126110583543777466e-02 -1.354944333434104919e-02 -2.985836863517761230e-01 4.449045658111572266e-02 2.004169225692749023e-01 -2.731522731482982635e-02 -8.638944476842880249e-03 -6.155775487422943115e-02 2.771240770816802979e-01 -2.868292033672332764e-01 5.771702155470848083e-02 -2.886777818202972412e-01 1.543237119913101196e-01 7.808861136436462402e-02 6.281358003616333008e-02 2.200557142496109009e-01 1.448280960321426392e-01
-1.412358134984970093e-01 3.589884936809539795e-01 3.588998019695281982e-01 -1.235088109970092773e-01 2.882486674934625626e-03 6.466966867446899414e-02 -1.554188132286071777e-01 -9.223634004592895508e-02 1.212862692773342133e-02 1.596844196319580078e-01 -2.077869027853012085e-01 -4.519014433026313782e-02 2.459664791822433472e-01 2.254544794559478760e-01 1.721851676702499390e-01 2.161208093166351318e-01 -4.434206336736679077e-02 -1.753689497709274292e-01 3.098934888839721680e-01 2.895894460380077362e-02 1.205753721296787262e-02 -1.544898599386215210e-01 -4.539620503783226013e-02 2.969199717044830322e-01 9.539432078599929810e-02 2.091227322816848755e-01 -4.004317894577980042e-02 -9.708233177661895752e-03 -2.684646472334861755e-02 -2.014175429940223694e-02 3.295399546623229980e-01 -6.027726456522941589e-02
2.360382489860057831e-02 -7.507530599832534790e-02 3.472242653369903564e-01 -1.135262548923492432e-01 7.996661216020584106e-02 1.213765516877174377e-01 1.042445749044418335e-01 -3.612761572003364563e-02 2.070361673831939697e-01 2.214109711349010468e-02 1.417242456227540970e-02 -3.099135458469390869e-01 1.946600675582885742e-01 -1.732621341943740845e-01 4.534610807895660400e-01 1.076006423681974411e-02 -1.644931919872760773e-02 1.011487543582916260e-01 6.736593693494796753e-02 1.288472265005111694e-01 -2.248728722333908081e-01 5.732230469584465027e-02 -5.046535655856132507e-02 1.475291401147842407e-01 -2.205109968781471252e-02 4.119005426764488220e-02 -4.545764625072479248e-01 -1.146865636110305786e-01 4.261446744203567505e-02 -1.305372118949890137e-01 1.517345905303955078e-01 2.003406882286071777e-01
-3.683240618556737900e-03 1.136181224137544632e-02 3.605340421199798584e-01 -6.554073840379714966e-02 -1.358916163444519043e-01 6.136926636099815369e-02 -1.165211722254753113e-01 -1.382101792842149734e-02 1.655063927173614502e-01 3.242745995521545410e-01 -1.954733021557331085e-02 -2.465008795261383057e-01 1.726254969835281372e-01 -1.634714752435684204e-01 3.614879250526428223e-01 6.762805581092834473e-02 -1.526868492364883423e-01 -1.483521610498428345e-01 4.087670743465423584e-01 1.278252433985471725e-02 -3.954477235674858093e-02 4.199696332216262817e-02 5.889567360281944275e-02 1.753115653991699219e-01 -2.072080373764038086e-01 9.652787446975708008e-02 1.065205689519643784e-02 1.471563577651977539e-01 -2.670895680785179138e-02 1.767644137144088745e-01 1.788910031318664551e-01 2.367005944252014160e-01
-1.904694437980651855e-01 -2.129966914653778076e-01 4.059613347053527832e-01 1.226390004158020020e-01 -1.816021949052810669e-01 1.463616918772459030e-02 -1.680560410022735596e-01 -1.532799303531646729e-01 -6.903048604726791382e-02 1.819217503070831299e-01 8.180596679449081421e-02 4.599227011203765869e-02 -4.946030676364898682e-02 -2.487418651580810547e-01 1.104695349931716919e-01 1.378773897886276245e-01 -2.204056233167648315e-01 3.277820646762847900e-01 -3.458741307258605957e-02 -2.247827500104904175e-01 -6.117869541049003601e-02 -7.267890125513076782e-02 -1.112636178731918335e-01 7.826345413923263550e-02 2.386099249124526978e-01 -1.519817560911178589e-01 -2.674717903137207031e-01 -2.334246337413787842e-01 1.566804759204387665e-02 5.495688319206237793e-02 1.149792894721031189e-01 2.314226776361465454e-01
1.703398525714874268e-01 -7.425691187381744385e-02 2.674387693405151367e-01 -2.059220224618911743e-01 8.652420341968536377e-02 7.163249701261520386e-02 -2.724923491477966309e-01 2.154642045497894287e-01 -1.372844576835632324e-01 2.550665140151977539e-01 -3.894268572330474854e-01 4.026041179895401001e-02 -1.173918917775154114e-01 -5.624339357018470764e-02 1.589121371507644653e-01 -2.074289508163928986e-02 4.187288880348205566e-02 -2.677572071552276611e-01 6.453500688076019287e-02 -3.003882803022861481e-02 -4.184840654488652945e-04 1.189319938421249390e-01 -2.348778247833251953e-01 2.790250182151794434e-01 -2.608351642265915871e-03 3.913146257400512695e-02 3.957142308354377747e-02 -5.311092361807823181e-02 1.523056924343109131e-01 -9.884797781705856323e-02 4.169496595859527588e-01 -4.364741034805774689e-03
-2.281972169876098633e-01 -3.021762967109680176e-01 2.741545736789703369e-01 -1.822017729282379150e-01 -2.139266580343246460e-01 1.602964997291564941e-01 -1.382426172494888306e-01 -1.827494800090789795e-01 -1.682071387767791748e-01 1.229070052504539490e-01 -4.385967552661895752e-02 2.349814474582672119e-01 6.142508238554000854e-02 -1.247707009315490723e-01 4.486044943332672119e-01 -1.007399708032608032e-02 -9.582863748073577881e-02 1.215253844857215881e-01 6.713192909955978394e-02 -1.591831892728805542e-01 -2.042590677738189697e-01 1.231716051697731018e-01 -5.552345514297485352e-02 2.285956293344497681e-01 -3.671693429350852966e-02 5.952204763889312744e-02 -1.544352173805236816e-01 -1.162541136145591736e-01 2.838743925094604492e-01 -1.068904675776138902e-04 -1.191000342369079590e-01 2.491205697879195213e-03
1.381707489490509033e-01 5.770489573478698730e-02 1.230837032198905945e-01 3.088403865694999695e-02 2.029894739389419556e-01 2.921989373862743378e-02 -3.879174292087554932e-01 2.735171616077423096e-01 1.094623282551765442e-01 -3.637639060616493225e-02 -2.375015020370483398e-01 -3.734777495265007019e-02 -6.435935944318771362e-02 6.166125461459159851e-02 3.069417476654052734e-01 1.555647701025009155e-01 -4.608973860740661621e-02 -2.872876822948455811e-01 1.011908501386642456e-01 7.922769337892532349e-02 4.083077982068061829e-02 -1.379383653402328491e-01 9.673935128375887871e-04 1.614848524332046509e-01 5.462213233113288879e-02 1.007476150989532471e-01 -1.178633943200111389e-01 -5.143185704946517944e-02 1.287855952978134155e-01 2.269262969493865967e-01 4.693663120269775391e-01 1.750892549753189087e-01
-1.648973673582077026e-01 -1.527137756347656250e-01 2.321334332227706909e-01 3.961965069174766541e-02 1.008761301636695862e-01 1.704740524291992188e-01 -4.935878515243530273e-02 -3.164992928504943848e-01 -2.055217623710632324e-01 4.443504288792610168e-02 -3.054600358009338379e-01 2.533576786518096924e-01 -2.723030149936676025e-01 2.346823960542678833e-01 1.911739557981491089e-01 6.610182672739028931e-02 -1.158574745059013367e-01 9.283953905105590820e-02 3.236224949359893799e-01 1.453902274370193481e-01 3.779593110084533691e-02 -4.761170968413352966e-02 -2.303645759820938110e-01 4.849404469132423401e-02 -1.024938449263572693e-01 2.178444899618625641e-02 1.207370609045028687e-01 -7.158482819795608521e-02 1.866984516382217407e-01 -1.924503594636917114e-01 2.326849848031997681e-01 -1.288058459758758545e-01
1.355365365743637085e-01 -1.775435172021389008e-02 9.162434190511703491e-02 2.773670665919780731e-02 5.264113098382949829e-02 1.508611887693405151e-01 -2.417551279067993164e-01 1.451594531536102295e-01 -1.190863102674484253e-01 2.812280952930450439e-01 -1.149362623691558838e-01 8.834592252969741821e-02 1.164176240563392639e-01 -4.275271669030189514e-02 4.582865536212921143e-01 8.121564052999019623e-03 -2.632989883422851562e-01 -8.046545088291168213e-03 1.440502703189849854e-01 7.898148894309997559e-02 3.653521463274955750e-02 9.700924903154373169e-02 -1.580243557691574097e-02 6.884202361106872559e-02 -3.966186344623565674e-01 -1.062988489866256714e-01 -1.694688349962234497e-01 1.458804905414581299e-01 -1.466586589813232422e-01 -4.837361350655555725e-02 2.803474664688110352e-01 3.068866729736328125e-01
-2.658001184463500977e-01 1.973526552319526672e-02 4.251585602760314941e-01 1.416980847716331482e-02 8.593873120844364166e-03 -1.001060456037521362e-01 -1.900765448808670044e-01 3.447801247239112854e-02 -2.389211952686309814e-01 -8.420429378747940063e-02 1.029258966445922852e-01 2.082121372222900391e-01 2.402591258287429810e-01 -2.491426467895507812e-01 2.168923467397689819e-01 5.719964578747749329e-02 4.606247693300247192e-02 1.387965828180313110e-01 2.321908026933670044e-01 -5.282630398869514465e-02 1.273721307516098022e-01 6.800579279661178589e-02 -1.507319957017898560e-01 2.295636534690856934e-01 2.086865901947021484e-01 6.989543326199054718e-03 -4.020570814609527588e-01 -9.753888100385665894e-02 1.171455755829811096e-01 -3.499358892440795898e-02 2.744379453361034393e-02 8.681049197912216187e-02
-4.674878343939781189e-02 2.220923304557800293e-01 1.548584550619125366e-01 1.222891509532928467e-01 3.203256428241729736e-01 5.970660969614982605e-02 -2.285393923521041870e-01 -5.272896960377693176e-02 2.371617592871189117e-02 -1.223683506250381470e-01 6.411594152450561523e-02 -7.983090728521347046e-02 -1.919122971594333649e-02 -4.914219491183757782e-03 2.593137919902801514e-01 3.578501045703887939e-01 -1.568134874105453491e-01 2.540465295314788818e-01 7.791405916213989258e-02 -3.216921687126159668e-01 -1.291244328022003174e-01 1.547739505767822266e-01 -9.166575223207473755e-02 1.100414469838142395e-01 -4.416104406118392944e-02 9.868513047695159912e-02 -2.153347283601760864e-01 -9.853071719408035278e-02 2.416118681430816650e-01 1.146475523710250854e-01 3.173600435256958008e-01 1.637870967388153076e-01
1.298834234476089478e-01 3.818482160568237305e-02 4.208568334579467773e-01 8.971423842012882233e-03 2.131971716880798340e-01 -2.123651504516601562e-01 -2.307750284671783447e-01 5.370984226465225220e-02 -2.900852635502815247e-02 -5.976642295718193054e-02 -7.183783501386642456e-02 -1.902415603399276733e-01 -8.120490610599517822e-02 7.327039539813995361e-02 2.898103892803192139e-01 5.449835211038589478e-02 -1.838535368442535400e-01 3.249268280342221260e-03 2.984957396984100342e-01 -3.387934267520904541e-01 1.151127219200134277e-01 -2.333719134330749512e-01 -1.472949632443487644e-03 1.359525918960571289e-01 1.030763834714889526e-01 -4.606127366423606873e-02 2.179808467626571655e-01 6.449840217828750610e-02 -1.033166889101266861e-02 -2.129499763250350952e-01 5.720369890332221985e-02 2.757675647735595703e-01
2.712802775204181671e-02 1.627081930637359619e-01 3.193848431110382080e-01 2.990041114389896393e-02 2.922459319233894348e-02 -4.991868138313293457e-02 4.493241012096405029e-02 -2.528467401862144470e-02 -1.041435673832893372e-01 1.482983082532882690e-01 -1.074630320072174072e-01 -3.505761623382568359e-01 -1.087866909801959991e-02 -3.515799297019839287e-03 3.034721016883850098e-01 1.635942310094833374e-01 -1.675398051738739014e-01 -1.571566313505172729e-01 2.317999452352523804e-01 2.084257900714874268e-01 1.664376407861709595e-01 8.509326726198196411e-03 -2.022546827793121338e-01 2.456993758678436279e-01 -4.989808052778244019e-02 1.805711239576339722e-01 -1.896751970052719116e-01 9.296486154198646545e-03 -5.833482835441827774e-03 -2.232344299554824829e-01 1.684425026178359985e-01 3.862862586975097656e-01
7.832960784435272217e-02 8.308459818363189697e-02 4.500367343425750732e-01 7.967714965343475342e-02 4.804247245192527771e-02 -3.205280750989913940e-02 -2.037563771009445190e-01 9.836903214454650879e-02 -2.256072312593460083e-01 2.964619994163513184e-01 -1.699702292680740356e-01 8.183623105287551880e-02 1.006540879607200623e-01 4.812715575098991394e-02 7.984531670808792114e-02 4.098423719406127930e-01 -2.363783419132232666e-01 7.375019043684005737e-02 1.250957697629928589e-01 -4.688633605837821960e-02 -2.928956151008605957e-01 3.602930903434753418e-02 -1.102475374937057495e-01 3.546458855271339417e-02 -9.594342112541198730e-02 -1.943865418434143066e-01 -4.494219645857810974e-02 8.296715468168258667e-02 -2.252799719572067261e-01 1.110073104500770569e-01 2.298160195350646973e-01 -1.045924872159957886e-01
-4.984984174370765686e-02 -1.081404164433479309e-01 3.725231885910034180e-01 -2.454687952995300293e-01 6.654665619134902954e-02 -5.667001754045486450e-02 2.205441147089004517e-01 -3.401640057563781738e-02 -5.823373794555664062e-02 8.972284942865371704e-02 -2.282096296548843384e-01 3.539653494954109192e-02 5.005529522895812988e-02 -9.522023797035217285e-02 3.145853281021118164e-01 -2.581909298896789551e-01 -2.096326649188995361e-01 -6.098191440105438232e-02 -8.738034963607788086e-02 -1.026709228754043579e-01 -1.814607977867126465e-01 1.831213086843490601e-01 -1.378762908279895782e-02 2.233557850122451782e-01 -3.162123560905456543e-01 -1.769387908279895782e-02 -2.174729108810424805e-01 -1.068630740046501160e-01 5.158731713891029358e-02 -2.434861660003662109e-01 2.368117272853851318e-01 1.672062128782272339e-01
3.949792310595512390e-02 2.581943571567535400e-01 3.759270608425140381e-01 1.081184446811676025e-01 5.478880368173122406e-03 3.592872060835361481e-03 -1.677892357110977173e-02 -1.005491986870765686e-01 -1.496258378028869629e-01 7.932999730110168457e-02 -1.612836420536041260e-01 1.538095157593488693e-02 3.706025425344705582e-03 -1.545439809560775757e-01 3.548226654529571533e-01 5.759058147668838501e-02 -1.443380415439605713e-01 2.753782570362091064e-01 4.193128645420074463e-02 -7.314390037208795547e-03 -1.038587540388107300e-01 -3.143181204795837402e-01 -2.800881303846836090e-02 2.129476815462112427e-01 -9.477987140417098999e-02 1.280224174261093140e-01 7.034234702587127686e-02 1.006457060575485229e-01 -2.132105976343154907e-01 -7.033015042543411255e-02 4.603785872459411621e-01 5.736325308680534363e-02
8.656207472085952759e-02 8.283682109322398901e-05 4.418760538101196289e-01 -7.805176079273223877e-02 -7.555264234542846680e-02 -7.409093528985977173e-02 -1.329719871282577515e-01 -5.626920983195304871e-02 3.807445764541625977e-01 1.212375685572624207e-01 -1.867172271013259888e-01 -1.035239100456237793e-01 -1.252692192792892456e-01 -4.836963117122650146e-02 1.328195780515670776e-01 2.117617279291152954e-01 -2.078046947717666626e-01 -2.742941305041313171e-02 1.037398502230644226e-01 -9.041919559240341187e-02 -2.925493717193603516e-01 -1.398523747920989990e-01 -3.303822576999664307e-01 -1.873125694692134857e-02 -2.530482709407806396e-01 -1.057470440864562988e-01 -1.793126463890075684e-01 1.519681662321090698e-01 2.122541964054107666e-01 -1.044550687074661255e-01 -9.973707608878612518e-03 -9.647848457098007202e-02
2.356830984354019165e-01 -2.443140298128128052e-01 -1.278192736208438873e-02 4.276237636804580688e-02 -5.454988405108451843e-02 2.338550239801406860e-01 -2.567272186279296875e-01 -7.840398699045181274e-02 -5.109427124261856079e-02 -6.474220752716064453e-02 -9.044038504362106323e-02 2.073826193809509277e-01 1.025341004133224487e-01 -8.100567758083343506e-02 2.076280117034912109e-01 9.503696858882904053e-02 -8.767581731081008911e-02 1.222089454531669617e-01 5.723383277654647827e-03 -2.050803154706954956e-01 -1.425754185765981674e-02 -4.925968348979949951e-01 -1.472038775682449341e-01 2.187891751527786255e-01 1.126731485128402710e-01 3.428646326065063477e-01 -1.593250036239624023e-01 9.889301145449280739e-04 -1.899366267025470734e-03 -1.791891157627105713e-01 1.821551322937011719e-01 1.667674928903579712e-01
-1.635461598634719849e-01 -1.389230340719223022e-01 3.200920820236206055e-01 -7.695540785789489746e-02 -3.902163729071617126e-02 2.958377301692962646e-01 -9.930264204740524292e-02 -2.465654909610748291e-01 -5.762699246406555176e-02 1.131949126720428467e-01 -3.549332916736602783e-01 2.944797575473785400e-01 3.145039975643157959e-01 6.132974103093147278e-02 3.780225515365600586e-01 -7.894000038504600525e-03 1.221540346741676331e-01 -4.378058388829231262e-02 -5.884142592549324036e-02 -2.047367393970489502e-02 7.495706528425216675e-02 4.905090481042861938e-02 3.451387211680412292e-02 1.728280484676361084e-01 -8.282066881656646729e-02 -7.328445464372634888e-02 -2.656382322311401367e-01 -1.813192814588546753e-01 1.259210854768753052e-01 -3.623359277844429016e-02 1.260103583335876465e-01 -5.369751155376434326e-02
1.885494142770767212e-01 -6.392958015203475952e-02 3.267252147197723389e-01 5.363394692540168762e-02 -3.680262342095375061e-02 -2.330906689167022705e-02 -8.903062343597412109e-02 -1.384233534336090088e-01 9.992501139640808105e-02 -2.761068642139434814e-01 -3.045496642589569092e-01 1.310297548770904541e-01 -7.140647619962692261e-03 -2.153761498630046844e-02 3.736783564090728760e-01 2.854631543159484863e-01 -1.041525378823280334e-01 3.445718809962272644e-02 1.389642655849456787e-01 -4.336777329444885254e-02 -7.516741007566452026e-02 -1.554772704839706421e-01 -2.666915059089660645e-01 1.828780770301818848e-01 -7.503257691860198975e-02 2.082856893539428711e-01 1.928921639919281006e-01 -1.329692304134368896e-01 -1.329540014266967773e-01 -2.012807428836822510e-01 2.135480493307113647e-01 1.692880690097808838e-01
-4.686630796641111374e-03 -3.233978748321533203e-01 2.560532987117767334e-01 1.732444390654563904e-02 -8.294576406478881836e-02 -4.749921709299087524e-02 -3.378731906414031982e-01 -4.491377621889114380e-02 -1.820067465305328369e-01 -1.111937463283538818e-01 -3.629101216793060303e-01 -2.741572260856628418e-02 -4.568433761596679688e-02 7.708865404129028320e-02 4.243301749229431152e-01 -3.422201424837112427e-02 -6.891896575689315796e-02 4.143824428319931030e-02 -1.736886501312255859e-01 -1.038514822721481323e-01 4.083459451794624329e-02 1.082550212740898132e-01 5.389695987105369568e-02 3.190727829933166504e-01 7.210170477628707886e-02 -8.055655658245086670e-02 -7.122721523046493530e-02 -6.711554527282714844e-02 -1.613055355846881866e-02 -2.788404822349548340e-01 1.592243462800979614e-01 -2.164824008941650391e-01
2.028790116310119629e-02 -4.876532554626464844e-01 1.795390695333480835e-01 -1.333307176828384399e-01 -6.931295245885848999e-02 1.218999847769737244e-01 -7.599481195211410522e-02 1.149320527911186218e-01 1.318283230066299438e-01 -6.256290711462497711e-03 -5.205041542649269104e-02 -1.327688694000244141e-01 -1.665590107440948486e-01 2.237135916948318481e-01 8.499831706285476685e-02 9.439388662576675415e-02 -1.444509923458099365e-01 -7.661356031894683838e-02 2.913499474525451660e-01 8.385501801967620850e-02 -2.546010306105017662e-03 -2.227836698293685913e-01 -2.001214772462844849e-01 1.136611327528953552e-01 -2.370616942644119263e-01 -1.455821096897125244e-02 -2.855160534381866455e-01 -2.626264095306396484e-01 -1.068818345665931702e-01 2.984668500721454620e-02 3.168966472148895264e-01 2.333979308605194092e-02
-1.721243709325790405e-01 -1.809349954128265381e-01 1.056174859404563904e-01 1.378668844699859619e-01 4.260955378413200378e-02 1.531439125537872314e-01 -1.300901919603347778e-01 -8.675651252269744873e-02 -7.787791639566421509e-02 -2.507410645484924316e-01 -1.026291698217391968e-01 -7.122123241424560547e-02 7.321428507566452026e-02 -2.764733135700225830e-01 5.290692672133445740e-02 8.904399722814559937e-02 -2.224443852901458740e-02 -1.304183304309844971e-01 8.580994606018066406e-02 -8.181476150639355183e-04 -4.434715211391448975e-02 -3.839898705482482910e-01 -1.425887793302536011e-01 2.884294092655181885e-01 -1.239250600337982178e-01 1.571495383977890015e-01 -2.504012584686279297e-01 1.824897080659866333e-01 -8.620569482445716858e-03 -9.111349284648895264e-02 3.272443711757659912e-01 3.890504240989685059e-01
-2.408807724714279175e-01 2.856480479240417480e-01 7.263960689306259155e-02 -8.971490710973739624e-02 9.782763198018074036e-03 -1.160318404436111450e-01 3.265570849180221558e-02 -3.376460634171962738e-03 2.498649992048740387e-02 -1.359327882528305054e-01 -1.856701523065567017e-01 2.513689361512660980e-02 1.860480755567550659e-01 2.404003143310546875e-01 4.755759835243225098e-01 2.603957653045654297e-01 -2.217756509780883789e-01 -1.901335120201110840e-01 2.593507170677185059e-01 -2.151363193988800049e-01 -7.687512040138244629e-02 2.198218181729316711e-02 -2.464072406291961670e-02 1.655006315559148788e-03 4.979127645492553711e-02 2.022987976670265198e-02 -3.089663386344909668e-01 -6.364236027002334595e-02 -8.988034725189208984e-02 3.376095741987228394e-02 2.717869579792022705e-01 -2.139337547123432159e-02
-8.827284723520278931e-02 1.440084129571914673e-01 2.599163353443145752e-01 -3.523968905210494995e-02 2.211597859859466553e-01 1.185294166207313538e-01 -2.662459313869476318e-01 2.574133500456809998e-02 -2.442239671945571899e-01 -1.262769103050231934e-01 -8.804612606763839722e-02 7.006374001502990723e-02 -2.280868887901306152e-01 6.209311634302139282e-02 1.423112601041793823e-01 4.331089928746223450e-02 -1.656393110752105713e-01 -1.726625561714172363e-01 1.039925515651702881e-01 2.297781594097614288e-02 1.765635758638381958e-01 1.727640181779861450e-01 -2.015818506479263306e-01 3.105415701866149902e-01 -4.484859108924865723e-02 8.557510562241077423e-03 -1.547468304634094238e-01 3.120560646057128906e-01 6.964685022830963135e-02 8.858938515186309814e-02 3.686613440513610840e-01 2.513890564441680908e-01
-6.881288439035415649e-02 -4.355431199073791504e-01 1.532647013664245605e-01 -1.352595090866088867e-01 -1.064513102173805237e-01 1.388779133558273315e-01 -2.207815647125244141e-01 -2.722153812646865845e-02 1.593104377388954163e-02 3.339303284883499146e-02 -2.960952185094356537e-02 -8.925769478082656860e-02 -1.273410916328430176e-01 1.616645604372024536e-01 3.446269780397415161e-02 1.104690227657556534e-02 -3.368672728538513184e-01 -2.139824777841567993e-01 1.637755781412124634e-01 -1.415791958570480347e-01 1.091844774782657623e-02 -9.747211635112762451e-02 -3.264953792095184326e-01 1.521090269088745117e-01 2.605826593935489655e-02 1.108115240931510925e-01 -1.333876103162765503e-01 -2.736720740795135498e-01 1.194465346634387970e-02 2.115836925804615021e-02 3.730502724647521973e-01 -1.972526907920837402e-01
-1.929688155651092529e-01 5.759152024984359741e-02 2.111243754625320435e-01 2.129989564418792725e-01 2.555376291275024414e-01 1.855574734508991241e-02 -1.597329974174499512e-01 5.484038963913917542e-02 1.505257934331893921e-01 -1.388583183288574219e-01 9.268786758184432983e-02 -5.673717334866523743e-02 -6.334879994392395020e-02 7.039051502943038940e-02 3.510093688964843750e-01 4.141476452350616455e-01 -5.428187549114227295e-02 2.598811089992523193e-01 1.702186912298202515e-01 -4.760296270251274109e-02 -9.487441927194595337e-02 -4.127538949251174927e-02 -2.320956736803054810e-01 1.408334374427795410e-01 -1.062212232500314713e-02 1.341973394155502319e-01 -1.223847493529319763e-01 -1.713244467973709106e-01 1.883933991193771362e-01 2.107494622468948364e-01 2.625625133514404297e-01 1.430529356002807617e-01
-2.593059837818145752e-01 -1.259265542030334473e-01 2.785588204860687256e-01 -1.943634748458862305e-01 4.920173808932304382e-02 -7.139039784669876099e-02 -5.747236683964729309e-02 1.822765171527862549e-01 -1.182531639933586121e-01 1.532589644193649292e-01 -4.817199707031250000e-02 3.310949206352233887e-01 -9.491311013698577881e-02 2.142469137907028198e-01 2.289323955774307251e-01 -7.285397499799728394e-02 -1.411086879670619965e-02 -4.894835874438285828e-02 4.068707525730133057e-01 -8.615262806415557861e-02 -8.643031865358352661e-02 -1.806858628988265991e-01 -1.835622191429138184e-01 2.043287009000778198e-01 9.205970168113708496e-02 6.225557252764701843e-02 8.163370937108993530e-02 1.929130107164382935e-01 -5.657810717821121216e-02 -1.606846600770950317e-01 3.172286450862884521e-01 1.357644796371459961e-01
1.710120737552642822e-01 -3.357814848423004150e-01 1.281289607286453247e-01 -8.200958371162414551e-02 -6.654533091932535172e-03 1.667311936616897583e-01 -3.143987953662872314e-01 -6.567835807800292969e-02 -2.061022967100143433e-01 2.070544958114624023e-01 -3.094381392002105713e-01 1.409475319087505341e-02 2.749928832054138184e-02 -6.157433148473501205e-03 9.582739323377609253e-02 -3.258705139160156250e-02 -3.249867260456085205e-02 -2.427649199962615967e-01 2.086682468652725220e-01 -2.940781414508819580e-01 1.790197044610977173e-01 1.937228143215179443e-01 5.521960929036140442e-02 4.286341369152069092e-02 -1.508796364068984985e-01 2.112214080989360809e-02 -1.098986417055130005e-01 -1.250270754098892212e-01 1.129222884774208069e-01 9.723126143217086792e-02 4.107447862625122070e-01 7.214209437370300293e-02
-1.643754094839096069e-01 -7.737635076045989990e-02 3.116725981235504150e-01 6.629705429077148438e-02 4.737027734518051147e-02 -1.338123995810747147e-02 -1.094746366143226624e-01 -8.852808177471160889e-02 -1.738354116678237915e-01 1.665392369031906128e-01 2.318484941497445107e-03 -1.030604466795921326e-01 1.488285213708877563e-01 7.241338491439819336e-02 3.350096046924591064e-01 -4.415349289774894714e-02 -2.866276502609252930e-01 1.878205835819244385e-01 -1.666739769279956818e-02 -1.661263257265090942e-01 -1.378692239522933960e-01 -1.446786224842071533e-01 -2.422366291284561157e-01 3.087448179721832275e-01 2.280330508947372437e-01 8.941157720983028412e-03 -2.617445290088653564e-01 -4.294381663203239441e-02 7.837513834238052368e-02 1.260638236999511719e-01 -2.806537449359893799e-01 2.656575739383697510e-01
9.264533221721649170e-02 1.098266243934631348e-01 1.820766180753707886e-01 2.205867767333984375e-01 1.120269671082496643e-01 -1.768988929688930511e-02 -2.540565431118011475e-01 -4.129123687744140625e-02 2.914226055145263672e-01 -1.541389971971511841e-01 -3.102295994758605957e-01 -1.439233869314193726e-01 2.074479591101408005e-03 -7.800001651048660278e-02 2.391594350337982178e-01 4.613299295306205750e-02 -3.050210885703563690e-02 -4.546625539660453796e-02 2.474395632743835449e-01 -2.708112001419067383e-01 1.066871210932731628e-01 1.113920751959085464e-02 -2.969601750373840332e-01 -6.586424261331558228e-02 -2.040705978870391846e-01 1.031741872429847717e-01 -5.683627352118492126e-02 -2.697937786579132080e-01 1.293555498123168945e-01 1.476362496614456177e-01 2.944132089614868164e-01 1.796285957098007202e-01
1.373397558927536011e-01 -4.619453847408294678e-02 2.827327549457550049e-01 -2.048895508050918579e-01 2.178339064121246338e-01 1.975165009498596191e-01 -2.606138885021209717e-01 3.078931272029876709e-01 -1.109280288219451904e-01 -7.902152836322784424e-03 -1.528480648994445801e-01 1.239353939890861511e-01 -2.582626044750213623e-01 4.336120188236236572e-02 3.304144144058227539e-01 -2.289575710892677307e-02 -2.668692469596862793e-01 6.799486279487609863e-02 1.793834269046783447e-01 -2.657603919506072998e-01 1.188193187117576599e-01 6.775861233472824097e-02 -5.284684151411056519e-02 -3.618477657437324524e-02 -9.764121472835540771e-02 1.374410465359687805e-02 -1.220431178808212280e-01 6.600425392389297485e-02 9.721735119819641113e-02 1.905161440372467041e-01 2.992725372314453125e-01 -1.130934804677963257e-01
9.530139155685901642e-03 2.513660676777362823e-02 4.155501425266265869e-01 1.502840816974639893e-01 -9.016985446214675903e-02 1.588854789733886719e-01 1.386455539613962173e-02 -3.605978563427925110e-02 2.809457480907440186e-01 -3.436476737260818481e-02 -3.719354271888732910e-01 2.408899813890457153e-01 -1.315988153219223022e-01 5.189617350697517395e-02 3.505152463912963867e-02 1.522695720195770264e-01 -1.011261641979217529e-01 5.901629477739334106e-02 3.211829960346221924e-01 -2.622250020503997803e-01 -2.903735041618347168e-01 1.302769929170608521e-01 4.307076334953308105e-02 2.422750741243362427e-01 -1.563845127820968628e-01 1.616016728803515434e-03 -3.341641649603843689e-02 4.485908895730972290e-02 2.068756967782974243e-01 -1.071907132863998413e-01 1.208618581295013428e-01 -6.547797471284866333e-02
8.082345873117446899e-02 3.340889513492584229e-02 1.065411642193794250e-01 2.246425952762365341e-03 1.914171427488327026e-01 6.056548282504081726e-02 -2.352161705493927002e-01 -4.655364435166120529e-03 6.214927881956100464e-02 -1.051309928297996521e-01 -3.573919832706451416e-01 2.782507836818695068e-01 -1.058317497372627258e-01 3.533832356333732605e-02 2.694605886936187744e-01 3.338293433189392090e-01 -2.999347746372222900e-01 -3.223569095134735107e-01 2.171634435653686523e-01 -9.265351295471191406e-02 -1.770913153886795044e-01 -1.290586888790130615e-01 -8.189289271831512451e-02 -1.322843283414840698e-01 -1.522653996944427490e-01 1.265394240617752075e-01 -1.094870641827583313e-01 -1.747743040323257446e-01 1.949577033519744873e-01 9.322544187307357788e-02 3.615633398294448853e-02 1.311133503913879395e-01
-2.363024055957794189e-01 -3.145306408405303955e-01 3.258059024810791016e-01 4.156290367245674133e-02 -8.461106568574905396e-02 -1.125626266002655029e-01 -3.254880607128143311e-01 -2.311298698186874390e-01 -7.281069457530975342e-02 4.491528868675231934e-02 -2.520365715026855469e-01 7.755932211875915527e-02 1.131604015827178955e-01 -9.552746266126632690e-02 -6.171436607837677002e-02 1.944535784423351288e-02 -1.568995416164398193e-01 2.314372509717941284e-01 1.686327308416366577e-01 -1.741753369569778442e-01 -1.744240075349807739e-01 -1.622783392667770386e-01 -1.529538184404373169e-01 1.546465456485748291e-01 2.013217508792877197e-01 -1.161612719297409058e-01 -2.814193964004516602e-01 -3.691160306334495544e-02 8.048928529024124146e-02 8.186622522771358490e-03 -1.202028319239616394e-01 2.420473098754882812e-01
-4.035160318017005920e-02 -8.815895766019821167e-02 2.179549187421798706e-01 -3.983758389949798584e-01 -1.732888519763946533e-01 -1.902706623077392578e-01 -2.948057092726230621e-02 -1.329774409532546997e-01 1.634657941758632660e-02 -8.784553967416286469e-03 -2.129110991954803467e-01 1.275438368320465088e-01 9.241282194852828979e-02 -8.540190011262893677e-02 2.582307159900665283e-01 8.143076300621032715e-02 1.635800488293170929e-02 -7.758531719446182251e-02 -2.954567596316337585e-02 -2.097159177064895630e-01 1.393074095249176025e-01 -3.514811098575592041e-01 -1.925846636295318604e-01 2.499869018793106079e-01 1.226681768894195557e-01 2.623348534107208252e-01 -2.716702818870544434e-01 2.204394340515136719e-01 -4.616150259971618652e-02 1.302126199007034302e-01 1.528089791536331177e-01 7.840214669704437256e-02
1.607387959957122803e-01 -1.801148504018783569e-01 1.193190068006515503e-01 1.987712271511554718e-02 -1.597958803176879883e-01 1.138641089200973511e-01 -1.195384934544563293e-02 -2.283362448215484619e-01 -5.296388640999794006e-02 1.555912941694259644e-01 -2.108264863491058350e-01 -7.145703583955764771e-02 -1.633578091859817505e-01 2.147108912467956543e-01 8.233381807804107666e-02 1.896796189248561859e-02 -2.127333879470825195e-01 -9.059875458478927612e-02 5.621702969074249268e-02 -4.774752259254455566e-01 -2.476522773504257202e-01 7.989366352558135986e-02 1.317518055438995361e-01 3.037739098072052002e-01 1.326685100793838501e-01 3.215258568525314331e-02 -1.362203657627105713e-01 -1.364890486001968384e-01 5.482771620154380798e-02 9.583505243062973022e-02 3.834778368473052979e-01 -5.284549668431282043e-02
5.109877325594425201e-03 7.427877932786941528e-02 2.928380966186523438e-01 -2.943595312535762787e-02 -8.576533943414688110e-02 3.234021365642547607e-01 -2.965603023767471313e-02 5.470180511474609375e-02 -1.262821704149246216e-01 4.555992409586906433e-02 -2.091750949621200562e-01 1.940077096223831177e-01 -3.234219849109649658e-01 4.064866006374359131e-01 3.109792172908782959e-01 6.167989969253540039e-02 -3.980172798037528992e-02 1.096015498042106628e-01 -1.550197899341583252e-01 -6.724809855222702026e-02 1.292227674275636673e-02 -2.370052337646484375e-01 -1.448612064123153687e-01 1.848426908254623413e-01 -2.186431288719177246e-01 1.317024230957031250e-01 -1.117106378078460693e-01 -7.948664575815200806e-02 1.684695598669350147e-03 1.803931444883346558e-01 2.274705618619918823e-01 -1.956042833626270294e-02
-7.659732550382614136e-02 -2.703447937965393066e-01 3.585957288742065430e-01 -3.019713622052222490e-04 -1.076284199953079224e-01 -8.404719829559326172e-02 4.932402074337005615e-02 -1.589614525437355042e-02 1.446589380502700806e-01 1.667463481426239014e-01 -2.227316796779632568e-01 2.354194968938827515e-01 -1.178842410445213318e-01 4.889564216136932373e-02 5.276856422424316406e-01 -5.930999293923377991e-02 -2.395238429307937622e-01 1.064033135771751404e-01 1.268679648637771606e-02 -6.274522840976715088e-02 2.192657068371772766e-02 1.270880103111267090e-01 -8.386950939893722534e-02 1.224881187081336975e-01 -3.313509523868560791e-01 -1.218019127845764160e-01 -3.125238046050071716e-02 -1.899032592773437500e-01 1.984874755144119263e-01 -6.370259821414947510e-02 4.417415708303451538e-02 -2.379004284739494324e-02
3.059358336031436920e-02 7.956991344690322876e-02 1.482066810131072998e-01 -3.822230175137519836e-02 2.787254154682159424e-01 2.213193923234939575e-01 -2.975144684314727783e-01 -7.759670913219451904e-02 3.395890444517135620e-02 4.407145455479621887e-02 -7.573051005601882935e-02 1.271578073501586914e-01 -9.483806043863296509e-02 1.352311223745346069e-01 1.935442537069320679e-01 1.300450712442398071e-01 8.107695728540420532e-02 -2.257679551839828491e-01 1.940401345491409302e-01 -1.565195471048355103e-01 2.501257658004760742e-01 -6.475335918366909027e-03 1.458614692091941833e-02 2.346871644258499146e-01 -1.734569221735000610e-01 -6.982428580522537231e-02 -2.816732823848724365e-01 1.555639654397964478e-01 1.924753561615943909e-02 -4.722215980291366577e-02 4.310024976730346680e-01 2.774731516838073730e-01
-2.512386739253997803e-01 -7.327431440353393555e-02 5.259117111563682556e-02 -2.140061557292938232e-01 1.367551237344741821e-01 7.436018902808427811e-03 -1.580399423837661743e-01 -1.458169966936111450e-01 2.019818276166915894e-01 2.818427383899688721e-01 -1.847671419382095337e-01 1.675500720739364624e-01 -1.128230094909667969e-01 -1.048471629619598389e-01 2.865073680877685547e-01 9.492541104555130005e-02 3.040731325745582581e-02 5.043782666325569153e-02 1.295705884695053101e-01 2.519312128424644470e-02 -2.713409960269927979e-01 -4.100602865219116211e-02 -1.381872445344924927e-01 -1.035413444042205811e-01 -2.881852686405181885e-01 6.157999485731124878e-02 -3.997839391231536865e-01 5.255052447319030762e-02 2.118155956268310547e-01 -2.319355309009552002e-01 2.021037787199020386e-01 7.571454346179962158e-02
3.480564057826995850e-02 -2.490343898534774780e-02 2.685269415378570557e-01 4.662844911217689514e-02 -5.837721377611160278e-02 1.418067514896392822e-01 -3.492146134376525879e-01 5.892602354288101196e-02 7.641930878162384033e-02 3.075585328042507172e-02 4.574507102370262146e-02 -2.717350423336029053e-02 1.458843201398849487e-01 1.374882832169532776e-02 3.822695016860961914e-01 -7.246340811252593994e-02 1.341761276125907898e-02 9.912040084600448608e-02 3.092785775661468506e-01 -1.248956248164176941e-01 3.461290895938873291e-01 4.713765531778335571e-02 -3.148659467697143555e-01 1.011951477266848087e-03 -2.755585312843322754e-01 -1.689943373203277588e-01 -1.233444139361381531e-01 -9.369846433401107788e-03 -4.715220257639884949e-02 1.176626756787300110e-01 2.877145111560821533e-01 -1.772333383560180664e-01
-1.360047757625579834e-01 -2.237352579832077026e-01 2.210400700569152832e-01 -3.572514653205871582e-02 5.426914617419242859e-02 6.128034368157386780e-02 -2.857213318347930908e-01 -5.884510278701782227e-02 -2.411087043583393097e-02 1.012187749147415161e-01 -1.424812246114015579e-02 2.894362807273864746e-01 3.091604411602020264e-01 5.355339497327804565e-02 3.992477357387542725e-01 2.492789365351200104e-02 7.812147587537765503e-02 1.509063988924026489e-01 -1.967399120330810547e-01 -1.725026369094848633e-01 3.953618183732032776e-02 -7.198165357112884521e-02 -3.021955862641334534e-02 2.736839652061462402e-01 -2.349307388067245483e-01 -5.676916986703872681e-02 -2.019071877002716064e-01 -2.779661715030670166e-01 1.664844304323196411e-01 -5.120015516877174377e-02 1.995456516742706299e-01 -9.866657108068466187e-02
-3.297335281968116760e-02 1.477949917316436768e-01 2.526992857456207275e-01 2.292141020298004150e-01 2.648752927780151367e-01 -6.996021419763565063e-02 -4.433507323265075684e-01 -8.941686153411865234e-02 8.716865628957748413e-02 -2.027340084314346313e-01 -3.319064378738403320e-01 2.957199886441230774e-02 -1.415793150663375854e-01 -2.076281001791357994e-03 1.417632699012756348e-01 -1.359276324510574341e-01 -1.318028122186660767e-01 -1.959572881460189819e-01 1.729625314474105835e-01 -1.540741324424743652e-01 -1.206328161060810089e-03 -2.678713202476501465e-01 1.110270544886589050e-01 3.159345686435699463e-02 -4.191009700298309326e-02 -1.824382096529006958e-01 -1.665830761194229126e-01 -4.181556869298219681e-03 8.017859607934951782e-02 1.950719505548477173e-01 2.467188984155654907e-01 -6.301089655607938766e-03
-1.583473086357116699e-01 2.294385135173797607e-01 2.367625981569290161e-01 -4.355201497673988342e-03 5.852053686976432800e-02 5.475017428398132324e-02 -1.604687124490737915e-01 -7.962718955241143703e-04 -2.212968422099947929e-03 1.776482760906219482e-01 -2.567683458328247070e-01 -1.769789755344390869e-01 4.004305899143218994e-01 1.012734696269035339e-01 2.204057127237319946e-01 1.396074146032333374e-01 -9.835422784090042114e-02 -1.060282364487648010e-01 3.808908164501190186e-01 3.882643580436706543e-02 1.301891803741455078e-01 -1.169307157397270203e-01 4.047220945358276367e-02 2.438030540943145752e-01 8.471220731735229492e-02 1.735054850578308105e-01 -5.819275230169296265e-02 -3.793467208743095398e-02 -2.019907534122467041e-02 3.011633455753326416e-02 3.915901482105255127e-01 1.028878018260002136e-01
2.314595580101013184e-01 -1.185621321201324463e-01 2.595694363117218018e-01 -1.210267767310142517e-01 3.108237087726593018e-01 1.311511695384979248e-01 -1.060016006231307983e-01 1.221478581428527832e-01 -1.469999700784683228e-01 2.048567980527877808e-01 -1.884927302598953247e-01 -6.060063838958740234e-02 -4.293975979089736938e-02 9.803768992424011230e-02 2.301975041627883911e-01 1.469202637672424316e-01 -2.520540952682495117e-01 1.704394519329071045e-01 2.643880844116210938e-01 6.086987908929586411e-03 -7.552862167358398438e-02 -4.415054023265838623e-01 -5.365991964936256409e-02 -2.517122030258178711e-01 -9.891654551029205322e-02 -2.784498035907745361e-03 -6.727950274944305420e-02 -1.076479554176330566e-01 -1.470049619674682617e-01 -2.271148562431335449e-02 1.649163365364074707e-01 1.301880925893783569e-01
6.817961484193801880e-02 -1.518334895372390747e-01 8.402577601373195648e-03 3.125342726707458496e-01 1.948841214179992676e-01 2.161421477794647217e-01 -1.337933540344238281e-01 9.051718562841415405e-02 -3.958399221301078796e-02 2.823092043399810791e-01 -2.046718150377273560e-01 1.319463104009628296e-01 2.375620901584625244e-01 -2.603585459291934967e-02 1.019319370388984680e-01 3.619652613997459412e-02 -4.337485879659652710e-02 -7.505199313163757324e-02 -1.285229343920946121e-02 9.932953119277954102e-02 -5.245527252554893494e-02 2.788055501878261566e-02 -2.718909978866577148e-01 -5.092367902398109436e-02 5.195085890591144562e-03 2.094348222017288208e-01 -3.805761933326721191e-01 -9.570852667093276978e-02 2.918771803379058838e-01 -7.729476690292358398e-02 3.535926640033721924e-01 2.066479921340942383e-01
-8.676358312368392944e-02 -2.894123792648315430e-01 3.623706996440887451e-01 -1.256873905658721924e-01 1.036755926907062531e-02 4.425117373466491699e-02 -2.210196703672409058e-01 1.504653990268707275e-01 -1.412999182939529419e-01 -1.710594445466995239e-01 -4.404492974281311035e-01 -7.071249186992645264e-02 -5.393762141466140747e-02 1.976452618837356567e-01 2.694036960601806641e-01 1.306882351636886597e-01 -7.178545743227005005e-02 -1.082500219345092773e-01 7.117464393377304077e-02 -8.016571402549743652e-02 -1.604182869195938110e-01 2.281315475702285767e-01 1.749674528837203979e-01 2.723598778247833252e-01 -8.278360217809677124e-02 3.935176134109497070e-02 -1.320756226778030396e-01 1.067398115992546082e-01 2.308053970336914062e-01 1.978801004588603973e-02 2.082070708274841309e-02 -7.696530222892761230e-02
-1.174070984125137329e-01 -5.019866675138473511e-02 -2.387004531919956207e-02 -2.628037333488464355e-01 -2.110933139920234680e-02 2.898783087730407715e-01 -1.836634874343872070e-01 4.895674064755439758e-02 -1.904711574316024780e-01 -8.881335705518722534e-02 -1.761193424463272095e-01 2.224542200565338135e-01 -1.522291749715805054e-01 7.368227094411849976e-02 2.750112712383270264e-01 -1.102993488311767578e-01 -8.225541561841964722e-02 5.183648783713579178e-03 1.472641229629516602e-01 -8.862548321485519409e-02 -1.018652692437171936e-01 -2.889927327632904053e-01 -1.596845835447311401e-01 1.592967808246612549e-01 -2.950783073902130127e-02 3.104597628116607666e-01 -9.228061139583587646e-02 1.449060440063476562e-01 2.188313901424407959e-01 6.392805278301239014e-02 4.297522902488708496e-01 8.861514180898666382e-02
4.710366204380989075e-02 4.020491242408752441e-02 1.279561370611190796e-01 -1.784985810518264771e-01 -1.674417108297348022e-01 2.177105396986007690e-01 -2.311948984861373901e-01 -2.284592390060424805e-01 7.071708887815475464e-02 1.849836260080337524e-01 -9.281252324581146240e-02 4.490164108574390411e-03 -1.678262799978256226e-01 -5.608982406556606293e-03 1.572282016277313232e-01 3.096739649772644043e-01 -3.717192709445953369e-01 -1.519622951745986938e-01 2.190791666507720947e-01 -2.981111407279968262e-01 -1.060136556625366211e-01 1.549987792968750000e-01 2.794411964714527130e-02 3.005432188510894775e-01 7.667245715856552124e-02 -1.929353624582290649e-01 -9.378747642040252686e-02 -1.405204683542251587e-01 7.762058079242706299e-02 2.427702071145176888e-03 2.603961825370788574e-01 1.396190095692873001e-02
-4.165645688772201538e-02 -1.192080304026603699e-01 2.304426580667495728e-01 1.741785407066345215e-01 4.165721684694290161e-02 2.594475261867046356e-02 -8.248494565486907959e-02 1.311891227960586548e-01 1.550073549151420593e-02 1.350338310003280640e-01 -2.467449158430099487e-01 7.792143523693084717e-02 4.926028102636337280e-02 -3.755286335945129395e-02 2.778444290161132812e-01 -1.080789417028427124e-01 -5.712369084358215332e-02 -8.521009236574172974e-02 3.935288786888122559e-01 1.943917721509933472e-01 -1.632526516914367676e-01 -9.754877537488937378e-02 -7.234459370374679565e-02 4.011967182159423828e-01 -6.468789279460906982e-02 1.613472253084182739e-01 -1.405137330293655396e-01 1.906704753637313843e-01 -3.336468338966369629e-01 -8.905698359012603760e-02 1.742147505283355713e-01 2.336428910493850708e-01
-1.546360850334167480e-01 -8.810696750879287720e-02 3.525013327598571777e-01 -2.059543505311012268e-02 -5.261561647057533264e-02 -1.632553339004516602e-01 -1.693801283836364746e-01 -8.831766992807388306e-02 -2.081761658191680908e-01 8.361237496137619019e-02 -1.866952478885650635e-01 1.616722196340560913e-01 -6.902095675468444824e-02 1.718854606151580811e-01 2.236996889114379883e-01 -1.558612566441297531e-02 3.815662860870361328e-02 2.759713828563690186e-01 1.074276268482208252e-01 -1.787910461425781250e-01 -1.318543404340744019e-01 -8.275065920315682888e-04 -2.930535972118377686e-01 7.244209945201873779e-02 3.115344345569610596e-01 -1.881470903754234314e-02 -3.389925956726074219e-01 -1.558392047882080078e-01 -1.364617701619863510e-02 6.551317125558853149e-02 -9.460298717021942139e-02 3.195996582508087158e-01
2.660641632974147797e-02 -1.416999548673629761e-01 4.273997247219085693e-01 2.127033323049545288e-01 1.100934669375419617e-01 1.190629228949546814e-01 -4.308518171310424805e-01 8.740867674350738525e-02 -1.759109087288379669e-02 -1.017522662878036499e-01 -1.028820648789405823e-01 2.156576365232467651e-01 -2.614766061305999756e-01 7.919052988290786743e-02 2.081016004085540771e-01 -1.574078947305679321e-01 -2.323042899370193481e-01 1.052494272589683533e-01 1.468055844306945801e-01 -1.557023674249649048e-01 -8.642817288637161255e-02 1.766418069601058960e-01 1.006337553262710571e-01 2.701061218976974487e-02 -9.507742524147033691e-02 2.225667089223861694e-01 -1.519469618797302246e-01 1.020478606224060059e-01 -1.097907125949859619e-01 1.440415680408477783e-01 1.874219030141830444e-01 2.960312366485595703e-02
4.270089417695999146e-02 4.522161558270454407e-02 2.846150398254394531e-01 -2.781418859958648682e-01 1.517735607922077179e-02 -9.128931909799575806e-03 -1.789519935846328735e-01 -3.230193629860877991e-03 -1.724191606044769287e-01 2.526653707027435303e-01 -7.725330442190170288e-02 2.804668247699737549e-01 -2.588214576244354248e-01 -1.203619837760925293e-01 2.535704672336578369e-01 1.458017081022262573e-01 -2.810629084706306458e-02 -1.296296864748001099e-01 -1.486109644174575806e-01 -1.947877928614616394e-02 -1.369372010231018066e-01 1.146392002701759338e-01 -7.228441536426544189e-02 2.554191052913665771e-01 -6.565184891223907471e-02 1.158972606062889099e-01 -3.005962073802947998e-01 -1.062448322772979736e-01 1.501466780900955200e-01 -3.386644124984741211e-01 2.160261273384094238e-01 1.203158721327781677e-01
9.748689085245132446e-02 1.051272228360176086e-01 -1.843682304024696350e-02 2.379633337259292603e-01 3.676560521125793457e-02 -3.835546784102916718e-03 -1.723689958453178406e-02 -3.411981090903282166e-02 6.751582957804203033e-03 2.732826024293899536e-02 4.768401384353637695e-02 -1.634297426789999008e-03 3.248397633433341980e-02 2.370897829532623291e-01 4.989868998527526855e-01 1.737644970417022705e-01 -2.506826817989349365e-01 1.173884049057960510e-01 2.800709307193756104e-01 -1.212255880236625671e-01 -8.127737045288085938e-02 2.873090095818042755e-02 -1.204447597265243530e-01 1.286454200744628906e-01 1.310506612062454224e-01 2.472876459360122681e-01 -3.096631765365600586e-01 -6.228023394942283630e-02 -1.016447469592094421e-01 6.705921888351440430e-02 3.397636115550994873e-01 2.520397603511810303e-01
3.314695134758949280e-02 -3.967943489551544189e-01 4.316459596157073975e-01 1.481619328260421753e-01 4.272300899028778076e-01 1.048356145620346069e-01 -9.581871330738067627e-03 -6.856378167867660522e-02 1.971935480833053589e-01 9.207319468259811401e-02 -7.534684985876083374e-02 1.506481915712356567e-01 -1.033556982874870300e-01 1.933398842811584473e-01 2.444599568843841553e-01 -6.628296524286270142e-02 -7.120352983474731445e-02 -1.608555614948272705e-01 1.310904175043106079e-01 -2.058591991662979126e-01 4.867736995220184326e-02 -5.588891729712486267e-02 2.943151630461215973e-02 -3.457866609096527100e-03 -1.763109713792800903e-01 6.270751357078552246e-02 -2.244756221771240234e-01 6.025068089365959167e-02 -1.715643256902694702e-01 1.333541125059127808e-01 1.159555763006210327e-01 1.859881915152072906e-02
2.711191773414611816e-01 2.654924616217613220e-02 2.911523282527923584e-01 -1.633491814136505127e-01 -2.464984208345413208e-01 1.880590617656707764e-01 -2.050646953284740448e-02 1.036433950066566467e-01 2.235966734588146210e-02 1.355212763883173466e-03 -2.705937325954437256e-01 9.417200833559036255e-02 -2.477889955043792725e-01 3.133780509233474731e-02 2.140914201736450195e-01 5.260866507887840271e-02 -1.716720163822174072e-01 2.842192538082599640e-02 -8.099728077650070190e-02 -5.756474658846855164e-02 -2.515504509210586548e-02 -7.869563251733779907e-02 -3.229582309722900391e-01 2.561631798744201660e-01 -3.076710924506187439e-02 -2.036068290472030640e-01 -1.635984033346176147e-01 -1.622939705848693848e-01 2.290022820234298706e-01 -3.251129388809204102e-01 2.036752104759216309e-01 3.795359656214714050e-02
-9.213434904813766479e-02 -1.615151166915893555e-01 4.394198060035705566e-01 -2.280344441533088684e-02 1.285451948642730713e-01 5.423106998205184937e-02 -4.568932056427001953e-01 1.684004217386245728e-01 2.910901904106140137e-01 -1.127646341919898987e-01 5.327055975794792175e-02 1.906062364578247070e-01 -1.246063932776451111e-01 -7.033740170300006866e-03 2.411562353372573853e-01 -5.705962330102920532e-02 -1.222436651587486267e-01 5.021749064326286316e-02 2.407627701759338379e-01 -2.406467497348785400e-01 -3.223643079400062561e-02 1.300712972879409790e-01 7.082921266555786133e-02 1.565946191549301147e-01 -1.571112275123596191e-01 1.595838665962219238e-01 -3.318151086568832397e-02 1.762898564338684082e-01 -1.724139042198657990e-02 9.002585709095001221e-02 1.663550436496734619e-01 -4.886804521083831787e-02
-1.506518125534057617e-01 2.158156186342239380e-01 9.677373617887496948e-02 1.665572077035903931e-01 3.545622527599334717e-01 -5.272853747010231018e-02 -1.213096752762794495e-01 5.560792982578277588e-03 1.209168359637260437e-01 -6.609468907117843628e-02 -3.150838613510131836e-02 -8.244478702545166016e-02 -5.410160124301910400e-02 -1.156304590404033661e-02 3.771833479404449463e-01 2.268093228340148926e-01 -2.239178866147994995e-01 8.173147588968276978e-02 5.891731008887290955e-02 -2.006790935993194580e-01 2.370351925492286682e-02 1.279946118593215942e-01 -2.485896646976470947e-01 1.827292591333389282e-01 1.239089760929346085e-02 2.945408970117568970e-02 -1.345100849866867065e-01 8.210569620132446289e-03 9.977457672357559204e-02 2.421706616878509521e-01 4.353792369365692139e-01 1.918278038501739502e-01
7.182510942220687866e-02 -3.508334979414939880e-02 2.610628306865692139e-01 -2.017474919557571411e-02 2.500714063644409180e-01 3.263507038354873657e-02 -2.652223706245422363e-01 -1.686437241733074188e-02 4.285647720098495483e-02 2.184403240680694580e-01 3.885270282626152039e-02 -9.607101976871490479e-02 -4.364450648427009583e-02 -8.932641893625259399e-02 6.700094044208526611e-02 2.138721942901611328e-01 4.692824184894561768e-02 -1.296619623899459839e-01 3.563003540039062500e-01 -7.367658615112304688e-02 -9.787044674158096313e-02 2.390333116054534912e-01 -2.329131364822387695e-01 1.783517450094223022e-01 2.566181123256683350e-02 1.898458749055862427e-01 -2.365153431892395020e-01 -1.498454660177230835e-01 -5.886787548661231995e-02 -2.598291933536529541e-01 3.843444287776947021e-01 1.801620125770568848e-01
3.031961023807525635e-01 -2.045785039663314819e-01 3.942835330963134766e-01 -1.598431468009948730e-01 -1.401962339878082275e-01 -1.121467575430870056e-01 1.294402126222848892e-02 1.665090471506118774e-01 1.799395084381103516e-01 -3.060422092676162720e-02 -1.609704792499542236e-01 3.595234453678131104e-02 5.662155337631702423e-03 2.068373560905456543e-01 2.635778188705444336e-01 6.848596967756748199e-03 -4.423344507813453674e-03 -9.841300547122955322e-02 2.462337613105773926e-01 -2.432861924171447754e-01 -7.785395532846450806e-02 -5.294512584805488586e-02 -2.995592653751373291e-01 1.280027534812688828e-02 1.172027364373207092e-02 1.058923676609992981e-01 4.953442886471748352e-02 1.444498002529144287e-01 1.754684448242187500e-01 -2.010799199342727661e-01 3.298064768314361572e-01 9.633447974920272827e-02
-7.535059750080108643e-02 -4.027152359485626221e-01 2.627535164356231689e-01 -1.667966842651367188e-01 1.895043998956680298e-01 6.199282035231590271e-02 9.124741703271865845e-02 -1.522252243012189865e-02 -3.318482637405395508e-02 8.883842080831527710e-02 -3.188136219978332520e-01 2.682927995920181274e-02 -3.190797939896583557e-02 -1.788379698991775513e-01 3.763462305068969727e-01 5.502041801810264587e-02 -2.538968920707702637e-01 -5.048118531703948975e-03 -8.106180466711521149e-03 -2.472741901874542236e-01 9.477151185274124146e-02 -1.783389896154403687e-01 7.142140716314315796e-02 6.215998530387878418e-02 -2.665434181690216064e-01 1.361358016729354858e-01 -2.011537402868270874e-01 1.196641623973846436e-01 5.334496963769197464e-03 -3.179081901907920837e-02 1.621999442577362061e-01 -2.253657132387161255e-01
-1.811853647232055664e-01 1.471751332283020020e-01 5.973176285624504089e-02 1.938621513545513153e-02 -1.906657069921493530e-01 -7.610034942626953125e-02 -1.028976887464523315e-01 3.282581223174929619e-03 1.356916874647140503e-01 -2.265214361250400543e-02 1.347747165709733963e-02 -8.945489302277565002e-03 1.910561509430408478e-02 1.042820066213607788e-01 4.383633732795715332e-01 3.406605124473571777e-01 -5.921955034136772156e-02 1.713630408048629761e-01 1.601131707429885864e-01 -1.634579896926879883e-01 -1.311999261379241943e-01 1.250029355287551880e-01 -2.302221953868865967e-02 1.877988502383232117e-02 -2.451319098472595215e-01 2.292387634515762329e-01 -5.071308612823486328e-01 -8.568228036165237427e-02 -7.018471509218215942e-02 -1.325651854276657104e-01 1.759640872478485107e-01 2.471140585839748383e-02
4.230540245771408081e-02 -1.423253118991851807e-01 3.822672963142395020e-01 -2.049084752798080444e-01 8.407065272331237793e-02 -1.510088145732879639e-01 1.661200672388076782e-01 -6.278635933995246887e-03 6.490992009639739990e-02 1.217782944440841675e-01 -2.960714101791381836e-01 -5.975246429443359375e-03 -4.703630506992340088e-02 -1.047767400741577148e-01 1.648878753185272217e-01 -1.567262038588523865e-02 -1.855345517396926880e-01 1.456094682216644287e-01 2.138011157512664795e-02 4.842767864465713501e-02 -1.337548792362213135e-01 1.769902110099792480e-01 -2.099349051713943481e-01 2.805077135562896729e-01 1.338441073894500732e-01 2.582927048206329346e-01 -3.760181665420532227e-01 -1.458676531910896301e-02 -1.126763224601745605e-02 -7.387255877256393433e-02 3.494860231876373291e-01 2.475242316722869873e-02
-2.992279827594757080e-01 1.923983171582221985e-02 3.174185156822204590e-01 -1.313450634479522705e-01 5.033048614859580994e-02 -2.561807334423065186e-01 -2.305823266506195068e-01 -9.808836132287979126e-02 -6.661748141050338745e-02 -2.059514261782169342e-02 -1.763660609722137451e-01 1.405669897794723511e-01 6.574989110231399536e-02 5.338365212082862854e-02 8.378073573112487793e-02 -1.326197981834411621e-01 6.302989274263381958e-02 9.419699013233184814e-02 -7.807100564241409302e-02 -2.281637042760848999e-01 -1.489881873130798340e-01 -3.289103507995605469e-01 -3.810530900955200195e-02 3.337694108486175537e-01 -7.249147165566682816e-04 -1.531985253095626831e-01 -3.947666585445404053e-01 -1.706202179193496704e-01 7.256102561950683594e-02 9.336173534393310547e-03 -6.179336458444595337e-02 2.044576108455657959e-01
-2.505058050155639648e-01 1.055833622813224792e-01 3.034439682960510254e-01 1.459505874663591385e-02 1.566338092088699341e-01 1.259843260049819946e-01 -7.352745532989501953e-02 -1.019401624798774719e-01 6.674695760011672974e-02 6.858423352241516113e-02 -7.140268385410308838e-02 -5.418410152196884155e-02 -4.247146099805831909e-02 3.472181558609008789e-01 6.838806718587875366e-02 -1.648322045803070068e-01 -1.118531897664070129e-01 4.753964394330978394e-02 -9.298934787511825562e-02 -1.467894613742828369e-01 1.883447021245956421e-01 -1.486060321331024170e-01 -3.157837688922882080e-01 2.746672034263610840e-01 -1.770816594362258911e-01 8.730500936508178711e-02 -2.689118385314941406e-01 2.913116216659545898e-01 -1.690955162048339844e-01 -2.375553697347640991e-01 1.824425905942916870e-01 1.185237094759941101e-01
-1.141527742147445679e-01 1.022756192833185196e-02 1.590153574943542480e-01 -1.698102653026580811e-01 1.609058231115341187e-01 1.424619108438491821e-01 -1.959576457738876343e-01 2.207516282796859741e-01 -1.747885793447494507e-01 1.935901790857315063e-01 -3.028756566345691681e-02 -3.037087023258209229e-01 3.216955065727233887e-01 -1.214552763849496841e-02 3.342893421649932861e-01 1.625107079744338989e-01 5.586888175457715988e-03 -6.830201297998428345e-02 3.322677910327911377e-01 -3.753236681222915649e-02 4.010188579559326172e-02 -1.861836165189743042e-01 -1.740707270801067352e-02 1.684668660163879395e-01 6.950937956571578979e-02 -2.593110874295234680e-02 3.873811289668083191e-02 -8.443080587312579155e-04 1.689964979887008667e-01 -4.449315369129180908e-02 4.026669859886169434e-01 1.236860603094100952e-01
-2.773783169686794281e-02 -1.772942841053009033e-01 7.314033806324005127e-02 1.006464287638664246e-01 1.627348959445953369e-01 -1.233722791075706482e-01 -2.584189176559448242e-01 1.702529340982437134e-01 -1.159170642495155334e-01 3.075902462005615234e-01 -2.421248555183410645e-01 1.158185824751853943e-01 -2.290042862296104431e-02 2.180072814226150513e-01 1.187792718410491943e-01 -2.117799669504165649e-01 -5.271178483963012695e-02 -4.753807187080383301e-02 1.613066047430038452e-01 1.217132061719894409e-01 -2.055545002222061157e-01 3.347925469279289246e-02 -1.178643330931663513e-01 1.378349307924509048e-02 -4.330863244831562042e-03 1.256480067968368530e-01 -4.656993746757507324e-01 -1.830815523862838745e-02 3.157233297824859619e-01 -2.217043489217758179e-01 1.206816062331199646e-01 1.673537939786911011e-01
-3.981813043355941772e-02 1.000283807516098022e-01 1.848620325326919556e-01 4.732197150588035583e-02 1.432077735662460327e-01 9.584791027009487152e-03 -1.542085707187652588e-01 1.786175668239593506e-01 7.592222839593887329e-02 2.840752303600311279e-01 3.948453068733215332e-02 -1.229855418205261230e-02 -1.806863211095333099e-02 4.360937327146530151e-02 9.088561683893203735e-02 1.747268587350845337e-01 1.110559515655040741e-02 -2.865182757377624512e-01 3.523354828357696533e-01 7.555115222930908203e-02 -1.925821751356124878e-01 -3.030675929039716721e-03 -2.569617927074432373e-01 9.799795597791671753e-02 -1.553923189640045166e-01 1.135839521884918213e-01 -3.104232549667358398e-01 -1.159190535545349121e-01 -1.021841261535882950e-02 -1.485776007175445557e-01 3.763734698295593262e-01 3.332273066043853760e-01
-2.371058315038681030e-01 -1.760202795267105103e-01 1.971371918916702271e-01 -1.936750710010528564e-01 2.024204581975936890e-01 7.365444302558898926e-02 -2.883854806423187256e-01 -7.749883085489273071e-02 -5.581578612327575684e-02 2.485162466764450073e-01 -2.163053900003433228e-01 1.934457421302795410e-01 5.189958214759826660e-02 -1.886092424392700195e-01 2.965660691261291504e-01 1.993302069604396820e-02 1.033551394939422607e-01 -9.488623589277267456e-02 -1.987832933664321899e-01 -1.222941577434539795e-01 -2.453147917985916138e-01 1.565713882446289062e-01 9.930647909641265869e-02 2.791455686092376709e-01 -8.228529989719390869e-02 -2.343426225706934929e-03 -2.338708341121673584e-01 2.027812972664833069e-02 3.221885534003376961e-03 -2.442415356636047363e-01 1.532883644104003906e-01 1.829579621553421021e-01
-1.614444106817245483e-01 3.259698674082756042e-02 1.500687897205352783e-01 5.348197370767593384e-02 -5.788210779428482056e-02 -1.037335172295570374e-01 -3.178298175334930420e-01 -1.448932290077209473e-01 8.392078429460525513e-02 3.440945148468017578e-01 -1.463314592838287354e-01 2.016273289918899536e-01 1.672290116548538208e-01 -5.695915967226028442e-02 2.047691047191619873e-01 -1.291571371257305145e-02 -3.562644720077514648e-01 1.528834998607635498e-01 2.027278244495391846e-01 -2.760263159871101379e-02 -1.230032816529273987e-01 -1.354938149452209473e-01 -2.642357051372528076e-01 1.644676625728607178e-01 7.086585462093353271e-02 1.559232920408248901e-01 -1.836578398942947388e-01 -1.877425909042358398e-01 -1.894568353891372681e-01 2.837743982672691345e-02 -2.566829323768615723e-01 1.647442281246185303e-01
4.445553943514823914e-02 2.705759927630424500e-02 2.506810724735260010e-01 -3.600193560123443604e-02 2.137364298105239868e-01 -2.104320526123046875e-01 -1.461131423711776733e-01 1.224127039313316345e-01 2.076391130685806274e-02 9.674806892871856689e-02 -4.979348555207252502e-02 3.022336214780807495e-02 -7.159874588251113892e-02 -2.649874687194824219e-01 4.339469969272613525e-01 -1.478438675403594971e-01 -1.539884507656097412e-01 -1.140571981668472290e-01 2.529467642307281494e-01 5.126648768782615662e-02 4.247659072279930115e-02 -2.905630171298980713e-01 -1.387944966554641724e-01 9.068727493286132812e-02 6.381446146406233311e-04 -1.913793832063674927e-01 -1.364403814077377319e-01 1.738349795341491699e-01 3.826397359371185303e-01 -1.680853664875030518e-01 1.675696223974227905e-01 -5.386397615075111389e-02
-1.004319861531257629e-01 -7.743920385837554932e-02 1.155743002891540527e-01 -1.591778993606567383e-01 -1.082161366939544678e-01 1.164516955614089966e-01 -1.151802018284797668e-01 -1.223866716027259827e-01 -1.176929995417594910e-01 1.667835712432861328e-01 -1.213166713714599609e-01 -9.249309450387954712e-02 -4.907782748341560364e-02 -2.414027452468872070e-01 3.560214638710021973e-01 3.776466101408004761e-02 2.892355620861053467e-01 1.957283467054367065e-01 2.415171265602111816e-01 -2.042082995176315308e-01 9.757692366838455200e-02 -4.013009071350097656e-01 -1.385103166103363037e-01 3.585721850395202637e-01 -7.450158894062042236e-02 -9.272964671254158020e-03 -1.506426632404327393e-01 1.518244892358779907e-01 -5.728313699364662170e-02 3.851327672600746155e-02 1.900912076234817505e-01 -7.281205058097839355e-02
-1.732628643512725830e-01 -9.940669685602188110e-02 -1.136221140623092651e-01 1.638453006744384766e-01 1.932078152894973755e-01 1.709352880716323853e-01 -3.875290751457214355e-01 5.767045915126800537e-02 -1.318522356450557709e-02 8.608388155698776245e-02 -7.651913911104202271e-02 -1.597047597169876099e-01 4.961604624986648560e-02 1.315524280071258545e-01 4.797840118408203125e-02 4.716060310602188110e-02 -1.869882047176361084e-01 -1.208418682217597961e-01 -7.640543580055236816e-02 -3.372446596622467041e-01 1.054766774177551270e-01 -1.709601283073425293e-01 -2.664621770381927490e-01 2.764476239681243896e-01 -2.279338240623474121e-01 9.054395556449890137e-02 -2.111378610134124756e-01 -4.164546355605125427e-02 3.461747244000434875e-02 -1.962677240371704102e-01 3.565413355827331543e-01 -8.262941986322402954e-02
-1.463975310325622559e-01 -2.163411974906921387e-01 3.436021804809570312e-01 -6.143611297011375427e-02 1.313898116350173950e-01 5.441168695688247681e-02 -3.143693208694458008e-01 -2.349506467580795288e-01 -1.056396588683128357e-01 -1.604157835245132446e-01 -4.452163577079772949e-01 -9.492557495832443237e-02 -1.744321882724761963e-01 1.308595389127731323e-02 4.566028714179992676e-01 7.135964930057525635e-02 -1.255524903535842896e-01 9.158328175544738770e-03 -2.545789070427417755e-02 4.048263654112815857e-02 -9.425050765275955200e-02 7.441220432519912720e-02 1.442802101373672485e-01 7.240631431341171265e-02 -4.088312759995460510e-02 -6.010471656918525696e-02 -9.022531658411026001e-02 8.116403222084045410e-02 8.648755401372909546e-02 -2.380626350641250610e-01 3.373845666646957397e-02 -5.880222842097282410e-02
1.807407289743423462e-02 7.523228880017995834e-03 2.191871404647827148e-01 -2.698227204382419586e-02 2.495672106742858887e-01 -1.233676895499229431e-01 -2.658943533897399902e-01 -1.809760928153991699e-01 1.367366611957550049e-01 -6.548982113599777222e-02 -3.592241704463958740e-01 -1.927388608455657959e-01 5.717331916093826294e-02 -5.988473072648048401e-02 2.129572480916976929e-01 4.513633437454700470e-03 -1.953406035900115967e-01 -1.248160377144813538e-01 -1.624590307474136353e-01 -1.072827130556106567e-01 -3.380219936370849609e-01 1.152362078428268433e-01 -6.173636019229888916e-02 9.631191939115524292e-02 -7.278986275196075439e-02 1.506720483303070068e-01 -2.240028232336044312e-01 1.544158905744552612e-01 2.796343564987182617e-01 -2.894595265388488770e-01 1.621514409780502319e-01 -7.697825133800506592e-02
-7.614594418555498123e-03 -1.901883482933044434e-01 2.400719523429870605e-01 -1.247066631913185120e-01 -1.526136845350265503e-01 -8.122292160987854004e-02 -1.345803495496511459e-02 -8.860247582197189331e-02 -1.434311419725418091e-01 -5.629559606313705444e-02 -2.483031749725341797e-01 1.204868704080581665e-01 1.557059437036514282e-01 -8.429408818483352661e-02 1.734994351863861084e-01 -1.615058928728103638e-01 -1.294898390769958496e-01 -8.337934315204620361e-02 4.429750740528106689e-01 -1.907268315553665161e-01 -7.590026408433914185e-02 -2.615851759910583496e-01 -1.587403416633605957e-01 4.429383277893066406e-01 -3.436338156461715698e-02 -1.496967766433954239e-02 3.572881221771240234e-02 2.497249543666839600e-01 -1.171957999467849731e-01 8.338911458849906921e-03 1.815609931945800781e-01 -3.871098533272743225e-02
-1.422162950038909912e-01 -2.536740601062774658e-01 2.055368870496749878e-01 -5.890483036637306213e-02 8.947718888521194458e-02 4.710092395544052124e-02 -4.690075218677520752e-01 -1.543529331684112549e-01 -1.589998006820678711e-01 -2.017289102077484131e-01 -2.669813930988311768e-01 -8.628182113170623779e-02 -1.537510603666305542e-01 4.321470484137535095e-02 3.975450098514556885e-01 -1.423825472593307495e-01 -1.843956708908081055e-01 -4.407054930925369263e-02 1.750112622976303101e-01 -4.122435301542282104e-02 3.252152353525161743e-02 1.078990027308464050e-01 1.574501842260360718e-01 2.248656898736953735e-01 -1.186173930764198303e-01 7.811633497476577759e-02 -3.263023495674133301e-02 -1.049333717674016953e-03 8.986009657382965088e-02 -2.834271192550659180e-01 3.463016077876091003e-02 1.626606535864993930e-04
-6.572617590427398682e-02 -2.055732607841491699e-01 3.671066835522651672e-02 7.257141917943954468e-02 3.655789494514465332e-01 -1.199596598744392395e-01 -7.271052896976470947e-02 2.837343700230121613e-02 -1.133541227318346500e-03 1.912370771169662476e-01 -1.770822703838348389e-01 -1.790175884962081909e-01 1.253633573651313782e-02 2.435474097728729248e-01 1.865884810686111450e-01 1.091645956039428711e-01 -6.316387653350830078e-02 -3.275671601295471191e-01 1.724378764629364014e-01 -3.236087858676910400e-01 2.091371119022369385e-01 -1.814663410186767578e-01 -1.829503178596496582e-01 2.472088187932968140e-01 -3.813968300819396973e-01 -3.960313275456428528e-02 -5.002788081765174866e-02 -1.163118109107017517e-01 2.062902227044105530e-02 5.749954283237457275e-02 3.550537303090095520e-02 -3.792292252182960510e-02
-9.232418984174728394e-02 1.048208251595497131e-01 2.805471718311309814e-01 1.025215312838554382e-01 -8.926524966955184937e-02 -9.706932306289672852e-02 -1.103937476873397827e-01 -1.325691342353820801e-01 -3.944806158542633057e-01 3.633221238851547241e-02 1.199945621192455292e-02 1.557279825210571289e-01 1.689759492874145508e-01 -1.424871385097503662e-01 1.859483867883682251e-01 -4.907620325684547424e-02 -2.001706510782241821e-01 1.979926526546478271e-01 2.492626309394836426e-01 -1.267888247966766357e-01 -8.257129043340682983e-02 1.763970106840133667e-01 -7.618958503007888794e-02 2.164836972951889038e-01 4.023002460598945618e-02 -7.551157474517822266e-02 -4.737188518047332764e-01 -1.724947839975357056e-01 2.206412851810455322e-01 -9.414692223072052002e-02 9.163275361061096191e-02 3.795858100056648254e-02
-9.288654476404190063e-02 1.205256506800651550e-01 8.432926237583160400e-02 2.665887475013732910e-01 3.641822561621665955e-02 1.387111376971006393e-03 -1.408040076494216919e-01 -9.648392349481582642e-02 1.549066603183746338e-01 -2.132870852947235107e-01 -8.032041788101196289e-02 -2.268097102642059326e-01 -8.650434017181396484e-02 2.036636173725128174e-01 3.020433485507965088e-01 1.970623284578323364e-01 -1.988525688648223877e-01 2.269879542291164398e-02 3.502125740051269531e-01 -1.736872084438800812e-02 -1.963049769401550293e-01 1.673980802297592163e-02 -2.058898061513900757e-01 3.699951246380805969e-02 4.816931672394275665e-03 1.737750880420207977e-02 -4.162201881408691406e-01 -5.836740136146545410e-02 4.171111807227134705e-02 1.533809304237365723e-01 1.917687207460403442e-01 2.778469622135162354e-01
6.551913917064666748e-02 1.780870556831359863e-01 3.223273754119873047e-01 2.542434632778167725e-01 5.532326549291610718e-02 6.548715382814407349e-02 -1.046705432236194611e-02 -9.187801927328109741e-02 -3.231408298015594482e-01 2.060244828462600708e-01 -2.453166395425796509e-01 1.462700366973876953e-01 4.428081214427947998e-02 -8.383463323116302490e-02 2.500307261943817139e-01 1.812580674886703491e-01 -1.395275890827178955e-01 -9.396939724683761597e-02 1.134393513202667236e-01 -8.494698558934032917e-04 -1.757967174053192139e-01 -1.342819333076477051e-01 -1.202376186847686768e-01 3.217322230339050293e-01 -2.051013112068176270e-01 -2.287889569997787476e-01 -6.886228919029235840e-02 1.257660537958145142e-01 -2.016115635633468628e-01 -3.211602941155433655e-02 2.848721742630004883e-01 -2.973037958145141602e-02
2.355714738368988037e-01 -1.707446128129959106e-01 2.160278558731079102e-01 -2.500132471323013306e-02 -1.699913144111633301e-01 -7.119739800691604614e-02 -1.656513363122940063e-01 2.470608800649642944e-01 -2.301401793956756592e-01 2.322236150503158569e-01 -3.733770549297332764e-02 -2.757801711559295654e-01 -6.325957179069519043e-02 1.506674885749816895e-01 2.151781767606735229e-01 -4.026683792471885681e-02 -2.786611914634704590e-01 1.746794208884239197e-02 9.115911275148391724e-02 -1.395713388919830322e-01 -1.296633034944534302e-01 -5.314881354570388794e-02 2.590415813028812408e-02 1.253602951765060425e-01 -1.874960400164127350e-02 2.661080360412597656e-01 -2.626250982284545898e-01 -1.338007152080535889e-01 -1.068016514182090759e-01 -1.480263657867908478e-02 3.532372117042541504e-01 -2.245754003524780273e-01
-1.586294174194335938e-01 -8.341319113969802856e-02 5.909928306937217712e-02 -8.268532343208789825e-03 8.654922246932983398e-02 2.121503949165344238e-01 -2.882707417011260986e-01 -1.538822501897811890e-01 -5.067536234855651855e-02 -2.270122431218624115e-02 -6.194356828927993774e-02 1.397899091243743896e-01 1.576188355684280396e-01 6.610919535160064697e-02 4.419986307621002197e-01 7.536032050848007202e-02 -2.369506284594535828e-02 -7.759798318147659302e-02 -2.457800358533859253e-01 -4.465813562273979187e-02 1.419903039932250977e-01 -3.098426572978496552e-02 3.355387225747108459e-02 2.643747329711914062e-01 -1.109758839011192322e-01 -6.472577154636383057e-02 -4.165898859500885010e-01 -2.049509733915328979e-01 3.660879433155059814e-01 2.238739840686321259e-02 1.430396437644958496e-01 1.251431088894605637e-02
-8.835401386022567749e-02 -8.404856175184249878e-02 3.997663855552673340e-01 -3.538329899311065674e-02 -8.422585576772689819e-02 -2.123264521360397339e-01 1.358838938176631927e-02 4.180939402431249619e-03 1.098481491208076477e-01 1.624571979045867920e-01 -1.342970579862594604e-01 2.805677615106105804e-02 -9.795740991830825806e-02 1.928021907806396484e-01 4.875954389572143555e-01 -1.989671885967254639e-01 -1.460532844066619873e-01 6.608267128467559814e-02 2.025003135204315186e-01 2.296129241585731506e-02 3.514151647686958313e-02 1.287711560726165771e-01 -2.319972030818462372e-02 2.046459913253784180e-01 -3.154637217521667480e-01 -2.588281631469726562e-01 5.680788308382034302e-03 -2.713350951671600342e-01 1.190951168537139893e-01 -4.612955823540687561e-02 3.114549815654754639e-02 7.338365167379379272e-02
-5.697417631745338440e-02 -5.442945659160614014e-02 3.941532969474792480e-01 -1.483562886714935303e-01 2.296487838029861450e-01 3.011231124401092529e-01 -2.331962883472442627e-01 6.844379473477602005e-03 -1.725422590970993042e-01 1.367777734994888306e-01 -6.324969977140426636e-02 1.787598580121994019e-01 5.014297366142272949e-02 -1.368122398853302002e-01 3.796448409557342529e-01 7.839005440473556519e-02 -4.617933928966522217e-02 2.058863043785095215e-01 -1.687228530645370483e-01 -6.498713791370391846e-02 -5.070545594207942486e-04 1.658625900745391846e-01 4.971465095877647400e-02 1.670952886343002319e-03 -1.206906661391258240e-01 -1.008303910493850708e-01 -3.017993867397308350e-01 -2.519020438194274902e-01 2.324858158826828003e-01 -6.593985855579376221e-02 7.159243524074554443e-02 1.124770790338516235e-01
-1.693902909755706787e-01 7.064605504274368286e-02 2.657486796379089355e-01 -2.240251898765563965e-01 9.604866802692413330e-02 1.038210988044738770e-01 -1.919623166322708130e-01 1.115553602576255798e-01 3.001440875232219696e-02 2.626179531216621399e-02 -1.748649477958679199e-01 -2.398059666156768799e-01 3.217434510588645935e-02 2.982527315616607666e-01 4.224514588713645935e-02 -5.301389470696449280e-02 -1.251129359006881714e-01 7.647984195500612259e-03 -6.384375691413879395e-02 -3.066365607082843781e-02 2.373453378677368164e-01 -7.986658811569213867e-02 -2.739952802658081055e-01 4.370425045490264893e-01 -6.796810775995254517e-02 -2.477722242474555969e-02 -2.556323111057281494e-01 1.906967461109161377e-01 -1.712230592966079712e-01 -1.477908045053482056e-01 2.762955129146575928e-01 8.935009688138961792e-02
-3.746631368994712830e-02 8.382797241210937500e-03 2.114840000867843628e-01 -6.066378951072692871e-02 8.274322748184204102e-02 -1.853477656841278076e-01 -3.753356039524078369e-01 -3.407203406095504761e-02 6.112073734402656555e-02 1.721807122230529785e-01 -4.363264515995979309e-02 -6.836941838264465332e-02 2.851182818412780762e-01 8.711133897304534912e-02 2.709369659423828125e-01 -1.240404769778251648e-01 -6.006616353988647461e-02 1.415066421031951904e-01 1.117477416992187500e-01 -2.541491687297821045e-01 -2.578169340267777443e-03 -2.237615436315536499e-01 -1.961839348077774048e-01 3.613175153732299805e-01 7.378891110420227051e-02 -7.917352020740509033e-02 -2.544253766536712646e-01 -7.429523020982742310e-02 4.615569859743118286e-02 1.191312074661254883e-01 -2.758939564228057861e-01 2.345581948757171631e-01
-5.600629374384880066e-02 -4.153346419334411621e-01 1.612787544727325439e-01 -2.872465848922729492e-01 2.423480153083801270e-01 -5.235923081636428833e-02 1.503775268793106079e-01 7.971289008855819702e-02 -9.399317950010299683e-02 -4.285337403416633606e-02 -2.261168807744979858e-01 1.467892676591873169e-01 -7.709815353155136108e-02 2.246503718197345734e-02 2.615891396999359131e-01 -8.247198909521102905e-02 1.520537305623292923e-03 -4.805677384138107300e-02 2.502786517143249512e-01 -2.519550323486328125e-01 -5.394537001848220825e-03 -2.226159274578094482e-01 -3.627637773752212524e-02 -1.578112691640853882e-02 -2.018031775951385498e-01 1.471483111381530762e-01 -3.432089686393737793e-01 -8.325666189193725586e-02 -3.418509289622306824e-02 1.357451677322387695e-01 2.614063620567321777e-01 7.587095350027084351e-02
2.552020549774169922e-02 -4.057401716709136963e-01 4.049761593341827393e-01 -1.321425735950469971e-01 1.171047165989875793e-01 5.368030443787574768e-02 1.560606062412261963e-01 -1.550348848104476929e-01 -8.641503751277923584e-02 4.166885465383529663e-02 -2.512665987014770508e-01 1.436446607112884521e-01 -2.779791248030960560e-04 -5.869448930025100708e-02 2.560308575630187988e-01 -1.760402023792266846e-01 -2.423045784235000610e-01 -1.493748277425765991e-02 9.022399783134460449e-02 -3.256558179855346680e-01 -1.647398993372917175e-02 -8.026668429374694824e-02 1.772135123610496521e-02 1.463998109102249146e-01 -3.038679957389831543e-01 -6.227174773812294006e-02 -9.136778116226196289e-02 1.150557305663824081e-02 1.186159439384937286e-02 1.344690024852752686e-01 2.148722708225250244e-01 -1.569592803716659546e-01
2.039201706647872925e-01 2.145083695650100708e-01 2.132421582937240601e-01 -8.408372849225997925e-02 -2.355629578232765198e-02 -5.103917047381401062e-02 5.272107198834419250e-02 -1.061794012784957886e-01 -8.962377905845642090e-02 5.618909001350402832e-02 -2.183089256286621094e-01 2.420620918273925781e-01 9.470416605472564697e-02 -1.072763800621032715e-01 3.219997286796569824e-01 -3.233606228604912758e-03 -4.392920434474945068e-02 -8.674506098031997681e-02 6.902695447206497192e-02 2.096664626151323318e-03 2.989125624299049377e-02 -5.677683353424072266e-01 3.757696226239204407e-02 3.253745436668395996e-01 -1.397739052772521973e-01 2.697870507836341858e-02 -3.039605021476745605e-01 1.560940146446228027e-01 -1.043427810072898865e-01 6.334845721721649170e-02 6.519053131341934204e-02 1.011282950639724731e-02
-6.640912592411041260e-02 -1.657671630382537842e-01 3.646223247051239014e-01 2.207500115036964417e-02 -2.795774489641189575e-02 -1.044362336397171021e-01 -4.760049283504486084e-02 9.132931008934974670e-03 -1.503947004675865173e-02 2.901363670825958252e-01 -1.535546034574508667e-01 2.258670628070831299e-01 2.345466762781143188e-01 1.165749579668045044e-01 5.957482010126113892e-02 -2.070676684379577637e-01 -2.391550391912460327e-01 1.792848482728004456e-02 -6.424651015549898148e-03 -1.289834380149841309e-01 -1.319683939218521118e-01 -6.053538620471954346e-02 -9.361720830202102661e-02 2.322953194379806519e-01 -2.050142884254455566e-01 1.793380379676818848e-01 -4.559507369995117188e-01 -1.980980485677719116e-01 -8.184655010700225830e-02 1.114845946431159973e-01 -7.785449922084808350e-02 -2.051638662815093994e-01
-2.395288646221160889e-01 -1.417462825775146484e-01 1.532769650220870972e-01 -6.516757607460021973e-02 1.191558167338371277e-01 1.250037848949432373e-01 -2.248709201812744141e-01 -8.007667958736419678e-02 -5.708843469619750977e-02 7.095066457986831665e-02 -1.342614293098449707e-01 1.186992228031158447e-01 7.629233598709106445e-02 2.578538097441196442e-02 5.151844024658203125e-01 -2.323054224252700806e-01 1.346254199743270874e-01 -5.546678975224494934e-02 -5.123002454638481140e-02 -2.281715720891952515e-01 1.197718381881713867e-01 1.040382832288742065e-01 -5.531569570302963257e-02 2.586087584495544434e-01 -1.005043685436248779e-01 -1.745300889015197754e-01 -2.934216856956481934e-01 -1.584839820861816406e-01 2.942088544368743896e-01 -5.988370999693870544e-02 1.177581623196601868e-01 -1.222005710005760193e-01
1.093050763010978699e-01 6.122155115008354187e-02 7.521373778581619263e-02 -9.998887777328491211e-02 7.904008030891418457e-02 1.547430306673049927e-01 -4.806955754756927490e-01 -1.104521155357360840e-01 -4.212170094251632690e-02 2.702017500996589661e-02 -2.332946062088012695e-01 9.172111749649047852e-02 -8.782732486724853516e-02 2.764678299427032471e-01 1.998283863067626953e-01 -2.433776259422302246e-01 -3.875036239624023438e-01 -7.775817811489105225e-02 2.405350804328918457e-01 -3.364602848887443542e-02 -1.552169322967529297e-01 -2.447460591793060303e-01 5.472285300493240356e-02 1.941424906253814697e-01 -2.954841405153274536e-02 1.189265772700309753e-02 -1.580070406198501587e-01 4.798962175846099854e-02 1.716079413890838623e-01 1.793305426836013794e-01 1.910930871963500977e-02 -1.280708611011505127e-01
-5.014890432357788086e-02 -6.219689268618822098e-03 2.162124663591384888e-01 -3.906299918889999390e-02 -4.169624671339988708e-02 6.786683201789855957e-02 -1.691506952047348022e-01 3.281677886843681335e-02 6.362935900688171387e-02 1.339922547340393066e-01 4.206619039177894592e-02 3.050842881202697754e-01 -2.088722400367259979e-02 -7.490271329879760742e-02 1.365788727998733521e-01 -4.913970828056335449e-02 -2.043185234069824219e-01 -2.817991971969604492e-01 -1.375424563884735107e-01 -1.826306581497192383e-01 -1.593538820743560791e-01 1.752666682004928589e-01 -1.057397201657295227e-01 4.328148663043975830e-01 -1.613626182079315186e-01 1.476083397865295410e-01 -1.698857396841049194e-01 2.173169143497943878e-02 -3.115011192858219147e-02 -3.521521091461181641e-01 2.528923749923706055e-01 2.739151716232299805e-01
-2.555948495864868164e-01 -3.140692710876464844e-01 1.774060577154159546e-01 -4.329108446836471558e-02 2.499074041843414307e-01 -1.218640804290771484e-02 -3.445539996027946472e-02 1.050429791212081909e-01 -1.041488125920295715e-01 2.628844813443720341e-04 -1.613530889153480530e-02 1.402175575494766235e-01 -1.142354533076286316e-01 3.123626112937927246e-02 3.234431445598602295e-01 6.272593140602111816e-02 2.862631529569625854e-02 -2.556557394564151764e-02 2.375084310770034790e-01 -1.245933473110198975e-01 -2.143083661794662476e-01 -3.270130753517150879e-01 -1.337682604789733887e-01 3.179370760917663574e-01 2.569908201694488525e-01 -8.979012072086334229e-02 -3.582486882805824280e-02 2.626400291919708252e-01 -2.876954711973667145e-02 -3.324635326862335205e-02 2.219798415899276733e-01 1.835468411445617676e-01
1.244504228234291077e-01 -9.897357970476150513e-02 3.629372119903564453e-01 -7.727809250354766846e-02 -1.852679997682571411e-01 2.476324792951345444e-03 3.757034614682197571e-02 -9.660313837230205536e-03 2.414950579404830933e-01 8.349432051181793213e-02 -2.576142847537994385e-01 1.422307919710874557e-02 4.634963348507881165e-02 -4.224094003438949585e-02 3.695982992649078369e-01 1.270692348480224609e-01 -3.758721053600311279e-03 1.214294880628585815e-01 9.998338669538497925e-02 -1.410871744155883789e-01 1.847940869629383087e-02 -7.796303927898406982e-02 -1.301501598209142685e-02 1.994153112173080444e-01 -1.532064825296401978e-01 -1.326530873775482178e-01 -4.212787002325057983e-02 4.211663901805877686e-01 -3.225069865584373474e-02 -3.473061323165893555e-01 1.818206906318664551e-01 2.160612195730209351e-01
3.231390938162803650e-02 2.478054612874984741e-01 4.165122210979461670e-01 -5.806309357285499573e-02 8.787438273429870605e-02 -8.614704757928848267e-02 -3.115068376064300537e-01 -2.648737132549285889e-01 -2.551546394824981689e-01 1.827211380004882812e-01 -8.385998010635375977e-02 1.406215578317642212e-01 3.926267474889755249e-02 2.438628375530242920e-01 -6.792985647916793823e-02 2.674640119075775146e-01 -2.113543003797531128e-01 1.997462064027786255e-01 1.550797075033187866e-01 -2.761026844382286072e-02 -7.227257639169692993e-02 -1.868187189102172852e-01 -3.241290897130966187e-02 -3.418741980567574501e-03 -1.902825683355331421e-01 -1.241391873918473721e-03 -1.612919867038726807e-01 -8.004308678209781647e-03 -2.072875499725341797e-01 1.160567626357078552e-01 2.158496677875518799e-01 -3.471541218459606171e-03
-1.449219137430191040e-01 -7.709895819425582886e-02 1.341905444860458374e-01 -3.288493305444717407e-02 1.256919354200363159e-01 1.837633736431598663e-02 -1.312819123268127441e-01 1.432155221700668335e-01 1.862437836825847626e-02 2.181796282529830933e-01 -2.956818044185638428e-01 1.949964463710784912e-01 -2.907842770218849182e-02 -9.150729328393936157e-02 2.675614356994628906e-01 -1.016630753874778748e-01 -2.572016790509223938e-02 -1.769250333309173584e-01 -8.025791496038436890e-02 1.364842653274536133e-01 -1.012971028685569763e-01 2.038277834653854370e-01 -5.826811119914054871e-02 3.701277077198028564e-01 -1.234067231416702271e-01 -1.032021939754486084e-01 -3.558499217033386230e-01 -2.538211643695831299e-02 3.289903104305267334e-01 -1.288777589797973633e-01 2.620809972286224365e-01 1.990608572959899902e-01
1.510478705167770386e-01 -2.019696682691574097e-01 2.375025004148483276e-01 -2.745412588119506836e-01 -2.258056253194808960e-01 -1.158778443932533264e-01 -1.889727413654327393e-01 -2.309082075953483582e-02 1.688487827777862549e-01 1.518898755311965942e-01 8.069971203804016113e-02 1.113960817456245422e-01 1.854935884475708008e-01 -1.693999767303466797e-01 3.660118281841278076e-01 2.201135754585266113e-01 2.747789770364761353e-02 -5.168507341295480728e-04 2.655952870845794678e-01 1.624252647161483765e-02 2.615004032850265503e-02 -2.875240333378314972e-02 -6.066166236996650696e-02 1.863644123077392578e-01 -2.105019390583038330e-01 -1.775882542133331299e-01 -2.543909251689910889e-01 8.243126422166824341e-02 -1.801686435937881470e-01 -1.538131386041641235e-01 1.913671791553497314e-01 1.906593292951583862e-01
1.607899665832519531e-01 -3.735558092594146729e-01 2.837735116481781006e-01 -1.857376545667648315e-01 5.186254158616065979e-03 -4.205900803208351135e-02 1.311615109443664551e-01 8.929839357733726501e-03 -6.684122234582901001e-02 -1.728614270687103271e-01 -2.722310125827789307e-01 -1.144589260220527649e-01 1.355621963739395142e-01 -6.110410019755363464e-02 1.960081905126571655e-01 2.710489034652709961e-01 -1.785950064659118652e-01 8.871690928936004639e-02 2.047498375177383423e-01 -2.698324024677276611e-01 9.867086261510848999e-02 -1.317295730113983154e-01 -1.877609640359878540e-01 7.876184582710266113e-02 -3.270351290702819824e-01 -4.345832020044326782e-02 -6.644348055124282837e-02 -1.533113121986389160e-01 9.080322086811065674e-02 1.375261396169662476e-01 2.375678420066833496e-01 -3.923133760690689087e-02
4.867178946733474731e-02 7.421455532312393188e-02 7.132429629564285278e-02 -1.028617098927497864e-01 -5.035363137722015381e-02 -3.054084070026874542e-02 -1.121654547750949860e-02 -2.377946525812149048e-01 1.328709721565246582e-01 2.521588206291198730e-01 -3.426012098789215088e-01 -4.843394830822944641e-02 -8.604617416858673096e-02 1.246123109012842178e-02 3.462352752685546875e-01 -4.073281213641166687e-02 -4.789198935031890869e-02 1.065419241786003113e-02 8.860858529806137085e-02 1.144893914461135864e-01 -1.793983280658721924e-01 -4.290825724601745605e-01 -2.607296109199523926e-01 2.587482333183288574e-01 7.656811922788619995e-02 1.999449729919433594e-01 -2.526663243770599365e-01 1.356105357408523560e-01 -1.146151684224605560e-02 2.082793414592742920e-01 1.001172047108411789e-02 1.999555379152297974e-01
-6.211236491799354553e-02 6.475465744733810425e-02 1.713793277740478516e-01 2.418982535600662231e-01 7.103361189365386963e-02 -1.866654753684997559e-01 -6.716799736022949219e-02 1.233841851353645325e-01 2.758311331272125244e-01 9.209865331649780273e-02 -2.183881402015686035e-01 -2.991211712360382080e-01 1.365163829177618027e-02 3.752174600958824158e-02 3.181174993515014648e-01 1.927093230187892914e-02 -5.054176971316337585e-02 -2.207278013229370117e-01 -1.532955914735794067e-01 -1.340220272541046143e-01 7.171159237623214722e-02 -1.787973344326019287e-01 -1.215755119919776917e-01 2.194585353136062622e-01 -9.922432899475097656e-02 2.906286418437957764e-01 -2.024258226156234741e-01 -2.854090631008148193e-01 -1.643267832696437836e-02 -3.408124437555670738e-03 2.889139056205749512e-01 -1.620298475027084351e-01
-2.631913125514984131e-02 -2.074056863784790039e-01 2.421151548624038696e-01 -1.030212417244911194e-01 1.932104080915451050e-01 -9.487971663475036621e-02 -8.595993369817733765e-02 -4.108191132545471191e-01 -3.446979820728302002e-02 2.282062023878097534e-01 -1.309665143489837646e-01 2.162526100873947144e-01 -5.316702276468276978e-02 -4.588628932833671570e-02 3.636515140533447266e-01 5.554491281509399414e-02 -9.893586486577987671e-02 6.468141078948974609e-02 4.378789663314819336e-01 1.732546836137771606e-01 -2.421530038118362427e-01 1.477251574397087097e-02 3.282293304800987244e-02 -8.862391859292984009e-02 -1.361571699380874634e-01 -7.956682145595550537e-02 -1.889149695634841919e-01 -1.633982057683169842e-03 -2.261156961321830750e-02 -1.313058286905288696e-01 1.374489217996597290e-01 7.999121397733688354e-02
-2.948072180151939392e-02 -6.310892850160598755e-02 1.956859081983566284e-01 -1.427320837974548340e-01 1.736202687025070190e-01 1.130319833755493164e-01 -2.441696524620056152e-01 -1.457052081823348999e-01 2.982314489781856537e-02 4.688414931297302246e-01 -5.386754870414733887e-02 -5.900511145591735840e-02 -3.287064135074615479e-01 -6.563804298639297485e-02 2.701261341571807861e-01 -5.759895965456962585e-02 1.565088629722595215e-01 -2.199094295501708984e-01 1.601028293371200562e-01 -8.938098698854446411e-02 -2.051741927862167358e-01 5.638341605663299561e-02 -1.342670470476150513e-01 1.969581395387649536e-01 -6.650365889072418213e-02 1.099059265106916428e-02 -2.081625163555145264e-01 -1.036354526877403259e-01 1.458240300416946411e-01 -1.640275567770004272e-01 2.434459179639816284e-01 1.495422720909118652e-01
1.815119013190269470e-02 -2.143779695034027100e-01 5.952243134379386902e-02 2.176506221294403076e-01 3.723210990428924561e-01 -4.861088469624519348e-02 -2.071694657206535339e-02 1.073834449052810669e-01 -1.303561478853225708e-01 7.781501114368438721e-02 -5.677888914942741394e-02 1.717100739479064941e-01 7.613503187894821167e-02 1.098107919096946716e-01 3.173788189888000488e-01 -1.703933179378509521e-01 -9.455724060535430908e-02 3.715458884835243225e-02 8.836527168750762939e-02 4.233883321285247803e-02 -3.141988217830657959e-01 7.950185984373092651e-02 -1.952047049999237061e-01 2.065644860267639160e-01 -1.672033965587615967e-01 -3.428511619567871094e-01 -1.929384618997573853e-01 -2.055179625749588013e-01 -2.066598460078239441e-02 -1.489711254835128784e-01 3.471692278981208801e-02 3.032290637493133545e-01
8.679717779159545898e-02 1.876136101782321930e-02 3.547205030918121338e-01 7.874284684658050537e-02 1.391667574644088745e-01 2.760931849479675293e-02 2.652841433882713318e-02 -4.936554655432701111e-02 -5.449929460883140564e-02 1.759207099676132202e-01 -3.110346570611000061e-02 1.173976883292198181e-01 1.361596435308456421e-01 4.253830388188362122e-02 5.055254101753234863e-01 8.182933181524276733e-02 -2.546045184135437012e-01 8.284921944141387939e-02 6.769210845232009888e-02 1.511370241641998291e-01 -1.175562664866447449e-01 -2.796373665332794189e-01 5.677709355950355530e-02 3.241495490074157715e-01 7.110688835382461548e-02 -7.801996171474456787e-02 2.000977098941802979e-02 -1.491525322198867798e-01 -9.105054661631584167e-03 -3.793185055255889893e-01 1.411168575286865234e-01 9.194114059209823608e-02
-6.419608741998672485e-02 1.890384405851364136e-01 4.468403756618499756e-01 1.656899005174636841e-01 2.894068062305450439e-01 1.004076749086380005e-01 -2.370792031288146973e-01 -1.117803677916526794e-01 6.982140243053436279e-02 1.804967820644378662e-01 -1.564126014709472656e-01 -4.165276512503623962e-02 -2.603316307067871094e-01 -5.429712310433387756e-02 1.498538404703140259e-01 4.167621955275535583e-02 -3.106988221406936646e-02 6.029438972473144531e-02 3.136221170425415039e-01 -1.268419474363327026e-01 2.253504395484924316e-01 -9.855747967958450317e-02 5.332056432962417603e-03 -6.492406874895095825e-02 -1.427456736564636230e-01 1.911620348691940308e-01 -2.384679615497589111e-01 4.266139119863510132e-02 -6.865312159061431885e-02 3.140130341053009033e-01 9.476990252733230591e-02 1.494258362799882889e-02
-4.040698707103729248e-01 -1.939048916101455688e-01 4.121165275573730469e-01 -7.626605778932571411e-02 -2.377688437700271606e-01 6.719033420085906982e-02 -2.540182173252105713e-01 2.386054769158363342e-02 -9.319595247507095337e-02 -1.433358993381261826e-03 -1.892534494400024414e-01 -1.317999362945556641e-01 2.435588836669921875e-01 1.497192541137337685e-03 8.622534573078155518e-02 9.158778190612792969e-02 3.981349244713783264e-02 3.001391142606735229e-02 -1.096108630299568176e-01 1.467068195343017578e-01 -1.247161105275154114e-01 -1.040644496679306030e-01 1.467726975679397583e-01 2.773455977439880371e-01 -2.172111533582210541e-02 -5.919924005866050720e-02 -2.737594544887542725e-01 -5.323029682040214539e-02 1.075058132410049438e-01 7.563561201095581055e-02 3.122070431709289551e-01 5.414523556828498840e-02
-6.426203995943069458e-02 1.423151940107345581e-01 1.699145436286926270e-01 7.485128473490476608e-03 2.795211737975478172e-03 -7.367008924484252930e-02 -4.694475233554840088e-02 -2.159663587808609009e-01 -1.426131576299667358e-01 2.013480961322784424e-01 -2.128845453262329102e-01 -1.317497938871383667e-01 2.705256938934326172e-01 2.120584994554519653e-02 1.295548230409622192e-01 3.504341840744018555e-01 -1.346253156661987305e-01 -3.242068886756896973e-01 4.313784539699554443e-01 -3.543233033269643784e-03 2.140079066157341003e-02 -2.174551635980606079e-01 8.679242804646492004e-03 6.227358430624008179e-02 -1.602732688188552856e-01 1.967783421277999878e-01 -2.536895871162414551e-01 6.224185228347778320e-02 1.019097045063972473e-01 -1.383526623249053955e-01 1.188630387187004089e-01 1.352789402008056641e-01
1.691066026687622070e-01 -1.580981612205505371e-01 2.083677053451538086e-01 2.759981155395507812e-02 3.195885717868804932e-01 1.304036825895309448e-01 -2.546608150005340576e-01 4.362892732024192810e-02 2.993183024227619171e-02 -3.226067721843719482e-01 -3.188137710094451904e-01 -2.621705830097198486e-01 6.701061129570007324e-02 1.619291752576828003e-01 1.266722530126571655e-01 1.407388448715209961e-01 -7.789959013462066650e-02 7.207901775836944580e-02 3.273675441741943359e-01 -4.938207194209098816e-02 1.992599368095397949e-01 -1.223575416952371597e-02 -1.838295608758926392e-01 3.452477231621742249e-02 -2.846974134445190430e-02 2.310238778591156006e-02 -7.734788954257965088e-02 -2.716993093490600586e-01 -1.849689520895481110e-02 8.743634819984436035e-02 2.361762970685958862e-01 1.838340312242507935e-01
-1.160568147897720337e-01 -2.882490158081054688e-01 3.530000895261764526e-02 -5.109800025820732117e-02 6.911273114383220673e-03 6.196011230349540710e-02 -4.194967448711395264e-01 3.973643854260444641e-02 1.484870258718729019e-02 1.627816557884216309e-01 9.154846519231796265e-02 -2.742232084274291992e-01 -1.642924966290593147e-03 1.263847649097442627e-01 4.895304515957832336e-02 1.626235544681549072e-01 -3.906036913394927979e-01 -2.861091792583465576e-01 2.141808718442916870e-01 -1.301435530185699463e-01 -6.553708016872406006e-02 -2.313517928123474121e-01 -6.017685309052467346e-02 1.594949513673782349e-01 6.494285073131322861e-03 1.272162050008773804e-01 -1.891189962625503540e-01 -1.090636290609836578e-02 -1.755750626325607300e-01 -3.679744154214859009e-02 2.078433930873870850e-01 2.267523556947708130e-01
3.023375011980533600e-02 1.003026310354471207e-02 -1.184643507003784180e-01 -7.675783336162567139e-02 3.322388231754302979e-01 -8.278142660856246948e-02 -2.112118601799011230e-01 -2.667444348335266113e-01 -1.071375235915184021e-01 2.227381169795989990e-01 -3.590199947357177734e-01 9.231567382812500000e-02 -3.481802344322204590e-01 -1.141003593802452087e-01 3.502132892608642578e-01 1.314391791820526123e-01 -4.050236195325851440e-03 -6.174446269869804382e-02 2.245003581047058105e-01 -1.040883362293243408e-01 -1.482265889644622803e-01 8.716175705194473267e-02 -1.959536671638488770e-01 1.019299402832984924e-01 -1.890100091695785522e-01 2.890982106328010559e-02 -1.248840168118476868e-01 2.023441791534423828e-01 -4.003673791885375977e-02 -4.534631595015525818e-02 -6.709253787994384766e-02 1.694088280200958252e-01
3.635479509830474854e-02 4.594444762915372849e-03 2.229262590408325195e-01 -1.206219270825386047e-01 2.576747834682464600e-01 -7.508812844753265381e-02 -3.075357973575592041e-01 2.608483731746673584e-01 1.015958711504936218e-01 1.623971313238143921e-01 -2.437341809272766113e-01 -1.408701539039611816e-01 -1.602952182292938232e-01 9.190937131643295288e-02 1.105585247278213501e-01 1.773928999900817871e-01 -5.295041017234325409e-03 -1.037336066365242004e-01 -1.284300088882446289e-01 2.084167301654815674e-01 1.198827177286148071e-01 -9.727084636688232422e-02 -3.049944639205932617e-01 2.091244459152221680e-01 -1.458854675292968750e-01 2.369395084679126740e-02 -4.284152090549468994e-01 1.844773739576339722e-01 1.338086207397282124e-03 -1.824880838394165039e-01 3.159123659133911133e-02 3.086291626095771790e-02
1.800495088100433350e-01 9.320950508117675781e-02 7.611551880836486816e-02 -3.635698184370994568e-02 3.344403952360153198e-02 5.112440884113311768e-02 -4.506808519363403320e-02 -4.388155043125152588e-02 1.129460111260414124e-01 1.645090407691895962e-03 -1.501542180776596069e-01 1.057234629988670349e-01 2.252530492842197418e-02 -1.655435711145401001e-01 4.836534857749938965e-01 1.300433874130249023e-01 -8.615086227655410767e-02 6.272807717323303223e-03 1.884373575448989868e-01 1.330065280199050903e-01 -2.739970944821834564e-02 -5.199090242385864258e-01 -2.510153949260711670e-01 3.572047054767608643e-01 -3.559442982077598572e-02 1.383935213088989258e-01 -1.465739607810974121e-01 -1.701592206954956055e-01 6.597796082496643066e-02 -1.368480175733566284e-01 1.804360747337341309e-02 -4.772709310054779053e-02
-7.369345426559448242e-02 -1.432537585496902466e-01 9.984906017780303955e-02 2.551181912422180176e-01 6.965857744216918945e-02 2.356722354888916016e-01 -5.039341747760772705e-02 1.911970973014831543e-01 -1.098397895693778992e-01 2.044105380773544312e-01 -4.714186787605285645e-01 1.820512264966964722e-01 -1.044633984565734863e-01 1.863870173692703247e-01 -1.438264152966439724e-04 4.258344322443008423e-02 5.219978839159011841e-02 3.180203726515173912e-03 1.816019117832183838e-01 1.523080617189407349e-01 1.068134009838104248e-01 7.351918518543243408e-02 -2.004560083150863647e-02 2.179279178380966187e-01 4.986514523625373840e-02 1.177534312009811401e-01 -2.494864016771316528e-01 4.779718071222305298e-02 2.734227180480957031e-01 -8.883846551179885864e-02 2.898108661174774170e-01 2.677063047885894775e-01
3.917785361409187317e-02 8.365290123037993908e-04 2.958480417728424072e-01 2.781239710748195648e-02 1.654993295669555664e-01 1.332781184464693069e-02 -1.341525614261627197e-01 -2.156043648719787598e-01 -2.932627797126770020e-01 2.961952686309814453e-01 -3.122749328613281250e-01 4.899470880627632141e-02 -4.343104735016822815e-02 -5.180361121892929077e-02 1.889152824878692627e-01 3.603007793426513672e-01 -9.023054689168930054e-02 1.154238209128379822e-01 1.519288867712020874e-01 2.266773581504821777e-01 3.159062191843986511e-02 -2.366108092246577144e-04 -4.117009416222572327e-02 1.369931399822235107e-01 -1.190043091773986816e-01 1.904481053352355957e-01 2.227074652910232544e-02 -1.046139188110828400e-02 3.814630955457687378e-02 1.111848838627338409e-02 4.462933838367462158e-01 7.214628905057907104e-02
-1.333586126565933228e-01 8.412876725196838379e-02 4.847345352172851562e-01 -1.139377877116203308e-01 2.312121167778968811e-02 1.572728604078292847e-01 5.264941975474357605e-02 -1.411368548870086670e-01 -2.559613883495330811e-01 -7.203491032123565674e-02 -2.641500830650329590e-01 4.056909307837486267e-02 -2.141924053430557251e-01 1.429010033607482910e-01 3.288017809391021729e-01 2.892687171697616577e-02 -1.491802632808685303e-01 -1.400295048952102661e-01 -9.187366813421249390e-02 1.798026263713836670e-02 2.324982136487960815e-01 -2.808147966861724854e-01 -2.584936916828155518e-01 7.161904126405715942e-02 -1.539148688316345215e-01 9.105852246284484863e-02 -1.374246329069137573e-01 -2.901422604918479919e-02 -1.339027136564254761e-01 1.752414554357528687e-01 7.564292848110198975e-02 -1.723294332623481750e-02
-3.384953737258911133e-01 -5.360918864607810974e-02 2.864357531070709229e-01 -1.446077376604080200e-01 -5.108901113271713257e-02 -2.013330757617950439e-01 -1.263120770454406738e-01 -6.070883199572563171e-02 -2.761766687035560608e-02 2.948760390281677246e-01 -5.104213207960128784e-02 -9.376946836709976196e-02 2.225294709205627441e-01 -1.034848764538764954e-02 3.031502664089202881e-01 -2.148969322443008423e-01 -2.141910493373870850e-01 1.049745678901672363e-01 1.759239733219146729e-01 -3.123649358749389648e-01 -1.437339782714843750e-01 -1.899437904357910156e-01 -2.390145957469940186e-01 2.231527417898178101e-01 -1.407852978445589542e-03 4.561207816004753113e-02 -2.456663362681865692e-02 1.425914466381072998e-01 -2.775286138057708740e-02 7.469765841960906982e-02 -1.338739693164825439e-01 1.833371520042419434e-01
-1.881178766489028931e-01 -1.419763157173292711e-05 2.816357314586639404e-01 3.680891543626785278e-02 -4.874473810195922852e-02 -2.986787259578704834e-01 -3.211633563041687012e-01 -1.800481081008911133e-01 -8.277589827775955200e-02 9.971656650304794312e-02 -1.315972954034805298e-01 3.733339020982384682e-03 8.555863797664642334e-02 -4.346675053238868713e-02 1.937607079744338989e-01 2.005691267549991608e-02 -5.910990759730339050e-02 1.822159290313720703e-01 2.057007402181625366e-01 -2.247332632541656494e-01 -2.512662708759307861e-01 -5.690953508019447327e-02 -1.389714330434799194e-01 2.590463161468505859e-01 2.143141478300094604e-01 -1.879049539566040039e-01 -3.309237957000732422e-01 -1.001587975770235062e-02 5.855024605989456177e-02 -5.360323935747146606e-02 -1.804238706827163696e-01 2.519880235195159912e-01
3.888151049613952637e-02 -1.557952165603637695e-01 1.781497448682785034e-01 9.649088978767395020e-02 2.088205367326736450e-01 -3.088951809331774712e-03 -1.642108857631683350e-01 -1.503089070320129395e-01 1.952225714921951294e-02 -2.253071218729019165e-02 -9.228332340717315674e-02 -5.543012917041778564e-02 -1.418481469154357910e-01 7.165969815105199814e-03 4.230853617191314697e-01 2.103244811296463013e-01 -1.110564619302749634e-01 -7.737156003713607788e-03 3.075912296772003174e-01 -1.868892759084701538e-01 -4.959246143698692322e-02 -1.353289633989334106e-01 -9.678132086992263794e-02 3.618149831891059875e-02 6.660342961549758911e-02 5.856161564588546753e-02 2.821952700614929199e-01 -4.121398553252220154e-02 -8.083770424127578735e-02 -2.668530344963073730e-01 3.441513776779174805e-01 3.540356755256652832e-01
-8.093401044607162476e-02 -4.553494602441787720e-02 3.099290132522583008e-01 4.656627774238586426e-02 -1.728769205510616302e-02 5.377657711505889893e-02 -6.970002502202987671e-02 -1.395003795623779297e-01 1.640112996101379395e-01 9.279639273881912231e-02 -2.120399177074432373e-01 7.276552915573120117e-02 -3.373480737209320068e-01 2.908456698060035706e-02 1.028067097067832947e-01 2.713945209980010986e-01 -2.058339416980743408e-01 -2.622276172041893005e-02 4.329921901226043701e-01 -2.489325255155563354e-01 -1.514845788478851318e-01 2.150980085134506226e-01 -1.003631111234426498e-02 2.531293630599975586e-01 1.006007045507431030e-01 -1.092065796256065369e-01 -1.063975691795349121e-01 -4.945072904229164124e-02 -4.924086853861808777e-03 1.318762917071580887e-02 2.875787019729614258e-01 1.907760500907897949e-01
-2.236785888671875000e-01 -3.830464482307434082e-01 3.030000030994415283e-01 -7.737857103347778320e-02 2.839952707290649414e-01 3.172084987163543701e-01 -1.959172785282135010e-01 4.434834420680999756e-02 -5.541768297553062439e-02 -1.927587389945983887e-02 -1.178226619958877563e-02 -1.004321947693824768e-01 5.513081699609756470e-02 8.076062658801674843e-04 2.950025796890258789e-01 -1.316870152950286865e-01 -1.473642885684967041e-01 8.612214773893356323e-02 -7.069133967161178589e-02 -2.533625066280364990e-01 -8.734606206417083740e-03 8.514104783535003662e-02 -2.764206826686859131e-01 -3.265242651104927063e-02 -1.106566712260246277e-01 6.982288509607315063e-02 -9.014581143856048584e-02 -1.449089646339416504e-01 -3.470228016376495361e-01 4.990689828991889954e-02 1.018706634640693665e-01 -9.198612533509731293e-03
-2.151708900928497314e-01 -2.181202024221420288e-01 3.989083766937255859e-01 -4.258250072598457336e-02 2.148026600480079651e-02 -2.340753376483917236e-02 -3.741821050643920898e-01 -7.966140657663345337e-02 -5.834885314106941223e-02 1.051136776804924011e-01 -7.720125466585159302e-02 7.773962616920471191e-02 2.398535013198852539e-01 7.619211077690124512e-02 3.219404220581054688e-01 -5.702459067106246948e-02 -4.138981923460960388e-02 6.003303080797195435e-02 -1.764787286520004272e-01 -3.893991559743881226e-02 -4.761007055640220642e-02 1.701041683554649353e-02 -1.077112741768360138e-02 3.499633669853210449e-01 -1.827309876680374146e-01 -1.341834962368011475e-01 -2.159968316555023193e-01 -2.022905796766281128e-01 2.369700223207473755e-01 -2.002980113029479980e-01 -3.948921710252761841e-02 -3.459711372852325439e-02
-1.898847669363021851e-01 -9.501005709171295166e-02 3.138066232204437256e-01 5.084327980875968933e-02 -4.001281224191188812e-03 -2.651953697204589844e-01 -2.580377459526062012e-01 -1.354461908340454102e-01 -1.331210881471633911e-01 1.363842040300369263e-01 -1.498765498399734497e-01 1.761399954557418823e-01 9.687151759862899780e-02 2.014157176017761230e-01 1.572654992341995239e-01 1.154686789959669113e-02 6.016883626580238342e-02 7.826668769121170044e-02 5.622768308967351913e-03 -3.048538267612457275e-01 -3.900790214538574219e-02 -2.814651280641555786e-02 -3.340729475021362305e-01 1.954144090414047241e-01 2.581624984741210938e-01 -2.987449243664741516e-02 -3.450624942779541016e-01 -9.013083577156066895e-02 -8.780332282185554504e-03 3.608622029423713684e-02 -5.764132365584373474e-02 2.823160886764526367e-01
-1.664016246795654297e-01 -2.357625216245651245e-02 2.678559720516204834e-01 -1.252071857452392578e-01 -4.941947758197784424e-03 1.484482884407043457e-01 -3.533368706703186035e-01 -1.185601670295000076e-02 -2.527401745319366455e-01 5.603882297873497009e-02 2.274178899824619293e-02 -2.048257589340209961e-01 -8.724320214241743088e-04 -8.889994025230407715e-02 2.502116262912750244e-01 6.221785210072994232e-03 -2.569578215479850769e-02 -1.896117180585861206e-01 3.398760259151458740e-01 2.723881304264068604e-01 -1.480270624160766602e-01 -3.369620768353343010e-03 -1.125149428844451904e-01 1.050549522042274475e-01 -1.099470630288124084e-01 1.985651105642318726e-01 -1.841974258422851562e-01 -3.112711198627948761e-02 1.113351732492446899e-01 -2.095863521099090576e-01 1.571802198886871338e-01 3.433072865009307861e-01
-1.585895121097564697e-01 2.052015662193298340e-01 1.626820266246795654e-01 -2.069138288497924805e-01 -2.247343808412551880e-01 -5.112095549702644348e-02 -2.174523025751113892e-01 -7.692026346921920776e-02 -9.860375523567199707e-02 1.963089108467102051e-01 -4.084793105721473694e-02 -4.777480661869049072e-02 1.429642140865325928e-01 1.495465487241744995e-01 3.162388801574707031e-01 3.007130920886993408e-01 -3.999518603086471558e-02 -1.874562799930572510e-01 4.144747555255889893e-01 8.294074237346649170e-02 1.606658697128295898e-01 -9.153669327497482300e-02 -2.306325826793909073e-03 2.001594007015228271e-01 -5.563149601221084595e-02 1.073886752128601074e-01 -2.101668566465377808e-01 1.381893549114465714e-02 1.699216477572917938e-02 -8.527491241693496704e-02 1.815784871578216553e-01 2.872342169284820557e-01
-1.724109798669815063e-01 -9.439626336097717285e-02 3.654262125492095947e-01 6.095926091074943542e-02 -1.474778056144714355e-01 -2.137156128883361816e-01 -1.947867274284362793e-01 -1.940444260835647583e-01 -1.192359030246734619e-01 1.989262364804744720e-02 -2.160281985998153687e-01 9.059187024831771851e-02 -5.500708147883415222e-02 1.197089552879333496e-01 1.594764441251754761e-01 -6.861133873462677002e-02 8.607843518257141113e-02 2.767848372459411621e-01 9.295520186424255371e-02 -2.009145617485046387e-01 3.510594740509986877e-02 -1.860897243022918701e-02 -2.660822272300720215e-01 2.316570729017257690e-01 2.869176268577575684e-01 -1.207656785845756531e-01 -2.953780293464660645e-01 -1.482919007539749146e-01 7.042298465967178345e-02 1.161808893084526062e-01 3.533405438065528870e-02 2.814019620418548584e-01
6.315083801746368408e-02 2.922359295189380646e-02 2.808286547660827637e-01 7.390277832746505737e-02 1.949554085731506348e-01 2.694993913173675537e-01 -1.841407716274261475e-01 -3.345708549022674561e-02 1.117100939154624939e-01 2.048032581806182861e-01 -1.373705565929412842e-01 -1.050974354147911072e-01 -4.805179312825202942e-02 2.056800723075866699e-01 -4.745839163661003113e-02 -1.753151267766952515e-01 -2.248981595039367676e-01 5.157341435551643372e-02 1.671935170888900757e-01 -8.222096413373947144e-02 1.269875764846801758e-01 -6.110685691237449646e-02 -3.186439275741577148e-01 3.614598810672760010e-01 -7.235442847013473511e-02 -1.453174650669097900e-01 -3.669984042644500732e-01 2.312631309032440186e-01 -1.797002181410789490e-02 3.162653371691703796e-02 3.814507275819778442e-03 -2.176365256309509277e-01
1.613219231367111206e-01 -5.251474305987358093e-02 1.970623619854450226e-02 2.161450684070587158e-01 -1.480570137500762939e-01 3.731031343340873718e-02 -1.141173318028450012e-01 -1.233057305216789246e-01 -4.816672950983047485e-02 -2.865006327629089355e-01 -3.987923264503479004e-01 -2.124189883470535278e-01 -7.075740396976470947e-02 -1.826697736978530884e-01 1.947570890188217163e-01 1.752544343471527100e-01 -3.331465125083923340e-01 1.498148888349533081e-01 7.992405444383621216e-02 -1.897427141666412354e-01 -1.865747035481035709e-03 -7.312037050724029541e-02 -4.048354923725128174e-01 1.131202280521392822e-01 -1.265910714864730835e-01 -8.007564395666122437e-02 -1.278940290212631226e-01 -7.212851196527481079e-02 1.409477144479751587e-01 1.421704590320587158e-01 1.264391839504241943e-01 1.380929201841354370e-01
-1.404537539929151535e-02 4.417432099580764771e-02 -2.731245569884777069e-02 -4.713774099946022034e-02 2.851287126541137695e-01 8.618848770856857300e-02 -2.772430479526519775e-01 2.586950659751892090e-01 9.413969516754150391e-02 2.672204971313476562e-01 -1.689181178808212280e-01 -1.051871106028556824e-01 -2.881435453891754150e-01 2.053901255130767822e-01 1.899786442518234253e-01 1.811916530132293701e-01 -1.935231685638427734e-01 -9.497398883104324341e-02 1.007921621203422546e-02 -1.416416466236114502e-01 -1.602452397346496582e-01 -2.326179891824722290e-01 -2.181828618049621582e-01 2.674140334129333496e-01 -4.337576404213905334e-02 1.325761377811431885e-01 -1.146458014845848083e-01 1.380090713500976562e-01 -1.520503312349319458e-01 -2.400132268667221069e-01 2.057302147150039673e-01 9.017412364482879639e-02
7.397782802581787109e-02 -1.951523870229721069e-01 1.750449091196060181e-01 1.144373342394828796e-01 -8.607731014490127563e-02 -7.158623635768890381e-02 -1.623270846903324127e-02 9.562966227531433105e-02 -7.242617011070251465e-02 9.692165255546569824e-02 -4.651482775807380676e-02 -6.245276331901550293e-02 1.398603022098541260e-01 1.949862092733383179e-01 4.084013402462005615e-01 -1.350497901439666748e-01 -1.725830584764480591e-01 1.691634058952331543e-01 1.002757325768470764e-01 3.525652736425399780e-02 -1.383615136146545410e-01 4.864305630326271057e-02 -1.105693206191062927e-01 3.017029464244842529e-01 -2.644578814506530762e-01 -2.126309648156166077e-02 -4.077090620994567871e-01 -1.326770037412643433e-01 4.353974759578704834e-02 -4.178951084613800049e-01 -2.582326158881187439e-02 3.963955491781234741e-02
-1.837025433778762817e-01 -2.987680435180664062e-01 1.186356842517852783e-01 -1.854552924633026123e-01 2.132395058870315552e-01 5.252639576792716980e-02 -3.389773424714803696e-03 -8.424974977970123291e-03 -3.172571957111358643e-02 6.074002385139465332e-02 -3.150427341461181641e-01 1.550825685262680054e-01 -1.308907866477966309e-01 -3.035736978054046631e-01 3.331142961978912354e-01 -5.495315417647361755e-02 -2.647434473037719727e-01 -1.080996990203857422e-01 -5.834772810339927673e-02 -3.424538671970367432e-01 9.541921317577362061e-02 -1.661994308233261108e-01 8.291463367640972137e-03 2.559148669242858887e-01 -1.724315881729125977e-01 -1.255097682587802410e-03 -1.658010780811309814e-01 -2.770294249057769775e-02 -2.582502551376819611e-02 1.710728704929351807e-01 1.654396951198577881e-01 -9.434432536363601685e-02
8.173149079084396362e-02 -5.226253718137741089e-02 2.932066917419433594e-01 -2.357809096574783325e-01 1.050922498106956482e-01 -2.711822986602783203e-01 -2.561725080013275146e-01 9.031566977500915527e-02 2.519737184047698975e-01 1.619597524404525757e-01 -3.895775415003299713e-03 -1.116579100489616394e-01 -7.070221751928329468e-02 1.746644079685211182e-01 1.670262366533279419e-01 8.167060464620590210e-02 -1.100713759660720825e-01 1.026036217808723450e-01 2.211851626634597778e-02 -1.046548262238502502e-01 -1.625122576951980591e-01 -1.370331346988677979e-01 -3.674871623516082764e-01 3.889338299632072449e-02 -1.886160224676132202e-01 5.218937247991561890e-02 -1.028264537453651428e-01 1.879969239234924316e-01 2.319594174623489380e-01 -3.304936885833740234e-01 2.222056388854980469e-01 -7.698241621255874634e-02
-3.202865645289421082e-02 1.942585855722427368e-01 2.623695135116577148e-01 1.207541488111019135e-02 1.328189373016357422e-01 1.615919359028339386e-02 -1.387595981359481812e-01 -3.379306197166442871e-02 -1.091979593038558960e-01 1.518007814884185791e-01 4.840175621211528778e-03 8.519356697797775269e-02 -3.210060670971870422e-02 -2.509648203849792480e-01 4.273981451988220215e-01 1.567448973655700684e-01 -2.123196721076965332e-01 2.309879511594772339e-01 1.104489415884017944e-01 1.567749120295047760e-02 1.705235987901687622e-02 -4.847077727317810059e-01 -1.139993220567703247e-01 1.426642239093780518e-01 -1.595749408006668091e-01 1.427965909242630005e-01 1.530331671237945557e-01 2.817432023584842682e-02 -8.379995077848434448e-02 -2.117792516946792603e-02 1.252958625555038452e-01 2.602996230125427246e-01
-2.116944268345832825e-02 3.160906955599784851e-02 2.313913553953170776e-01 -1.691143810749053955e-01 6.601085513830184937e-02 2.097319066524505615e-01 -3.203119039535522461e-01 2.011171542108058929e-03 -4.961331561207771301e-02 2.731032073497772217e-01 -3.231824934482574463e-01 1.375838071107864380e-01 -2.489195019006729126e-02 1.425787061452865601e-01 1.328846514225006104e-01 3.070091269910335541e-02 -1.008134713629260659e-04 -7.363341748714447021e-02 -2.850321866571903229e-02 9.698519110679626465e-02 3.635681048035621643e-02 6.006417050957679749e-02 -2.036439031362533569e-01 3.689903616905212402e-01 -7.357499748468399048e-02 -5.730397254228591919e-02 6.334262341260910034e-02 -5.650756135582923889e-02 1.432867795228958130e-01 4.750963672995567322e-02 4.630755782127380371e-01 2.723340690135955811e-01
-2.121448516845703125e-01 -2.980095744132995605e-01 3.544695675373077393e-01 -1.090062409639358521e-01 -9.662649035453796387e-02 7.865209132432937622e-02 -3.085274994373321533e-01 -1.315763592720031738e-01 -4.738498479127883911e-02 2.777284085750579834e-01 -1.729817986488342285e-01 -3.370192646980285645e-02 2.315652966499328613e-01 1.536068022251129150e-01 2.792853713035583496e-01 -1.560346633195877075e-01 -1.156136319041252136e-01 -1.292715668678283691e-01 -6.269878894090652466e-02 -1.638740897178649902e-01 -1.023689508438110352e-01 -2.760476432740688324e-03 2.271782010793685913e-01 7.450400292873382568e-02 -1.049029380083084106e-01 2.177063934504985809e-02 -2.859668731689453125e-01 -7.635109871625900269e-02 1.773700714111328125e-01 -1.511096060276031494e-01 8.527818135917186737e-03 -1.693058609962463379e-01
-1.009503453969955444e-01 -2.665077745914459229e-01 3.983590304851531982e-01 -8.581890910863876343e-02 4.154824838042259216e-02 -7.990340888500213623e-02 -9.503746777772903442e-02 -1.204005032777786255e-01 -1.420649979263544083e-02 1.556469798088073730e-01 -1.897911727428436279e-01 1.944248676300048828e-01 6.035844236612319946e-02 7.186339795589447021e-02 5.374947786331176758e-01 -2.268445938825607300e-01 -2.092743106186389923e-02 -1.045302450656890869e-01 -6.435777992010116577e-02 6.891198456287384033e-02 -1.379060596227645874e-01 1.211114823818206787e-01 -8.116645365953445435e-02 3.643704056739807129e-01 -1.242209821939468384e-01 -1.424602419137954712e-01 -1.283132731914520264e-01 -8.788883686065673828e-02 1.087402626872062683e-01 1.937180198729038239e-02 -5.113263428211212158e-02 -7.515785843133926392e-02
-2.386760525405406952e-02 -1.774888932704925537e-01 3.136330842971801758e-01 -1.161067560315132141e-01 1.418393757194280624e-02 2.009634487330913544e-02 -8.450970053672790527e-02 -4.876175522804260254e-01 -2.557725608348846436e-01 4.935447126626968384e-03 -3.348593711853027344e-01 5.879414826631546021e-02 -2.863509058952331543e-01 7.383408397436141968e-02 7.377678900957107544e-02 3.046665489673614502e-01 -6.459162384271621704e-02 8.159848302602767944e-02 2.860303819179534912e-01 5.928583815693855286e-02 -2.021994255483150482e-02 -4.282350465655326843e-02 -5.318790301680564880e-02 1.084386482834815979e-01 -3.525178879499435425e-02 -7.912077941000461578e-03 -7.036075927317142487e-03 -1.397179812192916870e-02 1.678569987416267395e-02 1.698590815067291260e-03 3.549891412258148193e-01 5.457212775945663452e-02
5.801033228635787964e-02 1.138582918792963028e-02 2.294739633798599243e-01 -1.170822605490684509e-01 -5.659046396613121033e-02 2.330998331308364868e-01 -2.562236487865447998e-01 -3.301473855972290039e-01 2.217316031455993652e-01 1.488253623247146606e-01 -2.548674046993255615e-01 2.038104273378849030e-02 -2.700094282627105713e-01 -1.198560446500778198e-01 3.517696559429168701e-01 4.006361216306686401e-02 5.177347362041473389e-02 1.360515952110290527e-01 1.679751873016357422e-01 8.009727299213409424e-02 -3.105406463146209717e-01 3.557113930583000183e-02 -1.474638283252716064e-01 3.614933043718338013e-02 -2.835067175328731537e-02 -8.051937073469161987e-02 -3.084787130355834961e-01 1.828081756830215454e-01 6.320606172084808350e-02 -1.548874080181121826e-01 8.575271815061569214e-02 -2.949410490691661835e-02
1.665085367858409882e-02 5.810369551181793213e-02 3.740405440330505371e-01 1.372978836297988892e-01 1.026073768734931946e-01 5.241781100630760193e-02 -2.067224681377410889e-01 7.437552791088819504e-03 -9.672914445400238037e-02 1.354226022958755493e-01 -2.089059352874755859e-01 2.825258672237396240e-01 -3.314037248492240906e-02 1.135646104812622070e-01 1.181692555546760559e-01 4.212828278541564941e-01 -1.207474842667579651e-01 -4.220156371593475342e-02 -1.815792620182037354e-01 -2.247710227966308594e-01 -2.782088816165924072e-01 -1.786451190710067749e-01 -1.792617142200469971e-01 3.968853130936622620e-02 -4.150539264082908630e-02 -1.347356438636779785e-01 -6.844697520136833191e-03 1.232600808143615723e-01 -1.853262782096862793e-01 4.075033590197563171e-02 3.329333662986755371e-01 -9.064268320798873901e-03
6.340900063514709473e-02 1.278582066297531128e-01 1.343236863613128662e-01 -9.420098364353179932e-02 2.798644304275512695e-01 2.295836508274078369e-01 -2.869215011596679688e-01 1.213180422782897949e-01 6.492590904235839844e-02 -2.327906042337417603e-01 1.905849762260913849e-02 -2.771100215613842010e-02 -2.533575296401977539e-01 3.616641834378242493e-02 2.386264204978942871e-01 2.313866615295410156e-01 -1.391714811325073242e-01 2.270215451717376709e-01 1.956110298633575439e-01 -1.684747785329818726e-01 1.259381771087646484e-01 -1.935944892466068268e-02 -1.926704347133636475e-01 1.687180101871490479e-01 -1.655719876289367676e-01 4.301079362630844116e-02 -1.195573955774307251e-01 4.218550864607095718e-03 2.415557503700256348e-01 1.027315258979797363e-01 3.873747885227203369e-01 8.488775044679641724e-02
-1.774602532386779785e-01 -1.395900249481201172e-01 2.522120177745819092e-01 -1.816320978105068207e-02 3.156068548560142517e-02 3.605867028236389160e-01 -3.412214517593383789e-01 -8.512266725301742554e-02 1.092194318771362305e-01 6.113785505294799805e-02 -1.833879798650741577e-01 1.610472649335861206e-01 2.038965225219726562e-01 4.219605401158332825e-02 3.630115687847137451e-01 -3.517539240419864655e-03 6.142500787973403931e-02 -3.239045292139053345e-02 -1.214087828993797302e-01 -2.331952005624771118e-02 -2.553248777985572815e-02 -1.071262881159782410e-01 -1.453584618866443634e-02 2.191191911697387695e-01 1.016108319163322449e-02 -1.905347704887390137e-01 -3.058722019195556641e-01 -1.569509804248809814e-01 3.020691573619842529e-01 4.176780581474304199e-03 1.922865957021713257e-01 -1.292780488729476929e-01
-1.905831322073936462e-02 -4.924755915999412537e-02 -4.688882455229759216e-02 1.754090189933776855e-01 -3.884942829608917236e-02 2.390881627798080444e-01 -2.119324058294296265e-01 4.725317936390638351e-03 3.493531048297882080e-01 2.432204335927963257e-01 2.188617363572120667e-02 -1.133028417825698853e-02 1.275629401206970215e-01 2.031610310077667236e-01 1.360848695039749146e-01 2.031053155660629272e-01 -1.773699373006820679e-01 1.091928854584693909e-01 7.326747477054595947e-02 -2.398326694965362549e-01 6.953858584165573120e-02 -1.820064634084701538e-01 -3.306265771389007568e-01 2.531611621379852295e-01 -1.678959131240844727e-01 1.670460700988769531e-01 -2.429557442665100098e-01 1.707731038331985474e-01 1.336797047406435013e-02 -1.949568241834640503e-01 2.345355600118637085e-01 7.993708550930023193e-02
-1.709058284759521484e-01 -8.918730169534683228e-02 5.463514924049377441e-01 1.459467560052871704e-01 -3.708912804722785950e-02 -1.278498172760009766e-01 1.969357579946517944e-01 -1.596323549747467041e-01 -7.929667830467224121e-03 1.817571073770523071e-01 -7.364426553249359131e-02 -7.943038828670978546e-03 2.406277656555175781e-01 9.062109887599945068e-02 2.177214026451110840e-01 9.184745699167251587e-02 5.866441130638122559e-02 1.030874624848365784e-01 2.234630100429058075e-02 -1.603057533502578735e-01 -9.343773871660232544e-02 -9.209858626127243042e-02 6.199271604418754578e-02 3.828001320362091064e-01 7.267376035451889038e-02 5.043208971619606018e-02 -9.144669771194458008e-02 -3.768132030963897705e-01 1.271426081657409668e-01 7.690919190645217896e-02 5.228583514690399170e-02 9.830690920352935791e-02
-3.051756918430328369e-01 -2.211684547364711761e-02 4.080639183521270752e-01 -1.683298349380493164e-01 1.335546225309371948e-01 -2.931955754756927490e-01 -1.147091463208198547e-01 -1.983581036329269409e-01 -7.227919995784759521e-02 1.291010063141584396e-02 -1.663492619991302490e-02 3.046085312962532043e-02 1.930963546037673950e-01 9.717489778995513916e-02 1.380669176578521729e-01 1.559219360351562500e-01 5.497832596302032471e-02 1.038532331585884094e-01 -4.588646814227104187e-02 -1.969321817159652710e-01 -1.037986055016517639e-01 -2.194072753190994263e-01 -1.260918527841567993e-01 2.057216018438339233e-01 1.786488741636276245e-01 4.425494372844696045e-02 -1.779698431491851807e-01 -3.571271598339080811e-01 2.923863232135772705e-01 -4.338714852929115295e-02 -1.634024456143379211e-02 7.725008577108383179e-02
-3.922155126929283142e-02 -1.899911463260650635e-02 3.101070821285247803e-01 1.802717894315719604e-01 1.119744405150413513e-01 2.145503163337707520e-01 -1.975423246622085571e-01 5.861898511648178101e-02 -2.449300512671470642e-02 -2.318262159824371338e-01 -1.416684538125991821e-01 -2.603836357593536377e-01 1.964240819215774536e-01 9.753841906785964966e-03 8.245160430669784546e-02 1.364790499210357666e-01 -8.267728239297866821e-02 7.203711569309234619e-02 2.601063549518585205e-01 -9.804097563028335571e-02 -1.532494276762008667e-01 -2.058631479740142822e-01 7.805735617876052856e-02 1.400178372859954834e-01 -3.072481974959373474e-02 2.179148234426975250e-02 -3.266132669523358345e-03 -2.316744998097419739e-02 -5.429567396640777588e-02 1.084165945649147034e-01 2.496448606252670288e-01 5.497689843177795410e-01
-4.545005410909652710e-02 -2.653910219669342041e-01 1.923199892044067383e-01 3.081851601600646973e-01 -1.319898366928100586e-01 -1.403558850288391113e-01 -2.464587241411209106e-02 -5.724669992923736572e-02 1.493440195918083191e-02 7.205096073448657990e-03 9.188785403966903687e-02 -2.259980291128158569e-01 2.819286584854125977e-01 -6.715784966945648193e-02 3.101388812065124512e-01 6.151380483061075211e-03 -3.630339205265045166e-01 -4.687052592635154724e-02 -6.493321806192398071e-02 -9.968790411949157715e-02 7.329855114221572876e-03 -2.484998703002929688e-01 -3.860283195972442627e-01 1.886688023805618286e-01 -2.169785201549530029e-01 1.017735004425048828e-01 -1.892366111278533936e-01 -9.762430936098098755e-02 4.337679222226142883e-02 4.101395979523658752e-02 8.946663886308670044e-02 -7.489423453807830811e-02
1.144635304808616638e-01 6.178299430757761002e-03 3.872980773448944092e-01 -1.373029649257659912e-01 1.727830618619918823e-01 1.609354168176651001e-01 -1.206792593002319336e-01 -2.095885574817657471e-01 1.735003590583801270e-01 -4.571700096130371094e-02 -2.497295141220092773e-01 6.011658534407615662e-02 1.552025675773620605e-01 1.974314898252487183e-01 2.729344964027404785e-01 -5.108658596873283386e-02 -1.072932630777359009e-01 6.024789810180664062e-02 3.436470776796340942e-02 -3.024450242519378662e-01 9.542974084615707397e-02 -1.598810255527496338e-01 1.074935272336006165e-01 -2.144644531654193997e-04 1.933255046606063843e-02 -2.284051291644573212e-02 2.044414542615413666e-02 -6.901968270540237427e-02 -1.561742722988128662e-01 -2.651925981044769287e-01 2.763850092887878418e-01 3.663594722747802734e-01
-1.548794507980346680e-01 -1.285472810268402100e-01 2.686469554901123047e-01 1.992425769567489624e-01 -5.025606602430343628e-02 -1.858297735452651978e-01 -1.458798348903656006e-01 3.596853837370872498e-02 -2.877732813358306885e-01 3.104363568127155304e-03 -1.139502003788948059e-01 2.720912098884582520e-01 3.676529526710510254e-01 -7.529463618993759155e-02 5.252357721328735352e-01 -9.457998722791671753e-02 4.184119869023561478e-03 1.788445115089416504e-01 5.393714085221290588e-02 -2.062827581539750099e-03 -6.043964251875877380e-02 4.358169157058000565e-03 -8.072188496589660645e-02 1.383988708257675171e-01 -1.874334216117858887e-01 -3.204021230340003967e-02 -1.043657884001731873e-01 -1.690794676542282104e-01 2.044713795185089111e-01 -3.511814028024673462e-02 2.119598723948001862e-02 9.540047496557235718e-02
-2.323613017797470093e-01 1.167007684707641602e-01 3.432075381278991699e-01 -1.020299419760704041e-01 -5.369847640395164490e-02 -3.561999648809432983e-02 -2.889629453420639038e-02 3.044917993247509003e-02 9.064511209726333618e-02 2.001914829015731812e-01 -1.519601196050643921e-01 -2.420721054077148438e-01 2.359524667263031006e-01 1.432255841791629791e-02 1.347449570894241333e-01 2.816815972328186035e-01 -6.437492370605468750e-02 -1.285367161035537720e-01 3.272244334220886230e-01 1.348126772791147232e-02 1.455809473991394043e-01 -2.407894879579544067e-01 6.900245696306228638e-02 2.851267457008361816e-01 -1.032899767160415649e-01 1.894794106483459473e-01 -7.001676410436630249e-02 8.257979899644851685e-02 2.109268605709075928e-01 -4.269404709339141846e-02 2.697842717170715332e-01 2.106295377016067505e-01
-1.722339987754821777e-01 1.803384423255920410e-01 1.583502590656280518e-01 8.413643389940261841e-02 3.621249794960021973e-01 8.325029909610748291e-02 -2.053375393152236938e-01 -2.970678545534610748e-02 -3.079670108854770660e-02 1.113123297691345215e-01 -1.382097750902175903e-01 -2.030391842126846313e-01 -5.031773075461387634e-02 2.902689874172210693e-01 1.914206147193908691e-01 -7.971938699483871460e-02 -3.803955018520355225e-01 4.607384279370307922e-02 -1.578510403633117676e-01 -9.523910470306873322e-03 1.067253723740577698e-01 -4.073969088494777679e-03 -3.236304223537445068e-01 2.813644707202911377e-01 -9.099031798541545868e-03 -5.809931084513664246e-02 -2.243572920560836792e-01 1.100622490048408508e-01 -1.158973723649978638e-01 -2.142232656478881836e-01 1.484742611646652222e-01 -8.173395693302154541e-02
-2.276083678007125854e-01 -1.128452122211456299e-01 3.765636980533599854e-01 -6.158379092812538147e-02 6.364931166172027588e-02 3.241077065467834473e-02 -9.334495663642883301e-02 1.525405701249837875e-02 -1.461213529109954834e-01 3.012790977954864502e-01 -2.757393121719360352e-01 -1.278988122940063477e-01 8.599803596735000610e-02 -8.185937255620956421e-02 2.250858992338180542e-01 -4.541583359241485596e-02 -1.924062371253967285e-01 1.773271858692169189e-01 -1.091518029570579529e-01 4.646115377545356750e-02 -1.792173385620117188e-01 5.355222150683403015e-02 1.185870766639709473e-01 3.463686406612396240e-01 2.668803744018077850e-02 -2.420726418495178223e-02 -1.435499489307403564e-01 -1.441557854413986206e-01 2.699069380760192871e-01 3.559429049491882324e-01 1.034241542220115662e-01 4.850671684835106134e-04
5.581634864211082458e-02 -2.605308890342712402e-01 3.423468396067619324e-02 -1.951925158500671387e-01 -1.314152777194976807e-01 8.583685010671615601e-02 -1.768388301134109497e-01 9.630681946873664856e-03 -3.273021429777145386e-02 1.909326612949371338e-01 -3.160338401794433594e-01 2.109339982271194458e-01 1.673400215804576874e-02 -1.605443060398101807e-01 4.210162460803985596e-01 -1.007208507508039474e-02 9.627480059862136841e-02 -1.345700621604919434e-01 -1.176643278449773788e-02 -9.560754150152206421e-02 -3.754466399550437927e-02 2.198805510997772217e-01 -2.336329966783523560e-02 2.790178656578063965e-01 3.828159347176551819e-02 -5.979482550173997879e-03 -2.055908888578414917e-01 -1.493219882249832153e-01 1.387556791305541992e-01 1.614402513951063156e-03 4.286311864852905273e-01 1.206992566585540771e-01
-1.354006025940179825e-02 7.234201580286026001e-02 2.293306589126586914e-01 -1.930533796548843384e-01 1.094736233353614807e-01 -5.922237038612365723e-02 8.513948321342468262e-02 -1.066559776663780212e-01 -2.666278481483459473e-01 2.138143926858901978e-01 -1.280780285596847534e-01 1.193645820021629333e-01 -1.813156902790069580e-01 4.442809820175170898e-01 3.028786182403564453e-01 1.372323781251907349e-01 -9.336546808481216431e-02 5.596708972007036209e-03 4.602092504501342773e-02 -2.064764797687530518e-01 7.058447692543268204e-03 -2.105707526206970215e-01 -2.999848723411560059e-01 1.903389543294906616e-01 -3.145313858985900879e-01 8.563359081745147705e-02 3.652073815464973450e-02 -1.149678379297256470e-01 9.214419126510620117e-02 8.966711163520812988e-02 -1.219902560114860535e-01 -7.734161615371704102e-02
-3.150844871997833252e-01 -2.758965454995632172e-02 4.132566452026367188e-01 -6.523086130619049072e-02 -1.238863449543714523e-02 5.478834360837936401e-02 -1.433736383914947510e-01 -9.222902357578277588e-02 7.102710008621215820e-02 -1.960636526346206665e-01 -1.846757680177688599e-01 -5.670240148901939392e-02 1.626546378247439861e-03 2.857308089733123779e-01 1.855599135160446167e-02 1.678708642721176147e-01 9.653707034885883331e-03 -1.211444661021232605e-01 8.805578202009201050e-02 -3.610664606094360352e-01 -9.209907799959182739e-02 2.091186642646789551e-01 7.774876803159713745e-02 3.936110436916351318e-02 1.261553540825843811e-02 2.768993377685546875e-01 -2.304051220417022705e-01 -2.442819774150848389e-01 -1.074026301503181458e-01 -6.944836676120758057e-02 2.184478491544723511e-01 1.880478113889694214e-01
-6.852170079946517944e-02 1.410580985248088837e-02 2.264045476913452148e-01 1.523338556289672852e-01 -5.365673080086708069e-02 -4.231124371290206909e-02 -2.239022254943847656e-01 6.483196280896663666e-03 -8.709209412336349487e-02 1.293572485446929932e-01 -2.147520631551742554e-01 1.393745690584182739e-01 2.324026226997375488e-01 9.259478002786636353e-02 1.109295934438705444e-01 -2.085595391690731049e-02 -1.544055044651031494e-01 -6.764139235019683838e-02 2.167934775352478027e-01 1.322269818047061563e-04 -7.496131956577301025e-02 -6.864652782678604126e-02 6.119897589087486267e-03 4.380388259887695312e-01 2.914234809577465057e-02 3.759413361549377441e-01 -2.509844601154327393e-01 -3.007556498050689697e-01 -1.347619593143463135e-01 -1.644147634506225586e-01 -2.451087385416030884e-01 1.484856307506561279e-01
9.920463711023330688e-02 2.075520157814025879e-02 3.870337307453155518e-01 -3.035438619554042816e-02 1.395461857318878174e-01 -9.640663862228393555e-02 -2.148299664258956909e-01 7.579079270362854004e-02 -2.827802598476409912e-01 -9.427311271429061890e-02 -2.515959739685058594e-01 2.145522534847259521e-01 2.153015322983264923e-02 1.649696379899978638e-02 6.568206846714019775e-02 3.348148465156555176e-01 -1.083858609199523926e-01 2.165705338120460510e-02 1.507617533206939697e-01 6.374821066856384277e-02 -1.769400238990783691e-01 -1.335853636264801025e-01 -2.467019557952880859e-01 2.017944008111953735e-01 -1.189093589782714844e-01 -1.164149269461631775e-01 -2.882312610745429993e-02 -1.859157681465148926e-01 -3.367275297641754150e-01 -8.875577896833419800e-02 2.486577928066253662e-01 8.417525887489318848e-02
1.657956689596176147e-01 3.140897750854492188e-01 2.951180040836334229e-01 1.568687260150909424e-01 -7.767937332391738892e-02 -1.148623600602149963e-01 -3.317669779062271118e-02 -1.037360802292823792e-01 -2.385187596082687378e-01 -3.025568649172782898e-02 -7.093961536884307861e-02 2.196303568780422211e-02 1.330472826957702637e-01 -4.042484238743782043e-02 4.094462990760803223e-01 1.716626733541488647e-01 -1.752481609582901001e-01 6.110758334398269653e-02 2.847179584205150604e-02 1.016887947916984558e-01 -4.311725031584501266e-03 -3.396061956882476807e-01 -2.032780647277832031e-01 3.148562014102935791e-01 -8.406934142112731934e-02 9.012472000904381275e-04 -7.598612457513809204e-02 1.151757687330245972e-01 7.691748440265655518e-02 8.038990199565887451e-02 3.323014974594116211e-01 3.131504356861114502e-02
-1.082532331347465515e-01 -2.242315858602523804e-01 5.025169998407363892e-02 1.505065113306045532e-01 5.310011561959981918e-03 6.529754959046840668e-03 -3.672278225421905518e-01 1.009846180677413940e-01 1.897872388362884521e-01 1.180679202079772949e-01 -3.309316560626029968e-02 -4.018026962876319885e-02 -7.056502997875213623e-02 1.798133552074432373e-01 -3.710305551066994667e-03 1.094753593206405640e-01 -7.902272790670394897e-02 -1.104118749499320984e-01 5.690304562449455261e-02 -3.294854164123535156e-01 2.327276915311813354e-01 -1.944853812456130981e-01 -2.046157270669937134e-01 3.026036024093627930e-01 -4.032406210899353027e-01 -2.304428257048130035e-03 -2.489090710878372192e-01 5.640828050673007965e-03 -1.540408749133348465e-02 -1.327909678220748901e-01 2.591046392917633057e-01 -2.144993469119071960e-02
2.261561900377273560e-01 3.332771360874176025e-02 1.178258508443832397e-01 5.555614084005355835e-02 1.724324822425842285e-01 4.495468363165855408e-02 -2.945909202098846436e-01 -1.623856425285339355e-01 3.504848480224609375e-02 2.113512754440307617e-01 9.746346622705459595e-03 1.336917579174041748e-01 1.462730765342712402e-01 -1.420217007398605347e-01 2.459459900856018066e-01 1.642781645059585571e-01 -2.429841645061969757e-02 -1.580749452114105225e-01 4.146308302879333496e-01 9.333811700344085693e-02 6.714703515172004700e-03 -8.953906595706939697e-02 -3.025301992893218994e-01 1.753898262977600098e-01 -1.633852533996105194e-02 1.473400592803955078e-01 -2.151266187429428101e-01 -9.510046988725662231e-02 1.039059609174728394e-01 -2.136874645948410034e-01 2.194389849901199341e-01 2.729254662990570068e-01
-1.454797089099884033e-01 -1.011306326836347580e-02 2.176805883646011353e-01 2.577292323112487793e-01 -1.017881631851196289e-01 -2.122341245412826538e-01 2.172618731856346130e-02 2.374181598424911499e-01 3.615330159664154053e-02 -2.798389270901679993e-02 -2.621895670890808105e-01 -2.912500202655792236e-01 -6.625396665185689926e-03 1.956189572811126709e-01 2.699936628341674805e-01 6.711662560701370239e-02 -1.312412619590759277e-01 -2.143970280885696411e-01 -5.796784535050392151e-02 -2.140267565846443176e-02 -2.268828451633453369e-01 -2.683677673339843750e-01 -2.235491387546062469e-02 3.323132991790771484e-01 -2.807294428348541260e-01 1.000194028019905090e-01 -2.328915596008300781e-01 -1.267852485179901123e-01 2.892462350428104401e-02 6.564202904701232910e-02 1.247754171490669250e-01 -5.539164412766695023e-03
-2.472133785486221313e-01 2.695984393358230591e-02 2.642394006252288818e-01 9.583298861980438232e-02 -8.323697745800018311e-02 -1.419426798820495605e-01 -3.336018621921539307e-01 -4.568227753043174744e-02 -9.259143844246864319e-03 1.501911133527755737e-02 -5.470724776387214661e-02 2.544738948345184326e-01 3.039520680904388428e-01 -3.796735033392906189e-02 4.045467078685760498e-01 -9.524425864219665527e-02 -3.714820370078086853e-02 -5.276945605874061584e-02 -1.525617670267820358e-02 6.243996694684028625e-02 -8.359161019325256348e-02 -1.733032613992691040e-02 2.706814557313919067e-03 2.874606847763061523e-01 -2.282060980796813965e-01 9.271011501550674438e-02 -3.601812124252319336e-01 -1.852090805768966675e-01 2.259986996650695801e-01 -7.488291710615158081e-02 -6.218808144330978394e-02 2.446787618100643158e-02
7.211001217365264893e-02 -2.258928027004003525e-03 3.571491539478302002e-01 1.415514647960662842e-01 -1.978897303342819214e-01 5.230623297393321991e-03 -4.309172928333282471e-02 -2.539150118827819824e-01 1.735329329967498779e-01 -1.818479299545288086e-01 -5.887716636061668396e-02 3.578276187181472778e-02 -9.222483634948730469e-02 -8.266356587409973145e-02 2.411133795976638794e-01 3.392946720123291016e-01 -5.041734501719474792e-02 -1.082289665937423706e-01 3.308013081550598145e-01 2.207669615745544434e-02 -8.909258991479873657e-02 6.150532886385917664e-02 -2.751684784889221191e-01 1.748236566781997681e-01 -5.878328531980514526e-02 1.424340456724166870e-01 -4.052286222577095032e-02 -3.469051793217658997e-02 -1.044140309095382690e-01 1.277141422033309937e-01 3.669103682041168213e-01 2.335853725671768188e-01
-1.384685039520263672e-01 9.403098374605178833e-02 2.801575064659118652e-01 1.493214517831802368e-01 -3.916569799184799194e-02 -2.937984839081764221e-02 -6.512922793626785278e-02 -8.520208299160003662e-02 -3.798826038837432861e-01 3.159097582101821899e-02 -6.278026849031448364e-02 1.739699989557266235e-01 4.062952101230621338e-02 -1.041920706629753113e-01 1.580860316753387451e-01 -7.387822121381759644e-02 -1.235332116484642029e-01 2.019980549812316895e-01 1.846977472305297852e-01 -9.857731312513351440e-02 -1.530977636575698853e-01 2.044906020164489746e-01 -1.638374477624893188e-01 1.851912289857864380e-01 4.911058768630027771e-02 2.990159206092357635e-02 -5.248523354530334473e-01 -1.897817850112915039e-01 1.453505605459213257e-01 -1.420217454433441162e-01 2.288110852241516113e-01 -9.830924682319164276e-03
1.572386771440505981e-01 -8.808541297912597656e-02 1.197169944643974304e-01 -1.572543978691101074e-01 3.728955686092376709e-01 4.137411341071128845e-02 -1.260688006877899170e-01 -1.501818150281906128e-01 -2.535416185855865479e-02 -5.918444693088531494e-02 -4.899523258209228516e-01 -2.113318815827369690e-02 4.616434127092361450e-02 2.842251062393188477e-01 1.580714285373687744e-01 2.103830426931381226e-01 -2.964372634887695312e-01 7.337289303541183472e-02 3.617631644010543823e-02 -5.449237301945686340e-02 -2.667549848556518555e-01 -1.547267884016036987e-01 -2.259676158428192139e-02 7.373177260160446167e-02 7.023766636848449707e-02 -4.069688729941844940e-03 -1.583946943283081055e-01 1.888195872306823730e-01 2.322081923484802246e-01 -1.524296104907989502e-01 -8.645737916231155396e-02 5.943457409739494324e-02
8.856259286403656006e-02 4.132020473480224609e-02 3.144630491733551025e-01 -4.615136608481407166e-02 6.107950955629348755e-02 2.294251173734664917e-01 8.010496944189071655e-02 -1.555318832397460938e-01 1.580829322338104248e-01 2.666375972330570221e-02 -5.073944851756095886e-02 -8.554449677467346191e-02 -3.226695209741592407e-02 -3.052621148526668549e-02 3.269887566566467285e-01 3.499778211116790771e-01 -1.404070109128952026e-01 -5.267862975597381592e-02 2.874301373958587646e-01 -2.343031466007232666e-01 4.378115758299827576e-02 1.677822321653366089e-01 8.560686837881803513e-04 1.531739681959152222e-01 1.543889641761779785e-01 -1.088320687413215637e-01 -1.838277727365493774e-01 -1.724085360765457153e-01 4.291396439075469971e-01 1.180863454937934875e-01 3.011744655668735504e-02 1.540854126214981079e-01
-6.515052169561386108e-02 -9.010139852762222290e-02 3.714431822299957275e-01 -1.977484077215194702e-01 1.684015840291976929e-01 1.435877531766891479e-01 -1.108909547328948975e-01 1.216244101524353027e-01 2.246322333812713623e-01 -1.657997965812683105e-01 1.366310054436326027e-03 3.620591014623641968e-02 8.814147114753723145e-02 2.365213632583618164e-02 1.890114843845367432e-01 7.626789063215255737e-02 -1.768551319837570190e-01 -6.016384437680244446e-02 3.582229092717170715e-02 -2.813620269298553467e-01 -3.699679970741271973e-01 3.004353493452072144e-02 -3.619982004165649414e-01 2.609166549518704414e-03 -3.084336817264556885e-01 1.061981469392776489e-01 -6.477279216051101685e-02 5.832534655928611755e-02 7.301020622253417969e-02 -2.967794537544250488e-01 4.447505250573158264e-02 1.086162254214286804e-01
-1.327697485685348511e-01 1.875420217402279377e-03 1.726774573326110840e-01 4.633968323469161987e-02 -6.675036996603012085e-02 3.748884052038192749e-02 -2.480161488056182861e-01 2.207419276237487793e-01 -8.098345249891281128e-02 2.626528739929199219e-01 -3.134572803974151611e-01 -6.942474097013473511e-02 2.071938961744308472e-01 -1.697434782981872559e-01 1.050419434905052185e-01 3.443491458892822266e-01 -1.625641435384750366e-01 7.984661310911178589e-02 1.720992326736450195e-01 -7.110565900802612305e-02 6.279334425926208496e-02 -2.417995929718017578e-01 -1.328384131193161011e-01 8.611106872558593750e-02 -2.586787566542625427e-02 3.229632377624511719e-01 -4.862943664193153381e-02 2.189472019672393799e-01 2.670173346996307373e-01 9.285640716552734375e-02 1.992303729057312012e-01 1.565023362636566162e-01
9.369016438722610474e-02 -2.530398406088352203e-02 3.446968793869018555e-01 -3.048702776432037354e-01 -4.881489649415016174e-02 -6.461019068956375122e-02 -2.904300987720489502e-01 4.646405205130577087e-02 -1.687042862176895142e-01 -1.794193834066390991e-01 -1.623713523149490356e-01 3.065113164484500885e-02 5.821612104773521423e-02 1.031474769115447998e-01 2.247652858495712280e-01 7.052048295736312866e-02 -1.419609934091567993e-01 2.076208442449569702e-01 1.968157142400741577e-01 -2.435284703969955444e-01 8.489484339952468872e-02 -1.312676221132278442e-01 -1.946732215583324432e-02 -7.752030342817306519e-02 -8.648953586816787720e-02 -1.048841252923011780e-01 2.023634165525436401e-01 -1.656886637210845947e-01 -4.408772662281990051e-02 -2.856943607330322266e-01 2.509694695472717285e-01 3.204879760742187500e-01
-1.115373615175485611e-02 -2.406072020530700684e-01 2.745362818241119385e-01 1.557278037071228027e-01 6.004277616739273071e-02 1.033762842416763306e-01 -2.298939377069473267e-01 2.301128208637237549e-01 -1.447430700063705444e-01 -6.664596963673830032e-03 1.026064157485961914e-01 5.860399082303047180e-02 2.247769199311733246e-02 1.378496363759040833e-02 3.323152363300323486e-01 -1.452992390841245651e-02 -1.247713640332221985e-01 -8.860585093498229980e-02 7.500612735748291016e-02 7.638847082853317261e-02 1.225335299968719482e-01 5.236312001943588257e-02 -1.821506470441818237e-01 9.034816175699234009e-02 -3.187478184700012207e-01 -1.451685875654220581e-01 -5.373538658022880554e-02 1.868073195219039917e-01 1.352239400148391724e-01 2.043753415346145630e-01 4.927536249160766602e-01 1.366487592458724976e-01
-1.433488428592681885e-01 1.241228505969047546e-01 2.188180685043334961e-01 -1.697693765163421631e-01 -9.685517847537994385e-02 -4.441323503851890564e-02 -2.833460867404937744e-01 8.847484737634658813e-02 -1.049226298928260803e-01 2.492204457521438599e-01 -6.575544178485870361e-02 -4.370443895459175110e-02 1.821593046188354492e-01 -8.491235226392745972e-02 2.461656630039215088e-01 9.746757149696350098e-02 -6.753836572170257568e-02 -3.543028235435485840e-01 2.884114086627960205e-01 -7.560992985963821411e-02 -3.364703059196472168e-02 -1.510026603937149048e-01 -8.699554949998855591e-02 1.534779369831085205e-01 -1.494374708272516727e-03 3.503688871860504150e-01 7.867990434169769287e-02 -5.371699109673500061e-02 1.620859205722808838e-01 -6.483316421508789062e-02 3.018881976604461670e-01 2.655869722366333008e-01
5.039586871862411499e-02 -2.702157795429229736e-01 -1.683690398931503296e-02 4.189129394944757223e-04 1.222757250070571899e-01 6.393606960773468018e-02 -1.656008660793304443e-01 -1.953977495431900024e-01 -7.196001708507537842e-02 2.298715524375438690e-02 -1.396053098142147064e-02 3.288328647613525391e-01 -1.880325525999069214e-01 -1.965081691741943359e-01 3.894773721694946289e-01 3.033140301704406738e-01 -5.018290504813194275e-02 9.384222328662872314e-02 -3.185305744409561157e-02 -1.260643005371093750e-01 -1.963794380426406860e-01 5.870034545660018921e-02 -4.248872399330139160e-02 9.814267605543136597e-02 -8.679197728633880615e-02 2.756070196628570557e-01 -1.399458050727844238e-01 -4.306248854845762253e-03 -7.211387902498245239e-02 -3.614697158336639404e-01 2.814958989620208740e-01 8.913486450910568237e-02
-1.603418439626693726e-01 5.081323161721229553e-02 -1.090810596942901611e-01 -1.525939106941223145e-01 -9.645833820104598999e-02 1.980013214051723480e-02 -1.281155347824096680e-01 -2.134623378515243530e-01 -1.512246392667293549e-02 -1.974400132894515991e-01 -2.392565906047821045e-01 1.537168622016906738e-01 7.981956750154495239e-02 -6.060846149921417236e-02 2.097990512847900391e-01 -8.513669017702341080e-04 -4.885588586330413818e-02 -1.678312011063098907e-02 6.876304000616073608e-02 9.541247040033340454e-03 -3.253416717052459717e-02 -4.620899856090545654e-01 -1.293058991432189941e-01 4.354338347911834717e-01 -7.671778649091720581e-02 1.273555010557174683e-01 -1.892186701297760010e-01 5.773102492094039917e-02 -3.451815107837319374e-03 -2.155605470761656761e-04 3.466719388961791992e-01 2.843815982341766357e-01
2.034060060977935791e-01 -1.846747696399688721e-01 4.168162941932678223e-01 -1.417352110147476196e-01 2.435059696435928345e-01 4.341798648238182068e-02 -2.534649372100830078e-01 -1.468859016895294189e-01 -6.951680779457092285e-02 7.962299138307571411e-02 -1.731989681720733643e-01 -7.661139965057373047e-02 1.040061414241790771e-01 2.653693854808807373e-01 7.311502099037170410e-02 1.102152019739151001e-01 -2.046520560979843140e-01 3.056305348873138428e-01 8.760140091180801392e-02 -2.756468951702117920e-01 5.897320061922073364e-02 -1.304770112037658691e-01 -2.746302634477615356e-02 -7.185506820678710938e-02 -5.430047586560249329e-02 -3.712088242173194885e-02 9.993953257799148560e-02 -9.512335807085037231e-02 5.615996196866035461e-02 -2.559171319007873535e-01 1.616605520248413086e-01 2.727886140346527100e-01
1.512021571397781372e-01 -5.445745214819908142e-02 2.060452699661254883e-01 2.015417218208312988e-01 1.953810080885887146e-02 5.892733484506607056e-02 -3.714958429336547852e-01 1.161692589521408081e-01 7.449931651353836060e-02 -2.682543098926544189e-01 -1.670648157596588135e-01 1.137492246925830841e-02 -5.298727005720138550e-02 -7.624359428882598877e-02 3.810003399848937988e-01 3.173394128680229187e-02 -4.614773765206336975e-02 7.145106792449951172e-02 2.781075537204742432e-01 -1.506187859922647476e-02 1.808642446994781494e-01 1.053975075483322144e-01 -2.325323075056076050e-01 8.235371857881546021e-02 -5.446850322186946869e-03 3.445301204919815063e-02 -1.948780566453933716e-01 1.629151999950408936e-01 -1.028275564312934875e-01 6.040019169449806213e-02 4.442736804485321045e-01 -9.265362471342086792e-02
-2.982564643025398254e-02 9.969725459814071655e-02 3.017508089542388916e-01 4.575576633214950562e-02 -4.672159254550933838e-02 -1.563469469547271729e-01 -3.329132497310638428e-01 6.266721338033676147e-02 -1.008119285106658936e-01 4.156624525785446167e-02 2.124903202056884766e-01 2.996201515197753906e-01 2.683466076850891113e-01 2.215422838926315308e-01 3.507612347602844238e-01 -5.449282005429267883e-02 -6.615434587001800537e-02 -7.724048942327499390e-02 4.342766478657722473e-03 -8.080864697694778442e-02 -1.314674615859985352e-01 4.951810091733932495e-02 -1.655778661370277405e-02 2.378991395235061646e-01 1.056197797879576683e-03 1.518366783857345581e-01 -2.728197574615478516e-01 2.151848748326301575e-02 3.953604698181152344e-01 -8.979174494743347168e-02 6.340610980987548828e-02 2.982927486300468445e-02
-1.233632788062095642e-01 -1.240202337503433228e-01 3.717590495944023132e-02 -4.325570538640022278e-02 1.435308754444122314e-01 1.729394793510437012e-01 -3.212703168392181396e-01 -8.632022142410278320e-02 -1.101866830140352249e-02 6.112155690789222717e-02 -1.177844181656837463e-01 3.941845297813415527e-01 1.515255868434906006e-01 1.035346686840057373e-01 3.385854363441467285e-01 1.610565930604934692e-01 6.150475516915321350e-02 4.882039502263069153e-02 -1.345379799604415894e-01 -2.203311920166015625e-01 7.363165728747844696e-03 -1.878338605165481567e-01 1.847890317440032959e-01 2.816026210784912109e-01 -1.026242971420288086e-01 -1.034307777881622314e-01 -2.489952445030212402e-01 -1.555838733911514282e-01 3.352195918560028076e-01 -4.532319307327270508e-02 1.019870936870574951e-01 6.118935719132423401e-02
-4.228381812572479248e-01 1.001141667366027832e-01 1.899300962686538696e-01 4.667478054761886597e-02 -1.295073777437210083e-01 -5.891654267907142639e-02 -2.057636231184005737e-01 -3.331558406352996826e-01 -1.258812844753265381e-03 1.696801334619522095e-01 -2.505196928977966309e-01 2.872352600097656250e-01 -3.617601469159126282e-02 3.936186898499727249e-03 2.133186459541320801e-01 6.202294304966926575e-02 1.483216416090726852e-02 5.457793548703193665e-02 2.439443953335285187e-02 -2.241647094488143921e-01 -2.042144984006881714e-01 9.229634702205657959e-02 -2.274921387434005737e-01 5.051219463348388672e-02 -1.027316078543663025e-01 5.905504152178764343e-02 -1.698481291532516479e-02 -5.173562094569206238e-02 3.592550754547119141e-01 -1.226858645677566528e-01 2.323494255542755127e-01 3.076571226119995117e-02
-8.115644007921218872e-02 1.188985705375671387e-01 2.352838516235351562e-01 -1.719707399606704712e-01 2.941550910472869873e-01 -1.635976880788803101e-01 -1.513012051582336426e-01 8.753504604101181030e-02 -3.766233921051025391e-01 -8.207408711314201355e-03 -2.500190138816833496e-01 7.872823625802993774e-02 1.218891739845275879e-01 1.690119504928588867e-01 1.210535541176795959e-01 3.567978441715240479e-01 -1.171243190765380859e-01 6.662113219499588013e-02 1.050215587019920349e-01 -1.644385419785976410e-02 -3.030281513929367065e-03 -2.483639419078826904e-01 -2.172853797674179077e-02 1.484968960285186768e-01 -1.314482688903808594e-01 -2.352395504713058472e-01 -9.817518293857574463e-02 -2.423130571842193604e-01 -1.343578249216079712e-01 -2.059950232505798340e-01 1.962859332561492920e-01 2.897357568144798279e-02
2.275101840496063232e-01 3.744583949446678162e-02 4.044830203056335449e-01 -1.494356691837310791e-01 9.729713201522827148e-02 -1.436918973922729492e-01 -9.214858710765838623e-02 1.465252488851547241e-01 1.289079189300537109e-01 1.618556678295135498e-01 -1.467134207487106323e-01 1.703690364956855774e-02 1.373782008886337280e-01 7.073966786265373230e-03 3.576839566230773926e-01 -1.164513155817985535e-01 -1.505145877599716187e-01 -1.761773377656936646e-01 3.629876673221588135e-01 2.049486935138702393e-01 -1.147178187966346741e-01 -9.928364306688308716e-02 -3.028585016727447510e-01 1.005867049098014832e-01 -7.336053997278213501e-02 -2.230933010578155518e-01 -1.655124872922897339e-02 -6.116003729403018951e-03 2.355781495571136475e-01 -7.864577323198318481e-02 -7.053648587316274643e-03 -7.913329452276229858e-02
-1.346533894538879395e-01 1.195601671934127808e-01 7.617267221212387085e-02 -4.108969122171401978e-02 -4.224010184407234192e-02 -4.752675071358680725e-02 5.474619194865226746e-02 1.812291145324707031e-01 1.510381400585174561e-01 1.034102067351341248e-01 -2.406839579343795776e-01 1.974453032016754150e-01 3.862479701638221741e-02 2.572917342185974121e-01 4.861530065536499023e-01 8.106082677841186523e-02 -3.041979372501373291e-01 -1.590887308120727539e-01 1.257754117250442505e-01 -2.386904209852218628e-01 -3.141908347606658936e-01 -2.377019450068473816e-02 7.014843076467514038e-02 -1.434275060892105103e-01 3.631623461842536926e-02 3.342263028025627136e-02 -2.195910066366195679e-01 7.496417034417390823e-03 6.083298474550247192e-02 -1.783817112445831299e-01 2.477769255638122559e-01 1.270235478878021240e-01
1.765720993280410767e-01 -8.178865164518356323e-02 3.332875669002532959e-01 -3.479440137743949890e-02 4.139598086476325989e-02 -1.169014796614646912e-01 -1.188656687736511230e-01 2.774706296622753143e-02 -2.582663297653198242e-02 7.056422997266054153e-03 -2.103792876005172729e-01 -6.340076029300689697e-02 -1.966088414192199707e-01 4.631113633513450623e-02 2.325483560562133789e-01 4.493667557835578918e-02 -1.359596401453018188e-01 4.070439562201499939e-02 3.253849744796752930e-01 -2.787862718105316162e-01 8.376006036996841431e-02 -2.336161881685256958e-01 -1.275942176580429077e-01 2.239395827054977417e-01 6.979534775018692017e-02 3.491927636787295341e-03 2.201249301433563232e-01 1.058651879429817200e-01 -3.545958083122968674e-03 -1.505250036716461182e-01 2.095655649900436401e-01 4.591023027896881104e-01
-5.615446344017982483e-02 -3.557503521442413330e-01 3.503926098346710205e-01 1.526423990726470947e-01 1.818493753671646118e-01 1.647760868072509766e-01 -1.516805440187454224e-01 1.420701593160629272e-01 -1.098220944404602051e-01 1.543103437870740891e-02 2.797839418053627014e-02 2.735288254916667938e-02 -1.297092139720916748e-01 -2.277056127786636353e-01 1.304936558008193970e-01 -1.809045225381851196e-01 -4.428269714117050171e-02 -9.037208557128906250e-02 2.933256626129150391e-01 -4.842898845672607422e-01 3.962869197130203247e-02 -1.470629721879959106e-01 -1.333220601081848145e-01 -7.639303058385848999e-02 -2.078766971826553345e-01 4.681085422635078430e-02 -1.118891164660453796e-01 -1.158789619803428650e-01 2.226195856928825378e-02 -1.319743394851684570e-01 1.442474722862243652e-01 -3.096164762973785400e-02
-1.030186936259269714e-01 1.600105166435241699e-01 -5.026394128799438477e-02 1.401015967130661011e-01 1.375707089900970459e-01 1.046356633305549622e-01 -7.882196456193923950e-02 -3.771942108869552612e-02 4.758109524846076965e-02 -1.029287129640579224e-01 -7.748784869909286499e-02 -5.617557093501091003e-02 -1.490612924098968506e-01 1.410662010312080383e-02 6.117887496948242188e-01 1.458786427974700928e-01 -1.948404014110565186e-01 9.929239004850387573e-02 3.524732589721679688e-01 -1.666650176048278809e-01 -1.086273491382598877e-01 -4.346125572919845581e-02 -2.958956956863403320e-01 -3.403555229306221008e-02 1.656226664781570435e-01 1.480731219053268433e-01 -2.125366181135177612e-01 -9.330129623413085938e-02 8.861006051301956177e-02 -7.061844319105148315e-02 1.595979481935501099e-01 -1.425995081663131714e-01
-4.044800996780395508e-02 2.401476800441741943e-01 2.164483815431594849e-01 -9.844338148832321167e-02 1.103293336927890778e-02 -2.210858911275863647e-01 1.717955470085144043e-01 9.477404505014419556e-02 1.516845226287841797e-01 8.173604309558868408e-02 -3.463050723075866699e-01 7.296793907880783081e-02 -1.782080084085464478e-01 1.552544385194778442e-01 4.286387562751770020e-01 1.488278508186340332e-01 -2.871963977813720703e-01 3.501463308930397034e-02 2.063262611627578735e-01 -2.951539456844329834e-01 -1.441449820995330811e-01 -1.153679713606834412e-01 -1.442110985517501831e-01 -1.554621756076812744e-01 -3.357568755745887756e-02 6.927821040153503418e-02 -1.170120015740394592e-01 1.521857082843780518e-01 8.740830421447753906e-02 1.259923540055751801e-02 1.902022361755371094e-01 -2.775051817297935486e-02
-7.057957351207733154e-02 -4.531239345669746399e-02 1.676641404628753662e-01 4.409968852996826172e-02 2.861928939819335938e-01 -1.787719875574111938e-01 -1.935013383626937866e-01 -1.430691406130790710e-02 1.028402596712112427e-01 2.189738601446151733e-01 -2.149749174714088440e-02 -1.080288961529731750e-01 -7.307266443967819214e-02 1.108494177460670471e-01 1.711196154356002808e-01 -7.138013839721679688e-02 -9.317111223936080933e-02 -9.116383641958236694e-02 1.533884704113006592e-01 -3.319104909896850586e-01 1.440204828977584839e-01 -2.023252695798873901e-01 -3.009565919637680054e-02 3.390042483806610107e-01 -4.987725615501403809e-01 6.307838112115859985e-02 -1.187527030706405640e-01 2.660712786018848419e-02 7.053768634796142578e-02 1.045160219073295593e-01 7.599219679832458496e-02 -2.670302987098693848e-01
-2.552756071090698242e-01 -2.139924466609954834e-02 1.639586091041564941e-01 4.796602949500083923e-02 8.003057539463043213e-02 5.407847091555595398e-02 -2.096908837556838989e-01 -2.984354458749294281e-02 -1.683767326176166534e-02 -1.720730960369110107e-01 -1.219987124204635620e-01 -2.853692322969436646e-02 -1.357463002204895020e-01 4.669859260320663452e-02 2.789799310266971588e-02 1.493583321571350098e-01 -3.322904706001281738e-01 -4.151417613029479980e-01 1.906396448612213135e-01 -3.371418416500091553e-01 -1.737567782402038574e-01 1.599351614713668823e-01 7.442075759172439575e-02 2.770702242851257324e-01 -1.060581654310226440e-01 1.496099084615707397e-01 -2.373153418302536011e-01 -2.555497884750366211e-01 5.991961807012557983e-02 -1.025365069508552551e-01 1.402270048856735229e-01 -4.301128163933753967e-02
5.099320411682128906e-02 -6.920295953750610352e-02 3.212238252162933350e-01 -9.171992540359497070e-02 1.426914185285568237e-01 1.478184759616851807e-01 -1.575765013694763184e-01 -3.227308392524719238e-02 1.519229561090469360e-01 6.021072342991828918e-02 -2.091948240995407104e-01 1.083043441176414490e-01 1.181359216570854187e-01 1.092881038784980774e-01 2.649761140346527100e-01 4.823371022939682007e-02 -3.136732876300811768e-01 -8.341011591255664825e-03 1.308890283107757568e-01 -4.657226502895355225e-01 -5.279196426272392273e-02 -3.531557321548461914e-02 9.918303787708282471e-02 4.107775166630744934e-02 -1.146432291716337204e-02 -3.133976459503173828e-02 1.615650653839111328e-01 -5.923036858439445496e-02 -1.847147792577743530e-01 -2.733154296875000000e-01 2.190127074718475342e-01 3.110175430774688721e-01
-1.476058512926101685e-01 -1.949389576911926270e-01 3.225401043891906738e-01 1.219119280576705933e-01 -1.352896541357040405e-01 -1.421401202678680420e-01 -1.447590291500091553e-01 -5.989794060587882996e-02 -1.477123498916625977e-01 1.304391324520111084e-01 9.056591242551803589e-02 2.309844791889190674e-01 6.917779892683029175e-02 -2.644954621791839600e-02 3.350412547588348389e-01 -4.751161858439445496e-02 -1.370197236537933350e-01 5.649172142148017883e-02 3.320939838886260986e-02 1.239749602973461151e-02 5.790524184703826904e-02 -5.965098366141319275e-02 -2.888541817665100098e-01 1.071339249610900879e-01 1.519243270158767700e-01 -1.403908580541610718e-01 -4.695215821266174316e-01 -1.289719194173812866e-01 2.015950679779052734e-01 5.777358263731002808e-02 8.034781366586685181e-02 2.872720360755920410e-01
1.817087978124618530e-01 1.481279172003269196e-02 1.672480255365371704e-01 -3.417730331420898438e-01 -3.755789622664451599e-02 3.207595348358154297e-01 -2.555882632732391357e-01 -1.540744490921497345e-02 -1.880651563405990601e-01 2.199302166700363159e-01 -1.407368183135986328e-01 -1.054903268814086914e-01 -4.676630347967147827e-02 -1.907739639282226562e-01 3.155876398086547852e-01 4.784905910491943359e-02 -8.854770660400390625e-02 -1.887372732162475586e-01 1.533318012952804565e-01 -1.234060525894165039e-01 -1.169961169362068176e-01 -2.911459468305110931e-02 -1.504974365234375000e-01 1.544031798839569092e-01 -1.789076626300811768e-01 2.197347581386566162e-01 -1.541533619165420532e-01 8.909240365028381348e-02 2.461561858654022217e-01 -1.622156053781509399e-01 -5.635513737797737122e-02 2.273316830396652222e-01
-3.742144703865051270e-01 -1.056063100695610046e-01 3.169620335102081299e-01 -9.683047235012054443e-02 3.238242492079734802e-02 5.692972987890243530e-02 -1.428950279951095581e-01 -1.787836477160453796e-02 -1.077279597520828247e-01 2.022377848625183105e-01 -9.739246219396591187e-02 -1.429875642061233521e-01 -1.175663918256759644e-01 1.718730777502059937e-01 1.767799109220504761e-01 1.237291693687438965e-01 -1.689086109399795532e-01 1.364621520042419434e-01 -2.462733983993530273e-01 1.574471220374107361e-02 3.112772852182388306e-02 -1.136720031499862671e-01 -2.433676421642303467e-01 8.919080346822738647e-02 -1.712040752172470093e-01 2.176369577646255493e-01 -3.919106125831604004e-01 -1.752132028341293335e-01 -4.882693290710449219e-02 -2.129794657230377197e-01 -1.651704907417297363e-01 1.283116489648818970e-01
1.912071704864501953e-01 1.276856511831283569e-01 3.170400261878967285e-01 -1.553168520331382751e-02 4.997013509273529053e-02 2.378107979893684387e-02 -2.132133767008781433e-02 -2.477283924818038940e-01 -2.571151256561279297e-01 2.356631308794021606e-01 1.407122611999511719e-01 -1.186357364058494568e-01 1.904333978891372681e-01 1.171988770365715027e-01 3.302492797374725342e-01 2.618855834007263184e-01 -1.153363138437271118e-01 -1.036208719015121460e-01 2.154652029275894165e-01 4.622330423444509506e-03 6.188217177987098694e-02 -3.027210831642150879e-01 -9.307678043842315674e-02 9.308528900146484375e-02 3.452524170279502869e-02 1.840611845254898071e-01 -1.723449230194091797e-01 -2.699417807161808014e-02 -7.487481459975242615e-03 -1.087111383676528931e-01 3.481451869010925293e-01 1.282966583967208862e-01
7.335548847913742065e-02 -1.301025003194808960e-01 1.894657611846923828e-01 4.077960550785064697e-01 1.543281823396682739e-01 -3.362835198640823364e-02 -1.390722095966339111e-01 1.112433150410652161e-02 -4.574445262551307678e-02 -9.278094023466110229e-02 -3.114979863166809082e-01 2.475086301565170288e-01 -9.166067838668823242e-02 -1.449085175991058350e-01 2.313702553510665894e-01 3.168599009513854980e-01 -1.737103164196014404e-01 -1.713769733905792236e-01 1.766972541809082031e-01 -1.788646131753921509e-01 1.262105256319046021e-01 -2.955939620733261108e-02 -2.588635981082916260e-01 3.140605613589286804e-02 2.393731772899627686e-01 1.136957406997680664e-01 -3.459221869707107544e-02 -2.518205344676971436e-01 6.562748551368713379e-02 1.180332675576210022e-01 8.773019909858703613e-02 1.021196246147155762e-01
-2.959840893745422363e-01 -7.739976048469543457e-02 3.331460058689117432e-01 -1.387667004019021988e-02 7.118263840675354004e-02 -1.405761390924453735e-01 -2.103997319936752319e-01 1.141396313905715942e-01 -8.749620616436004639e-02 -8.926060050725936890e-02 -1.416177600622177124e-01 -9.291765093803405762e-02 -1.124844327569007874e-01 1.710365712642669678e-01 5.237351357936859131e-02 6.334437429904937744e-02 -8.417908847332000732e-02 -2.112984359264373779e-01 2.268250435590744019e-01 -5.350093841552734375e-01 4.743564873933792114e-02 7.931135594844818115e-02 1.130471657961606979e-02 1.532499939203262329e-01 2.395273000001907349e-01 2.138735502958297729e-01 -1.636317521333694458e-01 -8.087951689958572388e-02 3.166950494050979614e-02 -1.549304425716400146e-01 1.831446290016174316e-01 5.977765470743179321e-02
7.790707983076572418e-03 1.212148144841194153e-01 2.223567962646484375e-01 -6.568131595849990845e-02 7.816702872514724731e-02 -1.525697708129882812e-01 -1.742139756679534912e-01 2.640178799629211426e-01 -1.887635327875614166e-02 2.225227057933807373e-01 -2.110449224710464478e-02 -9.183811396360397339e-02 -2.692947685718536377e-01 -1.064685061573982239e-01 2.003224194049835205e-01 2.271378636360168457e-01 8.502758108079433441e-03 -1.806465238332748413e-01 3.440411388874053955e-01 1.534650325775146484e-01 -3.047353960573673248e-02 -8.302436769008636475e-02 -2.158125936985015869e-01 2.011827081441879272e-01 2.800374059006571770e-03 1.118666492402553558e-02 -3.978607952594757080e-01 4.739161115139722824e-03 3.283032402396202087e-02 -1.480894982814788818e-01 2.934666574001312256e-01 1.750598549842834473e-01
-6.215801462531089783e-02 3.602312132716178894e-02 2.647603452205657959e-01 1.388386040925979614e-01 1.679064333438873291e-01 -1.223119273781776428e-01 4.651143774390220642e-02 -8.369584381580352783e-02 -2.787124216556549072e-01 1.372833997011184692e-01 3.620085865259170532e-02 3.514522314071655273e-02 7.652388513088226318e-02 -6.166207045316696167e-02 2.162503451108932495e-01 -3.207824006676673889e-02 -7.062619179487228394e-02 4.590868949890136719e-02 2.661088705062866211e-01 -2.135443538427352905e-01 1.245165541768074036e-01 -3.494822978973388672e-02 -1.253880858421325684e-01 2.534310221672058105e-01 2.095546573400497437e-01 -1.329266279935836792e-01 -5.405142903327941895e-01 -7.684715092182159424e-02 2.497882097959518433e-01 -2.198593020439147949e-01 -2.019321359694004059e-02 7.515998184680938721e-02
4.164220020174980164e-02 -8.465285599231719971e-02 5.559230446815490723e-01 -9.365254640579223633e-02 7.472219318151473999e-02 7.568480819463729858e-02 -1.336826384067535400e-01 -1.339545398950576782e-01 -1.818821728229522705e-01 1.214681267738342285e-01 -5.971383303403854370e-02 1.323939412832260132e-01 -1.722550988197326660e-01 3.918572962284088135e-01 2.070564329624176025e-01 4.748499765992164612e-02 -6.376966089010238647e-02 -9.389339387416839600e-02 -2.512100934982299805e-01 -1.099458634853363037e-01 1.475236266851425171e-01 -2.411230951547622681e-01 -2.587458789348602295e-01 5.447059869766235352e-02 -1.864764839410781860e-01 6.981260329484939575e-02 -1.977699249982833862e-01 -3.923676908016204834e-02 1.702146604657173157e-02 8.106067776679992676e-02 -3.085523098707199097e-02 -5.349729955196380615e-02
-7.535335142165422440e-03 -9.071262180805206299e-02 2.537276744842529297e-01 3.321018069982528687e-02 2.617548406124114990e-02 3.436734378337860107e-01 -2.547783851623535156e-01 1.848839521408081055e-01 -1.111917048692703247e-01 3.019230067729949951e-02 -3.844063878059387207e-01 4.246940091252326965e-02 1.131395809352397919e-02 -2.807866930961608887e-01 1.893514394760131836e-01 -6.290653254836797714e-03 -1.008551940321922302e-01 -1.809141784906387329e-01 1.536906212568283081e-01 -5.365991592407226562e-02 -8.011551946401596069e-02 -8.036108687520027161e-03 -1.957380622625350952e-01 4.932244122028350830e-02 -2.510327696800231934e-01 3.384528458118438721e-01 -1.057544127106666565e-01 3.327472805976867676e-01 6.489855796098709106e-02 1.407994190230965614e-03 1.639900915324687958e-02 1.002346873283386230e-01
-2.621729075908660889e-01 -1.277419179677963257e-01 3.985540270805358887e-01 1.336271129548549652e-02 1.405395567417144775e-02 6.565609574317932129e-02 -2.697022557258605957e-01 -1.957701295614242554e-01 -6.530854851007461548e-02 3.180496990680694580e-01 -1.672445386648178101e-01 1.255504488945007324e-01 3.450270369648933411e-02 -1.257805526256561279e-01 3.406157493591308594e-01 -1.586327254772186279e-01 9.063739329576492310e-02 4.246226698160171509e-02 2.446990460157394409e-01 -1.676825881004333496e-01 -4.493362829089164734e-02 1.135533824563026428e-01 -5.803050845861434937e-02 -5.836977809667587280e-02 -1.846928000450134277e-01 2.077139914035797119e-02 -6.399423815310001373e-03 -2.144083529710769653e-01 3.588149249553680420e-01 2.541184239089488983e-02 3.414504975080490112e-02 4.674348235130310059e-02
-1.693805456161499023e-01 -1.559581905603408813e-01 3.864578902721405029e-01 1.494871377944946289e-01 -1.777814179658889771e-01 -4.080038890242576599e-02 -2.670048177242279053e-01 -1.853420734405517578e-01 1.052837520837783813e-01 5.937749519944190979e-02 4.826211556792259216e-02 1.759763360023498535e-01 4.221169650554656982e-02 1.409431099891662598e-01 1.479671895503997803e-01 1.065447852015495300e-01 4.117092490196228027e-02 9.509211778640747070e-02 3.097894787788391113e-02 -5.790391936898231506e-03 8.767681568861007690e-02 3.138349205255508423e-02 -3.566156625747680664e-01 1.053178608417510986e-01 1.007144674658775330e-01 -2.124649882316589355e-01 -3.039188683032989502e-01 -1.899022012948989868e-01 1.832083165645599365e-01 7.599551230669021606e-02 6.563434749841690063e-02 3.841153681278228760e-01
-6.548526883125305176e-02 -9.817370772361755371e-02 3.093631863594055176e-01 -1.087035909295082092e-01 1.077885255217552185e-01 -1.678790450096130371e-01 7.650244981050491333e-02 4.094259068369865417e-02 -2.072661519050598145e-01 -3.112218715250492096e-02 -1.184114292263984680e-01 -9.957059472799301147e-02 1.528699845075607300e-01 -1.244796961545944214e-01 2.637774944305419922e-01 7.601425051689147949e-02 -1.449795346707105637e-02 2.624006755650043488e-02 -2.761549949645996094e-01 -2.873166501522064209e-01 2.141178585588932037e-02 1.552201211452484131e-01 -1.629403531551361084e-01 7.611796259880065918e-02 -4.493127465248107910e-01 2.859298512339591980e-02 -1.882022321224212646e-01 -2.220447733998298645e-02 1.959226131439208984e-01 -2.707460708916187286e-02 3.804876506328582764e-01 -1.001378744840621948e-01
-1.528659462928771973e-01 -1.426458954811096191e-01 3.325002789497375488e-01 2.548934221267700195e-01 -1.150803491473197937e-01 1.711216121912002563e-01 -1.788747161626815796e-01 -1.495476812124252319e-01 -4.645911976695060730e-03 1.677794754505157471e-01 1.489970386028289795e-01 3.868447840213775635e-01 -4.180154576897621155e-02 1.753029972314834595e-01 1.561282277107238770e-01 7.582164555788040161e-02 8.555374294519424438e-02 1.103962734341621399e-01 1.350292116403579712e-01 -1.623351871967315674e-01 -6.718287616968154907e-02 -2.164265513420104980e-01 -3.146490156650543213e-01 2.907359898090362549e-01 3.414402529597282410e-02 -1.567068099975585938e-01 -1.134374812245368958e-01 1.319542247802019119e-02 6.545267254114151001e-02 -2.557792067527770996e-01 9.906107932329177856e-02 -6.311526894569396973e-02
-9.122484177350997925e-02 -1.408034712076187134e-01 3.313720524311065674e-01 -5.765043571591377258e-02 1.633420288562774658e-01 -1.593413949012756348e-01 -1.695063412189483643e-01 -1.103375330567359924e-01 2.792485952377319336e-01 -1.059628874063491821e-01 -6.566154211759567261e-02 -6.427837163209915161e-02 -1.939623653888702393e-01 -7.184068858623504639e-02 2.809980511665344238e-01 1.542459428310394287e-01 -1.142360642552375793e-01 -2.622079802677035332e-03 1.282576024532318115e-01 1.262913271784782410e-02 -1.984983980655670166e-01 -2.322510480880737305e-01 -2.362578958272933960e-01 -5.315641686320304871e-02 -1.129190400242805481e-01 -8.656357228755950928e-02 -2.064431309700012207e-01 2.093484997749328613e-01 4.379722177982330322e-01 -1.714165359735488892e-01 7.397843897342681885e-02 -8.684311062097549438e-02
-9.064786136150360107e-02 -1.082461252808570862e-01 4.002994596958160400e-01 2.077316120266914368e-02 -9.876307100057601929e-02 -6.710102409124374390e-02 -2.787511944770812988e-01 1.166468486189842224e-02 -7.813424617052078247e-02 1.722911596298217773e-01 1.688006147742271423e-02 4.734455049037933350e-02 2.866306006908416748e-01 2.247399389743804932e-01 1.781677454710006714e-01 -1.412308961153030396e-01 -5.707255005836486816e-02 4.870694130659103394e-02 1.572638452053070068e-01 -2.862220108509063721e-01 -6.317275017499923706e-02 -1.606730967760086060e-01 -1.259013265371322632e-01 2.111859321594238281e-01 -3.163508139550685883e-03 7.456592470407485962e-02 -3.388357162475585938e-01 -1.097867786884307861e-01 -1.337948739528656006e-01 -1.038231537677347660e-03 -2.791980504989624023e-01 2.716625034809112549e-01
-1.353972554206848145e-01 -2.820054888725280762e-01 3.538650572299957275e-01 -1.182685121893882751e-01 3.404670208692550659e-02 -9.466526657342910767e-02 -1.373958289623260498e-01 1.421548128128051758e-01 -1.916533261537551880e-01 5.081192590296268463e-03 -3.260592520236968994e-01 1.201815754175186157e-01 -3.393902778625488281e-01 2.211662754416465759e-02 3.524092733860015869e-01 -2.257350087165832520e-02 -2.936535179615020752e-01 -1.431642025709152222e-01 -1.075588464736938477e-01 -1.297451555728912354e-02 1.260497421026229858e-02 -1.301310360431671143e-01 7.702925056219100952e-02 1.185260014608502388e-03 -2.933544218540191650e-01 3.883538767695426941e-02 -2.157619297504425049e-01 1.542899757623672485e-01 8.256620913743972778e-02 4.721838980913162231e-02 8.527023345232009888e-02 9.978534653782844543e-03
-4.771595820784568787e-02 1.188153475522994995e-01 1.379772424697875977e-01 1.002949252724647522e-01 3.080434501171112061e-01 1.858602091670036316e-02 -2.032228559255599976e-01 4.034966975450515747e-02 9.319439530372619629e-02 2.284607589244842529e-01 -1.651842594146728516e-01 -1.041600108146667480e-02 1.492651272565126419e-02 -1.249899044632911682e-01 2.440965622663497925e-01 1.446432620286941528e-01 1.269055306911468506e-01 -3.376651406288146973e-01 2.805449366569519043e-01 -4.778056591749191284e-02 1.632635444402694702e-01 -5.007135868072509766e-02 -1.840282827615737915e-01 2.688343822956085205e-01 2.267633080482482910e-01 9.029012173414230347e-02 -2.880415022373199463e-01 -5.458999425172805786e-03 4.936626181006431580e-02 -1.079263910651206970e-01 1.813648939132690430e-01 3.094513118267059326e-01
1.659638285636901855e-01 -1.138325110077857971e-01 2.710582017898559570e-01 -2.026499509811401367e-01 -5.328698828816413879e-02 2.153244167566299438e-01 -3.522160351276397705e-01 -1.025675144046545029e-02 1.403197497129440308e-01 7.608954608440399170e-02 -3.876340687274932861e-01 3.453390672802925110e-03 -7.453180104494094849e-02 -6.779218558222055435e-03 2.348234802484512329e-01 1.329692602157592773e-01 -8.615063130855560303e-02 -8.572366833686828613e-02 -1.003865376114845276e-01 -2.026948146522045135e-03 1.167600974440574646e-01 1.553623378276824951e-01 -2.944260239601135254e-01 2.498166859149932861e-01 1.540961414575576782e-01 -9.770414978265762329e-02 5.906014144420623779e-02 -8.266155607998371124e-03 7.327174395322799683e-02 -2.197193056344985962e-01 3.208692073822021484e-01 1.106802076101303101e-01
1.507925540208816528e-01 -2.363027818500995636e-02 2.177587747573852539e-01 -1.242475137114524841e-01 -2.084659971296787262e-02 -1.027815937995910645e-01 -1.395238041877746582e-01 1.991125941276550293e-01 -2.823979221284389496e-02 9.817916154861450195e-02 1.334379334002733231e-02 1.627838611602783203e-02 -3.859473764896392822e-02 1.246228963136672974e-01 3.350880444049835205e-01 1.962523162364959717e-01 -1.211338266730308533e-01 -2.128413617610931396e-01 2.373705208301544189e-01 -3.936419785022735596e-01 -1.274155080318450928e-01 1.408965140581130981e-01 1.548172980546951294e-01 -1.392950713634490967e-01 -1.325058639049530029e-01 3.889840841293334961e-02 -3.618075251579284668e-01 -2.933177351951599121e-01 1.106608062982559204e-01 -6.256644427776336670e-02 2.051174044609069824e-01 -1.416343003511428833e-01
2.846906483173370361e-01 5.591878667473793030e-02 4.326167404651641846e-01 -1.882073283195495605e-01 -5.014240741729736328e-02 6.534997373819351196e-02 -2.288550883531570435e-01 -1.227799728512763977e-01 2.500126697123050690e-02 -6.099038571119308472e-02 -1.108546629548072815e-01 8.797919005155563354e-02 -2.690290510654449463e-01 2.124962508678436279e-01 2.153475135564804077e-01 1.597786396741867065e-01 -2.600357532501220703e-01 1.742441356182098389e-01 5.377062410116195679e-02 -2.229289412498474121e-01 1.063687130808830261e-01 -2.090159356594085693e-01 1.376355141401290894e-01 -5.337898433208465576e-02 -2.118757925927639008e-02 -4.048669338226318359e-02 3.147723525762557983e-02 -7.212077826261520386e-02 1.000137031078338623e-01 -1.366248726844787598e-01 2.695938050746917725e-01 2.611671090126037598e-01
9.845139831304550171e-02 -8.343575894832611084e-02 6.712999939918518066e-02 1.131693869829177856e-01 2.774223089218139648e-01 1.478500962257385254e-01 -1.564993411302566528e-01 1.989885270595550537e-01 7.300142198801040649e-02 2.793828547000885010e-01 -2.055384218692779541e-01 5.291879177093505859e-02 5.293731391429901123e-02 1.122862547636032104e-01 7.532210648059844971e-02 1.129139885306358337e-01 1.367026567459106445e-01 3.562863543629646301e-02 5.074040889739990234e-01 1.211938932538032532e-01 -6.231552734971046448e-02 7.180301100015640259e-02 -1.822111010551452637e-01 1.449603736400604248e-01 7.269464433193206787e-02 7.245787233114242554e-02 -3.055409491062164307e-01 2.843808382749557495e-02 1.817399114370346069e-01 8.053375035524368286e-02 2.551116645336151123e-01 2.760505974292755127e-01
1.751808673143386841e-01 -1.085871234536170959e-01 1.056391745805740356e-02 1.510283350944519043e-01 1.143545582890510559e-01 2.021666765213012695e-01 -2.627115249633789062e-01 -1.152040287852287292e-01 -5.651968345046043396e-02 -1.811151206493377686e-01 -1.308173239231109619e-01 -1.146196424961090088e-01 -2.078063972294330597e-02 8.019182085990905762e-02 1.778077781200408936e-01 1.506681740283966064e-01 -2.151975333690643311e-01 3.022067807614803314e-02 2.417335063219070435e-01 -4.923397302627563477e-01 -1.798516511917114258e-01 1.478790044784545898e-01 -3.250559568405151367e-01 -2.459006384015083313e-02 -1.120408549904823303e-01 6.103773787617683411e-02 -9.031741321086883545e-02 -1.356579959392547607e-01 2.357612699270248413e-01 2.557167038321495056e-02 -1.081128139048814774e-02 2.514036893844604492e-01
-1.097567826509475708e-01 -1.856352984905242920e-01 5.055602192878723145e-01 -8.645082823932170868e-03 4.253036901354789734e-02 9.777785092592239380e-02 -1.803126782178878784e-01 7.693643681704998016e-03 -6.190824881196022034e-02 -6.917962431907653809e-02 -3.743152916431427002e-01 6.113457679748535156e-02 -1.753257960081100464e-01 1.645233035087585449e-01 4.061909914016723633e-01 8.372259140014648438e-02 -1.082149073481559753e-01 -1.572140157222747803e-01 -1.901319017633795738e-03 2.011125162243843079e-02 4.501451551914215088e-02 -5.536701902747154236e-02 1.798940747976303101e-01 3.322844207286834717e-01 -1.485961675643920898e-01 -1.939379423856735229e-01 -6.849167495965957642e-02 1.145427078008651733e-01 6.136806681752204895e-02 -5.514696612954139709e-02 -4.161604866385459900e-02 -2.942467108368873596e-02
-1.297856867313385010e-01 1.655035912990570068e-01 2.891500592231750488e-01 1.160953193902969360e-02 -8.031328208744525909e-03 -3.868207708001136780e-02 -1.879923045635223389e-01 -1.278342902660369873e-01 -6.228965893387794495e-02 2.937617599964141846e-01 -2.723673880100250244e-01 -1.434302628040313721e-01 2.379271090030670166e-01 6.625273823738098145e-02 1.247829720377922058e-01 2.561704516410827637e-01 -1.081307157874107361e-01 -2.387662231922149658e-01 2.691897749900817871e-01 2.258729934692382812e-02 9.239198267459869385e-02 -1.048098951578140259e-01 2.287967130541801453e-02 2.275379896163940430e-01 3.887177631258964539e-02 3.118383288383483887e-01 -9.864607453346252441e-02 1.532174348831176758e-01 9.658513963222503662e-02 -2.945093810558319092e-01 2.133038938045501709e-01 6.808876246213912964e-02
2.181773036718368530e-01 -1.803281009197235107e-01 4.060068428516387939e-01 -6.865087151527404785e-02 -7.880051620304584503e-03 1.000913977622985840e-01 -5.091208219528198242e-02 4.137779399752616882e-02 -6.862577050924301147e-02 1.731502264738082886e-02 -4.359739422798156738e-01 -7.948521524667739868e-02 -6.643416732549667358e-02 2.461294084787368774e-02 1.224381327629089355e-01 7.121401280164718628e-02 5.666869133710861206e-02 1.604034304618835449e-01 2.675024867057800293e-01 -3.113498091697692871e-01 -5.433847382664680481e-02 -1.074175313115119934e-01 -2.339054495096206665e-01 -2.866603732109069824e-01 -4.964959993958473206e-02 9.056747891008853912e-03 -6.737262010574340820e-02 -9.419266134500503540e-02 -2.474849522113800049e-01 -2.528384700417518616e-02 2.068484872579574585e-01 2.000310719013214111e-01
-1.153138950467109680e-01 5.644037947058677673e-02 2.635463774204254150e-01 7.620950788259506226e-02 -4.036988690495491028e-02 3.149695992469787598e-01 -4.425822198390960693e-01 1.497317552566528320e-01 -2.050787955522537231e-01 -2.769992128014564514e-02 -4.474946111440658569e-02 2.134341895580291748e-01 -1.180502399802207947e-01 -1.800327003002166748e-01 8.094250410795211792e-02 -4.836712032556533813e-02 -2.505914866924285889e-01 -4.435395076870918274e-02 2.864275574684143066e-01 -1.747783645987510681e-02 -1.561928912997245789e-02 -1.419234424829483032e-01 8.940374851226806641e-02 1.271126866340637207e-01 -1.323166936635971069e-01 2.141731828451156616e-01 -9.398800879716873169e-02 7.817355915904045105e-03 1.910448819398880005e-01 1.706697493791580200e-01 3.325690925121307373e-01 5.788554623723030090e-02
-1.468035429716110229e-01 -2.688712067902088165e-02 4.498282670974731445e-01 -2.030440866947174072e-01 2.880093082785606384e-02 -2.882300019264221191e-01 -3.062329888343811035e-01 -1.210014149546623230e-01 -2.389919757843017578e-01 9.023873507976531982e-02 -1.489325612783432007e-01 1.991776050999760628e-03 5.963679403066635132e-02 -1.479618810117244720e-02 2.424997985363006592e-01 4.547958076000213623e-02 -8.955266093835234642e-04 -3.361190110445022583e-02 -1.040197163820266724e-01 -1.414958015084266663e-02 2.200693786144256592e-01 -2.166570723056793213e-01 2.065021693706512451e-01 3.271338343620300293e-01 -1.759728938341140747e-01 2.191183716058731079e-02 -2.394905835390090942e-01 3.230147808790206909e-02 -1.646095141768455505e-02 2.020447850227355957e-01 -3.027391247451305389e-02 2.637626230716705322e-02
-6.901276856660842896e-02 -1.000380516052246094e-01 1.837240755558013916e-01 6.519329547882080078e-02 3.119253814220428467e-01 5.003146827220916748e-02 -2.117382138967514038e-01 2.013141959905624390e-01 4.199807345867156982e-02 -1.460055708885192871e-01 -4.317488670349121094e-01 2.895842194557189941e-01 -1.507791578769683838e-01 3.940541669726371765e-02 2.141043543815612793e-01 2.340528517961502075e-01 -1.962389349937438965e-01 -2.538147866725921631e-01 2.387641072273254395e-01 -1.493873149156570435e-01 -1.034291386604309082e-01 -4.157442599534988403e-02 8.109374344348907471e-02 -9.094034880399703979e-02 1.024984382092952728e-02 -9.562381356954574585e-02 -1.563077718019485474e-01 -9.588924795389175415e-02 2.362675815820693970e-01 4.932498186826705933e-02 1.565169841051101685e-01 9.300664812326431274e-02
-1.795742101967334747e-02 -1.936989836394786835e-03 7.931005209684371948e-02 1.524402946233749390e-02 -1.176157742738723755e-01 -1.285882592201232910e-01 -1.573364734649658203e-01 3.073467910289764404e-01 -2.067172434180974960e-03 -1.010812446475028992e-01 4.745729966089129448e-04 -9.614754468202590942e-02 -1.755633056163787842e-01 1.314392536878585815e-01 5.530684590339660645e-01 1.220375299453735352e-01 -2.555620074272155762e-01 -2.206794023513793945e-01 2.274767160415649414e-01 -2.346089482307434082e-01 -1.269478648900985718e-01 -1.349874883890151978e-01 1.043646559119224548e-01 1.381964087486267090e-01 5.033218115568161011e-02 -3.930412977933883667e-02 -3.427874445915222168e-01 -1.454313844442367554e-01 6.759833544492721558e-02 2.151816710829734802e-02 7.672569900751113892e-02 -1.282427459955215454e-01
-1.382792145013809204e-01 1.479205787181854248e-01 2.508092820644378662e-01 1.430543512105941772e-01 -1.290071606636047363e-01 -2.133608311414718628e-01 -2.276474982500076294e-01 -9.402274340391159058e-02 -2.634848654270172119e-01 4.101101309061050415e-03 -8.606498688459396362e-02 7.069407403469085693e-02 1.321933567523956299e-01 -1.837734580039978027e-01 1.171611919999122620e-01 8.003455586731433868e-03 -1.482494920492172241e-01 -1.437957733869552612e-01 8.769895881414413452e-02 -1.866902410984039307e-01 -9.127742378041148186e-04 1.096784323453903198e-01 -2.948094904422760010e-01 3.573803603649139404e-01 1.636761426925659180e-01 -7.834801822900772095e-02 -4.414639472961425781e-01 -1.748940497636795044e-01 1.515021324157714844e-01 -9.994569420814514160e-02 -4.935606569051742554e-02 -1.634445227682590485e-02
2.162099182605743408e-01 -1.006682515144348145e-01 2.856739461421966553e-01 -6.782492995262145996e-02 -2.964349091053009033e-02 -3.891007974743843079e-02 -1.285270452499389648e-01 -9.231701493263244629e-02 5.087687633931636810e-03 -3.265134096145629883e-01 -2.128031253814697266e-01 2.397197484970092773e-01 1.277552545070648193e-01 -8.513752371072769165e-03 3.321569859981536865e-01 1.759298294782638550e-01 -1.538956314325332642e-01 6.506349425762891769e-03 5.523788928985595703e-02 -1.880540400743484497e-01 -6.912775337696075439e-02 -7.543265074491500854e-02 -2.765553295612335205e-01 1.839147061109542847e-01 -8.472307026386260986e-02 1.376118212938308716e-01 2.723738849163055420e-01 -2.554196119308471680e-01 -7.687715440988540649e-02 -5.831822752952575684e-02 2.920762896537780762e-01 1.390484571456909180e-01
1.506429016590118408e-01 1.092184931039810181e-01 4.776261001825332642e-02 1.350278109312057495e-01 -9.396794438362121582e-02 7.140100002288818359e-02 -2.082352936267852783e-01 2.410161346197128296e-01 -3.715196251869201660e-02 -1.342264413833618164e-01 -2.101504653692245483e-01 5.609142035245895386e-02 -1.781177073717117310e-01 1.262548118829727173e-01 2.110117673873901367e-01 7.435492007061839104e-04 1.011392381042242050e-02 7.741638273000717163e-02 -6.362477689981460571e-02 -1.345404386520385742e-01 -1.761122345924377441e-01 -1.645492613315582275e-01 -1.632620841264724731e-01 3.803893923759460449e-01 -4.308726191520690918e-01 2.479712516069412231e-01 -1.471357941627502441e-01 1.348572317510843277e-02 -1.253394484519958496e-01 -9.157059341669082642e-02 2.499197423458099365e-01 2.395247817039489746e-01
-3.699100017547607422e-01 -1.839142292737960815e-01 3.231496214866638184e-01 6.745118647813796997e-02 1.257112771272659302e-01 -2.194128483533859253e-01 -1.276659220457077026e-01 -1.885765939950942993e-01 -2.855001203715801239e-02 1.223682239651679993e-01 1.007198467850685120e-01 1.299790143966674805e-01 2.481119334697723389e-01 2.455258071422576904e-01 9.214720129966735840e-02 1.181751638650894165e-01 6.324567645788192749e-02 -4.031120613217353821e-02 -3.046436933800578117e-03 -1.496018022298812866e-01 -2.294415533542633057e-01 -2.215466797351837158e-01 -1.108902469277381897e-01 2.261773645877838135e-01 1.743928790092468262e-01 1.548868417739868164e-02 -1.914768964052200317e-01 -2.167609333992004395e-01 2.754368185997009277e-01 7.280154526233673096e-02 1.409270465373992920e-01 9.440936893224716187e-02
8.825047314167022705e-02 1.944172084331512451e-01 2.576354146003723145e-01 2.143982797861099243e-01 1.594485938549041748e-01 7.732419669628143311e-02 -6.849627196788787842e-02 2.289540022611618042e-01 5.278956145048141479e-02 -7.436675578355789185e-02 -2.074538618326187134e-01 7.848624885082244873e-02 2.438222058117389679e-02 5.833144858479499817e-02 1.683740317821502686e-01 3.129152357578277588e-01 -2.371902316808700562e-01 -1.843620240688323975e-01 1.971681974828243256e-02 -2.692833542823791504e-01 1.289944648742675781e-01 -2.081214450299739838e-02 -1.464656889438629150e-01 1.791565120220184326e-01 2.728426270186901093e-02 1.312736570835113525e-01 -2.494587898254394531e-01 -9.182943403720855713e-02 -7.974175363779067993e-02 1.388559937477111816e-01 3.616708889603614807e-02 4.652087986469268799e-01
-1.471138149499893188e-01 1.501400321722030640e-01 3.817789852619171143e-01 5.904150381684303284e-02 -1.222291588783264160e-01 2.186871916055679321e-01 -1.541066467761993408e-01 -2.725065127015113831e-02 -2.591356635093688965e-01 -4.679051414132118225e-02 1.020236089825630188e-01 -1.872537136077880859e-01 9.283193945884704590e-02 7.716804742813110352e-02 1.275845021009445190e-01 2.692673504352569580e-01 -2.245793342590332031e-01 1.653289943933486938e-01 2.228728979825973511e-01 -8.081403374671936035e-02 3.136118873953819275e-03 -2.271781563758850098e-01 2.940950728952884674e-02 6.978794187307357788e-02 -2.217842638492584229e-01 1.327100247144699097e-01 -4.432116448879241943e-02 1.610506474971771240e-01 5.195647478103637695e-02 1.253103464841842651e-01 4.187229573726654053e-01 1.462512165307998657e-01
8.009853959083557129e-02 8.870521932840347290e-02 -1.483250595629215240e-02 -4.722691699862480164e-02 -1.131140068173408508e-01 -5.598847195506095886e-02 -2.808088660240173340e-01 -9.646552056074142456e-02 -5.087208002805709839e-03 -7.405172288417816162e-02 9.489405900239944458e-02 -1.021178960800170898e-01 -4.745440185070037842e-02 1.541727688163518906e-02 3.358919024467468262e-01 1.680136173963546753e-01 1.733806170523166656e-02 -2.946644090116024017e-04 5.090496689081192017e-02 -2.283596843481063843e-01 -2.482729852199554443e-01 -1.171498447656631470e-01 -1.723638921976089478e-01 3.055418133735656738e-01 -3.732614517211914062e-01 2.887954115867614746e-01 -1.377105563879013062e-01 -2.304657995700836182e-01 -1.763709038496017456e-01 -2.103067934513092041e-02 2.895462512969970703e-01 2.168690115213394165e-01
9.176517836749553680e-03 -8.518757671117782593e-02 1.446261256933212280e-01 4.511876776814460754e-02 2.656501233577728271e-01 1.373480856418609619e-01 -1.178942099213600159e-01 1.866295933723449707e-02 -1.627124249935150146e-01 -1.980938762426376343e-01 -8.135653287172317505e-02 -1.492246985435485840e-01 -1.521109044551849365e-02 2.367365062236785889e-01 3.293140232563018799e-01 -2.902386523783206940e-02 -2.104609608650207520e-01 9.007106721401214600e-02 2.048463523387908936e-01 -2.983340024948120117e-01 -1.436347067356109619e-01 2.228313833475112915e-01 -1.387112587690353394e-01 1.098777502775192261e-01 -2.808812558650970459e-01 7.198527455329895020e-02 -1.343157440423965454e-01 3.340145349502563477e-01 1.409976780414581299e-01 -2.688725888729095459e-01 -8.538798987865447998e-02 8.796887099742889404e-02
3.193070739507675171e-02 9.423091262578964233e-02 3.637489676475524902e-01 1.924330741167068481e-01 1.303704231977462769e-01 1.923749446868896484e-01 3.593786433339118958e-02 -4.556044191122055054e-02 -3.190536201000213623e-01 7.959753274917602539e-02 -6.708116270601749420e-03 -2.865017652511596680e-01 -6.704704463481903076e-02 -2.779767662286758423e-02 2.256346195936203003e-01 1.374409496784210205e-01 -8.422572910785675049e-02 -2.433529868721961975e-02 7.252129912376403809e-02 1.497517079114913940e-01 -2.882131189107894897e-02 -6.020407192409038544e-03 9.929221868515014648e-02 2.874387502670288086e-01 -1.494767665863037109e-01 1.043712198734283447e-01 -2.406970560550689697e-01 -2.508816421031951904e-01 2.086064592003822327e-02 -1.501593589782714844e-01 3.894814252853393555e-01 2.013633698225021362e-01
-7.866735756397247314e-02 6.856529414653778076e-02 1.978586167097091675e-01 1.522483080625534058e-01 -1.551426351070404053e-01 -3.830736130475997925e-02 -2.534501254558563232e-01 5.128537490963935852e-02 -3.788996934890747070e-01 5.282865092158317566e-02 1.064617261290550232e-01 1.436024531722068787e-02 2.322728186845779419e-02 1.318898200988769531e-01 2.115771919488906860e-01 3.107815086841583252e-01 -2.439887449145317078e-02 2.122411876916885376e-01 7.314494252204895020e-02 -1.924156397581100464e-01 1.469324529170989990e-01 -2.609435915946960449e-01 -6.501555442810058594e-02 1.014130488038063049e-01 7.868074462749063969e-04 2.640925943851470947e-01 3.991025499999523163e-03 1.189638599753379822e-01 9.355032444000244141e-02 -1.656937785446643829e-02 4.617776274681091309e-01 1.371559500694274902e-01
3.511700034141540527e-02 -2.692546844482421875e-01 2.238372862339019775e-01 6.566894799470901489e-02 -2.084914222359657288e-02 -7.151527702808380127e-02 -4.777586087584495544e-02 3.337560594081878662e-02 1.525199115276336670e-01 2.477941662073135376e-01 -2.271595001220703125e-01 -2.397518455982208252e-01 -2.555088102817535400e-01 5.366883799433708191e-02 3.242115676403045654e-01 2.382840029895305634e-02 1.407201886177062988e-01 2.369770109653472900e-01 1.345235016196966171e-02 -3.111128695309162140e-02 6.024471297860145569e-02 -2.858949899673461914e-01 -2.809791080653667450e-02 3.170313239097595215e-01 -1.035217270255088806e-01 2.604545466601848602e-02 3.441100567579269409e-02 -3.129270374774932861e-01 1.344498246908187866e-01 -1.639246642589569092e-01 2.069691419601440430e-01 1.823599785566329956e-01
-3.513685464859008789e-01 -1.933760643005371094e-01 4.799472689628601074e-01 -1.637407951056957245e-02 6.881510466337203979e-02 -3.287237137556076050e-02 -1.086002960801124573e-01 8.408372104167938232e-02 -5.819870531558990479e-02 1.741667240858078003e-01 -1.006425991654396057e-01 -1.357902947347611189e-04 1.625560522079467773e-01 2.299377880990505219e-02 2.412673979997634888e-01 2.070102095603942871e-02 -1.538579761981964111e-01 8.874703943729400635e-02 -9.542240202426910400e-02 2.113550342619419098e-02 -2.126535028219223022e-01 -5.249821767210960388e-02 2.025880515575408936e-01 2.112850546836853027e-01 1.232195552438497543e-02 2.184872515499591827e-02 -1.394070088863372803e-01 -1.731776893138885498e-01 3.520558476448059082e-01 2.946928441524505615e-01 1.351357698440551758e-01 -2.328827604651451111e-02
-3.944496437907218933e-02 1.982640177011489868e-01 1.863158345222473145e-01 3.206787705421447754e-01 2.780729830265045166e-01 -2.461203187704086304e-02 -1.561952382326126099e-01 8.451008796691894531e-02 9.681369364261627197e-02 -1.195681244134902954e-01 -7.519055902957916260e-02 -4.714141599833965302e-03 -1.764113157987594604e-01 -1.819277256727218628e-01 2.991026043891906738e-01 2.804608047008514404e-01 -1.750671267509460449e-01 2.412037253379821777e-01 1.425012201070785522e-01 -6.921537220478057861e-02 1.894292980432510376e-01 1.121800467371940613e-01 -1.532401144504547119e-01 2.121832519769668579e-01 -1.006099730730056763e-01 4.240271821618080139e-02 -1.934804916381835938e-01 -8.449419587850570679e-02 2.691059112548828125e-01 1.318911910057067871e-01 2.020395547151565552e-01 1.800239682197570801e-01
-1.126049645245075226e-02 2.032641321420669556e-02 3.497605025768280029e-01 4.492272064089775085e-02 3.684905469417572021e-01 -1.113405637443065643e-02 -1.926639676094055176e-01 -2.641610205173492432e-01 -1.382746100425720215e-01 2.646577656269073486e-01 -1.968192160129547119e-01 1.292093098163604736e-01 9.359019994735717773e-02 1.238017976284027100e-01 1.754527166485786438e-02 3.493202626705169678e-01 1.654310151934623718e-02 1.594273000955581665e-01 1.462809145450592041e-01 1.121471524238586426e-01 1.971171237528324127e-02 -2.007282525300979614e-01 5.380111932754516602e-02 8.181948959827423096e-02 -1.857279092073440552e-01 1.999435126781463623e-01 -1.361362934112548828e-01 -7.794509828090667725e-02 -8.490756154060363770e-02 4.830272123217582703e-02 3.308755159378051758e-01 -1.150988563895225525e-01
-9.752184152603149414e-03 -1.341642439365386963e-01 3.790608942508697510e-01 -1.291102264076471329e-02 1.526498198509216309e-01 6.471785902976989746e-02 -1.382183730602264404e-01 -1.459398269653320312e-01 4.869291931390762329e-02 8.441179990768432617e-02 -4.354747235774993896e-01 -6.607732176780700684e-02 1.931878477334976196e-01 1.549200564622879028e-01 2.652567923069000244e-01 1.504154503345489502e-01 -2.841306626796722412e-01 -5.536989122629165649e-02 -5.863761901855468750e-02 -9.783756919205188751e-03 -4.165470600128173828e-02 -3.224703073501586914e-01 -1.833027601242065430e-01 9.461314976215362549e-02 7.691572606563568115e-02 -3.571889102458953857e-01 1.288136988878250122e-01 -5.827001854777336121e-02 -1.274386495351791382e-01 -7.105613499879837036e-02 3.949255868792533875e-02 -2.019603364169597626e-02
-2.670350857079029083e-02 1.927621960639953613e-01 3.046303093433380127e-01 2.424792200326919556e-01 4.589750024024397135e-04 -5.371243506669998169e-02 6.889629364013671875e-02 2.096219062805175781e-01 8.571362495422363281e-02 9.055756963789463043e-03 -2.044365555047988892e-01 -3.156444756314158440e-03 -1.402063667774200439e-01 -1.129793934524059296e-02 9.172137826681137085e-02 2.292946875095367432e-01 -4.313699603080749512e-01 2.398077547550201416e-01 1.253496259450912476e-01 -3.014251887798309326e-01 -1.444727182388305664e-01 1.504988223314285278e-01 5.465380381792783737e-03 3.356422185897827148e-01 3.160747699439525604e-03 7.128711044788360596e-02 -1.920222304761409760e-02 -1.494091749191284180e-01 1.014067828655242920e-01 4.621258750557899475e-02 2.729360759258270264e-01 8.883231878280639648e-02
-2.219746708869934082e-01 -4.143354594707489014e-01 5.203814506530761719e-01 6.708323210477828979e-02 2.485278695821762085e-01 8.223151788115501404e-03 -5.712400376796722412e-02 1.238661631941795349e-01 1.630122810602188110e-01 1.075570471584796906e-02 7.692333310842514038e-03 1.248432546854019165e-01 -1.588186323642730713e-01 -4.686337336897850037e-02 2.084043025970458984e-01 2.681430429220199585e-02 -1.532229930162429810e-01 -1.199442893266677856e-01 3.302606940269470215e-01 -2.625483460724353790e-02 2.157441526651382446e-02 -1.155387684702873230e-01 -1.241759061813354492e-01 -7.889854907989501953e-02 -1.365328729152679443e-01 3.194179385900497437e-02 -1.554004848003387451e-01 9.536513686180114746e-02 -8.244549483060836792e-02 1.667758971452713013e-01 1.838921755552291870e-01 7.067213952541351318e-02
3.703318070620298386e-03 1.850056648254394531e-02 4.602997899055480957e-01 1.172928605228662491e-02 9.813334792852401733e-02 3.335787951946258545e-01 -4.818229377269744873e-02 -9.895344078540802002e-02 -3.740327954292297363e-01 -1.040071472525596619e-01 -3.161219060420989990e-01 1.283490508794784546e-01 -1.080953702330589294e-01 1.842325925827026367e-01 3.246699571609497070e-01 -4.386558756232261658e-02 5.017693713307380676e-02 -2.540850266814231873e-02 -2.075713276863098145e-01 -3.131506219506263733e-02 3.992102667689323425e-02 -1.355835795402526855e-01 -1.471902430057525635e-01 1.524212360382080078e-01 -1.526333540678024292e-01 1.507576406002044678e-01 -2.244379073381423950e-01 -7.629444822669029236e-03 1.015746779739856720e-02 3.539589419960975647e-02 -1.205026656389236450e-01 -1.004521474242210388e-01
-2.145546823740005493e-01 2.999458461999893188e-02 3.965031206607818604e-01 -1.233988553285598755e-01 8.944518864154815674e-02 -1.079071611166000366e-01 -2.899937033653259277e-01 -7.127184420824050903e-03 -7.125765085220336914e-02 -6.895808875560760498e-02 -2.286358475685119629e-01 3.270468115806579590e-02 -1.987620592117309570e-01 2.065907977521419525e-02 2.594328522682189941e-01 4.033432900905609131e-01 6.356925517320632935e-02 -5.989225208759307861e-02 2.251636981964111328e-02 -6.298217922449111938e-02 -2.363358587026596069e-01 -1.276439279317855835e-01 -2.002854645252227783e-01 1.815671473741531372e-01 3.599316999316215515e-02 -2.303073257207870483e-01 2.101521492004394531e-01 -4.066782444715499878e-02 -1.017558053135871887e-01 -1.235278323292732239e-01 2.459894120693206787e-01 1.106106862425804138e-02
-1.643588989973068237e-01 -7.434617727994918823e-02 2.575918436050415039e-01 2.424408346414566040e-01 1.214588582515716553e-01 -2.660090327262878418e-01 -1.822823286056518555e-01 2.289912477135658264e-02 -1.646048575639724731e-01 4.659106582403182983e-02 -7.771357893943786621e-02 2.412152290344238281e-01 4.001390337944030762e-01 -5.899753421545028687e-02 4.922425150871276855e-01 -3.536834195256233215e-02 3.181644156575202942e-02 1.251081675291061401e-01 5.787729844450950623e-02 -5.062925443053245544e-02 -3.648333251476287842e-02 -1.186721865087747574e-02 7.015401124954223633e-02 2.587564587593078613e-01 -2.511506378650665283e-01 8.708395063877105713e-02 -1.272974312305450439e-01 -1.031617596745491028e-01 1.636648774147033691e-01 -4.361444339156150818e-02 5.437861662358045578e-03 -1.664913818240165710e-02
5.586501955986022949e-02 1.958679258823394775e-01 2.453099787235260010e-01 4.185960069298744202e-02 2.735804021358489990e-01 5.660334601998329163e-02 -2.164335250854492188e-01 8.764330297708511353e-02 2.141527831554412842e-01 -2.075897455215454102e-01 -3.579512983560562134e-02 1.640261732973158360e-03 -5.922483745962381363e-03 2.900982834398746490e-02 1.923501640558242798e-01 1.227922961115837097e-01 -1.817129999399185181e-01 2.351539731025695801e-01 1.810105741024017334e-01 -1.837860941886901855e-01 -7.884735614061355591e-02 1.896418817341327667e-02 -1.459600180387496948e-01 1.308849751949310303e-01 -8.506813645362854004e-02 -2.817256841808557510e-03 -2.032874524593353271e-01 -3.026345185935497284e-02 2.660292685031890869e-01 3.819104433059692383e-01 3.582844436168670654e-01 1.626850068569183350e-01
-4.376555383205413818e-01 4.844747309107333422e-04 2.015047818422317505e-01 5.412675067782402039e-02 3.677788004279136658e-02 -1.316158920526504517e-01 -2.147637158632278442e-01 -9.493257105350494385e-02 -7.761514931917190552e-02 -1.281270873732864857e-03 5.168317258358001709e-02 7.885850965976715088e-02 1.205833777785301208e-01 -1.185147613286972046e-01 1.991933137178421021e-01 -2.185189723968505859e-01 8.752532303333282471e-02 1.684190481901168823e-01 9.860186278820037842e-02 -1.574742794036865234e-01 -6.507190316915512085e-02 -1.163154840469360352e-01 -1.504604667425155640e-01 2.262128144502639771e-01 -4.566689208149909973e-02 -2.086186856031417847e-01 -3.904183506965637207e-01 -1.776454448699951172e-01 1.680351495742797852e-01 -1.926399767398834229e-01 1.486694365739822388e-01 2.846433222293853760e-01
-1.757007539272308350e-01 -2.627452611923217773e-01 1.750329285860061646e-01 -5.471243709325790405e-02 1.821644902229309082e-01 1.402162611484527588e-01 7.285121362656354904e-03 1.865448206663131714e-01 3.580719605088233948e-02 -1.007521152496337891e-01 -3.921759128570556641e-01 -3.818795084953308105e-02 -7.261446863412857056e-02 -3.821319639682769775e-01 1.178165823221206665e-01 1.616382747888565063e-01 -3.119804859161376953e-01 -1.759546697139739990e-01 2.369603216648101807e-01 -1.677690893411636353e-01 8.663024008274078369e-02 -2.243179976940155029e-01 -1.746675930917263031e-02 1.412889808416366577e-01 -6.367319822311401367e-02 -8.674846589565277100e-02 -3.164882659912109375e-01 -8.360638469457626343e-02 -6.551463901996612549e-02 4.485543817281723022e-02 6.395240128040313721e-02 3.099610283970832825e-02
-4.412440210580825806e-02 -8.753362298011779785e-02 4.320876002311706543e-01 1.270421966910362244e-02 7.347503304481506348e-02 -1.485123392194509506e-02 -2.763140797615051270e-01 1.140968576073646545e-01 -2.543081939220428467e-01 1.521062850952148438e-01 -4.748233035206794739e-02 2.668766677379608154e-01 1.988367736339569092e-01 -9.990815073251724243e-02 3.828489780426025391e-01 -1.166623681783676147e-01 1.605025380849838257e-01 9.549415111541748047e-02 1.329601705074310303e-01 -5.542862787842750549e-02 -2.573265433311462402e-01 -1.497343555092811584e-02 6.911289691925048828e-02 9.502889215946197510e-02 -1.251686662435531616e-01 -1.737727820873260498e-01 -7.608834654092788696e-02 -1.938813030719757080e-01 3.136112689971923828e-01 -1.756442897021770477e-02 -3.086510300636291504e-02 1.132224276661872864e-01
-1.066126599907875061e-01 9.633328765630722046e-02 3.874073028564453125e-01 1.240838691592216492e-01 4.434879124164581299e-02 1.618855148553848267e-01 -4.487184435129165649e-02 4.650420974940061569e-03 -5.397281795740127563e-02 -3.957968205213546753e-02 -8.021352440118789673e-02 -2.475815415382385254e-01 -5.721592158079147339e-02 2.898926436901092529e-01 -4.564355593174695969e-03 -5.666510015726089478e-02 -3.796511888504028320e-01 1.169638261198997498e-01 -3.317221626639366150e-02 -1.312798559665679932e-01 -5.525558069348335266e-02 -3.389077186584472656e-01 -3.257749080657958984e-01 3.511601984500885010e-01 -1.716176606714725494e-02 -1.298258751630783081e-01 -7.464473694562911987e-02 2.351861596107482910e-01 -3.145287185907363892e-02 4.321764782071113586e-02 3.205737471580505371e-02 -1.244464591145515442e-01
-8.442802727222442627e-02 -7.997073978185653687e-02 3.204208016395568848e-01 -5.057714506983757019e-02 4.417117312550544739e-02 -1.630209237337112427e-01 -3.637816607952117920e-01 -1.259187757968902588e-01 -3.105515800416469574e-02 1.454295068979263306e-01 -7.854048162698745728e-03 8.077613078057765961e-03 2.908304631710052490e-01 -6.976207345724105835e-02 2.097362428903579712e-01 1.766044064424932003e-03 -3.114011883735656738e-02 5.783331766724586487e-02 1.018249243497848511e-01 -3.220918178558349609e-01 -3.653243184089660645e-02 -9.236404299736022949e-02 -9.360770881175994873e-02 2.593379616737365723e-01 -1.347972452640533447e-01 1.292445808649063110e-01 -3.002298474311828613e-01 -7.411499973386526108e-03 -1.564693897962570190e-01 6.861110776662826538e-02 -2.717812061309814453e-01 3.411950767040252686e-01
-4.082963988184928894e-02 -3.364810943603515625e-01 3.253270983695983887e-01 -5.943375173956155777e-03 -1.505230739712715149e-02 -1.807903200387954712e-01 -1.465032547712326050e-01 8.765098452568054199e-02 -1.227807700634002686e-01 2.157591283321380615e-01 -1.714488714933395386e-01 3.216751813888549805e-01 -8.189164102077484131e-02 3.125891089439392090e-02 4.340683817863464355e-01 4.141616448760032654e-02 -1.149531751871109009e-01 -7.235434651374816895e-02 -2.469843178987503052e-01 3.404309973120689392e-02 2.649860978126525879e-01 -1.195943206548690796e-01 1.910330378450453281e-03 1.525036096572875977e-01 -1.448663622140884399e-01 1.248645968735218048e-02 5.274289101362228394e-02 -1.504945755004882812e-01 1.865514814853668213e-01 7.974905520677566528e-02 1.279072016477584839e-01 1.799633502960205078e-01
-2.258726060390472412e-01 -1.680630743503570557e-01 4.301635622978210449e-01 -2.815475761890411377e-01 2.238688766956329346e-01 1.573276007547974586e-03 -9.722360223531723022e-02 -1.298301219940185547e-01 5.741972476243972778e-02 1.215680763125419617e-01 -5.269578099250793457e-02 1.477053612470626831e-01 3.009957969188690186e-01 9.187393635511398315e-02 3.413878083229064941e-01 -9.166041761636734009e-02 -3.460429608821868896e-02 -1.103819254785776138e-02 -4.974565654993057251e-02 -2.445819042623043060e-02 8.828213065862655640e-02 -4.539070278406143188e-02 -3.721638396382331848e-02 1.608964502811431885e-01 4.139729961752891541e-02 -3.287165239453315735e-02 -2.432496994733810425e-01 -2.750698924064636230e-01 2.948751151561737061e-01 -2.120210677385330200e-01 3.560706600546836853e-02 3.199072182178497314e-02
2.746835649013519287e-01 -2.514505982398986816e-01 1.554337143898010254e-01 -2.187958955764770508e-01 -1.716526597738265991e-01 1.016392335295677185e-01 -2.598313391208648682e-01 5.487103387713432312e-02 -3.453296795487403870e-02 1.455534100532531738e-01 -5.165828466415405273e-01 -6.419808417558670044e-02 9.548486769199371338e-02 -4.153802245855331421e-02 3.018190264701843262e-01 7.754319813102483749e-03 -7.869747281074523926e-02 -8.795882761478424072e-02 1.543699651956558228e-01 -1.093731522560119629e-01 4.289163649082183838e-02 -9.834456443786621094e-02 -1.581995636224746704e-01 8.480281382799148560e-02 1.795220673084259033e-01 -1.364867538213729858e-01 8.209253102540969849e-02 -1.629558354616165161e-01 3.485914692282676697e-02 1.505937576293945312e-01 1.182414889335632324e-01 2.610348463058471680e-01
-3.130144625902175903e-02 -1.542171835899353027e-01 2.891236841678619385e-01 -7.633677870035171509e-02 1.645034253597259521e-01 -4.322522506117820740e-02 -1.295155584812164307e-01 1.438253968954086304e-01 -3.258591592311859131e-01 1.202261820435523987e-01 9.750181436538696289e-02 2.304260283708572388e-01 4.344811663031578064e-02 5.357226356863975525e-02 4.464037120342254639e-01 1.132100597023963928e-01 -2.036162167787551880e-01 4.025494679808616638e-02 3.983984291553497314e-01 8.054233342409133911e-02 -1.245984733104705811e-01 -8.776663243770599365e-02 -6.927417963743209839e-02 7.542854547500610352e-02 3.316516056656837463e-02 -1.496563553810119629e-01 6.611522287130355835e-02 2.192419469356536865e-01 -3.867817297577857971e-02 9.629582054913043976e-03 3.049648106098175049e-01 -8.248583227396011353e-02
-3.179785609245300293e-02 -3.690388053655624390e-03 -6.100426893681287766e-03 -6.940204650163650513e-02 -2.047639191150665283e-01 -1.479125916957855225e-01 -1.579733341932296753e-01 8.813057839870452881e-02 -1.215140968561172485e-01 -1.309372335672378540e-01 -4.701166972517967224e-02 1.544187366962432861e-01 -8.198408782482147217e-02 5.206826701760292053e-02 3.518989086151123047e-01 1.172045320272445679e-01 -4.626516401767730713e-01 1.046989634633064270e-01 1.135858595371246338e-01 -1.310796588659286499e-01 -1.718910038471221924e-01 5.029420927166938782e-02 -1.701069027185440063e-01 5.043150484561920166e-02 -6.598944962024688721e-02 2.028608471155166626e-01 -3.526540696620941162e-01 -2.536961734294891357e-01 -8.941484242677688599e-02 -1.152389571070671082e-01 2.318383753299713135e-01 -2.543996274471282959e-01
-3.476856350898742676e-01 -1.723386645317077637e-01 3.068819940090179443e-01 -1.252617686986923218e-01 3.571377322077751160e-02 -2.311192452907562256e-02 -1.639086194336414337e-02 -2.102855741977691650e-01 -5.530329048633575439e-02 1.181317791342735291e-01 1.572955846786499023e-01 -1.586033999919891357e-01 -1.634858101606369019e-01 1.163772940635681152e-01 1.882093995809555054e-01 -1.961518824100494385e-01 -1.957723349332809448e-01 6.237610056996345520e-02 1.176429390907287598e-01 6.200935225933790207e-03 1.499729603528976440e-01 -1.845927685499191284e-01 -1.854661479592323303e-02 2.976272404193878174e-01 -1.645945161581039429e-01 1.678863465785980225e-01 -4.140890836715698242e-01 -1.574189811944961548e-01 1.032093986868858337e-01 1.617421805858612061e-01 9.981395304203033447e-02 -1.108021214604377747e-01
-1.332386434078216553e-01 -2.048210054636001587e-01 5.276232361793518066e-01 -1.516929715871810913e-01 -1.082831397652626038e-01 7.114910334348678589e-02 -2.957092821598052979e-01 -1.384222060441970825e-01 -3.344405069947242737e-02 9.045251645147800446e-03 -1.552644968032836914e-01 -8.784389495849609375e-02 5.421790480613708496e-02 2.309966832399368286e-01 3.083610832691192627e-01 1.578137576580047607e-01 1.577731519937515259e-01 -1.073419153690338135e-01 3.409037739038467407e-02 1.346635818481445312e-01 -2.601774642243981361e-03 -6.211347505450248718e-02 4.792744666337966919e-02 1.444895565509796143e-01 -5.027516558766365051e-02 -2.540881633758544922e-01 -1.820285916328430176e-01 4.719831794500350952e-02 2.037751972675323486e-01 -8.147780597209930420e-02 8.848508447408676147e-02 -2.549480795860290527e-01
-1.092465445399284363e-01 -2.911441922187805176e-01 1.371261030435562134e-01 -1.591010987758636475e-01 2.044848352670669556e-01 1.620566844940185547e-01 -5.157225206494331360e-02 1.592227220535278320e-01 -1.137707233428955078e-01 3.396243229508399963e-02 -7.691363990306854248e-02 1.262797322124242783e-02 9.205941110849380493e-02 -1.477986760437488556e-02 1.848911494016647339e-01 2.339370176196098328e-02 -8.840016275644302368e-02 -1.907554864883422852e-01 2.443758398294448853e-01 -1.849445998668670654e-01 -4.667667672038078308e-02 -2.757516801357269287e-01 -1.900506317615509033e-01 1.616871356964111328e-02 -5.101490616798400879e-01 2.271606624126434326e-01 -2.355989068746566772e-01 3.049677610397338867e-02 -4.657212272286415100e-02 2.334516197443008423e-01 1.416462957859039307e-01 -4.183107987046241760e-02
-6.418954581022262573e-02 7.628489285707473755e-02 4.563996791839599609e-01 -1.494791060686111450e-01 1.084966138005256653e-01 -4.816180840134620667e-02 -2.609253823757171631e-01 7.037167996168136597e-02 -1.848642826080322266e-01 5.756738036870956421e-02 -2.600519359111785889e-01 1.593139022588729858e-02 -1.735109388828277588e-01 -8.397347293794155121e-03 2.915497124195098877e-01 3.389222919940948486e-01 3.405958414077758789e-02 -5.662154406309127808e-02 1.519010402262210846e-02 -8.348871022462844849e-02 -2.588002979755401611e-01 -1.762544214725494385e-01 -9.591961652040481567e-02 1.113099306821823120e-01 7.236696034669876099e-02 -3.467187285423278809e-01 9.507425874471664429e-02 -7.992193847894668579e-02 -1.062650755047798157e-01 -1.414388120174407959e-01 1.699341237545013428e-01 -6.798288226127624512e-02
1.952048540115356445e-01 1.454858332872390747e-01 3.506421148777008057e-01 3.075921237468719482e-01 3.658854961395263672e-02 -1.846938510425388813e-03 -9.486834704875946045e-02 -1.280069351196289062e-01 -1.955001056194305420e-01 1.172335296869277954e-01 -2.342980206012725830e-01 9.113964438438415527e-02 7.892668992280960083e-02 1.516832262277603149e-01 1.413004249334335327e-01 2.909123897552490234e-01 -2.452548444271087646e-01 -1.768524795770645142e-01 5.531946197152137756e-02 8.389476686716079712e-02 -1.876627504825592041e-01 -2.117590159177780151e-01 -1.297378540039062500e-02 1.909698545932769775e-01 -1.519624143838882446e-01 -1.540992110967636108e-01 -1.589340567588806152e-01 1.726453006267547607e-01 -4.803160205483436584e-03 1.501176208257675171e-01 3.069096207618713379e-01 1.027592793107032776e-01
-1.427765041589736938e-01 -2.013422697782516479e-01 4.497682750225067139e-01 -5.403459817171096802e-02 1.599404811859130859e-01 1.271877288818359375e-01 -9.095931053161621094e-02 -2.991465479135513306e-02 -9.088602662086486816e-02 2.353686466813087463e-02 -6.167891249060630798e-02 4.868773743510246277e-02 -2.032846808433532715e-01 3.616563975811004639e-01 -2.885680831968784332e-02 -1.714086234569549561e-01 -2.538838386535644531e-01 -1.319548487663269043e-01 2.299959398806095123e-02 -7.096576690673828125e-02 -4.283032845705747604e-03 -1.053458079695701599e-01 1.198920235037803650e-01 -4.497681185603141785e-02 -1.026591286063194275e-01 1.918500363826751709e-01 -3.708530962467193604e-01 -1.721370667219161987e-01 -1.464914828538894653e-01 -1.697977632284164429e-01 2.649513483047485352e-01 1.251796036958694458e-01
-1.502976119518280029e-01 9.953804314136505127e-02 3.860943019390106201e-01 5.619945004582405090e-02 -2.045197039842605591e-02 -1.781439781188964844e-02 -1.577641628682613373e-02 6.844107061624526978e-02 1.564420759677886963e-01 9.400092810392379761e-02 -1.577794104814529419e-01 -3.786318376660346985e-02 -3.106254525482654572e-02 2.493445724248886108e-01 4.863692820072174072e-01 -8.093412965536117554e-02 -1.430559456348419189e-01 3.181872144341468811e-02 2.461558431386947632e-01 6.565952207893133163e-03 1.916844770312309265e-02 -4.898273199796676636e-02 5.401077121496200562e-02 2.669661045074462891e-01 -1.322567015886306763e-01 -9.562231600284576416e-02 1.881037503480911255e-01 -3.967612981796264648e-01 2.246061526238918304e-02 -2.506435513496398926e-01 -1.516508311033248901e-02 4.077894985675811768e-02
-1.762421131134033203e-01 -6.837820261716842651e-02 1.276982128620147705e-01 -6.254741549491882324e-02 -2.248012274503707886e-01 -2.283162027597427368e-01 -2.034959644079208374e-01 -9.496133774518966675e-02 -3.683974221348762512e-02 9.220721572637557983e-02 -3.668223917484283447e-01 -1.045282259583473206e-01 4.008888453245162964e-02 1.142890453338623047e-01 2.928468286991119385e-01 -9.890147298574447632e-02 1.651495099067687988e-01 -9.977321326732635498e-02 5.813663825392723083e-02 -9.913284331560134888e-02 -5.685449019074440002e-02 -8.733969926834106445e-02 -7.324554771184921265e-02 4.727457165718078613e-01 -5.828592926263809204e-02 2.865058481693267822e-01 -3.555757403373718262e-01 7.655536383390426636e-02 -1.147274225950241089e-01 2.160002011805772781e-03 -6.422358006238937378e-02 1.336032338440418243e-02
-8.000035583972930908e-02 -3.380961716175079346e-01 -3.365553915500640869e-02 -2.347536236047744751e-01 -2.383385449647903442e-01 1.048471331596374512e-01 -1.414540410041809082e-01 3.598504140973091125e-02 -6.347782909870147705e-02 -1.629498749971389771e-01 -2.149337530136108398e-01 2.034096121788024902e-01 -2.119203954935073853e-01 -1.065473854541778564e-01 2.616966366767883301e-01 1.289015859365463257e-01 -1.914688646793365479e-01 -1.274002436548471451e-02 1.125793531537055969e-01 -8.553327620029449463e-02 4.021726176142692566e-02 -2.070733457803726196e-01 1.481777876615524292e-01 2.044498026371002197e-01 -1.176326349377632141e-01 3.633378744125366211e-01 -2.351795881986618042e-01 -1.060312893241643906e-02 1.282860338687896729e-01 1.079079061746597290e-01 2.300675213336944580e-01 1.644905209541320801e-01
3.058770485222339630e-02 -1.673441082239151001e-01 2.860244214534759521e-01 3.657568991184234619e-02 1.268870942294597626e-02 -1.293215304613113403e-01 -1.594619452953338623e-01 3.776915371417999268e-02 -2.430382072925567627e-01 9.303291141986846924e-02 9.257522225379943848e-02 2.664812505245208740e-01 2.442979961633682251e-01 -1.368190497159957886e-01 3.896259963512420654e-01 1.750701218843460083e-01 -2.857248298823833466e-02 -7.950654625892639160e-02 5.248976871371269226e-02 -6.369590014219284058e-02 -2.351845987141132355e-02 2.129665613174438477e-01 -1.670391261577606201e-01 1.761401593685150146e-01 2.235476970672607422e-01 -3.561699688434600830e-01 -2.953028380870819092e-01 3.831840679049491882e-02 1.097783818840980530e-01 1.037953719496726990e-01 1.697249412536621094e-01 -9.470189921557903290e-03
2.322735935449600220e-01 -8.207476139068603516e-02 3.790113329887390137e-01 1.075960919260978699e-01 2.568993866443634033e-01 -3.761413693428039551e-02 5.105527490377426147e-02 -1.169073060154914856e-01 1.722517311573028564e-01 1.184126585721969604e-01 -2.296957820653915405e-01 -1.617314666509628296e-01 1.497112959623336792e-01 1.809094995260238647e-01 9.628132730722427368e-02 -3.962354734539985657e-02 -3.175534904003143311e-01 -8.855114132165908813e-02 3.092417120933532715e-02 -4.165163636207580566e-01 -4.425123706459999084e-02 3.705332428216934204e-02 -1.135515421628952026e-01 1.956641823053359985e-01 1.953199098352342844e-04 -7.718744128942489624e-02 8.532851189374923706e-02 -1.601471155881881714e-01 -2.172842025756835938e-01 -1.067454740405082703e-01 2.186731249094009399e-01 1.698952764272689819e-01
2.371079325675964355e-01 9.138940274715423584e-02 2.997254729270935059e-01 -1.291958093643188477e-01 -1.479631569236516953e-02 -4.701986908912658691e-02 -1.859645098447799683e-01 -2.094087898731231689e-01 1.399809271097183228e-01 -6.170776113867759705e-02 -3.004866242408752441e-01 1.035768836736679077e-01 7.544694840908050537e-02 -9.427613019943237305e-02 1.665102988481521606e-01 -3.522942587733268738e-02 -2.301943674683570862e-02 1.049741655588150024e-01 1.012828871607780457e-01 -1.038819402456283569e-01 -1.739837229251861572e-01 -1.824214607477188110e-01 -2.439320832490921021e-01 2.924787998199462891e-01 6.218622438609600067e-04 3.653378188610076904e-01 7.164014875888824463e-02 -3.897788524627685547e-01 1.155167701654136181e-03 8.776585757732391357e-02 6.554176658391952515e-02 1.906317472457885742e-01
-6.236498430371284485e-02 -8.506767451763153076e-02 2.602621316909790039e-01 7.433842867612838745e-02 6.589195877313613892e-02 1.417422443628311157e-01 -8.745397627353668213e-02 -2.454184144735336304e-01 -5.804679170250892639e-02 3.154279887676239014e-01 -3.135811984539031982e-01 8.513884991407394409e-02 3.735660389065742493e-02 -1.584046781063079834e-01 1.665667742490768433e-01 2.911940217018127441e-01 -1.313640028238296509e-01 1.477453559637069702e-01 2.508129179477691650e-01 1.717099547386169434e-01 7.048413902521133423e-02 -1.959074288606643677e-01 -7.703502476215362549e-02 1.624004393815994263e-01 -2.069787085056304932e-01 5.832075700163841248e-02 4.963372647762298584e-02 5.524301156401634216e-02 -1.961723566055297852e-01 -1.774811372160911560e-02 3.801638782024383545e-01 1.833456903696060181e-01
-2.593368291854858398e-01 -1.193894743919372559e-01 2.292454689741134644e-01 -8.797289431095123291e-02 -2.654061280190944672e-02 -2.859259247779846191e-01 -2.430107593536376953e-01 -1.865857839584350586e-01 -8.545718342065811157e-02 1.431544125080108643e-01 -1.351783871650695801e-01 -7.309179753065109253e-02 1.932909935712814331e-01 1.067710295319557190e-01 1.311531662940979004e-01 -3.714629262685775757e-02 6.895636767148971558e-02 1.041279658675193787e-01 -8.964756876230239868e-02 -3.885295689105987549e-01 -7.655931264162063599e-02 -1.659638881683349609e-01 -3.157147169113159180e-01 3.205778896808624268e-01 5.002719815820455551e-03 1.492613274604082108e-02 -3.274507522583007812e-01 1.554399132728576660e-01 -6.181348860263824463e-02 -1.120220776647329330e-02 -9.185358136892318726e-02 9.305580705404281616e-02
-8.441336452960968018e-02 -5.056712403893470764e-02 1.195000261068344116e-01 -1.323511265218257904e-02 1.830686032772064209e-01 2.471172064542770386e-01 -2.944394052028656006e-01 -1.057513579726219177e-01 2.063437364995479584e-02 5.484202876687049866e-03 -5.005174130201339722e-02 1.572957187891006470e-01 2.395284473896026611e-01 3.994803130626678467e-02 4.667510986328125000e-01 6.645052134990692139e-02 -8.782986551523208618e-02 6.285308860242366791e-03 -2.952238321304321289e-01 -1.723681241273880005e-01 -3.114519454538822174e-02 1.884985901415348053e-02 -8.453631401062011719e-02 2.376372665166854858e-01 -3.042232990264892578e-02 -1.783985048532485962e-01 -3.456940352916717529e-01 -1.415486186742782593e-01 3.073476552963256836e-01 6.957094371318817139e-02 1.065521985292434692e-01 -4.410722106695175171e-02
-1.327809393405914307e-01 -4.427093639969825745e-02 2.359884083271026611e-01 -1.954603940248489380e-01 5.342028290033340454e-02 -9.471575729548931122e-03 1.446661353111267090e-02 -2.489615231752395630e-01 1.848060488700866699e-01 2.644195854663848877e-01 -5.461893603205680847e-02 -6.604512035846710205e-02 -1.530682146549224854e-01 1.248183473944664001e-01 2.025234550237655640e-01 2.222769111394882202e-01 -1.459450274705886841e-01 -1.437295675277709961e-01 3.609371483325958252e-01 -2.755503952503204346e-01 -1.026452630758285522e-01 9.148664772510528564e-02 -2.852414920926094055e-02 4.525448977947235107e-01 1.584598720073699951e-01 -1.857833713293075562e-01 -1.146619990468025208e-01 3.689857944846153259e-02 1.044313609600067139e-01 -2.674076706171035767e-02 1.480303704738616943e-01 1.360756065696477890e-02
-9.460226446390151978e-02 2.743940353393554688e-01 3.398293554782867432e-01 7.086125761270523071e-02 8.504053950309753418e-02 -1.029038950800895691e-01 -1.286260318011045456e-02 1.464469134807586670e-01 2.332514673471450806e-01 -1.146854832768440247e-02 -1.484898328781127930e-01 -4.307516792323440313e-04 -8.253256231546401978e-02 3.430914133787155151e-02 1.053889319300651550e-01 3.755623400211334229e-01 -2.256898730993270874e-01 3.229126632213592529e-01 1.639046967029571533e-01 -1.843865215778350830e-01 -2.623480558395385742e-01 7.117618620395660400e-02 -5.310822650790214539e-02 2.204187214374542236e-01 -9.538259357213973999e-02 6.824962049722671509e-02 -1.068950444459915161e-01 -1.461216248571872711e-02 1.626754403114318848e-01 8.753205835819244385e-02 1.967351138591766357e-01 2.819488346576690674e-01
1.778252571821212769e-01 1.242096126079559326e-01 7.639318704605102539e-02 3.125761151313781738e-01 2.470043301582336426e-01 -3.617927804589271545e-02 -2.720238268375396729e-01 -5.435495404526591301e-04 -3.591194003820419312e-02 5.037302523851394653e-02 -1.229332983493804932e-01 -1.603860557079315186e-01 -8.595349267125129700e-03 3.021860718727111816e-01 2.844567894935607910e-01 2.363214083015918732e-02 -2.876608446240425110e-02 -1.277463138103485107e-01 2.813440263271331787e-01 -4.777628183364868164e-02 -4.302173852920532227e-02 -1.599569320678710938e-01 -2.461875528097152710e-01 3.320008218288421631e-01 1.897521466016769409e-01 -7.556081982329487801e-04 8.764880895614624023e-02 5.190277472138404846e-02 -1.962435059249401093e-02 -6.087407469749450684e-03 3.428737521171569824e-01 1.853224188089370728e-01
-3.032192587852478027e-01 -3.005381524562835693e-01 2.926800549030303955e-01 1.144390832632780075e-02 1.409489512443542480e-01 -2.230327874422073364e-01 -2.557294666767120361e-01 -1.945131570100784302e-01 -1.040607094764709473e-01 1.577825993299484253e-01 1.398462951183319092e-01 -1.512431502342224121e-01 -1.084174867719411850e-02 -2.050553262233734131e-01 2.473664134740829468e-01 2.025705575942993164e-02 -1.244607493281364441e-01 1.367247700691223145e-01 -1.291092485189437866e-01 -1.400656551122665405e-01 4.258431121706962585e-02 -9.304168820381164551e-02 8.738674223423004150e-02 9.712933003902435303e-02 -1.534674018621444702e-01 -1.873523369431495667e-02 -3.710336983203887939e-01 -2.181093096733093262e-01 8.569031208753585815e-02 7.896072417497634888e-02 3.163056820631027222e-02 2.354708015918731689e-01
3.041750378906726837e-02 1.791074723005294800e-01 2.015415392816066742e-02 1.544489264488220215e-01 -2.235810309648513794e-01 8.931625634431838989e-02 -2.029405236244201660e-01 -4.293394833803176880e-02 -1.579014770686626434e-02 4.041982814669609070e-02 -1.149545535445213318e-01 -1.563448905944824219e-01 -7.647474855184555054e-02 2.336336970329284668e-01 4.247135519981384277e-01 1.517777740955352783e-01 -2.221335917711257935e-01 -2.385032325983047485e-01 3.833399713039398193e-02 -2.774118483066558838e-01 -1.433844864368438721e-01 3.727959841489791870e-02 -1.669293493032455444e-01 2.285420596599578857e-01 -1.091512385755777359e-02 -4.983659461140632629e-02 -3.589506745338439941e-01 -6.609637290239334106e-02 -1.193537116050720215e-01 2.974507212638854980e-01 4.309047386050224304e-02 -1.060759797692298889e-01
-1.636972129344940186e-01 1.226692646741867065e-02 2.090759724378585815e-01 1.559614837169647217e-01 -4.507648700382560492e-04 2.800267934799194336e-01 -2.161517143249511719e-01 -1.579686403274536133e-01 -1.440450921654701233e-02 -2.058747708797454834e-01 -1.768003404140472412e-01 1.935645751655101776e-02 1.028624996542930603e-01 -7.953438907861709595e-02 2.495778650045394897e-01 1.766254156827926636e-01 1.864465475082397461e-01 -2.974570728838443756e-02 7.786285132169723511e-02 2.863561920821666718e-02 -1.100240182131528854e-02 -1.591611206531524658e-01 -1.466174870729446411e-01 2.479273378849029541e-01 -2.668745815753936768e-01 2.732005715370178223e-01 -9.144710749387741089e-02 2.262214571237564087e-01 2.736894600093364716e-02 5.592846497893333435e-02 1.354290246963500977e-01 4.378847181797027588e-01
-1.497915834188461304e-01 -1.512375175952911377e-01 3.874083459377288818e-01 -1.547695547342300415e-01 -2.338371872901916504e-01 2.166771702468395233e-02 -3.401201963424682617e-01 -1.837901473045349121e-01 -4.791708290576934814e-02 3.586931526660919189e-02 -3.431965708732604980e-01 8.734900504350662231e-02 4.613875597715377808e-02 6.685882061719894409e-02 3.609819710254669189e-01 2.398600429296493530e-01 1.144981607794761658e-01 -9.943047165870666504e-02 -7.923076301813125610e-02 6.979166716337203979e-02 -4.550360143184661865e-02 2.068675309419631958e-02 6.583542376756668091e-02 2.586949765682220459e-01 -6.789560616016387939e-02 -2.523292005062103271e-01 -1.610416173934936523e-01 2.051703445613384247e-02 8.728546649217605591e-02 -7.489187270402908325e-02 3.383669257164001465e-02 -1.889353990554809570e-01
-4.074269905686378479e-03 6.141116842627525330e-02 2.663424313068389893e-01 -1.898252665996551514e-01 1.096595451235771179e-01 -4.081114009022712708e-02 -1.203378736972808838e-01 -7.424744963645935059e-02 6.448118388652801514e-02 -1.500238329172134399e-01 -2.533287703990936279e-01 -1.425162106752395630e-01 1.321279853582382202e-01 -8.618298172950744629e-02 1.441033929586410522e-01 -2.026876509189605713e-01 -1.335151344537734985e-01 -5.057005956768989563e-02 1.824579387903213501e-01 -1.204116344451904297e-01 -2.483103573322296143e-01 1.446001529693603516e-01 -1.447026729583740234e-01 3.220288082957267761e-02 -1.481636017560958862e-01 -6.861369125545024872e-03 -3.660813271999359131e-01 1.557550579309463501e-01 4.037379026412963867e-01 -3.081614077091217041e-01 1.982676535844802856e-01 8.603394776582717896e-02
4.915756732225418091e-02 1.500238031148910522e-01 4.367372989654541016e-01 -4.785484820604324341e-02 3.141550719738006592e-01 -4.352555423974990845e-02 6.290924269706010818e-03 1.851607300341129303e-02 1.290836483240127563e-01 -8.037407696247100830e-02 -2.398718297481536865e-01 -2.521896176040172577e-02 -1.915061473846435547e-01 -1.730189658701419830e-02 1.796297281980514526e-01 3.632006049156188965e-01 -3.888972103595733643e-01 1.215533912181854248e-01 1.386926621198654175e-01 -1.945646256208419800e-01 -1.704870164394378662e-01 1.273479014635086060e-01 1.172207444906234741e-01 1.764784455299377441e-01 2.306948415935039520e-02 -4.282879829406738281e-02 -1.686106473207473755e-01 1.053576320409774780e-01 2.112374454736709595e-02 4.916445538401603699e-02 1.993959099054336548e-01 -2.880444005131721497e-02
8.696793764829635620e-02 3.899931162595748901e-02 7.100394926965236664e-03 3.495560493320226669e-03 1.814791262149810791e-01 6.634213775396347046e-02 -3.404374718666076660e-01 2.319774776697158813e-02 -4.387627542018890381e-02 7.212911546230316162e-02 -8.280925103463232517e-04 -9.261355549097061157e-02 -1.261736899614334106e-01 -1.226407438516616821e-01 3.117553889751434326e-01 -1.998676732182502747e-02 -1.853663623332977295e-01 -1.010725945234298706e-01 -9.846824407577514648e-02 3.207570686936378479e-02 -2.043745517730712891e-01 1.882922463119029999e-02 -3.821583390235900879e-01 4.315074980258941650e-01 -1.516750603914260864e-01 1.891891807317733765e-01 -1.443384289741516113e-01 -1.883147470653057098e-02 -2.163661718368530273e-01 -1.536950170993804932e-01 3.059375882148742676e-01 1.383299380540847778e-01
-8.600602298974990845e-02 -1.756438165903091431e-01 3.325141370296478271e-01 -2.115845084190368652e-01 6.350591778755187988e-02 1.729832738637924194e-01 -2.720204293727874756e-01 -7.031297683715820312e-02 9.841058636084198952e-04 1.055618673563003540e-01 -1.499119251966476440e-01 1.309067904949188232e-01 1.886553466320037842e-01 4.982864111661911011e-02 2.312078773975372314e-01 9.666773676872253418e-02 -9.994794428348541260e-02 2.371098101139068604e-02 -1.574266254901885986e-01 -1.372868716716766357e-01 6.561256200075149536e-02 1.696799695491790771e-01 1.317288279533386230e-01 2.708297669887542725e-01 -1.292422711849212646e-01 -1.142150387167930603e-01 -2.596076726913452148e-01 -1.995728313922882080e-01 3.839370608329772949e-01 -1.070203930139541626e-01 2.545358836650848389e-01 -5.735544115304946899e-02
-1.651929616928100586e-01 -6.349447369575500488e-02 3.416657745838165283e-01 2.359730452299118042e-01 4.713617637753486633e-02 -1.935037523508071899e-01 -1.188018620014190674e-01 -2.099657207727432251e-01 -1.632787287235260010e-01 6.457478553056716919e-02 -1.634802296757698059e-02 2.204557657241821289e-01 6.434126943349838257e-02 -8.923609554767608643e-02 2.530380189418792725e-01 1.118098199367523193e-01 -1.434216350317001343e-01 2.062699943780899048e-01 3.420545533299446106e-02 1.801696605980396271e-02 -1.892148330807685852e-02 1.268930733203887939e-01 -3.451943099498748779e-01 8.921807259321212769e-02 5.943948030471801758e-02 -9.883874654769897461e-02 -5.076385736465454102e-01 -9.106413275003433228e-02 8.068566769361495972e-02 -5.848840624094009399e-02 -4.859216511249542236e-02 1.740424782037734985e-01
1.560680717229843140e-01 -3.393134176731109619e-01 5.217491462826728821e-02 2.898526936769485474e-02 -1.119321435689926147e-01 -1.090434659272432327e-02 -1.995034962892532349e-01 2.536639869213104248e-01 8.976566046476364136e-02 -4.856951907277107239e-02 -3.512361049652099609e-01 1.484716236591339111e-01 -1.396988704800605774e-02 3.182635605335235596e-01 2.325985431671142578e-01 1.513976603746414185e-01 -1.256906837224960327e-01 -1.548368632793426514e-01 6.675663590431213379e-02 -3.893898129463195801e-01 2.584560029208660126e-02 -9.393894672393798828e-02 -1.926834285259246826e-01 2.793327867984771729e-01 -1.331958919763565063e-01 3.256110846996307373e-02 -9.958521462976932526e-03 -2.107866704463958740e-01 8.243380486965179443e-02 -5.732877179980278015e-03 3.321350086480379105e-03 1.230606883764266968e-01
2.137514762580394745e-02 -4.481311887502670288e-02 3.824232816696166992e-01 -5.733952391892671585e-03 1.559008955955505371e-01 3.822170943021774292e-02 4.944282397627830505e-02 -2.526910975575447083e-02 1.873704977333545685e-02 4.998945444822311401e-02 -4.689285457134246826e-01 -1.306873708963394165e-01 1.439514607191085815e-01 -1.445471402257680893e-02 3.177121281623840332e-01 1.994328200817108154e-01 -2.076806724071502686e-01 -1.958412677049636841e-02 -1.030505076050758362e-01 1.409384328871965408e-02 -3.525141626596450806e-02 -3.197378516197204590e-01 -2.193748056888580322e-01 1.353804320096969604e-01 1.813786774873733521e-01 -3.610274195671081543e-01 -5.102817714214324951e-02 4.326141998171806335e-02 -9.185311198234558105e-02 2.547226101160049438e-02 9.119274467229843140e-02 -1.075144782662391663e-01
-2.844522334635257721e-02 -4.119364172220230103e-02 1.250222921371459961e-01 -2.521482408046722412e-01 -7.206427305936813354e-02 -2.941330075263977051e-01 -1.400528401136398315e-01 -1.920658797025680542e-01 -7.838294655084609985e-02 3.803727403283119202e-02 -3.489539921283721924e-01 2.969559840857982635e-02 5.782140791416168213e-02 -8.952707797288894653e-02 4.881990551948547363e-01 -2.114935033023357391e-02 4.534825682640075684e-02 1.476133763790130615e-01 -5.365899577736854553e-02 -2.343850284814834595e-01 1.198974028229713440e-01 -9.117649495601654053e-02 6.590916961431503296e-02 3.440915048122406006e-01 8.684802800416946411e-02 9.759997576475143433e-02 -1.984545439481735229e-01 3.066015541553497314e-01 4.983343183994293213e-02 -1.596032641828060150e-02 8.455618470907211304e-02 4.742855578660964966e-02
6.213346123695373535e-02 -1.427319049835205078e-01 5.404302477836608887e-01 -9.551257640123367310e-02 -2.627957146614789963e-03 1.148422807455062866e-01 4.553637932986021042e-03 -1.679917275905609131e-01 2.551771402359008789e-01 1.079196482896804810e-01 7.877028733491897583e-02 -4.234429076313972473e-02 -4.675517603754997253e-02 9.397396445274353027e-02 1.977071017026901245e-01 2.632586061954498291e-01 9.051431715488433838e-02 2.118237689137458801e-02 7.699854671955108643e-02 -2.578437626361846924e-01 -1.365522444248199463e-01 -1.883999407291412354e-01 -1.421502083539962769e-01 -1.929033547639846802e-01 -7.255613803863525391e-02 8.458006195724010468e-03 -1.869966834783554077e-01 2.790481783449649811e-02 3.217583298683166504e-01 -2.752159237861633301e-01 1.256477385759353638e-01 -1.472063828259706497e-02
1.700967922806739807e-02 4.615633189678192139e-02 1.635863482952117920e-01 -8.987891674041748047e-02 2.666554152965545654e-01 7.198103517293930054e-02 -2.072212994098663330e-01 -1.085927113890647888e-01 -5.482060834765434265e-02 -1.663737148046493530e-01 -1.183709502220153809e-01 1.535456776618957520e-01 -1.467327177524566650e-01 2.696875855326652527e-02 1.010682284832000732e-01 -6.937877088785171509e-02 8.162841200828552246e-02 -2.136969417333602905e-01 7.284850627183914185e-02 -1.857067644596099854e-01 2.408131770789623260e-02 2.156843990087509155e-01 -5.226896330714225769e-02 3.130241930484771729e-01 -1.651820689439773560e-01 -4.544479772448539734e-02 -2.156444638967514038e-01 1.238144561648368835e-01 2.090303897857666016e-01 -2.210159599781036377e-01 5.121408700942993164e-01 2.005257457494735718e-01
-8.327431231737136841e-02 -3.171431273221969604e-02 2.269518524408340454e-01 3.051625005900859833e-02 -9.200713038444519043e-02 4.665079340338706970e-02 -1.394581943750381470e-01 -1.001712381839752197e-01 -5.450474098324775696e-02 7.742889970541000366e-02 -5.269191786646842957e-02 -1.462742686271667480e-01 2.985184192657470703e-01 -9.869921952486038208e-02 3.938027620315551758e-01 -1.898258030414581299e-01 -3.626473844051361084e-01 4.018131271004676819e-02 -6.621026247739791870e-02 -2.413087636232376099e-01 -6.550170481204986572e-02 -2.516199052333831787e-01 -1.844567060470581055e-01 3.279179334640502930e-01 -6.175986677408218384e-02 1.825925856828689575e-01 -1.603594422340393066e-01 -3.597353026270866394e-02 -2.539001107215881348e-01 -1.410686522722244263e-01 -1.511347889900207520e-01 1.091535668820142746e-02
-5.556605383753776550e-02 6.116101518273353577e-02 2.491874396800994873e-01 2.332345545291900635e-01 1.978241950273513794e-01 -6.661701947450637817e-02 -2.531213462352752686e-01 3.209778666496276855e-02 7.003807276487350464e-02 9.773691743612289429e-02 -1.477334797382354736e-01 1.731714904308319092e-01 -6.737985461950302124e-02 -1.132617443799972534e-01 2.477052956819534302e-01 -6.551936268806457520e-02 1.107504293322563171e-01 -2.830691076815128326e-02 2.771161496639251709e-01 3.610740229487419128e-02 1.052464991807937622e-01 -2.540306150913238525e-01 -1.013713777065277100e-01 1.683595925569534302e-01 -2.041853666305541992e-01 3.912077248096466064e-01 -3.001101873815059662e-02 1.473718732595443726e-01 -1.252581179141998291e-01 1.426793932914733887e-01 3.292282223701477051e-01 2.270016819238662720e-01
9.460616856813430786e-02 3.803268820047378540e-02 1.145689710974693298e-01 1.001021713018417358e-01 3.073864579200744629e-01 -1.792302727699279785e-01 1.563050784170627594e-02 8.452408015727996826e-02 -2.424334734678268433e-02 1.383875459432601929e-01 -3.701027855277061462e-02 1.114193350076675415e-01 1.560424417257308960e-01 -2.467809021472930908e-01 3.906415402889251709e-01 -6.897967308759689331e-02 1.919855363667011261e-02 -1.553314626216888428e-01 1.962523162364959717e-01 9.071255475282669067e-02 4.221759736537933350e-02 -3.703738749027252197e-01 -2.097658216953277588e-01 3.787997663021087646e-01 -1.991880536079406738e-01 1.559866815805435181e-01 -2.186444848775863647e-01 -4.253736138343811035e-02 -6.578649580478668213e-02 -1.605259925127029419e-01 9.973563998937606812e-02 7.049499452114105225e-02
1.937395036220550537e-01 1.850171014666557312e-02 1.862963289022445679e-01 2.857287526130676270e-01 8.318182826042175293e-02 2.689374424517154694e-02 -1.638340801000595093e-01 -5.584825575351715088e-02 8.097912371158599854e-02 -1.236087977886199951e-01 2.870934084057807922e-02 -4.519395157694816589e-02 -1.431736201047897339e-01 -4.095409810543060303e-02 4.782097339630126953e-01 4.898745715618133545e-01 -8.668453991413116455e-02 -7.061887532472610474e-02 1.984308212995529175e-01 -5.589061975479125977e-02 9.233812242746353149e-02 -5.334007740020751953e-02 -5.525157228112220764e-02 1.862069964408874512e-01 1.425045877695083618e-01 7.542991638183593750e-02 -1.708255857229232788e-01 -1.697149574756622314e-01 1.792928278446197510e-01 1.351920515298843384e-01 -2.766649425029754639e-02 2.310066372156143188e-01
1.347556263208389282e-01 -1.641879528760910034e-01 1.997271925210952759e-01 -1.376225054264068604e-01 1.675999462604522705e-01 5.534403026103973389e-02 -2.813679277896881104e-01 7.952598482370376587e-02 8.248747908510267735e-04 -2.540285885334014893e-01 -2.903833985328674316e-01 -2.800581455230712891e-01 -5.776616279035806656e-03 -2.579539828002452850e-02 4.096277803182601929e-02 2.759052217006683350e-01 -6.999022513628005981e-02 1.606879979372024536e-01 3.398599326610565186e-01 -2.112193703651428223e-01 7.604318112134933472e-02 -1.118854656815528870e-01 -3.185378015041351318e-01 -2.787428349256515503e-02 3.428362682461738586e-02 -2.627709647640585899e-03 -7.610016316175460815e-02 -5.887556076049804688e-02 6.100014224648475647e-02 -3.298206953331828117e-03 3.575519919395446777e-01 1.422099471092224121e-01
9.569600224494934082e-02 -7.150948792695999146e-02 1.673678159713745117e-01 -2.010426670312881470e-01 -4.309001378715038300e-03 8.375028520822525024e-02 -1.336344778537750244e-01 2.009766399860382080e-01 7.455509155988693237e-02 1.121772751212120056e-01 -3.468925952911376953e-01 -2.137544155120849609e-01 4.190829396247863770e-01 -1.911661773920059204e-01 2.930825650691986084e-01 -8.350469172000885010e-02 -2.417431771755218506e-01 9.670396894216537476e-02 1.635803431272506714e-01 -7.987708598375320435e-02 -2.889668643474578857e-01 -1.041195914149284363e-01 -4.670203197747468948e-03 3.073209822177886963e-01 -1.094188764691352844e-01 -1.416094899177551270e-01 4.071890842169523239e-03 -6.442639231681823730e-02 1.035018041729927063e-01 1.152903959155082703e-02 1.518176496028900146e-01 -5.454142019152641296e-02
-8.280894160270690918e-02 -2.842788398265838623e-01 2.564333081245422363e-01 -7.330390810966491699e-02 -2.010642364621162415e-02 7.089684158563613892e-02 -2.143209725618362427e-01 -7.893126457929611206e-03 -1.113170310854911804e-01 -1.122444868087768555e-01 -2.633797228336334229e-01 -1.193398088216781616e-01 6.747750192880630493e-02 3.361485302448272705e-01 5.454595685005187988e-01 -7.415497303009033203e-02 -1.989592425525188446e-02 5.239188671112060547e-02 4.073819611221551895e-03 2.753494866192340851e-02 -1.411034613847732544e-01 1.194477751851081848e-01 2.123929001390933990e-02 3.404471278190612793e-01 -7.619622629135847092e-03 -1.951885372400283813e-01 -1.266122907400131226e-01 3.178410232067108154e-02 -1.120831444859504700e-02 -2.214428782463073730e-01 1.727521419525146484e-02 3.857437521219253540e-02
-2.997207641601562500e-01 -2.117639780044555664e-01 3.385739624500274658e-01 5.728155001997947693e-02 -9.113207459449768066e-02 -2.699480019509792328e-02 -9.426596760749816895e-02 -5.724479258060455322e-02 -1.561607420444488525e-01 1.844338774681091309e-01 -2.434233427047729492e-01 -2.491569705307483673e-02 2.167962640523910522e-01 1.841311529278755188e-02 1.612440496683120728e-01 -6.810621172189712524e-02 -2.896896600723266602e-01 1.412111371755599976e-01 1.148331910371780396e-02 6.019831821322441101e-02 -6.027014926075935364e-02 -6.785375624895095825e-02 1.221606358885765076e-01 2.175549268722534180e-01 8.756801486015319824e-02 -9.169550985097885132e-02 -1.138145402073860168e-01 -3.212711215019226074e-01 3.816325962543487549e-01 2.246317416429519653e-01 1.495481729507446289e-01 3.374471515417098999e-02
-9.980402886867523193e-02 -1.310077905654907227e-01 2.550598978996276855e-01 4.375724866986274719e-02 1.926093995571136475e-01 1.823345571756362915e-01 -1.561943292617797852e-01 9.140570461750030518e-02 -4.451216384768486023e-02 2.729370296001434326e-01 -1.458149552345275879e-01 4.464197158813476562e-02 -1.192793846130371094e-01 -1.092616841197013855e-01 2.154608964920043945e-01 8.186788111925125122e-02 -1.541863530874252319e-01 -1.738192886114120483e-01 1.054044440388679504e-01 1.760793030261993408e-01 4.302112758159637451e-02 1.081524118781089783e-01 -1.088707447052001953e-01 1.553183346986770630e-01 -2.747020125389099121e-01 -1.146770641207695007e-01 -1.975446343421936035e-01 -7.460940629243850708e-02 -3.906171023845672607e-02 -9.052570164203643799e-02 3.059441149234771729e-01 4.915664792060852051e-01
-1.749238520860671997e-01 -2.062651664018630981e-01 2.266438156366348267e-01 7.104084640741348267e-02 4.163447916507720947e-01 -6.205947324633598328e-02 -7.664241641759872437e-02 -1.759400963783264160e-01 -1.751551628112792969e-01 2.936713956296443939e-02 -1.613343358039855957e-01 2.434422224760055542e-01 2.402638942003250122e-01 2.071557492017745972e-01 7.556581497192382812e-02 2.748592197895050049e-01 -1.517524272203445435e-01 -3.800163790583610535e-02 9.849335998296737671e-02 -6.602627038955688477e-02 -1.952405571937561035e-01 -1.305446326732635498e-01 -1.113267913460731506e-01 1.004335880279541016e-01 -5.899522453546524048e-02 3.020800650119781494e-01 -1.229013595730066299e-02 2.464814782142639160e-01 2.725858939811587334e-03 2.369491010904312134e-01 1.681521236896514893e-01 3.804145753383636475e-02
3.436017781496047974e-02 1.963087618350982666e-01 2.600365281105041504e-01 1.121643036603927612e-01 1.024904549121856689e-01 1.611979454755783081e-01 2.176071284338831902e-03 -2.241893410682678223e-01 -2.017816901206970215e-01 1.073459684848785400e-01 -8.273129910230636597e-02 -1.016926839947700500e-01 8.145461231470108032e-02 -2.583280019462108612e-02 2.901489138603210449e-01 1.789067387580871582e-01 -1.419346481561660767e-01 3.182096406817436218e-02 1.853248327970504761e-01 3.583369553089141846e-01 8.752528578042984009e-03 -1.777268797159194946e-01 4.846079275012016296e-02 1.273069232702255249e-01 -1.262332350015640259e-01 1.286746412515640259e-01 -4.043376445770263672e-01 -3.340242058038711548e-02 8.148286491632461548e-02 -6.305617094039916992e-02 3.742899000644683838e-01 1.359192132949829102e-01
-6.153890490531921387e-02 1.133825816214084625e-02 2.696119546890258789e-01 1.143822073936462402e-01 -5.918468534946441650e-02 -1.438894867897033691e-01 -3.497870266437530518e-01 -1.198570802807807922e-01 -2.955091297626495361e-01 6.043437868356704712e-02 -3.208525180816650391e-01 1.337227523326873779e-01 -9.223269671201705933e-02 1.640263795852661133e-01 1.180724427103996277e-01 4.280966222286224365e-01 -1.790283918380737305e-01 -7.939951121807098389e-02 -3.606825694441795349e-02 -6.838261336088180542e-02 -2.640917599201202393e-01 -1.317609548568725586e-01 -2.423141747713088989e-01 5.893163755536079407e-02 -1.495986524969339371e-02 -1.692341417074203491e-01 2.740667015314102173e-02 7.256782799959182739e-02 -1.738237887620925903e-01 -5.521228536963462830e-02 2.044489234685897827e-01 -3.729439526796340942e-02
-8.602639287710189819e-02 -1.024009734392166138e-01 3.835529685020446777e-01 1.816120594739913940e-01 1.209254469722509384e-02 2.511683106422424316e-02 -1.230391561985015869e-01 -2.160417437553405762e-01 2.098915167152881622e-02 -1.075736433267593384e-02 -1.725521869957447052e-02 2.227140814065933228e-01 -4.762741923332214355e-02 -7.501563429832458496e-02 2.615114152431488037e-01 9.344579651951789856e-03 -1.004155576229095459e-01 2.276370376348495483e-01 7.084965705871582031e-02 -4.057805612683296204e-02 8.763223141431808472e-02 -9.599509090185165405e-02 -3.086704015731811523e-01 -9.166187373921275139e-04 1.853888034820556641e-01 -2.778373956680297852e-01 -4.273477494716644287e-01 -1.976663768291473389e-01 1.260836124420166016e-01 7.044774293899536133e-02 -1.446422282606363297e-02 2.784428298473358154e-01
-2.622642740607261658e-02 -3.173548281192779541e-01 1.044956073164939880e-01 -2.068354785442352295e-01 8.990962803363800049e-02 1.601994154043495655e-03 2.010724693536758423e-01 -2.478560432791709900e-02 -2.285442501306533813e-01 5.077679082751274109e-02 -3.581239283084869385e-01 -1.589636504650115967e-01 3.427626797929406166e-03 1.108928397297859192e-02 3.075523972511291504e-01 -3.833303973078727722e-02 -1.120984554290771484e-01 1.068721190094947815e-01 -1.162993237376213074e-01 -2.112743705511093140e-01 -1.943590044975280762e-01 3.066212683916091919e-02 9.962822496891021729e-02 1.321050226688385010e-01 -8.692982047796249390e-02 -1.968717388808727264e-02 -3.521921634674072266e-01 1.358519345521926880e-01 1.238877605646848679e-02 -2.211414575576782227e-01 3.485721349716186523e-01 1.483212262392044067e-01
-1.387968808412551880e-01 3.066592477262020111e-02 3.989180326461791992e-01 7.902801036834716797e-02 -1.141728833317756653e-01 -2.453593313694000244e-01 -1.797741353511810303e-01 -1.592256128787994385e-01 -1.964289844036102295e-01 2.271326258778572083e-03 -1.818137317895889282e-01 6.460016220808029175e-02 -1.805842272005975246e-03 1.335391402244567871e-01 2.003133147954940796e-01 -1.270394586026668549e-02 -2.238079532980918884e-02 1.618502289056777954e-01 -7.588972896337509155e-02 -2.838066220283508301e-01 -1.368083506822586060e-01 -9.271410852670669556e-02 -2.615675330162048340e-01 1.876137554645538330e-01 2.431242018938064575e-01 -5.966753140091896057e-02 -3.716484010219573975e-01 -1.252087205648422241e-01 6.498357653617858887e-02 -6.954059749841690063e-02 -8.223278820514678955e-02 2.708190679550170898e-01
-2.395622432231903076e-01 -2.121869623661041260e-01 2.574709057807922363e-01 1.696102470159530640e-01 1.346862465143203735e-01 8.631396293640136719e-02 -3.118840456008911133e-01 -9.408677369356155396e-02 -2.507077902555465698e-02 1.360703855752944946e-01 -1.755842566490173340e-02 -8.480414748191833496e-02 -2.674149572849273682e-01 2.189789861440658569e-01 -2.177734822034835815e-01 2.670873403549194336e-01 -8.859254419803619385e-02 -5.484239757061004639e-02 1.543503627181053162e-02 -2.618535757064819336e-01 -1.196818426251411438e-01 -9.040033817291259766e-02 -1.372953355312347412e-01 4.486468806862831116e-02 1.279898583889007568e-01 2.119332104921340942e-01 -3.012753725051879883e-01 -1.550220698118209839e-01 1.010980010032653809e-01 -6.540530826896429062e-03 3.106987774372100830e-01 5.687068682163953781e-03
1.229566559195518494e-01 1.260557472705841064e-01 2.111262083053588867e-02 -3.415811806917190552e-02 -2.725651487708091736e-03 1.321188267320394516e-02 3.040685690939426422e-02 7.838629186153411865e-02 -1.582758035510778427e-03 -1.716034710407257080e-01 -2.566785514354705811e-01 1.532289981842041016e-01 -1.271864026784896851e-01 9.157559275627136230e-02 4.848041832447052002e-01 1.366354674100875854e-01 -3.228509724140167236e-01 -5.266102030873298645e-02 1.022574454545974731e-01 -2.093035727739334106e-01 -1.619381755590438843e-01 3.381035849452018738e-02 1.424061134457588196e-02 9.170616418123245239e-02 8.824217319488525391e-02 2.480273246765136719e-01 -3.509979546070098877e-01 -6.471940875053405762e-02 -1.116802990436553955e-01 8.050456643104553223e-02 3.828634023666381836e-01 5.972680076956748962e-02
-1.499794721603393555e-01 -1.365457773208618164e-01 3.992315828800201416e-01 -1.437130421400070190e-01 -1.935256719589233398e-01 1.425664126873016357e-01 -1.586281806230545044e-01 -1.850170642137527466e-01 -2.993170022964477539e-01 -1.989108137786388397e-02 -2.343318164348602295e-01 2.921003997325897217e-01 3.064652681350708008e-01 -1.306284070014953613e-01 3.213054835796356201e-01 1.212574355304241180e-02 -3.730610758066177368e-02 2.104136720299720764e-02 9.450608491897583008e-02 5.798671767115592957e-02 -2.175466157495975494e-02 -2.307929284870624542e-02 -5.339400470256805420e-02 7.189277559518814087e-02 3.213080763816833496e-02 -1.929910331964492798e-01 -2.331289499998092651e-01 -2.284073382616043091e-01 1.825129538774490356e-01 -1.687322929501533508e-02 2.077875472605228424e-02 -1.228133216500282288e-01
1.829438209533691406e-01 8.133392035961151123e-02 2.234471291303634644e-01 -8.593345433473587036e-02 3.068449497222900391e-01 -1.829871982336044312e-01 -1.300956010818481445e-01 -2.484493553638458252e-01 -2.679681479930877686e-01 6.774982810020446777e-02 -1.488246768712997437e-01 -1.058663651347160339e-01 1.457769721746444702e-01 3.203138709068298340e-02 3.067734539508819580e-01 2.268571034073829651e-02 -1.367798447608947754e-01 6.125007569789886475e-02 1.442209631204605103e-01 2.278765663504600525e-02 1.820547855459153652e-03 -2.477664947509765625e-01 -2.526121139526367188e-01 5.545260384678840637e-02 -1.084629967808723450e-01 2.716108262538909912e-01 9.275648742914199829e-02 1.948200464248657227e-01 -2.152359038591384888e-01 4.288445785641670227e-02 3.356972932815551758e-01 6.816020607948303223e-02
1.280259806662797928e-02 -7.786782830953598022e-02 4.823743104934692383e-01 -6.402622908353805542e-02 2.666681706905364990e-01 -5.192186310887336731e-02 -1.842133104801177979e-01 -1.693254895508289337e-02 -1.216757595539093018e-01 -2.181890420615673065e-02 -1.696927100419998169e-01 -1.957749128341674805e-01 -1.489186137914657593e-01 3.769500553607940674e-02 1.142298132181167603e-01 4.162595421075820923e-02 -1.900902092456817627e-01 4.339506626129150391e-01 7.770706713199615479e-02 -1.088053658604621887e-01 -2.228185907006263733e-02 -1.791259087622165680e-02 -1.650080680847167969e-01 -9.172773361206054688e-02 -2.099579870700836182e-01 -1.772097200155258179e-01 -1.653396151959896088e-02 -2.649961113929748535e-01 -6.441294401884078979e-02 -1.594064384698867798e-01 2.023009955883026123e-01 1.814545840024948120e-01
1.234930008649826050e-01 2.073997259140014648e-01 1.604713946580886841e-01 -1.829238533973693848e-01 6.369383633136749268e-02 2.257427275180816650e-01 -2.239499092102050781e-01 -4.551941156387329102e-02 -6.891122460365295410e-02 1.714258491992950439e-01 1.388751901686191559e-02 6.444668769836425781e-02 -3.163435459136962891e-01 -8.435669541358947754e-02 3.209389746189117432e-01 -8.804267417872324586e-05 -1.491386294364929199e-01 -6.470926105976104736e-02 -1.587340533733367920e-01 -1.686033308506011963e-01 -1.182338893413543701e-01 1.282047778367996216e-01 -9.560371190309524536e-02 3.617402911186218262e-01 -2.011695504188537598e-01 -5.862365942448377609e-03 -2.267869561910629272e-01 2.385757677257061005e-02 2.294204384088516235e-01 -1.479236409068107605e-02 2.554861605167388916e-01 2.559529244899749756e-01
6.939548999071121216e-02 9.827013313770294189e-02 3.396922051906585693e-01 1.768361032009124756e-01 2.353539615869522095e-01 1.690616905689239502e-01 -2.380632460117340088e-01 1.016948297619819641e-01 7.023177295923233032e-02 -3.807076215744018555e-01 -3.352929651737213135e-01 -7.339080423116683960e-02 -4.873711243271827698e-02 -1.246585920453071594e-01 1.265772730112075806e-01 5.291884019970893860e-02 -1.749351620674133301e-01 -6.858599185943603516e-02 1.444311290979385376e-01 -1.126660108566284180e-01 1.193914487957954407e-01 2.156651392579078674e-02 9.107739478349685669e-02 2.797741889953613281e-01 3.088555485010147095e-02 1.843978017568588257e-01 -4.100820049643516541e-03 1.343356352299451828e-02 1.161049231886863708e-01 8.737558126449584961e-02 3.621521592140197754e-01 1.609015315771102905e-01
1.111901700496673584e-01 -1.610459387302398682e-01 3.478388786315917969e-01 -9.863182157278060913e-02 2.157677412033081055e-01 1.367368996143341064e-01 -1.328722387552261353e-01 -1.797023266553878784e-01 -1.266740709543228149e-01 -6.681907176971435547e-02 -2.663698494434356689e-01 8.119013905525207520e-02 5.357598885893821716e-03 1.835136413574218750e-01 1.081667169928550720e-01 2.561344802379608154e-01 -2.429833263158798218e-01 6.745533645153045654e-02 3.291890025138854980e-02 -1.728340685367584229e-01 -1.871450990438461304e-01 -7.649645954370498657e-02 -3.685351610183715820e-01 -2.000200003385543823e-01 1.442081928253173828e-01 -7.525242865085601807e-02 -4.283614456653594971e-02 1.525416076183319092e-01 -1.168772727251052856e-01 -2.970702648162841797e-01 1.977405101060867310e-01 5.376699194312095642e-02
-1.121906191110610962e-01 -9.409457445144653320e-02 1.509608775377273560e-01 2.581185102462768555e-02 -2.326130680739879608e-02 4.345024470239877701e-03 -3.060728609561920166e-01 2.382436692714691162e-01 3.525312542915344238e-01 -4.750374704599380493e-02 -5.375451967120170593e-02 7.571317255496978760e-02 -2.833387255668640137e-01 3.174946457147598267e-02 2.999261915683746338e-01 -1.253267228603363037e-01 -2.816351652145385742e-01 6.351271271705627441e-02 2.770628035068511963e-01 -1.182182431221008301e-01 2.044894248247146606e-01 4.794483259320259094e-02 -1.641905307769775391e-02 3.807814717292785645e-01 4.636749625205993652e-02 2.032268196344375610e-01 -1.269919127225875854e-01 -2.696534246206283569e-02 -6.049574911594390869e-02 -1.678077317774295807e-02 2.017288655042648315e-01 1.165495961904525757e-01
1.205490455031394958e-01 4.118715971708297729e-02 5.004767701029777527e-02 2.839180827140808105e-01 1.457991898059844971e-01 9.566461667418479919e-03 -3.559034466743469238e-01 1.412823796272277832e-01 1.161944642663002014e-01 3.951188549399375916e-02 -1.149788275361061096e-01 9.166741371154785156e-02 -2.387241274118423462e-02 7.968378812074661255e-02 2.615661323070526123e-01 8.662526309490203857e-02 -2.968040294945240021e-02 -3.524327650666236877e-02 2.285404652357101440e-01 -3.017605841159820557e-02 1.196608245372772217e-01 -2.322791665792465210e-01 -2.526882886886596680e-01 2.478286623954772949e-01 -9.038771688938140869e-02 4.515019357204437256e-01 -1.383128613233566284e-01 1.128821596503257751e-01 -6.342856213450431824e-03 1.401222944259643555e-01 2.395665049552917480e-01 2.082896530628204346e-01
-1.427019834518432617e-01 -1.320757865905761719e-01 6.321715563535690308e-02 -7.276369631290435791e-02 1.028435230255126953e-01 3.581922501325607300e-02 -1.115672364830970764e-01 -4.124430194497108459e-02 8.133532106876373291e-02 2.114849984645843506e-01 -1.679267585277557373e-01 -1.420490145683288574e-01 -1.407993882894515991e-01 1.448220759630203247e-01 4.851096570491790771e-01 -4.991357028484344482e-02 -5.376530438661575317e-02 1.490372419357299805e-01 3.857039660215377808e-02 -2.672706544399261475e-01 -1.123023182153701782e-01 -9.104530513286590576e-02 -2.667814493179321289e-01 1.704667955636978149e-01 -3.601870834827423096e-01 1.755014508962631226e-01 1.675631105899810791e-01 -3.312337696552276611e-01 6.838943064212799072e-02 -7.034133374691009521e-02 6.919609010219573975e-02 -1.290557086467742920e-01
2.857670485973358154e-01 -5.497179552912712097e-02 2.560864686965942383e-01 1.399976201355457306e-02 1.567278951406478882e-01 1.790235042572021484e-01 -2.986289262771606445e-01 -2.780558727681636810e-02 1.461203098297119141e-01 9.684630483388900757e-02 -8.629262447357177734e-02 1.276025772094726562e-01 9.598693251609802246e-02 -2.716158702969551086e-02 3.341002464294433594e-01 2.387536913156509399e-01 9.019761532545089722e-02 -2.586095929145812988e-01 -3.845001757144927979e-02 8.953294903039932251e-02 8.299696259200572968e-03 -5.634372681379318237e-02 -2.349866777658462524e-01 1.661778241395950317e-01 3.349646180868148804e-02 1.733649075031280518e-01 -4.057777579873800278e-03 -2.157930135726928711e-01 1.902837902307510376e-01 -1.373728513717651367e-01 3.364989757537841797e-01 2.308230847120285034e-01
-7.243050634860992432e-02 1.697576493024826050e-01 2.548160851001739502e-01 1.379995793104171753e-01 -1.086249873042106628e-01 4.553401470184326172e-02 8.214566856622695923e-02 -1.658059060573577881e-01 -5.928427726030349731e-02 6.057915464043617249e-02 -3.493655845522880554e-02 1.157532632350921631e-02 -3.727267682552337646e-02 -1.917587071657180786e-01 2.992410063743591309e-01 2.168249934911727905e-01 -1.558829247951507568e-01 -2.001245617866516113e-01 3.460794091224670410e-01 -7.854207651689648628e-04 6.597321480512619019e-02 -8.748435974121093750e-02 -1.912385672330856323e-01 2.564925551414489746e-01 -1.314303372055292130e-02 2.197926938533782959e-01 -1.942069083452224731e-02 -1.554338634014129639e-02 -5.898909643292427063e-02 -2.254187315702438354e-01 3.317913413047790527e-01 3.723230063915252686e-01
-2.040897309780120850e-01 -1.132787019014358521e-01 1.075217723846435547e-01 1.821171790361404419e-01 1.944656968116760254e-01 -1.221483573317527771e-01 -2.398716360330581665e-01 -1.558547373861074448e-02 5.177174136042594910e-02 -6.733209639787673950e-02 -1.756735146045684814e-01 -1.504948735237121582e-01 -1.945068389177322388e-01 1.738450378179550171e-01 2.526865527033805847e-02 2.881158888339996338e-01 -1.013219803571701050e-01 -2.071958631277084351e-01 1.614932715892791748e-01 -1.733678877353668213e-01 -1.186429709196090698e-01 4.997839033603668213e-02 -2.522595822811126709e-01 3.415889739990234375e-01 4.910283163189888000e-02 3.879970312118530273e-01 -1.098775863647460938e-01 -2.708348035812377930e-01 3.175933286547660828e-02 4.569340869784355164e-02 1.175777614116668701e-01 1.277422606945037842e-01
-1.234667971730232239e-01 -1.110924780368804932e-01 4.034197628498077393e-01 3.381835296750068665e-02 1.075001657009124756e-01 -1.494945287704467773e-01 -1.453645825386047363e-01 -1.631059311330318451e-02 -1.358248889446258545e-01 6.573754549026489258e-02 -9.641175717115402222e-02 2.542555928230285645e-01 2.631019055843353271e-01 -1.586204171180725098e-01 1.178580895066261292e-01 -2.101327031850814819e-01 -2.193677239120006561e-02 5.852849571965634823e-04 5.828839913010597229e-02 -8.627201616764068604e-02 -2.241882868111133575e-02 -5.328518152236938477e-02 -1.902984976768493652e-01 -3.875719150528311729e-03 3.643688559532165527e-02 -1.809186935424804688e-01 -4.336722493171691895e-01 -2.807487547397613525e-01 1.858523935079574585e-01 -2.569272518157958984e-01 6.748083233833312988e-02 2.170987278223037720e-01
-1.073912978172302246e-01 -1.050162613391876221e-01 2.708677649497985840e-01 -1.568169333040714264e-02 4.097552597522735596e-02 -2.601900994777679443e-01 -2.013195157051086426e-01 -1.049542576074600220e-01 -1.006266996264457703e-01 1.170800402760505676e-01 -1.324481964111328125e-01 1.760480701923370361e-01 9.939437359571456909e-02 7.052031159400939941e-02 1.667682230472564697e-01 3.454107325524091721e-03 -6.386834383010864258e-02 2.788121998310089111e-01 7.480826228857040405e-02 -2.971192300319671631e-01 -2.291282117366790771e-01 -1.342885103076696396e-02 -2.419434934854507446e-01 1.657514423131942749e-01 2.332073450088500977e-01 -5.108863487839698792e-02 -4.184635877609252930e-01 -3.223321586847305298e-02 2.675054967403411865e-02 6.261977553367614746e-02 -6.265257298946380615e-02 3.343133032321929932e-01
-8.842256665229797363e-02 -2.360111325979232788e-01 3.802477121353149414e-01 3.647993803024291992e-01 -1.199721619486808777e-01 -1.211457476019859314e-01 -2.829962596297264099e-02 1.611995995044708252e-01 -3.598682582378387451e-02 9.900203347206115723e-02 -1.963475942611694336e-01 -2.924652397632598877e-01 2.262212783098220825e-01 -1.608932390809059143e-02 6.659434735774993896e-02 1.437103599309921265e-01 -2.350099831819534302e-01 1.730652153491973877e-01 -2.013616822659969330e-02 -1.912174075841903687e-01 -2.268514484167098999e-01 -1.536591500043869019e-01 -1.736877411603927612e-01 1.469916999340057373e-01 -1.599890291690826416e-01 2.175358682870864868e-01 -1.087372228503227234e-01 -6.859946250915527344e-02 1.144597455859184265e-01 -1.233143284916877747e-01 4.590107500553131104e-02 -1.496339142322540283e-01
-1.157361119985580444e-01 -4.395612701773643494e-02 1.895250231027603149e-01 2.302696555852890015e-02 1.252840906381607056e-01 6.922320276498794556e-02 -3.021474480628967285e-01 -9.126347489655017853e-03 4.665855169296264648e-01 -1.325422972440719604e-01 -8.977437019348144531e-02 2.825655043125152588e-01 1.285273395478725433e-02 -1.699326187372207642e-01 3.228880465030670166e-01 -2.290034433826804161e-03 -1.080328598618507385e-01 1.796459220349788666e-02 3.221118450164794922e-01 -6.912458688020706177e-02 1.352558434009552002e-01 -1.883070021867752075e-01 -2.413076162338256836e-02 1.411304324865341187e-01 6.462523341178894043e-02 -3.053297102451324463e-02 -1.443736404180526733e-01 1.685103178024291992e-01 -6.901063024997711182e-03 5.675664171576499939e-02 3.528015315532684326e-01 -5.490551143884658813e-02
5.586453154683113098e-02 -2.234082818031311035e-01 2.804818749427795410e-01 1.159121692180633545e-01 9.854982793331146240e-02 -3.726252913475036621e-02 -1.882757544517517090e-01 -1.862894743680953979e-01 -2.494989037513732910e-01 1.941472440958023071e-01 -2.517164051532745361e-01 3.387261927127838135e-01 -6.939436495304107666e-02 2.349503338336944580e-01 3.251271247863769531e-01 -3.003557026386260986e-02 -1.597355455160140991e-01 -8.446348458528518677e-02 -1.396067142486572266e-01 1.124798879027366638e-01 2.376635968685150146e-01 2.508306875824928284e-02 -8.029779791831970215e-02 6.870852410793304443e-02 -1.162753552198410034e-01 -8.846116065979003906e-02 -1.418714784085750580e-02 1.800995320081710815e-02 -5.552141368389129639e-02 1.913937032222747803e-01 3.365740478038787842e-01 1.449250727891921997e-01
1.240039020776748657e-01 -1.767214238643646240e-01 1.903259605169296265e-01 -9.109014272689819336e-02 -2.724190987646579742e-02 2.871215641498565674e-01 -2.166144251823425293e-01 2.120489031076431274e-01 -1.538111865520477295e-01 1.174323037266731262e-01 -3.784671127796173096e-01 2.854180149734020233e-02 -2.177306413650512695e-01 -7.764359563589096069e-02 1.835016310214996338e-01 1.311345547437667847e-01 -3.973640874028205872e-02 -3.078513406217098236e-02 7.374407351016998291e-02 -4.525071084499359131e-01 2.073483318090438843e-01 1.008184850215911865e-01 -1.386158168315887451e-01 8.203098177909851074e-02 -3.288847953081130981e-02 1.171050071716308594e-01 -1.815642267465591431e-01 -3.413983061909675598e-02 2.258709259331226349e-02 1.678751260042190552e-01 2.654207050800323486e-01 9.002193808555603027e-02
-3.221914172172546387e-02 3.581368625164031982e-01 4.345316290855407715e-01 2.506585717201232910e-01 5.398669838905334473e-02 1.805294156074523926e-01 -1.259837448596954346e-01 2.181231975555419922e-01 1.348786503076553345e-01 -1.705376058816909790e-01 -1.608815193176269531e-01 1.059135943651199341e-01 7.175886631011962891e-02 -1.631532311439514160e-01 2.914818823337554932e-01 9.549482166767120361e-02 -1.975673139095306396e-01 -1.061286777257919312e-01 1.219695135951042175e-01 -1.982911974191665649e-01 -4.425572697073221207e-03 -6.019541993737220764e-02 -2.255285382270812988e-01 -5.558170005679130554e-02 6.030155718326568604e-02 1.103995516896247864e-01 -1.731086671352386475e-01 -1.188791394233703613e-01 -9.498796425759792328e-03 1.252553611993789673e-01 4.110227897763252258e-02 2.653163671493530273e-01
8.413559198379516602e-02 -2.321860939264297485e-01 2.177365124225616455e-01 -1.383626312017440796e-01 -1.801004819571971893e-02 -2.014894336462020874e-01 -2.099195495247840881e-02 -1.718622446060180664e-01 4.186705872416496277e-02 2.409273236989974976e-01 -1.235716268420219421e-01 -1.349229812622070312e-01 1.288347691297531128e-01 -2.039290778338909149e-02 1.328699737787246704e-01 -1.804000288248062134e-01 -2.800967991352081299e-01 2.320722676813602448e-02 -6.375988945364952087e-03 6.574536114931106567e-02 1.325372792780399323e-02 6.396000087261199951e-02 -1.071090772747993469e-01 1.696209758520126343e-01 -1.039816364645957947e-01 1.017598882317543030e-01 -5.865721702575683594e-01 -9.939184784889221191e-02 -1.373769789934158325e-01 -1.334082484245300293e-01 3.140226304531097412e-01 -5.303363502025604248e-02
1.128187701106071472e-01 -1.098989024758338928e-01 1.713466644287109375e-01 -3.970562219619750977e-01 -8.789618313312530518e-02 -2.027521729469299316e-01 -3.423356413841247559e-01 -2.279446832835674286e-02 6.026124581694602966e-03 2.374978959560394287e-01 -5.946775153279304504e-02 -4.827741906046867371e-02 1.445918530225753784e-02 -4.707244783639907837e-02 2.804943025112152100e-01 -1.656322479248046875e-01 5.722385644912719727e-02 1.319742500782012939e-01 1.898069679737091064e-01 8.175027370452880859e-02 6.732819229364395142e-02 -3.215765058994293213e-01 -2.742987573146820068e-01 2.276735007762908936e-01 -1.422709226608276367e-01 9.408021345734596252e-03 -2.591988146305084229e-01 1.208171024918556213e-01 8.712178678251802921e-04 1.274205446243286133e-01 1.422009915113449097e-01 -1.174705624580383301e-01
-4.575101658701896667e-03 3.213758394122123718e-02 1.184983178973197937e-02 2.099361121654510498e-01 5.262545868754386902e-02 1.168617904186248779e-01 -3.260681927204132080e-01 2.050885409116744995e-01 2.461735391989350319e-03 2.481713332235813141e-02 -1.850395947694778442e-01 -1.284461002796888351e-02 -2.597212493419647217e-01 2.688069045543670654e-01 1.858318746089935303e-01 2.630991935729980469e-01 -5.129753798246383667e-02 2.094252267852425575e-03 1.025253683328628540e-01 -4.534451961517333984e-01 -2.806496620178222656e-02 -1.370481401681900024e-01 -3.317072689533233643e-01 2.753181755542755127e-01 -7.541649043560028076e-02 1.669587045907974243e-01 -1.325004398822784424e-01 -1.689219921827316284e-01 3.709917515516281128e-02 1.367567107081413269e-02 -1.393066719174385071e-02 7.655266672372817993e-02
-9.213114529848098755e-02 9.149152040481567383e-02 -7.737299893051385880e-03 3.187707811594009399e-02 -1.021889075636863708e-01 1.139812842011451721e-01 4.187344759702682495e-02 2.316967584192752838e-02 1.401395350694656372e-01 2.659170329570770264e-02 -2.608862519264221191e-01 -7.509382069110870361e-02 -6.963047385215759277e-02 1.447304785251617432e-01 3.057112991809844971e-01 2.388030290603637695e-01 -1.740555018186569214e-01 -2.132638916373252869e-02 3.732127696275711060e-02 -3.203944861888885498e-01 1.676504611968994141e-01 -2.786656282842159271e-02 -2.435342594981193542e-02 -5.052677914500236511e-02 1.420743763446807861e-01 1.244726926088333130e-01 -5.059549212455749512e-01 -2.858251705765724182e-02 2.106240242719650269e-01 -8.783309720456600189e-03 4.259534776210784912e-01 2.872594632208347321e-02
5.492749065160751343e-02 -4.469766020774841309e-01 3.883497714996337891e-01 -1.475890353322029114e-02 2.424337416887283325e-01 1.514409948140382767e-02 -1.440007239580154419e-01 1.704896688461303711e-01 8.964703977108001709e-02 9.268958121538162231e-02 4.521055147051811218e-02 8.913775533437728882e-02 -2.092401832342147827e-01 9.871603548526763916e-02 2.806655466556549072e-01 -7.096624001860618591e-03 -1.364955604076385498e-01 -2.164655365049839020e-02 2.944894433021545410e-01 -2.065739631652832031e-01 2.059986256062984467e-02 -1.890352219343185425e-01 -1.039135083556175232e-02 1.691518537700176239e-02 -1.878150999546051025e-01 2.148236632347106934e-01 -2.260723561048507690e-01 1.110916808247566223e-01 -1.324862539768218994e-01 8.154767751693725586e-02 1.252288073301315308e-01 -9.262795001268386841e-02
-1.441237926483154297e-01 -1.497521847486495972e-01 3.527598083019256592e-01 -2.292052470147609711e-02 -1.803658306598663330e-01 3.381045907735824585e-02 -2.873278856277465820e-01 -1.964559033513069153e-02 -2.356606423854827881e-01 2.959912419319152832e-01 -7.792760431766510010e-02 8.825316280126571655e-02 5.586644634604454041e-02 -1.166232973337173462e-01 3.685908317565917969e-01 -7.945454120635986328e-02 -7.820769399404525757e-02 8.183870464563369751e-02 -2.264844812452793121e-02 2.355963587760925293e-01 -8.410183340311050415e-02 1.434163153171539307e-01 -1.356728971004486084e-01 2.398963123559951782e-01 8.657700568437576294e-02 -9.291702508926391602e-02 -2.424922585487365723e-01 -2.189947366714477539e-01 2.469515651464462280e-01 -1.906997710466384888e-01 4.140483960509300232e-02 7.021228224039077759e-02
-1.318560540676116943e-01 5.754103139042854309e-02 3.673170506954193115e-01 3.979078680276870728e-02 5.362959951162338257e-02 -7.773322612047195435e-02 1.195657178759574890e-01 2.373975329101085663e-02 -2.109758108854293823e-01 8.766730129718780518e-02 3.157846257090568542e-02 3.084076344966888428e-01 1.351874321699142456e-01 -1.090075001120567322e-01 3.113164901733398438e-01 1.314352750778198242e-01 -1.120499819517135620e-01 -2.586139552295207977e-02 5.528383702039718628e-02 -7.174289971590042114e-02 -7.664303481578826904e-02 -3.816522657871246338e-02 -2.228480949997901917e-02 3.389322459697723389e-01 2.515479028224945068e-01 -2.746202796697616577e-02 -4.377571940422058105e-01 -1.828847974538803101e-01 2.541179656982421875e-01 -4.600327834486961365e-02 4.244820738676935434e-04 1.625684201717376709e-01
-8.409290760755538940e-02 -2.060264199972152710e-01 2.204252928495407104e-01 -1.375900357961654663e-01 1.638581752777099609e-01 -5.325666069984436035e-02 -1.244795694947242737e-01 5.397080443799495697e-03 -8.327820152044296265e-02 2.219194620847702026e-01 2.386295050382614136e-02 -8.747063577175140381e-02 -7.905197143554687500e-02 -1.097442731261253357e-01 1.226168684661388397e-02 3.769529461860656738e-01 -1.816519051790237427e-01 -2.244721055030822754e-01 3.406340479850769043e-01 -1.312122941017150879e-01 -2.413873225450515747e-01 -1.193346339277923107e-03 -3.724400699138641357e-01 -8.471390232443809509e-03 1.635265648365020752e-01 1.977737545967102051e-01 -1.631021946668624878e-01 -1.805424690246582031e-01 -9.156503714621067047e-03 9.644985944032669067e-02 1.686993539333343506e-01 1.903338581323623657e-01
-2.960699796676635742e-01 -2.759735472500324249e-02 3.002109229564666748e-01 5.009664688259363174e-03 1.755950003862380981e-01 -6.475236266851425171e-02 -4.716536030173301697e-02 -3.197076320648193359e-01 6.744499504566192627e-02 1.825712174177169800e-01 -1.685775667428970337e-01 2.302222847938537598e-01 8.241430670022964478e-02 4.369303956627845764e-02 2.062704116106033325e-01 -6.848029047250747681e-02 8.359498344361782074e-03 8.957615494728088379e-02 9.559620171785354614e-02 7.902272790670394897e-02 -9.738101810216903687e-02 1.036866009235382080e-01 -1.714438498020172119e-01 1.474894434213638306e-01 -3.762047588825225830e-01 -4.058458656072616577e-02 -1.865131556987762451e-01 -3.245126605033874512e-01 3.264739215373992920e-01 -1.162945386022329330e-02 1.425206214189529419e-01 3.953060507774353027e-02
-5.999343935400247574e-03 4.857041314244270325e-02 2.333488166332244873e-01 -8.151041716337203979e-02 -1.411982476711273193e-01 1.482332944869995117e-01 -1.042939126491546631e-01 7.999367266893386841e-02 -2.716336585581302643e-02 1.791464984416961670e-01 5.360749363899230957e-02 2.925589680671691895e-02 -1.095326095819473267e-01 -1.295785605907440186e-01 2.614387273788452148e-01 1.574641168117523193e-01 -1.730660200119018555e-01 -2.238829582929611206e-01 3.821600675582885742e-01 8.838587254285812378e-02 5.659438297152519226e-02 -1.244363263249397278e-01 -1.572524011135101318e-01 -8.426868007518351078e-04 -1.935941278934478760e-01 3.091469109058380127e-01 -2.869568765163421631e-01 -1.622911244630813599e-01 1.830964684486389160e-01 -2.016841471195220947e-01 1.747490763664245605e-01 3.082329332828521729e-01
2.052904069423675537e-01 -1.393935382366180420e-01 2.474218308925628662e-01 -1.863917559385299683e-01 1.699101030826568604e-01 2.573768198490142822e-01 -2.055746465921401978e-01 6.781553477048873901e-02 -7.818710803985595703e-02 -2.866654889658093452e-03 -2.873660922050476074e-01 2.120235413312911987e-01 -4.564979299902915955e-02 1.274700462818145752e-01 2.776674628257751465e-01 -7.799015194177627563e-02 -1.091744154691696167e-01 -3.564574569463729858e-02 1.783784180879592896e-01 -4.019339084625244141e-01 1.744468957185745239e-01 -2.296642633154988289e-03 -1.134819835424423218e-01 -4.441670328378677368e-02 -7.874348014593124390e-02 3.008409589529037476e-02 -2.594497799873352051e-02 -5.040119960904121399e-02 1.199223287403583527e-02 1.930141597986221313e-01 4.058196246623992920e-01 -3.271999955177307129e-02
-1.056192517280578613e-01 -9.165328741073608398e-02 3.035287857055664062e-01 8.223946392536163330e-02 7.973431050777435303e-02 4.764861240983009338e-02 -2.710037231445312500e-01 2.682420238852500916e-02 -2.153590023517608643e-01 1.714528352022171021e-01 -1.935206353664398193e-01 3.487305939197540283e-01 2.664084136486053467e-01 -1.753249019384384155e-01 4.367848336696624756e-01 -1.794779449701309204e-01 -7.294610142707824707e-02 1.213290095329284668e-01 1.026672571897506714e-01 -1.105657219886779785e-01 -1.686149388551712036e-01 -4.810235649347305298e-02 1.037683784961700439e-01 1.343113332986831665e-01 -2.022817917168140411e-02 -1.235553771257400513e-01 -2.975738793611526489e-02 -2.064151316881179810e-01 2.101806998252868652e-01 -1.468843519687652588e-01 5.729343276470899582e-03 1.091119647026062012e-01
-1.217239722609519958e-01 -1.536404788494110107e-01 4.513335227966308594e-01 1.290583014488220215e-01 3.423933684825897217e-01 1.066759973764419556e-02 -1.532622277736663818e-01 2.028734423220157623e-03 2.841413319110870361e-01 -4.235582053661346436e-02 -9.870786219835281372e-02 8.137248456478118896e-03 -2.410768717527389526e-01 -6.763133406639099121e-02 1.364652961492538452e-01 6.569165736436843872e-02 -1.416842490434646606e-01 1.992159709334373474e-02 3.814375400543212891e-01 -2.813558839261531830e-02 1.124467104673385620e-01 8.630672469735145569e-03 -8.543422073125839233e-02 -7.008869200944900513e-02 -9.909737110137939453e-02 2.420853972434997559e-01 -1.682712435722351074e-01 1.715590506792068481e-01 -1.565020978450775146e-01 7.253547757863998413e-02 2.279001772403717041e-01 1.511812657117843628e-01
-2.655050754547119141e-01 -7.652163505554199219e-02 4.422092139720916748e-01 1.471230238676071167e-01 -6.619442254304885864e-02 -2.825328111648559570e-01 -2.341078966856002808e-01 -1.700411438941955566e-01 -1.423462480306625366e-01 3.402675315737724304e-02 -1.493091434240341187e-01 1.713404208421707153e-01 -6.378655135631561279e-02 7.180409878492355347e-02 2.987982332706451416e-02 -1.596317067742347717e-02 5.913906265050172806e-03 2.529685497283935547e-01 -5.557703226804733276e-02 -2.901734709739685059e-01 -2.078738249838352203e-02 -9.334200620651245117e-02 -2.991906106472015381e-01 1.935540735721588135e-01 1.648768335580825806e-01 -1.011300235986709595e-01 -2.846756875514984131e-01 -6.398057937622070312e-02 4.594438895583152771e-02 1.043235789984464645e-02 6.434432417154312134e-02 1.968285888433456421e-01
-8.589686453342437744e-02 -4.431590437889099121e-02 2.062627226114273071e-01 5.303104594349861145e-02 5.599399283528327942e-02 -4.734740778803825378e-02 -1.661515086889266968e-01 9.664654731750488281e-03 -6.635031849145889282e-02 -6.631292402744293213e-03 -3.645810782909393311e-01 1.221413537859916687e-02 8.595407754182815552e-02 -2.591808140277862549e-01 1.354584246873855591e-01 -1.284860670566558838e-01 -2.268742024898529053e-01 1.635399460792541504e-01 4.593075066804885864e-02 1.605539768934249878e-01 -1.405287440866231918e-02 9.183017164468765259e-02 -7.232999894767999649e-03 2.512784302234649658e-01 -2.035963237285614014e-01 2.747605144977569580e-01 -4.245797991752624512e-01 -1.525326669216156006e-01 9.407346695661544800e-02 -3.518486917018890381e-01 1.520894169807434082e-01 -1.053742319345474243e-01
-2.094622552394866943e-01 -1.705698519945144653e-01 9.186039865016937256e-02 -2.663267217576503754e-02 8.573215454816818237e-02 1.807608753442764282e-01 -1.424274146556854248e-01 -7.788901776075363159e-02 1.563619635999202728e-02 3.380753844976425171e-02 -1.417405158281326294e-01 3.039189875125885010e-01 3.090930581092834473e-01 2.098348736763000488e-01 4.435282051563262939e-01 8.054015785455703735e-02 2.624551765620708466e-02 -1.444306671619415283e-01 -7.843910157680511475e-02 -1.212271153926849365e-01 -8.824144303798675537e-02 -1.832274347543716431e-01 2.456520311534404755e-02 3.514762520790100098e-01 -1.210211366415023804e-01 -1.279949247837066650e-01 -2.491520494222640991e-01 -6.540182232856750488e-02 2.622257769107818604e-01 -1.236751973628997803e-01 6.936717778444290161e-02 -2.722322568297386169e-02
2.145435512065887451e-01 -7.179579138755798340e-02 3.873783648014068604e-01 3.529364466667175293e-01 -4.617018252611160278e-02 9.887462854385375977e-02 -1.495800614356994629e-01 -1.010869368910789490e-01 -3.283557482063770294e-03 -1.804860532283782959e-01 -1.962330134119838476e-04 4.577175714075565338e-03 2.225365489721298218e-01 -1.007643118500709534e-01 1.097834482789039612e-01 1.111820712685585022e-01 5.880565568804740906e-02 1.153616458177566528e-01 1.766632497310638428e-02 -1.603746712207794189e-01 -4.293371737003326416e-02 -1.231475248932838440e-01 7.250709924846887589e-03 2.653983235359191895e-01 -2.353629469871520996e-02 2.024309784173965454e-01 1.237840764224529266e-02 2.524280548095703125e-01 2.039033174514770508e-01 1.231288835406303406e-01 3.975373506546020508e-01 2.500360608100891113e-01
1.072732135653495789e-01 -8.187843114137649536e-02 3.225326836109161377e-01 2.268568873405456543e-01 4.731823131442070007e-02 1.291177272796630859e-01 -9.451670944690704346e-02 7.820025086402893066e-02 8.876390010118484497e-02 1.543013602495193481e-01 -1.830237805843353271e-01 3.655668580904603004e-03 -1.634671986103057861e-01 -2.177623659372329712e-01 1.973094791173934937e-01 -1.087215915322303772e-01 2.274804934859275818e-02 -9.210638701915740967e-02 1.485293060541152954e-01 4.768196865916252136e-02 -1.220404580235481262e-01 -2.890203893184661865e-01 -3.412215411663055420e-02 4.454675316810607910e-01 -3.415032476186752319e-02 1.600422561168670654e-01 -2.618989944458007812e-01 1.501772403717041016e-01 -2.809973955154418945e-01 -1.491474658250808716e-01 2.237000614404678345e-01 4.131806269288063049e-02
4.598023369908332825e-02 -1.129548177123069763e-01 2.866506874561309814e-01 -2.335408627986907959e-01 2.072829157114028931e-01 7.209216058254241943e-02 -1.205981224775314331e-01 -8.884643763303756714e-02 1.506284326314926147e-01 1.201075315475463867e-01 -2.441255003213882446e-01 -7.174497097730636597e-02 2.385180816054344177e-02 7.133363187313079834e-02 5.187076330184936523e-02 -9.332991391420364380e-02 -9.784588217735290527e-02 -4.734610021114349365e-02 2.634949982166290283e-01 -1.710633747279644012e-02 -1.157015338540077209e-01 1.265357881784439087e-01 -2.916021049022674561e-01 -3.398439660668373108e-02 -5.721727013587951660e-02 -2.321465015411376953e-01 -2.715934514999389648e-01 6.267300248146057129e-02 4.135503172874450684e-01 -3.307022452354431152e-01 2.008623927831649780e-01 7.864681631326675415e-02
7.537650316953659058e-02 -5.787686258554458618e-02 2.752892374992370605e-01 3.181894123554229736e-01 6.256062071770429611e-03 8.894116617739200592e-03 -1.757445186376571655e-01 6.076041981577873230e-02 -5.447370931506156921e-02 -1.472596973180770874e-01 -1.951157301664352417e-01 -1.312838345766067505e-01 2.299804091453552246e-01 -9.261998534202575684e-02 3.078931272029876709e-01 1.167162284255027771e-01 -5.579685419797897339e-02 6.276149302721023560e-03 2.416762262582778931e-01 1.997807919979095459e-01 -4.923547059297561646e-02 -7.245378196239471436e-02 -1.935436278581619263e-01 -2.115415409207344055e-02 -1.510400921106338501e-01 2.036996185779571533e-01 -4.539097100496292114e-02 2.470731139183044434e-01 7.276801019906997681e-02 2.212918251752853394e-01 4.122921824455261230e-01 1.751582324504852295e-01
-1.456542965024709702e-02 4.236546158790588379e-02 1.558127850294113159e-01 -5.780330300331115723e-02 -1.958795338869094849e-01 -5.424451082944869995e-02 -1.064692065119743347e-01 -2.308166474103927612e-01 -2.101139873266220093e-01 8.782590925693511963e-02 -1.607074588537216187e-01 -2.190629392862319946e-02 3.407675772905349731e-02 -9.139931201934814453e-02 8.939211815595626831e-02 3.096684217453002930e-01 1.409865170717239380e-01 -8.616985380649566650e-02 3.627175986766815186e-01 2.099750563502311707e-02 -3.311091661453247070e-02 -2.146091312170028687e-01 -6.921926885843276978e-02 1.927960067987442017e-01 -2.392657697200775146e-01 2.246592426672577858e-03 -2.155651003122329712e-01 1.889060437679290771e-01 2.930784523487091064e-01 -1.798341572284698486e-01 2.449845671653747559e-01 3.268029689788818359e-01
3.715242072939872742e-02 -1.512362658977508545e-01 2.102560251951217651e-01 2.556068301200866699e-01 7.753898948431015015e-02 1.082377880811691284e-02 -4.768831431865692139e-01 -3.018083749338984489e-03 8.082242310047149658e-02 -3.450421988964080811e-01 -2.074972391128540039e-01 -9.228676557540893555e-02 -1.416673809289932251e-01 -8.424106985330581665e-02 3.687534332275390625e-01 4.559541121125221252e-02 -1.151304766535758972e-01 -1.328488141298294067e-01 1.468552052974700928e-01 6.288658082485198975e-02 1.223883777856826782e-01 -1.969465166330337524e-01 1.500817686319351196e-01 1.110234931111335754e-01 1.137326285243034363e-01 9.885494410991668701e-02 -1.812102496623992920e-01 1.390801966190338135e-01 2.664632163941860199e-02 1.183101832866668701e-01 1.714756339788436890e-01 1.619400084018707275e-01
2.147500962018966675e-02 -2.959629297256469727e-01 3.377350866794586182e-01 9.062494337558746338e-02 1.015006452798843384e-01 -1.197712942957878113e-01 -9.636595100164413452e-02 -4.606921598315238953e-02 -2.089935988187789917e-01 1.646682620048522949e-02 -1.102362275123596191e-01 3.020288348197937012e-01 2.835835218429565430e-01 -1.450587064027786255e-01 4.458133280277252197e-01 -2.013326436281204224e-01 4.561113938689231873e-02 1.278436332941055298e-01 1.554360091686248779e-01 5.796404555439949036e-02 -2.223197519779205322e-01 -8.588514477014541626e-02 1.113319098949432373e-01 1.854228824377059937e-01 -9.918384253978729248e-02 -7.053701579570770264e-02 -2.180906981229782104e-01 1.433143466711044312e-01 1.101858355104923248e-02 -1.215035691857337952e-01 1.348639428615570068e-01 -5.480899009853601456e-03
1.764520443975925446e-02 -1.055550873279571533e-01 2.002007514238357544e-01 -2.471559792757034302e-01 -1.151493787765502930e-01 -1.047683507204055786e-01 -7.434263243339955807e-04 -1.670091897249221802e-01 -4.550947993993759155e-02 9.692969173192977905e-02 2.893115393817424774e-02 -1.780427843332290649e-01 -1.277377456426620483e-01 9.007412195205688477e-02 4.472053945064544678e-01 -5.641525611281394958e-02 -2.015666812658309937e-01 1.377220153808593750e-01 1.604222655296325684e-01 -3.034089207649230957e-01 -1.112645119428634644e-01 1.023172140121459961e-01 -2.970122098922729492e-01 1.373495161533355713e-01 -3.731852173805236816e-01 1.308368146419525146e-01 8.712290972471237183e-02 -2.058430016040802002e-01 1.271135807037353516e-01 -1.049695536494255066e-01 4.064675793051719666e-02 -1.454274356365203857e-01
2.132903933525085449e-01 -2.219009958207607269e-02 5.959219112992286682e-02 7.440499216318130493e-02 1.623450517654418945e-01 5.304427072405815125e-02 -8.154238760471343994e-02 -1.216633766889572144e-01 4.509596899151802063e-02 -2.776176035404205322e-01 -2.596746087074279785e-01 9.572353959083557129e-02 -9.413612633943557739e-02 1.912661492824554443e-01 3.272510766983032227e-01 1.691456884145736694e-01 -2.928396761417388916e-01 -6.078186631202697754e-02 3.248097002506256104e-01 -3.198420703411102295e-01 -6.997934728860855103e-02 1.631582826375961304e-01 -2.851225435733795166e-01 9.005109220743179321e-02 -1.515329629182815552e-01 7.785739749670028687e-02 -6.920258048921823502e-03 -4.338300973176956177e-02 1.441532820463180542e-01 1.839362457394599915e-02 -5.599106661975383759e-03 2.952700257301330566e-01
2.547379769384860992e-02 3.255800604820251465e-01 2.226326763629913330e-01 1.678633987903594971e-01 8.710969984531402588e-02 1.775805652141571045e-01 -9.709793329238891602e-02 1.624732762575149536e-01 -1.235085502266883850e-01 -2.526956498622894287e-01 -8.261631429195404053e-02 -1.494932081550359726e-02 2.163947224617004395e-01 -4.300552979111671448e-02 4.083051085472106934e-01 2.570573389530181885e-01 -3.420307040214538574e-01 -1.041526049375534058e-01 2.876818552613258362e-02 -1.565267145633697510e-01 9.687581658363342285e-02 -1.082785874605178833e-01 -3.192713856697082520e-01 6.352776288986206055e-02 4.081466794013977051e-02 1.260321289300918579e-01 -9.113706648349761963e-02 -1.011641845107078552e-01 7.431443780660629272e-02 9.822530299425125122e-02 1.470178272575139999e-02 2.032570391893386841e-01
-1.709496825933456421e-01 -1.281015574932098389e-01 3.030689358711242676e-01 6.086949631571769714e-02 -1.112958937883377075e-01 -2.715546786785125732e-01 -2.443411052227020264e-01 -2.262551337480545044e-01 -1.286662667989730835e-01 1.081555616110563278e-02 -1.768390834331512451e-01 8.571131527423858643e-02 2.875671908259391785e-02 1.345663219690322876e-01 2.473565787076950073e-01 2.083075419068336487e-02 -8.946793153882026672e-03 2.226112037897109985e-01 4.980077221989631653e-02 -2.995616495609283447e-01 -5.173677951097488403e-02 3.190286830067634583e-02 -3.425261974334716797e-01 2.501754462718963623e-01 1.480478942394256592e-01 -6.826324015855789185e-02 -2.963978946208953857e-01 -7.505442202091217041e-02 -3.379930928349494934e-02 5.053900182247161865e-02 -9.506192803382873535e-02 2.601675093173980713e-01
-6.266474723815917969e-03 1.736594289541244507e-01 1.490253210067749023e-01 -1.329841930419206619e-02 8.764562755823135376e-02 2.927795350551605225e-01 -3.415516018867492676e-01 1.019065901637077332e-01 6.250849924981594086e-03 1.784885972738265991e-01 -3.344855010509490967e-01 1.419738531112670898e-01 6.047045439481735229e-02 2.642067894339561462e-02 1.666296571493148804e-01 -5.191682651638984680e-02 -1.927610114216804504e-02 -4.338599741458892822e-02 1.648533046245574951e-01 7.169520854949951172e-02 2.709174156188964844e-01 2.530670166015625000e-01 -2.729970812797546387e-01 1.620589643716812134e-01 -1.351847797632217407e-01 -7.744454592466354370e-02 -1.293565034866333008e-01 -1.746422946453094482e-01 -7.512588798999786377e-02 -1.378369182348251343e-01 3.150819242000579834e-01 2.449450641870498657e-01
2.129689902067184448e-01 2.399691939353942871e-02 2.330713719129562378e-01 -1.977162361145019531e-01 1.559679955244064331e-01 -3.220291435718536377e-02 -3.593203797936439514e-02 1.214846223592758179e-02 -6.346177309751510620e-02 2.788539528846740723e-01 8.285102248191833496e-02 1.388925909996032715e-01 -1.770230829715728760e-01 2.580577135086059570e-02 2.665738463401794434e-01 2.874271757900714874e-02 -3.060411512851715088e-01 -9.014492481946945190e-02 -1.770319342613220215e-01 -6.412497907876968384e-02 -2.160783261060714722e-01 1.426188647747039795e-01 -2.325672209262847900e-01 4.034592509269714355e-01 -1.542659550905227661e-01 -2.888931427150964737e-03 -3.983281180262565613e-02 -1.060166731476783752e-01 1.218830049037933350e-01 -1.759326606988906860e-01 2.616375982761383057e-01 2.235809415578842163e-01
-4.106371477246284485e-02 1.328069716691970825e-01 2.044320851564407349e-01 1.510440558195114136e-01 2.178751826286315918e-01 -1.622126996517181396e-01 -1.224657669663429260e-01 2.355167083442211151e-02 8.017574995756149292e-02 -6.096307560801506042e-02 -2.366928458213806152e-01 1.038245409727096558e-01 -2.654628455638885498e-01 -9.061373770236968994e-02 1.294980645179748535e-01 2.577913999557495117e-01 -2.801372110843658447e-01 1.637572646141052246e-01 2.691247165203094482e-01 -3.789675831794738770e-01 -7.455147802829742432e-02 -1.558808982372283936e-01 2.545566856861114502e-01 2.033497989177703857e-01 -3.193406015634536743e-02 -9.512241184711456299e-02 -9.215954691171646118e-02 3.722752630710601807e-02 6.475985050201416016e-02 -2.947819791734218597e-02 2.547584176063537598e-01 2.015493065118789673e-01
-5.964056029915809631e-02 2.803825139999389648e-01 3.652641475200653076e-01 1.092893704771995544e-01 -2.442449331283569336e-02 -3.537775576114654541e-02 -2.994730882346630096e-02 -1.173449084162712097e-01 -1.528112143278121948e-01 3.114457614719867706e-02 -9.199537336826324463e-03 6.647489219903945923e-02 1.942813280038535595e-03 -5.172739177942276001e-02 4.040852189064025879e-01 7.673268020153045654e-02 -2.443213164806365967e-01 -5.085501074790954590e-02 1.482127904891967773e-01 1.250130087137222290e-01 -1.673722863197326660e-01 -3.836442232131958008e-01 -1.815846413373947144e-01 2.556498944759368896e-01 -1.263994574546813965e-01 2.455445379018783569e-02 -2.231172285974025726e-02 6.671115756034851074e-02 -1.249294579029083252e-01 6.327213719487190247e-03 3.672425448894500732e-01 9.915470331907272339e-02
-1.546663343906402588e-01 2.313546985387802124e-01 1.758400797843933105e-01 2.020016908645629883e-01 -9.151519834995269775e-02 1.306903548538684845e-02 1.329987049102783203e-01 2.878325432538986206e-02 1.430898308753967285e-01 -8.566243201494216919e-02 -1.351843774318695068e-01 2.636050432920455933e-02 -1.615448854863643646e-02 2.187438160181045532e-01 3.500443398952484131e-01 1.992930620908737183e-01 -2.708936631679534912e-01 -6.561721861362457275e-02 9.481486678123474121e-02 -4.604234993457794189e-01 3.229338303208351135e-02 -5.680746957659721375e-02 1.378695368766784668e-01 1.487915664911270142e-01 -1.098476573824882507e-01 8.329976350069046021e-02 -2.750804722309112549e-01 3.703071177005767822e-02 -1.283389180898666382e-01 -2.164887450635433197e-02 3.152031898498535156e-01 1.009987667202949524e-01
1.735064983367919922e-01 2.090513706207275391e-02 3.836233019828796387e-01 1.269546300172805786e-01 -6.318488717079162598e-02 -1.684144884347915649e-02 -2.643187344074249268e-01 7.603996247053146362e-02 -4.251714330166578293e-03 1.277678553014993668e-02 -3.212944790720939636e-02 1.196528691798448563e-02 1.334229260683059692e-01 -1.410412043333053589e-01 2.097282558679580688e-01 -1.444598436355590820e-01 -1.701854318380355835e-01 -1.582343727350234985e-01 3.854665756225585938e-01 1.381353288888931274e-01 -2.017943263053894043e-01 -2.205342054367065430e-01 -1.028904691338539124e-01 9.331206232309341431e-02 -7.332206703722476959e-03 -1.662087291479110718e-01 -2.282905727624893188e-01 1.782891154289245605e-01 2.507426440715789795e-01 -2.306835502386093140e-01 2.282503992319107056e-01 -1.107302829623222351e-01
[truncated: 3,272,336 more chars]
