# Supplementary material for: The Language of Innovation
Source: PLoS One. 2020 Apr 30;15(4):e0230107. doi: 10.1371/journal.pone.0230107 (PMC7194493; doi:10.1371/journal.pone.0230107)
Supplement: S7 File — (GZ) [file pone.0230107.s007.tar.gz › 1985-1989/V2Run_27_VS_4500_embeddings1985-1989ED32.txt]

-8.463207632303237915e-02 2.073835134506225586e-01 -3.780711442232131958e-02 7.983217015862464905e-03 1.462340727448463440e-02 3.816198408603668213e-01 -2.702723145484924316e-01 -1.021601539105176926e-02 1.011582184582948685e-02 1.855217665433883667e-01 -5.990071222186088562e-02 -6.302893161773681641e-03 3.736616373062133789e-01 2.862461842596530914e-02 2.677511274814605713e-01 -1.598325669765472412e-01 -3.412000462412834167e-02 -5.497094616293907166e-02 -1.025082767009735107e-01 6.042187660932540894e-02 3.822975791990756989e-03 1.510720551013946533e-01 -4.791288170963525772e-03 -1.327950060367584229e-01 2.083432227373123169e-01 9.437435865402221680e-02 8.258399367332458496e-02 3.250960111618041992e-01 -1.861704587936401367e-01 -1.124787256121635437e-01 -1.956608593463897705e-01 3.798086941242218018e-01
1.090536266565322876e-01 -1.137315630912780762e-01 -1.330866068601608276e-01 5.566980317234992981e-02 -4.232996702194213867e-01 2.960935235023498535e-01 6.678193341940641403e-03 2.173591256141662598e-01 -1.128039583563804626e-01 9.494368731975555420e-02 -4.839403554797172546e-02 -3.317584693431854248e-01 2.146501392126083374e-01 -9.382593631744384766e-02 -7.406114041805267334e-02 6.614695303142070770e-03 -2.162425965070724487e-01 -3.702723607420921326e-02 -2.486650049686431885e-01 -1.525375097990036011e-01 4.584818333387374878e-02 -2.583228945732116699e-01 2.028668299317359924e-02 -3.389673829078674316e-01 2.814498543739318848e-01 1.133046224713325500e-01 3.185264021158218384e-02 5.571888014674186707e-02 2.616950497031211853e-02 -1.403166949748992920e-01 7.293487340211868286e-02 8.015498518943786621e-02
-1.263557225465774536e-01 -9.829204529523849487e-02 1.913965344429016113e-01 -1.966567337512969971e-01 -1.506661623716354370e-01 2.111841738224029541e-01 -2.560027539730072021e-01 -2.378072589635848999e-03 -4.049746096134185791e-01 -6.127410382032394409e-02 -1.006619259715080261e-01 -7.261002063751220703e-02 1.841347664594650269e-01 -3.033070862293243408e-01 8.004677295684814453e-02 -2.598220705986022949e-01 1.528341975063085556e-02 4.266906157135963440e-02 -6.386284530162811279e-02 -5.096198990941047668e-02 2.126410156488418579e-01 -4.107092022895812988e-01 7.214849349111318588e-03 4.789768904447555542e-02 6.970925629138946533e-02 8.869154006242752075e-02 5.117619782686233521e-02 2.955096065998077393e-01 -1.362062245607376099e-01 1.332106292247772217e-01 1.236478239297866821e-01 6.335296481847763062e-02
1.312890052795410156e-01 -6.463273614645004272e-02 9.809317067265510559e-03 -1.744516752660274506e-02 1.308687180280685425e-01 3.461264073848724365e-01 -1.636168509721755981e-01 3.180662989616394043e-01 7.055502384901046753e-02 3.366738185286521912e-02 2.023871289566159248e-03 -1.534935534000396729e-01 3.222613036632537842e-02 -2.428923919796943665e-02 -8.891233801841735840e-02 -1.895122379064559937e-01 -7.693256251513957977e-03 1.034125983715057373e-01 -6.097033619880676270e-02 -9.823320806026458740e-02 9.960391558706760406e-03 -3.302373364567756653e-02 -1.911767385900020599e-02 -4.228374063968658447e-01 1.506556123495101929e-01 4.282575473189353943e-02 1.698858886957168579e-01 4.318852126598358154e-01 -2.769612371921539307e-01 -1.466850489377975464e-01 -1.350124478340148926e-01 2.781314551830291748e-01
1.445548534393310547e-01 -2.250144183635711670e-01 1.335947066545486450e-01 -7.215339690446853638e-02 -1.797923147678375244e-01 1.214335337281227112e-01 -4.878243431448936462e-02 1.268706917762756348e-01 -2.465269267559051514e-01 2.679469883441925049e-01 6.219855695962905884e-02 3.882253542542457581e-02 7.448162883520126343e-02 -1.616928726434707642e-01 -1.229712963104248047e-01 -3.337500393390655518e-01 -1.081756204366683960e-01 2.116263806819915771e-01 -3.969773352146148682e-01 1.486325263977050781e-01 6.470372527837753296e-02 -1.371314674615859985e-01 1.361078023910522461e-02 -2.543633282184600830e-01 1.796379089355468750e-01 1.295387744903564453e-01 -7.120693475008010864e-02 3.182243704795837402e-01 4.656086862087249756e-02 1.372677832841873169e-01 -1.673567146062850952e-01 -1.235628724098205566e-01
1.019256636500358582e-01 1.090657040476799011e-01 1.982315033674240112e-01 -3.261255919933319092e-01 -8.200459182262420654e-02 8.659635484218597412e-02 -1.549539417028427124e-01 3.808718919754028320e-02 -1.100374534726142883e-01 1.021216213703155518e-01 -1.052507981657981873e-01 -2.610465697944164276e-02 7.332309335470199585e-02 -7.212100923061370850e-02 -2.483770400285720825e-01 -1.995639652013778687e-01 1.304068416357040405e-01 1.177671104669570923e-01 -2.674056589603424072e-01 1.425850554369390011e-03 8.828496932983398438e-02 -1.645570546388626099e-01 2.192853689193725586e-01 -1.784137189388275146e-01 5.289604067802429199e-01 4.326618090271949768e-02 -1.310783773660659790e-01 2.107165604829788208e-01 -1.532759666442871094e-01 1.630524173378944397e-02 -1.915827691555023193e-01 1.584149301052093506e-01
1.360919624567031860e-01 -2.290473319590091705e-02 2.256422638893127441e-01 -7.428290694952011108e-02 -4.051910638809204102e-01 1.059558987617492676e-01 -1.861679255962371826e-01 1.635769456624984741e-01 -2.406975328922271729e-01 7.922260463237762451e-02 9.810568392276763916e-02 -1.419578492641448975e-01 2.200226634740829468e-01 -2.089841514825820923e-01 -3.340471535921096802e-02 -3.503336012363433838e-01 1.644287556409835815e-01 7.889755815267562866e-02 -1.677773892879486084e-01 -2.333489209413528442e-01 1.528920233249664307e-01 -3.852963075041770935e-02 -5.086494982242584229e-02 -4.175737872719764709e-02 1.178346946835517883e-01 1.154484227299690247e-01 6.145328283309936523e-02 1.528960466384887695e-01 -6.448926869779825211e-03 5.238595232367515564e-02 -2.409736216068267822e-01 3.427858352661132812e-01
-3.112594410777091980e-02 -8.539363741874694824e-02 -4.101794678717851639e-03 -1.083613857626914978e-01 -1.765372753143310547e-01 -8.844484575092792511e-03 8.521593362092971802e-02 3.895873427391052246e-01 2.700594067573547363e-02 -8.196117728948593140e-02 -8.607186377048492432e-02 3.645650297403335571e-02 2.562889456748962402e-01 -3.921236470341682434e-02 6.823786348104476929e-02 -1.803499311208724976e-01 -1.316732317209243774e-01 7.935173809528350830e-02 -1.782625019550323486e-01 -9.509541839361190796e-02 1.026181802153587341e-01 7.137700915336608887e-02 -1.967770606279373169e-02 -5.095307230949401855e-01 1.118159890174865723e-01 1.584357023239135742e-01 1.643339544534683228e-01 1.405532062053680420e-01 -2.617889046669006348e-01 7.609767466783523560e-02 -1.434803660959005356e-02 4.124596714973449707e-01
1.806513518095016479e-01 -2.335858643054962158e-01 3.722638264298439026e-02 -9.144196659326553345e-02 -1.419594585895538330e-01 2.269954085350036621e-01 -1.421575695276260376e-01 2.740342617034912109e-01 8.875493705272674561e-02 1.183974891901016235e-01 -7.040929049253463745e-02 9.645948186516761780e-03 5.941642820835113525e-02 -3.093721270561218262e-01 7.012967020273208618e-02 -1.358935981988906860e-01 -6.202629208564758301e-02 -4.180949553847312927e-02 -1.112775579094886780e-01 -2.923799455165863037e-01 8.356493897736072540e-03 -2.377879768610000610e-01 -1.229036971926689148e-01 -2.837821245193481445e-01 1.712681800127029419e-01 -2.282660454511642456e-01 1.871138066053390503e-01 1.348318606615066528e-01 -3.282595872879028320e-01 -3.371137008070945740e-02 1.795828044414520264e-01 2.345528900623321533e-01
1.273954659700393677e-01 -9.683264046907424927e-02 1.956449262797832489e-02 -3.534834831953048706e-02 1.221279352903366089e-01 2.893712222576141357e-01 -1.955054104328155518e-01 3.089607954025268555e-01 -8.065986912697553635e-04 -1.317308633588254452e-03 -3.968064114451408386e-02 1.082880422472953796e-01 2.728006839752197266e-01 2.413400113582611084e-01 1.510616242885589600e-01 7.522111386060714722e-02 -8.880431205034255981e-02 -2.052142024040222168e-01 -3.163481056690216064e-01 -1.177868992090225220e-01 3.704430907964706421e-02 -3.366876542568206787e-01 2.023772448301315308e-01 -1.154346987605094910e-01 -1.205112226307392120e-02 1.872059553861618042e-01 -1.872434397228062153e-03 1.734863072633743286e-01 -2.097197920083999634e-01 3.365829885005950928e-01 -1.021992117166519165e-01 -4.018103238195180893e-03
1.025420129299163818e-01 -8.241967856884002686e-02 3.693924099206924438e-02 -3.511534929275512695e-01 -8.692354708909988403e-02 1.877268999814987183e-01 2.407227084040641785e-02 2.075498998165130615e-01 2.352440804243087769e-01 1.871066093444824219e-01 4.687526449561119080e-02 -1.630343943834304810e-01 2.763047218322753906e-01 -1.202917844057083130e-01 -5.667777732014656067e-02 -2.138227373361587524e-01 -2.042202204465866089e-01 -1.350494474172592163e-01 -7.386827468872070312e-02 -1.371212601661682129e-01 1.356632411479949951e-01 -2.373895496129989624e-01 -3.880559653043746948e-02 -1.442534774541854858e-01 3.697279691696166992e-01 8.460110425949096680e-02 3.283595666289329529e-02 -5.622469354420900345e-03 -1.825159192085266113e-01 -1.584206372499465942e-01 1.035547554492950439e-01 3.425161242485046387e-01
-3.912673145532608032e-02 -2.838246524333953857e-03 -1.593497842550277710e-01 -2.879516184329986572e-01 -1.851318329572677612e-01 2.405726313591003418e-01 -3.016337752342224121e-01 -5.679779499769210815e-02 -1.418071538209915161e-01 1.614220142364501953e-01 1.988153904676437378e-02 -3.245428949594497681e-02 1.247785165905952454e-01 6.106709316372871399e-02 1.278989166021347046e-01 -1.165363341569900513e-01 -6.817143410444259644e-02 6.686633825302124023e-02 -3.681829273700714111e-01 -9.770172089338302612e-02 1.788978129625320435e-01 1.012074411846697330e-03 -2.895247936248779297e-02 -4.450142383575439453e-01 -6.650259252637624741e-03 -1.035570204257965088e-01 2.124772965908050537e-01 3.643985986709594727e-01 -4.962329939007759094e-02 1.212647631764411926e-01 -1.106678415089845657e-02 1.258827894926071167e-01
1.077741831541061401e-01 4.244258627295494080e-02 2.785412371158599854e-01 3.314355388283729553e-02 -9.985951334238052368e-02 1.559348255395889282e-01 -1.238060072064399719e-01 -7.789341360330581665e-02 -6.816322356462478638e-02 7.069750130176544189e-02 1.978964805603027344e-01 -3.191426694393157959e-01 3.047662973403930664e-01 -1.797869950532913208e-01 6.663123611360788345e-03 -1.766578257083892822e-01 1.102093607187271118e-02 3.234673738479614258e-01 -4.659952595829963684e-03 -2.231388725340366364e-02 6.944270431995391846e-02 -1.792392134666442871e-01 2.203368693590164185e-01 -6.465431302785873413e-02 2.191091328859329224e-01 1.310432422906160355e-02 2.192904204130172729e-01 3.455178737640380859e-01 -2.338647991418838501e-01 6.713969260454177856e-02 -1.173299774527549744e-01 2.480544298887252808e-01
3.574434518814086914e-01 -1.323440521955490112e-01 -2.462711483240127563e-01 -1.435487419366836548e-01 -1.113035976886749268e-01 2.753539979457855225e-01 -2.452995181083679199e-01 -7.840310782194137573e-02 8.808248676359653473e-03 1.717100292444229126e-01 -1.288104355335235596e-01 7.087618857622146606e-02 2.168670594692230225e-01 3.085630387067794800e-02 -1.171607598662376404e-01 5.337065830826759338e-02 -7.449135929346084595e-02 1.421717256307601929e-01 -8.576078712940216064e-02 -4.235459864139556885e-01 1.224224567413330078e-01 1.909790746867656708e-02 1.152124330401420593e-01 9.841195493936538696e-02 2.897522449493408203e-01 -5.014208145439624786e-04 4.198829829692840576e-02 3.735806345939636230e-01 -1.363905221223831177e-01 4.101547226309776306e-02 6.005489826202392578e-02 5.664096772670745850e-02
-1.935082525014877319e-01 -1.971000880002975464e-01 -8.961958438158035278e-02 -1.455798000097274780e-01 -1.982610672712326050e-01 8.541669696569442749e-03 -8.276534080505371094e-02 9.797469526529312134e-02 2.850531972944736481e-02 3.620096147060394287e-01 6.302624940872192383e-02 1.665538549423217773e-01 1.771751195192337036e-01 -2.920875251293182373e-01 -6.551870703697204590e-02 -1.857812702655792236e-01 -1.626914441585540771e-01 1.202173829078674316e-01 -1.135754436254501343e-01 -1.804223209619522095e-01 4.040193185210227966e-02 -1.897800415754318237e-01 4.227010160684585571e-02 -2.316517233848571777e-01 2.167234122753143311e-01 5.293720215559005737e-02 3.307694941759109497e-02 2.861772775650024414e-01 -3.042132854461669922e-01 -1.687110364437103271e-01 1.195988431572914124e-01 2.683572173118591309e-01
2.374767512083053589e-01 -1.488066762685775757e-01 -1.223007738590240479e-01 -5.441172793507575989e-02 -3.612571656703948975e-01 2.735664844512939453e-01 -1.924888491630554199e-01 3.978230804204940796e-02 -1.362084597349166870e-01 2.002875208854675293e-01 -1.396766155958175659e-01 8.252742886543273926e-02 3.282923996448516846e-01 -4.095270857214927673e-02 -4.536401852965354919e-02 2.344375662505626678e-02 -1.924601644277572632e-01 2.312532365322113037e-01 -1.485566496849060059e-01 -1.114362552762031555e-01 4.778968393802642822e-01 -5.112682934850454330e-03 2.276551909744739532e-02 5.721798911690711975e-02 1.106717512011528015e-01 1.180860623717308044e-01 2.072133421897888184e-01 1.409989893436431885e-01 -8.006915450096130371e-02 -3.112271428108215332e-02 -1.239876635372638702e-02 9.359861910343170166e-02
3.597049042582511902e-02 -4.892706498503684998e-02 1.790994033217430115e-02 -9.369931370019912720e-02 -8.745460957288742065e-02 -1.903082430362701416e-01 -2.130876928567886353e-01 2.265914231538772583e-01 -3.290953172836452723e-04 6.210534274578094482e-02 -3.017216362059116364e-02 3.156969323754310608e-02 1.302894651889801025e-01 -2.299594879150390625e-01 2.296799868345260620e-01 -1.834980696439743042e-01 1.250257939100265503e-01 2.321984171867370605e-01 -2.856003344058990479e-01 -4.174180328845977783e-03 -1.600066083483397961e-03 -1.034526228904724121e-01 1.774306297302246094e-01 -1.065331026911735535e-01 4.177564084529876709e-01 1.582466065883636475e-01 -3.937235102057456970e-02 3.925811350345611572e-01 -9.823734313249588013e-02 -4.265859350562095642e-02 -1.873140186071395874e-01 2.794514596462249756e-01
3.255236893892288208e-02 1.238136962056159973e-01 -1.921756714582443237e-01 -1.724956929683685303e-02 2.620689757168292999e-02 2.291447073221206665e-01 -3.636450767517089844e-01 5.136394873261451721e-02 -4.081079736351966858e-03 2.672657668590545654e-01 -1.881751418113708496e-01 -2.883264124393463135e-01 2.226045578718185425e-01 9.265145286917686462e-03 1.278567221015691757e-02 -1.168294772505760193e-01 -7.710836082696914673e-02 -3.603886812925338745e-03 -1.942955851554870605e-01 -3.303508758544921875e-01 -2.078573033213615417e-02 -1.113443523645401001e-01 1.219332888722419739e-01 -1.627433896064758301e-01 1.219635829329490662e-01 3.981901407241821289e-01 -2.277799099683761597e-01 7.786732167005538940e-02 4.299846291542053223e-02 9.972091764211654663e-02 -1.173800900578498840e-01 -2.022317796945571899e-01
1.058319583535194397e-01 -2.564291059970855713e-01 2.310040146112442017e-01 -1.255817115306854248e-01 -1.026288885623216629e-02 3.470236361026763916e-01 -2.394291609525680542e-01 2.691083550453186035e-01 -1.969936639070510864e-01 1.546534299850463867e-01 -5.438953265547752380e-02 -1.619556695222854614e-01 3.792327046394348145e-01 -2.327633090317249298e-02 -1.784624606370925903e-01 1.516065895557403564e-01 -1.886532008647918701e-01 -9.153862297534942627e-02 -1.330329626798629761e-01 -6.044673547148704529e-02 -3.976317867636680603e-02 1.813746243715286255e-01 7.391656935214996338e-02 -2.299044728279113770e-01 -2.957222796976566315e-02 1.065156087279319763e-01 6.776902079582214355e-02 -5.227001756429672241e-02 -2.543464303016662598e-01 1.852930188179016113e-01 -1.131057292222976685e-01 1.518132835626602173e-01
1.248096600174903870e-01 1.921833157539367676e-01 9.332014620304107666e-02 -1.579748988151550293e-01 -1.334932893514633179e-01 1.874156892299652100e-01 -5.804927274584770203e-02 1.219330504536628723e-01 -1.543458998203277588e-01 4.211872220039367676e-01 -5.353270843625068665e-02 -8.366943150758743286e-02 2.998971939086914062e-01 -1.477392017841339111e-01 -2.523816227912902832e-01 -2.806276381015777588e-01 -1.309134066104888916e-01 1.361452639102935791e-01 -1.824045479297637939e-01 6.104668602347373962e-02 2.053302377462387085e-01 2.982286363840103149e-02 1.926713436841964722e-01 -2.596377730369567871e-01 -7.889831066131591797e-02 1.602426543831825256e-02 2.628957927227020264e-01 7.282427698373794556e-02 -1.394353806972503662e-01 -1.050287559628486633e-01 2.137722373008728027e-01 -3.563205245882272720e-03
3.277413547039031982e-01 -2.774041295051574707e-01 1.236365884542465210e-01 -1.328491121530532837e-01 -5.502462387084960938e-02 -4.383404552936553955e-02 4.610210657119750977e-02 1.729312390089035034e-01 -1.378280073404312134e-01 7.641954720020294189e-02 -3.104813992977142334e-01 -4.741861298680305481e-02 2.348113507032394409e-01 -1.516868919134140015e-01 7.986723631620407104e-02 -2.135768979787826538e-01 -4.062360525131225586e-02 8.504763245582580566e-02 -2.468847930431365967e-01 1.205175891518592834e-01 -4.847817122936248779e-02 -9.726011753082275391e-02 -8.628924377262592316e-03 -3.241230249404907227e-01 1.806170940399169922e-01 2.642242610454559326e-01 2.822448909282684326e-01 1.926467865705490112e-01 -1.645595729351043701e-01 -8.565527945756912231e-02 1.836858689785003662e-01 5.853344127535820007e-02
1.336191594600677490e-01 -9.574051201343536377e-02 1.905531883239746094e-01 -9.226901829242706299e-02 -6.231204420328140259e-02 1.173416972160339355e-01 -1.881122142076492310e-01 -5.584963411092758179e-02 -1.785133481025695801e-01 1.404508203268051147e-01 2.526509463787078857e-01 1.294714063405990601e-01 6.704732775688171387e-02 -1.427806168794631958e-01 -1.360764447599649429e-02 -1.360678523778915405e-01 2.929626107215881348e-01 1.188167557120323181e-01 -1.977320313453674316e-01 -9.080337733030319214e-02 1.147795468568801880e-01 -2.052242904901504517e-01 1.113366559147834778e-01 -3.894653320312500000e-01 1.359317749738693237e-01 2.526055276393890381e-01 2.368612587451934814e-01 3.253961801528930664e-01 -1.582571417093276978e-01 -1.579549163579940796e-02 -1.029838155955076218e-02 2.447370886802673340e-01
1.309492737054824829e-01 1.459615975618362427e-01 3.705925494432449341e-02 1.745219342410564423e-02 -1.424587368965148926e-01 1.776675432920455933e-01 -3.808886706829071045e-01 1.123535335063934326e-01 -6.871355697512626648e-03 1.009620428085327148e-01 -1.506593227386474609e-01 -1.996715366840362549e-01 2.215074300765991211e-01 -1.592830866575241089e-01 6.683956831693649292e-02 -1.677543669939041138e-01 2.935335934162139893e-01 1.255527883768081665e-01 1.128540560603141785e-02 -1.009603738784790039e-01 5.758707877248525620e-03 3.983032703399658203e-02 1.539893168956041336e-02 -2.316362857818603516e-01 1.033549383282661438e-01 4.222947061061859131e-01 1.108324676752090454e-01 3.910750150680541992e-01 -2.657057531177997589e-02 -1.022922694683074951e-01 1.250970065593719482e-01 -1.471092551946640015e-01
2.674491144716739655e-02 1.871630549430847168e-01 -7.473713159561157227e-02 1.507670581340789795e-01 -1.233699619770050049e-01 1.207609325647354126e-01 2.984316460788249969e-02 1.705360710620880127e-01 -1.025281250476837158e-01 4.167831838130950928e-01 2.011793106794357300e-01 8.560081571340560913e-02 1.140507385134696960e-01 3.430113568902015686e-02 1.757249236106872559e-01 -2.895652055740356445e-01 4.519180580973625183e-02 -7.786706835031509399e-02 -3.761148154735565186e-01 -2.823617160320281982e-01 -4.151417687535285950e-02 5.694646760821342468e-02 -5.879713967442512512e-02 9.281056001782417297e-03 5.089697241783142090e-02 4.665052890777587891e-02 -3.930138796567916870e-02 -1.473212540149688721e-01 -4.167658090591430664e-01 9.920053929090499878e-02 1.375088542699813843e-01 2.167159914970397949e-01
-8.550491929054260254e-02 -7.463819533586502075e-02 1.220400258898735046e-01 -1.046808063983917236e-01 1.810886897146701813e-02 -4.580801469273865223e-04 -6.888919323682785034e-02 1.659629791975021362e-01 -8.078189194202423096e-02 1.166746318340301514e-01 -3.014430701732635498e-01 -7.502403855323791504e-02 4.329271242022514343e-02 2.522903084754943848e-01 1.838817149400711060e-01 -1.512170135974884033e-01 9.238636493682861328e-02 6.663791090250015259e-02 -2.391572743654251099e-01 -1.021589487791061401e-01 1.468198597431182861e-01 -2.943906784057617188e-01 2.793408930301666260e-01 -7.153904438018798828e-02 4.815699458122253418e-01 1.183187291026115417e-01 1.384652256965637207e-01 2.550665736198425293e-01 -7.533492147922515869e-02 -6.405047327280044556e-02 -1.925150007009506226e-01 2.021132111549377441e-01
2.699035704135894775e-01 -2.069913893938064575e-01 5.580970644950866699e-02 -1.800596266984939575e-01 -2.203720062971115112e-01 6.430203560739755630e-03 -6.484947353601455688e-02 2.564933598041534424e-01 -1.293440908193588257e-01 -3.512607887387275696e-02 -9.914125502109527588e-02 -9.226290881633758545e-02 1.192513033747673035e-01 8.844278752803802490e-02 1.488447040319442749e-01 -2.489268779754638672e-01 2.482813894748687744e-01 4.358865693211555481e-02 -3.231859803199768066e-01 -9.011539816856384277e-02 6.815375387668609619e-02 -2.417521625757217407e-01 2.341121584177017212e-01 -7.604660093784332275e-02 3.183883428573608398e-01 -3.240669891238212585e-02 9.295675903558731079e-02 1.409452110528945923e-01 -1.798495203256607056e-01 8.965919166803359985e-02 -1.056246086955070496e-01 3.247156143188476562e-01
2.465942353010177612e-01 -1.266514807939529419e-01 -1.397097706794738770e-01 -5.416622385382652283e-02 -1.541623771190643311e-01 8.333410322666168213e-02 1.320637613534927368e-01 -8.909151703119277954e-02 -2.913232445716857910e-01 2.877633571624755859e-01 1.626752316951751709e-02 -1.460591554641723633e-01 1.456800252199172974e-01 -3.627695143222808838e-02 -5.779241025447845459e-02 -1.602855324745178223e-01 8.969485014677047729e-02 -1.822670400142669678e-01 -2.754056751728057861e-01 -6.485354155302047729e-02 -1.631522476673126221e-01 -2.424368560314178467e-01 -8.564457297325134277e-02 -2.606288790702819824e-01 2.118443697690963745e-01 1.346880942583084106e-01 2.663461118936538696e-02 3.281826078891754150e-01 -1.157403290271759033e-01 1.213832106441259384e-02 2.194128036499023438e-01 2.977742850780487061e-01
2.002771496772766113e-01 1.141637098044157028e-02 2.444770634174346924e-01 -1.478592772036790848e-02 -1.369837224483489990e-01 3.118865489959716797e-01 -4.213201701641082764e-01 2.093846946954727173e-01 -5.247217416763305664e-02 -5.151929706335067749e-02 2.745381370186805725e-02 -2.183194011449813843e-01 2.639389336109161377e-01 -1.474642902612686157e-01 4.942003288306295872e-04 -6.875152140855789185e-02 -1.040650233626365662e-01 -7.336817681789398193e-02 -1.401795148849487305e-01 -3.954249247908592224e-02 1.610567867755889893e-01 1.309555470943450928e-01 -2.058817893266677856e-01 -1.300717741250991821e-01 2.310571372509002686e-01 -6.684880703687667847e-02 2.265332043170928955e-01 2.362897396087646484e-01 -2.266077548265457153e-01 -1.635336279869079590e-01 1.613510102033615112e-01 5.885418877005577087e-02
2.413363307714462280e-01 -1.240060925483703613e-01 8.576159179210662842e-02 -5.033651739358901978e-02 -3.082935810089111328e-01 7.981207966804504395e-02 -1.198407411575317383e-01 2.796225249767303467e-01 -1.510740518569946289e-01 8.109150081872940063e-02 -1.853520125150680542e-01 6.935255974531173706e-02 1.415892690420150757e-01 6.285676360130310059e-02 1.131521463394165039e-01 -3.790997341275215149e-02 6.627732515335083008e-02 1.820203214883804321e-01 -2.109824568033218384e-01 6.820874661207199097e-02 2.083028405904769897e-01 -2.061328142881393433e-01 2.011764943599700928e-01 -1.957303583621978760e-01 3.916744291782379150e-01 -5.599293485283851624e-02 -5.753708258271217346e-02 1.270640343427658081e-01 -2.190434336662292480e-01 -9.694281220436096191e-02 -2.944011688232421875e-01 2.105196118354797363e-01
-6.453689187765121460e-02 -1.609697043895721436e-01 -7.501998543739318848e-02 -9.950338304042816162e-02 -2.615150213241577148e-01 1.399542298167943954e-02 -1.678104698657989502e-01 2.200914025306701660e-01 -4.937279224395751953e-02 1.807340532541275024e-01 -3.543233573436737061e-01 7.739769667387008667e-02 2.399756014347076416e-02 -7.365723699331283569e-02 -9.323929436504840851e-03 -5.891539528965950012e-02 1.936808675527572632e-01 3.559973835945129395e-02 -8.706048876047134399e-02 -4.927073791623115540e-02 -2.520567039027810097e-03 -9.701256453990936279e-02 1.823363006114959717e-01 -2.255088239908218384e-01 4.609996378421783447e-01 1.325044874101877213e-02 1.718865931034088135e-01 3.018334507942199707e-01 1.151938363909721375e-01 6.200102157890796661e-03 -2.459270954132080078e-01 2.890899479389190674e-01
-1.291632652282714844e-01 6.424921005964279175e-02 1.908704191446304321e-01 -1.667866259813308716e-01 -2.684621214866638184e-01 8.861281722784042358e-02 -2.348967343568801880e-01 -1.234718188643455505e-01 -3.902023136615753174e-01 -1.136022247374057770e-02 -6.044379994273185730e-02 -2.348980754613876343e-01 3.269816637039184570e-01 -6.337645649909973145e-02 1.360518187284469604e-01 -1.406022012233734131e-01 2.111173234879970551e-02 2.163416743278503418e-01 -9.604458510875701904e-02 -1.676379591226577759e-01 8.884992450475692749e-02 -2.420640923082828522e-02 -1.911568269133567810e-02 -1.425598859786987305e-01 2.017325013875961304e-01 1.308352649211883545e-01 -1.654713600873947144e-01 2.645782530307769775e-01 -1.424665749073028564e-01 9.500568360090255737e-02 1.314856857061386108e-01 2.976752519607543945e-01
-6.121253967285156250e-02 -2.464374154806137085e-01 8.571857213973999023e-02 9.610646218061447144e-02 -2.160328999161720276e-02 3.421528339385986328e-01 -2.461453378200531006e-01 1.732410341501235962e-01 6.343118101358413696e-02 2.778085470199584961e-01 1.534636020660400391e-01 1.210511997342109680e-01 3.222423195838928223e-01 -7.076363265514373779e-02 8.903829008340835571e-02 1.833574324846267700e-01 -1.760457903146743774e-01 -1.334692537784576416e-01 -1.077063083648681641e-01 -2.542421407997608185e-02 1.318240016698837280e-01 -8.077324181795120239e-02 8.110657334327697754e-02 -7.719759643077850342e-02 1.238203272223472595e-01 5.529344826936721802e-02 -2.520725131034851074e-02 3.570348024368286133e-01 -1.477175056934356689e-01 2.432436794042587280e-01 3.255894184112548828e-01 1.000698432326316833e-01
-4.577356204390525818e-02 -1.035975590348243713e-01 -4.094416275620460510e-02 -1.513481605798006058e-02 -2.276772409677505493e-01 4.446411728858947754e-01 -3.522275090217590332e-01 7.031004130840301514e-02 -1.504410058259963989e-01 -1.096086353063583374e-01 6.688045710325241089e-02 -1.107157692313194275e-01 1.823371052742004395e-01 -2.329523414373397827e-01 1.200001686811447144e-02 -1.097926348447799683e-01 1.249151006340980530e-01 2.701774835586547852e-01 -1.484685689210891724e-01 6.151640787720680237e-02 1.999532282352447510e-01 -5.793479084968566895e-02 -6.651864945888519287e-02 -6.334960460662841797e-02 3.178758025169372559e-01 1.017288863658905029e-01 2.887300681322813034e-03 2.180171757936477661e-01 5.386662483215332031e-02 1.776240915060043335e-01 5.248019099235534668e-02 3.054255843162536621e-01
7.703506946563720703e-02 -2.493630200624465942e-01 1.499220877885818481e-01 1.473272442817687988e-01 -8.889032155275344849e-02 2.307518385350704193e-02 1.018517557531595230e-02 3.460046648979187012e-02 1.207848265767097473e-01 8.652224391698837280e-02 2.177665084600448608e-01 3.815009072422981262e-02 2.586655020713806152e-01 -7.029143720865249634e-02 -1.346804499626159668e-01 -3.344541788101196289e-01 -2.329108119010925293e-01 -2.492932230234146118e-01 4.187671095132827759e-02 9.077744185924530029e-02 -2.124964445829391479e-01 -9.862858057022094727e-02 2.703059315681457520e-01 -2.786077857017517090e-01 2.252795845270156860e-01 1.442515701055526733e-01 9.714154899120330811e-02 1.217897757887840271e-01 -3.890312314033508301e-01 1.217947006225585938e-01 3.123264946043491364e-02 -1.011178717017173767e-01
5.593556910753250122e-02 -6.365513801574707031e-02 1.207948550581932068e-01 -3.617958724498748779e-02 -1.554391235113143921e-01 -7.272369693964719772e-03 -1.152195408940315247e-01 2.775494158267974854e-01 -2.741825580596923828e-01 2.146643996238708496e-01 -6.358283013105392456e-02 8.380149491131305695e-03 5.165913328528404236e-02 1.710104942321777344e-02 1.036214753985404968e-01 -2.266609370708465576e-01 1.787990778684616089e-01 7.187776267528533936e-02 -4.422219470143318176e-02 -3.055459558963775635e-01 -3.837374597787857056e-02 -2.502908706665039062e-01 2.298345118761062622e-01 -8.185926079750061035e-02 3.160877227783203125e-01 2.764171734452247620e-02 3.912654891610145569e-02 4.072358906269073486e-01 -2.112896144390106201e-01 -1.037921756505966187e-01 -2.377457767724990845e-01 1.894012987613677979e-01
2.265352308750152588e-01 -5.820605903863906860e-02 -5.268623307347297668e-02 1.954978853464126587e-01 -3.910040110349655151e-02 1.343474388122558594e-01 -2.042511552572250366e-01 1.602971851825714111e-01 -2.357338368892669678e-01 1.192708611488342285e-01 -2.574212849140167236e-01 1.161030456423759460e-01 1.448656916618347168e-01 -1.099799051880836487e-01 4.150610417127609253e-02 -4.047855734825134277e-01 1.298011094331741333e-01 9.032188355922698975e-02 -3.306837975978851318e-01 5.134405568242073059e-03 3.236556425690650940e-02 -6.961084902286529541e-02 -3.274984061717987061e-01 -6.056820973753929138e-02 2.153748422861099243e-01 -7.944908924400806427e-03 1.172471046447753906e-01 3.061040341854095459e-01 -1.988462870940566063e-03 -6.977197527885437012e-02 -2.373871058225631714e-01 5.279443785548210144e-02
9.548166766762733459e-03 -1.309213936328887939e-01 1.492179930210113525e-01 -4.753493145108222961e-02 -4.391369223594665527e-01 7.210734486579895020e-02 -3.313255682587623596e-02 -6.141245737671852112e-02 1.111049875617027283e-01 2.898958027362823486e-01 -1.550326198339462280e-01 2.824267558753490448e-02 3.203635811805725098e-01 -1.177575811743736267e-02 1.652459241449832916e-02 -1.247100830078125000e-01 1.053293421864509583e-01 1.274900697171688080e-02 1.872585266828536987e-01 2.155395746231079102e-01 1.211120113730430603e-01 2.372002005577087402e-01 8.677574247121810913e-02 -1.181010976433753967e-01 4.238044321537017822e-01 -3.537905588746070862e-02 1.773633807897567749e-01 2.581491172313690186e-01 -1.679483354091644287e-01 3.082871250808238983e-02 1.442525088787078857e-01 3.745830431580543518e-02
-1.812385767698287964e-01 -1.303717941045761108e-01 -7.425675541162490845e-02 -1.684322059154510498e-01 -2.438488751649856567e-01 9.763981401920318604e-02 -1.854029484093189240e-02 3.394794762134552002e-01 -1.150948107242584229e-01 7.851426303386688232e-02 -2.511314153671264648e-01 -1.555032730102539062e-01 6.341677159070968628e-02 7.603879272937774658e-02 3.117472827434539795e-01 -5.919800326228141785e-02 -1.822813153266906738e-01 -7.025376707315444946e-02 -3.272990882396697998e-01 2.139091044664382935e-01 -1.257696151733398438e-01 2.297422662377357483e-02 -1.955927163362503052e-01 5.323417484760284424e-02 3.182930052280426025e-01 3.088279366493225098e-01 1.718413643538951874e-02 2.050651907920837402e-01 -1.189452186226844788e-01 -4.455084353685379028e-02 4.941081255674362183e-02 9.190277755260467529e-02
1.672835201025009155e-01 1.493231654167175293e-01 5.490358546376228333e-02 -1.700246334075927734e-01 -2.022690512239933014e-02 9.295585006475448608e-02 -2.004286199808120728e-01 1.281163245439529419e-01 -1.772136986255645752e-01 3.463425487279891968e-02 7.147074490785598755e-02 -2.346654422581195831e-02 1.709906905889511108e-01 -2.137532830238342285e-01 1.567468941211700439e-01 -1.653454750776290894e-01 1.052569374442100525e-01 -2.675283513963222504e-02 -4.304295182228088379e-01 2.179284347221255302e-03 7.843527942895889282e-02 -1.343607306480407715e-01 8.708838373422622681e-02 -1.496123522520065308e-01 2.199326008558273315e-01 1.507779210805892944e-01 1.298366039991378784e-01 3.124220073223114014e-01 -1.131064891815185547e-01 -1.996286772191524506e-02 -4.372231662273406982e-01 2.142273932695388794e-01
1.135211735963821411e-01 9.897771477699279785e-02 -8.384813368320465088e-02 1.467739939689636230e-01 -9.835695475339889526e-02 5.519219487905502319e-02 -1.626864522695541382e-01 1.365631371736526489e-01 -9.346128255128860474e-02 1.343957334756851196e-01 1.048351600766181946e-01 -8.593452721834182739e-02 4.530363678932189941e-01 -6.887261988595128059e-04 -1.576088219881057739e-01 -1.774201393127441406e-01 9.772658348083496094e-02 -2.269439846277236938e-01 1.052452474832534790e-01 5.465559195727109909e-03 9.004651010036468506e-02 1.585181504487991333e-01 2.893202751874923706e-02 -3.409419059753417969e-01 2.867202162742614746e-01 1.220856159925460815e-01 -2.845811247825622559e-01 -1.546573489904403687e-01 -2.251581400632858276e-01 5.473604425787925720e-02 -5.290115997195243835e-02 3.212299346923828125e-01
1.749907284975051880e-01 6.659147888422012329e-02 -8.248417079448699951e-02 5.849972367286682129e-02 6.985986232757568359e-02 8.116849698126316071e-03 -2.865318059921264648e-01 3.437975645065307617e-01 -9.054023027420043945e-02 2.303881347179412842e-01 -6.482807546854019165e-02 -2.472041547298431396e-01 2.456181496381759644e-01 -8.931681513786315918e-02 9.781119972467422485e-02 -2.871320545673370361e-01 6.337410956621170044e-02 2.227485775947570801e-01 -2.399324029684066772e-01 -1.870518550276756287e-02 6.761881522834300995e-03 -9.260407090187072754e-02 -1.445269733667373657e-01 -1.194368377327919006e-01 3.689354360103607178e-01 7.692005485296249390e-02 2.084479480981826782e-01 2.670262157917022705e-01 9.372719377279281616e-02 -7.883082726038992405e-04 -1.744145005941390991e-01 1.060817688703536987e-01
-1.412897706031799316e-01 1.788571290671825409e-02 -2.213227450847625732e-01 -6.403619796037673950e-02 -2.484393715858459473e-01 1.493090838193893433e-01 -3.670244216918945312e-01 2.004308402538299561e-01 -2.148998677730560303e-01 1.997840553522109985e-01 -1.970427781343460083e-01 7.599392905831336975e-03 3.729571700096130371e-01 1.854349970817565918e-01 -1.448095217347145081e-02 1.492346674203872681e-01 -1.729475408792495728e-01 -1.308954209089279175e-01 5.949532240629196167e-02 4.548318684101104736e-03 -2.432865500450134277e-01 -1.818161606788635254e-01 -1.576791554689407349e-01 -1.226274222135543823e-01 7.265008240938186646e-02 2.341226674616336823e-02 2.924751639366149902e-01 1.554390788078308105e-02 -2.201300710439682007e-01 1.175486072897911072e-01 -4.485655575990676880e-02 -9.026634693145751953e-02
7.501377258449792862e-04 2.686514146625995636e-02 1.443004012107849121e-01 2.186181843280792236e-01 6.288708001375198364e-02 1.828517615795135498e-01 -4.322367310523986816e-01 2.854326665401458740e-01 -1.635935753583908081e-01 -1.202254090458154678e-03 -2.437429130077362061e-02 2.120297402143478394e-02 1.299822330474853516e-01 7.082471251487731934e-02 2.305694222450256348e-01 -2.851850986480712891e-01 -5.465155467391014099e-03 -9.531421586871147156e-03 1.020030081272125244e-01 -3.936542868614196777e-01 2.400084165856242180e-03 1.364146769046783447e-01 1.077879965305328369e-01 -1.707443892955780029e-01 1.912069618701934814e-01 2.631455659866333008e-02 -1.434605866670608521e-01 -1.593070328235626221e-01 -2.814864814281463623e-01 1.559797208756208420e-02 1.566108912229537964e-01 1.693105250597000122e-01
3.765153884887695312e-01 -1.436619013547897339e-01 5.308119580149650574e-02 -1.197226271033287048e-01 -1.280004531145095825e-01 1.494247913360595703e-01 -1.611760407686233521e-01 2.528583444654941559e-02 -9.159107506275177002e-02 3.598665595054626465e-01 -1.669495105743408203e-01 2.607534872367978096e-03 9.799570590257644653e-02 7.541082799434661865e-03 2.075170129537582397e-01 1.796784624457359314e-02 -8.231383748352527618e-03 1.363845318555831909e-01 -1.776177436113357544e-01 2.201710641384124756e-02 -8.546551316976547241e-02 1.619894206523895264e-01 -7.444168627262115479e-02 -1.285829395055770874e-01 2.046373039484024048e-01 -5.778134986758232117e-02 -1.279813945293426514e-01 3.999429941177368164e-01 -2.566215991973876953e-01 -9.870455414056777954e-02 -3.578779101371765137e-01 6.895907968282699585e-02
-5.369257181882858276e-02 -6.508529186248779297e-02 1.430388540029525757e-01 2.665464393794536591e-02 -2.045565098524093628e-01 4.759873449802398682e-02 -3.875186145305633545e-01 -1.872869431972503662e-01 7.316046953201293945e-02 4.674522280693054199e-01 9.439361840486526489e-02 1.630642116069793701e-01 1.844419687986373901e-01 1.526699364185333252e-01 2.492343932390213013e-01 -1.767030954360961914e-01 -9.416417777538299561e-02 -1.095019280910491943e-01 -4.123805835843086243e-02 -4.206859692931175232e-02 1.384935081005096436e-01 -7.796817272901535034e-02 -2.567000687122344971e-01 -1.068858355283737183e-01 1.466906219720840454e-01 1.434880644083023071e-01 -2.359189093112945557e-02 2.256952822208404541e-01 -2.381975352764129639e-01 -6.446666666306555271e-04 7.869500666856765747e-02 2.210909575223922729e-01
-8.699874579906463623e-02 2.240134030580520630e-01 9.287700057029724121e-02 7.551991194486618042e-02 -3.821412101387977600e-02 3.407845199108123779e-01 -2.640669643878936768e-01 2.504200041294097900e-01 4.415354505181312561e-02 1.975228041410446167e-01 -1.432299017906188965e-01 -1.427360922098159790e-01 2.495988458395004272e-01 1.351914368569850922e-03 4.592233896255493164e-02 2.225262299180030823e-02 1.427695900201797485e-01 -3.972179442644119263e-02 -7.107964158058166504e-02 -3.184803724288940430e-01 -1.385775059461593628e-01 -6.538661196827888489e-03 8.901670575141906738e-02 -1.447967737913131714e-01 -2.284187674522399902e-01 1.155403703451156616e-01 2.252872437238693237e-01 2.010861784219741821e-01 -3.646156191825866699e-01 2.322135716676712036e-01 -8.514332026243209839e-02 6.094207987189292908e-02
-1.661217212677001953e-02 -2.253453582525253296e-01 1.223404482007026672e-01 9.032614529132843018e-02 7.317718863487243652e-02 1.970481276512145996e-01 -4.277554154396057129e-01 -2.224825136363506317e-02 -2.267069881781935692e-03 1.988741904497146606e-01 -6.736581027507781982e-02 -1.170642450451850891e-01 3.424066007137298584e-01 1.468780636787414551e-01 -1.300836354494094849e-01 8.930183202028274536e-02 3.419019654393196106e-02 -2.858505547046661377e-01 -2.133075594902038574e-01 4.046586155891418457e-02 -3.144507408142089844e-01 -1.596873551607131958e-01 1.810611635446548462e-01 -1.032531186938285828e-01 -1.265339106321334839e-01 1.541979461908340454e-01 2.331934124231338501e-01 1.735280454158782959e-01 5.619380157440900803e-03 1.846855692565441132e-02 1.794789358973503113e-02 2.320342957973480225e-01
1.008927449584007263e-01 3.889528661966323853e-02 -3.912564367055892944e-02 9.115453064441680908e-02 -2.946711778640747070e-01 2.287764847278594971e-01 -1.567507721483707428e-02 1.104139238595962524e-01 -1.670289188623428345e-01 -8.264099806547164917e-02 1.365907303988933563e-02 -1.228024810552597046e-02 6.697639822959899902e-02 1.188489347696304321e-01 1.982869654893875122e-01 -2.019526213407516479e-01 -1.456808149814605713e-01 1.435651779174804688e-01 -1.731911748647689819e-01 8.511351794004440308e-02 1.528708785772323608e-01 -1.942612677812576294e-01 -1.053109094500541687e-01 -4.669918715953826904e-01 2.576142735779285431e-02 2.143187224864959717e-01 1.253429101780056953e-03 3.604904115200042725e-01 -2.261936515569686890e-01 -3.471297025680541992e-02 1.361443251371383667e-01 2.761790156364440918e-01
1.139517724514007568e-01 -1.259439159184694290e-02 7.300650328397750854e-02 -2.005566209554672241e-01 -2.836856245994567871e-01 7.954011112451553345e-02 1.015501469373703003e-01 2.472554147243499756e-01 -2.296576648950576782e-01 2.292764633893966675e-01 -1.089252158999443054e-01 -1.003771126270294189e-01 1.859830617904663086e-01 -2.129035145044326782e-01 4.334212467074394226e-02 -2.172182649374008179e-01 6.415173411369323730e-02 2.213828712701797485e-01 -1.573184877634048462e-01 -2.756190369836986065e-04 -8.517996966838836670e-02 9.469823539257049561e-02 3.791145086288452148e-01 -8.264634758234024048e-02 4.488769471645355225e-01 -2.345961332321166992e-02 2.098174095153808594e-01 6.409399956464767456e-02 -1.230140477418899536e-01 -9.541805833578109741e-02 -7.999096065759658813e-02 -3.683211654424667358e-02
-4.532011598348617554e-02 1.078566536307334900e-01 -6.222166493535041809e-02 2.980235777795314789e-02 -2.366326749324798584e-01 1.452042311429977417e-01 -1.050373837351799011e-01 1.498049348592758179e-01 -1.700725406408309937e-02 4.723298363387584686e-03 -4.348938167095184326e-02 -4.611213132739067078e-02 2.780661880970001221e-01 -1.722083240747451782e-01 1.679441481828689575e-01 -3.621447980403900146e-01 -7.278789579868316650e-02 4.470911622047424316e-01 -9.944168478250503540e-02 -9.578390419483184814e-02 1.008094921708106995e-01 1.153067573904991150e-01 -9.886495023965835571e-02 -1.330351084470748901e-01 2.029019892215728760e-01 4.466285109519958496e-01 1.352956146001815796e-01 1.489322334527969360e-01 -1.453447937965393066e-01 -1.232051327824592590e-01 -7.331671565771102905e-02 -4.842720925807952881e-02
-1.196755170822143555e-01 2.078287117183208466e-02 6.951100379228591919e-02 -1.335123926401138306e-01 -1.597925573587417603e-01 1.366365402936935425e-01 -5.645536780357360840e-01 5.131809040904045105e-02 -5.173302069306373596e-02 1.824721843004226685e-01 1.030621454119682312e-01 -8.910566568374633789e-02 6.673786044120788574e-02 4.306393489241600037e-02 -2.350018769502639771e-01 3.195731202140450478e-03 -1.988383382558822632e-01 1.853549927473068237e-01 -1.475824713706970215e-01 1.317136138677597046e-01 1.369230151176452637e-01 -3.080762624740600586e-01 5.284881219267845154e-02 -1.699895858764648438e-01 2.770586907863616943e-01 -6.273507326841354370e-02 -5.390283092856407166e-02 2.295713126659393311e-01 -2.334296405315399170e-01 1.273800134658813477e-01 -1.026896089315414429e-01 -7.082198560237884521e-02
1.798765957355499268e-01 2.868184447288513184e-01 -6.318258494138717651e-02 4.940013587474822998e-02 -2.229937463998794556e-01 3.462717235088348389e-01 -1.498588472604751587e-01 2.707303874194622040e-02 -1.574794054031372070e-01 7.755030691623687744e-02 1.631164550781250000e-01 1.181798651814460754e-01 2.561432421207427979e-01 -3.609039261937141418e-02 2.469283342361450195e-02 -1.534812897443771362e-01 -1.909238249063491821e-01 2.984233796596527100e-01 -1.758554577827453613e-01 1.660487800836563110e-01 3.120700083673000336e-02 -3.150625526905059814e-02 -1.727338582277297974e-01 -3.978655934333801270e-01 2.841724455356597900e-01 1.019564084708690643e-02 9.933779388666152954e-02 1.620785295963287354e-01 -7.473894953727722168e-02 1.091554164886474609e-01 -8.012955635786056519e-02 -9.293849021196365356e-02
1.803568750619888306e-01 -2.385093122720718384e-01 7.372473180294036865e-02 2.687036097049713135e-01 3.834614530205726624e-02 1.890392750501632690e-01 -2.865897417068481445e-01 -4.775585234165191650e-02 3.396390378475189209e-02 4.287494421005249023e-01 9.374526888132095337e-02 -3.321127220988273621e-02 4.367404058575630188e-02 6.035440415143966675e-02 -1.918193139135837555e-02 5.829471722245216370e-02 -1.953662484884262085e-01 1.732040941715240479e-01 -6.180249899625778198e-02 -2.510320842266082764e-01 6.768310070037841797e-02 8.679758012294769287e-02 9.196262061595916748e-02 -1.979747116565704346e-01 3.382655680179595947e-01 5.874338373541831970e-02 -2.698311209678649902e-02 3.921021148562431335e-02 -3.477416336536407471e-01 9.193363040685653687e-02 1.739048659801483154e-01 1.805851012468338013e-01
-1.591513119637966156e-02 4.411574080586433411e-02 1.163361296057701111e-01 -2.049486339092254639e-02 1.206629797816276550e-01 4.463979899883270264e-01 1.996045112609863281e-01 1.532909721136093140e-01 -2.870820164680480957e-01 -6.257443130016326904e-02 -4.097565636038780212e-02 3.050104081630706787e-01 1.187037974596023560e-01 -7.654967159032821655e-02 1.383089721202850342e-01 -6.232513487339019775e-02 -9.105776250362396240e-02 -1.547329872846603394e-01 -1.460990905761718750e-01 -2.040974497795104980e-01 -1.832824945449829102e-01 -1.397823095321655273e-01 2.491257190704345703e-01 -2.497828006744384766e-01 2.190905660390853882e-01 1.904920339584350586e-01 1.515518128871917725e-01 1.330175399780273438e-01 -7.227698713541030884e-02 2.506723403930664062e-01 1.025280207395553589e-01 -7.953634113073348999e-02
8.970377966761589050e-03 -2.432511895895004272e-01 2.203021645545959473e-01 9.544367343187332153e-02 -3.489035964012145996e-01 2.469613403081893921e-01 -2.158944308757781982e-01 4.594945907592773438e-02 -2.895101904869079590e-03 4.386707842350006104e-01 9.236571192741394043e-02 -2.677540108561515808e-02 3.160908818244934082e-01 -7.294654101133346558e-02 4.202093929052352905e-02 -1.586778759956359863e-01 -1.805707663297653198e-01 -2.827851176261901855e-01 -1.277661919593811035e-01 -1.968110054731369019e-01 1.392192691564559937e-01 4.202911630272865295e-02 -4.835676029324531555e-02 1.473193243145942688e-02 8.159877359867095947e-02 -7.172551006078720093e-02 -1.273872405290603638e-01 1.776027083396911621e-01 -1.431640386581420898e-01 6.005982682108879089e-02 1.705396771430969238e-01 1.170335337519645691e-01
1.330977678298950195e-01 1.422728598117828369e-01 -1.928783804178237915e-01 6.973248720169067383e-02 4.831668362021446228e-02 -2.679251134395599365e-02 -3.174432516098022461e-01 -5.761539936065673828e-02 9.427295625209808350e-02 1.924431324005126953e-01 -2.150119096040725708e-01 -1.525881588459014893e-01 2.385362833738327026e-01 -3.271812796592712402e-01 7.006999850273132324e-02 -2.816192433238029480e-02 1.340295374393463135e-01 9.941339492797851562e-02 7.048933207988739014e-02 -1.723219305276870728e-01 -6.637302041053771973e-02 4.090807866305112839e-03 4.179598018527030945e-02 -4.638109207153320312e-01 2.348634898662567139e-01 2.331585288047790527e-01 -6.035021040588617325e-03 2.811022102832794189e-01 -1.602514088153839111e-01 1.701902300119400024e-01 -1.499836798757314682e-03 -2.693131566047668457e-02
1.727037131786346436e-01 -1.367992013692855835e-01 1.038835197687149048e-01 -7.902000844478607178e-02 9.409264475107192993e-02 2.549968063831329346e-01 7.805050164461135864e-02 3.141718506813049316e-01 -1.980538666248321533e-01 3.180784285068511963e-01 -1.666357964277267456e-01 2.819547951221466064e-01 1.177506148815155029e-01 -4.896505549550056458e-02 -7.736448198556900024e-03 -2.464976310729980469e-01 2.587961591780185699e-02 1.281630247831344604e-01 -2.271925210952758789e-01 -9.763322770595550537e-02 6.198382750153541565e-02 -1.313259899616241455e-01 -1.320387125015258789e-01 -1.333890855312347412e-01 2.921070717275142670e-02 2.672158181667327881e-02 -2.651012241840362549e-01 2.822291254997253418e-01 -1.514705270528793335e-01 2.187291160225868225e-02 -1.286001503467559814e-01 3.240114152431488037e-01
3.796001374721527100e-01 -1.823099851608276367e-01 -1.194405406713485718e-01 -2.391023635864257812e-01 4.746383056044578552e-02 5.154459178447723389e-02 -2.613533735275268555e-01 7.406555861234664917e-02 -4.966177791357040405e-02 1.600092202425003052e-01 -2.365721762180328369e-01 1.035154461860656738e-01 4.211636185646057129e-01 -1.104707717895507812e-01 2.178312093019485474e-01 -4.591192603111267090e-01 8.007811009883880615e-02 1.563279144465923309e-02 -1.150610521435737610e-01 -7.622990012168884277e-02 -6.993307732045650482e-03 -1.764283627271652222e-01 9.886114299297332764e-02 -1.371191293001174927e-01 1.691567897796630859e-02 1.522349845618009567e-02 1.035896316170692444e-01 -2.962044253945350647e-02 5.332724750041961670e-02 1.487731039524078369e-01 -8.228436857461929321e-02 2.496875822544097900e-02
-1.467518806457519531e-01 -5.813201516866683960e-02 2.131870687007904053e-01 -3.824548795819282532e-02 -3.994688987731933594e-01 1.359834820032119751e-01 -6.832813471555709839e-02 -1.216280385851860046e-01 -5.886141955852508545e-02 3.063803315162658691e-01 -6.342212110757827759e-02 -5.848636385053396225e-03 3.185026049613952637e-01 1.145386174321174622e-01 2.765264809131622314e-01 -2.673452496528625488e-01 -1.647719293832778931e-01 -1.557543426752090454e-01 -1.400464028120040894e-01 1.186753064393997192e-01 7.168011367321014404e-02 1.151817962527275085e-01 1.033824831247329712e-01 -5.856073927134275436e-03 2.670412361621856689e-01 -3.122652135789394379e-02 -1.657742634415626526e-02 3.651223480701446533e-01 -1.125198975205421448e-01 -3.152837976813316345e-02 1.808355152606964111e-01 -1.690478995442390442e-02
2.432176098227500916e-02 -1.902806907892227173e-01 -1.670035272836685181e-01 -1.936072111129760742e-01 -2.975940406322479248e-01 -3.278706967830657959e-02 -3.075763285160064697e-01 1.986179202795028687e-01 -4.860475659370422363e-03 3.038686811923980713e-01 -1.144714877009391785e-01 1.839650869369506836e-01 2.669234760105609894e-02 8.827532827854156494e-02 2.670446410775184631e-02 -1.228342019021511078e-02 1.567599549889564514e-02 7.470533251762390137e-02 7.480793632566928864e-03 1.218249797821044922e-01 -1.311943084001541138e-01 -4.264752194285392761e-02 -1.365577727556228638e-01 -6.521377712488174438e-02 7.825271785259246826e-02 4.005046486854553223e-01 9.706612676382064819e-03 2.187061011791229248e-01 -1.797683089971542358e-01 1.501508057117462158e-01 2.645446658134460449e-01 3.514361083507537842e-01
-6.859436631202697754e-02 -2.999156713485717773e-01 1.752116531133651733e-01 1.195950880646705627e-01 -1.413678377866744995e-01 3.751865401864051819e-02 -2.250934094190597534e-01 2.404763735830783844e-02 -1.108520105481147766e-01 5.212125778198242188e-01 1.991565674543380737e-01 1.730400696396827698e-02 1.660891920328140259e-01 -1.706418842077255249e-01 -6.697528064250946045e-02 1.670393534004688263e-02 -5.418257787823677063e-02 -1.880251914262771606e-01 2.442215941846370697e-02 -1.423985660076141357e-01 -1.690415665507316589e-02 2.509358525276184082e-02 8.023381233215332031e-02 -1.130613684654235840e-01 9.191524982452392578e-02 9.531024843454360962e-02 3.723618015646934509e-02 4.075687229633331299e-01 -2.390023171901702881e-01 2.023681104183197021e-01 1.805537194013595581e-01 8.554782718420028687e-02
1.135000288486480713e-01 -3.268477916717529297e-01 1.848002709448337555e-02 -1.416593492031097412e-01 -1.077121272683143616e-01 -2.488057129085063934e-03 -6.495789438486099243e-02 1.207392886281013489e-01 -1.981732696294784546e-01 2.615503072738647461e-01 -1.903773993253707886e-01 -1.480753254145383835e-02 1.687956415116786957e-02 -9.213176555931568146e-03 1.907960921525955200e-01 -3.571482300758361816e-01 1.524891797453165054e-02 1.395111382007598877e-01 -1.780305057764053345e-01 -9.473325312137603760e-02 -1.329041719436645508e-01 -1.966085433959960938e-01 -3.516599908471107483e-02 -3.054644763469696045e-01 3.050088286399841309e-01 -1.628291904926300049e-01 -6.945541827008128166e-04 2.187627702951431274e-01 -2.846106290817260742e-01 1.175944320857524872e-02 -2.289505004882812500e-01 9.387224912643432617e-02
1.580694317817687988e-01 -4.022790864109992981e-02 -1.831996440887451172e-01 -1.729573458433151245e-01 -1.349717527627944946e-01 1.894215345382690430e-01 -1.614239439368247986e-02 2.209429889917373657e-01 -2.344517260789871216e-01 4.700390249490737915e-02 -2.604356408119201660e-01 8.492721244692802429e-03 -9.881835430860519409e-02 -9.541405737400054932e-02 -5.175101757049560547e-02 -2.002237439155578613e-01 -7.440530508756637573e-02 1.024032942950725555e-02 -1.354296356439590454e-01 4.417514055967330933e-02 1.941312104463577271e-02 -1.160302236676216125e-01 3.076061047613620758e-02 -4.000785946846008301e-01 2.163814604282379150e-01 7.389602810144424438e-02 1.695771962404251099e-01 4.184780716896057129e-01 -1.359137743711471558e-01 2.314727902412414551e-01 -1.660649776458740234e-01 2.519094347953796387e-01
-2.913597598671913147e-02 -3.776873054448515177e-04 1.294156163930892944e-01 5.925501137971878052e-02 -2.608848214149475098e-01 1.437162607908248901e-01 -2.134291976690292358e-01 -3.976095020771026611e-01 1.596896797418594360e-01 2.740498781204223633e-01 7.526848465204238892e-02 5.443858914077281952e-03 1.332897096872329712e-01 2.493020892143249512e-02 -1.595143415033817291e-02 -1.879573166370391846e-01 -4.450292885303497314e-02 -1.839571595191955566e-01 -2.278539687395095825e-01 -2.375190705060958862e-01 -2.493879199028015137e-02 -1.685787923634052277e-02 -2.671003043651580811e-01 -1.274739205837249756e-01 2.417970895767211914e-01 1.261587888002395630e-01 6.570900976657867432e-02 2.709851562976837158e-01 -3.041793107986450195e-01 5.623278394341468811e-02 7.752665877342224121e-02 1.994483917951583862e-01
1.440914869308471680e-01 -3.673596382141113281e-01 2.478141710162162781e-02 -1.223925277590751648e-01 3.177162259817123413e-02 3.719161152839660645e-01 -2.730616629123687744e-01 2.104381620883941650e-01 3.718506917357444763e-02 -4.027260467410087585e-02 -6.861883401870727539e-02 9.871308505535125732e-02 3.982345759868621826e-01 1.348217129707336426e-01 -3.350758925080299377e-02 -7.057620584964752197e-02 -1.194000095129013062e-01 -1.347243040800094604e-01 -3.758288919925689697e-01 -2.405317686498165131e-02 -7.742208987474441528e-02 1.622418314218521118e-01 1.378004401922225952e-01 -1.948184520006179810e-01 -3.499784041196107864e-03 -2.212572656571865082e-02 -1.073628962039947510e-01 -4.409475997090339661e-02 -2.700370252132415771e-01 9.351016581058502197e-02 -6.179719790816307068e-02 8.505953103303909302e-02
1.578079611063003540e-01 -3.349126875400543213e-02 2.596658468246459961e-01 5.922218319028615952e-03 -2.232564584119245410e-04 9.877787530422210693e-02 -1.883814334869384766e-01 5.661548674106597900e-02 -1.842240989208221436e-01 1.137630939483642578e-01 -3.647476062178611755e-02 1.453255712985992432e-01 1.347939670085906982e-01 -7.699974626302719116e-02 5.271755158901214600e-02 -2.344295978546142578e-01 -8.553627878427505493e-02 2.154118269681930542e-01 -4.473351538181304932e-01 -1.221873238682746887e-01 2.708866596221923828e-01 3.373172506690025330e-02 -1.933703273534774780e-01 -3.113399744033813477e-01 1.874566823244094849e-01 1.578301340341567993e-01 -3.432418033480644226e-02 3.128938674926757812e-01 3.212782368063926697e-02 1.513521820306777954e-01 -1.793930977582931519e-01 1.185178905725479126e-01
1.337395701557397842e-02 -1.550996750593185425e-01 -1.950954645872116089e-02 9.620577096939086914e-02 1.361971050500869751e-01 2.177551090717315674e-01 1.963473260402679443e-01 1.852779276669025421e-02 -1.694325953722000122e-01 2.757858298718929291e-02 -2.243771553039550781e-01 -1.152925105998292565e-04 2.334148436784744263e-01 4.373615235090255737e-02 3.452849686145782471e-01 -1.327058523893356323e-01 -2.357572913169860840e-01 -1.154601126909255981e-01 -1.269088536500930786e-01 8.367685228586196899e-02 -1.284802407026290894e-01 -1.614027023315429688e-01 7.164505869150161743e-02 -3.085173368453979492e-01 2.753613591194152832e-01 4.080590307712554932e-01 -5.408371984958648682e-02 7.939402014017105103e-02 -2.125774770975112915e-01 -1.655545979738235474e-01 -1.704987585544586182e-01 9.981613606214523315e-03
1.599756628274917603e-01 -9.455870091915130615e-02 2.075617201626300812e-02 -1.402115225791931152e-01 -1.677424311637878418e-01 1.180172562599182129e-01 -1.106352731585502625e-01 9.091030224226415157e-04 -2.858883440494537354e-01 1.105656698346138000e-01 -1.409056037664413452e-01 2.757034301757812500e-01 -4.469756036996841431e-02 -1.467342823743820190e-01 7.273446023464202881e-02 -3.294481709599494934e-02 -4.429619386792182922e-02 2.831897735595703125e-01 -2.698677480220794678e-01 -2.349057495594024658e-01 3.132345154881477356e-02 2.935440540313720703e-01 -2.015770226716995239e-01 -6.302812695503234863e-02 3.744532465934753418e-01 2.714543342590332031e-01 6.346454843878746033e-03 1.756276786327362061e-01 -1.720083802938461304e-01 1.159265935420989990e-01 -1.485159993171691895e-01 1.398122608661651611e-01
1.255295574665069580e-01 2.663624845445156097e-02 6.770183891057968140e-02 2.554947137832641602e-01 -8.346835523843765259e-02 2.959321141242980957e-01 1.827504783868789673e-01 -1.387593895196914673e-01 -8.354821056127548218e-02 1.181525662541389465e-01 1.907803863286972046e-01 2.470898330211639404e-01 1.705454289913177490e-01 -4.733301326632499695e-02 4.307760894298553467e-01 -1.041618734598159790e-01 -8.619714528322219849e-02 -1.090316940099000931e-02 -1.390276849269866943e-01 -1.315958946943283081e-01 6.012569367885589600e-02 -1.383788138628005981e-01 -1.125285401940345764e-01 -8.467239886522293091e-02 4.571052789688110352e-01 6.555825471878051758e-02 -4.005898162722587585e-02 1.221834495663642883e-01 -1.201285570859909058e-01 -9.633997827768325806e-02 8.967825770378112793e-02 2.683661282062530518e-01
1.972260177135467529e-01 -1.803572624921798706e-01 1.010562293231487274e-02 2.081457674503326416e-01 -2.037832587957382202e-01 1.980352550745010376e-01 -1.495528221130371094e-01 -1.942854002118110657e-02 2.389793992042541504e-01 -5.005292221903800964e-02 1.749199330806732178e-01 1.822447404265403748e-02 1.400341242551803589e-01 -7.441446930170059204e-02 6.964482367038726807e-02 -3.771186172962188721e-01 -2.201451957225799561e-01 -2.404720522463321686e-02 -7.471118867397308350e-02 2.311131916940212250e-02 1.955592930316925049e-01 -2.330735512077808380e-02 7.532084733247756958e-02 -2.723347246646881104e-01 2.326829433441162109e-01 2.336176186800003052e-01 1.503700017929077148e-01 1.795619726181030273e-01 -4.194881916046142578e-01 3.829491883516311646e-02 1.827516779303550720e-02 -6.138789281249046326e-02
-2.065407112240791321e-02 -4.266253672540187836e-03 1.833085119724273682e-01 -5.552825704216957092e-02 -2.416555024683475494e-02 1.816258430480957031e-01 -4.173032566905021667e-02 -9.391348063945770264e-02 -3.353413343429565430e-01 2.516930997371673584e-01 -1.816724836826324463e-01 -9.370505809783935547e-03 9.375689923763275146e-02 1.173403039574623108e-01 -1.403563320636749268e-01 -1.623448878526687622e-01 -1.532608270645141602e-01 1.659101694822311401e-01 -3.951212763786315918e-01 -5.707299336791038513e-03 -1.226329281926155090e-01 -1.699333637952804565e-01 4.430069401860237122e-02 -4.466452077031135559e-02 1.599433571100234985e-01 1.464740633964538574e-01 -1.821511089801788330e-01 2.325876504182815552e-01 -1.269621998071670532e-01 -2.645066976547241211e-01 -5.113309621810913086e-02 4.039474725723266602e-01
7.524935901165008545e-02 -1.141719445586204529e-01 3.970964625477790833e-02 -7.189376279711723328e-03 1.189286913722753525e-02 5.712017789483070374e-02 -2.140580713748931885e-01 -9.991076588630676270e-02 -1.522158086299896240e-01 1.583615988492965698e-01 4.210404306650161743e-02 -6.414944678544998169e-02 3.271795213222503662e-01 -1.737904995679855347e-01 1.169766038656234741e-01 -2.338916957378387451e-01 1.600562483072280884e-01 5.949934944510459900e-02 -2.473050057888031006e-01 -1.973950490355491638e-02 1.160883307456970215e-01 1.651531457901000977e-02 6.281254440546035767e-02 -3.102947771549224854e-01 3.899576365947723389e-01 -1.278449688106775284e-02 7.503651827573776245e-02 2.370266318321228027e-01 4.274944588541984558e-02 -1.744308695197105408e-02 -4.332605004310607910e-01 2.282940894365310669e-01
4.290232434868812561e-02 -3.198829591274261475e-01 -7.186070084571838379e-02 -1.871145665645599365e-01 -1.955843120813369751e-01 1.501932591199874878e-01 -4.107287526130676270e-01 2.108437865972518921e-01 -9.053916670382022858e-03 3.852186501026153564e-01 1.131274849176406860e-01 -4.803740978240966797e-02 7.683434337377548218e-02 4.574957489967346191e-02 -1.691011637449264526e-01 -2.137742042541503906e-01 2.896368689835071564e-02 2.585909664630889893e-01 5.385530740022659302e-02 2.195712476968765259e-01 4.978333413600921631e-02 -7.729694992303848267e-02 1.078962981700897217e-01 -4.202290251851081848e-02 2.687671482563018799e-01 6.624750792980194092e-02 3.328174725174903870e-02 1.464054733514785767e-01 -1.599058806896209717e-01 -8.627097308635711670e-02 -1.187433078885078430e-01 2.210475504398345947e-01
7.411815971136093140e-02 1.045994311571121216e-01 -1.804590225219726562e-01 7.908315956592559814e-02 7.851155102252960205e-02 3.559676706790924072e-01 -3.040749132633209229e-01 3.739577829837799072e-01 -2.533823624253273010e-02 2.167100906372070312e-01 -2.186481952667236328e-01 -1.372900418937206268e-02 3.809229731559753418e-01 2.594744972884654999e-02 -1.975142210721969604e-02 -4.573760554194450378e-02 -2.366611361503601074e-02 -2.127781063318252563e-01 -1.234902143478393555e-01 -3.472104370594024658e-01 8.675236254930496216e-02 -1.004962623119354248e-01 5.752782523632049561e-02 1.056655403226613998e-02 -7.744131982326507568e-02 1.255643069744110107e-01 1.569329053163528442e-01 7.035011053085327148e-02 -2.464192211627960205e-01 7.255677878856658936e-02 -1.164355129003524780e-01 4.619024321436882019e-02
-6.921628862619400024e-02 1.455443911254405975e-02 -1.115477010607719421e-01 1.704532653093338013e-01 1.010841801762580872e-01 3.683873414993286133e-01 -2.256634533405303955e-01 4.107416868209838867e-01 1.386226564645767212e-01 3.227114379405975342e-01 -7.987314462661743164e-02 -1.792997270822525024e-01 2.616598606109619141e-01 -2.256525307893753052e-01 5.736402422189712524e-02 9.627988911233842373e-04 9.268640726804733276e-02 -1.662534773349761963e-01 -4.239234700798988342e-02 -1.234089285135269165e-01 -1.080308780074119568e-01 3.621322568506002426e-03 5.001247301697731018e-02 -1.366889625787734985e-01 -4.890784993767738342e-02 1.913430839776992798e-01 1.292108148336410522e-01 2.036719024181365967e-01 -1.973124444484710693e-01 1.777983605861663818e-01 -1.845905631780624390e-01 -1.242967024445533752e-01
4.183437209576368332e-03 -3.438570499420166016e-01 1.731542497873306274e-01 -3.694451972842216492e-02 -4.175740107893943787e-02 3.591065481305122375e-02 -2.442791014909744263e-01 -5.541304126381874084e-02 -1.344148963689804077e-01 3.702730536460876465e-01 -1.076694764196872711e-02 2.233417481184005737e-01 3.597927391529083252e-01 7.431683130562305450e-03 2.643600665032863617e-02 9.682616591453552246e-02 -1.809239089488983154e-01 -2.450370341539382935e-01 -5.273066088557243347e-02 6.185695156455039978e-02 -1.168924197554588318e-01 -7.554624229669570923e-02 9.722929447889328003e-02 -3.937156870961189270e-02 3.269393146038055420e-01 -1.518892198801040649e-01 8.764585072640329599e-05 2.567047178745269775e-01 -1.513299345970153809e-01 1.518010646104812622e-01 2.070107012987136841e-01 1.595667600631713867e-01
5.781335011124610901e-02 -1.536454409360885620e-01 5.220019724220037460e-03 -2.608283758163452148e-01 -2.205080538988113403e-01 3.987448811531066895e-01 -9.496003389358520508e-02 1.137394830584526062e-01 5.550044402480125427e-02 1.306508332490921021e-01 -1.594953536987304688e-01 -2.217991501092910767e-01 -9.765578061342239380e-02 -2.103402912616729736e-01 1.105648651719093323e-01 -2.731577455997467041e-01 -1.385125517845153809e-01 -6.994934380054473877e-02 -3.077725768089294434e-01 6.380396336317062378e-02 -1.242255792021751404e-01 -1.417975574731826782e-01 -2.990649081766605377e-02 -4.545826464891433716e-02 2.418609857559204102e-01 2.096090018749237061e-01 4.748568683862686157e-02 3.039559721946716309e-02 -1.955687999725341797e-01 -3.315018713474273682e-01 1.438712328672409058e-01 6.472763419151306152e-02
-1.040258817374706268e-02 8.284352719783782959e-02 -1.145876944065093994e-01 -6.386572029441595078e-03 -1.094578579068183899e-01 1.982979029417037964e-01 -1.711854040622711182e-01 9.562276303768157959e-02 -7.161443680524826050e-02 1.895117014646530151e-01 1.515533328056335449e-01 1.971892118453979492e-01 3.244226574897766113e-01 -1.819022595882415771e-01 -1.725024171173572540e-02 -6.588169932365417480e-02 -3.254929929971694946e-02 1.843835115432739258e-01 -1.994176208972930908e-01 6.501746922731399536e-02 3.953700661659240723e-01 -3.762595653533935547e-01 -1.005023866891860962e-01 -3.438710272312164307e-01 1.687406897544860840e-01 -1.879258081316947937e-02 1.005278006196022034e-01 2.398444265127182007e-01 -1.366328597068786621e-01 1.366659104824066162e-01 4.380595311522483826e-02 -5.677647888660430908e-02
1.515994369983673096e-01 2.822932973504066467e-02 -9.992321580648422241e-02 9.576009958982467651e-02 4.882924258708953857e-02 8.031000941991806030e-02 -9.800630062818527222e-02 2.933788299560546875e-01 -3.835911154747009277e-01 1.942619979381561279e-01 -1.223808601498603821e-01 1.237098127603530884e-02 4.131221026182174683e-02 1.609748043119907379e-02 -9.755773842334747314e-02 -2.269237339496612549e-01 8.409639447927474976e-02 7.892782986164093018e-02 -2.854532301425933838e-01 1.030545979738235474e-01 -6.609663367271423340e-02 -8.326140046119689941e-02 2.596517205238342285e-01 1.074202060699462891e-01 1.393292993307113647e-01 1.052080318331718445e-01 -1.650361157953739166e-02 4.198647737503051758e-01 -4.585050418972969055e-02 2.541278675198554993e-02 -1.265496909618377686e-01 4.099999964237213135e-01
2.638157084584236145e-02 1.434763371944427490e-01 5.322885885834693909e-02 1.393707282841205597e-02 -2.175262421369552612e-01 6.613519042730331421e-02 2.636396675370633602e-04 -2.256483733654022217e-01 -1.778855323791503906e-01 1.185288503766059875e-01 -3.887344151735305786e-03 2.567654252052307129e-01 2.280358821153640747e-01 -1.211740672588348389e-01 2.308734953403472900e-01 -6.088649854063987732e-02 1.265648519620299339e-03 -1.504592746496200562e-01 3.776203142479062080e-03 -1.631800681352615356e-01 2.740047872066497803e-01 -2.806533128023147583e-02 2.479202300310134888e-01 -1.231084316968917847e-01 3.889631927013397217e-01 1.745551824569702148e-02 2.188664972782135010e-01 5.412227287888526917e-02 -1.947187036275863647e-01 3.791328370571136475e-01 2.254219502210617065e-01 3.292477130889892578e-02
-4.291996359825134277e-02 -7.734339684247970581e-02 1.282726675271987915e-01 -1.053590252995491028e-01 -3.104536235332489014e-01 1.072627753019332886e-01 -3.998263925313949585e-02 6.881280802190303802e-03 1.494033634662628174e-01 4.096814990043640137e-01 1.650994829833507538e-02 1.337817311286926270e-01 1.619995385408401489e-01 -6.440842896699905396e-02 2.419599443674087524e-01 -2.872000932693481445e-01 9.763685613870620728e-02 -1.771281659603118896e-01 5.775178968906402588e-02 2.727731764316558838e-01 2.330597341060638428e-01 -2.144804783165454865e-02 1.387301683425903320e-01 -1.414932124316692352e-02 2.599387764930725098e-01 9.639894962310791016e-02 1.058433279395103455e-01 3.515802919864654541e-01 -2.305721044540405273e-01 2.827569283545017242e-02 1.273548901081085205e-01 -2.473746612668037415e-02
5.210252851247787476e-02 -9.577677398920059204e-02 -1.543698906898498535e-01 -9.906050562858581543e-02 5.954375024884939194e-03 -7.420031726360321045e-02 8.362603373825550079e-03 -2.005052752792835236e-02 2.493775449693202972e-03 4.527514278888702393e-01 -9.939771890640258789e-02 8.633449673652648926e-02 1.065915897488594055e-01 -1.824048012495040894e-01 -1.645871400833129883e-01 -1.592294722795486450e-01 -1.142921112477779388e-02 1.031778156757354736e-01 -1.396236866712570190e-01 5.058033391833305359e-02 -1.714676171541213989e-01 -2.292027026414871216e-01 4.466940462589263916e-02 -2.592719495296478271e-01 2.862009406089782715e-01 7.009328808635473251e-03 3.072797954082489014e-01 2.524438798427581787e-01 -2.537610381841659546e-02 2.256623804569244385e-01 8.370359987020492554e-02 3.826119303703308105e-01
-6.206245720386505127e-02 -2.446519210934638977e-03 -5.170097202062606812e-02 -1.662529259920120239e-01 2.185251712799072266e-01 2.313672304153442383e-01 -3.990235328674316406e-01 3.729868531227111816e-01 -3.257994353771209717e-02 3.578332662582397461e-01 -6.010948494076728821e-02 2.861654385924339294e-02 1.861073076725006104e-01 8.177538961172103882e-02 -1.158736739307641983e-02 -4.510479047894477844e-02 1.176169812679290771e-01 -2.443617582321166992e-01 -5.456707254052162170e-02 -2.617955207824707031e-01 -5.257803574204444885e-02 -2.361215054988861084e-01 7.838964462280273438e-02 -1.115011200308799744e-01 5.049213394522666931e-02 2.265545576810836792e-01 1.256384253501892090e-01 5.395929142832756042e-02 -2.179873436689376831e-01 1.281011253595352173e-01 -1.131857559084892273e-01 -1.330697834491729736e-01
1.174229234457015991e-01 2.143055200576782227e-01 -2.829801291227340698e-02 9.002700448036193848e-02 2.390379272401332855e-02 3.324721455574035645e-01 -1.642347723245620728e-01 -2.194689661264419556e-01 -2.513562440872192383e-01 1.099309548735618591e-01 -2.947153151035308838e-01 -9.598149359226226807e-02 -1.403221637010574341e-01 4.127679765224456787e-02 3.774222135543823242e-01 -1.018511876463890076e-01 -1.677520424127578735e-01 -9.240163117647171021e-02 -1.847387664020061493e-02 2.471681497991085052e-02 -6.838665157556533813e-02 -1.541035622358322144e-01 1.824344545602798462e-01 -2.329738140106201172e-01 3.897999823093414307e-01 -6.618104875087738037e-03 1.674596369266510010e-01 1.032076030969619751e-01 -2.179907411336898804e-01 6.777622550725936890e-02 5.454746633768081665e-02 1.395513303577899933e-02
-7.233023643493652344e-02 -3.423590958118438721e-01 -8.416995406150817871e-02 1.147761717438697815e-01 -9.973918646574020386e-02 2.092840224504470825e-01 -7.483927160501480103e-02 -2.126301079988479614e-02 6.256054341793060303e-02 -2.265695296227931976e-02 -5.968602746725082397e-02 2.000444941222667694e-02 3.732493221759796143e-01 -1.245377063751220703e-01 -1.319052726030349731e-01 -4.010857045650482178e-01 -2.275803387165069580e-01 -3.812736272811889648e-02 -6.719529628753662109e-02 -1.284113526344299316e-01 -1.324954908341169357e-02 -1.775771975517272949e-01 7.955571264028549194e-02 -7.118866592645645142e-02 1.682153344154357910e-01 5.134481191635131836e-02 2.694034874439239502e-01 8.431527018547058105e-02 -1.257628947496414185e-02 1.217774227261543274e-01 3.662333786487579346e-01 2.809349596500396729e-01
2.038810253143310547e-01 -4.856002330780029297e-02 1.417110413312911987e-01 8.932740986347198486e-02 -8.853182941675186157e-02 1.785415560007095337e-01 -1.196903660893440247e-01 2.025087028741836548e-01 -1.439799517393112183e-01 2.421693205833435059e-01 -2.816627323627471924e-01 2.503932267427444458e-02 -6.920780288055539131e-04 1.376625746488571167e-01 1.162778884172439575e-01 -3.730466961860656738e-01 7.544518262147903442e-02 9.722390025854110718e-02 -1.198924779891967773e-01 2.976846322417259216e-02 3.649297636002302170e-03 -7.471314817667007446e-02 3.214312791824340820e-01 3.149340301752090454e-02 2.742779850959777832e-01 -1.086814850568771362e-01 -1.301202774047851562e-01 3.673750460147857666e-01 -4.017509892582893372e-02 -7.890024036169052124e-02 -9.751567989587783813e-02 3.246460258960723877e-01
9.002950787544250488e-02 8.727649226784706116e-03 7.789082825183868408e-02 5.809437111020088196e-02 -6.002643331885337830e-02 -3.656717017292976379e-02 -4.158898890018463135e-01 2.091225683689117432e-01 1.720037311315536499e-02 3.468219041824340820e-01 1.383935809135437012e-01 7.386674731969833374e-02 4.440211057662963867e-01 1.293954788707196712e-03 -2.655533840879797935e-03 1.373081505298614502e-01 5.285158380866050720e-02 -2.723829150199890137e-01 -9.655161760747432709e-03 1.313402652740478516e-01 5.637653917074203491e-02 -1.298140883445739746e-01 2.628985047340393066e-01 -2.642118744552135468e-02 2.288515493273735046e-02 2.885496616363525391e-01 2.017372697591781616e-01 9.407639503479003906e-02 -1.372786760330200195e-01 1.572533845901489258e-01 -1.764250397682189941e-01 8.559619635343551636e-02
-7.526689674705266953e-03 -2.664939314126968384e-02 -7.044335454702377319e-02 -2.304753810167312622e-01 -3.019712269306182861e-01 2.326517552137374878e-01 -4.407953917980194092e-01 -1.024981513619422913e-01 -9.050582349300384521e-02 3.484566807746887207e-01 1.506984513252973557e-02 1.056087166070938110e-01 8.570537716150283813e-02 1.105513200163841248e-01 2.544836103916168213e-01 -1.472714841365814209e-01 4.863329976797103882e-02 -1.442736685276031494e-01 2.590142786502838135e-01 -8.143664896488189697e-02 -2.219043821096420288e-01 -5.209886282682418823e-02 4.183775931596755981e-02 -1.114642173051834106e-01 1.132992655038833618e-01 1.958681792020797729e-01 -7.855267822742462158e-02 -4.230489954352378845e-02 -3.018487691879272461e-01 -5.673982575535774231e-02 1.000147461891174316e-01 1.322626173496246338e-01
1.685922220349311829e-02 1.937463320791721344e-02 3.522687777876853943e-02 1.348955482244491577e-01 -4.189931601285934448e-02 2.432910203933715820e-01 3.487711772322654724e-02 2.719653546810150146e-01 -4.416634887456893921e-02 2.017735093832015991e-01 -1.846893876791000366e-01 2.293393462896347046e-01 3.817282617092132568e-02 -2.625759690999984741e-02 -4.583748057484626770e-02 -7.775974273681640625e-02 1.206276565790176392e-01 9.876770526170730591e-02 -1.291837245225906372e-01 7.887201756238937378e-02 -9.932848066091537476e-02 -5.984800681471824646e-02 2.585804089903831482e-02 -2.369414828717708588e-02 1.255915611982345581e-01 7.988969236612319946e-02 -1.024542823433876038e-01 4.757337570190429688e-01 -5.455649644136428833e-02 -4.044616967439651489e-02 -2.172422260046005249e-01 5.757046341896057129e-01
1.563976705074310303e-02 -5.842114612460136414e-02 5.885669961571693420e-03 -1.087260767817497253e-01 -1.947486251592636108e-01 2.279993444681167603e-01 -2.059518396854400635e-01 -2.194138010963797569e-03 -2.082870751619338989e-01 1.916930079460144043e-01 1.528505422174930573e-02 -2.904285788536071777e-01 4.770493134856224060e-02 -1.416668295860290527e-01 1.734256297349929810e-01 -3.628644347190856934e-01 -4.524216055870056152e-02 1.863853037357330322e-01 -8.397470414638519287e-02 -2.772259712219238281e-02 8.298434317111968994e-02 -2.823329865932464600e-01 1.018730178475379944e-01 1.871529384516179562e-03 2.551639974117279053e-01 -6.764696538448333740e-02 9.269870072603225708e-02 1.045843362808227539e-01 -7.802153378725051880e-02 2.474764138460159302e-01 -2.271769046783447266e-01 3.919269144535064697e-01
5.981696024537086487e-02 -1.451561003923416138e-01 -1.520019769668579102e-01 -6.839160621166229248e-02 -3.712191060185432434e-02 1.482758820056915283e-01 -7.971373945474624634e-02 -1.668450087308883667e-01 -1.863352507352828979e-01 3.376008272171020508e-01 9.268937259912490845e-02 1.347414553165435791e-01 -1.839427798986434937e-01 3.905384615063667297e-02 -5.216057598590850830e-02 -3.173394799232482910e-01 7.989586144685745239e-02 7.137451320886611938e-02 -9.707470238208770752e-02 -1.552762696519494057e-03 -2.370387017726898193e-01 -9.333455562591552734e-02 -9.989051520824432373e-02 -2.771323621273040771e-01 3.432958722114562988e-01 2.011954784393310547e-01 -4.755865409970283508e-02 3.334731161594390869e-01 -2.110459059476852417e-01 -4.298437386751174927e-03 4.317038133740425110e-02 2.915204763412475586e-01
-1.053753122687339783e-01 -2.361951619386672974e-01 1.453851908445358276e-01 -4.227772355079650879e-02 -1.005633622407913208e-01 1.935527324676513672e-01 -4.806146025657653809e-01 2.007366567850112915e-01 -9.679705649614334106e-02 -9.939691983163356781e-03 1.769054681062698364e-01 -4.424779117107391357e-02 2.011490911245346069e-01 1.611239463090896606e-01 1.976771950721740723e-01 -1.366186793893575668e-02 -9.645943343639373779e-02 2.146730571985244751e-01 -2.983819544315338135e-01 -9.952229447662830353e-03 1.791378855705261230e-01 -3.406083583831787109e-02 -6.995453685522079468e-02 -1.489202678203582764e-01 3.365571796894073486e-01 6.053504720330238342e-02 1.168176680803298950e-01 2.259031981229782104e-01 -1.448582559823989868e-01 4.989609122276306152e-02 1.253964006900787354e-01 -1.313889324665069580e-01
1.843216829001903534e-02 1.162111163139343262e-01 1.669408231973648071e-01 -7.682924717664718628e-02 -2.628896832466125488e-01 1.017700582742691040e-01 -3.774689137935638428e-01 5.321392044425010681e-02 -2.042011618614196777e-01 1.331132054328918457e-01 -3.898004442453384399e-02 -1.291646659374237061e-01 8.651439100503921509e-02 -2.793948948383331299e-01 1.833534985780715942e-01 -6.697451323270797729e-02 7.703601568937301636e-02 2.737559080123901367e-01 -1.468168199062347412e-01 3.962306678295135498e-02 -3.378783911466598511e-02 -2.206884324550628662e-01 1.738537847995758057e-01 -8.540671318769454956e-02 2.486985623836517334e-01 -4.555349424481391907e-02 9.103086590766906738e-02 2.249114960432052612e-01 -1.193486154079437256e-01 4.979986324906349182e-02 -3.118393123149871826e-01 3.133654296398162842e-01
4.457215219736099243e-02 -3.156086802482604980e-01 1.730561107397079468e-01 -5.866646766662597656e-02 -3.003854453563690186e-01 6.613505631685256958e-02 -1.503023207187652588e-01 3.316150009632110596e-01 7.577641308307647705e-02 5.313617736101150513e-02 -1.915101408958435059e-01 -1.029805019497871399e-01 3.653049096465110779e-02 8.159518986940383911e-02 2.140950597822666168e-02 -1.717846095561981201e-01 -1.902837306261062622e-02 1.129959300160408020e-01 -1.028438359498977661e-01 1.118648201227188110e-01 -1.358146034181118011e-02 -1.630405634641647339e-01 -9.056703187525272369e-03 -3.971784710884094238e-01 2.226778417825698853e-01 5.116627365350723267e-02 6.195905432105064392e-02 3.321177959442138672e-01 -1.576604694128036499e-01 2.346698045730590820e-01 -2.739619910717010498e-01 4.354254156351089478e-02
-9.534330107271671295e-03 -1.562538743019104004e-01 4.731210321187973022e-02 -1.849525272846221924e-01 1.762325502932071686e-02 1.409129947423934937e-01 -8.927691727876663208e-02 2.729859948158264160e-02 -1.719419360160827637e-01 -2.304298244416713715e-02 1.105211377143859863e-01 1.488002538681030273e-01 2.849700152873992920e-01 -2.934582829475402832e-01 1.033330336213111877e-02 -9.015098214149475098e-02 1.999849379062652588e-01 2.503374814987182617e-01 -1.586184203624725342e-01 -7.329673320055007935e-02 1.435042619705200195e-01 -5.919980630278587341e-02 1.665094047784805298e-01 -4.016371965408325195e-01 2.282140702009201050e-01 1.254453659057617188e-01 5.173466727137565613e-02 2.701140046119689941e-01 -2.152983397245407104e-01 -3.004322201013565063e-02 -1.881492882966995239e-01 3.125877082347869873e-01
3.136018291115760803e-02 1.649135351181030273e-02 -1.878440678119659424e-01 -2.267297953367233276e-01 -3.467350602149963379e-01 2.088170796632766724e-01 -2.315691411495208740e-01 1.701997667551040649e-01 -2.983386218547821045e-01 -2.521245926618576050e-02 1.422622650861740112e-01 -2.513898909091949463e-01 2.486759126186370850e-01 -1.331001967191696167e-01 7.295748591423034668e-02 -9.227227419614791870e-02 5.227858945727348328e-02 -1.768290624022483826e-02 -2.193390876054763794e-01 1.750666350126266479e-01 -4.723437130451202393e-02 1.911560744047164917e-01 -8.667785674333572388e-03 1.456663012504577637e-01 2.478776872158050537e-01 4.759339988231658936e-02 1.250838190317153931e-01 2.841266095638275146e-01 -1.385028660297393799e-01 1.396842449903488159e-01 2.710759826004505157e-02 2.403750121593475342e-01
-1.057373732328414917e-01 -9.393353760242462158e-02 -2.266108803451061249e-02 -1.821373850107192993e-01 -2.724459767341613770e-01 2.935703098773956299e-01 -1.502746492624282837e-01 2.612806558609008789e-01 -1.413966864347457886e-01 6.787852197885513306e-02 8.512524515390396118e-02 -2.452102005481719971e-01 2.060185819864273071e-01 -1.001913174986839294e-01 7.800005376338958740e-02 -1.979673504829406738e-01 -1.379739493131637573e-01 1.661625951528549194e-01 -1.063360273838043213e-02 1.480107903480529785e-01 -5.858628079295158386e-03 1.252881288528442383e-01 -2.552022337913513184e-01 1.709879934787750244e-01 4.006373584270477295e-01 -5.336728692054748535e-02 -8.825427852571010590e-03 2.373522073030471802e-01 -1.806493997573852539e-01 1.739483177661895752e-01 -5.606703832745552063e-02 2.018525600433349609e-01
2.473624944686889648e-01 2.189271301031112671e-01 4.190794378519058228e-02 -1.677068322896957397e-01 -1.717605590820312500e-01 4.233540892601013184e-01 5.129180382937192917e-03 -1.372552216053009033e-01 1.194379404187202454e-01 -1.311822514981031418e-02 -2.946783006191253662e-01 -3.226022794842720032e-02 5.929302424192428589e-02 -4.145140945911407471e-02 1.620920300483703613e-01 -2.772528231143951416e-01 -2.058794647455215454e-01 1.305535584688186646e-01 -1.384448856115341187e-01 6.325444555841386318e-04 9.561965614557266235e-02 7.847886532545089722e-02 1.300956457853317261e-01 -2.499246448278427124e-01 2.261119782924652100e-01 3.335179388523101807e-01 8.260481059551239014e-02 1.739389598369598389e-01 -1.535319723188877106e-03 -1.459311973303556442e-02 -1.408483088016510010e-01 1.730165779590606689e-01
-1.015849933028221130e-01 -3.896714374423027039e-02 1.899273246526718140e-01 1.733230240643024445e-02 -2.873273193836212158e-01 9.194836765527725220e-02 -1.289161890745162964e-01 -1.862612366676330566e-01 1.747581958770751953e-01 4.491164982318878174e-01 5.627362430095672607e-02 1.144043430685997009e-01 3.514647781848907471e-01 -2.846963005140423775e-03 7.107485830783843994e-02 -2.400295436382293701e-01 -1.466411352157592773e-01 -6.932082027196884155e-02 -1.928279250860214233e-01 1.634393185377120972e-01 6.135209649801254272e-02 -1.600486636161804199e-01 -9.731908887624740601e-02 -6.067096441984176636e-02 1.406596451997756958e-01 1.409686505794525146e-01 -1.547666490077972412e-01 1.106386352330446243e-02 -3.124524652957916260e-01 2.250067740678787231e-01 1.571654528379440308e-01 7.306838035583496094e-02
-6.709191203117370605e-02 1.237222403287887573e-01 5.968151614069938660e-02 -2.036540657281875610e-01 -2.761263549327850342e-01 1.772817075252532959e-01 -1.371439993381500244e-01 -1.439539045095443726e-01 1.573481708765029907e-01 4.535809159278869629e-01 -2.381226569414138794e-01 -2.602989226579666138e-02 2.580311000347137451e-01 1.080805659294128418e-01 8.391112089157104492e-02 -1.937245279550552368e-01 6.066883727908134460e-02 -1.628316789865493774e-01 -1.619087606668472290e-01 -2.491525560617446899e-02 4.179653152823448181e-02 -4.769084975123405457e-02 -2.434266954660415649e-01 -6.998430192470550537e-02 3.511979579925537109e-01 2.659824863076210022e-02 5.995073169469833374e-02 1.734501719474792480e-01 -2.037574350833892822e-01 7.686106115579605103e-02 2.142796665430068970e-01 -3.114820085465908051e-02
5.018504336476325989e-02 -1.675006896257400513e-01 -7.876076549291610718e-02 -2.317305505275726318e-01 -1.055724173784255981e-02 -4.660813603550195694e-03 -2.444964498281478882e-01 1.164546385407447815e-01 -9.865257889032363892e-03 4.002419710159301758e-01 -8.349484205245971680e-02 -6.365410238504409790e-02 1.296512335538864136e-01 9.150293469429016113e-02 -9.993989765644073486e-02 3.294041007757186890e-02 5.533308535814285278e-02 1.777897924184799194e-01 -4.232854396104812622e-02 2.812789753079414368e-02 1.811401993036270142e-01 -1.334162950515747070e-01 -1.517764180898666382e-01 -9.415372461080551147e-02 3.574235141277313232e-01 3.105613291263580322e-01 3.732868283987045288e-02 2.095454633235931396e-01 -3.403911888599395752e-01 -1.061252355575561523e-01 -2.190086841583251953e-01 2.532139122486114502e-01
-1.659434847533702850e-02 2.794524729251861572e-01 -6.946223229169845581e-02 -1.841387152671813965e-01 -6.322499364614486694e-02 2.558837532997131348e-01 -2.746910750865936279e-01 8.613780140876770020e-02 -2.379707098007202148e-01 1.211307570338249207e-01 1.867219060659408569e-01 1.303001195192337036e-01 2.577213644981384277e-01 -1.388716101646423340e-01 -5.388142168521881104e-02 -2.708489000797271729e-01 6.496912240982055664e-02 1.738270372152328491e-01 -6.231941282749176025e-02 8.660876750946044922e-02 2.688077688217163086e-01 -5.787494406104087830e-02 -7.411720603704452515e-02 -3.629184365272521973e-01 2.714168727397918701e-01 1.025569364428520203e-01 1.914847791194915771e-01 2.467210590839385986e-01 6.736843381077051163e-03 -5.272029712796211243e-02 -4.726001620292663574e-02 -4.828494973480701447e-03
-1.878742873668670654e-01 3.108143210411071777e-01 2.470499835908412933e-02 -1.110688373446464539e-01 -9.793017059564590454e-02 2.102155052125453949e-02 -9.541676379740238190e-03 -1.375175360590219498e-02 -5.713091790676116943e-02 3.797945380210876465e-01 1.068150624632835388e-01 -2.071647495031356812e-01 2.582460641860961914e-01 -6.441069394350051880e-02 1.097901910543441772e-02 -2.311499118804931641e-01 -5.811626836657524109e-02 -4.220153670758008957e-03 2.357092797756195068e-01 4.053079709410667419e-02 -7.871508598327636719e-02 -1.365085095167160034e-01 -6.765078753232955933e-02 -3.918386697769165039e-01 1.931413114070892334e-01 3.287576884031295776e-02 -1.299961702898144722e-03 3.208667933940887451e-01 -2.689434587955474854e-01 1.910818219184875488e-01 5.465703457593917847e-02 1.479863375425338745e-01
-1.077402010560035706e-01 -1.041241958737373352e-01 -1.845625974237918854e-02 5.600818991661071777e-02 -1.148450374603271484e-01 7.049461361020803452e-03 -3.248649239540100098e-01 1.647136360406875610e-01 4.282369092106819153e-02 1.721273362636566162e-01 -5.950086191296577454e-02 6.505566090345382690e-02 4.778472781181335449e-01 -7.437475025653839111e-02 -4.864415619522333145e-03 2.778292000293731689e-01 -6.135068833827972412e-02 1.699253171682357788e-01 -2.194972336292266846e-01 -8.649159222841262817e-02 1.196365579962730408e-01 1.779348403215408325e-02 2.705014944076538086e-01 -1.973894685506820679e-01 2.252614498138427734e-01 -8.572952821850776672e-03 -9.613961726427078247e-02 2.470254004001617432e-01 -2.728126347064971924e-01 -5.587040632963180542e-02 2.340077906847000122e-01 9.694866836071014404e-02
-2.996688336133956909e-02 7.796812057495117188e-02 1.327148824930191040e-01 -2.323782593011856079e-01 -4.481773376464843750e-01 1.926985979080200195e-01 -7.589549571275711060e-02 9.884015657007694244e-03 1.817930340766906738e-01 1.617246717214584351e-01 -8.232617750763893127e-03 2.628832310438156128e-02 2.150064855813980103e-01 -8.213160187005996704e-02 -7.199759781360626221e-02 -8.869767189025878906e-02 1.333749890327453613e-01 -2.192083299160003662e-01 -3.785745799541473389e-02 1.777495890855789185e-01 6.920558959245681763e-02 9.132821857929229736e-02 3.740355372428894043e-01 4.298185929656028748e-02 3.248175382614135742e-01 1.685245148837566376e-02 -3.226445987820625305e-02 3.564200401306152344e-01 -1.751601397991180420e-01 1.028417125344276428e-01 1.192049756646156311e-01 -9.211936593055725098e-02
-3.291710913181304932e-01 -1.929303705692291260e-01 -3.213498368859291077e-02 1.397002488374710083e-01 4.600674659013748169e-02 4.667407870292663574e-01 -1.682467199862003326e-02 -1.836178600788116455e-01 -2.290415018796920776e-01 3.313564062118530273e-01 -3.980383276939392090e-02 1.085462644696235657e-01 7.313307374715805054e-02 8.732357993721961975e-03 2.309510707855224609e-01 -2.007568627595901489e-01 2.370148450136184692e-01 8.997165411710739136e-02 -1.988961361348628998e-02 -7.819212973117828369e-02 7.386678457260131836e-02 -2.214871644973754883e-01 1.028715372085571289e-01 -1.344097778201103210e-02 2.553259134292602539e-01 1.292343437671661377e-01 -2.411701157689094543e-02 1.347396373748779297e-01 -1.429122686386108398e-01 6.804532837122678757e-03 2.171640396118164062e-01 3.011386841535568237e-02
3.138339221477508545e-01 -1.385344266891479492e-01 -3.098670840263366699e-01 -1.077552810311317444e-01 -2.285465598106384277e-01 1.334363818168640137e-01 -8.800303190946578979e-02 1.781340837478637695e-01 -1.714863032102584839e-01 1.085437908768653870e-01 6.307785958051681519e-02 -1.592708975076675415e-01 1.063638925552368164e-01 -1.414127796888351440e-01 -1.404784619808197021e-01 -3.641552925109863281e-01 -1.089560911059379578e-01 -1.490720361471176147e-01 -5.826977640390396118e-02 -2.749597430229187012e-01 -1.749977469444274902e-01 5.435081198811531067e-03 2.161337882280349731e-01 -1.747179329395294189e-01 -3.413530066609382629e-02 5.265872180461883545e-02 2.109599858522415161e-01 1.941892951726913452e-01 -2.350969910621643066e-01 1.158334165811538696e-01 5.041648820042610168e-02 1.805979460477828979e-01
-8.539490401744842529e-02 -7.112127542495727539e-02 5.558341741561889648e-02 -1.177990138530731201e-01 -2.582082450389862061e-01 3.378491848707199097e-02 -2.837757468223571777e-01 -2.039366662502288818e-01 5.940751731395721436e-02 4.686897993087768555e-01 1.590792834758758545e-01 1.607118397951126099e-01 2.972550988197326660e-01 -6.800322979688644409e-02 4.567211493849754333e-02 -2.057521492242813110e-01 -1.565686054527759552e-02 5.798743292689323425e-02 -7.632621377706527710e-02 -4.966103285551071167e-02 1.169598922133445740e-01 -1.267691105604171753e-01 -1.646683663129806519e-01 -8.391578495502471924e-02 6.297121942043304443e-02 2.283111959695816040e-01 8.032745122909545898e-02 5.871418118476867676e-02 -3.584767282009124756e-01 1.387415081262588501e-01 1.778684854507446289e-01 2.186836004257202148e-01
1.532885730266571045e-01 -7.553433626890182495e-02 -2.139464467763900757e-01 -1.020303964614868164e-01 -1.780912876129150391e-01 1.953686475753784180e-01 -2.506551146507263184e-01 1.119884178042411804e-01 8.923476189374923706e-02 -2.540287077426910400e-01 -1.854211091995239258e-01 3.536974266171455383e-02 9.229370951652526855e-02 -9.379678964614868164e-02 9.158482775092124939e-03 -1.500121951103210449e-01 -2.060179412364959717e-01 -1.556726396083831787e-01 -2.714947462081909180e-01 6.304347515106201172e-02 2.731632068753242493e-02 9.622190892696380615e-02 -1.726195961236953735e-02 -3.514033854007720947e-01 4.047215282917022705e-01 2.195312678813934326e-01 -3.133146464824676514e-02 3.122688233852386475e-01 2.681648358702659607e-02 1.677454113960266113e-01 5.139953643083572388e-02 3.457330912351608276e-02
2.504424452781677246e-01 6.929176300764083862e-02 -2.012198604643344879e-02 1.808924227952957153e-02 -1.359669566154479980e-01 3.172597587108612061e-01 8.082523196935653687e-02 8.167634904384613037e-02 -2.619556486606597900e-01 7.665129005908966064e-02 -2.954833805561065674e-01 8.721829950809478760e-02 9.463208727538585663e-03 -7.423746585845947266e-02 4.599734209477901459e-03 -3.513645827770233154e-01 2.635223567485809326e-01 1.572781205177307129e-01 -2.328799068927764893e-01 -1.336354017257690430e-02 -1.460748016834259033e-01 3.974480181932449341e-02 1.651808172464370728e-01 -5.381803959608078003e-02 2.158087342977523804e-01 -8.959756791591644287e-02 -2.325582504272460938e-02 3.411862850189208984e-01 -2.477681338787078857e-01 -1.592745184898376465e-01 9.943561628460884094e-03 2.020170241594314575e-01
3.664691001176834106e-02 -1.943539232015609741e-01 -9.793462604284286499e-02 2.155843079090118408e-01 -1.259756386280059814e-01 1.021523326635360718e-01 -1.566326171159744263e-01 -2.368735224008560181e-01 -2.364963665604591370e-02 7.394722104072570801e-02 -2.133268713951110840e-01 1.896093338727951050e-01 -2.299568429589271545e-02 -7.205107063055038452e-02 -1.269659399986267090e-01 -5.889991670846939087e-02 -2.973372638225555420e-01 -1.321198940277099609e-01 -2.573845088481903076e-01 -1.286390125751495361e-01 7.617440074682235718e-02 -1.453845649957656860e-01 1.003893241286277771e-01 -2.818981651216745377e-03 3.290525674819946289e-01 2.781111001968383789e-01 1.565274149179458618e-01 3.238385319709777832e-01 -3.282637000083923340e-01 1.005195006728172302e-01 -1.225368231534957886e-01 -1.073105037212371826e-01
-6.321871280670166016e-02 -1.766543090343475342e-01 9.869895875453948975e-02 9.066277742385864258e-02 -1.016171090304851532e-02 1.686584353446960449e-01 -3.064157068729400635e-01 -6.236655265092849731e-02 4.695999994874000549e-02 3.793918192386627197e-01 1.847962439060211182e-01 1.663732714951038361e-02 3.848979771137237549e-01 -1.791469752788543701e-01 6.726111751049757004e-04 1.322704255580902100e-01 -1.090704575181007385e-01 -1.713460832834243774e-01 -8.609438687562942505e-02 -8.017987012863159180e-02 -3.624292835593223572e-02 -3.349274769425392151e-02 -2.216040343046188354e-02 -2.082289308309555054e-01 2.165207117795944214e-01 1.839187182486057281e-02 -5.151274800300598145e-02 4.339848160743713379e-01 -6.903228163719177246e-02 2.159130275249481201e-01 1.363474577665328979e-01 1.806316524744033813e-01
-3.753595352172851562e-01 2.018653228878974915e-02 -1.830115616321563721e-01 6.364217493683099747e-03 -4.513207077980041504e-02 3.304346799850463867e-01 -4.185026884078979492e-02 -1.342959851026535034e-01 -6.716081500053405762e-02 4.219085574150085449e-01 -3.148979321122169495e-02 1.235854998230934143e-01 2.594345808029174805e-01 1.501043587923049927e-01 -7.627411186695098877e-02 -1.026349067687988281e-01 2.744764387607574463e-01 -1.614444772712886333e-03 -2.331050336360931396e-01 1.038532927632331848e-01 1.166885271668434143e-01 7.231771945953369141e-02 -4.340315982699394226e-02 2.320753410458564758e-03 3.188323378562927246e-01 1.131213083863258362e-01 -2.817751094698905945e-02 1.489112228155136108e-01 -1.807941943407058716e-01 -9.694744646549224854e-02 2.048971056938171387e-01 8.059571683406829834e-02
8.999062329530715942e-02 -1.250850409269332886e-01 1.288365572690963745e-01 2.023144364356994629e-01 -3.700661957263946533e-01 1.084703654050827026e-01 -2.247483581304550171e-01 9.735977649688720703e-02 1.451651193201541901e-02 -1.356011480093002319e-01 3.599923476576805115e-02 -2.527183853089809418e-02 7.377009093761444092e-02 4.873859509825706482e-02 -1.025426387786865234e-01 -4.134721457958221436e-01 1.856139046140015125e-03 -8.053696900606155396e-02 -8.844895660877227783e-02 -1.047227531671524048e-01 2.168146520853042603e-01 1.014905869960784912e-01 2.643446624279022217e-01 -2.370505034923553467e-01 1.605363488197326660e-01 1.531977504491806030e-01 2.291053235530853271e-01 2.065713554620742798e-01 -3.258032202720642090e-01 6.536619365215301514e-02 1.749165505170822144e-01 7.821001857519149780e-02
2.696055173873901367e-01 -1.399652287364006042e-02 9.089152514934539795e-02 1.064264103770256042e-01 -8.725012838840484619e-02 5.291113629937171936e-02 -5.061563849449157715e-02 1.966894567012786865e-01 -2.421711385250091553e-01 2.668613493442535400e-01 -2.973427474498748779e-01 -1.049868166446685791e-01 1.518572494387626648e-02 8.236530423164367676e-02 4.673592746257781982e-03 -9.316699206829071045e-02 3.837262047454714775e-03 6.110081449151039124e-02 -3.870456516742706299e-01 -1.142670661211013794e-01 -6.373345106840133667e-02 6.733453273773193359e-02 1.009395718574523926e-01 1.290819793939590454e-02 1.744913756847381592e-01 1.352097541093826294e-01 -7.180480752140283585e-03 2.237509787082672119e-01 -1.221234500408172607e-01 -1.641939282417297363e-01 -4.893886670470237732e-02 5.312067270278930664e-01
2.251191586256027222e-01 -4.678539559245109558e-02 -5.372821912169456482e-02 -3.102885186672210693e-01 -1.562903076410293579e-01 2.774681150913238525e-01 -1.213122159242630005e-01 5.429729446768760681e-02 -1.052366048097610474e-01 3.188404738903045654e-01 3.683623671531677246e-02 7.584329694509506226e-02 1.074076630175113678e-02 2.484132535755634308e-02 5.030345171689987183e-02 -6.055102869868278503e-02 -1.302583217620849609e-01 2.649757266044616699e-01 -1.187884360551834106e-01 -7.213840633630752563e-02 1.928297877311706543e-01 2.035547494888305664e-01 1.760558485984802246e-01 -1.758796274662017822e-01 5.003896951675415039e-01 2.295126020908355713e-01 2.318399772047996521e-02 2.341290935873985291e-02 -1.490281149744987488e-02 1.377744823694229126e-01 -1.709017306566238403e-01 -5.010283365845680237e-02
-5.076284334063529968e-02 -2.622794210910797119e-01 1.483539044857025146e-01 7.795011252164840698e-02 -3.857760876417160034e-02 1.644375771284103394e-01 -2.564753592014312744e-01 -1.080247536301612854e-01 -2.086355090141296387e-01 -2.406914485618472099e-03 -1.430669426918029785e-01 3.674165904521942139e-02 3.622711300849914551e-01 1.225252002477645874e-01 -3.867908567190170288e-02 -9.666271507740020752e-02 -8.895868062973022461e-02 -1.299376189708709717e-01 -3.287930488586425781e-01 -1.168041527271270752e-01 -1.833664178848266602e-01 2.709592580795288086e-01 5.003654584288597107e-02 -3.149258792400360107e-01 5.003831163048744202e-02 3.047706931829452515e-02 1.951704174280166626e-02 -1.015648245811462402e-01 -3.880335390567779541e-01 2.277122884988784790e-01 -1.143084745854139328e-02 -1.316531468182802200e-02
-1.045033484697341919e-01 4.878909327089786530e-03 -2.051632851362228394e-02 3.018054664134979248e-01 9.986268728971481323e-02 2.638369798660278320e-01 -3.563673198223114014e-01 2.467872053384780884e-01 -3.676443547010421753e-02 3.538700938224792480e-01 -2.013932168483734131e-01 -2.089982032775878906e-01 9.970661252737045288e-02 5.610817298293113708e-02 2.053973376750946045e-01 -8.972804993391036987e-02 -4.233762621879577637e-02 -4.660256952047348022e-02 7.013233006000518799e-02 -2.253547757863998413e-01 -4.140313714742660522e-02 -4.840411618351936340e-02 4.547902196645736694e-02 -6.373223662376403809e-02 -7.206607609987258911e-02 4.473643004894256592e-02 1.569124013185501099e-01 4.503969848155975342e-02 -3.185264170169830322e-01 3.553674221038818359e-01 -1.555901765823364258e-01 1.632498390972614288e-02
4.727503284811973572e-02 -5.893143266439437866e-02 8.829002827405929565e-02 5.513319000601768494e-02 -5.456728488206863403e-02 1.564974188804626465e-01 -2.865344285964965820e-01 -2.461800910532474518e-02 5.164662376046180725e-02 3.727687597274780273e-01 3.431589603424072266e-01 -1.300692707300186157e-01 2.231436371803283691e-01 -2.166480943560600281e-02 7.228194922208786011e-02 7.263169437646865845e-02 -6.123305857181549072e-02 -1.581073552370071411e-01 -1.094176769256591797e-01 -1.857929080724716187e-01 -3.171312436461448669e-02 2.615329325199127197e-01 1.443146318197250366e-01 -2.352019399404525757e-01 1.206404343247413635e-01 3.719477951526641846e-01 1.551810503005981445e-01 9.013774245977401733e-02 -3.016120940446853638e-02 2.475361526012420654e-01 2.356980293989181519e-01 1.121820807456970215e-01
3.061290681362152100e-01 -1.148982793092727661e-01 -7.979822158813476562e-02 -3.112960159778594971e-01 -1.505571007728576660e-01 4.255919903516769409e-02 -8.289315551519393921e-02 -3.062782250344753265e-02 -3.726619184017181396e-01 2.893867492675781250e-01 -3.743090108036994934e-02 7.595621049404144287e-02 1.171729564666748047e-01 6.660609692335128784e-02 2.603373676538467407e-02 -2.215734682977199554e-02 -4.559258371591567993e-02 1.942643970251083374e-01 -1.479515880346298218e-01 -2.282396517693996429e-02 6.099890545010566711e-02 2.092826068401336670e-01 -5.433846265077590942e-02 -1.564417034387588501e-02 3.868765234947204590e-01 2.077845931053161621e-01 2.307809442281723022e-01 2.461190521717071533e-01 -1.949845701456069946e-01 5.977384746074676514e-02 -2.170999646186828613e-01 6.598089355975389481e-03
1.088008005172014236e-02 1.264222860336303711e-01 1.118024140596389771e-01 2.622078955173492432e-01 2.272301167249679565e-02 1.222990080714225769e-01 -1.126735508441925049e-01 -1.128129959106445312e-01 -3.578227460384368896e-01 4.242872893810272217e-01 8.293978124856948853e-02 -1.401083916425704956e-01 1.349979192018508911e-01 -3.256812691688537598e-01 -5.029879510402679443e-02 -2.385627925395965576e-01 1.892395615577697754e-01 6.222573108971118927e-03 -1.073146685957908630e-01 8.409196138381958008e-02 -7.317719608545303345e-02 -1.795923411846160889e-01 1.432133167982101440e-01 -1.609147787094116211e-01 2.498162984848022461e-01 1.799374073743820190e-01 -1.273654121905565262e-02 -1.753952503204345703e-01 -1.718389987945556641e-01 1.621525287628173828e-01 9.582852572202682495e-02 1.195112913846969604e-01
6.976309418678283691e-02 1.685941219329833984e-01 -8.110100030899047852e-02 -1.945419758558273315e-01 -2.053529769182205200e-01 3.191128969192504883e-01 -9.891511499881744385e-02 2.949612140655517578e-01 4.556237533688545227e-02 3.265888094902038574e-01 7.867998629808425903e-02 -7.298721373081207275e-02 1.094494238495826721e-01 -1.305458098649978638e-01 9.874001890420913696e-02 -1.756777316331863403e-01 -1.056744456291198730e-01 5.888184905052185059e-02 1.024798005819320679e-01 2.375168651342391968e-01 2.663813829421997070e-01 -4.054074361920356750e-02 1.656479835510253906e-01 -4.123925566673278809e-01 2.578999660909175873e-02 8.139668032526969910e-03 6.820983439683914185e-02 2.914544045925140381e-01 -6.649122387170791626e-02 5.862575396895408630e-02 -3.931234776973724365e-02 2.005373388528823853e-01
-5.149206891655921936e-02 -2.679272592067718506e-01 -4.788652807474136353e-02 -1.539710760116577148e-01 8.468919247388839722e-02 2.874398231506347656e-01 -9.560551494359970093e-02 1.622970998287200928e-01 -2.692602202296257019e-02 3.525959253311157227e-01 2.055376172065734863e-01 -5.547201260924339294e-02 1.679542958736419678e-01 1.239768192172050476e-01 3.294865787029266357e-02 1.302993148565292358e-01 -1.807222068309783936e-01 -1.756184995174407959e-01 -2.996994554996490479e-01 -9.506408125162124634e-02 -3.888371214270591736e-02 -2.904347609728574753e-03 8.179529011249542236e-02 -1.662307530641555786e-01 1.638408005237579346e-01 1.913852542638778687e-01 -9.611083567142486572e-02 3.011606335639953613e-01 -2.766707539558410645e-01 -1.401896923780441284e-01 2.876374125480651855e-01 4.158419743180274963e-02
9.311771020293235779e-03 1.822800189256668091e-01 -1.044560447335243225e-01 6.033428385853767395e-02 9.161986410617828369e-02 3.556030094623565674e-01 -2.589623928070068359e-01 3.195990324020385742e-01 2.106121331453323364e-01 2.940981686115264893e-01 -1.678570657968521118e-01 -1.254614293575286865e-01 2.525264024734497070e-01 1.461661905050277710e-01 7.400283962488174438e-02 -4.031790420413017273e-02 1.634514927864074707e-01 -1.966947168111801147e-01 -1.197978556156158447e-01 -2.465361803770065308e-01 1.133286058902740479e-01 -5.362735688686370850e-02 1.211004406213760376e-01 -1.531034409999847412e-01 8.371338993310928345e-02 2.330437898635864258e-01 2.251050919294357300e-01 3.194169700145721436e-02 -2.040047943592071533e-01 1.621748358011245728e-01 -7.282743602991104126e-02 -2.201908081769943237e-02
-5.125515908002853394e-02 -6.074651330709457397e-02 -8.047367632389068604e-02 9.260285645723342896e-02 -1.349199414253234863e-01 5.864702463150024414e-01 1.434122622013092041e-01 1.548583954572677612e-01 -2.600303292274475098e-01 1.031924262642860413e-01 1.278669759631156921e-02 3.685276806354522705e-01 1.729667484760284424e-01 -4.442542791366577148e-02 1.847394257783889771e-01 -1.029375046491622925e-01 7.194714993238449097e-02 -3.557846322655677795e-02 1.723156124353408813e-01 -1.796110272407531738e-01 -1.014086902141571045e-01 5.003587156534194946e-02 1.732129976153373718e-02 -7.746426761150360107e-02 3.315382301807403564e-01 1.723438501358032227e-02 2.382596954703330994e-02 4.102083668112754822e-02 -6.021297350525856018e-02 2.563693523406982422e-01 -9.564165771007537842e-02 -5.127975717186927795e-02
-1.156794130802154541e-01 4.738174378871917725e-02 -9.599143266677856445e-02 -2.345279753208160400e-01 -4.083819687366485596e-01 3.159836232662200928e-01 -1.938186287879943848e-01 2.650425732135772705e-01 -1.227413788437843323e-01 -4.794039949774742126e-02 1.338893361389636993e-02 -1.730978637933731079e-01 1.012402549386024475e-01 -5.579363089054822922e-03 5.933596938848495483e-02 -1.896872073411941528e-01 7.912454754114151001e-02 6.440123915672302246e-02 -8.494783937931060791e-02 1.265440434217453003e-01 -1.760123819112777710e-01 3.386315330862998962e-02 -2.186592370271682739e-01 -1.068010460585355759e-03 4.031099081039428711e-01 3.664853516966104507e-03 -1.270381212234497070e-01 2.833335697650909424e-01 -1.601983457803726196e-01 1.964376568794250488e-01 -6.497946381568908691e-02 8.633166551589965820e-02
3.747423589229583740e-01 -9.974776953458786011e-02 2.206537127494812012e-01 -1.257850080728530884e-01 -2.779778651893138885e-02 2.884536385536193848e-01 -1.919192373752593994e-01 -4.534254968166351318e-02 -6.991420686244964600e-02 2.417708784341812134e-01 -1.789297610521316528e-01 7.772823423147201538e-02 1.119996458292007446e-01 5.311704799532890320e-02 -3.413569182157516479e-02 9.429294615983963013e-03 9.819325804710388184e-02 3.784539103507995605e-01 -1.288263052701950073e-01 5.436621606349945068e-02 -5.097581818699836731e-02 1.284825894981622696e-02 1.103892922401428223e-03 -2.672249265015125275e-02 3.460964262485504150e-01 1.268582195043563843e-01 8.621337264776229858e-02 3.511395156383514404e-01 -1.500325500965118408e-01 9.657259099185466766e-03 -2.812617123126983643e-01 2.164937090128660202e-03
1.311332732439041138e-01 1.016368940472602844e-01 -1.008473262190818787e-01 1.365783214569091797e-01 1.597117632627487183e-01 2.035436779260635376e-01 1.967539936304092407e-01 -1.226971819996833801e-01 -2.493832409381866455e-01 4.374544024467468262e-01 -1.048089861869812012e-01 -9.966122359037399292e-02 2.688156664371490479e-01 -9.411389380693435669e-02 1.007342413067817688e-01 -1.042250841856002808e-01 1.539943665266036987e-01 -6.377851217985153198e-02 -5.490767210721969604e-02 1.980849951505661011e-01 3.210953623056411743e-02 -2.527510561048984528e-02 2.351709157228469849e-01 -9.569714218378067017e-02 3.084552884101867676e-01 -1.396182924509048462e-01 -8.106375485658645630e-02 2.774139046669006348e-01 -2.480071783065795898e-01 2.104454636573791504e-01 3.818032518029212952e-02 6.893809139728546143e-02
2.021056972444057465e-02 2.873044908046722412e-01 -3.815652057528495789e-02 -1.522556692361831665e-01 -9.596404619514942169e-03 2.981912791728973389e-01 -2.191227972507476807e-01 -6.074346601963043213e-02 -1.585529297590255737e-01 2.114012092351913452e-01 1.046436429023742676e-01 -8.664427697658538818e-02 1.340996772050857544e-01 -5.716063454747200012e-02 6.115903332829475403e-02 -3.065709471702575684e-01 -2.616771757602691650e-01 6.177874282002449036e-02 6.563842762261629105e-04 1.891805678606033325e-01 3.103135228157043457e-01 2.170445211231708527e-02 -4.059239849448204041e-02 -2.733001410961151123e-01 2.636972069740295410e-01 1.904547214508056641e-01 1.567479521036148071e-01 3.030529320240020752e-01 5.651042610406875610e-02 -3.022573888301849365e-02 -1.128822192549705505e-01 1.554828733205795288e-01
2.748819589614868164e-01 -1.339204162359237671e-01 3.336456045508384705e-02 -1.677821427583694458e-01 -2.991847991943359375e-01 2.056175768375396729e-01 -7.997868955135345459e-02 -2.021720111370086670e-01 -2.300228923559188843e-01 3.396182358264923096e-01 -7.944345474243164062e-02 1.995639503002166748e-01 5.397624894976615906e-02 -7.281683385372161865e-02 -2.048140764236450195e-02 -1.002837121486663818e-01 -3.599910810589790344e-02 3.153375983238220215e-01 -2.293206006288528442e-01 5.212628821027465165e-05 -1.429379731416702271e-01 -2.843812340870499611e-03 -1.530411243438720703e-01 -1.632620096206665039e-01 3.759909868240356445e-01 -4.147077724337577820e-02 -7.940564304590225220e-02 1.849949955940246582e-01 -2.229179739952087402e-01 8.424231410026550293e-02 -2.925625629723072052e-02 1.110396115109324455e-03
1.537123918533325195e-01 -3.665705025196075439e-02 -1.253126561641693115e-01 1.081539988517761230e-01 -1.749252676963806152e-01 1.655595302581787109e-01 -3.308854997158050537e-01 1.717312932014465332e-01 -3.549496829509735107e-02 -1.590379327535629272e-02 -9.135878831148147583e-02 -6.594997644424438477e-02 2.982761561870574951e-01 -1.484281122684478760e-01 2.568067014217376709e-01 -2.887912690639495850e-01 1.886155903339385986e-01 -1.022624075412750244e-01 -7.011576741933822632e-02 -2.268138676881790161e-01 -7.237624377012252808e-02 -9.398507326841354370e-02 2.074840962886810303e-01 -2.221081703901290894e-01 2.020260989665985107e-01 3.777724206447601318e-01 2.651572227478027344e-02 1.717843487858772278e-02 -5.010201781988143921e-02 7.446854561567306519e-02 1.090186983346939087e-01 -2.505421042442321777e-01
2.586880922317504883e-01 6.887580454349517822e-02 1.511598378419876099e-01 -4.600878432393074036e-02 -7.410156726837158203e-02 5.266112834215164185e-02 7.755666039884090424e-03 1.968701481819152832e-01 -6.696238368749618530e-02 1.212442889809608459e-01 -3.391756117343902588e-01 6.093473732471466064e-02 9.607312083244323730e-02 4.630110412836074829e-02 -9.648674726486206055e-02 -7.747860252857208252e-02 -1.768257841467857361e-02 1.231338083744049072e-01 6.477063149213790894e-02 1.609326922334730625e-03 1.431035101413726807e-01 -7.552076131105422974e-02 6.164772901684045792e-03 -3.789535164833068848e-01 3.121053576469421387e-01 1.413093209266662598e-01 -4.508948326110839844e-02 4.924169778823852539e-01 -1.285203993320465088e-01 1.596900373697280884e-01 -1.948604732751846313e-01 2.455435395240783691e-01
8.512159436941146851e-02 -4.032794386148452759e-03 4.785025864839553833e-02 -7.593432068824768066e-02 -2.042991816997528076e-01 1.757356375455856323e-01 1.005755960941314697e-01 1.353821903467178345e-01 -2.124969214200973511e-01 1.715636700391769409e-01 -4.510501399636268616e-02 3.901675343513488770e-02 1.940306574106216431e-01 -1.790286302566528320e-01 1.678677052259445190e-01 4.610638320446014404e-02 -1.163831166923046112e-02 8.634212613105773926e-02 -2.242427021265029907e-01 -3.505856543779373169e-02 -4.422993585467338562e-02 -3.552428260445594788e-02 -1.442219465970993042e-01 1.103905066847801208e-01 5.328235030174255371e-01 1.941765844821929932e-01 3.447152078151702881e-01 4.745874926447868347e-02 -2.586635649204254150e-01 -1.771270036697387695e-01 2.396467626094818115e-01 1.084473058581352234e-01
-1.719893813133239746e-01 -2.418641000986099243e-02 -9.074269980192184448e-02 -1.529859900474548340e-01 -3.071706295013427734e-01 2.562825679779052734e-01 -4.200066626071929932e-01 1.320517957210540771e-01 -2.037122547626495361e-01 1.556957960128784180e-01 5.779859051108360291e-02 -2.730107605457305908e-01 1.833341866731643677e-01 -6.091215834021568298e-02 1.518263220787048340e-01 -6.159639731049537659e-02 1.006114855408668518e-01 9.079367667436599731e-02 -6.280972808599472046e-02 4.550158232450485229e-02 -2.064469158649444580e-01 9.106546640396118164e-02 -1.221801340579986572e-01 1.687458157539367676e-01 2.797805070877075195e-01 5.383013188838958740e-02 2.563779428601264954e-02 3.973855078220367432e-01 1.513893250375986099e-02 8.901173621416091919e-02 -3.588844835758209229e-02 9.300359338521957397e-02
1.359615772962570190e-01 1.140028461813926697e-01 -1.996784657239913940e-02 -1.241649612784385681e-01 -1.336666941642761230e-01 1.827689856290817261e-01 1.100790575146675110e-01 -2.935904450714588165e-02 1.908500120043754578e-02 -3.235965268686413765e-04 -2.219763025641441345e-02 -1.266891062259674072e-01 2.643692493438720703e-01 -1.769669353961944580e-01 2.367199063301086426e-01 -1.878811717033386230e-01 -1.016597449779510498e-02 1.887350231409072876e-01 -8.363558351993560791e-02 -1.229691505432128906e-01 -2.042401954531669617e-02 1.471427828073501587e-01 2.733751535415649414e-01 -1.644478440284729004e-01 2.442150861024856567e-01 5.928987264633178711e-01 1.673123091459274292e-01 1.815977692604064941e-01 -1.118932142853736877e-01 4.503788799047470093e-02 -7.930008322000503540e-02 6.585078686475753784e-02
1.725875288248062134e-01 -1.454713791608810425e-01 -2.169454544782638550e-01 1.631320863962173462e-01 -1.471225917339324951e-01 2.267883121967315674e-01 7.466351985931396484e-02 9.950854629278182983e-02 8.084945380687713623e-02 2.320961654186248779e-02 -6.088864430785179138e-02 -9.468687325716018677e-02 2.915456593036651611e-01 4.604161158204078674e-02 -1.160858497023582458e-01 -3.102679848670959473e-01 -1.508490890264511108e-01 1.662959158420562744e-02 3.688695281744003296e-02 -2.134454101324081421e-01 -1.512215435504913330e-01 -8.433961868286132812e-02 1.085896864533424377e-01 -1.119932979345321655e-01 1.179400980472564697e-01 -6.817689538002014160e-02 1.652532666921615601e-01 1.926106810569763184e-01 -3.278145194053649902e-01 3.677202165126800537e-01 2.684101462364196777e-01 2.196666896343231201e-01
2.599828541278839111e-01 -2.129844278097152710e-01 -1.109153926372528076e-01 6.633875519037246704e-02 9.584353119134902954e-02 -3.820093721151351929e-02 -2.337719202041625977e-01 3.051727823913097382e-02 2.671816758811473846e-02 2.397270202636718750e-01 -8.333869278430938721e-02 6.928249448537826538e-02 1.574873775243759155e-01 -1.416171789169311523e-01 8.398856222629547119e-02 -3.826111853122711182e-01 -1.375387459993362427e-01 2.216614782810211182e-01 1.371005624532699585e-01 -2.853163518011569977e-02 4.944934323430061340e-02 1.747208414599299431e-03 2.414871007204055786e-01 -2.491715699434280396e-01 1.089921817183494568e-01 4.294538199901580811e-01 1.323657482862472534e-01 1.723337620496749878e-01 1.038428116589784622e-02 1.400045454502105713e-01 -2.059180289506912231e-01 1.404750049114227295e-01
1.059127375483512878e-01 -2.794216275215148926e-01 1.036260873079299927e-01 7.724422495812177658e-03 -7.312958687543869019e-02 4.010608196258544922e-01 -5.883941426873207092e-02 -4.301762208342552185e-02 -3.689579665660858154e-01 -5.584063008427619934e-02 -3.052519261837005615e-01 -1.584578752517700195e-01 1.053157728165388107e-02 -4.124436900019645691e-02 -1.082444339990615845e-01 -2.125496566295623779e-01 -7.729747891426086426e-02 -3.746378794312477112e-02 -1.093149557709693909e-01 -1.063569635152816772e-01 -4.395846277475357056e-02 1.855711340904235840e-01 -1.879327595233917236e-01 -3.246201872825622559e-01 2.335086613893508911e-01 5.005140230059623718e-02 -2.189854532480239868e-02 1.849751025438308716e-01 -2.025832533836364746e-01 -9.115230292081832886e-02 1.017020717263221741e-01 2.302843332290649414e-01
1.244615986943244934e-01 -1.306278556585311890e-01 -2.217365205287933350e-01 1.161829680204391479e-01 -1.522489339113235474e-01 4.370820149779319763e-02 -1.663336455821990967e-01 -1.682615131139755249e-01 6.141020450741052628e-03 3.979181051254272461e-01 -2.065484039485454559e-02 1.500340104103088379e-01 4.018577933311462402e-02 -1.463839262723922729e-01 -2.048040330410003662e-01 -2.648904919624328613e-01 -1.893613040447235107e-01 -1.006586700677871704e-01 -1.859631836414337158e-01 1.332684457302093506e-01 2.760331612080335617e-03 -3.021439015865325928e-01 -9.200523048639297485e-02 -2.572321593761444092e-01 2.347196936607360840e-01 4.232784733176231384e-02 -2.546996437013149261e-02 3.313755989074707031e-01 -1.316619217395782471e-01 1.528134942054748535e-02 3.623136878013610840e-02 2.382307648658752441e-01
-4.821312613785266876e-03 -1.322660222649574280e-02 5.994517728686332703e-02 -4.535548388957977295e-03 -1.871767044067382812e-01 -4.661998152732849121e-02 -4.133568704128265381e-02 1.966585814952850342e-01 -3.128636777400970459e-01 2.431936115026473999e-01 -3.335145413875579834e-01 4.770409781485795975e-03 2.830019593238830566e-01 6.529710441827774048e-02 -2.476269938051700592e-02 -3.367933928966522217e-01 2.320434749126434326e-01 8.674436807632446289e-02 -1.560797840356826782e-01 1.033725738525390625e-01 7.825435698032379150e-02 9.981388226151466370e-03 1.738431006669998169e-01 -1.050257706083357334e-03 2.308248281478881836e-01 -8.502133190631866455e-02 5.554692819714546204e-02 3.989152908325195312e-01 -2.002958953380584717e-01 -9.336332231760025024e-02 -7.930504530668258667e-02 2.029881179332733154e-01
7.160329818725585938e-02 -1.115499287843704224e-01 1.075024530291557312e-01 9.160841256380081177e-02 -2.919190227985382080e-01 3.053147196769714355e-01 -1.758656203746795654e-01 1.586422324180603027e-01 1.964268460869789124e-02 -1.307551115751266479e-01 -8.305333554744720459e-03 1.568625420331954956e-01 6.689649820327758789e-02 2.038790732622146606e-01 -3.351129591464996338e-03 -3.151361644268035889e-01 -3.073441386222839355e-01 -1.046983599662780762e-01 9.398350119590759277e-02 -1.413478404283523560e-01 6.837843358516693115e-02 2.080357953673228621e-04 1.010169088840484619e-01 -4.149300754070281982e-01 1.539271920919418335e-01 4.306140914559364319e-02 1.858456283807754517e-01 2.262651175260543823e-01 -3.195519149303436279e-01 -5.853760987520217896e-02 -2.586675249040126801e-02 -4.070146381855010986e-02
8.531472086906433105e-02 -1.502421684563159943e-02 1.326967496424913406e-02 1.105123683810234070e-01 -1.480469703674316406e-01 1.580218970775604248e-01 -4.925601650029420853e-03 1.981179118156433105e-01 -2.813238203525543213e-01 2.925908863544464111e-01 -1.230063065886497498e-01 1.686752289533615112e-01 2.211512178182601929e-01 -1.011020690202713013e-01 -1.725317835807800293e-01 -2.738009989261627197e-01 1.235040724277496338e-01 2.373819649219512939e-01 9.484004229307174683e-02 -1.712675094604492188e-01 1.574565172195434570e-01 -3.257023915648460388e-02 2.492185980081558228e-01 -2.872105836868286133e-01 -5.486435815691947937e-02 6.756098568439483643e-02 2.777315974235534668e-01 3.086850047111511230e-01 2.564552053809165955e-02 -1.261882670223712921e-02 -1.440198160707950592e-02 2.456436604261398315e-01
8.159077167510986328e-02 -1.198966950178146362e-01 1.560348924249410629e-02 1.420646458864212036e-01 -2.029823511838912964e-01 3.413867652416229248e-01 -3.180097043514251709e-01 1.023131012916564941e-01 1.736126467585563660e-02 -1.023542732000350952e-01 -1.451849043369293213e-01 1.261314600706100464e-01 6.484162807464599609e-02 2.040733098983764648e-01 2.178739905357360840e-01 3.454641103744506836e-01 -6.612930446863174438e-02 -2.060790061950683594e-01 -3.260497450828552246e-01 -1.473807841539382935e-01 -4.654128476977348328e-02 -4.267037287354469299e-02 -4.252563696354627609e-03 -2.397126257419586182e-01 1.004277616739273071e-01 1.073179244995117188e-01 1.142413634806871414e-02 1.831603050231933594e-01 -1.717055886983871460e-01 2.390461564064025879e-01 -7.000683993101119995e-02 2.135890126228332520e-01
1.051174551248550415e-01 -1.776367723941802979e-01 3.748801723122596741e-02 -1.440933942794799805e-01 2.221604995429515839e-02 -3.393658250570297241e-02 1.180054321885108948e-01 -8.224818855524063110e-02 5.862544849514961243e-02 4.082039594650268555e-01 -1.279378533363342285e-01 2.256234362721443176e-02 1.705189943313598633e-01 -1.412076801061630249e-01 -1.827186346054077148e-02 -3.433333635330200195e-01 -4.431684315204620361e-02 6.625732034444808960e-02 -2.954408526420593262e-01 -1.453657150268554688e-01 -1.079947203397750854e-01 -2.204809188842773438e-01 -2.010847628116607666e-02 -1.849737614393234253e-01 2.063482999801635742e-01 1.026373803615570068e-01 2.545116245746612549e-01 9.115380793809890747e-02 -2.182614803314208984e-01 1.079992279410362244e-01 2.156400978565216064e-01 3.421298265457153320e-01
2.317738980054855347e-01 -1.500165313482284546e-01 1.835697591304779053e-01 7.979774475097656250e-02 -2.572347782552242279e-02 1.454650163650512695e-01 -1.629380434751510620e-01 4.372752457857131958e-02 9.650252759456634521e-02 3.760097324848175049e-01 1.419153213500976562e-01 6.368025392293930054e-02 3.838568925857543945e-01 2.107785195112228394e-01 -4.744973033666610718e-02 9.404848515987396240e-02 -3.783479332923889160e-02 -1.630593240261077881e-01 -2.640704512596130371e-01 1.140804439783096313e-01 1.619170308113098145e-01 1.020091176033020020e-01 1.988318711519241333e-01 -1.134366095066070557e-01 1.181199029088020325e-01 2.109543085098266602e-01 -4.175887152086943388e-04 2.452462017536163330e-01 -2.555409371852874756e-01 -8.131732791662216187e-02 2.398559749126434326e-01 8.848384767770767212e-02
-1.156072840094566345e-01 -1.121809631586074829e-01 1.103653833270072937e-01 -2.869738265872001648e-02 2.017694413661956787e-01 8.762741833925247192e-02 2.126103192567825317e-01 -1.385418921709060669e-01 -1.637994349002838135e-01 2.132838815450668335e-01 -1.298910826444625854e-01 1.479073017835617065e-01 1.396752744913101196e-01 -1.847881264984607697e-02 4.251508787274360657e-02 -2.545584142208099365e-01 1.460953652858734131e-01 1.469857692718505859e-01 -2.235250025987625122e-01 1.670372486114501953e-01 -1.996759139001369476e-02 -1.435144990682601929e-01 1.355564147233963013e-01 -2.585019469261169434e-01 4.448103010654449463e-01 1.769303381443023682e-01 -9.641288779675960541e-03 3.186534047126770020e-01 -4.272225126624107361e-02 5.306399613618850708e-02 1.290377378463745117e-01 2.676579952239990234e-01
2.363872826099395752e-01 -8.799570053815841675e-02 6.410446017980575562e-02 -3.325901329517364502e-01 -2.912485301494598389e-01 3.169784843921661377e-01 -2.306627929210662842e-01 -6.586575508117675781e-02 -2.773758955299854279e-02 2.819918394088745117e-01 -5.942192859947681427e-03 1.019976660609245300e-01 -4.631645977497100830e-02 7.511845231056213379e-02 -6.821870058774948120e-02 6.112264841794967651e-02 -1.875958442687988281e-01 1.907837092876434326e-01 -3.271782696247100830e-01 2.211235463619232178e-02 1.685817167162895203e-02 -1.414197683334350586e-01 -3.056754916906356812e-02 3.425111761316657066e-03 3.516431450843811035e-01 1.787924915552139282e-01 -1.380008608102798462e-01 1.969663649797439575e-01 -2.388228178024291992e-01 -2.544054388999938965e-02 -8.363087661564350128e-03 -1.827481947839260101e-02
-1.562972515821456909e-01 -6.924155354499816895e-02 7.956367731094360352e-02 -1.883641481399536133e-01 -2.117590010166168213e-01 3.541038930416107178e-01 -1.242102161049842834e-01 1.836467832326889038e-01 -3.862571716308593750e-02 9.927708655595779419e-02 8.445990830659866333e-02 -8.118756115436553955e-02 -5.908042937517166138e-02 -3.235283121466636658e-02 -1.095013692975044250e-01 -3.049083650112152100e-01 1.285945624113082886e-02 4.827373847365379333e-02 -1.499740183353424072e-01 6.683568656444549561e-02 -2.518217265605926514e-02 -4.300326108932495117e-02 -8.230428397655487061e-02 -4.543977975845336914e-01 1.579174995422363281e-01 -1.650438010692596436e-01 2.815946936607360840e-01 1.740606874227523804e-01 -3.236395865678787231e-02 4.254070576280355453e-03 3.902073949575424194e-02 4.067702889442443848e-01
6.785008311271667480e-02 -6.958726048469543457e-02 1.088241562247276306e-01 -1.621866375207901001e-01 -8.112736046314239502e-02 3.046749830245971680e-01 -2.506624162197113037e-01 2.741819992661476135e-02 3.997109457850456238e-02 1.768147796392440796e-01 -4.210323840379714966e-02 1.588831096887588501e-01 4.115942418575286865e-01 1.854584217071533203e-01 -8.118796162307262421e-03 1.937329620122909546e-01 -7.429407536983489990e-02 -2.880886383354663849e-02 -1.391115337610244751e-01 -3.367052599787712097e-02 1.038808748126029968e-01 1.180913299322128296e-01 2.773978412151336670e-01 -3.846341073513031006e-01 -4.146038740873336792e-02 1.953648328781127930e-01 2.409549653530120850e-01 -1.054682862013578415e-02 -2.826859951019287109e-01 6.577613949775695801e-02 2.932270523160696030e-03 1.713643968105316162e-01
-1.571157723665237427e-01 4.112527519464492798e-02 6.246637552976608276e-03 7.053736597299575806e-02 8.896360546350479126e-02 3.133955597877502441e-01 1.960640251636505127e-01 2.575024366378784180e-01 -3.100099861621856689e-01 6.138216704130172729e-02 -7.205437123775482178e-02 2.641430795192718506e-01 -9.107804857194423676e-03 -7.157486677169799805e-02 1.907651871442794800e-01 -9.170518070459365845e-02 -1.000715345144271851e-01 -1.211651116609573364e-01 2.682023309171199799e-02 -2.673318982124328613e-01 1.103866659104824066e-02 -1.388782262802124023e-01 5.379936471581459045e-02 -1.592180132865905762e-01 3.548884391784667969e-01 2.774420678615570068e-01 1.178362742066383362e-01 2.135408669710159302e-01 -2.264145016670227051e-01 1.373209655284881592e-01 -1.613532900810241699e-01 1.725958287715911865e-01
-1.225870102643966675e-01 -1.003326941281557083e-02 -1.129623726010322571e-01 -1.358317881822586060e-01 -9.065099060535430908e-02 1.779833883047103882e-01 6.338328123092651367e-02 3.453201651573181152e-01 -1.134092882275581360e-01 -8.381814509630203247e-02 -9.493451565504074097e-02 1.608376204967498779e-01 2.251281738281250000e-01 -2.238743305206298828e-01 1.199282556772232056e-01 -2.291255146265029907e-01 -2.968971617519855499e-02 2.011482566595077515e-01 -2.710342407226562500e-01 -1.584503799676895142e-01 3.163855522871017456e-02 -1.121789682656526566e-02 1.251298934221267700e-01 8.193917572498321533e-02 5.571747422218322754e-01 -1.728533208370208740e-02 1.558621823787689209e-01 1.278097331523895264e-01 -3.131757490336894989e-03 1.230486631393432617e-01 1.898608505725860596e-01 4.554586857557296753e-02
1.054234653711318970e-01 -1.272874027490615845e-01 1.259094029664993286e-01 -8.007862418889999390e-02 -3.521177768707275391e-01 9.987670183181762695e-02 6.546396017074584961e-02 2.169706523418426514e-01 4.109233617782592773e-02 7.194860279560089111e-02 -3.878674507141113281e-01 -1.002951562404632568e-01 7.253040373325347900e-02 1.077771112322807312e-01 1.017264649271965027e-01 -2.872282266616821289e-01 5.697236955165863037e-02 7.161196321249008179e-02 -1.836314238607883453e-02 -1.850675791501998901e-01 1.108089089393615723e-01 3.278033062815666199e-02 -4.039417579770088196e-02 -3.934714794158935547e-01 1.985426396131515503e-01 -6.396164186298847198e-03 1.216592788696289062e-01 2.126876115798950195e-01 -2.300514727830886841e-01 1.044742837548255920e-01 -2.032736092805862427e-01 2.656723856925964355e-01
-2.517376840114593506e-01 -7.359068095684051514e-02 4.174820706248283386e-02 -1.929099857807159424e-01 -1.890883296728134155e-01 2.787038981914520264e-01 -2.595368027687072754e-01 3.356849402189254761e-02 -1.428205221891403198e-01 3.957401961088180542e-02 1.096918582916259766e-01 -2.631198465824127197e-01 1.205669865012168884e-01 -1.021783202886581421e-01 3.467696532607078552e-02 -1.596168577671051025e-01 -8.218078315258026123e-02 2.306464165449142456e-01 -2.081744074821472168e-01 -7.847695797681808472e-02 -1.594364196062088013e-01 -2.434419393539428711e-01 5.107527971267700195e-02 1.407164931297302246e-01 2.367915809154510498e-01 1.051544845104217529e-01 -1.666584238409996033e-02 1.730489879846572876e-01 -7.721135020256042480e-02 2.114049643278121948e-01 -2.583794295787811279e-01 3.523472547531127930e-01
3.967116773128509521e-02 5.121680349111557007e-02 -2.171315066516399384e-02 2.166929244995117188e-01 -9.442906826734542847e-02 8.092996478080749512e-02 -1.898981183767318726e-01 1.143098995089530945e-02 1.453240066766738892e-01 1.556366682052612305e-01 3.387589752674102783e-01 -1.186815947294235229e-01 2.187356799840927124e-01 1.000927314162254333e-01 -1.025503650307655334e-01 -3.395477533340454102e-01 -2.865252196788787842e-01 -2.738991975784301758e-01 -1.050559356808662415e-01 -9.115155041217803955e-02 -9.979103505611419678e-02 2.423284016549587250e-02 -1.938729546964168549e-02 -3.209364116191864014e-01 2.973470091819763184e-01 4.957990720868110657e-02 1.335593909025192261e-01 1.525170505046844482e-01 -2.532858252525329590e-01 1.360295116901397705e-01 6.520126014947891235e-02 1.720264554023742676e-01
2.868106067180633545e-01 -2.978969737887382507e-02 -4.759324714541435242e-02 -4.496211186051368713e-02 -4.417501762509346008e-02 3.044549524784088135e-01 -2.675494551658630371e-01 2.708165943622589111e-01 -1.870553381741046906e-02 4.903892427682876587e-02 -1.112583875656127930e-01 -9.147953242063522339e-02 1.342013031244277954e-01 -1.063624247908592224e-01 1.640298664569854736e-01 -2.592549920082092285e-01 5.304840207099914551e-02 1.758134216070175171e-01 -4.239491745829582214e-02 1.472576260566711426e-01 1.359436959028244019e-01 -2.393413037061691284e-01 -2.535758167505264282e-02 4.248309880495071411e-02 3.234485685825347900e-01 2.543138861656188965e-01 -5.946110188961029053e-02 2.664647996425628662e-01 -8.402068912982940674e-02 -1.608384251594543457e-01 -2.802429199218750000e-01 1.879783868789672852e-01
-6.202103570103645325e-02 -1.330603063106536865e-01 1.262069046497344971e-01 6.080551445484161377e-02 -1.836741901934146881e-02 1.007813736796379089e-01 -6.144581362605094910e-02 5.337425693869590759e-02 6.948260962963104248e-02 -1.719955801963806152e-01 -2.133361697196960449e-01 -1.950890384614467621e-02 1.209845021367073059e-01 -1.755324602127075195e-01 -1.491437405347824097e-01 -2.214534729719161987e-01 -6.039290130138397217e-02 -5.667404457926750183e-02 3.206720948219299316e-02 -2.552755773067474365e-01 1.047197878360748291e-01 -1.657618433237075806e-01 -4.388104751706123352e-02 1.123630851507186890e-01 3.524096608161926270e-01 3.956141173839569092e-01 2.109333872795104980e-01 1.421731710433959961e-01 -4.248981177806854248e-01 2.938920855522155762e-01 -4.501150920987129211e-02 6.536795943975448608e-02
1.496263444423675537e-01 1.878557652235031128e-01 -1.854678839445114136e-01 6.813416630029678345e-02 1.220329925417900085e-01 1.817792803049087524e-01 -8.548974990844726562e-02 9.997492283582687378e-02 1.725040823221206665e-01 2.191540896892547607e-01 -3.072401285171508789e-01 1.217108294367790222e-01 4.419185817241668701e-01 -1.950141638517379761e-01 1.623283624649047852e-01 -2.521016001701354980e-01 -8.998185396194458008e-02 7.464344799518585205e-02 -3.041599690914154053e-01 -1.246352791786193848e-01 -1.017168983817100525e-01 9.027703665196895599e-03 3.172368742525577545e-03 -8.767278492450714111e-02 2.397864013910293579e-01 9.070644527673721313e-02 -1.947583258152008057e-01 8.169630914926528931e-02 -1.498158834874629974e-02 -2.641268670558929443e-01 1.440832018852233887e-02 8.632813394069671631e-02
1.342477351427078247e-01 -2.325384318828582764e-01 2.035873383283615112e-01 -7.929928600788116455e-02 -1.246036142110824585e-01 1.570572555065155029e-01 -2.412166148424148560e-01 -2.085468918085098267e-02 -1.227751225233078003e-01 5.121837854385375977e-01 8.826683461666107178e-02 -2.643147250637412071e-03 3.654063642024993896e-01 -1.508942544460296631e-01 -7.386912126094102859e-03 1.055014953017234802e-01 -2.993918061256408691e-01 -1.518137156963348389e-01 -8.503065258264541626e-02 -1.375205814838409424e-01 4.666431620717048645e-02 1.045670658349990845e-01 3.911431878805160522e-03 -2.852873317897319794e-02 2.194639593362808228e-01 1.510567963123321533e-01 -9.733776748180389404e-02 2.618676424026489258e-01 -3.522058203816413879e-02 8.385853469371795654e-02 7.923591881990432739e-02 1.110168397426605225e-01
5.120110698044300079e-03 2.531064748764038086e-01 8.740681409835815430e-02 -1.497835665941238403e-01 -9.769403189420700073e-02 2.509840726852416992e-01 -3.813638538122177124e-02 -2.154306881129741669e-02 1.638693362474441528e-01 -1.419976912438869476e-02 -1.008912622928619385e-01 -5.612211674451828003e-02 2.234636694192886353e-01 -1.278162598609924316e-01 3.187658190727233887e-01 -1.772642582654953003e-01 4.717775154858827591e-03 3.397517800331115723e-01 -1.355371028184890747e-01 -9.952958673238754272e-02 -5.732489749789237976e-02 4.926917701959609985e-02 6.135815382003784180e-02 -1.309438943862915039e-01 4.121164679527282715e-01 4.202235341072082520e-01 1.835995018482208252e-01 1.948964297771453857e-01 -4.167482256889343262e-02 -4.689894150942564011e-03 -1.203616056591272354e-02 -3.619176521897315979e-02
-8.794020861387252808e-02 3.748446330428123474e-02 -1.408130824565887451e-01 1.396416500210762024e-02 -3.590314984321594238e-01 1.556623578071594238e-01 -1.842916756868362427e-01 -8.955278992652893066e-02 9.518828988075256348e-02 4.363370537757873535e-01 -2.205103933811187744e-01 -7.469377480447292328e-03 3.061437308788299561e-01 5.830654874444007874e-02 9.563992917537689209e-02 -1.845134198665618896e-01 -2.037746459245681763e-01 -1.377156823873519897e-01 2.979367226362228394e-02 2.034754119813442230e-02 6.393750756978988647e-02 -8.202283829450607300e-02 9.223043173551559448e-02 -3.183474019169807434e-02 2.670564353466033936e-01 -4.702416062355041504e-02 -9.707444906234741211e-02 3.811602294445037842e-01 -3.466579318046569824e-02 1.769575327634811401e-01 1.897906363010406494e-01 -9.150451421737670898e-02
1.869569718837738037e-01 1.559218317270278931e-01 -1.561318784952163696e-01 2.650177776813507080e-01 -6.543844193220138550e-02 -1.035626158118247986e-01 -9.581338614225387573e-02 2.591570653021335602e-02 -4.245783090591430664e-01 2.832984924316406250e-01 9.004572033882141113e-02 -3.717145323753356934e-02 2.249834984540939331e-01 -1.979067772626876831e-01 5.355718731880187988e-02 -1.855231374502182007e-01 -2.551614679396152496e-02 -4.802912846207618713e-02 -3.420090377330780029e-01 2.798828780651092529e-01 -7.078128308057785034e-02 -9.387575834989547729e-02 -1.266110129654407501e-02 -1.381847262382507324e-01 1.451521515846252441e-01 2.719489634037017822e-01 -7.546509802341461182e-02 8.600301295518875122e-02 -1.555149853229522705e-01 7.669593393802642822e-02 1.750476956367492676e-01 1.549575477838516235e-01
-8.607167750597000122e-02 2.006454318761825562e-01 9.863461367785930634e-03 7.311780750751495361e-02 -4.748938605189323425e-02 2.547606527805328369e-01 4.739468544721603394e-02 1.124149188399314880e-01 1.065525189042091370e-01 2.645875811576843262e-01 -2.027989476919174194e-01 -2.242956124246120453e-02 3.253203928470611572e-01 -1.522209495306015015e-01 -1.790908426046371460e-01 -3.471091687679290771e-01 -1.675408892333507538e-02 1.882577836513519287e-01 -1.326586306095123291e-01 -9.210055321455001831e-02 -1.788794994354248047e-01 -1.175778284668922424e-01 -1.883740574121475220e-01 -2.253722250461578369e-01 1.170479059219360352e-01 1.142034158110618591e-01 -4.601930081844329834e-02 2.430157661437988281e-01 1.820680201053619385e-01 1.152668818831443787e-01 -3.237178623676300049e-01 1.650658547878265381e-01
2.045061811804771423e-02 9.585127234458923340e-02 3.187761008739471436e-01 1.371621787548065186e-01 3.378690779209136963e-02 3.065545558929443359e-01 1.666360348463058472e-01 -1.682936996221542358e-01 -4.520429298281669617e-02 2.464410364627838135e-01 -1.238449364900588989e-01 -2.287628687918186188e-02 3.963206112384796143e-01 -2.182517945766448975e-02 5.599191412329673767e-02 -2.390398830175399780e-02 1.570603996515274048e-01 -1.661528199911117554e-01 -9.435337036848068237e-02 -1.730045080184936523e-01 1.206273119896650314e-02 3.523070365190505981e-02 1.638668179512023926e-01 -2.212708890438079834e-01 2.381121814250946045e-01 1.526636630296707153e-01 6.784066557884216309e-02 8.624105155467987061e-02 -2.603923082351684570e-01 -3.638905659317970276e-02 -3.807038366794586182e-01 -6.670529395341873169e-02
9.233231842517852783e-02 1.186958849430084229e-01 -8.030710369348526001e-02 -2.194305658340454102e-01 -1.339899897575378418e-01 8.411753922700881958e-02 7.099100202322006226e-02 -1.994013637304306030e-01 -2.193998843431472778e-01 2.023153901100158691e-01 6.050279363989830017e-02 3.523715585470199585e-02 -2.806220203638076782e-02 1.266810670495033264e-02 1.509240567684173584e-01 -1.411120742559432983e-01 1.058020219206809998e-01 1.197997257113456726e-01 -9.260021895170211792e-02 9.837588667869567871e-02 -1.599971204996109009e-01 -8.018729835748672485e-02 2.098112553358078003e-01 -3.036046028137207031e-01 2.030863314867019653e-01 1.128748878836631775e-01 2.018313258886337280e-01 3.747181296348571777e-01 -3.867784142494201660e-01 -9.301559068262577057e-03 -9.912565350532531738e-02 3.296662867069244385e-01
2.185000330209732056e-01 -3.707248251885175705e-03 -1.631319224834442139e-01 3.761720955371856689e-01 -1.422075275331735611e-02 3.236025571823120117e-02 -1.527115702629089355e-01 -7.748234272003173828e-02 -4.614140391349792480e-01 2.518022358417510986e-01 -1.689925044775009155e-02 -9.583914652466773987e-03 3.070034086704254150e-01 -7.470826618373394012e-03 1.755264215171337128e-02 -2.232112288475036621e-01 1.600375175476074219e-01 -1.469820141792297363e-01 -2.719277143478393555e-01 1.758134514093399048e-01 -1.691979914903640747e-01 -1.343608200550079346e-01 -2.823810279369354248e-02 -5.273012444376945496e-02 1.317677795886993408e-01 -6.812084466218948364e-02 -4.818591754883527756e-03 6.974402070045471191e-02 -1.913971006870269775e-01 8.980768173933029175e-02 6.670244038105010986e-02 2.325128167867660522e-01
-1.119115874171257019e-01 8.163107186555862427e-02 -1.542950123548507690e-01 8.697135001420974731e-02 1.262336224317550659e-01 4.923660159111022949e-01 2.259767502546310425e-01 2.177662700414657593e-01 -1.205186024308204651e-01 6.429031491279602051e-02 -1.958300769329071045e-01 2.581710815429687500e-01 1.275531053543090820e-01 1.223635822534561157e-01 2.086116969585418701e-01 -5.514746531844139099e-02 -1.302874833345413208e-01 -1.613159775733947754e-01 -1.447837334126234055e-02 -1.286073178052902222e-01 -1.427830010652542114e-01 -2.379190735518932343e-02 9.564991295337677002e-02 -2.260982096195220947e-01 3.079381585121154785e-01 7.803805172443389893e-02 2.375300787389278412e-02 3.262377977371215820e-01 -1.160957440733909607e-01 2.558952942490577698e-02 -3.219770640134811401e-02 1.645647734403610229e-01
1.720405668020248413e-01 -6.873510032892227173e-02 1.692160815000534058e-01 5.027293041348457336e-02 -8.726423606276512146e-03 5.118781328201293945e-01 -1.713911890983581543e-01 1.119514703750610352e-01 -2.655099332332611084e-01 -6.275572231970727444e-04 1.230793818831443787e-01 9.058916568756103516e-02 5.881683900952339172e-02 -1.906848400831222534e-01 -1.255166381597518921e-01 -2.402659356594085693e-01 -1.011617705225944519e-01 2.411143928766250610e-01 -2.226101160049438477e-01 -1.351308524608612061e-01 -1.208349764347076416e-01 -1.696891933679580688e-01 -3.399191200733184814e-01 -1.640750169754028320e-01 2.088775932788848877e-01 1.469776332378387451e-01 -3.487732261419296265e-02 1.070032417774200439e-01 -7.974901795387268066e-02 9.445214271545410156e-02 -2.756797708570957184e-03 9.014338254928588867e-02
-9.339109808206558228e-02 -9.421873092651367188e-02 -2.689492329955101013e-02 7.721765339374542236e-02 -6.011030822992324829e-02 -3.167227655649185181e-02 -7.457679510116577148e-02 -1.565460562705993652e-01 -1.758655756711959839e-01 5.246032476425170898e-01 -1.287412196397781372e-01 5.752235651016235352e-02 -4.497527331113815308e-02 -6.708718091249465942e-02 1.735645681619644165e-01 -3.474449813365936279e-01 1.119353920221328735e-01 6.044999882578849792e-02 -2.055850625038146973e-01 -1.610512137413024902e-01 -3.928564861416816711e-02 -1.849716752767562866e-01 5.363788455724716187e-02 -2.280606925487518311e-01 9.920664131641387939e-02 1.235192641615867615e-01 3.161671757698059082e-01 -7.159343361854553223e-02 -3.417416289448738098e-02 1.523712873458862305e-01 1.392189413309097290e-01 3.296325504779815674e-01
4.224121570587158203e-02 2.006566338241100311e-02 5.726483836770057678e-02 1.894531399011611938e-01 -8.075182884931564331e-02 3.019177615642547607e-01 -3.217958807945251465e-01 3.321441411972045898e-01 1.110001280903816223e-01 3.251274526119232178e-01 -2.836854755878448486e-01 2.379038184881210327e-02 1.686124801635742188e-01 1.164054945111274719e-01 -5.954175442457199097e-02 4.649685695767402649e-02 -2.755681425333023071e-02 -1.700136661529541016e-01 -5.170354619622230530e-02 -1.825874447822570801e-01 1.294080726802349091e-02 1.944766938686370850e-02 2.280555367469787598e-01 -7.623932510614395142e-02 -1.183457896113395691e-01 2.500933110713958740e-01 7.085859030485153198e-02 1.404044479131698608e-01 -2.654507458209991455e-01 2.396678030490875244e-01 -2.170212715864181519e-01 -1.161509077064692974e-03
-1.750768423080444336e-01 1.556193549185991287e-02 -1.048751771450042725e-01 1.361420750617980957e-01 -3.956130519509315491e-02 2.144397050142288208e-01 1.447627991437911987e-01 1.779608875513076782e-01 -1.602069437503814697e-01 2.809233069419860840e-01 -1.233569458127021790e-01 1.937509179115295410e-01 -6.973853707313537598e-02 -2.582598328590393066e-01 1.893989145755767822e-01 -1.037521511316299438e-01 9.408181905746459961e-02 -5.574778839945793152e-02 -1.384826749563217163e-01 1.482838988304138184e-01 1.234118863940238953e-01 4.568069428205490112e-02 2.602368593215942383e-01 -1.926622986793518066e-01 3.153854012489318848e-01 2.376185208559036255e-01 2.607976794242858887e-01 6.661406718194484711e-03 1.493916101753711700e-02 3.938097953796386719e-01 -8.539501577615737915e-02 -4.452262446284294128e-02
4.769332706928253174e-02 -5.407504737377166748e-02 8.287905901670455933e-02 9.484245628118515015e-02 -1.333374530076980591e-01 3.040812611579895020e-01 1.366802453994750977e-01 -8.264985680580139160e-02 4.199182242155075073e-02 3.644860088825225830e-01 -2.762994356453418732e-02 1.514224708080291748e-01 2.616205811500549316e-02 5.929841473698616028e-02 9.688407182693481445e-02 -2.549052536487579346e-01 2.760886549949645996e-01 4.919873178005218506e-02 -1.916122436523437500e-01 6.196763738989830017e-02 7.267574220895767212e-02 -1.840495467185974121e-01 -1.619535982608795166e-01 -1.440955698490142822e-01 4.356679320335388184e-01 3.718993812799453735e-02 2.246857061982154846e-02 8.473594486713409424e-02 -1.941541731357574463e-01 2.836201488971710205e-01 2.058720290660858154e-01 2.038819193840026855e-01
1.118418425321578979e-01 -4.883380979299545288e-02 2.287342649651691318e-04 1.209212765097618103e-01 3.773649781942367554e-02 3.132004439830780029e-01 -7.493641227483749390e-02 -1.737975627183914185e-01 4.356765747070312500e-02 2.082070261240005493e-01 1.961947083473205566e-01 2.177406400442123413e-01 2.219133973121643066e-01 -1.971837282180786133e-01 4.664595797657966614e-02 -1.508390307426452637e-01 -1.980849057435989380e-01 -1.334932595491409302e-01 8.483792841434478760e-02 -2.240677922964096069e-02 1.756022423505783081e-01 1.407839059829711914e-01 -3.497900068759918213e-02 8.573392778635025024e-02 5.005383491516113281e-01 1.235365271568298340e-01 2.191467583179473877e-01 2.236828655004501343e-01 -8.859350532293319702e-02 2.314480692148208618e-01 -1.985343843698501587e-01 4.752297326922416687e-02
1.295484751462936401e-01 -1.574037075042724609e-01 5.029700696468353271e-02 2.636957466602325439e-01 -1.998521685600280762e-01 3.222008049488067627e-01 3.559892997145652771e-03 -2.159274220466613770e-01 -9.669058769941329956e-02 2.569618821144104004e-01 1.321932077407836914e-01 -1.102408766746520996e-02 -7.275142124854028225e-04 -8.869925886392593384e-02 3.071334362030029297e-01 -1.227786242961883545e-01 2.629854977130889893e-01 5.497806146740913391e-02 -1.193699166178703308e-01 3.135944902896881104e-02 -1.368139237165451050e-01 2.546656131744384766e-01 2.782089710235595703e-01 3.424015268683433533e-02 3.747100532054901123e-01 1.613617539405822754e-01 1.551256775856018066e-01 6.878495961427688599e-02 -8.973687887191772461e-03 5.841491371393203735e-02 -7.188269495964050293e-02 1.796480119228363037e-01
1.079680956900119781e-02 -5.710863694548606873e-02 -9.229386597871780396e-02 7.282245904207229614e-02 -7.376681268215179443e-02 1.683687418699264526e-01 -3.919849991798400879e-01 6.943215429782867432e-02 -2.588843554258346558e-02 2.139234095811843872e-01 -1.122676804661750793e-01 -9.056204557418823242e-02 1.774403154850006104e-01 4.066751897335052490e-02 1.463171988725662231e-01 1.945734769105911255e-01 1.176966875791549683e-01 -3.023969829082489014e-01 -3.530997633934020996e-01 -8.474513143301010132e-02 4.214593768119812012e-02 -1.407779753208160400e-01 7.610668987035751343e-02 -6.624168902635574341e-02 -6.892802566289901733e-02 2.688568234443664551e-01 1.060311198234558105e-01 1.081315726041793823e-01 -2.618176043033599854e-01 2.728716135025024414e-01 -3.036731481552124023e-01 1.636015325784683228e-01
3.330575525760650635e-01 1.629597693681716919e-01 -2.760304808616638184e-01 -9.182627499103546143e-02 2.719032764434814453e-02 1.533081680536270142e-01 -2.967802882194519043e-01 1.648594141006469727e-01 -1.516792830079793930e-02 4.057191908359527588e-01 7.874520123004913330e-02 2.190057635307312012e-01 3.512701690196990967e-01 1.066511720418930054e-01 2.369799837470054626e-02 -3.155331313610076904e-01 -1.205850299447774887e-02 -7.314687222242355347e-02 -1.621621996164321899e-01 -5.202252417802810669e-02 -1.577851623296737671e-01 -1.699770428240299225e-02 1.526664104312658310e-02 -2.314070239663124084e-02 1.139323413372039795e-01 -1.610076725482940674e-01 2.075922638177871704e-01 5.542130768299102783e-02 7.955243438482284546e-02 1.202090457081794739e-01 -1.277049332857131958e-01 -4.349424690008163452e-02
2.098457664251327515e-01 1.994832232594490051e-02 1.481106877326965332e-01 2.059829831123352051e-01 1.238876506686210632e-01 3.463091254234313965e-01 -8.881241828203201294e-02 1.874101720750331879e-02 -3.385587334632873535e-01 3.084293901920318604e-01 -3.127892687916755676e-02 -9.287616610527038574e-02 1.442847847938537598e-01 -8.836086094379425049e-02 -2.135575376451015472e-02 -2.536804378032684326e-01 -1.922246068716049194e-01 -1.797531843185424805e-01 -1.037669628858566284e-01 -1.173107922077178955e-01 -1.124523021280765533e-02 2.223708480596542358e-02 -2.752745151519775391e-01 -1.499643921852111816e-01 3.713954091072082520e-01 -1.628516614437103271e-01 2.983515523374080658e-02 -1.783003062009811401e-01 -8.798704296350479126e-02 1.919686049222946167e-01 -1.141238119453191757e-02 -1.887119002640247345e-02
7.717540115118026733e-02 8.178562670946121216e-02 3.420473635196685791e-02 -1.641287803649902344e-01 -3.012564182281494141e-01 1.397919058799743652e-01 -2.421818524599075317e-01 -1.542543768882751465e-01 -9.061895310878753662e-02 2.541719079017639160e-01 -2.125057429075241089e-01 2.633586227893829346e-01 2.149869948625564575e-01 1.837853528559207916e-02 8.701577037572860718e-02 -3.948403894901275635e-02 1.633498221635818481e-01 7.772843539714813232e-02 1.545920521020889282e-01 2.364520542323589325e-02 -9.072405099868774414e-02 -1.067209914326667786e-01 -1.852187365293502808e-01 -1.904273778200149536e-01 3.136473894119262695e-01 2.961356043815612793e-01 -7.893398404121398926e-02 -5.125533789396286011e-02 -2.718279659748077393e-01 -1.682735281065106392e-03 2.273988723754882812e-01 2.357539981603622437e-01
1.721892803907394409e-01 1.363151967525482178e-01 1.422221958637237549e-01 1.787754446268081665e-01 -1.180066093802452087e-01 6.356921792030334473e-02 -2.341809570789337158e-01 -2.159579470753669739e-02 1.559357047080993652e-01 1.935182511806488037e-01 7.044081389904022217e-02 -3.666858375072479248e-02 2.892583310604095459e-01 9.554992616176605225e-02 9.806633740663528442e-02 -1.382740736007690430e-01 -3.888137266039848328e-02 -1.588781015016138554e-03 -1.278688311576843262e-01 -2.772056460380554199e-01 2.047619074583053589e-01 -1.218020170927047729e-01 -7.861908525228500366e-03 4.317440837621688843e-02 3.179003596305847168e-01 2.125430405139923096e-01 7.105595618486404419e-02 1.060582026839256287e-01 -3.784977495670318604e-01 6.038415804505348206e-02 4.143332540988922119e-01 4.680647328495979309e-02
8.732851594686508179e-03 -7.396303862333297729e-02 -1.366865336894989014e-01 -3.611782193183898926e-01 -2.125055193901062012e-01 1.452234834432601929e-01 1.306762099266052246e-01 -1.242473050951957703e-01 -2.881323397159576416e-01 2.157872319221496582e-01 -1.011901572346687317e-01 8.425615727901458740e-03 -2.916388958692550659e-02 -7.701873779296875000e-02 -4.224830493330955505e-02 -2.175770550966262817e-01 6.774393469095230103e-02 -1.148924157023429871e-01 -2.313243150711059570e-01 9.948764741420745850e-02 -1.877962201833724976e-01 1.641638576984405518e-02 1.043808534741401672e-01 -3.484221398830413818e-01 2.096670866012573242e-01 1.597343385219573975e-01 9.596379101276397705e-02 1.670630872249603271e-01 -3.213771283626556396e-01 6.075597554445266724e-02 -9.326231479644775391e-02 2.818884849548339844e-01
3.292322903871536255e-02 -3.715219199657440186e-01 -1.054921671748161316e-01 -3.763647377490997314e-02 6.009724922478199005e-03 1.751261055469512939e-01 -2.155098319053649902e-01 1.469461619853973389e-02 1.508450657129287720e-01 1.156594082713127136e-01 -5.759957805275917053e-02 7.469700276851654053e-02 1.999096423387527466e-01 -2.815738916397094727e-01 -1.006021723151206970e-01 -1.701738089323043823e-01 -2.373403608798980713e-01 5.918433517217636108e-02 1.761415004730224609e-01 -2.146158665418624878e-01 1.429092437028884888e-01 7.057657837867736816e-02 1.403868049383163452e-01 1.029596552252769470e-01 2.814235985279083252e-01 1.554101798683404922e-02 -9.676482528448104858e-02 2.368093580007553101e-01 -3.726845979690551758e-01 2.373914420604705811e-01 -1.790619492530822754e-01 5.285383015871047974e-02
-4.438775649759918451e-04 -1.463134735822677612e-01 1.989257186651229858e-01 1.029692217707633972e-01 -6.574609875679016113e-02 4.638017714023590088e-01 7.729760557413101196e-02 1.601683050394058228e-01 -4.499531909823417664e-02 2.146376222372055054e-01 5.614217370748519897e-02 -5.519436299800872803e-02 1.554831117391586304e-01 -1.449445039033889771e-01 -8.403401821851730347e-02 -2.018890678882598877e-01 3.320772051811218262e-01 1.425235718488693237e-01 -2.952550053596496582e-01 1.718328893184661865e-01 -2.421133592724800110e-02 -8.138940902426838875e-04 -2.973556332290172577e-02 -2.962161004543304443e-01 1.245481446385383606e-01 -1.532478183507919312e-01 1.601508706808090210e-01 8.427659422159194946e-02 -2.300343513488769531e-01 1.794295310974121094e-01 1.534826457500457764e-01 -1.146155968308448792e-01
-7.299505919218063354e-02 -4.976017028093338013e-02 2.057131230831146240e-01 1.029754057526588440e-01 4.610154032707214355e-02 2.827239036560058594e-02 -3.238387703895568848e-01 7.991157472133636475e-02 -1.099005565047264099e-01 3.733048737049102783e-01 2.456115782260894775e-01 1.143152564764022827e-01 4.003091752529144287e-01 -7.370582967996597290e-02 8.267772197723388672e-02 1.574755907058715820e-01 -1.296435594558715820e-01 1.254321308806538582e-03 -1.433359980583190918e-01 -1.429014205932617188e-01 2.056001685559749603e-02 -2.223486453294754028e-02 3.505954891443252563e-02 -9.477450698614120483e-02 1.747700423002243042e-01 5.736638605594635010e-02 1.281169801950454712e-01 4.225700795650482178e-01 -1.238571554422378540e-01 1.299971938133239746e-01 2.184522598981857300e-01 1.589661985635757446e-01
-3.686002492904663086e-01 -8.340125530958175659e-02 1.141319721937179565e-01 -1.052285432815551758e-01 -4.114725068211555481e-02 1.140420436859130859e-01 1.420229375362396240e-01 7.607999444007873535e-02 -9.938400983810424805e-02 3.739537894725799561e-01 -5.867112055420875549e-02 3.366462290287017822e-01 1.943011134862899780e-01 8.779271692037582397e-02 2.081001102924346924e-01 -2.251124829053878784e-01 1.047255471348762512e-01 1.990375816822052002e-01 -7.019889354705810547e-02 1.069305092096328735e-01 -1.588889658451080322e-01 -1.562098413705825806e-01 5.432556569576263428e-02 -1.312856096774339676e-02 1.820328235626220703e-01 -5.958409607410430908e-02 1.436803191900253296e-01 1.413792669773101807e-01 -1.923510134220123291e-01 3.691348731517791748e-01 -1.248161047697067261e-01 -2.480030804872512817e-02
-3.206611052155494690e-02 2.155109122395515442e-02 4.637729004025459290e-02 1.599412527866661549e-03 -1.072823628783226013e-01 -7.648803293704986572e-03 -3.413970395922660828e-02 2.971054017543792725e-01 -3.040662705898284912e-01 3.354195356369018555e-01 -4.025696218013763428e-01 1.061435695737600327e-02 9.461542218923568726e-02 1.907038688659667969e-01 -1.493768207728862762e-02 -2.752152383327484131e-01 2.888835221529006958e-02 4.985570907592773438e-02 -2.435491532087326050e-01 6.636270135641098022e-02 4.301087465137243271e-03 -1.177443340420722961e-01 1.461452990770339966e-01 -6.047935411334037781e-02 2.381765246391296387e-01 3.345733741298317909e-03 -1.855718716979026794e-02 3.262458145618438721e-01 -3.648806363344192505e-02 -1.429608166217803955e-01 -8.871148526668548584e-02 3.283700048923492432e-01
-7.635383307933807373e-02 -1.772612035274505615e-01 -6.048782914876937866e-02 -3.204604387283325195e-01 -2.081913053989410400e-01 9.453203529119491577e-02 -1.274726837873458862e-01 3.307550549507141113e-01 -2.549254298210144043e-01 1.958961635828018188e-01 8.730039745569229126e-02 -4.681386053562164307e-02 -9.860495338216423988e-04 -5.652461200952529907e-02 2.952930629253387451e-01 -2.515402734279632568e-01 9.562842547893524170e-02 1.553236693143844604e-01 -1.850258111953735352e-01 2.627866566181182861e-01 -1.557656973600387573e-01 -1.263927072286605835e-01 6.977972388267517090e-02 -6.496365368366241455e-02 2.726045846939086914e-01 2.801126837730407715e-01 1.040385067462921143e-01 3.292779996991157532e-02 -1.342661678791046143e-01 7.627747952938079834e-02 1.619136631488800049e-01 -1.048307865858078003e-01
-1.554597914218902588e-01 -2.946126461029052734e-01 -5.116230249404907227e-02 1.488991379737854004e-01 -1.312467455863952637e-02 1.014666259288787842e-01 1.653943397104740143e-02 -2.096122596412897110e-03 3.508687391877174377e-02 2.385478615760803223e-01 -1.772160083055496216e-01 -1.807495802640914917e-01 2.205702066421508789e-01 3.111766837537288666e-02 2.753246128559112549e-01 -5.797553807497024536e-02 -1.529149711132049561e-01 3.985258042812347412e-01 -2.222737818956375122e-01 -1.536289453506469727e-01 -1.903062909841537476e-01 3.598282858729362488e-02 7.073873281478881836e-02 -2.974110245704650879e-01 -1.607363345101475716e-03 5.883251875638961792e-02 -1.229638084769248962e-01 2.459554523229598999e-01 -1.924883276224136353e-01 1.018777936697006226e-01 9.589946269989013672e-02 2.839325964450836182e-01
-1.563220471143722534e-01 -2.764105796813964844e-02 6.763083487749099731e-02 1.067122220993041992e-01 -3.519379794597625732e-01 1.483434587717056274e-01 1.382582704536616802e-03 -4.923688620328903198e-02 2.029705643653869629e-01 3.951136469841003418e-01 -9.276055544614791870e-02 1.846826374530792236e-01 3.757520914077758789e-01 7.086586952209472656e-02 9.491407126188278198e-02 -2.683620154857635498e-01 -3.035966865718364716e-02 -2.363267242908477783e-01 -1.952735483646392822e-01 -4.966338351368904114e-02 1.421335935592651367e-01 -8.399303257465362549e-02 -4.701906070113182068e-02 -3.339007869362831116e-02 2.746447026729583740e-01 9.379695355892181396e-02 -6.938453298062086105e-03 3.278529942035675049e-01 6.201991927810013294e-04 7.898978888988494873e-02 1.204749420285224915e-01 5.304079875349998474e-02
1.977882236242294312e-01 9.746544808149337769e-02 1.627585105597972870e-02 -2.031476795673370361e-02 -4.277211055159568787e-02 9.945213049650192261e-02 3.232307359576225281e-02 -1.331347376108169556e-01 -8.222475647926330566e-02 3.347575664520263672e-01 6.710007786750793457e-02 2.998462319374084473e-01 4.145735204219818115e-01 -1.815539151430130005e-01 -1.609773635864257812e-01 -2.828931510448455811e-01 1.089419275522232056e-01 2.572673857212066650e-01 -1.634716540575027466e-01 9.642959386110305786e-02 -3.163484632968902588e-01 5.645770952105522156e-02 -9.334918111562728882e-02 -7.663850486278533936e-02 1.601438671350479126e-01 -7.010398805141448975e-02 -5.498225986957550049e-02 1.793500483036041260e-01 -2.390747070312500000e-01 3.555262833833694458e-02 -3.440399840474128723e-02 1.972852945327758789e-01
1.936300992965698242e-01 3.897422552108764648e-02 1.850618869066238403e-01 -8.415789902210235596e-02 -9.938597679138183594e-02 2.458238452672958374e-01 1.105412170290946960e-01 -1.780247688293457031e-01 -2.868445217609405518e-01 2.983202338218688965e-01 -1.511055231094360352e-02 1.191038638353347778e-01 1.043399050831794739e-02 3.626591712236404419e-02 1.303346306085586548e-01 -2.424877882003784180e-01 -3.877089023590087891e-01 -2.505516400560736656e-03 1.117075886577367783e-02 -1.403726041316986084e-01 2.438929975032806396e-01 -3.266682848334312439e-02 1.574463099241256714e-01 -1.801926940679550171e-01 3.447034060955047607e-01 -5.752257630228996277e-02 8.450552821159362793e-02 8.589657954871654510e-03 -1.411588191986083984e-01 2.678193449974060059e-01 -6.359626352787017822e-02 1.718523651361465454e-01
1.591190695762634277e-01 2.011165320873260498e-01 -1.505978256464004517e-01 2.438126951456069946e-01 -1.121295243501663208e-01 1.706153750419616699e-01 -9.218562394380569458e-02 1.283386796712875366e-01 -1.193685606122016907e-01 1.695248931646347046e-01 -9.877956658601760864e-02 -1.695098876953125000e-01 2.771221399307250977e-01 -1.942970752716064453e-01 -2.046611160039901733e-02 -2.721838951110839844e-01 -5.507899075746536255e-02 2.271730601787567139e-01 -1.453764438629150391e-01 1.585448384284973145e-01 7.024773210287094116e-02 -3.393000364303588867e-02 -1.045459359884262085e-01 -4.734266102313995361e-01 -6.989085115492343903e-03 2.373818755149841309e-01 1.504729688167572021e-01 2.255668193101882935e-01 -9.362303465604782104e-02 5.178337171673774719e-02 -1.548975706100463867e-01 8.663390576839447021e-02
8.910389989614486694e-02 -1.310784518718719482e-01 -5.537445098161697388e-02 -7.960887998342514038e-02 -3.763398621231317520e-03 3.715858757495880127e-01 -3.621163666248321533e-01 2.310143113136291504e-01 -2.039193361997604370e-01 1.911539882421493530e-01 -2.003118991851806641e-01 2.110862731933593750e-02 1.495781689882278442e-01 1.024756431579589844e-01 3.835447132587432861e-02 2.274098843336105347e-01 8.488018810749053955e-02 -2.840716540813446045e-01 -2.428703606128692627e-01 3.936243802309036255e-02 3.310356289148330688e-02 -5.397647246718406677e-02 2.627397477626800537e-01 -5.107529461383819580e-02 7.083740830421447754e-02 9.997669607400894165e-02 8.539456129074096680e-02 2.207360118627548218e-01 -2.797693908214569092e-01 1.964900046586990356e-01 -1.023083403706550598e-01 -1.251856833696365356e-01
-2.764513194561004639e-01 -1.360138952732086182e-01 -2.254838943481445312e-01 -2.442825213074684143e-02 -9.064416587352752686e-02 2.989688813686370850e-01 7.768129557371139526e-02 -1.047184914350509644e-01 -1.985221207141876221e-01 4.763349890708923340e-01 -1.874054968357086182e-01 1.068783923983573914e-01 8.607723563909530640e-02 7.279350608587265015e-02 1.448998153209686279e-01 -3.016483187675476074e-01 1.169483736157417297e-01 1.342212855815887451e-01 -4.388239979743957520e-02 -7.451416552066802979e-02 1.650748550891876221e-01 -1.256105899810791016e-01 7.663908414542675018e-03 1.181246340274810791e-01 1.659224927425384521e-01 7.313545048236846924e-02 -1.212902069091796875e-01 1.089872270822525024e-01 -3.422930538654327393e-01 1.399758160114288330e-01 -2.039881609380245209e-02 9.293926507234573364e-02
8.737645298242568970e-02 -1.883635073900222778e-01 -2.269169539213180542e-01 -6.940273940563201904e-02 -1.701287925243377686e-01 1.674178540706634521e-01 -1.069042552262544632e-02 7.074003107845783234e-03 -2.524631284177303314e-02 2.930142581462860107e-01 1.885267533361911774e-02 4.571178182959556580e-02 9.041441231966018677e-02 -4.617204964160919189e-01 5.969280749559402466e-02 -1.138198450207710266e-01 -2.212156504392623901e-01 -2.030943930149078369e-01 -4.525092616677284241e-02 -2.555347383022308350e-01 -6.353107094764709473e-02 -8.774580061435699463e-02 -3.769363835453987122e-02 -2.483807355165481567e-01 1.594876796007156372e-01 1.129662469029426575e-01 -3.533361479640007019e-02 3.435335457324981689e-01 -3.310154378414154053e-01 4.022372141480445862e-02 6.376192718744277954e-02 1.073615401983261108e-01
-4.386052116751670837e-02 -6.046331301331520081e-02 -9.539300948381423950e-02 -1.182012036442756653e-01 8.163416385650634766e-02 1.464820504188537598e-01 1.678079664707183838e-01 4.173244535923004150e-02 -1.537774056196212769e-01 1.581661105155944824e-01 -3.499468266963958740e-01 1.289154142141342163e-01 2.936665415763854980e-01 -9.856917709112167358e-02 1.629573255777359009e-01 -6.619788706302642822e-02 -1.604415662586688995e-02 -8.805178105831146240e-02 -3.713211789727210999e-02 -1.478658467531204224e-01 -1.310367137193679810e-01 -1.703714281320571899e-01 2.642892003059387207e-01 -3.203755021095275879e-01 4.244089126586914062e-01 3.194312155246734619e-01 8.890690654516220093e-02 7.102946192026138306e-02 -6.825485080480575562e-02 -6.206296384334564209e-02 -2.090153247117996216e-01 3.795972838997840881e-02
-7.913819700479507446e-02 1.494597196578979492e-01 -6.029347330331802368e-02 1.119717657566070557e-01 -1.618323028087615967e-01 1.177272349596023560e-01 -1.540111750364303589e-01 8.048909902572631836e-02 -1.220047846436500549e-01 3.518708944320678711e-01 3.017635457217693329e-02 -2.943244017660617828e-02 -7.486079633235931396e-02 -6.701345741748809814e-02 3.029077500104904175e-02 -2.448873817920684814e-01 1.499642878770828247e-01 -4.498562961816787720e-02 -3.824053704738616943e-01 8.734401315450668335e-02 2.407187223434448242e-01 -1.796225905418395996e-01 -6.065764650702476501e-02 6.144585460424423218e-02 1.612637490034103394e-01 7.073969393968582153e-02 -1.998896002769470215e-01 1.749165952205657959e-01 -5.114157199859619141e-01 1.782552599906921387e-01 8.055048063397407532e-03 5.032919719815254211e-02
-1.062180846929550171e-01 -5.557050183415412903e-02 2.777477353811264038e-02 1.061488613486289978e-01 -2.162626236677169800e-01 1.649105362594127655e-02 -6.579181551933288574e-02 9.380660206079483032e-02 -5.470811948180198669e-02 2.282335013151168823e-01 -1.006859987974166870e-01 -2.636124193668365479e-01 1.436726003885269165e-01 -2.826453745365142822e-01 -8.826158195734024048e-02 -2.033460736274719238e-01 3.363970294594764709e-02 -2.040563225746154785e-01 -1.187219321727752686e-01 -2.170855849981307983e-01 3.075488843023777008e-03 -1.644910126924514771e-01 -1.333027184009552002e-01 -1.920030266046524048e-01 3.059698939323425293e-01 9.722594171762466431e-02 4.724969565868377686e-01 2.817272953689098358e-02 -3.204235434532165527e-01 -1.024426147341728210e-01 4.881850257515907288e-02 2.604992687702178955e-02
-1.938160806894302368e-01 1.130575835704803467e-01 -4.514362663030624390e-02 -3.305487334728240967e-02 2.907022461295127869e-02 4.419164657592773438e-01 1.478115618228912354e-01 -1.971815973520278931e-01 -4.071807116270065308e-02 3.461180925369262695e-01 -1.067017763853073120e-01 -1.704615205526351929e-01 1.182159408926963806e-01 1.003384441137313843e-01 -2.788387611508369446e-02 -1.666492074728012085e-01 5.755283311009407043e-02 6.897792220115661621e-02 -1.742641776800155640e-01 8.422210812568664551e-03 3.011720478534698486e-01 -1.853175610303878784e-01 3.411222249269485474e-02 -5.835605319589376450e-03 1.951888948678970337e-01 2.218265980482101440e-01 -2.342257201671600342e-01 2.101947963237762451e-01 -3.178695440292358398e-01 8.110676705837249756e-02 1.008202061057090759e-01 7.925225049257278442e-02
-1.480744034051895142e-01 9.521470963954925537e-02 -4.456827789545059204e-02 -7.611965388059616089e-02 1.177153438329696655e-01 3.453561663627624512e-01 2.525198757648468018e-01 1.909089684486389160e-01 -2.566980421543121338e-01 2.671071328222751617e-02 -6.290075182914733887e-02 1.925807744264602661e-01 1.484462022781372070e-01 -5.640461295843124390e-02 2.183359116315841675e-01 -2.208734452724456787e-01 1.010872870683670044e-01 -8.330948650836944580e-02 8.061043918132781982e-03 -1.883270442485809326e-01 -6.809266656637191772e-02 1.071849241852760315e-01 4.680724442005157471e-02 -1.503761261701583862e-01 2.966679632663726807e-01 3.042739629745483398e-01 1.600249707698822021e-01 2.542298138141632080e-01 -3.577952384948730469e-01 6.232744082808494568e-02 -1.590148545801639557e-02 4.418255761265754700e-02
1.533294320106506348e-01 -2.635346055030822754e-01 1.401247549802064896e-02 -1.861252635717391968e-02 -3.841319680213928223e-02 1.997061669826507568e-01 -1.641587354242801666e-02 8.878459781408309937e-02 -2.631573975086212158e-01 1.069396659731864929e-01 -4.173092246055603027e-01 -2.339632809162139893e-01 -3.884794190526008606e-02 -1.743686199188232422e-01 1.536660194396972656e-01 -2.536031007766723633e-01 -5.004527047276496887e-02 2.777687087655067444e-02 -1.319788992404937744e-01 -1.717139631509780884e-01 -2.184808254241943359e-02 6.710629165172576904e-02 -9.144850075244903564e-02 -3.470660448074340820e-01 1.786058843135833740e-01 1.298933327198028564e-01 6.734593957662582397e-02 7.868681102991104126e-02 -1.416419297456741333e-01 2.330660670995712280e-01 4.633531719446182251e-02 3.279703855514526367e-01
-1.171102374792098999e-01 9.160393476486206055e-02 -1.619609594345092773e-01 1.313419342041015625e-01 -1.963204741477966309e-01 2.444987446069717407e-01 -1.823522150516510010e-02 3.402289748191833496e-02 3.326025977730751038e-02 9.271702915430068970e-02 -3.766277134418487549e-01 1.706982729956507683e-03 -3.032058477401733398e-02 -1.024020537734031677e-01 -5.803373083472251892e-02 -2.575985193252563477e-01 -9.731607884168624878e-02 2.887523174285888672e-02 -3.906738758087158203e-01 -5.772882699966430664e-02 1.593152433633804321e-01 -3.312011063098907471e-02 1.304898113012313843e-01 -5.005937814712524414e-02 4.841814339160919189e-01 -2.354523912072181702e-02 3.288148939609527588e-01 4.887890815734863281e-02 -1.995754092931747437e-01 -4.522428661584854126e-02 4.761161655187606812e-02 -2.072537317872047424e-03
-1.691090017557144165e-01 6.638522446155548096e-02 -5.301031284034252167e-03 2.111134231090545654e-01 -2.016948610544204712e-01 -2.538729645311832428e-02 -6.935820728540420532e-02 6.635974347591400146e-02 1.247993111610412598e-01 3.515309393405914307e-01 2.219798862934112549e-01 1.462096069008111954e-02 1.663135290145874023e-01 8.524648845195770264e-02 6.052633747458457947e-02 -3.282563388347625732e-01 2.515348047018051147e-02 -1.782879978418350220e-01 -3.647846877574920654e-01 9.319499880075454712e-02 1.123620942234992981e-02 -2.169897705316543579e-01 1.349796354770660400e-01 -6.939113885164260864e-02 1.975982189178466797e-01 1.110652610659599304e-01 -1.768610812723636627e-02 -3.874185308814048767e-02 -3.492962419986724854e-01 2.421812266111373901e-01 9.678313136100769043e-02 2.218993008136749268e-01
-1.351771056652069092e-01 1.091157644987106323e-02 2.112739235162734985e-01 -2.520098723471164703e-02 1.621187180280685425e-01 2.417552024126052856e-01 1.770678162574768066e-01 -6.210348010063171387e-02 3.658748045563697815e-02 9.575676172971725464e-02 -1.461291611194610596e-01 -7.680977880954742432e-02 3.952887952327728271e-01 -5.364283919334411621e-02 1.582991480827331543e-01 4.431980103254318237e-02 -4.281103610992431641e-03 -2.949257194995880127e-01 -1.071087867021560669e-01 -9.382854402065277100e-02 -1.947618871927261353e-01 1.437293142080307007e-01 1.000713109970092773e-01 -3.003688454627990723e-01 3.135157227516174316e-01 3.155145049095153809e-01 -3.803047165274620056e-02 2.590205520391464233e-03 -2.849697768688201904e-01 8.766461163759231567e-02 -1.422761678695678711e-01 1.339842379093170166e-01
9.009874425828456879e-03 -2.374020963907241821e-01 -3.443247377872467041e-01 7.004059851169586182e-02 -1.538942605257034302e-01 1.760240793228149414e-01 -1.541709601879119873e-01 1.420418322086334229e-01 -2.127012051641941071e-02 7.753317803144454956e-02 5.535756424069404602e-02 4.730308800935745239e-02 2.034636586904525757e-01 1.078401058912277222e-01 6.986754387617111206e-02 -4.273305833339691162e-01 -2.699843347072601318e-01 1.136609539389610291e-02 -2.569958567619323730e-02 -2.032379657030105591e-01 -1.297013312578201294e-01 -1.275058239698410034e-01 2.242564857006072998e-01 -1.462722867727279663e-01 2.336805164813995361e-01 -1.002405807375907898e-01 1.027090400457382202e-01 5.456018447875976562e-02 -2.446924448013305664e-01 2.801758050918579102e-01 1.265456229448318481e-01 1.299023330211639404e-01
-6.003401800990104675e-02 3.844598308205604553e-02 -7.160756271332502365e-03 -1.776960790157318115e-01 3.661133721470832825e-02 8.081718534231185913e-02 -4.585838615894317627e-01 1.066915094852447510e-01 6.505006458610296249e-03 3.657157719135284424e-01 -8.924277871847152710e-02 -7.184698432683944702e-02 3.791416585445404053e-01 5.743966624140739441e-02 2.768153548240661621e-01 1.539396941661834717e-01 -6.636241078376770020e-02 -2.201023548841476440e-01 -2.405913770198822021e-01 -4.668172076344490051e-02 -2.319198846817016602e-02 -2.490101754665374756e-01 2.631310224533081055e-01 -1.482612639665603638e-01 -3.168616071343421936e-02 8.774772286415100098e-02 1.078584194183349609e-01 1.091535761952400208e-01 -1.683046817779541016e-01 4.381280764937400818e-02 -9.404339641332626343e-02 3.782407939434051514e-02
-7.331667095422744751e-02 1.076232343912124634e-01 1.079177260398864746e-01 -2.479388415813446045e-01 3.976826742291450500e-02 9.195821732282638550e-02 -1.149424836039543152e-01 -7.500669360160827637e-02 -6.802748888731002808e-02 4.070785269141197205e-02 -1.930084079504013062e-01 -7.931643165647983551e-03 2.004401087760925293e-01 1.400251239538192749e-01 1.830859780311584473e-01 -2.453508228063583374e-01 5.606899783015251160e-02 9.511451236903667450e-03 1.663994938135147095e-01 -3.418554365634918213e-02 -4.060066044330596924e-01 -7.189939171075820923e-02 2.271179109811782837e-02 -1.300520598888397217e-01 7.197730988264083862e-02 2.392489314079284668e-01 -1.247560828924179077e-01 2.713340520858764648e-01 -4.735114276409149170e-01 8.823096752166748047e-02 1.726474910974502563e-01 2.258362174034118652e-01
1.682257056236267090e-01 4.586695879697799683e-02 2.254188805818557739e-01 1.158982738852500916e-01 -1.840720027685165405e-01 5.761863291263580322e-02 -1.081482991576194763e-01 3.010013699531555176e-01 -3.275825679302215576e-01 1.803547143936157227e-01 -2.082075327634811401e-01 2.816100046038627625e-02 3.918677940964698792e-02 -9.374841302633285522e-02 -1.498180180788040161e-01 -1.979028582572937012e-01 1.369460206478834152e-02 -1.599976420402526855e-02 -1.022101193666458130e-01 2.957012318074703217e-02 -5.006333440542221069e-02 -5.175020545721054077e-02 1.528911665081977844e-02 -1.531554162502288818e-01 2.591068446636199951e-01 5.867857113480567932e-02 1.368119418621063232e-01 1.944126188755035400e-01 -1.080484986305236816e-01 -2.398172467947006226e-01 -1.637931466102600098e-01 4.961704313755035400e-01
5.649413913488388062e-02 -3.789065778255462646e-01 -9.786897152662277222e-02 1.678080409765243530e-01 -8.184914290904998779e-02 -1.176065877079963684e-01 -5.754124745726585388e-02 -4.329687729477882385e-02 1.544035971164703369e-02 -3.138156607747077942e-02 2.720681764185428619e-02 5.030627921223640442e-02 3.308707475662231445e-01 6.184723600745201111e-02 2.050131857395172119e-01 -1.354275047779083252e-01 -3.375505805015563965e-01 -1.091900561004877090e-02 -3.319619894027709961e-01 5.833989754319190979e-02 -3.370333835482597351e-02 5.049051344394683838e-02 1.558261364698410034e-01 -5.988186225295066833e-02 7.733892649412155151e-02 2.016581743955612183e-01 -1.637387871742248535e-01 2.700060307979583740e-01 -1.682017594575881958e-01 2.687403857707977295e-01 -1.035695523023605347e-02 3.246878087520599365e-01
1.339308321475982666e-01 -2.456914037466049194e-01 1.457372903823852539e-01 8.291880786418914795e-02 -5.961862578988075256e-02 9.489354491233825684e-02 4.196362197399139404e-02 8.920905739068984985e-02 -3.096486330032348633e-01 -3.553525358438491821e-02 -2.867919206619262695e-01 -2.230934798717498779e-01 7.776007056236267090e-02 -1.882347911596298218e-01 -8.785262703895568848e-02 -1.798090040683746338e-01 4.355023428797721863e-02 1.015597581863403320e-01 -1.256024241447448730e-01 -1.349368542432785034e-01 -3.278513997793197632e-02 7.378530502319335938e-02 -7.727543823421001434e-03 -3.467448949813842773e-01 3.077443838119506836e-01 8.592469990253448486e-02 5.893736705183982849e-02 3.196306228637695312e-01 -1.048293486237525940e-01 2.947899997234344482e-01 4.153281822800636292e-02 2.833078205585479736e-01
-1.108780726790428162e-01 -1.581947207450866699e-01 -1.118561439216136932e-02 -1.132940426468849182e-01 4.110202565789222717e-02 3.626199960708618164e-01 -1.402959525585174561e-01 -1.168937906622886658e-01 4.450163803994655609e-03 1.972017884254455566e-01 6.041578948497772217e-02 1.136671304702758789e-01 2.618930041790008545e-01 -2.001268118619918823e-01 -8.499878644943237305e-02 -1.722324341535568237e-01 -2.137334197759628296e-01 -1.324153542518615723e-01 6.022203713655471802e-02 -2.651493847370147705e-01 -1.003084629774093628e-01 1.424188166856765747e-01 2.601055987179279327e-02 -2.209767550230026245e-01 9.341651946306228638e-02 -3.199340030550956726e-02 2.025547670200467110e-03 4.092580378055572510e-01 -2.687830030918121338e-01 -8.105313032865524292e-02 2.615264952182769775e-01 2.018135339021682739e-01
-2.334427274763584137e-02 -8.816488832235336304e-02 -9.972823411226272583e-02 1.094069927930831909e-01 4.599856957793235779e-02 2.032558917999267578e-01 -4.321823120117187500e-01 2.092558592557907104e-01 1.491596400737762451e-01 1.374196708202362061e-01 -2.986532747745513916e-01 -1.273603737354278564e-01 3.253450989723205566e-01 8.157140016555786133e-02 2.083484828472137451e-01 -1.754549145698547363e-01 5.975750461220741272e-02 4.584425687789916992e-02 -1.813501417636871338e-01 -2.895078063011169434e-01 6.373402662575244904e-03 -2.203918993473052979e-02 2.089986763894557953e-02 -3.033882081508636475e-01 -2.277859486639499664e-02 2.287211567163467407e-01 9.125190973281860352e-02 9.979274868965148926e-02 -1.304070055484771729e-01 1.365950256586074829e-01 -8.790990710258483887e-02 -1.806406676769256592e-01
1.070898845791816711e-01 -1.730135232210159302e-01 -2.182917743921279907e-01 -1.963197253644466400e-02 7.146199047565460205e-02 1.795105934143066406e-01 -1.712876260280609131e-01 -3.471666574478149414e-02 1.885050684213638306e-01 1.363923586905002594e-02 8.021342009305953979e-02 -7.399255782365798950e-02 3.205578625202178955e-01 -2.844641804695129395e-01 -1.242152974009513855e-01 -5.924535542726516724e-02 9.926754236221313477e-02 -1.213765610009431839e-02 -3.407719135284423828e-01 3.092893771827220917e-02 1.486845463514328003e-01 -4.024406895041465759e-02 -1.253784745931625366e-01 -1.259130984544754028e-01 1.390718966722488403e-01 1.820400953292846680e-01 4.799570515751838684e-02 4.269565939903259277e-01 -2.144435346126556396e-01 2.406459599733352661e-01 -1.735242009162902832e-01 1.974173039197921753e-01
2.394231408834457397e-01 2.235479056835174561e-01 4.258890822529792786e-02 -3.485693782567977905e-02 4.706197232007980347e-02 2.928106486797332764e-01 -3.503033816814422607e-01 9.402460604906082153e-02 -1.864202171564102173e-01 4.316182732582092285e-01 1.568231284618377686e-01 3.652149811387062073e-02 2.252120524644851685e-01 -5.341363698244094849e-02 1.049837544560432434e-01 -1.890102326869964600e-01 -1.557470951229333878e-02 -4.746582126244902611e-04 -1.315587759017944336e-01 -1.577072739601135254e-01 -1.868667602539062500e-01 6.489071995019912720e-02 -8.794451504945755005e-02 -2.120869159698486328e-01 7.624963670969009399e-02 1.115560159087181091e-01 7.952269166707992554e-02 2.482511401176452637e-01 2.596016526222229004e-01 -9.214152395725250244e-02 -1.628070622682571411e-01 2.521799644455313683e-03
-8.395698852837085724e-03 3.839934766292572021e-01 2.274615019559860229e-01 1.101676598191261292e-01 -3.570001944899559021e-02 5.420805886387825012e-02 4.049044847488403320e-02 1.814465224742889404e-01 -1.979349851608276367e-01 1.741661876440048218e-01 -3.407548964023590088e-01 3.459761664271354675e-02 1.793604046106338501e-01 3.548934683203697205e-02 1.443093568086624146e-01 -2.844039499759674072e-01 -4.537412524223327637e-02 -1.055223047733306885e-01 2.500386722385883331e-02 -1.068239435553550720e-01 -1.316325813531875610e-01 -2.136383056640625000e-01 8.722089231014251709e-02 -5.701158568263053894e-02 1.734131723642349243e-01 -1.947358697652816772e-01 -1.691461205482482910e-01 5.486223846673965454e-02 -4.129488170146942139e-01 4.704079404473304749e-02 -1.405806187540292740e-02 2.371831983327865601e-01
-8.846502751111984253e-02 -1.236938014626502991e-01 1.541666686534881592e-01 -2.903825044631958008e-02 -5.144393444061279297e-01 1.500779837369918823e-01 -1.081918627023696899e-01 -6.787759810686111450e-02 1.283867061138153076e-01 4.064112007617950439e-01 5.157273635268211365e-02 -9.832434356212615967e-02 3.720559477806091309e-01 -9.015583246946334839e-02 -4.868064448237419128e-02 -1.990898698568344116e-01 9.683586657047271729e-02 -1.165904626250267029e-01 -1.045173108577728271e-01 3.587621496990323067e-03 2.178387902677059174e-02 5.118606612086296082e-02 -2.861882932484149933e-02 2.437688224017620087e-02 2.624984979629516602e-01 7.329009473323822021e-02 -7.317909970879554749e-03 3.076736032962799072e-01 -2.106132656335830688e-01 2.393943071365356445e-02 1.412173081189393997e-02 -1.170441284775733948e-01
-9.174630790948867798e-02 -2.548761963844299316e-01 -6.256943196058273315e-02 -1.618450134992599487e-02 -3.004501163959503174e-01 -6.703443359583616257e-03 1.209354475140571594e-01 -1.064758151769638062e-01 1.220299154520034790e-01 3.655672818422317505e-02 2.156431414186954498e-02 -1.212497707456350327e-02 3.794836997985839844e-01 7.349764555692672729e-02 -3.063869848847389221e-02 -1.363409459590911865e-01 -4.183153063058853149e-02 -4.307643324136734009e-02 4.024828970432281494e-02 -3.665209412574768066e-01 -1.367117315530776978e-01 -1.227013543248176575e-01 2.628920376300811768e-01 -2.040530554950237274e-02 3.264793157577514648e-01 2.384801954030990601e-01 1.558758765459060669e-01 2.330066412687301636e-01 -2.673200070858001709e-01 2.261051088571548462e-01 -1.103612706065177917e-01 2.716231532394886017e-02
8.614129573106765747e-02 5.602731928229331970e-02 -1.908027380704879761e-01 9.538001567125320435e-02 2.812373824417591095e-02 3.552598953247070312e-01 -2.844490408897399902e-01 2.364611625671386719e-01 -1.303680837154388428e-01 2.544772922992706299e-01 1.108265668153762817e-01 2.969180643558502197e-01 2.022441327571868896e-01 -2.065437436103820801e-01 -2.680346742272377014e-02 -4.605308473110198975e-01 5.627841874957084656e-02 2.278544604778289795e-01 -1.148315146565437317e-01 -1.111750379204750061e-01 1.122698709368705750e-01 1.021455302834510803e-01 -6.372611969709396362e-02 -1.403890997171401978e-01 1.438887268304824829e-01 5.942317843437194824e-02 -7.959815673530101776e-03 1.925817430019378662e-01 -1.854269951581954956e-02 -4.061565175652503967e-02 4.154261201620101929e-03 -1.034815087914466858e-01
-5.868538841605186462e-02 1.272752285003662109e-01 7.633494585752487183e-02 -3.368049860000610352e-02 -2.980974316596984863e-01 2.625764608383178711e-01 -3.892845287919044495e-02 -4.524065554141998291e-02 2.194414138793945312e-01 3.983206152915954590e-01 -2.571190940216183662e-03 -3.161978721618652344e-02 3.224529623985290527e-01 7.735516130924224854e-02 -8.149059116840362549e-02 -9.894385188817977905e-02 7.416982948780059814e-02 -2.186460047960281372e-01 2.184574864804744720e-02 3.088456392288208008e-01 2.232558280229568481e-01 7.221936434507369995e-02 9.345858544111251831e-02 -1.840091049671173096e-01 3.025006353855133057e-01 -4.232699051499366760e-03 -8.986357599496841431e-02 3.135827779769897461e-01 -1.279004514217376709e-01 4.198559373617172241e-02 8.036109060049057007e-02 9.207784384489059448e-02
1.083818227052688599e-01 2.648648917675018311e-01 3.270233273506164551e-01 2.274336665868759155e-01 -3.242436349391937256e-01 -4.015180468559265137e-02 -1.270948648452758789e-01 6.713151931762695312e-02 -2.246259450912475586e-01 7.449723780155181885e-02 -1.928934454917907715e-01 1.103624701499938965e-02 4.774329811334609985e-02 1.289441883563995361e-01 2.112263888120651245e-01 -2.823165655136108398e-01 7.829419523477554321e-02 -6.184711679816246033e-02 -1.828503012657165527e-01 -6.571802496910095215e-02 -2.987188100814819336e-01 9.568684548139572144e-02 -1.141573414206504822e-01 -1.165480241179466248e-01 1.424646824598312378e-01 1.004062220454216003e-01 2.051608562469482422e-01 2.256590814795345068e-04 -1.164407134056091309e-01 2.600788474082946777e-01 2.059538513422012329e-01 1.632931232452392578e-01
-6.161760911345481873e-02 -3.525556623935699463e-01 -5.160882696509361267e-02 6.652922928333282471e-02 -4.805689677596092224e-04 2.650769054889678955e-01 -2.141550928354263306e-01 8.179081231355667114e-02 -1.633404344320297241e-01 2.031199187040328979e-01 -6.919962167739868164e-02 1.733129322528839111e-01 2.965651452541351318e-01 2.150821983814239502e-01 -2.200745418667793274e-02 5.664295703172683716e-02 -2.243854403495788574e-01 -7.355703413486480713e-02 -2.343311011791229248e-01 -3.229258954524993896e-02 4.844215512275695801e-02 2.505419254302978516e-01 5.807734653353691101e-02 -3.557883203029632568e-01 1.245501264929771423e-01 -5.802083760499954224e-02 -1.704627089202404022e-02 -3.825814276933670044e-02 -3.343978822231292725e-01 2.480621486902236938e-01 -2.297483012080192566e-02 4.981442820280790329e-03
-2.176389098167419434e-02 4.497762769460678101e-02 1.443342212587594986e-02 -8.080606907606124878e-02 2.411264032125473022e-01 3.063086271286010742e-01 2.501365840435028076e-01 1.520638316869735718e-01 -2.090900242328643799e-01 2.218257933855056763e-01 -2.212084084749221802e-01 3.579030279070138931e-03 2.883918881416320801e-01 1.488625407218933105e-01 3.814376890659332275e-01 -3.421316295862197876e-02 -4.302906990051269531e-02 -1.213954016566276550e-01 2.849783934652805328e-02 -1.791623234748840332e-01 -1.630294620990753174e-01 -1.538533270359039307e-01 -5.199050065129995346e-03 -2.864532172679901123e-01 2.261096686124801636e-01 1.924892812967300415e-01 1.754759699106216431e-01 1.648550927639007568e-01 -5.968202278017997742e-02 1.560360286384820938e-02 -3.349359333515167236e-02 1.622796058654785156e-01
-6.852709688246250153e-03 1.587112843990325928e-01 1.531681511551141739e-02 -7.432899624109268188e-02 -1.703629046678543091e-01 1.724916547536849976e-01 -4.302085936069488525e-01 5.794845521450042725e-03 -2.620895504951477051e-01 8.928489685058593750e-02 9.610427916049957275e-02 -1.794651746749877930e-01 1.281342506408691406e-01 -9.147783368825912476e-02 -8.811287581920623779e-03 -1.981550604104995728e-01 -3.267977386713027954e-02 2.186435014009475708e-01 -1.135534197092056274e-01 -4.099895246326923370e-03 3.211708366870880127e-02 -1.828826069831848145e-01 7.672417908906936646e-02 -1.224518343806266785e-01 3.173020184040069580e-01 -4.388715326786041260e-02 2.084432542324066162e-01 2.705566585063934326e-01 -1.135040521621704102e-01 -2.092641405761241913e-02 -3.139908611774444580e-01 3.075193464756011963e-01
-2.963096834719181061e-02 9.530451893806457520e-02 -2.599179558455944061e-02 2.445689588785171509e-01 -2.130327075719833374e-01 -1.533646509051322937e-02 -1.771553307771682739e-01 5.367362499237060547e-02 -2.802373766899108887e-01 1.578940451145172119e-01 3.109456971287727356e-02 8.196983486413955688e-02 3.046000003814697266e-01 -1.905676871538162231e-01 2.094786018133163452e-01 -2.638140618801116943e-01 5.378829082474112511e-04 -7.560214400291442871e-02 1.760516199283301830e-03 1.847367137670516968e-01 1.256160903722047806e-02 1.676112562417984009e-01 -2.123782038688659668e-02 -3.615650534629821777e-01 3.665828406810760498e-01 1.083436608314514160e-01 -1.762091219425201416e-01 -1.226679682731628418e-01 -2.172100394964218140e-01 -1.657458841800689697e-01 7.185682654380798340e-02 1.569353491067886353e-01
-6.714355945587158203e-02 -3.365220427513122559e-01 1.482842862606048584e-01 1.888928860425949097e-01 2.571854181587696075e-02 1.118432581424713135e-01 -2.622705698013305664e-01 1.526171416044235229e-01 -2.021397463977336884e-02 4.994224905967712402e-01 2.036650180816650391e-01 2.087202481925487518e-02 2.775426506996154785e-01 -1.026353240013122559e-01 -4.717448260635137558e-03 4.356656968593597412e-02 -2.782370336353778839e-02 -8.125418424606323242e-02 -7.905115187168121338e-02 5.304205790162086487e-02 -5.517939105629920959e-02 1.729468116536736488e-03 1.021965965628623962e-02 -5.360229313373565674e-02 3.248587846755981445e-01 -2.056272327899932861e-01 -2.988568320870399475e-02 3.305158615112304688e-01 -9.405837208032608032e-02 1.877578645944595337e-01 5.356188863515853882e-02 1.035083457827568054e-01
-1.327173225581645966e-02 1.380961239337921143e-01 3.328739106655120850e-01 5.301000922918319702e-02 -1.052803546190261841e-01 -3.601795807480812073e-02 -2.364402562379837036e-01 3.966853488236665726e-03 2.261823266744613647e-01 1.116551160812377930e-01 -4.127343650907278061e-03 4.227701947093009949e-02 1.716321855783462524e-01 1.893886476755142212e-01 1.088727712631225586e-01 -1.273059993982315063e-01 -1.118888407945632935e-01 1.424649655818939209e-01 -1.278084814548492432e-01 -1.053321883082389832e-01 2.790912091732025146e-01 -1.614659875631332397e-01 6.503311544656753540e-02 -1.930389106273651123e-01 4.208190739154815674e-01 2.391946613788604736e-01 -2.749232808127999306e-03 1.442330628633499146e-01 -2.608380615711212158e-01 8.367172628641128540e-02 3.143358528614044189e-01 7.322569936513900757e-02
2.574841678142547607e-02 -2.474098354578018188e-01 -6.584306806325912476e-02 1.275829672813415527e-01 -1.847594510763883591e-03 2.237145006656646729e-01 -1.010001301765441895e-01 1.561856418848037720e-01 5.810375884175300598e-02 4.044379591941833496e-01 1.755369901657104492e-01 8.687015622854232788e-02 2.240738421678543091e-01 1.049261316657066345e-01 1.801313087344169617e-02 1.411042958498001099e-01 -1.169821396470069885e-01 -2.996315360069274902e-01 -2.001901566982269287e-01 -1.447346061468124390e-01 6.003000587224960327e-02 5.800789967179298401e-02 -8.826155960559844971e-02 -2.344439178705215454e-01 2.661359608173370361e-01 6.758623570203781128e-02 1.095017418265342712e-01 3.162934184074401855e-01 -1.594728231430053711e-01 -7.643026113510131836e-02 9.360738843679428101e-02 2.905723750591278076e-01
3.239384666085243225e-02 3.254035115242004395e-02 -9.054985642433166504e-02 -2.058092057704925537e-01 1.644740253686904907e-01 6.402789056301116943e-02 -1.126928627490997314e-01 -2.170990034937858582e-02 -1.964348554611206055e-01 9.919433295726776123e-02 -1.968446522951126099e-01 -1.149168983101844788e-01 2.674117088317871094e-01 1.648268550634384155e-01 1.221162006258964539e-01 -3.974270522594451904e-01 -1.132114208303391933e-03 -3.690759465098381042e-02 -7.418984919786453247e-02 8.356986194849014282e-02 -2.884348332881927490e-01 -7.052949070930480957e-02 -1.777071952819824219e-01 -1.188768148422241211e-01 5.156378448009490967e-02 4.967458546161651611e-02 -3.894968703389167786e-02 2.946490645408630371e-01 -4.933644533157348633e-01 9.497141093015670776e-02 1.875268667936325073e-01 4.803562909364700317e-02
-1.995615195482969284e-03 -3.876189142465591431e-02 -1.504789292812347412e-02 5.289793014526367188e-02 5.239292606711387634e-02 3.595536351203918457e-01 -3.682558238506317139e-01 2.327169030904769897e-01 1.515367776155471802e-01 3.098143339157104492e-01 -1.493064165115356445e-01 5.219365656375885010e-02 2.934761643409729004e-01 -3.857573028653860092e-03 5.187697708606719971e-02 -6.530975550413131714e-02 1.672573387622833252e-01 -2.053712755441665649e-01 -1.187318861484527588e-01 -2.958244085311889648e-01 -2.319213375449180603e-02 -1.634105890989303589e-01 2.835953049361705780e-02 -1.079969853162765503e-01 -5.931465700268745422e-02 3.320733010768890381e-01 1.650805771350860596e-01 1.980815455317497253e-02 -1.735069602727890015e-01 6.188996136188507080e-02 -1.309767067432403564e-01 -1.805986911058425903e-01
-3.994216024875640869e-02 2.404480427503585815e-01 -1.578038781881332397e-01 1.561395376920700073e-01 -1.985062956809997559e-01 5.198646709322929382e-02 -4.370263218879699707e-02 1.404215842485427856e-01 3.372382745146751404e-02 3.032039999961853027e-01 2.266766726970672607e-01 1.165524125099182129e-01 -7.796040922403335571e-02 2.043970376253128052e-01 1.054831519722938538e-01 -2.688913643360137939e-01 7.098647952079772949e-02 -3.727129101753234863e-02 -3.593485951423645020e-01 1.697877943515777588e-01 -1.285350918769836426e-01 -8.358228206634521484e-02 1.214817166328430176e-01 -2.605633735656738281e-01 3.021421432495117188e-01 6.394761800765991211e-02 -6.924357265233993530e-02 4.794181510806083679e-02 -3.001120388507843018e-01 9.697825461626052856e-02 -1.229895744472742081e-02 2.561422884464263916e-01
-1.395455151796340942e-01 9.410844743251800537e-02 -9.934073686599731445e-02 1.935218274593353271e-01 -6.645746529102325439e-02 1.332446932792663574e-01 -2.060535550117492676e-01 1.999567262828350067e-02 1.391365230083465576e-01 4.006974101066589355e-01 1.994645595550537109e-01 -4.217484965920448303e-02 9.446141123771667480e-02 1.701854169368743896e-01 2.874281816184520721e-02 -2.846239805221557617e-01 -3.579225018620491028e-02 2.449143677949905396e-03 -4.082943797111511230e-01 1.449111998081207275e-01 -6.258730590343475342e-02 -2.408468276262283325e-01 1.739872097969055176e-01 -1.799882203340530396e-02 2.764835655689239502e-01 2.110616769641637802e-03 4.880485311150550842e-02 -7.331983000040054321e-02 -2.715351581573486328e-01 2.096455246210098267e-01 1.784633845090866089e-01 5.357057973742485046e-02
2.916558086872100830e-01 -1.748291030526161194e-02 -5.153049528598785400e-02 -1.069510802626609802e-01 1.412784457206726074e-01 1.898616254329681396e-01 -2.959181666374206543e-01 9.455087780952453613e-02 -1.110236421227455139e-01 -2.780321240425109863e-02 1.813338696956634521e-01 1.383571047335863113e-02 2.764609158039093018e-01 3.539663925766944885e-02 3.879687786102294922e-01 -2.811722457408905029e-01 1.847487129271030426e-02 -8.302246779203414917e-02 -2.264810055494308472e-01 7.371101528406143188e-02 -3.676972910761833191e-02 -1.012170016765594482e-01 -7.443275302648544312e-02 -2.034535259008407593e-01 2.455006986856460571e-01 1.619229167699813843e-01 -1.939588040113449097e-01 3.319842815399169922e-01 1.188954636454582214e-01 -4.601863771677017212e-02 -1.347831785678863525e-01 5.791332945227622986e-02
-3.955965861678123474e-02 -6.060611829161643982e-02 -2.474120855331420898e-01 2.532826364040374756e-01 -5.235431343317031860e-02 5.866442993283271790e-02 -4.260769486427307129e-01 -2.137053571641445160e-02 -1.615449190139770508e-01 2.211645841598510742e-01 -7.682780921459197998e-02 8.664997667074203491e-02 4.782128334045410156e-01 5.055437982082366943e-02 -1.322144083678722382e-02 -1.052389591932296753e-01 -1.684606447815895081e-02 -1.484458893537521362e-01 -1.360137164592742920e-01 -1.787853613495826721e-02 -1.085458695888519287e-01 2.903875708580017090e-01 1.163126006722450256e-01 -1.460818052291870117e-01 -1.407459378242492676e-01 2.405683398246765137e-01 6.703321821987628937e-03 3.222548216581344604e-02 -1.893087327480316162e-01 1.072313413023948669e-01 1.751635372638702393e-01 1.462952196598052979e-01
1.038957759737968445e-01 -7.700591534376144409e-02 1.387657523155212402e-01 8.972836285829544067e-02 4.250424727797508240e-02 1.343881431967020035e-02 -3.516918718814849854e-01 -1.114227101206779480e-01 -6.798564642667770386e-02 3.851715326309204102e-01 1.282573342323303223e-01 1.530053466558456421e-01 2.663440406322479248e-01 5.084541626274585724e-03 1.529958844184875488e-01 9.319811314344406128e-02 -1.109647303819656372e-01 -1.318070590496063232e-01 -8.390080183744430542e-03 -1.045035570859909058e-01 -2.812390215694904327e-02 -6.670143920928239822e-03 5.106878280639648438e-02 -2.056011706590652466e-01 3.625239729881286621e-01 -1.400239616632461548e-01 -5.591800436377525330e-02 3.969695866107940674e-01 -1.099464520812034607e-01 2.456484586000442505e-01 1.842462271451950073e-01 1.321659684181213379e-01
-1.585321277379989624e-01 -2.005136907100677490e-01 3.103671073913574219e-01 -8.619912713766098022e-02 -1.760867834091186523e-01 -4.133744630962610245e-03 8.593135327100753784e-02 -1.201614663004875183e-01 -1.094220653176307678e-01 2.519666552543640137e-01 1.365877836942672729e-01 4.991045221686363220e-02 3.371374905109405518e-01 7.216923683881759644e-02 1.602855175733566284e-01 -3.225915133953094482e-01 3.026780784130096436e-01 -1.177075505256652832e-01 -8.523114770650863647e-02 2.553769350051879883e-01 -1.419727206230163574e-01 -1.763244532048702240e-02 8.314538002014160156e-02 -7.291242480278015137e-02 1.165850609540939331e-01 1.605219691991806030e-01 -1.900317892432212830e-02 1.187832430005073547e-01 -9.849076159298419952e-03 2.180891633033752441e-01 -8.132033050060272217e-02 3.377463519573211670e-01
-1.370332986116409302e-01 -7.680810987949371338e-02 3.242307901382446289e-02 -1.677770167589187622e-01 2.846797183156013489e-02 1.308317184448242188e-01 -5.200732126832008362e-02 2.954603731632232666e-02 4.134242236614227295e-02 9.982165694236755371e-02 -7.596272975206375122e-03 -1.482957452535629272e-01 1.925354897975921631e-01 -4.927070736885070801e-01 1.189882829785346985e-01 -3.192272484302520752e-01 -2.233616113662719727e-01 -1.267931610345840454e-01 -1.621103435754776001e-01 -3.297634124755859375e-01 2.017561346292495728e-02 -1.121916994452476501e-01 5.004128813743591309e-02 -2.165946662425994873e-01 3.351833298802375793e-02 2.346373908221721649e-02 -1.515586972236633301e-01 2.114379107952117920e-01 -2.901779711246490479e-01 1.607414335012435913e-01 6.568896770477294922e-02 2.188409864902496338e-01
2.149396091699600220e-01 -3.634020686149597168e-02 2.261145785450935364e-02 1.267818212509155273e-01 -4.667728766798973083e-02 5.317302942276000977e-01 -1.589320600032806396e-01 1.541272699832916260e-01 -2.801378965377807617e-01 7.866659760475158691e-02 1.492264270782470703e-01 1.154013872146606445e-01 2.850079834461212158e-01 5.032984539866447449e-02 -2.607599198818206787e-01 -1.630963683128356934e-01 -6.783101707696914673e-02 1.873921602964401245e-01 -7.095994800329208374e-02 -9.082006663084030151e-02 1.107233460061252117e-03 -4.250298440456390381e-02 -2.349178493022918701e-01 -1.325681507587432861e-01 2.576909959316253662e-01 2.252676934003829956e-01 3.932258859276771545e-02 2.778220921754837036e-02 1.222983375191688538e-01 4.644595086574554443e-02 -8.952194452285766602e-02 1.766047626733779907e-01
-1.755160838365554810e-01 1.159343644976615906e-01 -1.986363530158996582e-02 -4.295095056295394897e-02 -1.235124990344047546e-01 2.484648972749710083e-01 -3.980085253715515137e-02 1.850909292697906494e-01 3.153855800628662109e-01 1.088258922100067139e-01 7.035768032073974609e-02 -1.172177866101264954e-01 2.306903898715972900e-01 -2.210614979267120361e-01 8.336808532476425171e-02 -3.154927790164947510e-01 -1.592462360858917236e-01 3.669811785221099854e-02 -2.389588505029678345e-01 -2.003561407327651978e-01 1.826045513153076172e-01 -1.873330911621451378e-03 -8.673883974552154541e-02 -6.639558821916580200e-02 2.384995967149734497e-01 8.863005042076110840e-02 3.739871978759765625e-01 3.156797289848327637e-01 -8.772309124469757080e-02 -2.574780955910682678e-02 -1.318038702011108398e-01 -5.375679209828376770e-02
4.551592096686363220e-02 -2.030626982450485229e-01 -2.255876809358596802e-01 -1.505282968282699585e-01 -1.224421411752700806e-01 2.691051661968231201e-01 -2.510178089141845703e-01 4.583245143294334412e-02 -2.826634049415588379e-01 8.972863107919692993e-02 -1.464336663484573364e-01 -2.925199568271636963e-01 1.696709245443344116e-01 -6.633938103914260864e-02 -7.285475730895996094e-02 -2.317765355110168457e-01 1.117488592863082886e-01 -4.083225131034851074e-02 -2.338377982378005981e-01 9.114653617143630981e-02 -1.535661965608596802e-01 -2.329939007759094238e-01 8.756569027900695801e-02 2.777827084064483643e-01 2.415640503168106079e-01 5.941333714872598648e-03 -7.647249102592468262e-02 1.561401933431625366e-01 -2.386130392551422119e-01 6.418184190988540649e-02 -1.985587030649185181e-01 1.204458326101303101e-01
1.571292616426944733e-02 -2.964820563793182373e-01 1.110459864139556885e-01 4.442181962076574564e-04 -1.289651449769735336e-02 3.631031885743141174e-02 -2.272345423698425293e-01 -9.667627513408660889e-02 1.471972018480300903e-01 1.198652014136314392e-01 1.289675980806350708e-01 1.246746536344289780e-02 2.465333640575408936e-01 -1.191491112112998962e-01 1.737479865550994873e-02 -7.602538168430328369e-02 -3.430351018905639648e-01 -8.603114634752273560e-02 -2.953808605670928955e-01 -3.788514435291290283e-02 -8.482635021209716797e-02 -1.597930043935775757e-01 9.616124629974365234e-02 -1.652076840400695801e-01 7.199011743068695068e-03 1.423081010580062866e-02 3.143127262592315674e-02 4.249804019927978516e-01 -2.790176272392272949e-01 1.897835433483123779e-01 1.161843612790107727e-01 3.330561518669128418e-01
1.481255590915679932e-01 1.288064718246459961e-01 -5.052315071225166321e-02 -4.904104396700859070e-02 -3.657806664705276489e-02 3.130585849285125732e-01 -1.638870984315872192e-01 1.001580283045768738e-01 -3.667187318205833435e-02 9.190244972705841064e-02 -2.989471331238746643e-02 7.128666341304779053e-02 2.731567919254302979e-01 -1.482576876878738403e-01 -2.411511987447738647e-01 -3.080517947673797607e-01 -1.772444099187850952e-01 -2.662561461329460144e-02 -4.000507760792970657e-03 2.560114860534667969e-01 2.520666122436523438e-01 -3.404254466295242310e-02 5.967870354652404785e-02 -3.692626059055328369e-01 9.941790252923965454e-02 4.901796579360961914e-03 3.789450526237487793e-01 2.177137881517410278e-01 -1.481917202472686768e-01 -1.471521556377410889e-01 -5.551696196198463440e-02 7.047040760517120361e-02
-2.445558607578277588e-01 1.415940970182418823e-01 -1.415965557098388672e-01 1.167533639818429947e-02 -6.265264470130205154e-03 2.308492958545684814e-01 -1.023266166448593140e-01 1.023657843470573425e-01 2.131006270647048950e-01 7.251859456300735474e-02 4.984799399971961975e-02 1.336669027805328369e-01 9.932849556207656860e-02 -4.175905138254165649e-02 2.910410761833190918e-01 -3.100140392780303955e-01 -1.469472944736480713e-01 -9.131295979022979736e-02 -3.243034780025482178e-01 1.304064989089965820e-01 -1.782737523317337036e-01 -1.364001072943210602e-02 -4.938058927655220032e-02 -7.652477174997329712e-02 3.383822441101074219e-01 1.841490417718887329e-01 2.926570922136306763e-02 -1.069193407893180847e-01 -1.893631070852279663e-01 1.981298327445983887e-01 2.569900453090667725e-01 2.607680857181549072e-01
4.702409207820892334e-01 -8.573007583618164062e-02 4.405688028782606125e-03 -1.016847044229507446e-01 2.168370634317398071e-01 4.987328872084617615e-02 -3.729194104671478271e-01 1.579457223415374756e-01 1.550686806440353394e-01 1.814340502023696899e-01 -1.745181977748870850e-01 3.413737937808036804e-02 2.486026436090469360e-01 -1.733150035142898560e-01 9.502541273832321167e-02 -3.243236243724822998e-01 6.929565966129302979e-02 6.591996550559997559e-02 -1.783315837383270264e-02 3.988670941907912493e-04 -7.230684906244277954e-02 -2.311135232448577881e-01 1.252038627862930298e-01 -7.248513866215944290e-03 7.611876726150512695e-02 1.104048267006874084e-01 3.924964927136898041e-03 2.025361210107803345e-01 3.196474164724349976e-02 3.176452219486236572e-01 -6.237331032752990723e-02 6.582989543676376343e-02
-2.074461132287979126e-01 3.262716233730316162e-01 1.459657996892929077e-01 9.159965813159942627e-02 -8.634453266859054565e-02 2.757433950901031494e-01 -2.787449657917022705e-01 1.237813457846641541e-01 -1.662736386060714722e-01 -5.791155993938446045e-02 -1.071003377437591553e-01 2.485198825597763062e-01 1.697072088718414307e-01 4.002737998962402344e-02 9.507486969232559204e-02 -2.120306938886642456e-01 1.459900662302970886e-02 -1.491007208824157715e-01 1.045870184898376465e-01 2.016014046967029572e-02 -1.826257109642028809e-01 2.657259106636047363e-01 -1.721603563055396080e-03 -2.756830453872680664e-01 4.340532422065734863e-01 -5.544891580939292908e-02 -1.424539983272552490e-01 -3.048564679920673370e-02 -4.239980597048997879e-03 1.114753559231758118e-01 1.286102235317230225e-01 -1.528483815491199493e-02
3.758451715111732483e-02 -1.714379042387008667e-01 -1.815820038318634033e-01 -1.054501309990882874e-01 -3.034211397171020508e-01 3.060280978679656982e-01 -2.937909662723541260e-01 -5.806192755699157715e-02 9.538525342941284180e-02 1.999215334653854370e-01 -1.108783408999443054e-01 6.251902878284454346e-02 1.590408682823181152e-01 -4.732225835323333740e-02 -1.696795225143432617e-01 -3.345728665590286255e-02 -2.404714971780776978e-01 2.752826809883117676e-01 -1.704828813672065735e-02 -1.197400614619255066e-01 2.990080416202545166e-01 7.378689199686050415e-02 5.394496396183967590e-02 -1.789439767599105835e-01 2.809802889823913574e-01 2.039655148983001709e-01 6.789977848529815674e-02 1.750772595405578613e-01 -1.587709784507751465e-01 9.181577712297439575e-02 -2.439659833908081055e-01 6.930906092748045921e-04
1.971453242003917694e-02 -4.196841716766357422e-01 1.341392546892166138e-01 -9.792436659336090088e-02 -6.481631100177764893e-02 2.836066484451293945e-01 -7.158593088388442993e-02 -1.299902051687240601e-01 -3.780254721641540527e-02 3.355358242988586426e-01 -2.154300957918167114e-01 -4.817124456167221069e-02 -6.776136159896850586e-02 -3.626982867717742920e-01 -7.961465418338775635e-02 -3.424438834190368652e-01 -1.511195115745067596e-02 -1.989220827817916870e-01 -2.081782557070255280e-02 -9.323067963123321533e-02 -9.853817522525787354e-02 -5.249338597059249878e-02 5.150270462036132812e-02 -2.479730993509292603e-01 7.716346532106399536e-02 1.745329946279525757e-01 1.029398143291473389e-01 1.364471763372421265e-01 -2.701161503791809082e-01 4.770620539784431458e-02 -3.819557372480630875e-03 1.818631030619144440e-02
9.605146199464797974e-02 5.029835924506187439e-02 4.598933085799217224e-02 -1.165078505873680115e-01 -9.656256437301635742e-02 1.487989127635955811e-01 -2.917599976062774658e-01 3.462240397930145264e-01 -1.076949015259742737e-02 2.690985612571239471e-02 2.255764156579971313e-01 -8.251473307609558105e-02 9.726044535636901855e-02 1.373227238655090332e-01 -2.129937261343002319e-01 -4.471297189593315125e-02 -1.106293648481369019e-01 -5.138763692229986191e-03 -4.794365912675857544e-02 -2.237815260887145996e-01 4.010396301746368408e-01 -9.122404456138610840e-02 9.769614785909652710e-02 -6.733952462673187256e-02 2.340971529483795166e-01 5.453471466898918152e-02 2.126322127878665924e-02 3.205290734767913818e-01 -8.908570557832717896e-02 3.998821675777435303e-01 8.833571523427963257e-02 1.318746954202651978e-01
-7.096047047525644302e-03 -5.797715485095977783e-02 7.265453785657882690e-02 -4.165299981832504272e-02 -8.888967335224151611e-02 1.406596004962921143e-01 -3.361240625381469727e-01 2.126481235027313232e-01 2.412470057606697083e-02 -1.493291556835174561e-01 -2.332386933267116547e-02 -1.763111054897308350e-01 3.335634768009185791e-01 -5.242767930030822754e-02 5.733963474631309509e-02 -3.065091669559478760e-01 -3.877009078860282898e-02 1.303671896457672119e-01 -1.172842010855674744e-01 2.073848694562911987e-01 1.661586016416549683e-01 -1.699060797691345215e-01 -6.197121739387512207e-02 -2.392081469297409058e-01 3.511877357959747314e-01 1.316489577293395996e-01 2.457161545753479004e-01 2.448023408651351929e-01 -2.144231498241424561e-01 -1.849735379219055176e-01 2.972450666129589081e-02 5.553681403398513794e-02
-1.333840042352676392e-01 -3.567238897085189819e-02 -1.398550719022750854e-01 9.165749698877334595e-02 -2.913648188114166260e-01 2.443244904279708862e-01 1.230529993772506714e-01 1.631895005702972412e-01 -1.532924622297286987e-01 9.997895359992980957e-02 -2.293207645416259766e-01 3.013070225715637207e-01 -4.886874184012413025e-02 1.785682439804077148e-01 -8.096816390752792358e-02 -1.608417928218841553e-01 2.187435477972030640e-01 1.315878480672836304e-01 -5.598809570074081421e-02 9.972942620515823364e-02 7.153476774692535400e-02 -2.009931504726409912e-01 -1.045127678662538528e-02 -1.052793487906455994e-01 2.454435974359512329e-01 2.514252662658691406e-01 -1.364193260669708252e-01 3.346075117588043213e-02 -4.348618388175964355e-01 1.864447891712188721e-01 -1.332569122314453125e-01 5.728618055582046509e-02
-6.180181633681058884e-03 -1.593299768865108490e-02 4.789792895317077637e-01 1.983195692300796509e-01 -1.922380924224853516e-01 1.537146866321563721e-01 -2.572506964206695557e-01 1.114454492926597595e-01 8.599805086851119995e-02 2.982851862907409668e-01 -1.394051164388656616e-01 3.239522576332092285e-01 3.766192793846130371e-01 -5.533786490559577942e-02 -9.348687529563903809e-02 -1.574041098356246948e-01 -2.245889753103256226e-01 -2.756432257592678070e-02 2.659414894878864288e-02 -1.540457457304000854e-01 -2.825642377138137817e-02 -1.007203683257102966e-01 5.358785390853881836e-02 -1.507480591535568237e-01 4.989750310778617859e-02 -8.342926204204559326e-02 -1.466745287179946899e-01 2.128698229789733887e-01 -1.047802250832319260e-02 3.550352901220321655e-02 -2.761461958289146423e-02 4.492984712123870850e-02
1.071902364492416382e-01 6.003265455365180969e-02 9.982538409531116486e-03 -1.867158859968185425e-01 -1.203593164682388306e-01 -1.520350482314825058e-02 7.347745355218648911e-03 2.012593597173690796e-01 -7.691196352243423462e-02 3.041271865367889404e-01 -2.229602187871932983e-01 1.366124749183654785e-01 2.111046910285949707e-01 2.248304337263107300e-01 -2.467297576367855072e-02 -2.607590854167938232e-01 9.804333746433258057e-02 -4.640007764101028442e-02 -1.606522798538208008e-01 -2.222165912389755249e-01 8.167831599712371826e-02 1.450249999761581421e-01 1.382167339324951172e-01 -1.668406277894973755e-01 1.883312612771987915e-01 -1.050812602043151855e-01 -9.630613029003143311e-02 4.366093575954437256e-01 8.321118541061878204e-03 1.510037779808044434e-01 -1.866392046213150024e-01 3.137660026550292969e-01
-1.443400233983993530e-01 5.784486234188079834e-02 -3.032318353652954102e-01 -3.721668198704719543e-02 -3.944284468889236450e-02 3.045735359191894531e-01 1.957776397466659546e-01 2.178149968385696411e-01 -1.591578274965286255e-01 2.584093213081359863e-01 -1.651826500892639160e-01 1.351148337125778198e-01 1.625636816024780273e-01 -2.223472297191619873e-01 2.233988940715789795e-01 -1.026029139757156372e-02 6.772452965378761292e-03 1.827532052993774414e-02 -2.156784832477569580e-01 3.296409845352172852e-01 -1.076818108558654785e-01 7.004508376121520996e-02 3.761370852589607239e-02 -5.882416665554046631e-02 3.898733854293823242e-01 1.076552346348762512e-01 -1.854375191032886505e-02 2.011881023645401001e-02 -2.694883383810520172e-02 1.858117133378982544e-01 1.185740157961845398e-01 2.197227925062179565e-01
1.689794361591339111e-01 1.273821294307708740e-01 -1.578176170587539673e-01 1.716382801532745361e-01 -4.612655565142631531e-02 1.806534826755523682e-01 9.271582588553428650e-03 1.048237532377243042e-01 -4.281210303306579590e-01 2.791699469089508057e-01 -2.992800176143646240e-01 -1.168868467211723328e-01 1.856955736875534058e-01 -9.077025204896926880e-02 -7.382939010858535767e-02 -1.496517360210418701e-01 -4.539531469345092773e-02 3.508704528212547302e-02 -7.676012814044952393e-02 1.699462085962295532e-01 1.858161017298698425e-02 -1.779590994119644165e-01 2.802541255950927734e-01 -2.822026014328002930e-01 1.055473089218139648e-01 -5.070372670888900757e-02 -2.303595989942550659e-01 8.548325300216674805e-02 8.466660045087337494e-03 1.330032795667648315e-01 3.731831163167953491e-02 3.138375282287597656e-01
2.416874617338180542e-01 -1.188965588808059692e-01 4.363973159343004227e-03 -1.901288330554962158e-01 -1.685283333063125610e-01 1.975717097520828247e-01 -1.371788233518600464e-01 -1.319564580917358398e-01 -3.670300170779228210e-02 1.720241755247116089e-01 1.715584546327590942e-01 -1.532981824129819870e-02 -6.820657849311828613e-02 -9.110728651285171509e-02 -5.435104668140411377e-02 -3.392572402954101562e-01 6.652522087097167969e-02 -1.543938219547271729e-01 2.538244128227233887e-01 2.254246622323989868e-01 -2.125389426946640015e-01 7.144589722156524658e-02 2.151771783828735352e-01 -2.024706751108169556e-01 3.193442821502685547e-01 1.689268201589584351e-01 2.046725302934646606e-01 2.429255694150924683e-01 4.190499335527420044e-02 1.272500306367874146e-01 -2.446967959403991699e-01 7.537911832332611084e-02
-1.760325431823730469e-01 -2.505141496658325195e-02 -1.260064393281936646e-01 -1.457040607929229736e-01 -6.367274373769760132e-02 -2.006129175424575806e-02 -2.169452458620071411e-01 1.494558062404394150e-02 -1.317274868488311768e-01 2.624399960041046143e-01 -1.505828350782394409e-01 -1.078292578458786011e-01 1.094290167093276978e-01 -7.960401475429534912e-02 -4.951384291052818298e-02 -3.124131560325622559e-01 -6.276034563779830933e-02 -1.500758528709411621e-01 2.036643624305725098e-01 1.747526377439498901e-01 -1.226205676794052124e-01 3.522202000021934509e-02 -2.355777025222778320e-01 -2.869904637336730957e-01 1.879819631576538086e-01 8.688272535800933838e-02 -4.056933149695396423e-02 4.127734303474426270e-01 -3.177514076232910156e-01 2.563259303569793701e-01 -6.720388680696487427e-02 -4.385218769311904907e-02
2.269631326198577881e-01 -7.451081648468971252e-03 -1.274764686822891235e-01 -6.261708913370966911e-04 3.712206380441784859e-03 2.487990707159042358e-01 -2.483072429895401001e-01 1.880145668983459473e-01 1.687421798706054688e-01 -4.862151294946670532e-02 3.641189541667699814e-03 -2.759389579296112061e-01 2.469900548458099365e-01 -1.464786678552627563e-01 7.698649913072586060e-02 -3.546555936336517334e-01 1.544153392314910889e-01 -6.327458471059799194e-02 -2.407608032226562500e-01 4.745165817439556122e-03 1.498301178216934204e-01 1.611599624156951904e-01 1.520969122648239136e-01 -1.995439529418945312e-01 3.650939166545867920e-01 1.703200191259384155e-01 -1.107577756047248840e-01 2.496391683816909790e-01 6.850609928369522095e-02 9.035054594278335571e-02 -5.972769483923912048e-02 3.971922770142555237e-02
-2.100015431642532349e-02 -3.961351513862609863e-01 5.418893694877624512e-02 9.914935380220413208e-02 -2.590065300464630127e-01 -4.510689899325370789e-02 3.065234981477260590e-02 -1.872794479131698608e-01 -2.005066871643066406e-01 1.148426085710525513e-01 -1.882761865854263306e-01 2.456207722425460815e-01 2.198223322629928589e-01 -4.769942164421081543e-02 2.412335872650146484e-01 -1.070374399423599243e-01 -6.542082130908966064e-02 2.543396949768066406e-01 -1.356976777315139771e-01 4.568172991275787354e-02 -2.086496055126190186e-01 -2.262945026159286499e-01 6.586845219135284424e-02 -2.434932440519332886e-01 6.578584760427474976e-02 1.856936886906623840e-02 8.917870372533798218e-02 2.323199212551116943e-01 -2.568921744823455811e-01 3.418888151645660400e-02 1.489617973566055298e-01 2.269996553659439087e-01
9.619743376970291138e-02 -8.635248243808746338e-02 -6.366083025932312012e-02 -2.485973984003067017e-01 -1.217252016067504883e-01 1.247967034578323364e-01 -6.121738627552986145e-02 1.966831535100936890e-01 -9.564527869224548340e-02 4.321072101593017578e-01 -5.610965192317962646e-02 -1.936368495225906372e-01 1.896331310272216797e-01 2.865546382963657379e-02 -5.473668500781059265e-02 -8.247812837362289429e-02 -1.897112280130386353e-02 3.971470296382904053e-01 -1.403028368949890137e-01 -5.142389237880706787e-02 3.006639704108238220e-02 -1.643698662519454956e-01 -2.063683047890663147e-02 -2.042240928858518600e-03 3.741209506988525391e-01 1.274389624595642090e-01 -6.391631811857223511e-02 8.780458569526672363e-02 -2.488300353288650513e-01 -3.064974956214427948e-02 -2.582864463329315186e-01 2.349209636449813843e-01
3.962833434343338013e-03 -1.419484168291091919e-01 -8.171105757355690002e-03 -1.622242927551269531e-01 -4.098161458969116211e-01 2.746579945087432861e-01 -4.024547040462493896e-01 -5.372188240289688110e-02 -3.100144304335117340e-02 1.311280131340026855e-01 -2.060609608888626099e-01 2.267370074987411499e-01 1.878962367773056030e-01 3.310479968786239624e-02 -4.799882695078849792e-02 -6.315062940120697021e-02 3.573149442672729492e-02 7.411165535449981689e-02 -7.344932109117507935e-02 2.109434828162193298e-02 -2.279667407274246216e-01 -2.153147906064987183e-01 -3.614550223574042320e-03 1.295876652002334595e-01 1.790778636932373047e-01 1.996236890554428101e-01 -9.501942992210388184e-02 -1.338530778884887695e-01 -2.828274667263031006e-01 1.178756356239318848e-01 2.497683614492416382e-01 8.724362403154373169e-02
-3.696184977889060974e-02 1.287058293819427490e-01 -1.201440244913101196e-01 1.310758739709854126e-01 -1.385781764984130859e-01 2.771495878696441650e-01 -2.413800060749053955e-01 2.496456056833267212e-01 1.336718946695327759e-01 3.866617083549499512e-01 -1.398290842771530151e-01 -9.578024595975875854e-02 2.693966031074523926e-01 -1.167061105370521545e-01 1.874519735574722290e-01 -4.121799953281879425e-03 3.115417808294296265e-02 -1.086450442671775818e-01 -1.310876309871673584e-01 -2.791442275047302246e-01 3.533564135432243347e-02 -1.657315939664840698e-01 1.364988535642623901e-01 -1.857143044471740723e-01 -3.473898023366928101e-02 -1.283565815538167953e-02 1.068651899695396423e-01 -2.079446613788604736e-02 -2.397605329751968384e-01 2.914917171001434326e-01 -1.731002032756805420e-01 -2.025857418775558472e-01
3.952166065573692322e-02 -1.558458954095840454e-01 2.069605886936187744e-02 2.038184739649295807e-02 6.788312457501888275e-04 2.238541096448898315e-01 -3.766637742519378662e-01 1.555849611759185791e-01 -4.681921005249023438e-02 3.369901478290557861e-01 -2.129612565040588379e-01 7.842881977558135986e-02 2.207716703414916992e-01 -2.255868911743164062e-02 8.310608565807342529e-02 1.573731452226638794e-01 1.341853588819503784e-01 -2.008132338523864746e-01 -3.506064414978027344e-01 -7.156719267368316650e-02 7.114244252443313599e-02 -9.036135673522949219e-02 8.437407016754150391e-02 -7.390713691711425781e-02 -1.502309292554855347e-01 2.292053103446960449e-01 1.708610504865646362e-01 2.749641239643096924e-02 -3.150405883789062500e-01 2.667613923549652100e-01 -1.457166969776153564e-01 -6.879888940602540970e-03
7.824209332466125488e-02 1.262158900499343872e-01 8.303697220981121063e-03 -9.718938916921615601e-02 -1.408241093158721924e-01 2.915552258491516113e-01 7.713871449232101440e-02 1.474403440952301025e-01 -1.555322110652923584e-01 5.601710081100463867e-02 -1.405596286058425903e-01 1.887981593608856201e-02 1.412984728813171387e-01 -2.416950315237045288e-01 2.166051864624023438e-01 -2.742019593715667725e-01 -1.251839101314544678e-01 3.925959169864654541e-01 -5.275730416178703308e-02 4.191644117236137390e-02 5.279426649212837219e-02 1.739546060562133789e-01 1.518794149160385132e-01 -1.372769176959991455e-01 4.199124872684478760e-01 9.192579239606857300e-02 9.553060680627822876e-02 2.879153788089752197e-01 -1.911229938268661499e-01 -7.458519190549850464e-02 9.413252025842666626e-02 -1.045340150594711304e-01
1.769182831048965454e-01 -7.642827183008193970e-02 1.051554232835769653e-01 -1.491033434867858887e-01 -1.020709276199340820e-01 3.193502724170684814e-01 2.028277665376663208e-01 -6.396110355854034424e-02 -3.650892674922943115e-01 2.091702073812484741e-01 -7.870931178331375122e-02 9.434228390455245972e-02 2.691847681999206543e-01 -1.577365584671497345e-02 1.974994838237762451e-01 -3.123904168605804443e-01 -2.617132365703582764e-01 6.339906901121139526e-02 6.470023840665817261e-02 -1.343796402215957642e-01 1.767439097166061401e-01 1.411798410117626190e-02 -1.122175995260477066e-02 -4.518292099237442017e-02 2.755554914474487305e-01 -1.037412434816360474e-01 1.673071384429931641e-01 4.596009477972984314e-02 -1.608314663171768188e-01 2.745056748390197754e-01 -1.163046061992645264e-01 1.029006317257881165e-01
-3.712395951151847839e-02 1.103965286165475845e-02 -1.070156916975975037e-01 2.039016634225845337e-01 -2.582595944404602051e-01 3.804167807102203369e-01 -2.829319536685943604e-01 3.067797422409057617e-01 -1.485246866941452026e-01 3.378985226154327393e-01 1.086104512214660645e-01 1.933207176625728607e-02 -1.258173435926437378e-01 -9.561690688133239746e-02 7.653009891510009766e-02 9.769795462489128113e-03 1.298651248216629028e-01 -1.944536268711090088e-01 -1.837729811668395996e-01 2.617090381681919098e-02 1.493237763643264771e-01 -2.151213139295578003e-01 5.871252622455358505e-03 -2.969633042812347412e-02 2.687993645668029785e-01 -1.896699070930480957e-01 -9.139577299356460571e-02 -3.308801725506782532e-02 -1.210269425064325333e-02 1.953359991312026978e-01 1.704828888177871704e-01 1.920786499977111816e-01
-4.412041511386632919e-03 -1.282778233289718628e-01 1.153254210948944092e-01 1.714322119951248169e-01 -6.855522841215133667e-02 9.360722452402114868e-02 -3.914614617824554443e-01 1.259740442037582397e-01 1.935154758393764496e-02 3.890131413936614990e-01 6.047144159674644470e-02 -7.190051674842834473e-02 4.591439366340637207e-01 -1.949939318001270294e-02 1.323146224021911621e-01 5.938415229320526123e-02 -1.376525014638900757e-01 -1.736888736486434937e-01 -6.033068150281906128e-02 -1.840034574270248413e-01 5.565873906016349792e-02 -2.548720501363277435e-02 1.974664926528930664e-01 -5.463585257530212402e-02 1.747777760028839111e-01 2.392856590449810028e-02 -1.033058762550354004e-01 3.740346729755401611e-01 -1.624878495931625366e-01 -5.940118432044982910e-02 1.369377225637435913e-01 5.280254408717155457e-02
1.342791914939880371e-01 -5.846840515732765198e-02 -8.037205040454864502e-02 -1.127903386950492859e-01 5.273105204105377197e-02 4.676336348056793213e-01 -3.748122751712799072e-01 1.936312764883041382e-01 -1.049572378396987915e-01 1.693811267614364624e-01 -1.331518143415451050e-01 -7.982063293457031250e-02 2.814942002296447754e-01 1.657940447330474854e-01 -2.421902678906917572e-02 1.343279331922531128e-01 9.170179814100265503e-02 -2.282194644212722778e-01 -2.116175889968872070e-01 -2.336462587118148804e-02 5.417212843894958496e-02 -1.558136492967605591e-01 2.250099927186965942e-01 -6.753750145435333252e-02 6.822380423545837402e-02 1.303893327713012695e-01 8.375535160303115845e-02 1.164970025420188904e-01 -2.015883624553680420e-01 2.565951347351074219e-01 -1.831263005733489990e-01 -1.687744818627834320e-02
7.273676246404647827e-02 -2.052509412169456482e-02 1.570742428302764893e-01 -6.765773147344589233e-02 -3.832517564296722412e-02 1.925462335348129272e-01 4.898373410105705261e-02 2.965928316116333008e-01 -1.435161679983139038e-01 2.324413359165191650e-01 -2.272412776947021484e-01 -5.190852656960487366e-02 3.536670282483100891e-02 -1.903590112924575806e-01 -1.964104920625686646e-01 -1.683416068553924561e-01 -2.653430700302124023e-01 1.201755851507186890e-01 -2.491217255592346191e-01 -1.862074881792068481e-01 -1.033171713352203369e-01 1.181767433881759644e-01 -1.892032474279403687e-01 -3.352127373218536377e-01 6.591010838747024536e-02 6.771376729011535645e-02 6.110821664333343506e-02 4.081648290157318115e-01 -2.060679942369461060e-01 -4.757284000515937805e-02 -1.247224062681198120e-01 9.397850185632705688e-02
1.931784152984619141e-01 -2.817252837121486664e-02 1.645503938198089600e-01 -1.561018824577331543e-01 -6.822083145380020142e-02 1.007620766758918762e-01 -1.172153800725936890e-01 2.392899394035339355e-01 -1.371429264545440674e-01 2.424305379390716553e-01 -4.739817082881927490e-01 1.164575293660163879e-01 5.428212136030197144e-02 9.486990422010421753e-02 -9.133274108171463013e-02 -3.310623764991760254e-01 7.650923728942871094e-02 -3.721619769930839539e-02 -1.683976948261260986e-01 -3.869786113500595093e-02 -3.182862326502799988e-02 -5.878685042262077332e-02 3.432023152709007263e-02 -1.494590640068054199e-01 4.009830579161643982e-02 -4.690995439887046814e-02 4.099407047033309937e-02 4.821093380451202393e-01 -1.463771760463714600e-01 4.343526065349578857e-02 -1.623640209436416626e-01 1.620888859033584595e-01
6.182450335472822189e-03 -1.570120304822921753e-01 1.261922121047973633e-01 -3.746782988309860229e-02 4.875085875391960144e-02 3.071739971637725830e-01 -3.796395063400268555e-01 1.401246190071105957e-01 -1.347677260637283325e-01 2.237338125705718994e-01 -1.705494672060012817e-01 8.769475668668746948e-02 1.991340517997741699e-01 8.080788701772689819e-02 1.360213756561279297e-01 1.437892466783523560e-01 -2.645832253620028496e-03 -2.723845243453979492e-01 -3.120058178901672363e-01 1.009713113307952881e-01 1.497865915298461914e-01 -1.306337565183639526e-01 2.417897135019302368e-01 1.605200394988059998e-02 5.751875415444374084e-02 3.038619160652160645e-01 -3.664587065577507019e-02 8.118716068565845490e-03 -2.761361598968505859e-01 1.475997865200042725e-01 -1.788040250539779663e-01 -1.038791052997112274e-02
-1.151322275400161743e-01 7.157173007726669312e-02 2.156477868556976318e-01 -3.911226987838745117e-03 3.761179978027939796e-03 1.382178515195846558e-01 2.088570035994052887e-03 1.217051595449447632e-01 -2.360303699970245361e-01 2.115311324596405029e-01 5.106243863701820374e-02 -2.353312969207763672e-01 2.383124083280563354e-01 9.519224613904953003e-02 1.914064213633537292e-02 -4.382979869842529297e-01 4.877457395195960999e-02 9.290107339620590210e-02 4.869321733713150024e-02 4.361519217491149902e-02 -3.232131600379943848e-01 2.189829386770725250e-02 -1.628653705120086670e-01 -2.360377758741378784e-01 1.444957703351974487e-01 5.718633905053138733e-02 -1.229156274348497391e-02 -4.254699498414993286e-02 -4.574650824069976807e-01 1.570947319269180298e-01 2.252548001706600189e-02 -1.461475342512130737e-01
-7.478113472461700439e-02 2.381924986839294434e-01 5.509759299457073212e-03 1.148886978626251221e-01 1.761080920696258545e-01 2.145371139049530029e-01 -5.226421169936656952e-03 2.832996249198913574e-01 -3.785811364650726318e-02 2.985008955001831055e-01 -1.484828293323516846e-01 1.883731037378311157e-01 6.187139078974723816e-04 -1.881041079759597778e-01 3.259662985801696777e-01 4.970915988087654114e-02 -1.317645460367202759e-01 1.039955839514732361e-01 -1.407998800277709961e-01 1.503933072090148926e-01 -3.301471471786499023e-01 1.639616042375564575e-01 6.609189510345458984e-02 -5.323584750294685364e-02 2.333325147628784180e-01 1.573371142148971558e-01 3.602766394615173340e-01 7.708043605089187622e-02 -1.139597520232200623e-01 1.164152249693870544e-01 -6.111406534910202026e-02 1.265842616558074951e-01
3.146176785230636597e-02 1.605168730020523071e-01 1.499779522418975830e-03 2.583670802414417267e-02 -1.248485893011093140e-01 1.308292448520660400e-01 9.365790523588657379e-03 4.537999629974365234e-02 -2.728827297687530518e-01 8.302608132362365723e-02 -2.060314565896987915e-01 -1.618382036685943604e-01 1.788381785154342651e-01 -9.513679891824722290e-02 1.233146861195564270e-01 -4.078701734542846680e-01 8.452730625867843628e-02 -2.176261506974697113e-02 2.859055697917938232e-01 5.645963922142982483e-02 -7.269565761089324951e-02 -1.688863635063171387e-01 1.110983937978744507e-01 -2.387271374464035034e-01 3.673843741416931152e-01 -9.947395324707031250e-02 -7.876934856176376343e-02 3.339526653289794922e-01 -2.122311741113662720e-01 3.785974904894828796e-02 2.164259105920791626e-01 1.163049936294555664e-01
1.027960255742073059e-01 -7.914913818240165710e-03 4.913353919982910156e-02 9.641280025243759155e-02 -2.392570674419403076e-01 7.812544703483581543e-02 -3.048747181892395020e-01 2.244187444448471069e-01 -2.357074618339538574e-02 -3.767866641283035278e-02 -6.244731694459915161e-02 -1.970793753862380981e-01 4.390665590763092041e-01 3.849844634532928467e-02 6.998328119516372681e-02 -1.460589617490768433e-01 -1.300135403871536255e-01 -9.736173599958419800e-02 -3.243442624807357788e-02 -1.663170754909515381e-02 1.901253610849380493e-01 1.244740709662437439e-01 1.859222501516342163e-01 -3.350881934165954590e-01 2.564432621002197266e-01 -4.206208139657974243e-02 -1.348345540463924408e-02 -6.383672356605529785e-02 -3.643984794616699219e-01 1.774035394191741943e-01 2.047555595636367798e-01 -4.020897671580314636e-02
-1.602574288845062256e-01 1.926579326391220093e-01 1.079809069633483887e-01 1.536857932806015015e-01 -5.651418492197990417e-02 4.517798498272895813e-02 -9.596178680658340454e-02 -7.353517413139343262e-02 -1.197080612182617188e-01 3.410121500492095947e-01 2.245291769504547119e-01 4.580554366111755371e-02 8.341850340366363525e-02 1.361034512519836426e-01 -7.773423194885253906e-02 -2.003883123397827148e-01 -7.029335200786590576e-02 -1.207405701279640198e-01 -4.181780815124511719e-01 1.706805676221847534e-01 -1.559281647205352783e-01 -2.223233692348003387e-02 1.082272380590438843e-01 1.072522997856140137e-01 1.960671097040176392e-01 6.377141922712326050e-02 -2.125114202499389648e-02 1.635415554046630859e-01 -3.314178586006164551e-01 8.092374354600906372e-02 2.344029098749160767e-01 3.386335372924804688e-01
-5.511333048343658447e-02 -8.518756926059722900e-02 1.312035173177719116e-01 4.343117401003837585e-02 3.457233309745788574e-02 5.306568741798400879e-02 -1.398001164197921753e-01 9.930398315191268921e-02 1.150116696953773499e-02 -1.718195229768753052e-01 -2.425807565450668335e-01 9.522492438554763794e-02 2.325988113880157471e-01 -1.286635100841522217e-01 -2.630258500576019287e-01 -1.078611165285110474e-01 -2.623192965984344482e-01 -1.873167604207992554e-01 3.808595938608050346e-03 -9.938804060220718384e-02 -8.172784000635147095e-02 -1.153849512338638306e-01 1.196951884776353836e-02 5.792037770152091980e-02 4.263977408409118652e-01 3.006986975669860840e-01 3.566826283931732178e-01 2.529624700546264648e-01 -2.648733854293823242e-01 -2.406939165666699409e-03 -1.139941588044166565e-01 6.526581943035125732e-02
2.706428766250610352e-01 2.346283383667469025e-02 -1.725887209177017212e-01 7.579945027828216553e-02 -1.491121649742126465e-01 9.038096666336059570e-02 -2.039348036050796509e-01 3.575997650623321533e-01 -1.438711881637573242e-01 5.234538391232490540e-02 -1.130277737975120544e-01 -4.525825381278991699e-02 3.404906690120697021e-01 -1.051411591470241547e-02 -4.399028420448303223e-02 -3.381558954715728760e-01 1.511153131723403931e-01 1.825741678476333618e-01 -1.580184102058410645e-01 1.199791133403778076e-01 9.534844011068344116e-02 -6.784320622682571411e-02 -5.536580830812454224e-02 -6.855780631303787231e-02 3.954099714756011963e-01 1.889247149229049683e-01 6.180103868246078491e-02 2.024517506361007690e-01 1.880649290978908539e-02 -1.750694960355758667e-01 -1.696190536022186279e-01 8.119733631610870361e-02
3.836900368332862854e-02 -1.219811290502548218e-01 -3.845949098467826843e-02 -1.916162073612213135e-01 8.813276886940002441e-02 1.554966121912002563e-01 -1.165264174342155457e-01 -5.066964030265808105e-02 -8.454226702451705933e-02 3.812732100486755371e-01 -1.031238958239555359e-01 -6.248556450009346008e-02 -1.518310862593352795e-03 -1.176168099045753479e-01 -1.840130239725112915e-01 -1.618214994668960571e-01 -1.523053646087646484e-01 6.204316392540931702e-02 -2.857489585876464844e-01 -1.082186400890350342e-01 -2.662555873394012451e-01 -3.611735403537750244e-01 -9.483233839273452759e-02 -1.738551557064056396e-01 2.523239254951477051e-01 8.750557899475097656e-02 2.601068019866943359e-01 2.311525195837020874e-01 -2.261045724153518677e-01 -3.358681127429008484e-02 7.706578820943832397e-02 2.117835879325866699e-01
-1.452475599944591522e-02 -2.143353410065174103e-02 1.189315840601921082e-01 1.752976477146148682e-01 -1.564790457487106323e-01 7.117690891027450562e-02 -3.170469105243682861e-01 1.521103270351886749e-02 9.513589739799499512e-02 5.086346864700317383e-01 1.213658135384321213e-02 1.767979562282562256e-02 2.670471072196960449e-01 1.976392976939678192e-02 2.608593925833702087e-02 -1.524032205343246460e-01 -1.111498922109603882e-01 -2.887490093708038330e-01 -6.123217940330505371e-02 1.247939988970756531e-01 1.303335130214691162e-01 1.037237271666526794e-01 1.301032155752182007e-01 -6.761954724788665771e-02 -3.119693696498870850e-02 -4.992822557687759399e-02 -1.318425238132476807e-01 3.527404367923736572e-01 -2.418106794357299805e-01 1.822602599859237671e-01 1.710353791713714600e-01 1.726421117782592773e-01
7.545541971921920776e-02 -9.333113580942153931e-02 8.691269904375076294e-02 -3.850996959954500198e-03 -2.615744173526763916e-01 3.246929123997688293e-02 -4.203825294971466064e-01 -9.830991923809051514e-02 1.159485653042793274e-01 3.175993263721466064e-01 4.632813110947608948e-02 4.461427405476570129e-02 4.160434007644653320e-01 1.298377010971307755e-02 -4.218689724802970886e-02 -8.284550160169601440e-02 -1.650867909193038940e-01 -2.819198556244373322e-02 -2.367119044065475464e-01 -1.364527344703674316e-01 1.504880189895629883e-01 1.710701547563076019e-02 1.505274791270494461e-02 -1.822694838047027588e-01 1.812504976987838745e-01 3.426671773195266724e-02 -6.278692930936813354e-02 2.172579169273376465e-01 -1.678981333971023560e-01 1.945071220397949219e-01 3.301970958709716797e-01 5.001083016395568848e-02
3.436810374259948730e-01 -2.497077453881502151e-03 -2.233356423676013947e-02 -1.779586672782897949e-01 -2.770075798034667969e-01 2.383513152599334717e-01 -9.629231691360473633e-02 -9.356968849897384644e-02 -7.955389469861984253e-02 4.029208123683929443e-01 -1.575533598661422729e-01 6.873202323913574219e-02 1.574864536523818970e-01 -1.628942638635635376e-01 1.105252876877784729e-01 1.050111874938011169e-01 -1.753047853708267212e-01 3.442085981369018555e-01 -6.513315439224243164e-02 1.300944536924362183e-01 -3.936693444848060608e-02 8.333274722099304199e-02 -8.291492238640785217e-03 8.414568752050399780e-02 2.986455857753753662e-01 1.347699761390686035e-01 -4.976131394505500793e-02 1.800333410501480103e-01 -1.798443347215652466e-01 1.101300120353698730e-01 -1.905295401811599731e-01 1.276716887950897217e-01
1.151943504810333252e-01 -2.416117787361145020e-01 -3.146440908312797546e-02 -1.338955461978912354e-01 -2.345252037048339844e-01 1.540698111057281494e-01 -1.809302568435668945e-01 -1.226018667221069336e-01 8.567405864596366882e-03 1.138797029852867126e-01 -2.252627164125442505e-01 7.476990669965744019e-02 8.310203999280929565e-02 -3.512291014194488525e-01 -2.469140291213989258e-01 -2.069805562496185303e-01 -2.745188474655151367e-01 -3.966037184000015259e-02 1.152048557996749878e-01 2.964494191110134125e-02 1.958072483539581299e-01 -3.224633261561393738e-02 2.442630082368850708e-01 1.074252999387681484e-03 3.772161900997161865e-01 1.646918952465057373e-01 7.759752124547958374e-02 1.869286298751831055e-01 -2.146265655755996704e-01 1.130556985735893250e-01 1.000996381044387817e-01 1.005117967724800110e-01
-3.943089395761489868e-02 7.228540629148483276e-02 1.722592413425445557e-01 -1.859162747859954834e-01 -2.934488654136657715e-01 2.866959869861602783e-01 -2.951451539993286133e-01 -2.367020957171916962e-02 -1.056913360953330994e-01 7.777224481105804443e-02 1.463795267045497894e-02 -2.144076526165008545e-01 1.182216405868530273e-01 -1.590455025434494019e-01 1.136406436562538147e-01 -3.358327150344848633e-01 -1.273356974124908447e-01 1.855167597532272339e-01 -1.017436087131500244e-01 8.416369557380676270e-02 -1.955931037664413452e-01 -1.607390940189361572e-01 3.421113267540931702e-02 1.721426397562026978e-01 2.610591948032379150e-01 -1.001108139753341675e-01 3.644246608018875122e-02 1.640239804983139038e-01 -2.287019342184066772e-01 8.604364097118377686e-02 -2.162266224622726440e-01 2.622957825660705566e-01
1.163553074002265930e-01 1.972441375255584717e-01 -2.672434411942958832e-02 -1.558075696229934692e-01 -7.058041635900735855e-03 2.975428104400634766e-01 2.679859399795532227e-01 1.672811049502342939e-05 -2.663516104221343994e-01 1.588955223560333252e-01 1.083297654986381531e-01 1.797940433025360107e-01 3.484905511140823364e-02 -1.150561198592185974e-01 1.403526365756988525e-01 -1.138595566153526306e-01 1.030310615897178650e-01 -1.606271117925643921e-01 -3.884189203381538391e-02 1.683311462402343750e-01 -8.967737108469009399e-02 -1.412304788827896118e-01 8.145434409379959106e-02 -1.073248386383056641e-01 2.935059070587158203e-01 3.049695789813995361e-01 4.044335335493087769e-03 3.959136009216308594e-01 -2.401933223009109497e-01 1.983352005481719971e-01 -2.595330215990543365e-02 1.696446985006332397e-01
-1.184051558375358582e-01 -1.596758514642715454e-01 2.815880179405212402e-01 7.088027149438858032e-02 -1.012701764702796936e-01 2.341530025005340576e-01 -1.831563413143157959e-01 -3.412513062357902527e-02 -1.255686432123184204e-01 4.295778274536132812e-01 4.455374181270599365e-02 1.301694363355636597e-01 2.143942117691040039e-01 -1.352916806936264038e-01 -3.013627976179122925e-02 2.171339690685272217e-01 -1.990477144718170166e-01 -1.385839730501174927e-01 -7.911676913499832153e-02 -1.794849038124084473e-01 5.411807447671890259e-03 -1.053388938307762146e-01 4.623680934309959412e-02 -1.017205119132995605e-01 2.654902935028076172e-01 6.595382094383239746e-02 -1.191257610917091370e-01 4.357146918773651123e-01 -1.378169208765029907e-01 5.243372544646263123e-02 1.497211009263992310e-01 -2.955385670065879822e-02
-1.472017765045166016e-01 2.134736329317092896e-01 2.557914555072784424e-01 -2.910638228058815002e-02 1.680324971675872803e-01 2.009185031056404114e-02 -7.493752241134643555e-02 1.923820823431015015e-01 -3.147458732128143311e-01 2.041887789964675903e-01 -4.214756786823272705e-01 -6.921602785587310791e-02 2.235950529575347900e-01 -8.275908231735229492e-02 -1.266084611415863037e-01 -2.948046326637268066e-01 1.921503059566020966e-02 3.941262140870094299e-03 -8.689796179533004761e-02 1.085212603211402893e-01 -1.489966213703155518e-01 -2.168019115924835205e-01 1.612042039632797241e-01 -2.411169707775115967e-01 1.560461670160293579e-01 3.114327788352966309e-02 5.220325291156768799e-02 1.020997837185859680e-01 -2.296338081359863281e-01 6.112286075949668884e-02 4.135479032993316650e-02 -2.062941491603851318e-01
-7.142671197652816772e-02 -4.111444111913442612e-03 2.925715595483779907e-02 -2.976389415562152863e-02 -2.071242779493331909e-01 2.197813391685485840e-01 -3.256075084209442139e-01 9.780409187078475952e-02 -1.710750162601470947e-01 2.486042976379394531e-01 6.899476051330566406e-02 -1.313583403825759888e-01 1.899656802415847778e-01 3.217554390430450439e-01 2.738253399729728699e-02 6.648957729339599609e-02 -2.652793526649475098e-01 -1.526218801736831665e-01 -7.427223771810531616e-02 -2.969728112220764160e-01 -2.770809829235076904e-01 1.703020334243774414e-01 1.885915994644165039e-01 -2.298955470323562622e-01 -2.849471755325794220e-02 1.855237334966659546e-01 8.010876178741455078e-02 1.771982908248901367e-01 9.133572876453399658e-02 3.695582225918769836e-02 -3.604268282651901245e-02 2.507057189941406250e-01
-1.499943882226943970e-01 -1.449128389358520508e-01 3.770877420902252197e-02 9.280861914157867432e-02 1.075475942343473434e-02 1.465698331594467163e-01 -3.974674046039581299e-01 1.805731058120727539e-01 -2.223830074071884155e-01 3.659090399742126465e-01 -4.836273938417434692e-02 -3.289080411195755005e-02 3.239425122737884521e-01 2.114229351282119751e-01 1.180579960346221924e-01 1.510922163724899292e-01 7.491478323936462402e-02 -1.077407971024513245e-01 -1.395423859357833862e-01 -1.040340662002563477e-01 -6.886970251798629761e-02 -1.280597448348999023e-01 2.999195158481597900e-01 -1.459708809852600098e-01 -4.149277228862047195e-03 1.683594137430191040e-01 2.737389206886291504e-01 -9.941385127604007721e-03 9.358369559049606323e-02 1.204981207847595215e-01 6.456986814737319946e-02 2.243969887495040894e-01
-1.422316133975982666e-01 8.722942322492599487e-02 9.008750319480895996e-02 -6.299138069152832031e-02 4.244893044233322144e-02 3.265643417835235596e-01 6.053159013390541077e-02 4.243313670158386230e-01 -9.746711701154708862e-02 3.011213839054107666e-01 -1.495695859193801880e-01 1.314251720905303955e-01 1.028791964054107666e-01 -1.373185813426971436e-01 1.105424389243125916e-01 -1.676370501518249512e-01 2.298070676624774933e-02 2.301067858934402466e-01 1.069334223866462708e-01 1.884070187807083130e-01 7.323857396841049194e-02 -1.219456940889358521e-01 3.080805577337741852e-02 -1.582587063312530518e-01 3.613983988761901855e-01 2.773490846157073975e-01 3.851841390132904053e-02 1.205455735325813293e-01 2.116167843341827393e-01 -8.919473737478256226e-02 -6.232734397053718567e-02 1.775477379560470581e-01
-1.127795502543449402e-01 2.183496057987213135e-01 -1.082472801208496094e-01 3.696032464504241943e-01 -2.671276926994323730e-01 3.541678935289382935e-02 -2.877911031246185303e-01 3.603903353214263916e-01 -3.955340012907981873e-02 5.826274305582046509e-02 -2.629549503326416016e-01 7.995707541704177856e-02 3.626014590263366699e-01 3.385284543037414551e-02 1.668261289596557617e-01 -6.792455911636352539e-02 -8.077169209718704224e-02 1.584828086197376251e-02 -1.808716505765914917e-01 -1.848596036434173584e-01 9.574832767248153687e-02 1.200396418571472168e-01 -5.838038399815559387e-03 -1.393632441759109497e-01 1.468419134616851807e-01 1.123952120542526245e-02 -1.281525641679763794e-01 -1.516901254653930664e-01 -7.103638350963592529e-02 2.035452127456665039e-01 -7.849077880382537842e-02 1.730317622423171997e-01
1.763616055250167847e-01 -1.020948439836502075e-01 9.254229255020618439e-03 -1.215191632509231567e-01 -3.026100397109985352e-01 2.223509997129440308e-01 3.411290422081947327e-02 2.735020518302917480e-01 4.409158974885940552e-02 1.223879009485244751e-01 1.233567968010902405e-01 1.313865035772323608e-01 5.172149464488029480e-02 4.569776728749275208e-02 7.290518283843994141e-02 -1.730630248785018921e-01 2.473085559904575348e-02 6.600739061832427979e-02 -2.935442030429840088e-01 5.130799487233161926e-02 -1.695872843265533447e-01 4.952031746506690979e-02 6.977651268243789673e-02 1.231698766350746155e-01 4.070606827735900879e-01 3.153483271598815918e-01 3.284350037574768066e-01 2.573868334293365479e-01 -1.796887814998626709e-01 -2.053519710898399353e-02 5.643796920776367188e-02 -1.305098831653594971e-01
-1.221970096230506897e-01 1.183462440967559814e-01 -1.333070099353790283e-01 -1.911447267048060894e-03 -3.569348528981208801e-02 1.404253691434860229e-01 -3.717701733112335205e-01 1.402794122695922852e-01 2.700630202889442444e-02 2.342984527349472046e-01 -3.174648061394691467e-02 1.169785037636756897e-01 4.122740328311920166e-01 -3.550746478140354156e-04 1.728674024343490601e-02 2.138615101575851440e-01 -3.000719547271728516e-01 5.063372105360031128e-02 -2.571466267108917236e-01 -4.606364294886589050e-02 2.212943732738494873e-01 1.513648778200149536e-01 1.712572127580642700e-01 -2.509371936321258545e-01 1.481723785400390625e-01 7.876287400722503662e-02 6.936395913362503052e-02 2.341891080141067505e-01 -1.232600286602973938e-01 -2.755318582057952881e-02 1.543158441781997681e-01 1.883248239755630493e-01
1.579436808824539185e-01 -1.138750761747360229e-01 1.105829849839210510e-01 1.417410224676132202e-01 -6.868288666009902954e-02 1.432894915342330933e-01 -1.701591163873672485e-02 3.572074174880981445e-01 -2.802265882492065430e-01 3.185400664806365967e-01 -3.288356363773345947e-01 1.983365602791309357e-02 1.812678277492523193e-01 1.708518117666244507e-01 -7.755947113037109375e-02 -2.844158113002777100e-01 6.954811047762632370e-03 -3.651245310902595520e-02 -5.015141889452934265e-02 -6.623037159442901611e-02 7.679869886487722397e-03 6.794391572475433350e-02 1.027781367301940918e-01 -1.065509989857673645e-01 1.423754543066024780e-01 -4.683837667107582092e-02 -5.462770909070968628e-02 3.412282168865203857e-01 -8.101690560579299927e-02 -2.048404663801193237e-01 -2.262642681598663330e-01 2.503494322299957275e-01
-1.715699583292007446e-01 1.463325787335634232e-02 -1.083152834326028824e-02 -7.946567237377166748e-02 -8.381970226764678955e-02 7.518625259399414062e-02 -1.337851881980895996e-01 1.207653060555458069e-01 -1.711688935756683350e-01 2.075820863246917725e-01 -2.539826333522796631e-01 -4.506068304181098938e-03 1.679709702730178833e-01 3.060986660420894623e-02 2.506127655506134033e-01 -3.194445073604583740e-01 -1.417493373155593872e-01 -9.001048654317855835e-02 1.906889975070953369e-01 1.972013711929321289e-01 -2.607996463775634766e-01 -7.048452645540237427e-02 -6.382392346858978271e-02 -2.211680635809898376e-03 -1.316912937909364700e-02 3.155240416526794434e-02 2.668331563472747803e-02 2.530876994132995605e-01 -5.762178897857666016e-01 3.524656640365719795e-04 -7.558095455169677734e-02 -6.045047566294670105e-02
-3.926005214452743530e-02 4.564815666526556015e-03 2.753589153289794922e-01 1.193811967968940735e-01 -3.362506330013275146e-01 1.769236773252487183e-01 -8.969911187887191772e-02 -1.567874476313591003e-02 6.244485080242156982e-02 3.294087350368499756e-01 9.539961069822311401e-02 6.095346808433532715e-02 3.287820219993591309e-01 2.319753915071487427e-01 -1.701238155364990234e-01 -9.315766394138336182e-02 -3.346292674541473389e-01 1.354577839374542236e-01 -2.031195610761642456e-01 -2.429858148097991943e-01 -1.332444399595260620e-01 -1.153351068496704102e-01 2.250954806804656982e-01 -1.335367113351821899e-01 -1.961184665560722351e-03 1.100844293832778931e-01 -1.107719019055366516e-01 1.467968225479125977e-01 -1.242914050817489624e-01 6.658694893121719360e-02 1.146047338843345642e-01 1.476770788431167603e-01
1.621492803096771240e-01 1.553207729011774063e-02 -1.660176664590835571e-01 6.923036649823188782e-03 9.573824703693389893e-02 1.067368537187576294e-01 -8.796096779406070709e-03 -1.423486620187759399e-01 1.072578653693199158e-01 4.906303882598876953e-01 -9.194718301296234131e-02 1.011425256729125977e-01 1.792748570442199707e-01 -1.472156867384910583e-02 1.099330931901931763e-01 -1.893690973520278931e-01 -2.076945453882217407e-01 7.737043499946594238e-02 -8.810007572174072266e-02 -5.568082630634307861e-02 -5.954262986779212952e-02 -8.687698841094970703e-02 8.698236942291259766e-02 -2.303707599639892578e-01 8.792410045862197876e-02 -7.223962247371673584e-02 2.190371602773666382e-01 3.930822014808654785e-01 -1.698862463235855103e-01 1.232329234480857849e-01 3.203091025352478027e-01 2.448439449071884155e-01
2.379660010337829590e-01 -1.006162352859973907e-02 1.400701254606246948e-01 -8.291878551244735718e-02 -3.144098520278930664e-01 9.932900220155715942e-02 -4.085030853748321533e-01 5.729919672012329102e-02 -1.860500723123550415e-01 1.494375467300415039e-01 -8.900047093629837036e-02 8.828971534967422485e-02 2.092082202434539795e-01 3.107273280620574951e-01 3.234984353184700012e-02 -3.227452561259269714e-02 1.761014759540557861e-01 2.924414584413170815e-03 1.145582273602485657e-01 -6.959310173988342285e-02 -1.752243041992187500e-01 -6.136064976453781128e-02 4.276603832840919495e-02 -1.046686992049217224e-02 4.436579644680023193e-01 1.654770821332931519e-01 2.337822876870632172e-02 -1.214352622628211975e-01 -2.608866803348064423e-02 5.808429419994354248e-02 2.106699794530868530e-01 2.224620431661605835e-01
2.396334409713745117e-01 -7.821165025234222412e-02 2.975226342678070068e-01 4.008868932723999023e-01 -1.114046350121498108e-01 3.988190889358520508e-01 1.487061977386474609e-01 -3.718431293964385986e-02 -1.059776991605758667e-01 1.107648294419050217e-02 -2.001289874315261841e-01 -8.222395926713943481e-02 3.461484611034393311e-01 9.332814067602157593e-02 2.011608891189098358e-02 -2.147976309061050415e-01 -1.808407008647918701e-01 -1.365393251180648804e-01 -8.503729850053787231e-02 -9.935549460351467133e-03 1.078379005193710327e-01 -2.515361644327640533e-02 -4.486171901226043701e-02 -7.401431351900100708e-02 2.921536192297935486e-02 6.116296350955963135e-02 2.883506417274475098e-01 3.657318279147148132e-02 -1.548320949077606201e-01 2.669955790042877197e-02 -8.671637624502182007e-02 2.435457408428192139e-01
-5.413549393415451050e-02 -6.569776684045791626e-02 -7.095903903245925903e-02 2.679870277643203735e-02 2.646827101707458496e-01 1.650263071060180664e-01 -3.356139957904815674e-01 1.483234465122222900e-01 -8.954717963933944702e-02 1.083596050739288330e-01 -3.107495903968811035e-01 -6.127672269940376282e-02 3.905802667140960693e-01 -9.235339239239692688e-03 -1.193288937211036682e-01 -2.022468894720077515e-01 9.624933823943138123e-03 -5.741884931921958923e-02 -1.331331022083759308e-02 -2.035869210958480835e-01 1.569261401891708374e-01 -7.404324412345886230e-02 1.596479266881942749e-01 -4.010736942291259766e-01 1.573349088430404663e-01 2.645080387592315674e-01 -7.767266780138015747e-02 -4.235636070370674133e-02 -3.532350063323974609e-03 1.107721775770187378e-01 2.253095954656600952e-01 -1.212475541979074478e-02
-8.653926849365234375e-02 1.154764145612716675e-01 -7.507845759391784668e-02 -2.766827940940856934e-01 -2.249228507280349731e-01 2.453301250934600830e-01 -2.693174481391906738e-01 2.062950283288955688e-01 -1.961116045713424683e-01 -7.648716866970062256e-02 -1.363950781524181366e-02 -3.038254380226135254e-01 2.043436914682388306e-01 -1.839391514658927917e-02 -8.501342684030532837e-02 -1.924761533737182617e-01 1.138344779610633850e-01 2.710853815078735352e-01 -1.295458078384399414e-01 -5.812377482652664185e-02 -1.836422383785247803e-01 -6.581804901361465454e-02 -1.653982326388359070e-02 7.007517665624618530e-02 2.928856015205383301e-01 2.247292846441268921e-01 9.321209043264389038e-02 2.705030143260955811e-01 -8.002537488937377930e-02 2.452552914619445801e-01 -1.940106600522994995e-02 1.141118183732032776e-01
1.822116076946258545e-01 -7.246343046426773071e-02 2.314658463001251221e-02 5.402911454439163208e-02 -6.966409832239151001e-02 1.921630054712295532e-01 -2.074316740036010742e-01 1.350166350603103638e-01 -4.326226562261581421e-02 -4.878857731819152832e-02 5.297430232167243958e-02 -5.706008151173591614e-02 2.344156950712203979e-01 -2.058212906122207642e-01 2.067319005727767944e-01 -3.442071378231048584e-01 1.984365880489349365e-01 8.615314960479736328e-02 -2.122216224670410156e-01 7.817696779966354370e-02 3.003931045532226562e-02 -2.233747690916061401e-01 1.229592189192771912e-01 -8.865032345056533813e-02 4.097388684749603271e-01 3.855188144370913506e-03 4.522572085261344910e-02 2.794034481048583984e-01 -1.834648661315441132e-02 -1.084931893274188042e-03 -3.623827397823333740e-01 1.865878701210021973e-01
6.344874203205108643e-02 2.598127722740173340e-01 3.152993917465209961e-01 2.142868638038635254e-01 9.935433417558670044e-02 1.884263008832931519e-02 -1.808700710535049438e-02 1.767948120832443237e-01 -2.753936946392059326e-01 1.373681724071502686e-01 -2.451318502426147461e-01 -1.307416260242462158e-01 2.308368235826492310e-01 -9.766308590769767761e-03 8.472216129302978516e-02 -3.716365694999694824e-01 1.116398647427558899e-01 -2.158578336238861084e-01 -7.936611771583557129e-02 1.448588818311691284e-01 -1.614710390567779541e-01 -7.799904793500900269e-02 -3.048788756132125854e-02 -1.010280381888151169e-02 2.414700835943222046e-01 1.241986360400915146e-02 -1.109081059694290161e-01 1.279052644968032837e-01 -2.229419350624084473e-01 2.532875835895538330e-01 2.019750177860260010e-01 9.725392609834671021e-02
1.539615839719772339e-01 -2.029560208320617676e-01 -4.746044799685478210e-02 -2.160927802324295044e-01 -9.001064300537109375e-02 2.025668881833553314e-02 -4.501437768340110779e-02 4.397659748792648315e-02 -3.965678066015243530e-02 1.213684678077697754e-01 -3.818051815032958984e-01 -1.137110218405723572e-01 2.199157178401947021e-01 -1.952116638422012329e-01 -6.429536268115043640e-03 -1.947692781686782837e-01 3.370489552617073059e-02 8.273378014564514160e-02 -2.800560295581817627e-01 -7.771495264023542404e-03 -4.770379886031150818e-02 1.764089316129684448e-01 1.110718622803688049e-01 -4.413390755653381348e-01 1.675009280443191528e-01 1.557006090879440308e-01 -2.833372913300991058e-02 2.851045429706573486e-01 4.066121298819780350e-03 1.076297983527183533e-01 -5.122401937842369080e-02 3.140568435192108154e-01
-1.549408137798309326e-01 1.766894012689590454e-01 1.901054978370666504e-01 2.035353332757949829e-01 -1.490909457206726074e-01 2.247418612241744995e-01 -2.596391439437866211e-01 3.096564412117004395e-01 -1.126520931720733643e-01 4.801904037594795227e-02 -2.020977437496185303e-03 2.068744599819183350e-01 2.763189375400543213e-01 -1.465869098901748657e-01 -3.848268883302807808e-03 -2.553382813930511475e-01 7.907770574092864990e-02 -1.890396475791931152e-01 1.788587272167205811e-01 8.005324751138687134e-03 -1.926011145114898682e-01 2.008379995822906494e-01 5.276539549231529236e-02 1.704938709735870361e-02 3.137734830379486084e-01 2.431790381669998169e-01 -1.968813836574554443e-01 -4.338043555617332458e-02 -1.738189756870269775e-01 2.054590266197919846e-03 9.211260825395584106e-02 -1.372416913509368896e-01
-7.973041385412216187e-02 -1.411094516515731812e-01 3.666367009282112122e-02 1.069932505488395691e-01 7.904534041881561279e-02 1.775161735713481903e-02 -3.345417380332946777e-01 2.362957596778869629e-01 8.203823119401931763e-02 3.092598021030426025e-01 -5.174010246992111206e-02 1.578129231929779053e-01 4.687438905239105225e-01 -1.294143795967102051e-01 9.134520590305328369e-02 2.172176837921142578e-01 -7.525351643562316895e-02 5.854797363281250000e-02 -1.103895083069801331e-01 -2.644871361553668976e-02 1.081251725554466248e-01 1.107848286628723145e-01 2.211814224720001221e-01 -1.608231663703918457e-01 9.144515544176101685e-02 1.077565625309944153e-01 -1.268125176429748535e-01 2.676082253456115723e-01 -2.444410026073455811e-01 -3.339332342147827148e-02 1.914279013872146606e-01 1.968898922204971313e-01
1.027364805340766907e-01 1.072592101991176605e-02 1.505855098366737366e-02 -2.183046638965606689e-01 4.303596913814544678e-02 2.379762977361679077e-01 8.441808633506298065e-03 -1.146855577826499939e-01 -1.007897853851318359e-01 1.539352629333734512e-02 -2.814550399780273438e-01 1.349637955427169800e-01 3.243075609207153320e-01 1.223070546984672546e-01 1.609846651554107666e-01 -2.715077102184295654e-01 8.939420804381370544e-03 2.263356745243072510e-01 6.791009008884429932e-02 -4.697206988930702209e-02 6.066920608282089233e-02 9.693175554275512695e-02 2.911917306482791901e-02 -2.226953208446502686e-01 2.560287117958068848e-01 3.861948847770690918e-01 2.136726826429367065e-01 3.319765031337738037e-01 1.184754148125648499e-01 1.073904260993003845e-01 -1.555188596248626709e-01 1.351562608033418655e-02
-1.055536419153213501e-02 -2.565839588642120361e-01 -2.459885925054550171e-02 8.329286240041255951e-03 -1.222796514630317688e-01 3.027819693088531494e-01 -1.830542236566543579e-01 5.590997636318206787e-02 -2.256712764501571655e-01 3.801183030009269714e-02 1.368164550513029099e-02 5.952506512403488159e-02 3.752652108669281006e-01 1.694777607917785645e-01 -1.253642980009317398e-02 -2.347186952829360962e-02 -2.443171441555023193e-01 -2.005139365792274475e-02 -2.786763310432434082e-01 -8.903923630714416504e-02 1.936085149645805359e-02 2.834728658199310303e-01 1.868176609277725220e-01 -2.535423338413238525e-01 1.947397924959659576e-02 -2.088484540581703186e-02 -9.026484936475753784e-02 -1.325783431529998779e-01 -3.672123551368713379e-01 2.559334337711334229e-01 -3.976383805274963379e-02 9.844505786895751953e-02
-1.892942935228347778e-01 -1.435531824827194214e-01 -3.385560959577560425e-02 -5.753547325730323792e-02 -3.738827705383300781e-01 1.245031654834747314e-01 -3.543341532349586487e-02 9.586506336927413940e-02 8.826872706413269043e-02 -7.306270301342010498e-02 -2.333591133356094360e-02 1.338801681995391846e-01 3.001153767108917236e-01 -2.294899225234985352e-01 6.949116475880146027e-03 -7.865552604198455811e-02 1.591126173734664917e-01 -2.916842401027679443e-01 -1.060118451714515686e-01 3.056424297392368317e-02 -2.960439622402191162e-01 -1.037345081567764282e-01 2.612558901309967041e-01 1.166581362485885620e-01 3.625908493995666504e-01 1.088891550898551941e-01 2.450966238975524902e-01 2.435305863618850708e-01 5.642537772655487061e-02 2.971369028091430664e-02 -5.347786098718643188e-02 1.425828039646148682e-01
1.433399170637130737e-01 -1.514158695936203003e-01 2.029814757406711578e-02 8.389189839363098145e-03 -1.222617551684379578e-01 3.425672948360443115e-01 1.913902610540390015e-01 1.014517769217491150e-01 -2.389712482690811157e-01 1.103409007191658020e-01 8.657984435558319092e-02 1.366109251976013184e-01 2.311016470193862915e-01 1.896683871746063232e-01 5.005436949431896210e-03 -1.514569520950317383e-01 -3.879343718290328979e-02 -2.314055413007736206e-01 -2.601785957813262939e-02 -2.503121793270111084e-01 -6.186087429523468018e-02 2.425745576620101929e-01 8.667847514152526855e-02 4.089370742440223694e-02 2.007160037755966187e-01 2.707064747810363770e-01 3.930119276046752930e-01 7.143589854240417480e-02 4.405350238084793091e-02 1.337830275297164917e-01 5.886300466954708099e-03 2.928979992866516113e-01
-1.691655367612838745e-01 9.808451682329177856e-02 6.767327338457107544e-02 1.356847882270812988e-01 -3.777313232421875000e-01 -4.032704234123229980e-02 -6.913316249847412109e-02 -7.269498705863952637e-02 1.406284123659133911e-01 -1.228306144475936890e-01 -2.666087746620178223e-01 1.494221389293670654e-01 2.209945172071456909e-01 -3.170340061187744141e-01 -1.326872259378433228e-01 -2.281127125024795532e-01 -2.260601669549942017e-01 7.063556462526321411e-02 -1.203571557998657227e-01 -1.767898164689540863e-02 -2.021442204713821411e-01 -7.014128565788269043e-02 2.829073183238506317e-02 -9.099192172288894653e-02 3.191075026988983154e-01 1.090956628322601318e-01 1.020331755280494690e-01 1.031882762908935547e-01 -2.377379685640335083e-01 3.110646903514862061e-01 -1.200506314635276794e-01 9.436149895191192627e-02
3.830763697624206543e-02 -9.397622197866439819e-02 -1.247979886829853058e-02 1.764486432075500488e-01 7.858031243085861206e-02 1.860807836055755615e-01 1.294335275888442993e-01 1.352365165948867798e-01 -2.018792182207107544e-01 2.721628248691558838e-01 -1.418989002704620361e-01 -4.238657280802726746e-02 2.274998724460601807e-01 -4.636568948626518250e-02 -2.302472889423370361e-01 -3.136289119720458984e-01 2.522568218410015106e-03 -3.443571925163269043e-02 -2.991144657135009766e-01 -5.860421061515808105e-02 -4.669515416026115417e-02 1.001454591751098633e-01 2.096479833126068115e-01 7.761825621128082275e-02 1.091060042381286621e-01 1.581247895956039429e-02 7.684265822172164917e-02 2.163617163896560669e-01 -1.433166265487670898e-01 -5.128413066267967224e-02 -3.201663494110107422e-01 4.401085078716278076e-01
-1.322754025459289551e-01 -1.054082140326499939e-01 1.043712198734283447e-01 -3.040519952774047852e-01 -3.875521719455718994e-01 1.392794996500015259e-01 6.515220552682876587e-02 3.711813092231750488e-01 -4.485321789979934692e-02 1.201731637120246887e-01 -9.358981996774673462e-02 1.013376489281654358e-01 1.591880619525909424e-01 -2.405297458171844482e-01 -6.379823386669158936e-02 -1.785613596439361572e-01 -2.806371264159679413e-02 1.040839925408363342e-01 -2.458815127611160278e-01 3.840675204992294312e-02 -9.642922878265380859e-02 1.366727203130722046e-01 -1.023079976439476013e-01 -1.244539301842451096e-02 3.920908272266387939e-01 2.543012499809265137e-01 1.291629225015640259e-01 -2.798860147595405579e-02 2.124010026454925537e-02 1.446499973535537720e-01 1.792699545621871948e-01 1.634341292083263397e-02
-7.620707154273986816e-02 -9.497373551130294800e-02 -6.327605992555618286e-02 -1.367442458868026733e-01 6.780860573053359985e-02 4.141910374164581299e-01 -1.363743841648101807e-01 -6.449317932128906250e-02 3.845847770571708679e-02 1.695086508989334106e-01 1.255927681922912598e-01 1.159154027700424194e-01 1.454863846302032471e-01 -1.712733358144760132e-01 -3.597716242074966431e-02 -2.881295382976531982e-01 3.348208367824554443e-01 1.274906992912292480e-01 -2.325198650360107422e-01 1.615045815706253052e-01 1.051849722862243652e-01 -1.676759868860244751e-01 1.931261122226715088e-01 -2.256179451942443848e-01 4.920770600438117981e-02 -1.771870069205760956e-02 6.616795063018798828e-02 2.108609527349472046e-01 -2.322589457035064697e-01 -3.818987309932708740e-02 1.641313433647155762e-01 3.154649138450622559e-01
1.572285294532775879e-01 -5.995805189013481140e-02 1.050676032900810242e-01 4.578577820211648941e-03 -7.519221398979425430e-03 2.980344742536544800e-02 1.045902166515588760e-02 1.924795210361480713e-01 -2.285754084587097168e-01 2.924491763114929199e-01 -2.375646829605102539e-01 2.712824940681457520e-01 8.412969112396240234e-02 -2.917149662971496582e-01 -1.867429236881434917e-03 -3.098401427268981934e-01 -1.262419372797012329e-01 -2.045793086290359497e-02 -2.989976406097412109e-01 -6.081196293234825134e-02 -1.491001807153224945e-02 2.831077016890048981e-02 1.491848081350326538e-01 -1.400030553340911865e-01 1.520928889513015747e-01 3.992065042257308960e-02 -4.509257897734642029e-02 4.515692889690399170e-01 -1.815486140549182892e-02 -9.700866043567657471e-02 4.155097063630819321e-03 2.716094851493835449e-01
1.224236488342285156e-01 1.175673156976699829e-01 -4.492304101586341858e-02 -3.769761323928833008e-02 -8.184988051652908325e-03 2.315384894609451294e-01 -5.549673363566398621e-02 -6.089013069868087769e-02 2.970961667597293854e-02 4.202920198440551758e-02 8.901792764663696289e-02 1.373570710420608521e-01 2.047889828681945801e-01 -2.094478458166122437e-01 1.024998445063829422e-02 -1.933947503566741943e-01 -4.833322167396545410e-01 1.442271322011947632e-01 3.731340402737259865e-03 -5.614046752452850342e-02 -1.736446171998977661e-01 3.039542399346828461e-02 2.306797914206981659e-02 -4.500962197780609131e-01 4.719223380088806152e-01 -7.260361313819885254e-02 -1.056089624762535095e-01 1.294300407171249390e-01 -2.759225480258464813e-02 8.563129231333732605e-03 -1.456468366086483002e-02 7.633107900619506836e-02
9.634651988744735718e-02 -3.461743518710136414e-02 1.164541989564895630e-01 -1.355983763933181763e-01 1.351057291030883789e-01 1.070136800408363342e-01 -1.394903808832168579e-01 1.260482370853424072e-01 -3.705915808677673340e-02 2.070232778787612915e-01 -4.240758344531059265e-02 1.212323904037475586e-01 4.983028471469879150e-01 -2.505066692829132080e-01 -1.080465018749237061e-01 -4.289759695529937744e-01 -8.453343063592910767e-02 1.018842384219169617e-01 1.127409003674983978e-02 -4.893101006746292114e-02 -2.765892744064331055e-01 -2.060848288238048553e-02 -6.230633705854415894e-02 -1.727208048105239868e-01 2.583953440189361572e-01 1.022135019302368164e-01 -2.437873482704162598e-01 9.162511676549911499e-02 1.269760578870773315e-01 8.679217100143432617e-02 -1.504269540309906006e-01 -5.497447773814201355e-02
-6.185835227370262146e-03 -1.614540815353393555e-01 4.710597544908523560e-02 -8.785062283277511597e-02 -3.535460531711578369e-01 2.241130173206329346e-01 7.868377864360809326e-02 4.594456553459167480e-01 6.044338643550872803e-02 9.937268495559692383e-02 -1.291141379624605179e-02 -6.225942447781562805e-02 6.475909799337387085e-02 -8.354097604751586914e-02 2.412706911563873291e-01 -1.698217913508415222e-02 -1.473536342382431030e-01 3.308890014886856079e-02 -2.968615591526031494e-01 8.503661304712295532e-02 -1.380869448184967041e-01 -9.994414448738098145e-02 7.768712937831878662e-02 1.785262972116470337e-01 4.169481694698333740e-01 2.614784240722656250e-01 1.981001794338226318e-01 4.236039146780967712e-02 -7.389207184314727783e-02 -6.546920165419578552e-03 5.395777150988578796e-02 8.609162271022796631e-02
-1.625364832580089569e-02 5.768962204456329346e-03 -3.556244820356369019e-02 -1.007554531097412109e-01 1.667326241731643677e-01 3.872281014919281006e-01 2.319795191287994385e-01 -2.133396640419960022e-02 4.148980975151062012e-02 2.499512284994125366e-01 -7.395391911268234253e-02 4.135410115122795105e-02 3.625459671020507812e-01 -9.345258586108684540e-03 -2.144888602197170258e-02 -6.649173051118850708e-02 3.751540780067443848e-01 3.079545497894287109e-01 -1.127814799547195435e-01 8.249691128730773926e-02 1.837457120418548584e-01 4.080849513411521912e-02 1.977248117327690125e-02 -2.580085992813110352e-01 2.422208040952682495e-01 8.163816481828689575e-02 5.957035720348358154e-02 1.273410618305206299e-01 -1.568722426891326904e-01 1.643822193145751953e-01 1.091364771127700806e-01 2.058059573173522949e-01
5.335037410259246826e-02 -2.234683781862258911e-01 -3.266347572207450867e-02 4.098809510469436646e-02 -6.069638952612876892e-02 4.445904120802879333e-02 -2.919392883777618408e-01 2.625873386859893799e-01 -8.120939880609512329e-02 8.192761987447738647e-02 -3.815490752458572388e-03 2.571221888065338135e-01 4.595507681369781494e-01 -6.520095467567443848e-02 4.743936285376548767e-02 1.698424369096755981e-01 -2.282233089208602905e-01 7.579466910101473331e-04 -2.544335722923278809e-01 6.145961210131645203e-02 5.194891989231109619e-02 1.132683232426643372e-01 1.723595708608627319e-01 6.663175299763679504e-03 1.736590266227722168e-01 -1.347465962171554565e-01 -5.722525343298912048e-02 1.984824538230895996e-01 -3.132522702217102051e-01 -1.741055101156234741e-01 2.091223560273647308e-02 2.700313925743103027e-01
2.946803905069828033e-02 -1.411623805761337280e-01 1.286030411720275879e-01 2.470245771110057831e-02 1.376372529193758965e-03 4.962607473134994507e-02 -1.347235590219497681e-01 1.713699698448181152e-01 -9.835929423570632935e-02 4.657773077487945557e-01 -5.500226467847824097e-02 9.752902388572692871e-02 4.400801062583923340e-01 -2.396998256444931030e-01 1.714610308408737183e-02 2.368351370096206665e-01 -1.470667123794555664e-01 8.846444636583328247e-02 -1.586307771503925323e-02 -1.667543947696685791e-01 -2.857681177556514740e-02 -2.542916871607303619e-02 2.376220561563968658e-02 6.894482672214508057e-02 1.612290441989898682e-01 -1.041228622198104858e-01 1.153959706425666809e-01 4.120560884475708008e-01 -1.975381970405578613e-01 8.816350251436233521e-02 1.717047542333602905e-01 6.991117447614669800e-02
1.472909450531005859e-01 -2.969976663589477539e-01 2.517425715923309326e-01 -1.617875136435031891e-02 9.081295132637023926e-02 1.020165309309959412e-01 -1.652596890926361084e-01 1.538381278514862061e-01 1.435446590185165405e-01 2.436109930276870728e-01 3.587172552943229675e-02 1.676328778266906738e-01 1.102374941110610962e-01 -2.170361392199993134e-02 8.406212925910949707e-02 2.257326059043407440e-02 1.888313516974449158e-02 9.444109350442886353e-02 2.634453121572732925e-03 -2.451738268136978149e-01 7.904303818941116333e-02 2.476070225238800049e-01 3.081473708152770996e-01 4.122421517968177795e-02 3.287780880928039551e-01 3.175600469112396240e-01 -5.426438897848129272e-02 1.022971421480178833e-01 -2.667739987373352051e-01 1.714922338724136353e-01 -1.482589356601238251e-02 2.655965089797973633e-01
-1.120768487453460693e-01 -4.116585105657577515e-02 1.836295053362846375e-02 -1.602608859539031982e-01 -2.152451723814010620e-01 2.824112176895141602e-01 -2.553709149360656738e-01 1.989727020263671875e-01 -2.579437792301177979e-01 -6.015402823686599731e-02 -1.192139368504285812e-02 -3.061799108982086182e-01 1.764051616191864014e-01 6.204615160822868347e-02 9.132768958806991577e-02 -1.234209351241588593e-02 1.226169317960739136e-01 3.914933768101036549e-05 -1.849181950092315674e-02 1.069171875715255737e-01 -1.697472929954528809e-01 5.357421562075614929e-02 -1.845924258232116699e-01 1.523529738187789917e-01 3.259170651435852051e-01 2.192881703376770020e-02 8.629110455513000488e-02 3.654949963092803955e-01 -1.931788623332977295e-01 3.628853708505630493e-02 -4.227012023329734802e-02 3.426273167133331299e-01
7.064977288246154785e-02 -1.510842591524124146e-01 3.623373433947563171e-02 5.850666202604770660e-03 -2.354200556874275208e-02 6.773923337459564209e-02 -1.000948697328567505e-01 -1.219646260142326355e-02 1.713837832212448120e-01 -1.865612715482711792e-02 -8.346086740493774414e-02 -2.506905496120452881e-01 4.467354714870452881e-01 1.950987055897712708e-02 -2.373212873935699463e-01 -5.681931972503662109e-02 -4.183400422334671021e-02 1.727571338415145874e-02 -4.398131370544433594e-01 1.726704463362693787e-02 -1.081731263548135757e-02 1.492311945185065269e-03 -2.371435016393661499e-01 -1.747288554906845093e-01 1.888688504695892334e-01 2.158639281988143921e-01 2.851788699626922607e-01 2.836812734603881836e-01 -6.113252788782119751e-02 2.508143484592437744e-01 5.292776972055435181e-02 1.742189750075340271e-02
-1.544051468372344971e-01 1.472555249929428101e-01 2.341238707304000854e-01 1.685081571340560913e-01 -1.306844502687454224e-01 2.669669687747955322e-01 1.939574331045150757e-01 -1.832121014595031738e-01 -9.940118342638015747e-02 2.115824222564697266e-01 -2.469624876976013184e-01 -6.212802231311798096e-02 3.429490625858306885e-01 -1.860861629247665405e-01 9.089244529604911804e-03 1.040754988789558411e-01 -1.188309118151664734e-01 -2.167554944753646851e-01 -1.790758967399597168e-01 -1.127017065882682800e-01 1.481715440750122070e-01 7.109337300062179565e-02 8.357512205839157104e-02 -6.000893190503120422e-02 2.857768833637237549e-01 1.737052500247955322e-01 1.098114699125289917e-01 3.490711748600006104e-02 -3.252778649330139160e-01 -1.170827224850654602e-01 -1.725632101297378540e-01 1.058100685477256775e-01
2.596119418740272522e-02 9.544473141431808472e-02 -8.326803334057331085e-03 -1.787010133266448975e-01 -2.433920651674270630e-01 3.487955331802368164e-01 1.321615278720855713e-01 3.349925577640533447e-01 -7.771600037813186646e-02 7.701321691274642944e-02 -1.738201379776000977e-01 5.322115868330001831e-02 1.424790769815444946e-01 -2.614589929580688477e-01 1.433444172143936157e-01 -3.094266951084136963e-01 5.943598970770835876e-02 1.564363539218902588e-01 -3.458737134933471680e-01 -1.207088306546211243e-01 6.346286088228225708e-02 1.685002446174621582e-01 1.015591174364089966e-01 -3.242262080311775208e-02 3.868560492992401123e-01 2.268804796040058136e-02 1.386491358280181885e-01 7.078772038221359253e-02 1.987073011696338654e-02 6.025872752070426941e-02 1.133672669529914856e-01 1.957755349576473236e-02
1.034528240561485291e-01 1.717679947614669800e-01 -4.438592121005058289e-02 2.015375941991806030e-01 3.874057531356811523e-02 3.569444119930267334e-01 -6.107958499342203140e-03 1.407953500747680664e-01 -1.205022633075714111e-01 4.010339379310607910e-01 1.000133082270622253e-01 -4.384180903434753418e-02 -1.178389415144920349e-01 4.713641479611396790e-02 1.506067216396331787e-01 -2.695275247097015381e-01 -4.482812434434890747e-02 -2.669498622417449951e-01 -4.482038319110870361e-01 1.289288885891437531e-02 7.911873608827590942e-02 -2.324744462966918945e-01 -3.684965427964925766e-03 -6.803314387798309326e-02 1.902676373720169067e-01 9.843962639570236206e-02 -1.783978790044784546e-01 8.648084476590156555e-03 -1.624144315719604492e-01 -8.546307682991027832e-03 3.068819269537925720e-02 1.589625030755996704e-01
-4.625701811164617538e-03 8.419699966907501221e-02 -1.023102998733520508e-01 5.086829513311386108e-02 3.587206080555915833e-02 2.302301377058029175e-01 2.625623047351837158e-01 -4.304298013448715210e-02 -2.385931462049484253e-01 3.017890751361846924e-01 -7.245643436908721924e-02 -1.421815603971481323e-01 2.948191165924072266e-01 3.562725707888603210e-02 2.049009501934051514e-01 6.709428038448095322e-03 -1.291137486696243286e-01 -2.750757038593292236e-01 -6.758922338485717773e-02 -3.573577851057052612e-02 -1.731539070606231689e-01 -1.262682080268859863e-01 1.366071552038192749e-01 -2.642107605934143066e-01 2.734233140945434570e-01 3.040468394756317139e-01 1.555219888687133789e-01 2.199385464191436768e-01 -9.881535172462463379e-02 5.748813971877098083e-02 -2.282165586948394775e-01 -1.164904683828353882e-01
4.898643121123313904e-02 -2.830607816576957703e-02 1.133935526013374329e-01 7.460086047649383545e-02 -8.683497458696365356e-02 4.717851281166076660e-01 2.247717529535293579e-01 2.259353920817375183e-02 -2.263814769685268402e-02 2.042450308799743652e-01 -3.568617999553680420e-02 -1.152168028056621552e-02 1.595549434423446655e-01 -5.456421896815299988e-02 1.057324465364217758e-02 1.741612702608108521e-02 3.804170340299606323e-02 -2.523720860481262207e-01 -1.186479106545448303e-01 -2.046935111284255981e-01 4.050224646925926208e-02 5.731443315744400024e-02 1.181712839752435684e-02 -1.384261064231395721e-02 4.874154627323150635e-01 2.214578911662101746e-02 4.257356747984886169e-02 -5.156304314732551575e-02 -3.813293278217315674e-01 -1.248353272676467896e-01 -3.060774207115173340e-01 -3.390055894851684570e-02
9.156180173158645630e-02 1.537609696388244629e-01 2.287624478340148926e-01 1.884103268384933472e-01 -1.213315576314926147e-01 -1.610441505908966064e-01 -5.101443454623222351e-02 3.046424090862274170e-01 -9.962882846593856812e-02 2.845308482646942139e-01 -1.646857857704162598e-01 6.722790002822875977e-02 2.330212593078613281e-01 1.774409562349319458e-01 2.572327554225921631e-01 -3.874502778053283691e-01 3.686277428641915321e-03 1.387205272912979126e-01 -1.141398772597312927e-02 1.757747977972030640e-01 -5.809499416500329971e-03 -2.150688692927360535e-02 1.741881966590881348e-01 4.516940563917160034e-02 2.378392517566680908e-01 -3.225926682353019714e-02 -1.140920668840408325e-01 -2.171842753887176514e-02 -1.244498565793037415e-01 2.969537377357482910e-01 1.829622387886047363e-01 1.675662547349929810e-01
3.734757900238037109e-01 -1.180348023772239685e-01 1.021461710333824158e-01 2.294005602598190308e-01 -7.965891622006893158e-03 2.731964290142059326e-01 1.557058561593294144e-02 -3.036856353282928467e-01 -2.959206104278564453e-01 5.018159002065658569e-02 -7.469652593135833740e-02 -3.594398498535156250e-02 4.140772819519042969e-01 -8.324866741895675659e-02 4.974712431430816650e-02 -1.805372834205627441e-01 2.733744494616985321e-02 -1.166553497314453125e-01 -1.253791898488998413e-01 -4.516366403549909592e-03 -1.179924141615629196e-02 8.709936589002609253e-02 2.479454576969146729e-01 1.568441987037658691e-01 1.065403744578361511e-01 1.510932445526123047e-01 1.573633253574371338e-01 -1.238250732421875000e-01 -2.950229048728942871e-01 5.866435915231704712e-02 9.891310334205627441e-02 8.661446720361709595e-02
1.684956103563308716e-01 -2.442609705030918121e-02 8.682713657617568970e-02 -1.012073010206222534e-01 -1.752299070358276367e-01 2.033115923404693604e-01 1.837085187435150146e-01 2.761273980140686035e-01 4.521517083048820496e-02 1.609722524881362915e-01 1.833742558956146240e-01 6.009774282574653625e-02 2.134142220020294189e-01 3.673585504293441772e-02 1.218023374676704407e-01 -1.630492061376571655e-01 -1.508430242538452148e-01 1.887385547161102295e-01 -2.175689637660980225e-01 7.855007797479629517e-02 -9.394432604312896729e-02 1.137171909213066101e-01 8.872826397418975830e-02 2.715506590902805328e-02 4.083433747291564941e-01 3.256073892116546631e-01 3.302938342094421387e-01 1.713092625141143799e-01 -7.199680060148239136e-02 1.879116147756576538e-01 5.175379291176795959e-02 -1.451086997985839844e-01
-1.170592829585075378e-01 -1.496832668781280518e-01 2.102750837802886963e-01 -1.534030884504318237e-01 3.006084298249334097e-04 3.163204789161682129e-01 -2.807114124298095703e-01 9.624131768941879272e-02 -1.553773730993270874e-01 3.946986049413681030e-02 8.427292853593826294e-02 -9.711134480312466621e-04 2.588952183723449707e-01 4.503947496414184570e-02 9.973673149943351746e-04 2.012435942888259888e-01 -1.199425458908081055e-01 -2.070836126804351807e-01 -2.322467565536499023e-01 -1.378709673881530762e-01 1.346529722213745117e-01 -9.237445890903472900e-02 1.535078883171081543e-01 -2.855648100376129150e-01 5.944210290908813477e-02 2.736055850982666016e-01 1.932817883789539337e-02 1.126133278012275696e-01 -3.512583971023559570e-01 1.146154403686523438e-01 -2.496022135019302368e-01 1.157730668783187866e-01
2.393160611391067505e-01 -1.302173584699630737e-01 -1.527136657387018204e-02 1.605824381113052368e-01 -1.936506479978561401e-02 1.785710602998733521e-01 1.607887446880340576e-01 1.581870019435882568e-01 -3.445309028029441833e-02 2.752732932567596436e-01 -1.867527067661285400e-01 9.621139615774154663e-02 1.819579154253005981e-01 -1.828891783952713013e-01 -2.919701635837554932e-01 -2.548032402992248535e-01 -2.132597565650939941e-01 2.884298749268054962e-02 -6.536238640546798706e-02 -6.814749911427497864e-03 -2.655534632503986359e-02 -1.361946016550064087e-01 -1.333938986063003540e-01 -1.871721744537353516e-01 5.790672078728675842e-02 2.162158787250518799e-01 2.449693530797958374e-02 3.948530554771423340e-01 -3.706700801849365234e-01 2.806346118450164795e-02 2.714409865438938141e-02 1.026867851614952087e-01
1.554636377841234207e-02 -2.034902013838291168e-02 -8.029578626155853271e-02 -3.472191467881202698e-02 -1.413237750530242920e-01 1.204046159982681274e-01 -3.931645750999450684e-01 1.483376920223236084e-01 -2.992329746484756470e-02 1.202706098556518555e-01 3.461892902851104736e-02 3.306007757782936096e-02 2.893488705158233643e-01 -6.718701869249343872e-02 1.950644850730895996e-01 9.854941815137863159e-02 1.104994639754295349e-01 -1.996179372072219849e-01 2.140180170536041260e-01 -5.497469007968902588e-02 -2.170153409242630005e-01 -2.733772397041320801e-01 7.341384142637252808e-02 -1.428722739219665527e-01 9.600309282541275024e-02 1.478606462478637695e-01 -4.222953319549560547e-02 1.102414727210998535e-02 -5.043784379959106445e-01 2.224240005016326904e-01 1.561354398727416992e-01 1.312987655401229858e-01
1.549054384231567383e-01 -1.582494750618934631e-02 1.011981517076492310e-01 -2.837077379226684570e-01 -3.393865749239921570e-02 4.478369839489459991e-03 -5.355066061019897461e-02 3.575876057147979736e-01 -4.602203145623207092e-02 9.069298207759857178e-02 -2.516415119171142578e-01 -2.347853779792785645e-02 2.651842832565307617e-01 -2.164585515856742859e-02 2.930842153728008270e-02 -1.158478409051895142e-01 1.516495943069458008e-01 -2.039287798106670380e-02 -1.108050271868705750e-01 -1.594246178865432739e-01 3.377001360058784485e-02 -2.606175839900970459e-01 -5.188568681478500366e-02 -2.327352464199066162e-01 4.083329439163208008e-01 -2.994921058416366577e-02 -3.604168817400932312e-02 3.277273178100585938e-01 -8.128096908330917358e-02 -4.117846023291349411e-03 -2.967387735843658447e-01 1.891661435365676880e-01
-5.571293178945779800e-03 -3.167995437979698181e-02 -1.324604600667953491e-01 2.673524320125579834e-01 -2.653692662715911865e-01 2.402147352695465088e-01 -3.377236798405647278e-02 -1.701821535825729370e-01 -1.500583291053771973e-01 7.010500878095626831e-03 -1.289215683937072754e-01 2.276797741651535034e-01 1.583400517702102661e-01 -1.364610791206359863e-01 4.944050908088684082e-01 -1.957666687667369843e-02 -5.568047240376472473e-02 1.789556890726089478e-01 4.279514402151107788e-02 -1.529660522937774658e-01 -2.123269587755203247e-01 3.831930086016654968e-02 1.489629000425338745e-01 -9.333708137273788452e-02 2.591322958469390869e-01 2.647659182548522949e-01 7.653895765542984009e-02 1.318425238132476807e-01 6.829713284969329834e-02 1.237501651048660278e-01 -1.314519196748733521e-01 1.913628429174423218e-01
2.810571193695068359e-01 -1.686558574438095093e-01 1.150335446000099182e-01 4.675923585891723633e-01 -7.625684142112731934e-02 3.799845576286315918e-01 4.007225111126899719e-02 -6.888424046337604523e-03 -1.168634444475173950e-01 1.144517213106155396e-01 -1.591200232505798340e-01 1.309830099344253540e-01 2.783715128898620605e-01 -7.157917320728302002e-02 1.273799836635589600e-01 -2.415938526391983032e-01 -3.911402449011802673e-02 4.994661547243595123e-03 1.472393572330474854e-01 4.136783629655838013e-02 9.001637250185012817e-02 4.651056975126266479e-02 -1.872291904874145985e-03 -1.121854707598686218e-01 1.826260834932327271e-01 -2.021648176014423370e-02 1.685628890991210938e-01 -1.003666594624519348e-01 -3.193957209587097168e-01 8.711162954568862915e-02 -1.954793334007263184e-01 1.205308362841606140e-01
7.264840602874755859e-02 -2.343731373548507690e-01 6.093152984976768494e-02 -7.624345272779464722e-02 1.399385742843151093e-02 1.562137305736541748e-01 -7.639342546463012695e-02 7.655250281095504761e-02 -3.819276392459869385e-01 4.755515605211257935e-02 -1.537112295627593994e-01 -1.251633316278457642e-01 9.329066425561904907e-02 -1.213920041918754578e-01 -1.278258115053176880e-01 -2.413469702005386353e-01 -2.899954281747341156e-02 1.123426407575607300e-01 -3.001184901222586632e-03 -1.507710963487625122e-01 -3.256774693727493286e-02 1.359375417232513428e-01 -1.104861795902252197e-01 -5.146564841270446777e-01 3.271955251693725586e-01 8.706615306437015533e-03 2.922356501221656799e-02 2.300591170787811279e-01 -2.107409834861755371e-01 1.724989712238311768e-01 -3.865946084260940552e-02 1.977969110012054443e-01
3.969626501202583313e-02 -2.251967489719390869e-01 -2.270585484802722931e-02 7.159774005413055420e-02 -1.245951950550079346e-01 4.523355066776275635e-01 -2.025095373392105103e-01 7.108231633901596069e-02 3.077417239546775818e-02 1.164065599441528320e-01 6.977848708629608154e-02 1.842574626207351685e-01 3.349872529506683350e-01 1.705096065998077393e-01 -1.409865468740463257e-01 2.624499797821044922e-02 -9.343916177749633789e-02 -1.362103223800659180e-01 -1.620380282402038574e-01 1.141037978231906891e-02 -1.420489102602005005e-01 1.612090766429901123e-01 1.580360680818557739e-01 -3.760680556297302246e-01 -9.420242160558700562e-02 1.905444711446762085e-01 1.298119425773620605e-01 -4.085017740726470947e-02 -2.397934198379516602e-01 2.014980614185333252e-01 -1.784610599279403687e-01 2.845831774175167084e-02
3.916566073894500732e-02 -9.721025079488754272e-02 4.611545591615140438e-04 -1.964382529258728027e-01 -3.757325410842895508e-01 2.243881970643997192e-01 -3.210336565971374512e-01 7.857479155063629150e-03 -5.780895799398422241e-02 2.125859707593917847e-01 -2.103335410356521606e-01 2.173262685537338257e-01 2.423687428236007690e-01 1.959021538496017456e-01 1.118725463747978210e-01 -7.143753767013549805e-02 -4.012910276651382446e-02 -1.377320289611816406e-01 1.478911936283111572e-01 -5.459786206483840942e-02 -1.035290434956550598e-01 -8.972142636775970459e-02 -1.464057415723800659e-01 -5.894890800118446350e-02 2.351548075675964355e-01 9.807003289461135864e-02 -3.904174640774726868e-02 -2.288026362657546997e-01 -3.058542013168334961e-01 7.535395026206970215e-02 1.823071986436843872e-01 2.463162243366241455e-01
-1.037979498505592346e-01 -2.405918203294277191e-02 2.437661960721015930e-02 1.931596696376800537e-01 -2.976093068718910217e-02 3.462333381175994873e-01 1.890013962984085083e-01 5.335791036486625671e-02 -3.207358345389366150e-02 2.797794640064239502e-01 -7.514747232198715210e-02 1.254704594612121582e-01 1.365655809640884399e-01 -2.306638211011886597e-01 -2.089058309793472290e-01 -3.433620035648345947e-01 -1.185574904084205627e-01 5.129912868142127991e-02 -2.155673205852508545e-01 1.881129145622253418e-01 5.888464674353599548e-02 6.340486556291580200e-02 -2.181732058525085449e-01 -4.536932334303855896e-02 9.556943923234939575e-02 2.047455012798309326e-01 -1.220203638076782227e-01 2.532515525817871094e-01 -1.264470666646957397e-01 1.194317042827606201e-01 -5.007994920015335083e-02 3.725469410419464111e-01
1.685509681701660156e-01 -3.372847661375999451e-02 1.430999338626861572e-01 -2.963647944852709770e-03 1.880360990762710571e-01 1.173581033945083618e-01 -3.430270254611968994e-01 1.157476007938385010e-02 3.570625185966491699e-02 3.947677314281463623e-01 -8.331385999917984009e-02 9.748803824186325073e-02 2.144614979624748230e-02 3.040189621970057487e-03 6.603909283876419067e-02 -1.254872828722000122e-01 -2.030506432056427002e-01 2.040201239287853241e-02 -2.878557443618774414e-01 -1.081068962812423706e-01 3.154780566692352295e-01 1.486504673957824707e-01 1.809752434492111206e-01 -5.190909653902053833e-02 2.387838214635848999e-01 8.465423434972763062e-02 -8.388040959835052490e-02 1.936080902814865112e-01 -3.007962703704833984e-01 5.378341767936944962e-03 2.955622971057891846e-01 9.520064294338226318e-02
5.405356362462043762e-02 -1.428723931312561035e-01 1.965303719043731689e-01 1.359427422285079956e-01 1.589991599321365356e-01 3.801789879798889160e-01 -3.947704732418060303e-01 2.617322839796543121e-02 -1.474385261535644531e-01 -5.220635235309600830e-02 -1.099396776407957077e-02 6.570034474134445190e-02 2.347298562526702881e-01 1.333992779254913330e-01 1.269091367721557617e-01 9.641756117343902588e-02 2.279275655746459961e-02 -2.368387281894683838e-01 -2.036252021789550781e-01 3.292405162937939167e-04 1.504809856414794922e-01 -1.198625564575195312e-01 1.105221956968307495e-01 -1.432123184204101562e-01 1.158173084259033203e-01 1.452674716711044312e-01 9.255094081163406372e-02 2.577889263629913330e-01 -4.058775305747985840e-01 4.254108294844627380e-02 -1.487011611461639404e-01 -3.367957193404436111e-03
-2.753672897815704346e-01 1.096918731927871704e-01 -4.781155288219451904e-02 -7.260793820023536682e-03 7.130709290504455566e-02 4.113171249628067017e-02 -1.002232730388641357e-01 2.134198248386383057e-01 1.156110018491744995e-01 3.479644656181335449e-01 3.608240187168121338e-01 -7.674074172973632812e-02 1.679292172193527222e-01 -2.282016165554523468e-02 3.960697725415229797e-02 -1.868031620979309082e-01 -1.532122939825057983e-01 -6.528901308774948120e-02 -1.278979480266571045e-01 -1.316275000572204590e-01 -7.316821068525314331e-02 1.020980626344680786e-02 3.260836601257324219e-01 -1.538357287645339966e-01 3.917858898639678955e-01 1.709634438157081604e-02 -1.579031497240066528e-01 -1.969198510050773621e-02 -2.124143242835998535e-01 2.965276837348937988e-01 6.474015302956104279e-03 5.142995342612266541e-02
7.086181640625000000e-02 -1.219885796308517456e-01 2.120827585458755493e-01 1.363467574119567871e-01 -3.680082038044929504e-02 4.923547506332397461e-01 -3.107380867004394531e-01 -2.858357690274715424e-02 -4.004047811031341553e-02 -1.168335452675819397e-01 -3.875507786870002747e-02 -1.882535666227340698e-01 2.922273874282836914e-01 -2.681334875524044037e-02 1.180206090211868286e-01 1.478022187948226929e-01 -8.833035081624984741e-02 1.487034708261489868e-01 -1.515840888023376465e-01 -5.970427766442298889e-02 1.375042200088500977e-01 -1.298568844795227051e-01 -2.106793671846389771e-01 -1.965638548135757446e-01 2.113515883684158325e-01 -8.616270124912261963e-02 -7.475075870752334595e-02 7.413731515407562256e-02 -2.798548638820648193e-01 2.726003527641296387e-01 -4.424369428306818008e-03 -1.011086404323577881e-01
-9.209185093641281128e-02 -2.234661430120468140e-01 1.324112117290496826e-01 1.245632171630859375e-01 1.422819346189498901e-01 1.953377425670623779e-01 -5.414668098092079163e-02 -3.468750417232513428e-02 3.237780332565307617e-01 -7.254724204540252686e-02 -9.432549029588699341e-02 1.798941940069198608e-01 1.326189935207366943e-01 -9.835024923086166382e-02 -2.489457875490188599e-01 -1.830535829067230225e-01 -1.028851643204689026e-01 3.866453468799591064e-02 -1.540471613407135010e-01 -3.325399011373519897e-02 -3.060928918421268463e-02 -1.589529365301132202e-01 9.922102093696594238e-02 6.529626250267028809e-02 3.218435943126678467e-01 3.842970132827758789e-01 2.270442843437194824e-01 8.404761552810668945e-02 -3.113049566745758057e-01 2.771080434322357178e-01 -2.759728208184242249e-02 1.016339138150215149e-01
-7.165567576885223389e-02 8.154675364494323730e-03 -1.435919702053070068e-01 2.800142392516136169e-02 -1.000597048550844193e-02 4.211024045944213867e-01 -3.439585566520690918e-01 2.753858268260955811e-01 1.341365743428468704e-02 2.424871474504470825e-01 -1.949326992034912109e-01 -1.798578910529613495e-02 2.671510279178619385e-01 -8.917541126720607281e-04 -1.349347680807113647e-01 -6.430113315582275391e-02 -2.395702712237834930e-02 -3.319456279277801514e-01 1.029408443719148636e-02 -1.231967955827713013e-01 9.393507987260818481e-02 -1.456677317619323730e-01 2.293574064970016479e-01 -1.525708585977554321e-01 1.939879544079303741e-02 2.191081792116165161e-01 7.754488289356231689e-02 8.172101341187953949e-03 -2.552533745765686035e-01 1.600585430860519409e-01 -5.346569046378135681e-02 -1.753348559141159058e-01
-1.981799453496932983e-01 6.290994584560394287e-02 3.553717583417892456e-02 -9.247221983969211578e-03 -2.333388030529022217e-01 1.177063584327697754e-01 -2.319223433732986450e-01 -1.891842037439346313e-01 1.382541805505752563e-01 4.636777043342590332e-01 7.166174054145812988e-02 1.088834106922149658e-01 2.833854556083679199e-01 5.950977280735969543e-02 4.716690629720687866e-02 -3.199509084224700928e-01 -4.781731963157653809e-02 -1.229743435978889465e-01 -1.406923532485961914e-01 1.345866024494171143e-01 1.824463531374931335e-02 -1.019658073782920837e-01 -2.484297603368759155e-01 -3.837183862924575806e-02 2.258498072624206543e-01 1.335316747426986694e-01 -1.103590726852416992e-01 5.758320447057485580e-03 -3.258152306079864502e-01 6.623899191617965698e-02 7.954461872577667236e-02 1.756008416414260864e-01
1.361531913280487061e-01 -2.613469362258911133e-01 1.395890861749649048e-01 -1.792627424001693726e-01 3.932888433337211609e-02 2.064950317144393921e-01 -3.133262693881988525e-02 5.012554675340652466e-02 -9.237875044345855713e-02 5.829710140824317932e-02 -3.930136859416961670e-01 -1.842018812894821167e-01 6.636083871126174927e-02 -1.902971416711807251e-02 -1.350990384817123413e-01 -1.408437043428421021e-01 1.600787788629531860e-01 -7.296154741197824478e-03 9.609437547624111176e-03 -1.561409980058670044e-02 -2.833592891693115234e-01 1.150313317775726318e-01 1.616415828466415405e-01 -2.717992365360260010e-01 1.409164816141128540e-01 1.681545823812484741e-01 3.900610655546188354e-02 2.692611217498779297e-01 -1.169392243027687073e-01 3.826330974698066711e-02 3.950044512748718262e-02 4.607428014278411865e-01
-3.698707744479179382e-02 -5.725867673754692078e-02 -5.896499380469322205e-02 -2.668453156948089600e-01 -9.535738825798034668e-02 9.911868721246719360e-02 1.533501893281936646e-01 2.466195821762084961e-02 8.553510904312133789e-02 3.391970396041870117e-01 -2.148126959800720215e-01 -1.205717846751213074e-01 1.094988510012626648e-01 -1.030731126666069031e-01 5.741185322403907776e-02 -2.466223984956741333e-01 -2.314102798700332642e-01 7.047188468277454376e-03 -2.392868995666503906e-01 -1.586910933256149292e-01 -2.835127152502536774e-02 -2.884287238121032715e-01 9.811070561408996582e-02 -7.818491011857986450e-02 2.022930234670639038e-01 1.714837402105331421e-01 3.269910514354705811e-01 1.515877097845077515e-01 -2.314536273479461670e-01 -1.555801089853048325e-02 2.684764564037322998e-01 2.143450826406478882e-01
-1.277406811714172363e-01 1.207935214042663574e-01 -1.747437380254268646e-02 3.937512263655662537e-02 1.847492344677448273e-02 1.262643486261367798e-01 -4.220953583717346191e-02 -2.257723361253738403e-01 -1.656351834535598755e-01 3.744306862354278564e-01 -4.043262451887130737e-02 4.782578349113464355e-02 3.589920699596405029e-01 8.378811180591583252e-03 2.098109871149063110e-01 -1.818269193172454834e-01 2.725986838340759277e-01 -2.494294196367263794e-01 -5.745532363653182983e-02 -2.542326152324676514e-01 -7.443252205848693848e-02 2.448261380195617676e-01 -6.147678941488265991e-02 -2.574237585067749023e-01 1.853068321943283081e-01 1.218276098370552063e-01 2.151652872562408447e-01 -9.523668885231018066e-02 -2.622826993465423584e-01 4.260034486651420593e-02 -5.313970148563385010e-02 5.147528648376464844e-02
-6.655105948448181152e-02 -1.932335793972015381e-01 3.593158349394798279e-02 7.762300968170166016e-02 -1.874772161245346069e-01 1.266479790210723877e-01 1.357071548700332642e-01 1.728709340095520020e-01 -1.387999355792999268e-01 1.922941356897354126e-01 -4.990366101264953613e-02 -5.933398753404617310e-02 1.226145327091217041e-01 -2.571491897106170654e-02 3.608627319335937500e-01 -1.703773885965347290e-01 7.461688667535781860e-02 6.493005156517028809e-02 -2.108000069856643677e-01 -1.513716876506805420e-01 -5.216686055064201355e-02 -1.635036319494247437e-01 -2.130832672119140625e-01 3.770494461059570312e-02 5.391834378242492676e-01 2.200538516044616699e-01 2.710554301738739014e-01 8.854199945926666260e-02 -1.326281279325485229e-01 -1.243016943335533142e-01 8.554414659738540649e-02 -1.038790564052760601e-03
-7.302694767713546753e-02 -4.427016675472259521e-01 -8.579898625612258911e-02 8.867611736059188843e-02 -3.417687118053436279e-02 1.758627891540527344e-01 2.053018659353256226e-02 5.686837062239646912e-02 -2.976928353309631348e-01 1.041152924299240112e-01 -1.947765946388244629e-01 3.919653221964836121e-02 4.146502912044525146e-02 6.894364953041076660e-02 1.421145945787429810e-01 -2.202655375003814697e-01 5.493002757430076599e-02 5.800529196858406067e-02 -7.094203680753707886e-02 1.463341992348432541e-02 -2.913855016231536865e-02 -5.358549579977989197e-02 1.399492472410202026e-01 -4.696552157402038574e-01 2.082182914018630981e-01 4.788999259471893311e-02 -2.466922393068671227e-03 1.740431785583496094e-01 1.419845372438430786e-01 1.255556941032409668e-01 2.300027385354042053e-02 4.070324897766113281e-01
4.581625014543533325e-02 1.124905198812484741e-01 4.730622097849845886e-02 -1.204354688525199890e-02 -1.032413169741630554e-01 3.528305292129516602e-01 6.217561662197113037e-02 1.261532455682754517e-01 -9.029640257358551025e-02 2.695662379264831543e-01 -1.888990104198455811e-01 1.754729896783828735e-01 5.812553316354751587e-02 -2.655834853649139404e-01 3.362620174884796143e-01 4.058936983346939087e-02 1.990481466054916382e-02 -1.144884303212165833e-01 1.017944738268852234e-01 9.508901089429855347e-02 -1.634587347507476807e-01 7.496033608913421631e-02 4.151669740676879883e-01 -2.729567140340805054e-02 2.250470668077468872e-01 1.650397330522537231e-01 3.536387383937835693e-01 1.462963223457336426e-01 3.583688056096434593e-03 3.300604969263076782e-02 1.249897256493568420e-01 1.121745258569717407e-01
-8.171840012073516846e-02 -1.404476314783096313e-01 1.139658614993095398e-01 -9.286718815565109253e-02 -3.554645776748657227e-01 1.452525109052658081e-01 -2.665973007678985596e-01 -2.041481584310531616e-01 7.726476341485977173e-02 4.337916970252990723e-01 -6.129007041454315186e-02 -2.837795019149780273e-02 2.726652622222900391e-01 6.772159133106470108e-03 8.990166336297988892e-02 -3.051191270351409912e-01 -9.020451456308364868e-03 -2.065849453210830688e-01 -1.756252646446228027e-01 4.961620271205902100e-02 1.179351061582565308e-01 -6.702829897403717041e-02 6.741449236869812012e-02 1.541286408901214600e-01 3.200158774852752686e-01 7.896133512258529663e-02 9.412263333797454834e-02 1.491951495409011841e-01 -1.139554604887962341e-01 -1.234372332692146301e-01 1.539191454648971558e-01 5.529500916600227356e-02
-8.364675566554069519e-03 -1.241051182150840759e-01 5.679672211408615112e-02 -3.986346349120140076e-02 -4.621190950274467468e-02 5.441296380013227463e-03 -9.333929419517517090e-02 1.975851058959960938e-01 -2.089219242334365845e-01 9.832797199487686157e-02 -2.952622771263122559e-01 1.864029765129089355e-01 1.700713038444519043e-01 2.570127844810485840e-01 -2.299485914409160614e-02 -2.802974283695220947e-01 1.585956960916519165e-01 1.905531994998455048e-02 -2.312576174736022949e-01 -1.384024601429700851e-02 -2.492224611341953278e-02 1.646586805582046509e-01 1.967647075653076172e-01 -1.417924016714096069e-01 1.698294132947921753e-01 -6.249200552701950073e-02 -5.067447945475578308e-02 5.402965545654296875e-01 -1.095739006996154785e-01 -1.061172857880592346e-01 -5.879002064466476440e-02 2.465288192033767700e-01
-2.550204694271087646e-01 1.336243841797113419e-02 -2.165536135435104370e-01 -2.549289762973785400e-01 -2.661716938018798828e-01 3.428715467453002930e-01 -5.721642076969146729e-02 2.819521427154541016e-01 -5.455658957362174988e-02 8.897807449102401733e-02 -2.623459324240684509e-02 1.815153211355209351e-01 1.682190038263797760e-02 -2.868228256702423096e-01 2.648803293704986572e-01 -1.357869654893875122e-01 -7.163283228874206543e-02 -7.206618040800094604e-02 -2.861896157264709473e-01 6.060129962861537933e-03 -1.680363118648529053e-01 -9.343135356903076172e-02 6.133698299527168274e-02 5.797418579459190369e-02 2.206042855978012085e-01 9.181815385818481445e-02 1.589984446763992310e-01 5.205079651204869151e-05 -6.635592877864837646e-02 2.185511738061904907e-01 2.129911482334136963e-01 1.406346559524536133e-01
2.417172305285930634e-02 -9.840030968189239502e-02 -9.567496180534362793e-02 -4.496278613805770874e-02 4.069194197654724121e-02 2.977573573589324951e-01 1.271799951791763306e-01 -1.291457097977399826e-02 -1.494012624025344849e-01 3.985447287559509277e-01 6.149196531623601913e-03 3.258041143417358398e-01 2.558026313781738281e-01 -1.189236044883728027e-01 -8.686663955450057983e-02 -1.646987162530422211e-02 1.995905786752700806e-01 2.355820387601852417e-01 -2.504149079322814941e-01 6.950131058692932129e-02 -7.794686406850814819e-02 -2.652212083339691162e-01 -1.182032562792301178e-02 -6.014073267579078674e-02 2.125647962093353271e-01 3.957083448767662048e-02 -2.217886298894882202e-01 2.864642739295959473e-01 -1.317909359931945801e-01 4.604494664818048477e-03 -4.562581703066825867e-02 2.379913628101348877e-01
-4.793014749884605408e-02 -6.576531380414962769e-02 1.567916423082351685e-01 -9.401443600654602051e-02 -5.748751759529113770e-02 6.378089636564254761e-02 -4.101310670375823975e-01 2.066182345151901245e-01 8.306289464235305786e-02 4.274961352348327637e-01 -4.945556819438934326e-02 1.575626879930496216e-01 4.797624051570892334e-01 -3.061323985457420349e-02 1.984679549932479858e-01 -1.705652773380279541e-01 -1.224424690008163452e-01 4.213613457977771759e-03 -1.352411061525344849e-01 -1.801331788301467896e-01 -1.147154271602630615e-01 -2.034217417240142822e-01 -3.718128800392150879e-02 9.406550228595733643e-02 9.398292750120162964e-02 2.080820500850677490e-02 -8.894044905900955200e-02 -2.034462094306945801e-01 -4.781671985983848572e-02 -1.057885810732841492e-01 -2.967502921819686890e-02 1.473933309316635132e-01
1.389349699020385742e-01 -8.975964784622192383e-02 4.336970672011375427e-02 2.105012983083724976e-01 -2.007408589124679565e-01 3.717821538448333740e-01 9.511186927556991577e-02 -2.783322632312774658e-01 -8.626491576433181763e-02 2.531343698501586914e-01 8.422662317752838135e-02 2.583094537258148193e-01 1.522142291069030762e-01 -1.956339031457901001e-01 3.290588557720184326e-01 3.859123447909951210e-03 5.620652437210083008e-02 7.452449947595596313e-02 -1.857095509767532349e-01 -1.056664958596229553e-01 -7.074695825576782227e-02 4.636692628264427185e-02 9.401603043079376221e-02 6.252332776784896851e-02 3.774927854537963867e-01 5.470133945345878601e-02 4.653693363070487976e-02 1.630912274122238159e-01 -1.271231174468994141e-01 1.655308753252029419e-01 7.441689819097518921e-02 2.207163870334625244e-01
-1.183011978864669800e-01 5.764039233326911926e-02 7.113166153430938721e-02 7.400857657194137573e-02 -1.803766787052154541e-01 1.581803262233734131e-01 1.880191452801227570e-02 -1.012885421514511108e-01 -3.175272643566131592e-01 3.832910954952239990e-01 -9.792298078536987305e-02 1.213031783699989319e-01 4.007962048053741455e-01 -2.533898316323757172e-02 1.059298962354660034e-01 8.120802044868469238e-02 2.117443382740020752e-01 -3.330967128276824951e-01 -2.028040885925292969e-01 -3.771112859249114990e-02 -1.548734456300735474e-01 -6.629659235477447510e-02 -1.515512634068727493e-02 -2.049655467271804810e-01 2.199813127517700195e-01 3.072368800640106201e-01 8.830106258392333984e-02 8.205273188650608063e-03 -6.575065106153488159e-02 -1.089812070131301880e-01 -5.983205884695053101e-02 -1.159670799970626831e-01
5.656376853585243225e-02 -3.498802334070205688e-02 3.663318604230880737e-02 -3.223837912082672119e-02 -1.488986611366271973e-01 3.241178989410400391e-01 -2.661194503307342529e-01 1.229996606707572937e-01 -9.508217871189117432e-02 5.717028304934501648e-02 -1.625982373952865601e-01 9.194571524858474731e-02 3.597185015678405762e-01 2.892105877399444580e-01 -2.391188442707061768e-01 -3.527344390749931335e-02 -5.130512639880180359e-02 -2.234010547399520874e-01 -1.692624241113662720e-01 -1.136190257966518402e-03 2.072415649890899658e-01 2.727110981941223145e-01 1.310095936059951782e-01 -2.248922735452651978e-01 1.731295138597488403e-02 6.807332392781972885e-03 8.359904587268829346e-02 -1.829879358410835266e-02 -1.838932335376739502e-01 2.955753505229949951e-01 -1.225984469056129456e-01 2.263328880071640015e-01
1.217414736747741699e-01 2.012713849544525146e-01 -4.714788123965263367e-02 -2.956709824502468109e-02 -2.513254582881927490e-01 2.939588725566864014e-01 -1.151283830404281616e-01 -1.897660829126834869e-02 1.643715649843215942e-01 -5.179438740015029907e-02 -9.509783983230590820e-02 9.754624217748641968e-02 2.718245387077331543e-01 -2.090157866477966309e-01 2.780141532421112061e-01 -2.004509717226028442e-01 1.153298616409301758e-01 2.388332039117813110e-01 -1.646564900875091553e-01 -9.780728071928024292e-02 -1.780408769845962524e-01 8.297378569841384888e-02 3.687718138098716736e-02 -2.224023826420307159e-02 3.330849111080169678e-01 3.754720389842987061e-01 2.579397857189178467e-01 1.569840498268604279e-02 -2.979871444404125214e-02 -3.273249045014381409e-02 -9.298329800367355347e-02 1.352968811988830566e-01
-1.253278702497482300e-01 3.921520709991455078e-01 -8.051580190658569336e-02 -3.636261820793151855e-02 -5.720308050513267517e-02 1.146506667137145996e-01 -2.154660820960998535e-01 -1.207356005907058716e-01 -3.727506101131439209e-02 1.386655680835247040e-02 -3.238539397716522217e-01 1.017699763178825378e-01 1.502471566200256348e-01 -1.871954351663589478e-01 -2.601446211338043213e-02 -2.076640129089355469e-01 7.889116555452346802e-02 4.749735072255134583e-02 1.921004801988601685e-01 2.863038890063762665e-02 5.818327888846397400e-02 1.188339781947433949e-03 9.438230656087398529e-03 -3.314865529537200928e-01 3.786116540431976318e-01 3.462216556072235107e-01 -1.724269092082977295e-01 1.647325009107589722e-01 -5.542528629302978516e-02 8.846676349639892578e-02 1.292267162352800369e-02 1.906220763921737671e-01
-1.136353760957717896e-01 -1.874637007713317871e-01 2.384743243455886841e-01 9.766746312379837036e-02 1.042346842586994171e-02 2.478439956903457642e-01 -3.201496601104736328e-01 1.828704960644245148e-02 -1.131170392036437988e-01 2.903315424919128418e-01 -1.461615115404129028e-01 -1.715521514415740967e-02 2.946303188800811768e-01 8.065223693847656250e-02 7.172279059886932373e-02 1.767997294664382935e-01 -1.280271261930465698e-01 8.879764936864376068e-03 -2.013355195522308350e-01 -2.325292527675628662e-01 -7.925897836685180664e-02 -1.291842162609100342e-01 2.801301777362823486e-01 -4.534802399575710297e-03 -1.462619155645370483e-01 1.672335565090179443e-01 3.034272491931915283e-01 7.235413789749145508e-02 1.030990481376647949e-01 2.182288467884063721e-01 -8.186160027980804443e-02 2.203480750322341919e-01
-2.246060222387313843e-01 4.499662667512893677e-02 8.530284464359283447e-02 3.704474493861198425e-02 -1.726144701242446899e-01 5.566690564155578613e-01 1.525800302624702454e-02 -1.407975554466247559e-01 -2.111655175685882568e-01 2.860558964312076569e-02 -1.161923110485076904e-01 -1.583648100495338440e-02 8.624665439128875732e-02 4.051903635263442993e-02 2.390920966863632202e-01 -2.137126475572586060e-01 -1.058600097894668579e-01 8.925118297338485718e-02 6.447093933820724487e-02 1.405301224440336227e-02 -1.398555934429168701e-01 -1.669718883931636810e-02 2.150276303291320801e-01 -1.379883587360382080e-01 3.604620397090911865e-01 1.566976457834243774e-01 1.495430618524551392e-01 -7.734267413616180420e-02 2.234765887260437012e-01 2.405505478382110596e-01 1.205127127468585968e-02 9.295538067817687988e-02
2.669062316417694092e-01 -1.653535515069961548e-01 -5.083650723099708557e-02 5.721883382648229599e-03 2.078402601182460785e-02 8.292349427938461304e-02 -1.134380772709846497e-01 1.363256424665451050e-01 -3.326204717159271240e-01 -6.046779826283454895e-02 -2.053364217281341553e-01 2.367698550224304199e-01 4.418009817600250244e-01 -4.825850576162338257e-02 4.471870511770248413e-02 -7.857692986726760864e-02 7.706422358751296997e-02 1.589301228523254395e-01 -2.565430998802185059e-01 -2.743024379014968872e-02 -2.693594619631767273e-02 -1.836436986923217773e-02 5.213912948966026306e-02 3.942724689841270447e-02 2.997693121433258057e-01 -3.623450640588998795e-03 7.642023265361785889e-02 8.386134356260299683e-02 -2.398921921849250793e-02 -9.317581355571746826e-02 -2.080980837345123291e-01 4.282810091972351074e-01
1.580444574356079102e-01 2.447422891855239868e-01 5.593559518456459045e-02 9.445598721504211426e-02 8.762939274311065674e-02 1.360950917005538940e-01 -6.828573346138000488e-02 -7.005337625741958618e-02 1.221789047122001648e-01 1.143189817667007446e-01 -3.434145748615264893e-01 5.631850287318229675e-02 1.845398694276809692e-01 -1.045547574758529663e-01 1.381590962409973145e-01 -2.547600865364074707e-01 -3.396518528461456299e-02 -2.612023055553436279e-02 3.766462951898574829e-02 7.277490198612213135e-02 -8.908742666244506836e-02 -2.697222493588924408e-02 1.533391028642654419e-01 -3.421259224414825439e-01 3.331225514411926270e-01 3.395404517650604248e-01 -1.867671459913253784e-01 3.360760509967803955e-01 -6.550125312060117722e-03 2.202764302492141724e-01 -7.382479310035705566e-02 -5.781184881925582886e-02
-1.629455387592315674e-01 1.967207491397857666e-01 -3.545838221907615662e-02 1.895209401845932007e-02 -5.622820258140563965e-01 7.686884701251983643e-02 3.774590790271759033e-02 -4.204305633902549744e-02 1.740463264286518097e-02 -1.641687937080860138e-02 -1.272239238023757935e-01 2.171624004840850830e-01 1.816499531269073486e-01 -2.121997326612472534e-01 1.304319351911544800e-01 1.272612810134887695e-01 4.543953109532594681e-03 -2.508328855037689209e-01 -1.425730716437101364e-02 1.320762485265731812e-01 5.477235466241836548e-02 -1.676611602306365967e-01 5.996813252568244934e-02 -1.509961187839508057e-01 2.604451179504394531e-01 6.823180615901947021e-02 1.045330911874771118e-01 3.140918612480163574e-01 -2.266592383384704590e-01 4.523446783423423767e-02 -2.015881836414337158e-01 1.360210925340652466e-01
-3.347381204366683960e-02 -1.916116625070571899e-01 -2.259189076721668243e-02 -8.315301686525344849e-02 -1.523568332195281982e-01 1.710325032472610474e-01 -1.377615332603454590e-01 4.556475579738616943e-01 -4.711013287305831909e-02 1.736468225717544556e-01 -1.853126287460327148e-01 -5.476725473999977112e-02 -1.449383050203323364e-01 -1.450149565935134888e-01 6.175786256790161133e-02 5.501435697078704834e-02 7.698594778776168823e-02 5.179841816425323486e-02 -2.084010988473892212e-01 2.939127385616302490e-02 6.413345038890838623e-02 -1.389097869396209717e-01 2.461426518857479095e-02 -3.816650807857513428e-01 2.631064951419830322e-01 1.338968873023986816e-01 1.582831889390945435e-01 2.504427433013916016e-01 -2.583616077899932861e-01 -1.761436462402343750e-03 -3.005355298519134521e-01 5.000421404838562012e-02
1.909813731908798218e-01 -5.504790320992469788e-02 -4.316141828894615173e-02 -8.031409233808517456e-02 -3.346789628267288208e-03 1.038858890533447266e-01 -1.971369422972202301e-02 2.848679423332214355e-01 -2.159641385078430176e-01 -1.342421919107437134e-01 -9.179531782865524292e-02 1.954160779714584351e-01 2.508121728897094727e-01 1.173899788409471512e-02 4.555036872625350952e-02 -1.859762966632843018e-01 -4.084030538797378540e-02 2.486797571182250977e-01 -2.997338771820068359e-01 -6.140735745429992676e-02 -1.573965251445770264e-01 -3.504677489399909973e-02 1.232654154300689697e-01 7.473174482583999634e-02 2.869712710380554199e-01 1.905309706926345825e-01 -5.337521806359291077e-02 1.404575258493423462e-01 -1.730228513479232788e-01 -2.089685760438442230e-03 -3.165267407894134521e-01 4.166468977928161621e-01
7.720646262168884277e-02 1.850964128971099854e-01 2.951297163963317871e-01 8.949005603790283203e-02 -2.877875566482543945e-01 -2.772716339677572250e-03 -2.766709029674530029e-01 3.370616137981414795e-01 2.636025659739971161e-02 9.904663264751434326e-02 3.324198536574840546e-03 -9.649342298507690430e-02 1.007890403270721436e-01 -8.111246675252914429e-02 1.150135695934295654e-01 -8.596380800008773804e-02 3.050163574516773224e-02 -3.424321115016937256e-02 -3.175488859415054321e-02 1.135467644780874252e-02 -2.112800776958465576e-01 1.686324924230575562e-01 -7.112066447734832764e-02 -3.775185048580169678e-01 3.932720720767974854e-01 2.011016905307769775e-01 6.471651047468185425e-02 7.447804510593414307e-02 -4.674367606639862061e-02 -9.948622435331344604e-02 2.444653958082199097e-01 1.841702312231063843e-01
-9.459675848484039307e-02 8.728459477424621582e-03 4.042757749557495117e-01 1.564177125692367554e-01 -1.187313124537467957e-01 1.040020361542701721e-01 -1.997116804122924805e-01 1.389046316035091877e-03 7.759507745504379272e-02 3.236692547798156738e-01 -3.622282296419143677e-02 1.155349686741828918e-01 3.912553787231445312e-01 3.419286906719207764e-01 -3.072126209735870361e-02 -8.207103610038757324e-02 -1.248463317751884460e-01 3.372525051236152649e-02 -1.102099493145942688e-01 -2.989351451396942139e-01 -6.366106867790222168e-02 -9.520744532346725464e-02 1.024188920855522156e-01 -8.555361628532409668e-02 -5.073305964469909668e-02 3.465316072106361389e-02 5.611000582575798035e-02 2.203463166952133179e-01 -2.226694375276565552e-01 -3.154119104146957397e-02 1.587962508201599121e-01 2.339319586753845215e-01
-1.115700304508209229e-01 8.889430761337280273e-02 -1.835462152957916260e-01 -6.506786216050386429e-03 1.560908555984497070e-01 4.714676737785339355e-01 5.026108026504516602e-02 2.101467177271842957e-02 -4.199346303939819336e-01 2.741221897304058075e-02 -4.853658005595207214e-02 3.534417748451232910e-01 1.378708779811859131e-01 -6.889335811138153076e-02 5.153230577707290649e-02 -9.740512073040008545e-02 1.010553613305091858e-01 -1.068347170948982239e-01 -8.335897698998451233e-03 -7.927435636520385742e-02 -3.678603470325469971e-02 -5.736010894179344177e-02 1.270094364881515503e-01 1.130477525293827057e-02 3.357205986976623535e-01 8.591917157173156738e-02 1.252323538064956665e-01 3.656425178050994873e-01 -1.101623624563217163e-01 1.389110535383224487e-01 -6.294680386781692505e-02 4.783650115132331848e-02
7.778495550155639648e-02 -1.796020567417144775e-01 -1.790865212678909302e-01 -1.516883522272109985e-01 -9.724442660808563232e-02 9.188083559274673462e-02 -1.759592294692993164e-01 2.511458396911621094e-01 -2.346764206886291504e-01 3.147754371166229248e-01 -1.822140514850616455e-01 -1.802475303411483765e-01 2.490941286087036133e-01 1.611392498016357422e-01 -8.944372832775115967e-02 -1.575073748826980591e-01 3.344114124774932861e-02 2.663645446300506592e-01 -1.764757782220840454e-01 6.262516975402832031e-02 -1.376912929117679596e-02 -9.174858033657073975e-02 -1.175796017050743103e-01 1.343342214822769165e-01 3.569850027561187744e-01 2.173423767089843750e-03 -9.388142079114913940e-02 3.294300660490989685e-02 -3.174910247325897217e-01 1.679935865104198456e-02 -2.483925372362136841e-01 7.918933779001235962e-02
1.583925262093544006e-02 1.059498265385627747e-01 -2.833808539435267448e-03 -6.413522362709045410e-02 -3.528909385204315186e-01 2.422532886266708374e-01 -2.405533045530319214e-01 1.234882026910781860e-01 -3.570561064407229424e-03 3.078334778547286987e-02 -9.643157571554183960e-02 -1.840967535972595215e-01 2.301702946424484253e-01 2.505981326103210449e-01 1.832956224679946899e-01 -9.900759905576705933e-02 -1.336151175200939178e-02 7.482706010341644287e-02 -2.317716181278228760e-01 1.155770644545555115e-01 -1.415570825338363647e-01 -1.052382290363311768e-01 4.330769181251525879e-02 2.445952147245407104e-01 1.519246995449066162e-01 6.779037415981292725e-02 3.428121209144592285e-01 3.655807077884674072e-01 -1.212298199534416199e-01 -1.068838015198707581e-01 1.540654748678207397e-01 1.742618829011917114e-01
1.620959304273128510e-02 5.631966516375541687e-02 2.776262164115905762e-01 1.283144503831863403e-01 2.548605389893054962e-02 4.858035445213317871e-01 1.688460856676101685e-01 1.325452923774719238e-01 -2.618607282638549805e-01 -2.624955028295516968e-02 -6.186788901686668396e-02 2.939012050628662109e-01 2.032273858785629272e-01 1.005492173135280609e-02 1.209429726004600525e-01 -1.236666813492774963e-01 -7.861025631427764893e-02 -2.827986702322959900e-02 8.325641602277755737e-02 1.948330609593540430e-04 2.232307754456996918e-02 1.768037527799606323e-01 -5.879680812358856201e-02 5.431629717350006104e-02 4.644898474216461182e-01 7.856564968824386597e-02 -1.029897108674049377e-02 1.276438534259796143e-01 -1.794119775295257568e-01 2.449744194746017456e-01 6.928151845932006836e-02 4.587127268314361572e-02
-1.782533377408981323e-01 1.835598796606063843e-01 8.739625662565231323e-02 8.358887396752834320e-03 -1.321604102849960327e-01 2.971455156803131104e-01 -1.027630865573883057e-01 -2.738230861723423004e-02 -1.264096349477767944e-01 3.524630367755889893e-01 7.412791252136230469e-02 -8.590327203273773193e-02 -1.144822835922241211e-01 3.307168930768966675e-02 1.507626026868820190e-01 -3.212035894393920898e-01 3.674199804663658142e-02 2.003021836280822754e-01 -2.581510543823242188e-01 1.624285243451595306e-02 2.920836806297302246e-01 -6.791242863982915878e-03 -1.991841755807399750e-02 -2.301443368196487427e-01 8.991539478302001953e-02 3.067403733730316162e-01 -2.071570456027984619e-01 1.201294921338558197e-02 -3.206668794155120850e-01 1.027856767177581787e-01 -2.459432929754257202e-02 1.011831387877464294e-01
-5.092173814773559570e-02 -2.103826254606246948e-01 -5.958796292543411255e-02 -1.819504946470260620e-01 -3.853786885738372803e-01 2.805299460887908936e-01 -3.230674564838409424e-01 6.239871494472026825e-03 -1.749006472527980804e-02 3.824258148670196533e-01 -1.592247039079666138e-01 2.470556348562240601e-01 2.040573656558990479e-01 -4.229961335659027100e-02 -1.741093397140502930e-01 -1.678215572610497475e-03 7.811453193426132202e-02 -1.619241237640380859e-01 8.089242875576019287e-02 -5.927389487624168396e-02 -1.774815469980239868e-01 -4.907234758138656616e-02 -4.728854075074195862e-02 -5.763151124119758606e-02 2.119054496288299561e-01 2.206304520368576050e-01 -1.091352999210357666e-01 1.149237155914306641e-02 -1.211466565728187561e-01 6.020798534154891968e-02 2.567608654499053955e-01 -8.048840612173080444e-02
-8.856078493408858776e-04 2.283216826617717743e-02 7.554483413696289062e-02 -4.952987283468246460e-02 -2.688894867897033691e-01 2.715198397636413574e-01 -2.330018728971481323e-01 -8.828344196081161499e-02 -2.367147058248519897e-02 8.105609565973281860e-02 -2.598562538623809814e-01 -3.129122257232666016e-01 9.371922910213470459e-02 -2.676534652709960938e-02 4.899678379297256470e-02 -1.393432021141052246e-01 -2.009943425655364990e-01 2.651393413543701172e-01 -2.189443856477737427e-01 6.867809686809778214e-03 -9.999718517065048218e-02 -1.935658976435661316e-02 -1.071737408638000488e-01 1.897042989730834961e-01 2.689475715160369873e-01 5.666175391525030136e-03 5.610778555274009705e-02 3.844477534294128418e-01 1.803540810942649841e-02 3.256598114967346191e-01 1.041153594851493835e-01 1.491994708776473999e-01
-7.768095284700393677e-02 2.095843106508255005e-01 -2.753009647130966187e-02 9.227292239665985107e-02 3.598506003618240356e-02 2.755778376013040543e-03 -3.781239688396453857e-01 1.695335358381271362e-01 4.400967061519622803e-02 2.561478614807128906e-01 1.577003858983516693e-02 2.316598445177078247e-01 4.216734170913696289e-01 4.657699912786483765e-02 5.409860610961914062e-02 2.142969816923141479e-01 -2.057010978460311890e-01 1.578847616910934448e-01 -1.653585135936737061e-01 -1.413328945636749268e-01 1.401949375867843628e-01 3.242878615856170654e-02 1.880625188350677490e-01 -2.095464915037155151e-01 2.067729085683822632e-01 -2.469041384756565094e-02 2.207045815885066986e-02 2.246097624301910400e-01 -1.426640748977661133e-01 -1.021133214235305786e-01 8.325425535440444946e-02 2.662695646286010742e-01
-4.154750704765319824e-02 3.204208239912986755e-02 -9.261061996221542358e-02 6.042451784014701843e-02 1.192370951175689697e-01 3.838167190551757812e-01 2.897867560386657715e-01 1.463576555252075195e-01 -2.335435301065444946e-01 1.490196883678436279e-01 9.253134019672870636e-03 2.175035923719406128e-01 3.498432040214538574e-02 -1.567634940147399902e-01 1.279378682374954224e-01 -7.675210386514663696e-02 8.186528831720352173e-02 -3.053443878889083862e-02 -1.832137815654277802e-02 -1.319070626050233841e-02 -1.459881812334060669e-01 -4.892177507281303406e-02 -3.048023022711277008e-02 -9.356211870908737183e-02 3.483485579490661621e-01 2.443911880254745483e-01 4.149670153856277466e-02 3.683364093303680420e-01 -2.949675917625427246e-01 3.087258338928222656e-01 5.954930186271667480e-02 5.024921614676713943e-03
2.103801071643829346e-01 -3.020155429840087891e-01 2.011848688125610352e-01 9.856799989938735962e-02 1.048862859606742859e-01 1.883176267147064209e-01 -4.414297938346862793e-01 2.421985268592834473e-01 -1.804639026522636414e-02 1.423872709274291992e-01 6.956273317337036133e-02 -2.259405702352523804e-02 1.849400252103805542e-01 -7.953058183193206787e-02 1.286762356758117676e-01 1.161724925041198730e-01 -7.901197671890258789e-02 -1.605415046215057373e-01 -4.635735601186752319e-02 -1.665170490741729736e-01 -3.202706947922706604e-02 1.135276257991790771e-01 2.188982814550399780e-01 -1.637945473194122314e-01 -1.325513818301260471e-03 1.385987401008605957e-01 2.458376139402389526e-01 6.936538964509963989e-02 -3.882820308208465576e-01 7.130489498376846313e-02 -1.193068176507949829e-01 1.128132194280624390e-01
-2.557780407369136810e-02 3.045310378074645996e-01 -6.937030702829360962e-02 2.562604546546936035e-01 -3.083499893546104431e-02 2.516880035400390625e-01 -5.003603640943765640e-03 -2.195064276456832886e-01 -6.686808168888092041e-02 2.763665020465850830e-01 2.069551032036542892e-03 1.114665791392326355e-01 1.593259721994400024e-01 -1.518550366163253784e-01 1.773946583271026611e-01 -1.234686970710754395e-01 -7.994026690721511841e-02 -7.471950352191925049e-02 -4.921289086341857910e-01 -8.287530392408370972e-02 7.395643275231122971e-03 -2.150774151086807251e-01 1.032732650637626648e-01 1.207434907555580139e-01 5.977888032793998718e-02 2.010025233030319214e-01 -1.842126995325088501e-02 -8.400848507881164551e-02 -7.698702812194824219e-02 2.227560877799987793e-01 -6.997727602720260620e-02 3.012906014919281006e-01
-1.676225475966930389e-02 -1.256208270788192749e-01 -3.371147066354751587e-02 -3.241098672151565552e-02 1.515407487750053406e-02 1.520545631647109985e-01 -4.299106001853942871e-01 2.738762795925140381e-01 4.076218605041503906e-02 4.150615036487579346e-01 -8.515462279319763184e-02 1.016330122947692871e-01 3.395413458347320557e-01 8.643481135368347168e-02 -6.146033853292465210e-02 4.100101813673973083e-02 -1.162790134549140930e-01 6.758379191160202026e-02 -1.057203337550163269e-01 -2.985579520463943481e-02 2.133515477180480957e-01 3.028818964958190918e-02 1.916666626930236816e-01 -1.947888433933258057e-01 1.089660599827766418e-01 -5.731670185923576355e-02 8.586186170578002930e-02 2.612941265106201172e-01 -1.353583484888076782e-01 -1.772232502698898315e-01 2.260209172964096069e-01 1.895820647478103638e-01
8.643436245620250702e-03 1.510108858346939087e-01 6.964291632175445557e-02 3.897577896714210510e-02 -2.315340787172317505e-01 1.627843230962753296e-01 -1.160170137882232666e-01 6.247364357113838196e-02 -2.384316176176071167e-01 6.263531744480133057e-02 -9.303332865238189697e-02 -4.895416274666786194e-02 2.850047051906585693e-01 3.860608637332916260e-01 3.044449090957641602e-01 -1.819519400596618652e-01 -1.675484031438827515e-01 1.594194769859313965e-01 2.865627706050872803e-01 -8.685780316591262817e-02 -1.790525466203689575e-01 5.210475623607635498e-02 -1.098684966564178467e-01 -1.840022020041942596e-02 7.581202685832977295e-02 3.112219870090484619e-01 1.163495630025863647e-01 9.743114560842514038e-02 -3.488637208938598633e-01 3.480798006057739258e-02 7.656187564134597778e-02 -2.537506073713302612e-02
-2.656959183514118195e-02 2.248685248196125031e-02 -1.855592727661132812e-01 1.257807388901710510e-02 1.307342946529388428e-01 2.803034186363220215e-01 -3.204409182071685791e-01 2.429270744323730469e-01 1.140439659357070923e-01 2.967155873775482178e-01 -1.952805966138839722e-01 9.599249809980392456e-02 3.098018765449523926e-01 -1.425628066062927246e-01 1.129730641841888428e-01 -1.413042247295379639e-01 1.000586375594139099e-01 -2.441534996032714844e-01 -6.159333512187004089e-03 -2.203295230865478516e-01 1.879199594259262085e-01 -1.443945020437240601e-01 4.292013123631477356e-02 -1.713626980781555176e-01 -5.622160807251930237e-02 1.213505268096923828e-01 4.791006818413734436e-02 1.330041438341140747e-01 -2.521288990974426270e-01 3.057271540164947510e-01 -9.443353861570358276e-02 -3.066904144361615181e-03
-5.893425643444061279e-02 -6.718521565198898315e-02 7.572200894355773926e-02 -1.630957871675491333e-01 3.575614839792251587e-02 -2.139456756412982941e-02 -4.311324954032897949e-01 -4.203166067600250244e-02 1.377550810575485229e-01 3.603432774543762207e-01 6.607835739850997925e-02 1.970615088939666748e-01 3.017501533031463623e-01 -2.607311867177486420e-02 6.064879894256591797e-02 -5.737571790814399719e-02 -5.589350685477256775e-02 -5.230186507105827332e-02 -2.793748378753662109e-01 -1.505677774548530579e-02 -2.770479954779148102e-02 -2.032868713140487671e-01 -1.398672610521316528e-01 -4.449151828885078430e-02 1.672884523868560791e-01 6.611783057451248169e-02 1.917808353900909424e-01 1.107699871063232422e-01 -1.781475096940994263e-01 -1.024112403392791748e-01 2.510985434055328369e-01 3.809469640254974365e-01
3.216296434402465820e-02 -2.478402554988861084e-01 2.755315788090229034e-02 -5.175919272005558014e-03 1.267658453434705734e-02 1.768273860216140747e-01 -3.198761343955993652e-01 -6.271350383758544922e-02 -3.332874178886413574e-02 3.497060835361480713e-01 2.420097738504409790e-01 -2.700322680175304413e-02 4.326329231262207031e-01 9.414632618427276611e-02 1.392429023981094360e-01 5.059168487787246704e-02 -3.285465389490127563e-02 -1.075698584318161011e-01 1.000197082757949829e-01 -1.057377085089683533e-01 -1.160843148827552795e-01 -6.311132758855819702e-02 2.982835769653320312e-01 -1.773789823055267334e-01 2.076221555471420288e-01 -1.850268617272377014e-02 2.449074089527130127e-01 2.322618961334228516e-01 -3.893376095220446587e-03 -2.683293074369430542e-02 1.934978216886520386e-01 1.763676553964614868e-01
-9.135653078556060791e-02 1.018994227051734924e-01 -8.577924966812133789e-02 -1.317803561687469482e-02 -3.542719781398773193e-02 2.859217822551727295e-01 4.013638535980135202e-04 4.236023128032684326e-02 1.626965105533599854e-01 4.239673018455505371e-01 -3.518303632736206055e-01 3.207797184586524963e-03 7.384640723466873169e-02 -1.186481788754463196e-01 1.276113390922546387e-01 -2.330024093389511108e-01 -2.534496486186981201e-01 1.164046153426170349e-01 -1.377447396516799927e-01 8.133599907159805298e-02 -8.014873415231704712e-02 -2.398337982594966888e-02 2.561415359377861023e-02 -1.047791317105293274e-01 6.435443460941314697e-02 1.798275560140609741e-01 3.464214801788330078e-01 1.544675529003143311e-01 4.910732060670852661e-02 3.137192502617835999e-02 3.438816964626312256e-01 2.116870433092117310e-01
4.831365495920181274e-02 7.109580934047698975e-02 2.178993523120880127e-01 -2.531644701957702637e-01 -1.212363392114639282e-01 3.511070907115936279e-01 -2.116593122482299805e-01 1.384701300412416458e-02 -1.620568633079528809e-01 8.305265754461288452e-02 1.736593693494796753e-01 4.416335374116897583e-02 3.434177041053771973e-01 -1.044103428721427917e-01 -9.447104483842849731e-02 -5.160489305853843689e-02 1.179889813065528870e-01 3.541916608810424805e-01 -3.617089092731475830e-01 -1.260856986045837402e-01 5.428039655089378357e-02 -1.827075928449630737e-01 -1.553473174571990967e-01 -1.307594180107116699e-01 1.551874727010726929e-01 5.580646172165870667e-02 2.173747681081295013e-02 2.075822204351425171e-01 -4.232053831219673157e-02 -3.124206885695457458e-02 2.396261785179376602e-03 2.349111884832382202e-01
1.068702200427651405e-03 1.042159721255302429e-01 -9.587095677852630615e-02 7.268931716680526733e-02 1.783508248627185822e-02 -3.670338913798332214e-02 8.363040536642074585e-02 -7.128057070076465607e-03 -1.295650452375411987e-01 1.755474954843521118e-01 -1.483616083860397339e-01 1.792855560779571533e-01 4.728676378726959229e-01 8.420068025588989258e-02 1.374138146638870239e-01 -6.130822747945785522e-02 8.358509838581085205e-02 -2.536125183105468750e-01 -1.999489814043045044e-01 -9.903482347726821899e-02 -1.458484083414077759e-01 1.547011882066726685e-01 9.678495675325393677e-02 -3.630078732967376709e-01 2.812792062759399414e-01 1.495600678026676178e-02 -3.771242499351501465e-02 -3.300904482603073120e-02 -4.541009664535522461e-01 -1.190135329961776733e-01 -1.374615449458360672e-02 -3.170942515134811401e-02
4.429338499903678894e-02 -5.833639949560165405e-02 2.115685045719146729e-01 1.063285842537879944e-01 -1.959485709667205811e-01 -1.431408524513244629e-02 -4.078289568424224854e-01 -6.155194714665412903e-02 -1.347338855266571045e-01 2.408585399389266968e-01 9.648325294256210327e-02 7.134335488080978394e-02 3.762777447700500488e-01 2.649674192070960999e-03 1.021993309259414673e-01 -5.418391153216362000e-02 1.725730448961257935e-01 2.655681455507874489e-03 -8.542993664741516113e-02 5.338060669600963593e-03 -1.797595918178558350e-01 -2.495192289352416992e-01 3.001041412353515625e-01 -1.680812239646911621e-01 -2.516899257898330688e-02 6.677778065204620361e-02 -1.433922350406646729e-01 -2.527629435062408447e-01 -2.353540658950805664e-01 1.115444451570510864e-01 1.257833987474441528e-01 2.472162842750549316e-01
-7.077813148498535156e-02 -3.751488626003265381e-01 1.809712052345275879e-01 2.864464931190013885e-02 -1.712178289890289307e-01 1.794151514768600464e-01 -4.312989413738250732e-01 -2.634828211739659309e-03 1.199810728430747986e-01 2.446356266736984253e-01 -1.335122734308242798e-01 1.437521427869796753e-01 2.196034193038940430e-01 -3.948557004332542419e-02 1.900726407766342163e-01 -2.468519657850265503e-01 -1.943984329700469971e-01 -1.991258263587951660e-01 -1.256717741489410400e-01 8.030848205089569092e-02 6.859462708234786987e-02 5.422553792595863342e-02 -6.295947730541229248e-02 6.861273199319839478e-02 3.354466855525970459e-01 -4.017745330929756165e-02 -3.028904087841510773e-02 2.528021633625030518e-01 7.462826371192932129e-02 -1.136127039790153503e-01 8.759919553995132446e-03 -7.060331292450428009e-03
1.072539985179901123e-01 1.953079402446746826e-01 1.084425672888755798e-01 1.604702621698379517e-01 -1.477700173854827881e-01 8.015238493680953979e-02 -1.320991963148117065e-01 1.446950584650039673e-01 -3.208689019083976746e-02 2.316464781761169434e-01 3.697873651981353760e-02 9.372881054878234863e-02 -9.168196469545364380e-02 5.075854063034057617e-02 1.874292790889739990e-01 -3.929455578327178955e-01 7.468254119157791138e-02 6.610186398029327393e-02 -4.278855621814727783e-01 3.042821884155273438e-01 -1.267081946134567261e-01 -1.541303843259811401e-01 1.924518048763275146e-01 -2.051538378000259399e-01 1.222484707832336426e-01 5.159424990415573120e-02 -9.134383499622344971e-02 2.207557484507560730e-02 -1.750802099704742432e-01 2.357173562049865723e-01 7.940482348203659058e-02 2.394104152917861938e-01
-3.982185386121273041e-03 -4.622133448719978333e-02 2.888704463839530945e-02 -1.424362361431121826e-01 -2.358107864856719971e-01 2.543589770793914795e-01 -3.534405827522277832e-01 2.774001844227313995e-02 -4.595061019062995911e-02 1.473568528890609741e-01 -8.262056112289428711e-02 -2.992487549781799316e-01 5.117288604378700256e-02 -2.967304177582263947e-02 1.053106635808944702e-01 -1.109336763620376587e-01 -2.228561490774154663e-01 1.587336659431457520e-01 -1.739605963230133057e-01 -2.432837150990962982e-02 -6.685346364974975586e-02 -3.933687135577201843e-02 -1.097976863384246826e-01 2.569448351860046387e-01 3.296203911304473877e-01 -2.332125045359134674e-02 1.999666243791580200e-01 3.855620324611663818e-01 1.759908162057399750e-02 2.538170218467712402e-01 8.297853916883468628e-02 1.561035066843032837e-01
-5.611851811408996582e-02 1.464390903711318970e-01 8.084023743867874146e-02 -1.386042535305023193e-01 -7.866664230823516846e-02 4.829129576683044434e-02 -2.070434093475341797e-01 2.060530520975589752e-02 -1.239823624491691589e-01 1.694670170545578003e-01 1.663573086261749268e-02 -1.447222083806991577e-01 1.482227146625518799e-01 -1.237031817436218262e-01 8.531331270933151245e-02 -3.229074180126190186e-01 1.058147326111793518e-01 1.494356542825698853e-01 -2.377821952104568481e-01 6.351871788501739502e-02 -1.261838674545288086e-01 -2.262921482324600220e-01 3.240780159831047058e-02 -9.914648532867431641e-02 3.944159746170043945e-01 -7.645998895168304443e-02 2.065560221672058105e-01 1.627584248781204224e-01 -1.976257711648941040e-01 6.720042228698730469e-02 -3.944931924343109131e-01 2.860769927501678467e-01
1.675585061311721802e-01 3.062805393710732460e-03 -1.205204650759696960e-01 2.135623544454574585e-01 -1.623797714710235596e-01 2.772991955280303955e-01 -2.366437613964080811e-01 -1.288310885429382324e-01 -6.031787395477294922e-02 3.103770911693572998e-01 1.124476492404937744e-01 -1.644440889358520508e-01 9.168566018342971802e-02 4.101816564798355103e-02 1.543812304735183716e-01 -2.029184550046920776e-01 2.621366977691650391e-01 -1.702663004398345947e-01 7.326120883226394653e-02 2.093799263238906860e-01 -1.612823903560638428e-01 -1.008801385760307312e-01 6.955704838037490845e-02 -1.001323908567428589e-01 1.143724098801612854e-01 4.751580953598022461e-02 -5.443233996629714966e-02 1.289983987808227539e-01 -5.252550840377807617e-01 4.957967437803745270e-03 3.817635774612426758e-02 1.043083146214485168e-01
2.942450717091560364e-02 -5.577852204442024231e-02 2.229533344507217407e-01 1.177899837493896484e-01 -4.126619920134544373e-02 7.291858643293380737e-02 -2.501166462898254395e-01 1.288065910339355469e-01 1.104004904627799988e-01 2.400428988039493561e-02 3.366978466510772705e-02 -5.978685617446899414e-02 2.015113532543182373e-01 1.710432767868041992e-01 1.107165440917015076e-01 -1.582186222076416016e-01 -1.152754854410886765e-02 4.417135193943977356e-02 1.258418858051300049e-01 5.027385801076889038e-02 2.265803217887878418e-01 -1.343096494674682617e-01 -9.700390696525573730e-02 -1.387026607990264893e-01 5.453028082847595215e-01 4.170526266098022461e-01 1.071081459522247314e-01 1.600919663906097412e-01 -7.848884165287017822e-02 2.508097514510154724e-02 2.852227389812469482e-01 8.148443698883056641e-02
2.276528477668762207e-01 2.152626365423202515e-01 1.182540282607078552e-01 -7.561669684946537018e-03 1.199260875582695007e-01 1.066591665148735046e-01 -3.965905010700225830e-01 1.564341187477111816e-01 -4.332272708415985107e-02 2.987993657588958740e-01 -8.667800575494766235e-02 2.648456990718841553e-01 3.250727355480194092e-01 -7.390879839658737183e-02 1.018091514706611633e-01 -2.992738187313079834e-01 -1.303284168243408203e-01 -3.249391615390777588e-01 1.006764844059944153e-01 -2.072329074144363403e-01 -2.446884661912918091e-02 1.262451708316802979e-02 1.389516294002532959e-01 -1.909237504005432129e-01 1.234081014990806580e-01 1.495198756456375122e-01 -1.085043326020240784e-01 6.469134241342544556e-02 6.180758029222488403e-02 2.715067565441131592e-02 -4.441174119710922241e-02 -9.032508730888366699e-02
1.483330428600311279e-01 1.444016396999359131e-01 -3.004314936697483063e-02 2.608129382133483887e-01 5.900488793849945068e-02 8.706962317228317261e-02 3.483007475733757019e-02 -2.352717071771621704e-01 8.203551173210144043e-02 4.312787055969238281e-01 9.215601533651351929e-02 2.734912037849426270e-01 3.339702486991882324e-01 -2.826422750949859619e-01 -2.535709738731384277e-02 -2.425725013017654419e-01 7.392917573451995850e-02 1.808315068483352661e-01 -5.991505086421966553e-02 8.934353291988372803e-02 -1.229711771011352539e-01 -1.652398258447647095e-01 5.361256748437881470e-02 -8.035158365964889526e-02 3.287358880043029785e-01 9.370174258947372437e-02 -1.669304072856903076e-01 1.003319025039672852e-01 -1.476096957921981812e-01 -7.535381242632865906e-03 -5.308013036847114563e-02 1.128072738647460938e-01
-2.068445645272731781e-02 -2.185597866773605347e-01 2.056152075529098511e-01 -1.258187890052795410e-01 -5.108282342553138733e-02 3.581797778606414795e-01 -2.227777689695358276e-01 -6.563208997249603271e-02 -9.565506875514984131e-02 6.756795197725296021e-02 -1.055567190051078796e-01 2.982790768146514893e-01 4.057874679565429688e-01 -6.716940551996231079e-02 -4.818503744900226593e-03 1.021134629845619202e-01 -1.572980433702468872e-01 6.926450878381729126e-02 -2.120544314384460449e-01 -1.727910041809082031e-01 2.107132077217102051e-01 -9.324757009744644165e-02 1.711573302745819092e-01 -3.991836607456207275e-01 -4.249780625104904175e-02 -5.237198621034622192e-02 5.834141746163368225e-02 1.936021000146865845e-01 -2.183584123849868774e-02 1.181422695517539978e-01 -9.698763489723205566e-02 -5.050617270171642303e-03
1.096216365694999695e-01 8.329910039901733398e-02 1.149168163537979126e-01 1.744929999113082886e-01 -1.888976246118545532e-01 2.051439285278320312e-01 3.450980782508850098e-02 3.373155891895294189e-01 -1.219482645392417908e-01 8.868236839771270752e-02 5.979043990373611450e-02 2.356128394603729248e-02 9.816242754459381104e-02 -1.178139150142669678e-01 -9.859924204647541046e-03 -2.871053218841552734e-01 -2.372992634773254395e-01 3.235846385359764099e-02 -1.421044021844863892e-01 1.030595451593399048e-01 -2.659777998924255371e-01 -4.829266667366027832e-02 2.394117563962936401e-01 1.317774504423141479e-01 4.246604144573211670e-01 2.906038165092468262e-01 1.403027623891830444e-01 1.368158161640167236e-01 -5.179550871253013611e-02 8.772937208414077759e-02 2.541599608957767487e-02 -2.481831014156341553e-01
1.860351711511611938e-01 5.042718350887298584e-02 -3.250226750969886780e-02 -1.044036671519279480e-01 -4.813082143664360046e-02 1.670340895652770996e-01 -2.441075742244720459e-01 1.562367565929889679e-02 1.749769002199172974e-01 1.644012928009033203e-01 -3.855392336845397949e-01 -1.596921496093273163e-02 2.343304455280303955e-01 -1.301088631153106689e-01 1.616205573081970215e-01 -1.634216457605361938e-01 1.343763023614883423e-01 2.391176968812942505e-01 -2.232431769371032715e-01 -1.733362525701522827e-01 -1.617671698331832886e-01 1.518981903791427612e-01 2.451773732900619507e-01 -2.329071313142776489e-01 2.912812530994415283e-01 1.189429983496665955e-01 2.155728638172149658e-01 3.746948763728141785e-02 -1.412797160446643829e-02 -5.762865301221609116e-03 1.799594163894653320e-01 -1.772913485765457153e-01
1.916368454694747925e-01 -3.431231016293168068e-03 -1.308218091726303101e-01 -1.557794213294982910e-01 -1.614500880241394043e-01 1.381271481513977051e-01 -1.454698145389556885e-01 1.904886364936828613e-01 -1.278563290834426880e-01 4.406443536281585693e-01 -7.527070492506027222e-02 -1.392983198165893555e-01 1.909880936145782471e-01 -8.577764779329299927e-02 -8.941742032766342163e-02 -2.844230234622955322e-01 -2.439515665173530579e-02 4.587195217609405518e-01 -3.824722394347190857e-02 1.066730096936225891e-01 7.678211480379104614e-02 -1.582493633031845093e-01 -1.325608417391777039e-02 -2.259721234440803528e-02 2.851992845535278320e-01 1.302917748689651489e-01 8.064149320125579834e-02 1.572806090116500854e-01 -1.572321206331253052e-01 -5.988213419914245605e-02 -1.796195060014724731e-01 7.326366752386093140e-02
-6.488206237554550171e-02 1.989316493272781372e-01 -4.352027177810668945e-02 3.414121270179748535e-02 1.312330514192581177e-01 2.928299903869628906e-01 -3.973489999771118164e-01 3.426514863967895508e-01 2.861196175217628479e-02 2.760807871818542480e-01 -4.498090595006942749e-02 -4.350129142403602600e-02 4.138963818550109863e-01 2.839971147477626801e-02 4.040033556520938873e-03 -7.220818102359771729e-02 5.122090131044387817e-02 -2.022019475698471069e-01 -1.109728217124938965e-01 5.073654651641845703e-02 -3.709772974252700806e-02 -1.755106151103973389e-01 2.180432230234146118e-01 -2.906414493918418884e-02 -6.108226627111434937e-02 9.389672428369522095e-02 3.544458746910095215e-02 8.593853563070297241e-02 -1.527393460273742676e-01 3.048150241374969482e-01 -1.301661133766174316e-01 -1.524684280157089233e-01
-4.547220468521118164e-02 -2.826363146305084229e-01 1.082642301917076111e-01 9.404501318931579590e-02 4.484501108527183533e-02 1.805557161569595337e-01 -2.604120969772338867e-01 2.203575372695922852e-01 -1.433621495962142944e-01 4.354504942893981934e-01 1.017198860645294189e-01 1.372729688882827759e-01 2.787908017635345459e-01 -1.815693676471710205e-01 -7.523154467344284058e-02 1.498542428016662598e-01 -4.015211388468742371e-02 -1.190361231565475464e-01 -1.704225838184356689e-01 -2.670507878065109253e-03 -1.562214344739913940e-01 -2.967960201203823090e-02 2.843524515628814697e-02 2.918313629925251007e-02 2.157153636217117310e-01 -1.095539703965187073e-01 -6.059725582599639893e-02 3.485979139804840088e-01 -1.074579060077667236e-01 1.786628216505050659e-01 1.876146346330642700e-01 1.848191320896148682e-01
9.672579914331436157e-02 -2.026560604572296143e-01 3.445689007639884949e-02 -2.322138398885726929e-01 -3.746283426880836487e-02 2.024571448564529419e-01 -4.406736046075820923e-02 -1.554315537214279175e-01 -1.495614200830459595e-01 2.130597084760665894e-01 -1.752905398607254028e-01 3.215759992599487305e-01 1.856467574834823608e-01 9.347309917211532593e-02 1.576597243547439575e-01 -3.120629787445068359e-01 -3.203559517860412598e-01 -6.853564083576202393e-02 1.491002887487411499e-01 -6.304313987493515015e-02 2.546181678771972656e-01 6.056591868400573730e-02 1.350938677787780762e-01 -1.186209768056869507e-01 2.341868579387664795e-01 8.316519111394882202e-02 1.628056913614273071e-01 3.900708258152008057e-02 -1.442986726760864258e-01 8.627361804246902466e-02 -2.089408934116363525e-01 2.501378059387207031e-01
-5.831577256321907043e-02 1.604291647672653198e-01 7.294649630784988403e-02 -2.486714720726013184e-02 -8.117478340864181519e-02 4.594233930110931396e-01 1.879307329654693604e-01 1.010059490799903870e-01 -2.529619038105010986e-01 -1.404958367347717285e-01 -1.599788367748260498e-01 2.984314560890197754e-01 2.510127425193786621e-01 -5.044548958539962769e-02 1.260288953781127930e-01 -1.856894940137863159e-01 -2.120562270283699036e-02 -1.105044409632682800e-01 5.226115509867668152e-02 -1.095603331923484802e-01 5.247176811099052429e-02 -1.023819521069526672e-01 -3.049569390714168549e-02 1.155453175306320190e-01 2.072764784097671509e-01 3.122149780392646790e-02 1.356864571571350098e-01 3.256338536739349365e-01 -3.100557327270507812e-01 2.603777050971984863e-01 -1.017141062766313553e-02 -1.052460167557001114e-02
3.114368580281734467e-02 -1.283447910100221634e-02 5.607851315289735794e-03 -3.835668042302131653e-02 6.140442192554473877e-02 1.525696218013763428e-01 -1.805749163031578064e-02 8.122484385967254639e-02 -2.802820503711700439e-01 -1.173304393887519836e-02 -2.781226933002471924e-01 -1.625226624310016632e-02 2.872487343847751617e-02 -2.425483018159866333e-01 1.781764775514602661e-01 -1.204374507069587708e-01 1.958990246057510376e-01 1.641972810029983521e-01 -3.150916099548339844e-01 -1.529832780361175537e-01 -1.773804128170013428e-01 -2.120818048715591431e-01 3.792088329792022705e-01 -1.721407473087310791e-01 3.980328738689422607e-01 8.740985393524169922e-02 5.246997997164726257e-02 2.979626059532165527e-01 -3.954443335533142090e-02 2.675021765753626823e-03 1.038279756903648376e-02 6.316531449556350708e-02
-7.071646302938461304e-02 7.271984964609146118e-02 4.403438046574592590e-02 1.378175467252731323e-01 -1.697429716587066650e-01 2.823018431663513184e-01 -5.307640433311462402e-01 3.219607099890708923e-02 8.367346227169036865e-02 1.860632896423339844e-01 1.444398909807205200e-01 5.364502221345901489e-02 1.530193239450454712e-01 -4.174963012337684631e-02 3.432196006178855896e-02 2.811429798603057861e-01 -4.437518119812011719e-02 -2.180872559547424316e-01 -1.794521212577819824e-01 -1.149679049849510193e-01 -2.585467398166656494e-01 -1.080258116126060486e-01 6.736960262060165405e-02 -1.155470088124275208e-01 1.854286342859268188e-01 2.027191780507564545e-02 -4.794567078351974487e-02 -5.321500077843666077e-02 -1.328249424695968628e-01 1.451074928045272827e-01 -7.633300870656967163e-02 3.619074523448944092e-01
-1.357224732637405396e-01 -7.088418304920196533e-02 2.703543007373809814e-01 2.049484699964523315e-01 1.249027699232101440e-01 1.620027571916580200e-01 -9.679375588893890381e-02 -8.547996729612350464e-02 -2.564762830734252930e-01 3.006029129028320312e-01 -2.648568749427795410e-01 1.596008688211441040e-01 1.067232042551040649e-01 1.630512326955795288e-01 1.905850321054458618e-01 -1.482119113206863403e-01 -1.665013283491134644e-01 -1.268884241580963135e-01 1.937619447708129883e-01 8.772318065166473389e-02 -7.758576422929763794e-02 -8.177847601473331451e-03 2.643948793411254883e-02 -2.563574910163879395e-01 3.848243057727813721e-01 3.434635996818542480e-01 1.634830236434936523e-02 -6.764127314090728760e-02 -1.024197041988372803e-01 -7.760442048311233521e-02 -7.700124382972717285e-02 -1.090130303055047989e-03
-1.475909054279327393e-01 6.244201958179473877e-02 -1.311353743076324463e-01 -7.707320898771286011e-02 -1.966297440230846405e-02 1.243722364306449890e-01 1.096558645367622375e-01 2.481342703104019165e-01 3.519329801201820374e-02 2.426342815160751343e-01 -3.039151430130004883e-01 1.916472017765045166e-01 3.568882942199707031e-01 -1.528255641460418701e-01 -1.156516000628471375e-01 -2.342178225517272949e-01 -1.112352162599563599e-01 1.318345516920089722e-01 -3.210317343473434448e-02 2.511988580226898193e-01 4.923304542899131775e-02 -1.134779080748558044e-01 -7.792491465806961060e-02 -2.030672430992126465e-01 1.604468375444412231e-01 2.892088890075683594e-01 -1.071678996086120605e-01 2.045162022113800049e-01 -1.134334784001111984e-02 5.069543421268463135e-02 -3.529666960239410400e-01 8.422550559043884277e-02
-1.105016544461250305e-01 -2.465440779924392700e-01 1.637524813413619995e-01 -1.742432564496994019e-01 -1.510610431432723999e-01 1.403883397579193115e-01 -3.869474828243255615e-01 -6.699576973915100098e-02 1.430506408214569092e-01 3.871996998786926270e-01 -1.203638389706611633e-01 9.031739830970764160e-02 3.166058957576751709e-01 -7.768779247999191284e-02 1.738002598285675049e-01 -2.058577686548233032e-01 -3.194370865821838379e-01 -1.014440655708312988e-01 -6.677409261465072632e-02 -1.166926510632038116e-02 -1.012161374092102051e-02 7.768220733851194382e-03 -8.296680450439453125e-02 2.968263998627662659e-02 2.538012266159057617e-01 5.981769412755966187e-02 -9.432633966207504272e-02 2.735118865966796875e-01 5.153032019734382629e-02 7.387641817331314087e-02 4.592705890536308289e-02 -1.200795993208885193e-01
8.301491290330886841e-02 -1.638695150613784790e-01 -1.197175979614257812e-01 1.950964480638504028e-01 -3.915929198265075684e-01 1.334552653133869171e-02 -8.367072045803070068e-02 -1.440067738294601440e-01 6.199395284056663513e-02 7.169204205274581909e-02 -4.505704273469746113e-04 1.027397811412811279e-01 2.276413142681121826e-01 -3.044078312814235687e-02 -2.452857978641986847e-02 -4.048749431967735291e-02 -2.838129103183746338e-01 -9.892126545310020447e-03 -7.442500442266464233e-02 -1.385058909654617310e-01 -1.018940210342407227e-01 -9.750138223171234131e-02 2.076197117567062378e-01 -1.917022019624710083e-01 3.303200304508209229e-01 1.033221744000911713e-02 2.226012349128723145e-01 3.344535455107688904e-02 -3.398036956787109375e-01 2.745646238327026367e-01 -3.137675225734710693e-01 6.137087568640708923e-02
-3.156571090221405029e-02 1.181311998516321182e-02 2.753661274909973145e-01 -2.161573246121406555e-02 -2.165191806852817535e-02 4.034322798252105713e-01 2.475070506334304810e-01 4.642485454678535461e-02 -8.038026094436645508e-02 1.725770831108093262e-01 2.891338802874088287e-02 7.538525015115737915e-02 3.195913732051849365e-01 -9.099797159433364868e-02 1.091018691658973694e-01 -1.801808029413223267e-01 1.438784040510654449e-02 1.738031655550003052e-01 -1.554851885885000229e-02 -2.885987460613250732e-01 2.147888205945491791e-02 1.155270263552665710e-01 -8.997485041618347168e-02 2.921095788478851318e-01 2.568421661853790283e-01 1.310384720563888550e-01 1.155819073319435120e-01 1.532834172248840332e-01 -3.283382356166839600e-01 2.176278829574584961e-01 1.420872844755649567e-02 4.287126287817955017e-02
5.416986998170614243e-03 2.133399397134780884e-01 -5.893398821353912354e-02 -5.914122238755226135e-02 -1.281129419803619385e-01 -4.881551489233970642e-03 -4.918725043535232544e-02 -3.444147855043411255e-02 -4.140490666031837463e-02 1.525459587574005127e-01 -1.251879185438156128e-01 -5.715331807732582092e-02 1.797173321247100830e-01 -3.114702105522155762e-01 1.800276786088943481e-01 -2.767217457294464111e-01 -1.407083719968795776e-01 -3.684456273913383484e-02 4.293087869882583618e-02 -5.316361039876937866e-02 -1.690471321344375610e-01 -2.327898144721984863e-01 1.943187564611434937e-01 -4.125791192054748535e-01 1.120542921125888824e-02 2.554560005664825439e-01 -1.781665906310081482e-02 4.577580988407135010e-01 -1.380235850811004639e-01 1.294567137956619263e-01 -4.577289894223213196e-02 1.245006099343299866e-01
-1.579498946666717529e-01 -2.755500078201293945e-01 1.959624886512756348e-01 5.390543118119239807e-02 -1.443376541137695312e-01 2.390041649341583252e-01 -1.008630245923995972e-01 8.785101771354675293e-02 8.537091314792633057e-02 5.071072578430175781e-01 1.722184419631958008e-01 4.883316159248352051e-02 1.504146158695220947e-01 -8.290434628725051880e-02 -2.250049076974391937e-02 2.753047831356525421e-02 -2.540076673030853271e-01 -1.322464942932128906e-01 4.532059654593467712e-03 -7.601147890090942383e-02 3.820080310106277466e-02 -5.431196466088294983e-02 1.023762673139572144e-01 -6.413953751325607300e-02 2.561772167682647705e-01 4.301481880247592926e-03 -5.000664386898279190e-03 3.852725625038146973e-01 -2.043365091085433960e-01 1.813085079193115234e-01 1.734087616205215454e-01 9.541805833578109741e-02
1.125970035791397095e-01 -1.090427115559577942e-01 6.531614065170288086e-02 2.878469787538051605e-02 5.717076733708381653e-02 3.698831200599670410e-01 -3.532427251338958740e-01 1.755284070968627930e-01 -7.657451182603836060e-02 9.783998131752014160e-02 1.155558079481124878e-01 1.292512118816375732e-01 2.896335124969482422e-01 2.704033255577087402e-01 1.335637122392654419e-01 1.239355057477951050e-01 -1.759160608053207397e-01 -9.912846237421035767e-02 -1.508785486221313477e-01 -6.870721280574798584e-02 5.744836106896400452e-02 1.821472495794296265e-01 1.084719523787498474e-01 -1.971946954727172852e-01 1.065053697675466537e-02 2.138221114873886108e-01 1.335572302341461182e-01 1.922664642333984375e-01 -2.999288141727447510e-01 1.496015042066574097e-01 -2.457920163869857788e-01 1.009335368871688843e-01
7.011003792285919189e-02 3.649563789367675781e-01 -3.799152746796607971e-02 1.994142383337020874e-01 1.226309966295957565e-02 1.604056656360626221e-01 -1.654567122459411621e-01 -1.686574071645736694e-01 -1.931978166103363037e-01 3.118530511856079102e-01 -1.947759836912155151e-01 7.657626271247863770e-02 1.926219761371612549e-01 -3.550980612635612488e-02 8.101554960012435913e-02 -3.089509010314941406e-01 1.148690134286880493e-01 -1.273748129606246948e-01 -4.389599710702896118e-02 -1.420174539089202881e-01 -5.978037416934967041e-02 4.729578271508216858e-02 1.402069479227066040e-01 -5.278834607452154160e-03 3.580162227153778076e-01 2.083125412464141846e-01 2.797830998897552490e-01 3.903003036975860596e-02 -6.865787506103515625e-02 -5.461810156702995300e-02 2.900617420673370361e-01 2.614510012790560722e-03
-4.788990691304206848e-02 1.070284843444824219e-01 -2.536329440772533417e-02 7.577443122863769531e-02 -3.301504254341125488e-01 3.610544800758361816e-01 -2.212122082710266113e-01 5.664587393403053284e-02 -5.540852621197700500e-02 1.958363056182861328e-01 -1.652461737394332886e-01 -2.640655338764190674e-01 9.355741739273071289e-02 2.468343675136566162e-01 6.113059818744659424e-02 -1.836243644356727600e-02 -1.220242455601692200e-01 1.249774470925331116e-01 -5.205687507987022400e-02 9.154333174228668213e-02 -1.523309797048568726e-01 -3.303455561399459839e-02 3.460333868861198425e-02 1.967405825853347778e-01 4.891234636306762695e-02 4.592754691839218140e-02 3.543123006820678711e-01 3.597347140312194824e-01 -1.756499260663986206e-01 -1.720389164984226227e-02 1.465103626251220703e-01 2.414293140172958374e-01
1.472246348857879639e-01 2.214474380016326904e-01 -7.267031818628311157e-02 -2.309516072273254395e-01 -8.912143297493457794e-03 1.110064312815666199e-01 -1.884137392044067383e-01 1.381139457225799561e-01 6.988082826137542725e-02 3.925152420997619629e-01 9.423886984586715698e-02 3.613132834434509277e-01 4.556064307689666748e-01 -9.919799864292144775e-02 -3.265480697154998779e-02 -2.460268288850784302e-01 -5.201720446348190308e-02 -5.281797051429748535e-02 -1.497685094363987446e-03 -1.578166484832763672e-01 -3.816698119044303894e-02 -5.681156739592552185e-02 2.129948586225509644e-01 5.828121677041053772e-03 6.920571625232696533e-02 3.199014067649841309e-02 1.391601115465164185e-01 2.151144146919250488e-01 -1.598052680492401123e-01 1.011759713292121887e-01 -1.602156087756156921e-02 -1.957649141550064087e-01
-2.850367426872253418e-01 -5.622652173042297363e-02 1.615719050168991089e-01 4.041865840554237366e-02 -1.171844154596328735e-01 2.085574120283126831e-01 -5.194825306534767151e-02 7.612783461809158325e-02 1.573136448860168457e-01 1.311173941940069199e-02 -3.331481218338012695e-01 2.423312515020370483e-02 1.132199689745903015e-01 -1.558957099914550781e-01 -2.802808582782745361e-01 -1.304670330137014389e-02 -1.017798334360122681e-01 1.265600770711898804e-01 -2.673769891262054443e-01 -2.102353572845458984e-01 -9.500414133071899414e-02 -7.592494785785675049e-02 1.458918452262878418e-01 1.497124284505844116e-01 2.098644524812698364e-01 7.288137823343276978e-02 1.271193623542785645e-01 2.317811697721481323e-01 -4.048441946506500244e-01 2.724912762641906738e-01 9.381745755672454834e-02 -5.517074838280677795e-02
3.593930602073669434e-02 -2.160257101058959961e-02 -6.143832951784133911e-02 -3.597277104854583740e-01 -1.119799241423606873e-01 1.331145167350769043e-01 8.098185062408447266e-02 -1.295851916074752808e-01 -1.733770221471786499e-01 1.167680174112319946e-01 -5.103631317615509033e-02 -3.460227698087692261e-02 2.323488146066665649e-02 -2.382401227951049805e-01 -2.063830643892288208e-01 -2.664316818118095398e-02 -2.521659135818481445e-01 -1.323664337396621704e-01 -2.989383637905120850e-01 5.079689435660839081e-03 -1.610002219676971436e-01 -1.741847842931747437e-01 1.811166256666183472e-01 -1.811665892601013184e-01 2.019416093826293945e-01 1.982527524232864380e-01 1.842328161001205444e-01 1.042222902178764343e-01 -3.494625389575958252e-01 1.867030858993530273e-01 -1.196817159652709961e-01 2.734526097774505615e-01
3.039711341261863708e-02 1.231508776545524597e-01 8.185526356101036072e-03 1.308700442314147949e-01 -1.960290968418121338e-01 3.591137230396270752e-01 -3.531371057033538818e-01 4.082517027854919434e-01 1.417471468448638916e-01 2.026526182889938354e-01 -2.279992848634719849e-01 -2.609997391700744629e-01 2.161988765001296997e-01 -9.504219144582748413e-02 1.224532425403594971e-01 -2.848003804683685303e-01 2.386484481394290924e-02 -6.684005260467529297e-02 -2.057112008333206177e-02 -1.576190590858459473e-01 -5.365001037716865540e-02 2.829450741410255432e-02 2.425618469715118408e-02 -1.620000749826431274e-01 -7.305330038070678711e-02 1.924683451652526855e-01 -1.613028049468994141e-01 -2.951196581125259399e-02 -1.515837460756301880e-01 1.219730973243713379e-01 4.504665359854698181e-02 -6.953353434801101685e-02
1.168795153498649597e-01 2.236948721110820770e-02 -1.900237947702407837e-01 -4.037769138813018799e-02 -1.637999564409255981e-01 3.197412788867950439e-01 5.838270857930183411e-02 1.461621075868606567e-01 -9.955754876136779785e-02 2.162623554468154907e-01 -1.190323680639266968e-01 -2.585340663790702820e-02 1.166678518056869507e-01 -1.552575677633285522e-01 -1.498799175024032593e-01 -3.224330246448516846e-01 2.699466943740844727e-01 1.957933157682418823e-01 -1.914480775594711304e-01 5.485256388783454895e-02 -1.219879537820816040e-01 -6.906256079673767090e-02 7.756929844617843628e-02 -1.898983865976333618e-01 -2.422995679080486298e-02 4.597023725509643555e-01 -1.306439787149429321e-01 1.411468237638473511e-01 -2.161431461572647095e-01 -9.658117592334747314e-02 -1.843765825033187866e-01 8.402602374553680420e-02
2.314230352640151978e-01 -5.250229686498641968e-02 -1.022178083658218384e-01 1.688752472400665283e-01 1.106780618429183960e-01 1.290517449378967285e-01 -3.565490543842315674e-01 2.606253027915954590e-01 -9.254699945449829102e-02 -9.994019754230976105e-03 -7.484433706849813461e-03 -2.130303084850311279e-01 1.013252660632133484e-01 -3.487424459308385849e-03 -2.312797494232654572e-02 -3.574678003787994385e-01 1.000353395938873291e-01 -6.483241170644760132e-02 -2.616226077079772949e-01 -8.026286959648132324e-02 1.581179946660995483e-01 -5.691530555486679077e-02 1.561686992645263672e-01 -2.467276155948638916e-01 2.460170537233352661e-01 2.050898969173431396e-01 1.388383377343416214e-02 3.061794042587280273e-01 2.007199376821517944e-01 1.484271436929702759e-01 1.277636550366878510e-02 1.626436412334442139e-01
6.492915749549865723e-02 -9.432416409254074097e-03 -1.577454954385757446e-01 1.212891265749931335e-01 -1.263922359794378281e-02 2.546212077140808105e-01 1.321313828229904175e-01 -2.503997273743152618e-02 -2.527175545692443848e-01 -7.218383252620697021e-02 -2.639020085334777832e-01 1.540333628654479980e-01 2.489252537488937378e-01 2.187868207693099976e-01 2.082341313362121582e-01 -8.422312140464782715e-02 -2.744526416063308716e-02 -3.254112228751182556e-02 -3.445712104439735413e-02 -9.385339170694351196e-02 -8.454652130603790283e-02 6.244324892759323120e-02 2.152808159589767456e-01 -2.545331418514251709e-01 2.861982583999633789e-01 3.468863666057586670e-01 2.670551836490631104e-01 1.864706277847290039e-01 1.440507322549819946e-01 1.574099659919738770e-01 -2.044510468840599060e-02 2.490490674972534180e-01
-4.055985435843467712e-02 5.896989628672599792e-02 -2.120255082845687866e-01 -1.391802579164505005e-01 2.307116240262985229e-02 1.143262833356857300e-01 1.448976099491119385e-01 2.236708849668502808e-01 -2.587940692901611328e-01 1.366966366767883301e-01 -5.522705242037773132e-02 1.649735420942306519e-01 1.122785732150077820e-01 -3.170733749866485596e-01 1.898526102304458618e-01 -2.179850637912750244e-01 -8.002223074436187744e-02 -1.832262799143791199e-02 -2.791568338871002197e-01 2.985857427120208740e-01 -2.071130871772766113e-01 1.220100820064544678e-01 8.525148779153823853e-02 9.629143774509429932e-02 3.035396337509155273e-01 2.173009216785430908e-01 8.798977732658386230e-02 1.754758805036544800e-01 -1.098252981901168823e-01 2.001757621765136719e-01 2.989496290683746338e-02 2.328850179910659790e-01
-3.731402456760406494e-01 1.441149860620498657e-01 7.357393950223922729e-02 1.664688289165496826e-01 -5.303127691149711609e-02 2.279434353113174438e-01 -1.690089851617813110e-01 8.210011571645736694e-02 -9.467801451683044434e-02 2.174208499491214752e-02 -1.582124233245849609e-01 1.177464127540588379e-01 2.982642352581024170e-01 7.445690780878067017e-02 -8.810480684041976929e-02 -2.585739195346832275e-01 -2.942006587982177734e-01 6.057179719209671021e-02 -3.795434907078742981e-02 -4.790908843278884888e-02 4.063765332102775574e-02 -1.589745581150054932e-01 5.557765811681747437e-02 -2.704534232616424561e-01 6.723830103874206543e-02 6.163099035620689392e-02 3.310221135616302490e-01 2.169434130191802979e-01 3.901213780045509338e-02 2.175456881523132324e-01 2.970897257328033447e-01 1.225098315626382828e-02
4.550406709313392639e-02 -5.972980707883834839e-02 6.195276975631713867e-02 1.406873203814029694e-02 -3.830418884754180908e-01 6.905643641948699951e-02 -1.634468436241149902e-01 5.574521794915199280e-02 5.433741211891174316e-02 1.864792108535766602e-01 -8.569750934839248657e-02 -7.211565971374511719e-02 5.332298874855041504e-01 7.625904679298400879e-02 1.183760687708854675e-01 -2.407659888267517090e-01 9.119728207588195801e-02 -2.222746610641479492e-01 -1.154616624116897583e-01 -1.200848724693059921e-03 1.672068387269973755e-01 -5.600685998797416687e-02 4.251701757311820984e-02 -2.733865380287170410e-02 2.579820752143859863e-01 -3.834398835897445679e-02 3.926273807883262634e-02 4.004490673542022705e-01 -1.992401666939258575e-02 7.000417262315750122e-02 2.311023175716400146e-01 -5.721208080649375916e-02
-4.208812490105628967e-02 -8.465897291898727417e-02 3.543448448181152344e-01 2.472473680973052979e-01 -2.013979256153106689e-01 2.675874829292297363e-01 -2.551842927932739258e-01 6.907824426889419556e-02 1.259592026472091675e-01 3.421986997127532959e-01 8.217573165893554688e-02 3.814532235264778137e-02 3.006880879402160645e-01 3.690472543239593506e-01 -8.531334996223449707e-02 -2.541086636483669281e-02 -2.268377244472503662e-01 4.545371606945991516e-02 -1.426374018192291260e-01 -1.881865561008453369e-01 -1.136701107025146484e-01 -9.923897683620452881e-02 1.130761429667472839e-01 -2.143861651420593262e-01 6.845622509717941284e-02 5.402135848999023438e-02 -4.862502217292785645e-02 5.347795784473419189e-02 -4.513542354106903076e-02 5.239750444889068604e-02 4.462470114231109619e-02 1.902823597192764282e-01
1.154461875557899475e-03 -2.153721004724502563e-01 3.333353623747825623e-02 -8.374251425266265869e-02 -1.326279342174530029e-01 2.792805731296539307e-01 5.951884761452674866e-02 3.220738470554351807e-01 -5.770800635218620300e-02 2.898382544517517090e-01 5.088444426655769348e-02 -1.601572036743164062e-01 -8.600052446126937866e-02 -9.748208522796630859e-02 -1.478404104709625244e-01 -3.016644716262817383e-01 1.630023308098316193e-02 -8.430371433496475220e-02 -1.878157705068588257e-01 -2.735676057636737823e-02 1.440255641937255859e-01 -1.589318662881851196e-01 -5.116483662277460098e-04 -3.404717743396759033e-01 2.584167718887329102e-01 4.957807064056396484e-02 1.220607012510299683e-01 3.036299943923950195e-01 -1.663169413805007935e-01 2.662628889083862305e-02 1.397658735513687134e-01 2.602743804454803467e-01
8.768162131309509277e-02 -9.497491270303726196e-02 -9.749277494847774506e-03 -1.048163976520299911e-02 -1.124960780143737793e-01 1.061798930168151855e-01 -3.347993493080139160e-01 2.873810231685638428e-01 -3.069509267807006836e-01 5.545642971992492676e-02 -1.584245711565017700e-01 1.858216673135757446e-01 1.535263806581497192e-01 1.370794624090194702e-01 1.583331376314163208e-01 -2.347214370965957642e-01 1.573309302330017090e-01 1.291316598653793335e-01 -7.918238639831542969e-02 2.485120743513107300e-01 -1.531650573015213013e-01 3.625372797250747681e-02 -2.620384469628334045e-02 -2.453358471393585205e-02 5.115603283047676086e-02 8.209197223186492920e-02 2.915065288543701172e-01 -2.913351636379957199e-04 -3.409354388713836670e-01 -2.442564815282821655e-01 -1.733330637216567993e-01 2.218975573778152466e-01
1.940072923898696899e-01 -1.147445142269134521e-01 -3.801159188151359558e-02 -6.572322547435760498e-02 -1.487554609775543213e-01 -2.831523306667804718e-02 -1.107435822486877441e-01 3.330059647560119629e-01 7.302239071577787399e-03 2.275330424308776855e-01 -1.553263664245605469e-01 -1.967023462057113647e-01 2.008296698331832886e-01 -6.355569511651992798e-02 -8.994104713201522827e-02 -3.985070064663887024e-02 1.538644284009933472e-01 1.743761450052261353e-01 -2.773641347885131836e-01 -3.558336943387985229e-02 1.749869883060455322e-01 -5.810307338833808899e-02 1.499468833208084106e-01 -2.252103090286254883e-01 2.192559391260147095e-01 -7.851140201091766357e-02 -4.170998185873031616e-02 2.871182560920715332e-01 -3.253889679908752441e-01 5.767211318016052246e-02 -3.023881018161773682e-01 2.238673269748687744e-01
-1.030565798282623291e-01 4.410810302942991257e-03 8.367690443992614746e-02 -1.098252162337303162e-01 -1.085068136453628540e-01 1.525752693414688110e-01 -4.819136559963226318e-01 -8.580476045608520508e-02 -8.716899901628494263e-02 -2.911725081503391266e-02 -6.627681106328964233e-02 -2.575874328613281250e-01 4.532534629106521606e-02 -3.740381076931953430e-02 1.924423277378082275e-01 -2.162233144044876099e-01 3.443878516554832458e-02 1.287567317485809326e-01 -2.978631556034088135e-01 5.020404607057571411e-02 -1.416582316160202026e-01 -3.926398605108261108e-02 -5.894881859421730042e-02 1.798483580350875854e-01 2.965021431446075439e-01 -6.557964533567428589e-02 1.334562450647354126e-01 1.411870568990707397e-01 -2.102352976799011230e-01 2.429155260324478149e-01 -1.074429526925086975e-01 3.436051607131958008e-01
5.204538628458976746e-02 -7.727422565221786499e-02 1.594963371753692627e-01 6.172655150294303894e-02 9.910406917333602905e-02 2.611210346221923828e-01 -3.449838459491729736e-01 7.328829914331436157e-02 -1.364973485469818115e-01 -5.009982734918594360e-03 -1.491578482091426849e-02 2.451236099004745483e-01 2.247289121150970459e-01 1.358598284423351288e-02 1.335448324680328369e-01 2.489696592092514038e-01 -1.471126377582550049e-01 -6.621862202882766724e-02 -2.194813936948776245e-01 -1.115615144371986389e-01 1.822348684072494507e-02 -6.744343787431716919e-02 2.921198680996894836e-02 -1.753350049257278442e-01 3.927658125758171082e-02 1.431537568569183350e-01 -7.528612855821847916e-03 2.821810543537139893e-01 -4.607754647731781006e-01 1.342313736677169800e-01 -3.070311546325683594e-01 2.769987657666206360e-02
-1.374307572841644287e-01 1.986578665673732758e-02 -2.575559616088867188e-01 1.279276162385940552e-01 -3.827891647815704346e-01 1.536656916141510010e-01 6.186535954475402832e-02 1.766146719455718994e-01 1.541110426187515259e-01 2.681563198566436768e-01 1.030669882893562317e-01 -1.128957420587539673e-01 1.829354465007781982e-01 5.385701730847358704e-02 1.316059473901987076e-02 -3.631051182746887207e-01 -3.147957324981689453e-01 -3.052070140838623047e-01 -9.323129057884216309e-02 -2.281499654054641724e-02 -2.306742072105407715e-01 -6.083621457219123840e-02 1.302447319030761719e-01 -1.081303060054779053e-01 2.076211720705032349e-01 3.459254512563347816e-03 -9.184673428535461426e-03 3.250799700617790222e-02 -2.255193442106246948e-01 1.261943280696868896e-01 2.461630851030349731e-02 8.227302879095077515e-02
3.497924655675888062e-02 -4.529768228530883789e-02 9.131524711847305298e-03 -8.746608346700668335e-02 3.216563537716865540e-02 2.461296916007995605e-01 -3.280614316463470459e-01 2.298346906900405884e-01 -7.210461795330047607e-02 2.551706731319427490e-01 -2.755050659179687500e-01 6.948656588792800903e-02 1.798509955406188965e-01 2.743810713291168213e-01 2.300489693880081177e-01 1.538461595773696899e-01 -3.317704796791076660e-02 -2.046409249305725098e-01 -8.680747449398040771e-02 -1.604663790203630924e-03 7.699507474899291992e-02 -1.070494800806045532e-01 2.658220529556274414e-01 -4.176067188382148743e-02 1.241163536906242371e-02 1.584782749414443970e-01 1.388912349939346313e-01 1.613516658544540405e-01 -3.132439255714416504e-01 2.923798561096191406e-01 -1.922426223754882812e-01 1.391411852091550827e-02
3.391687273979187012e-01 -5.536347255110740662e-02 -1.961333118379116058e-02 2.211876660585403442e-01 2.533276081085205078e-01 2.337566167116165161e-01 -9.254018962383270264e-02 8.573593199253082275e-02 -3.019810914993286133e-01 2.241631746292114258e-01 -1.998574882745742798e-01 -1.760320365428924561e-01 2.955053448677062988e-01 -2.755816876888275146e-01 1.999663859605789185e-01 -9.435196220874786377e-02 1.293184608221054077e-01 -9.008459001779556274e-02 8.976121991872787476e-02 5.607200413942337036e-02 3.202719986438751221e-02 -7.814586907625198364e-02 1.082165315747261047e-01 -4.070579633116722107e-02 5.901385471224784851e-02 4.421890154480934143e-02 -2.280853316187858582e-02 1.062875762581825256e-01 -2.302592843770980835e-01 7.948230952024459839e-02 -2.996891923248767853e-02 3.732291162014007568e-01
5.033419281244277954e-02 6.891772896051406860e-02 1.311639696359634399e-01 2.718309126794338226e-02 6.022666394710540771e-02 3.420337736606597900e-01 2.456835806369781494e-01 -2.366602569818496704e-01 -7.889659702777862549e-02 2.309461086988449097e-01 -2.681643962860107422e-01 1.205124109983444214e-01 4.016139805316925049e-01 -8.545620739459991455e-02 1.007567420601844788e-01 -2.400126866996288300e-02 7.494385540485382080e-02 -7.863573729991912842e-03 -1.810373216867446899e-01 -1.871434152126312256e-01 -1.421566959470510483e-02 3.427138552069664001e-02 3.492765128612518311e-02 -1.829325854778289795e-01 4.459142386913299561e-01 2.623676061630249023e-01 -4.588014632463455200e-02 -6.464287638664245605e-02 -1.590155512094497681e-01 3.114517964422702789e-02 -4.741820693016052246e-02 2.166737616062164307e-02
9.521015733480453491e-02 -2.030514031648635864e-01 8.983089774847030640e-02 -1.506590396165847778e-01 -5.771224573254585266e-02 2.806892395019531250e-01 -3.365077376365661621e-01 1.062222793698310852e-01 -1.354153640568256378e-02 4.007281959056854248e-01 -6.482125073671340942e-02 1.825876235961914062e-01 3.738399446010589600e-01 9.445153921842575073e-02 -1.542452722787857056e-01 2.251282520592212677e-02 -3.615684807300567627e-01 -1.228279843926429749e-01 -4.640837758779525757e-02 -6.309366226196289062e-02 9.321587532758712769e-02 3.754302742891013622e-04 -3.998022899031639099e-02 -1.753309667110443115e-01 3.310835734009742737e-02 7.072352617979049683e-02 2.215396426618099213e-02 3.060028254985809326e-01 -1.500426083803176880e-01 -4.121192917227745056e-02 1.521283537149429321e-01 -2.132680639624595642e-02
8.070050179958343506e-02 -6.603267043828964233e-02 -1.783259212970733643e-01 -7.181027531623840332e-02 -8.187428116798400879e-03 1.984347701072692871e-01 -2.148561030626296997e-01 2.808341681957244873e-01 -1.073368936777114868e-01 9.030614793300628662e-02 -3.895336762070655823e-02 4.502003639936447144e-02 1.940640434622764587e-02 1.148527581244707108e-02 1.654275804758071899e-01 -4.292656481266021729e-01 1.380439996719360352e-01 8.699609339237213135e-02 -2.236028015613555908e-01 8.616995066404342651e-02 -2.714406251907348633e-01 -1.932321041822433472e-01 6.540303677320480347e-02 5.050159525126218796e-03 4.272772371768951416e-01 5.794802680611610413e-02 -1.024053767323493958e-01 2.193683683872222900e-01 -4.011185094714164734e-02 -1.736384183168411255e-01 -2.757493853569030762e-01 -2.513543143868446350e-02
-3.240595757961273193e-02 2.576254121959209442e-02 -1.155122071504592896e-01 -2.007787078619003296e-01 4.219744354486465454e-02 1.364288926124572754e-01 -1.066509559750556946e-01 3.339827954769134521e-01 -2.943801507353782654e-02 2.696261405944824219e-01 7.122648507356643677e-02 -2.177545726299285889e-01 1.445534229278564453e-01 -5.561671778559684753e-02 2.383910417556762695e-01 1.759687252342700958e-02 -2.595261335372924805e-01 -6.482653319835662842e-02 -1.938724964857101440e-01 1.088039875030517578e-01 -1.142931357026100159e-01 -9.564561396837234497e-02 -2.294957637786865234e-01 1.077437326312065125e-01 4.067104160785675049e-01 3.721541464328765869e-01 -6.183125151437707245e-06 7.475760579109191895e-02 -2.179000228643417358e-01 1.096352115273475647e-01 1.084896102547645569e-01 7.677488774061203003e-02
-4.844691976904869080e-02 -6.444398313760757446e-02 9.882473945617675781e-02 -1.974149346351623535e-01 -5.792694166302680969e-02 1.747324466705322266e-01 1.410410702228546143e-01 -7.495412230491638184e-02 -5.975960567593574524e-02 1.595830619335174561e-01 1.331405341625213623e-01 -3.844178467988967896e-02 2.368512749671936035e-02 -3.667505681514739990e-01 1.353729367256164551e-01 -1.360040605068206787e-01 -1.565931886434555054e-01 -1.406247466802597046e-01 2.741182409226894379e-02 -1.376946866512298584e-01 -1.874221861362457275e-01 -2.113993018865585327e-01 1.181346699595451355e-01 -2.766907513141632080e-01 2.597075104713439941e-01 2.545405030250549316e-01 -1.714297384023666382e-02 2.809824049472808838e-01 -3.355197310447692871e-01 -4.890839755535125732e-02 6.503862887620925903e-02 3.165650665760040283e-01
-1.813830882310867310e-01 1.646016240119934082e-01 -1.088619753718376160e-01 -1.747668981552124023e-01 -1.025322303175926208e-01 3.049729466438293457e-01 2.980426251888275146e-01 -2.206406891345977783e-01 -1.130283400416374207e-01 1.801127791404724121e-01 -1.907305270433425903e-01 1.835549175739288330e-01 3.287777304649353027e-01 5.459367111325263977e-02 1.172983422875404358e-01 -2.243759185075759888e-01 2.436562627553939819e-02 2.257363349199295044e-01 -1.298875212669372559e-01 1.052530929446220398e-01 -6.285727024078369141e-02 -4.979050531983375549e-02 6.027964130043983459e-02 -6.225364282727241516e-02 3.484090566635131836e-01 1.266502588987350464e-01 1.569231152534484863e-01 1.153489798307418823e-01 -5.711330473423004150e-02 2.928434014320373535e-01 4.461784660816192627e-02 7.940696179866790771e-02
-6.548891961574554443e-02 -6.642787903547286987e-02 1.863889992237091064e-01 -1.774048209190368652e-01 -3.767586052417755127e-01 2.617115676403045654e-01 4.329840466380119324e-02 2.014958560466766357e-01 -5.027678608894348145e-02 -6.217974051833152771e-02 -1.144724339246749878e-01 -1.713347807526588440e-02 2.813560068607330322e-01 -3.109122514724731445e-01 1.433420926332473755e-01 1.412757784128189087e-01 3.747488837689161301e-03 7.462956756353378296e-02 -2.000513821840286255e-01 -7.912917435169219971e-02 -2.214069068431854248e-01 -1.318116672337055206e-02 2.295066975057125092e-02 2.466457933187484741e-01 1.864257752895355225e-01 1.684163361787796021e-01 2.254754453897476196e-01 1.718463450670242310e-01 -3.394153416156768799e-01 -1.200700551271438599e-01 8.305549621582031250e-03 2.112349681556224823e-02
-9.546447545289993286e-02 1.587500572204589844e-01 3.482244163751602173e-02 9.663806110620498657e-02 1.059228628873825073e-01 6.651663035154342651e-02 1.195295229554176331e-01 -1.121000796556472778e-01 -2.857776284217834473e-01 2.082846015691757202e-01 -1.759342700242996216e-01 -9.450507909059524536e-02 3.720827996730804443e-01 5.938738957047462463e-02 1.654939055442810059e-01 -2.466893792152404785e-01 7.746371626853942871e-02 1.809449940919876099e-01 -2.906991168856620789e-02 7.435429841279983521e-02 3.520504236221313477e-01 -1.512652933597564697e-01 -8.120827376842498779e-02 -2.228845357894897461e-01 1.860090494155883789e-01 2.657241821289062500e-01 9.636145085096359253e-02 6.431283056735992432e-02 -1.857789009809494019e-01 1.720881313085556030e-01 2.623753547668457031e-01 1.329517811536788940e-01
-1.175289135426282883e-02 -3.430365398526191711e-02 -1.304734051227569580e-01 7.744892686605453491e-02 6.027640029788017273e-02 2.076430916786193848e-01 7.719892263412475586e-02 4.212862625718116760e-02 -2.027138769626617432e-01 1.966748237609863281e-01 -3.284628093242645264e-01 -1.804903522133827209e-02 1.833730936050415039e-01 -1.529296636581420898e-01 1.680938899517059326e-01 -3.624332249164581299e-01 2.203734517097473145e-01 1.299712657928466797e-01 -1.633802503347396851e-01 -2.739459648728370667e-02 -2.347668856382369995e-01 -8.389962464570999146e-02 6.442837417125701904e-02 -2.768930792808532715e-01 2.466907352209091187e-02 3.985286056995391846e-01 -1.193401291966438293e-01 1.646463721990585327e-01 -1.359245032072067261e-01 -1.251461058855056763e-01 -1.180266737937927246e-01 1.784336864948272705e-01
1.370070874691009521e-02 3.959010541439056396e-01 3.623854517936706543e-01 1.514739692211151123e-01 -1.098389700055122375e-01 6.752014905214309692e-02 -2.619324624538421631e-01 1.574029773473739624e-01 -4.123862460255622864e-02 1.020729169249534607e-01 -1.170686408877372742e-01 9.247872233390808105e-02 -5.715470388531684875e-02 1.870343983173370361e-01 -1.229952797293663025e-01 -2.861062064766883850e-02 6.008756905794143677e-02 -1.838086247444152832e-01 -5.982305109500885010e-02 5.586892366409301758e-02 -2.081644907593727112e-02 -2.398330867290496826e-01 1.667605191469192505e-01 -2.926472127437591553e-01 4.394194185733795166e-01 1.681184768676757812e-01 2.959616295993328094e-02 1.363300234079360962e-01 -4.232493415474891663e-02 2.499423176050186157e-02 1.406366527080535889e-01 1.082437336444854736e-01
1.288794726133346558e-02 -4.998733848333358765e-02 5.858272314071655273e-02 -3.334454596042633057e-01 1.660123467445373535e-02 1.169617753475904465e-02 -1.537623256444931030e-01 2.743194065988063812e-02 2.480071038007736206e-01 1.425844132900238037e-01 -3.429563045501708984e-01 1.404985338449478149e-01 -9.734547697007656097e-03 -1.328639239072799683e-01 6.402815133333206177e-02 -1.174219250679016113e-01 7.361298799514770508e-02 9.573108516633510590e-03 -1.674623489379882812e-01 -6.849035620689392090e-02 -1.251448392868041992e-01 -9.190129488706588745e-02 -3.506109490990638733e-02 -3.830533921718597412e-01 2.807503640651702881e-01 2.702603638172149658e-01 5.518881231546401978e-02 3.099645674228668213e-01 -2.746433764696121216e-02 6.925468146800994873e-02 1.657943576574325562e-01 3.297620117664337158e-01
1.537240892648696899e-01 4.288064315915107727e-02 1.624095439910888672e-01 -1.423168480396270752e-01 -1.540132164955139160e-01 -4.314223304390907288e-02 -5.376625806093215942e-02 1.138162389397621155e-01 -1.719883680343627930e-01 8.361548185348510742e-02 -2.650415301322937012e-01 4.881964623928070068e-02 2.140265405178070068e-01 -1.143743917346000671e-01 1.057132408022880554e-01 -5.175670981407165527e-02 -6.350474059581756592e-02 2.505342364311218262e-01 -5.799609795212745667e-02 -1.000710353255271912e-01 -8.575702458620071411e-02 1.215539574623107910e-01 -7.213177531957626343e-02 -3.206648230552673340e-01 2.326725870370864868e-01 2.657143473625183105e-01 1.501517891883850098e-01 4.703034460544586182e-01 6.847316026687622070e-02 1.273065507411956787e-01 -2.666034400463104248e-01 1.837035417556762695e-01
3.272720277309417725e-01 -4.562137275934219360e-02 2.093964070081710815e-02 2.065651714801788330e-01 1.061175316572189331e-01 4.489355683326721191e-01 2.552475966513156891e-02 1.571026295423507690e-01 -2.810767292976379395e-01 7.174612581729888916e-02 -3.317920565605163574e-01 5.370427854359149933e-03 8.213791996240615845e-02 -2.117169946432113647e-01 1.021284461021423340e-01 -1.485310047864913940e-01 4.295624420046806335e-02 -1.138675436377525330e-01 1.027866601943969727e-01 -4.644570581149309874e-04 1.067627668380737305e-01 -1.107727661728858948e-01 2.019953727722167969e-01 -9.300278872251510620e-02 3.670264780521392822e-01 4.951635375618934631e-02 -4.232585802674293518e-02 -4.532429203391075134e-02 2.467897161841392517e-02 1.966187655925750732e-01 -1.112406514585018158e-02 2.287877351045608521e-01
3.914808109402656555e-02 -3.851693868637084961e-01 6.362644582986831665e-02 1.558829993009567261e-01 1.433229595422744751e-01 1.621846854686737061e-01 -3.851177096366882324e-01 8.889839798212051392e-02 -1.001211404800415039e-01 1.780123263597488403e-01 8.910135924816131592e-02 9.723613411188125610e-02 2.849004864692687988e-01 4.197218641638755798e-02 1.239612028002738953e-01 3.177736653015017509e-03 -1.153243482112884521e-01 -1.993860006332397461e-01 -8.496274799108505249e-02 -1.400942057371139526e-01 1.256463080644607544e-01 1.867882162332534790e-02 7.890550047159194946e-02 -3.552653491497039795e-01 -3.704210370779037476e-02 9.227792918682098389e-02 1.882539689540863037e-01 5.979570560157299042e-03 -3.724635243415832520e-01 5.446671321988105774e-02 2.570511074736714363e-03 2.138863652944564819e-01
-7.276903837919235229e-02 -1.214992105960845947e-01 -3.791259974241256714e-02 -6.766206771135330200e-02 -2.805535867810249329e-02 3.522850871086120605e-01 -3.634538948535919189e-01 1.554457545280456543e-01 -1.150164157152175903e-01 2.375687807798385620e-01 -1.622391790151596069e-01 2.280889265239238739e-02 2.022749930620193481e-01 1.039765775203704834e-01 1.345978677272796631e-01 -3.077346773352473974e-04 4.995860531926155090e-02 -3.659936189651489258e-01 -2.165242284536361694e-01 -7.320962101221084595e-02 9.639358520507812500e-02 -1.604133099317550659e-01 2.182634919881820679e-01 -1.401759088039398193e-01 -6.127111613750457764e-02 1.256755292415618896e-01 1.161095201969146729e-01 2.950026653707027435e-02 -2.863531112670898438e-01 2.132377922534942627e-01 -2.483658492565155029e-01 -1.111953258514404297e-01
-2.935017049312591553e-01 3.621160238981246948e-02 3.254189342260360718e-02 1.378078907728195190e-01 -3.091717883944511414e-02 -1.255859583616256714e-01 -2.757262289524078369e-01 4.812963306903839111e-01 -8.970050513744354248e-02 1.186542361974716187e-01 -2.100860774517059326e-01 -1.791476644575595856e-02 2.397241741418838501e-01 -1.725589781999588013e-01 1.961556226015090942e-01 -2.337063848972320557e-01 -1.989686489105224609e-01 -4.568359255790710449e-02 3.122248500585556030e-02 -1.998366713523864746e-01 -1.256327480077743530e-01 9.907011687755584717e-02 2.072774106636643410e-03 -1.693480461835861206e-02 1.755617707967758179e-01 9.706966578960418701e-02 -1.305280029773712158e-01 -6.171561032533645630e-02 -1.748315393924713135e-01 2.965321540832519531e-01 -7.587959058582782745e-03 1.818078905344009399e-01
-1.618791371583938599e-01 -2.263061888515949249e-02 1.693382412195205688e-01 -2.697232924401760101e-02 1.473391205072402954e-01 4.225205779075622559e-01 8.434694260358810425e-02 -5.249470472335815430e-02 -2.012577801942825317e-01 3.655077219009399414e-01 1.782230585813522339e-01 -3.593457490205764771e-02 1.562990397214889526e-01 -4.727263376116752625e-02 1.590130850672721863e-02 -2.565283179283142090e-01 1.718702614307403564e-01 2.155501991510391235e-01 -5.739701539278030396e-02 -1.491217762231826782e-01 2.143011987209320068e-01 9.727180004119873047e-03 -9.256229549646377563e-02 -2.584686875343322754e-01 1.674319654703140259e-01 3.878984451293945312e-01 -4.825456812977790833e-02 1.488485783338546753e-01 -4.116433858871459961e-02 7.111673802137374878e-02 -1.887340657413005829e-02 -2.967524901032447815e-02
-1.394270956516265869e-01 -2.154427617788314819e-01 -6.364730745553970337e-02 -2.193764001131057739e-01 -1.089556664228439331e-01 1.120633035898208618e-01 -4.835724830627441406e-01 -2.054253369569778442e-01 9.107259660959243774e-02 4.823753833770751953e-01 -9.660907089710235596e-02 5.126179754734039307e-02 9.256698936223983765e-02 -6.241587549448013306e-02 -7.222767919301986694e-02 -1.865950077772140503e-01 1.818246394395828247e-01 1.823274195194244385e-01 -7.967950403690338135e-02 3.526910394430160522e-02 -2.092551440000534058e-02 -2.051831185817718506e-01 6.438777595758438110e-02 -4.927170649170875549e-02 1.583559960126876831e-01 1.549872457981109619e-01 1.798425912857055664e-01 -5.773437768220901489e-02 -1.187594309449195862e-01 1.834448994486592710e-06 -6.610403070226311684e-04 2.327440083026885986e-01
-2.525565028190612793e-02 7.300458848476409912e-02 -5.149593949317932129e-02 1.419268101453781128e-01 -2.912035584449768066e-02 1.828212291002273560e-01 -3.749833256006240845e-02 -1.624626368284225464e-01 -1.996847540140151978e-01 4.599257111549377441e-01 -1.720549762248992920e-01 2.279096543788909912e-01 -7.874184846878051758e-02 -1.804835349321365356e-02 8.484689146280288696e-02 -2.736626267433166504e-01 1.090078651905059814e-01 1.123977731913328171e-02 -1.972554773092269897e-01 -6.322451680898666382e-02 -1.124401539564132690e-01 -6.895586848258972168e-02 -8.177940547466278076e-02 -1.385258436203002930e-01 3.526452183723449707e-01 2.114926464855670929e-02 2.643384039402008057e-01 -9.608684480190277100e-02 -1.644122600555419922e-02 1.687515377998352051e-01 1.965429633855819702e-01 3.436815142631530762e-01
-1.839448511600494385e-01 -1.141223311424255371e-02 -6.207666546106338501e-02 1.805140376091003418e-01 -9.077219665050506592e-02 4.648659527301788330e-01 -2.004864253103733063e-02 -1.095246174372732639e-03 -2.203151732683181763e-01 -8.095513284206390381e-02 -5.151974409818649292e-02 1.326227486133575439e-01 2.995973527431488037e-01 1.990639790892601013e-02 2.605108320713043213e-01 -1.987989991903305054e-02 4.135817289352416992e-02 3.100127875804901123e-01 -1.599480658769607544e-01 -2.177237160503864288e-02 -1.681915968656539917e-01 -2.303082495927810669e-02 9.922568500041961670e-02 -1.570363640785217285e-01 3.729795217514038086e-01 -3.589669242501258850e-02 2.272974103689193726e-01 -3.054462186992168427e-02 6.633985042572021484e-02 2.915325462818145752e-01 3.038444183766841888e-02 2.418583072721958160e-02
2.108998894691467285e-01 -1.067887842655181885e-01 -1.182375401258468628e-01 1.763851940631866455e-01 -2.589049339294433594e-01 7.547519356012344360e-02 -2.920866608619689941e-01 3.392352536320686340e-02 -2.311876863241195679e-01 3.609869629144668579e-02 3.787325695157051086e-02 -1.261767596006393433e-01 2.801420092582702637e-01 7.675074785947799683e-02 -6.084265187382698059e-02 -3.387351334095001221e-01 -2.021051198244094849e-01 -6.010152772068977356e-02 -4.225017130374908447e-02 -4.403860494494438171e-02 -2.029307186603546143e-01 5.722224712371826172e-02 2.331374883651733398e-01 -2.689300477504730225e-01 3.205812722444534302e-02 -8.366312086582183838e-02 -1.723703811876475811e-03 -5.476118996739387512e-02 -2.520731389522552490e-01 2.686939537525177002e-01 2.688409388065338135e-01 1.629598438739776611e-01
1.172643229365348816e-01 1.339255273342132568e-01 9.003669768571853638e-02 -1.360756009817123413e-01 6.603886932134628296e-02 1.735485941171646118e-01 -2.304714769124984741e-01 2.474477440118789673e-01 3.315557911992073059e-02 1.851124912500381470e-01 1.534042656421661377e-01 9.615288116037845612e-03 4.012560248374938965e-01 9.716221690177917480e-02 1.715303063392639160e-01 -4.532509446144104004e-01 -1.093892306089401245e-01 -9.344717860221862793e-02 -1.668281406164169312e-01 2.064509689807891846e-02 -4.485781863331794739e-02 -1.603934019804000854e-01 7.384650409221649170e-02 -3.039005100727081299e-01 -1.304187774658203125e-01 -6.987287104129791260e-02 1.111451834440231323e-01 1.704942137002944946e-01 1.625276058912277222e-01 1.742411702871322632e-01 -2.232909761369228363e-02 1.829611510038375854e-01
1.273685842752456665e-01 2.249706089496612549e-01 -1.157808024436235428e-02 1.274230778217315674e-01 -3.527101501822471619e-02 4.137580692768096924e-01 -1.007376760244369507e-01 -5.719600617885589600e-02 -2.682748734951019287e-01 1.396258026361465454e-01 -4.300487339496612549e-01 8.804647624492645264e-02 -4.826438054442405701e-02 8.435812592506408691e-02 1.761528253555297852e-01 -2.449879199266433716e-01 2.305041626095771790e-02 -2.819752097129821777e-01 6.992948055267333984e-02 8.372684568166732788e-02 -1.041594073176383972e-01 -4.448524210602045059e-03 2.145475894212722778e-01 -1.645662635564804077e-01 3.673388063907623291e-01 1.115008667111396790e-01 8.709979802370071411e-02 1.617589220404624939e-02 -8.407210558652877808e-02 -4.480526223778724670e-02 3.607017546892166138e-02 6.900499016046524048e-02
-8.730522543191909790e-02 9.116319008171558380e-03 2.174413353204727173e-01 1.004661023616790771e-01 2.785402908921241760e-02 3.880501389503479004e-01 9.440972656011581421e-02 -9.269402921199798584e-02 -9.741774201393127441e-02 9.006369858980178833e-02 -1.827559173107147217e-01 4.113670065999031067e-02 3.931348323822021484e-01 -2.409027367830276489e-01 8.067015558481216431e-02 4.773353040218353271e-02 2.700291574001312256e-01 -3.404816389083862305e-01 -2.158313840627670288e-01 1.517023518681526184e-02 -6.769051402807235718e-02 -2.651488482952117920e-01 1.231291517615318298e-01 -8.101184666156768799e-02 3.312942981719970703e-01 -5.319945886731147766e-02 -1.960836164653301239e-02 8.134379051625728607e-03 -3.354575484991073608e-02 1.929965168237686157e-01 -8.998703956604003906e-02 1.462170574814081192e-02
-1.558878365904092789e-02 3.926255553960800171e-02 -9.962449967861175537e-02 2.858386635780334473e-01 -1.865080147981643677e-01 2.140354961156845093e-01 -1.515341997146606445e-01 -4.593608155846595764e-02 -1.762428581714630127e-01 3.697808682918548584e-01 -2.386775985360145569e-02 -2.118953689932823181e-02 -2.432339265942573547e-02 -1.318230992183089256e-03 -5.428965017199516296e-02 -4.145886898040771484e-01 1.048477515578269958e-01 1.820794492959976196e-02 -2.257385998964309692e-01 2.367568761110305786e-01 2.146035581827163696e-01 -1.699996553361415863e-02 4.343283362686634064e-03 -1.800722181797027588e-01 2.071845233440399170e-01 3.276102244853973389e-02 -3.225454688072204590e-01 1.727032102644443512e-02 -2.658246159553527832e-01 1.367794424295425415e-01 -2.670505456626415253e-02 1.453723907470703125e-01
-6.633184105157852173e-02 -1.536272913217544556e-01 2.013283520936965942e-01 -1.011389493942260742e-01 -1.511843353509902954e-01 4.568126797676086426e-02 -2.022652029991149902e-01 1.317362189292907715e-01 9.551560133695602417e-02 2.344706356525421143e-01 4.549388587474822998e-02 5.095022916793823242e-02 2.709575295448303223e-01 9.590798616409301758e-02 -3.157394006848335266e-03 4.376605525612831116e-02 -4.093171656131744385e-01 -2.263005822896957397e-01 -2.994308173656463623e-01 -8.764567971229553223e-02 1.101875752210617065e-01 -1.359206438064575195e-01 2.501656860113143921e-02 -3.901701569557189941e-01 9.554606676101684570e-02 1.809778660535812378e-01 -9.009872376918792725e-02 2.565841078758239746e-01 -2.281176745891571045e-01 3.042935160920023918e-03 1.280314624309539795e-01 2.964228391647338867e-02
9.984970092773437500e-02 -2.240305840969085693e-01 5.319124832749366760e-02 -1.110870242118835449e-01 -6.785064190626144409e-02 4.119065701961517334e-01 -2.158773243427276611e-01 2.377610057592391968e-01 -1.048417091369628906e-01 2.385457307100296021e-01 9.091568738222122192e-02 1.117647066712379456e-01 3.571252524852752686e-01 1.093814745545387268e-01 -1.674271374940872192e-02 1.935466378927230835e-01 -9.544456005096435547e-02 -8.664233982563018799e-02 -2.379686236381530762e-01 1.569247618317604065e-02 -2.812146954238414764e-02 1.259253174066543579e-01 2.894869446754455566e-01 -3.931192755699157715e-01 -9.105084463953971863e-03 9.957267343997955322e-02 1.921235956251621246e-02 -3.289366513490676880e-02 -1.553479284048080444e-01 -2.332282811403274536e-02 -2.787433005869388580e-02 1.264220923185348511e-01
2.024628221988677979e-01 -7.623927295207977295e-02 1.160635203123092651e-01 -2.121836543083190918e-01 2.335982620716094971e-01 3.757477402687072754e-01 -7.691685855388641357e-02 1.466124951839447021e-01 -3.356331586837768555e-01 2.084014117717742920e-01 -1.827670633792877197e-01 -2.190070152282714844e-01 2.098008617758750916e-02 -2.211994081735610962e-01 1.770021021366119385e-01 -1.671977788209915161e-01 1.639108806848526001e-01 -2.764183655381202698e-02 1.934218592941761017e-02 -2.905705571174621582e-01 1.244480684399604797e-01 2.030919790267944336e-01 1.197790354490280151e-01 -8.263406157493591309e-02 1.680543869733810425e-01 4.532293230295181274e-02 -1.068247854709625244e-01 1.195664629340171814e-01 -1.568671762943267822e-01 1.358572840690612793e-01 4.644275829195976257e-02 1.840223371982574463e-01
9.095349162817001343e-02 -3.323226869106292725e-01 7.215148955583572388e-02 9.999453276395797729e-02 1.714739948511123657e-01 6.625045835971832275e-02 -4.409513771533966064e-01 -3.278880193829536438e-02 3.798416582867503166e-03 3.526006340980529785e-01 3.332441672682762146e-02 -9.190536290407180786e-02 2.076027542352676392e-01 -4.357049241662025452e-02 -1.897412985563278198e-01 2.071287110447883606e-02 -1.346350461244583130e-01 5.420758202672004700e-02 -1.168953478336334229e-01 -1.989874988794326782e-01 7.486691325902938843e-02 1.622289419174194336e-02 1.820334196090698242e-01 5.904487892985343933e-02 3.680605292320251465e-01 2.347309589385986328e-01 -7.128867506980895996e-02 7.671626657247543335e-02 -2.970575094223022461e-01 5.963101238012313843e-02 4.035929962992668152e-02 9.835226833820343018e-02
9.012594074010848999e-02 -1.228479519486427307e-01 1.843752562999725342e-01 -1.419272571802139282e-01 -2.347179502248764038e-01 2.420384734869003296e-01 -9.062769263982772827e-02 1.512856930494308472e-01 -8.325033634901046753e-02 1.149005964398384094e-01 -2.908901870250701904e-01 1.570293456315994263e-01 -5.539869423955678940e-03 -1.926301270723342896e-01 -1.655979752540588379e-01 -4.587132111191749573e-02 -1.662078499794006348e-01 1.965096890926361084e-01 -1.162987947463989258e-01 -1.316540539264678955e-01 -2.281657457351684570e-01 8.428832888603210449e-02 3.720593452453613281e-02 -3.456511497497558594e-01 -1.316764671355485916e-02 1.066507995128631592e-01 -5.111452192068099976e-02 4.690434932708740234e-01 -1.287307292222976685e-01 8.959474414587020874e-02 -1.124494150280952454e-01 1.824060529470443726e-01
1.125338114798069000e-02 9.055107086896896362e-02 -9.993797866627573967e-04 -3.612425923347473145e-02 -2.445483654737472534e-01 3.465371727943420410e-01 2.734858170151710510e-02 -7.227892428636550903e-02 5.042058601975440979e-02 3.033736348152160645e-01 2.316847629845142365e-02 2.418122142553329468e-01 1.572651602327823639e-02 -1.659816480241715908e-03 -5.867095291614532471e-02 -2.532179057598114014e-01 1.397537887096405029e-01 -2.163517475128173828e-02 -2.227829247713088989e-01 2.115286290645599365e-01 -1.465715914964675903e-01 -9.060312062501907349e-02 -2.282462120056152344e-01 -1.368462890386581421e-01 4.175657331943511963e-01 1.346757709980010986e-01 1.705505549907684326e-01 -1.995882764458656311e-02 -4.051152616739273071e-02 3.211386799812316895e-01 1.033416539430618286e-01 1.754362732172012329e-01
4.359256476163864136e-02 -7.543238252401351929e-02 -7.159681990742683411e-04 3.599965572357177734e-02 -3.219679743051528931e-02 1.911779940128326416e-01 -3.238555788993835449e-01 1.223975792527198792e-01 -2.710450440645217896e-02 3.179828226566314697e-01 -1.106284707784652710e-01 2.270824462175369263e-02 3.239306211471557617e-01 1.353372782468795776e-01 -1.066252496093511581e-02 1.545406728982925415e-01 -1.601346135139465332e-01 1.872109808027744293e-02 -2.774997949600219727e-01 -3.704385831952095032e-02 2.250377535820007324e-01 -8.890643715858459473e-02 1.456913501024246216e-01 -2.845235764980316162e-01 1.065706908702850342e-01 -4.366879910230636597e-02 4.499162733554840088e-02 2.765716910362243652e-01 -1.852551400661468506e-01 -1.766579896211624146e-01 3.378153145313262939e-01 1.878641247749328613e-01
-1.650960445404052734e-01 6.099657714366912842e-02 -1.367862224578857422e-01 3.860122337937355042e-02 -1.316730231046676636e-01 2.428315132856369019e-01 4.874518886208534241e-02 3.406478837132453918e-02 -2.989665567874908447e-01 2.464254051446914673e-01 -1.590577960014343262e-01 -3.804236650466918945e-02 -1.458449065685272217e-01 7.132399827241897583e-02 5.661669373512268066e-02 -3.394324779510498047e-01 5.624177306890487671e-02 1.655374616384506226e-01 -1.605698168277740479e-01 1.001581698656082153e-01 2.580274641513824463e-01 2.033304721117019653e-01 -4.610928148031234741e-02 -9.807632863521575928e-02 2.887361645698547363e-01 3.591763675212860107e-01 -8.003422617912292480e-02 9.908904880285263062e-02 -2.469940185546875000e-01 2.155545055866241455e-01 -1.372288912534713745e-01 8.000733703374862671e-02
6.271364539861679077e-02 -8.101580291986465454e-02 4.368972778320312500e-02 -7.154592871665954590e-02 -5.848982837051153183e-03 2.587233483791351318e-01 -3.356578350067138672e-01 1.216436773538589478e-01 -1.980354487895965576e-01 2.342912852764129639e-01 -1.577378362417221069e-01 2.929918840527534485e-02 2.276281416416168213e-01 2.463473826646804810e-01 2.025031745433807373e-01 2.491779625415802002e-01 1.150209363549947739e-02 -2.804516851902008057e-01 -2.319986373186111450e-01 -3.786962106823921204e-02 1.507257670164108276e-02 -1.448765248060226440e-01 2.340527027845382690e-01 -8.372952789068222046e-02 -6.153365597128868103e-02 2.783586680889129639e-01 8.553493022918701172e-02 1.209700927138328552e-01 -2.831234335899353027e-01 1.984275877475738525e-01 -9.786972403526306152e-02 5.665939673781394958e-02
-1.565416902303695679e-01 -9.103478491306304932e-02 -8.368323743343353271e-02 1.699682921171188354e-01 -3.203071355819702148e-01 8.789933472871780396e-02 -2.033464908599853516e-01 1.039265543222427368e-01 -6.343569606542587280e-02 4.903982952237129211e-02 6.925347261130809784e-03 1.039416640996932983e-01 2.850760221481323242e-01 -1.604439914226531982e-01 -8.420969545841217041e-02 -1.936980485916137695e-01 -3.654277622699737549e-01 -8.418122678995132446e-02 -5.016575008630752563e-02 -1.685904264450073242e-01 -9.435876458883285522e-02 -3.146746009588241577e-02 3.003844618797302246e-01 -3.338929712772369385e-01 5.255403742194175720e-02 8.129224181175231934e-02 -2.044856101274490356e-01 1.347632706165313721e-01 -3.800175786018371582e-01 5.054465681314468384e-02 2.130158245563507080e-02 5.627971768262796104e-05
1.446872856467962265e-02 -1.893943995237350464e-01 1.991616785526275635e-01 1.613151133060455322e-01 -8.800376951694488525e-02 1.349119395017623901e-01 -3.442783355712890625e-01 1.358590722084045410e-01 -9.099865704774856567e-02 4.179216027259826660e-01 2.952061593532562256e-02 -2.234267070889472961e-03 3.316044509410858154e-01 -2.420533001422882080e-01 4.969276115298271179e-02 2.725149393081665039e-01 -8.323501795530319214e-02 -7.641839236021041870e-02 -1.454582065343856812e-01 -7.272116839885711670e-02 -5.297608673572540283e-02 5.069175362586975098e-02 -6.741127930581569672e-03 -9.379563480615615845e-02 3.022125363349914551e-01 -6.927623599767684937e-02 -3.203793615102767944e-02 3.760042488574981689e-01 4.360758885741233826e-02 1.573272980749607086e-02 7.022363692522048950e-02 8.455356955528259277e-02
6.325598806142807007e-03 -4.433630779385566711e-02 -1.958466507494449615e-02 -4.014950618147850037e-02 6.904757767915725708e-02 2.316955178976058960e-01 6.030255183577537537e-02 2.207216173410415649e-01 4.626532271504402161e-02 -2.839235216379165649e-02 -9.183692932128906250e-02 2.672584056854248047e-01 3.032949864864349365e-01 -7.302915677428245544e-03 1.056380793452262878e-01 -3.822815716266632080e-01 1.441477984189987183e-01 1.240077540278434753e-01 -9.258873015642166138e-02 2.889199852943420410e-01 -1.830987515859305859e-03 -1.485000699758529663e-01 -2.392039261758327484e-02 -2.199814617633819580e-01 2.538543343544006348e-01 2.394378334283828735e-01 2.369532883167266846e-01 1.743366569280624390e-01 9.382793307304382324e-02 -1.313085481524467468e-02 -2.433179616928100586e-01 2.780833244323730469e-01
2.502973079681396484e-01 2.012367695569992065e-01 -1.534733623266220093e-01 2.754371464252471924e-01 -1.866298466920852661e-01 1.200214549899101257e-01 -8.941593021154403687e-02 8.010346442461013794e-02 -1.734201759099960327e-01 5.600164830684661865e-02 -6.283728778362274170e-02 -4.824970662593841553e-02 2.439166903495788574e-01 -1.482716351747512817e-01 -5.827296897768974304e-02 -3.904548287391662598e-01 6.218458339571952820e-02 1.317434459924697876e-01 -4.585986956954002380e-02 -2.530503645539283752e-02 6.053085252642631531e-02 -1.886772811412811279e-01 -2.492606872692704201e-03 -3.714864552021026611e-01 -5.495123565196990967e-02 3.040059804916381836e-01 3.556542471051216125e-02 3.137038648128509521e-01 -2.306973487138748169e-01 5.210448428988456726e-02 -2.921373583376407623e-02 6.186786293983459473e-02
-5.267857387661933899e-02 -3.940357863903045654e-01 -9.957604855298995972e-02 1.896359920501708984e-01 -1.834920346736907959e-01 2.094158902764320374e-02 -1.168656349182128906e-02 -4.919207841157913208e-02 1.812981367111206055e-01 4.131379351019859314e-02 -1.413259953260421753e-01 -5.362698808312416077e-02 1.962303370237350464e-01 -3.418995812535285950e-02 1.336614222964271903e-04 -9.163820743560791016e-02 -3.639289140701293945e-01 -8.392179757356643677e-02 -2.893023192882537842e-01 -1.509936749935150146e-01 -3.253171220421791077e-02 -7.206055521965026855e-02 -1.154453456401824951e-01 -6.723134219646453857e-02 2.838051915168762207e-01 2.306692451238632202e-01 2.769683599472045898e-01 1.487760841846466064e-01 -2.216915637254714966e-01 2.298936843872070312e-01 -1.643655747175216675e-01 1.490880101919174194e-01
-2.396299093961715698e-01 -3.566170111298561096e-02 -6.908757984638214111e-02 -4.832814261317253113e-02 8.433000743389129639e-02 2.841566503047943115e-01 9.566985815763473511e-02 1.925159245729446411e-01 -7.729399204254150391e-02 1.754069477319717407e-01 -2.398799732327461243e-02 1.145922392606735229e-01 2.341891080141067505e-01 2.197302877902984619e-02 -1.047578826546669006e-02 -2.344154119491577148e-01 1.946290433406829834e-01 1.967494934797286987e-01 -3.098877370357513428e-01 2.250217050313949585e-01 5.481144785881042480e-02 -3.747318312525749207e-02 -6.866524927318096161e-03 -2.596801519393920898e-01 2.824856340885162354e-01 2.319937646389007568e-01 1.104469895362854004e-01 1.298920363187789917e-01 4.359942302107810974e-02 -1.525093466043472290e-01 -3.292822539806365967e-01 2.187855839729309082e-01
4.547814838588237762e-03 -1.703287214040756226e-01 8.101912587881088257e-02 -3.485753387212753296e-02 4.855137784034013748e-03 2.021909654140472412e-01 -1.133910715579986572e-01 1.451338380575180054e-01 -1.292718661716207862e-04 8.776476979255676270e-02 -2.973623573780059814e-01 1.799503862857818604e-01 1.973804384469985962e-01 1.250077486038208008e-01 -1.990117430686950684e-01 -2.873635590076446533e-01 2.795925550162792206e-02 1.374522149562835693e-01 3.776415064930915833e-02 -1.545053124427795410e-01 5.950253829360008240e-02 7.225174456834793091e-02 -1.655804514884948730e-01 -2.347030043601989746e-01 2.100014537572860718e-01 6.313724815845489502e-02 -4.677537083625793457e-02 5.217835903167724609e-01 -7.580359280109405518e-02 1.202723011374473572e-02 -3.405246138572692871e-01 4.966424778103828430e-02
-3.617896139621734619e-01 5.985906347632408142e-02 -1.056057438254356384e-01 -3.225838392972946167e-02 3.044401109218597412e-02 2.351066321134567261e-01 1.880231052637100220e-01 -5.440630018711090088e-02 4.381224513053894043e-02 2.854303121566772461e-01 -1.597118526697158813e-01 8.765413612127304077e-02 4.115131497383117676e-01 1.672341823577880859e-01 8.929467201232910156e-02 -2.688122391700744629e-01 1.698898226022720337e-01 1.930820345878601074e-01 -9.054586291313171387e-02 1.534748971462249756e-01 -8.815920352935791016e-02 -1.626708805561065674e-01 6.443194299936294556e-02 -8.224811404943466187e-02 2.372611463069915771e-01 2.594169080257415771e-01 -4.849060624837875366e-02 2.856846153736114502e-01 1.374359615147113800e-02 -1.419576909393072128e-02 4.796966165304183960e-02 1.067578271031379700e-01
3.979282453656196594e-02 9.316972643136978149e-02 -2.208008766174316406e-01 6.248266622424125671e-02 -2.370428144931793213e-01 2.689934968948364258e-01 -3.615279197692871094e-01 -2.921582199633121490e-02 -2.499859221279621124e-02 3.033061623573303223e-01 1.357392817735671997e-01 6.510870158672332764e-02 3.774808645248413086e-01 -1.135559827089309692e-01 -1.034455522894859314e-01 5.532634258270263672e-02 -1.968906968832015991e-01 -5.045963451266288757e-03 -2.319214493036270142e-01 -3.901488333940505981e-02 3.414072394371032715e-01 1.003217622637748718e-01 -2.284329384565353394e-02 -3.047381937503814697e-01 7.628140598535537720e-02 -1.219518575817346573e-02 1.490222960710525513e-01 1.936434358358383179e-01 -5.776380375027656555e-02 3.800233826041221619e-02 -1.212043687701225281e-02 8.849421143531799316e-02
1.180209666490554810e-01 3.461968600749969482e-01 1.351896673440933228e-01 2.185999900102615356e-01 -1.025484204292297363e-01 -7.846411317586898804e-03 -2.376039326190948486e-01 2.894714288413524628e-02 2.669524960219860077e-02 -8.100118488073348999e-03 -7.609493285417556763e-02 1.011556982994079590e-01 1.290180087089538574e-01 2.737487256526947021e-01 -2.167646884918212891e-01 -2.334917895495891571e-02 -1.166437715291976929e-01 -1.571708321571350098e-01 -5.813387408852577209e-02 8.650995790958404541e-02 4.506733641028404236e-02 -1.454700082540512085e-01 2.259187400341033936e-01 -1.113193705677986145e-01 5.407994985580444336e-01 2.255010306835174561e-01 1.150502413511276245e-01 1.069809123873710632e-01 -1.581140458583831787e-01 7.601368706673383713e-04 1.360094100236892700e-01 1.705185174942016602e-01
7.566735893487930298e-02 1.230710223317146301e-01 4.330093413591384888e-02 -8.112147450447082520e-02 -2.107277512550354004e-01 2.928887903690338135e-01 1.786232888698577881e-01 -8.664751052856445312e-02 -5.608603358268737793e-02 9.804498404264450073e-03 -1.201931461691856384e-01 1.188573539257049561e-01 1.720483750104904175e-01 -3.025596737861633301e-01 2.978635728359222412e-01 1.705885864794254303e-02 -4.980938881635665894e-02 -1.540939807891845703e-01 -1.081749796867370605e-01 5.716348066926002502e-02 -1.247688755393028259e-01 2.731685154139995575e-02 1.305612027645111084e-01 -1.578895300626754761e-01 3.791421949863433838e-01 3.102252781391143799e-01 3.935926258563995361e-01 6.505492329597473145e-02 5.484395846724510193e-02 1.804491430521011353e-01 6.881659850478172302e-03 1.576679199934005737e-01
-2.215501517057418823e-01 7.399021089076995850e-02 -1.706363819539546967e-02 6.563432514667510986e-02 -1.961951851844787598e-01 5.776420831680297852e-01 -7.270532846450805664e-02 -2.278887666761875153e-02 -2.637186348438262939e-01 -6.961844116449356079e-02 -2.283449321985244751e-01 1.008678823709487915e-01 1.984328627586364746e-01 2.618527784943580627e-02 1.703263372182846069e-01 -1.417034864425659180e-01 8.503008633852005005e-02 1.786685734987258911e-01 -5.698126927018165588e-02 4.120416939258575439e-02 -1.720122247934341431e-01 -1.005476117134094238e-01 3.098049461841583252e-01 -9.684187173843383789e-02 2.023971676826477051e-01 8.587718755006790161e-02 1.524092853069305420e-01 2.913581207394599915e-02 1.487247943878173828e-01 2.011027336120605469e-01 -1.118222996592521667e-01 1.939640939235687256e-02
9.932861477136611938e-02 6.428242474794387817e-02 -8.431036770343780518e-02 -5.140502378344535828e-02 1.545410752296447754e-01 3.484154045581817627e-01 -4.695147275924682617e-01 1.157657727599143982e-01 -1.708001792430877686e-01 2.114467471837997437e-01 -1.710011959075927734e-01 4.244407173246145248e-03 1.323288530111312866e-01 9.187100082635879517e-02 4.395601898431777954e-02 5.635368078947067261e-02 3.330699726939201355e-02 -3.135539293289184570e-01 -1.884277611970901489e-01 -5.477407574653625488e-02 1.104378849267959595e-01 -1.579333692789077759e-01 1.465074568986892700e-01 -3.677473217248916626e-02 -6.635361164808273315e-02 2.398526966571807861e-01 3.323316946625709534e-02 1.965245008468627930e-01 -3.073386549949645996e-01 2.340372949838638306e-01 -9.108468890190124512e-02 7.652279734611511230e-02
-1.754238083958625793e-02 -6.523726880550384521e-02 -2.588448673486709595e-02 -1.963348239660263062e-01 1.623742841184139252e-02 2.996741831302642822e-01 1.118259653449058533e-01 1.380113661289215088e-01 1.484293043613433838e-01 3.676685690879821777e-01 -1.248961687088012695e-01 -2.237723022699356079e-01 9.582217037677764893e-02 -3.945975564420223236e-03 -1.560415178537368774e-01 7.523158565163612366e-03 9.406504780054092407e-02 1.771017909049987793e-01 -2.158118784427642822e-01 4.148787818849086761e-03 -2.005601227283477783e-01 -6.366638094186782837e-02 -1.339513808488845825e-01 -3.952676653861999512e-01 2.422068715095520020e-01 7.722680270671844482e-02 1.320268213748931885e-01 1.106069236993789673e-01 -1.684462577104568481e-01 7.426847517490386963e-02 2.262694537639617920e-01 3.057248294353485107e-01
1.373483687639236450e-01 1.101162377744913101e-02 1.063975319266319275e-01 -1.669795513153076172e-01 -2.116339504718780518e-01 6.103242188692092896e-02 -2.508795075118541718e-02 -1.823671162128448486e-02 8.816619962453842163e-02 5.637589842081069946e-02 3.815517574548721313e-02 -7.194229215383529663e-02 1.290035396814346313e-01 -4.808391630649566650e-01 1.555200815200805664e-01 -1.430687457323074341e-01 -3.353208601474761963e-01 -1.710451096296310425e-01 -4.863145574927330017e-02 -1.392039656639099121e-01 -1.011153161525726318e-01 -2.633929848670959473e-01 -2.776696719229221344e-02 -2.283541709184646606e-01 2.083264142274856567e-01 2.657370567321777344e-01 6.954821199178695679e-02 2.154664844274520874e-01 -2.038951069116592407e-01 4.839664325118064880e-02 6.041828915476799011e-02 2.710143029689788818e-01
-8.145913481712341309e-02 1.984597593545913696e-01 2.452188432216644287e-01 -1.235308349132537842e-01 -1.115121394395828247e-01 5.584880113601684570e-01 2.239601463079452515e-01 3.918306529521942139e-02 -1.608066111803054810e-01 1.988493502140045166e-01 -2.862021699547767639e-02 5.868907086551189423e-03 1.648373752832412720e-01 -9.804149717092514038e-02 1.711308807134628296e-01 -1.936123371124267578e-01 -1.186162233352661133e-01 1.062089353799819946e-01 1.070511490106582642e-01 -2.103932350873947144e-01 6.777380127459764481e-03 5.403058230876922607e-02 -7.156416773796081543e-02 1.054658889770507812e-01 3.536542057991027832e-01 -7.617872953414916992e-02 8.422815054655075073e-02 1.643417328596115112e-01 -1.794237494468688965e-01 1.169240102171897888e-01 -1.148992255330085754e-01 9.171715378761291504e-02
1.950045824050903320e-01 7.802553474903106689e-02 4.136245325207710266e-02 1.517915073782205582e-02 -1.068287044763565063e-01 8.269906789064407349e-02 -2.531164884567260742e-01 1.654746383428573608e-01 -5.581424757838249207e-02 1.072119642049074173e-02 -8.211843669414520264e-02 -1.771881878376007080e-01 3.680529892444610596e-01 -1.074741929769515991e-01 1.009413003921508789e-01 -3.062352538108825684e-01 1.650529354810714722e-01 1.267534643411636353e-01 -2.939838469028472900e-01 2.053674496710300446e-02 1.679748892784118652e-01 -8.979704231023788452e-02 1.051899045705795288e-02 -1.003693342208862305e-01 3.451403975486755371e-01 5.838676169514656067e-02 -3.148135542869567871e-02 3.498900234699249268e-01 -7.937300950288772583e-02 3.098688554018735886e-03 -2.765423655509948730e-01 2.157296389341354370e-01
-7.770413160324096680e-02 -2.282576821744441986e-02 2.083307802677154541e-01 1.853017061948776245e-01 5.743442848324775696e-02 4.331561028957366943e-01 -3.773985058069229126e-02 -8.020817488431930542e-02 -2.337889075279235840e-01 -1.600420102477073669e-02 -1.635039001703262329e-01 5.498363450169563293e-02 3.190740942955017090e-01 1.605769619345664978e-02 8.797981590032577515e-02 -4.100826382637023926e-02 1.320742815732955933e-01 -1.351716816425323486e-01 -2.190842526033520699e-03 -1.930612921714782715e-01 1.418265849351882935e-01 -6.982783973217010498e-02 1.621065735816955566e-01 -3.703689202666282654e-02 4.792134761810302734e-01 8.406024426221847534e-02 2.037598788738250732e-01 -1.146900728344917297e-01 -2.156152129173278809e-01 -1.612155139446258545e-01 -1.740795820951461792e-01 -3.102496825158596039e-02
9.383373707532882690e-02 1.586452871561050415e-01 -4.598258808255195618e-02 -5.334841832518577576e-02 6.618899106979370117e-02 1.843228787183761597e-01 -2.789186537265777588e-01 2.046944387257099152e-02 4.262625798583030701e-02 -6.074682250618934631e-02 -4.466874524950981140e-02 3.784188628196716309e-02 2.135562747716903687e-01 -5.741087347269058228e-02 -3.014973998069763184e-01 -7.456060498952865601e-02 -1.544923894107341766e-02 -1.518781855702400208e-02 -5.242381095886230469e-01 -1.047471631318330765e-02 1.989318802952766418e-02 -1.846319809556007385e-02 -1.650259792804718018e-01 -3.420163393020629883e-01 1.451876461505889893e-01 1.568955481052398682e-01 7.458937913179397583e-02 4.012475907802581787e-01 -1.146420016884803772e-01 1.868539303541183472e-01 -5.427340045571327209e-02 8.116298913955688477e-02
[truncated: 3,266,620 more chars]
