# Supplementary material for: The Language of Innovation
Source: PLoS One. 2020 Apr 30;15(4):e0230107. doi: 10.1371/journal.pone.0230107 (PMC7194493; doi:10.1371/journal.pone.0230107)
Supplement: S7 File — (GZ) [file pone.0230107.s007.tar.gz › 1985-1989/V2Run_13_VS_4500_embeddings1985-1989ED32.txt]

-9.383606165647506714e-02 2.449956536293029785e-01 1.212371885776519775e-01 -2.424545139074325562e-01 -3.691618740558624268e-01 -1.709260940551757812e-01 -2.714820206165313721e-01 -3.987943381071090698e-02 -1.371803283691406250e-01 -3.446179628372192383e-01 1.105600744485855103e-01 -1.185176819562911987e-01 1.291736811399459839e-01 -6.807565689086914062e-02 2.470696270465850830e-01 -1.786755174398422241e-01 1.427224576473236084e-01 -2.471860125660896301e-02 2.224219776690006256e-02 -4.930311813950538635e-02 -1.501711755990982056e-01 -1.666352003812789917e-01 8.746912330389022827e-02 1.491422206163406372e-01 -6.196624599397182465e-03 -9.744082391262054443e-02 2.154460698366165161e-01 -1.430406570434570312e-01 -5.128047242760658264e-02 1.823133081197738647e-01 1.489682942628860474e-01 3.165004551410675049e-01
4.403714463114738464e-02 6.007852405309677124e-02 5.796614289283752441e-02 -3.875363767147064209e-01 -2.466295063495635986e-01 -1.170507743954658508e-01 1.099661178886890411e-02 -1.191996932029724121e-01 3.381657227873802185e-02 7.120296359062194824e-02 9.757842868566513062e-02 -4.755011200904846191e-02 -7.490499317646026611e-02 8.615569770336151123e-02 3.648269772529602051e-01 -1.363865137100219727e-01 1.074468195438385010e-01 -3.631086647510528564e-02 1.687866598367691040e-01 -1.246289461851119995e-01 -4.534123465418815613e-02 1.490700244903564453e-01 3.293814063072204590e-01 2.337794750928878784e-01 1.731449365615844727e-01 -6.571431457996368408e-02 -7.810077164322137833e-03 2.329499870538711548e-01 -7.986109703779220581e-02 3.472113311290740967e-01 -1.638223603367805481e-02 3.304350674152374268e-01
-4.968252032995223999e-02 2.901298999786376953e-01 4.243254661560058594e-02 -1.761051863431930542e-01 -1.201443076133728027e-01 1.974063739180564880e-02 -6.506289541721343994e-02 -2.639251947402954102e-01 -1.009837388992309570e-01 2.015989571809768677e-01 -1.999718323349952698e-02 2.617719173431396484e-01 -7.941431552171707153e-02 1.823820322751998901e-01 1.750179082155227661e-01 -3.156682550907135010e-01 2.808216512203216553e-01 2.178047150373458862e-01 6.594497710466384888e-02 5.026182904839515686e-02 1.977780759334564209e-01 2.758294045925140381e-01 8.916527777910232544e-02 1.201940551400184631e-01 -1.532911509275436401e-02 1.088332682847976685e-01 1.011156216263771057e-01 2.128368616104125977e-02 1.669810526072978973e-02 3.219036757946014404e-01 3.224130272865295410e-01 2.896667644381523132e-02
-1.848636716604232788e-01 7.057807594537734985e-02 -8.709967136383056641e-02 -3.296613693237304688e-01 -2.137106209993362427e-01 -1.928250193595886230e-01 -1.367454766295850277e-03 -1.107903271913528442e-01 -6.921695545315742493e-03 -9.303637593984603882e-02 3.711680769920349121e-01 4.417074099183082581e-02 1.059604510664939880e-01 1.831787824630737305e-01 3.491104841232299805e-01 -8.882500231266021729e-02 6.306474655866622925e-02 2.494824230670928955e-01 1.741203814744949341e-01 2.283116430044174194e-01 -2.877776138484477997e-02 -1.091547682881355286e-01 9.491408616304397583e-02 -5.746298283338546753e-02 -7.514954358339309692e-02 -9.766896069049835205e-02 4.512998089194297791e-02 1.242101192474365234e-01 2.072373777627944946e-01 3.284720480442047119e-01 -1.900691911578178406e-02 2.625076174736022949e-01
1.403121948242187500e-01 3.120587766170501709e-01 -9.095694124698638916e-02 -7.031447440385818481e-02 3.163153072819113731e-03 2.524852193892002106e-02 -3.094128891825675964e-02 -2.469172328710556030e-01 -1.052534356713294983e-01 -2.970706224441528320e-01 1.841108314692974091e-02 3.641548156738281250e-01 -6.645216792821884155e-02 1.954114586114883423e-01 4.849608242511749268e-01 -7.222105562686920166e-02 -8.661516755819320679e-02 4.172050952911376953e-02 7.603979855775833130e-02 1.346348375082015991e-01 -3.189079090952873230e-02 -7.312501221895217896e-02 1.559803336858749390e-01 2.028198540210723877e-01 1.799835711717605591e-01 3.900567814707756042e-02 3.525804728269577026e-02 -4.522370174527168274e-02 -9.244747459888458252e-02 3.596958518028259277e-01 -4.420522227883338928e-02 9.896068274974822998e-02
-1.298732608556747437e-01 1.315591782331466675e-01 2.218845766037702560e-03 -1.496282964944839478e-01 -1.437562704086303711e-02 -1.812408417463302612e-01 -5.296951532363891602e-02 -4.249252676963806152e-01 -6.874910742044448853e-02 -1.283288151025772095e-01 3.080620430409908295e-02 2.370529025793075562e-01 -2.557349801063537598e-01 2.349273711442947388e-01 1.603265851736068726e-01 -1.877437829971313477e-01 2.027779584750533104e-03 2.540580332279205322e-01 2.245188876986503601e-02 2.302554249763488770e-02 -5.711708590388298035e-02 -1.785834878683090210e-01 -1.107071414589881897e-01 -1.011552885174751282e-01 2.943249046802520752e-01 -5.466455593705177307e-03 1.480184029787778854e-02 -7.762897294014692307e-04 1.078088656067848206e-01 4.448678791522979736e-01 -9.160256944596767426e-03 2.177393138408660889e-01
-1.342046260833740234e-01 -5.369129031896591187e-02 2.914577722549438477e-01 -1.002330854535102844e-01 1.231325045228004456e-01 -5.736705288290977478e-02 1.880189031362533569e-01 -4.458535015583038330e-01 -2.468585409224033356e-02 -1.750470250844955444e-01 2.554604038596153259e-02 2.278269678354263306e-01 -9.083128720521926880e-02 7.611763477325439453e-02 2.355698943138122559e-01 -2.682934701442718506e-01 1.038094833493232727e-01 1.181535422801971436e-01 7.460653036832809448e-02 -1.000544335693120956e-02 -4.821570590138435364e-02 1.950103640556335449e-01 1.787242740392684937e-01 8.322912454605102539e-02 1.260241866111755371e-01 1.383500993251800537e-01 3.126047179102897644e-02 1.296961903572082520e-01 -6.341506540775299072e-02 3.810610175132751465e-01 1.947370469570159912e-01 2.379010021686553955e-01
9.707967936992645264e-02 1.708562970161437988e-01 -8.569454401731491089e-02 -1.995642185211181641e-01 -1.484889090061187744e-01 -1.391981989145278931e-01 -1.613053120672702789e-02 -4.350342750549316406e-01 1.353648006916046143e-01 2.872066386044025421e-02 1.894001215696334839e-01 1.677594631910324097e-01 -3.131048753857612610e-02 6.477261334657669067e-02 2.591713368892669678e-01 3.119057789444923401e-02 -7.119980454444885254e-02 1.352706402540206909e-01 2.578455507755279541e-01 4.967354610562324524e-02 -2.713669836521148682e-01 -1.259001046419143677e-01 -6.712283939123153687e-02 -1.979593783617019653e-01 -7.349485158920288086e-02 -2.239635288715362549e-01 7.543983310461044312e-02 1.018104255199432373e-01 1.521171480417251587e-01 3.400354981422424316e-01 5.826392769813537598e-02 2.958242893218994141e-01
1.648893207311630249e-01 1.060952767729759216e-01 -1.331942379474639893e-01 -2.730051279067993164e-01 -8.360959589481353760e-03 -1.391662955284118652e-01 -6.509631127119064331e-02 -2.530242800712585449e-01 1.777396351099014282e-01 -4.884093627333641052e-02 3.890191912651062012e-01 -1.685559935867786407e-02 1.860943585634231567e-01 1.043034940958023071e-01 4.874006211757659912e-01 5.526121705770492554e-02 1.159435585141181946e-01 4.868497326970100403e-02 2.172645330429077148e-01 2.797691822052001953e-01 -1.433441191911697388e-01 1.111503913998603821e-01 1.347966641187667847e-01 1.032435148954391479e-01 1.678006500005722046e-01 5.533241853117942810e-02 -6.362103670835494995e-02 2.141073793172836304e-01 -1.481348555535078049e-02 1.548409461975097656e-01 2.940297126770019531e-02 2.606444992125034332e-02
-2.185878753662109375e-01 -1.885598711669445038e-02 -1.606273651123046875e-02 -2.544643580913543701e-01 -6.047500297427177429e-02 -2.422592788934707642e-01 -1.050496101379394531e-01 -2.803551554679870605e-01 -2.266669459640979767e-02 -2.133785635232925415e-01 -1.154362689703702927e-03 7.941051572561264038e-02 -2.958163619041442871e-01 2.239735722541809082e-01 5.880721658468246460e-02 -2.009856887161731720e-02 -1.434898525476455688e-01 3.177505359053611755e-02 2.476651668548583984e-01 3.426908329129219055e-02 -1.204983964562416077e-01 3.399982750415802002e-01 6.690677255392074585e-02 1.183015182614326477e-01 -7.564321160316467285e-02 -2.728707194328308105e-01 1.856039017438888550e-01 -2.329415977001190186e-01 -1.174864321947097778e-01 -2.595633640885353088e-02 -1.395897567272186279e-02 3.531610071659088135e-01
1.249101459980010986e-01 1.178833469748497009e-01 1.200327724218368530e-01 -3.600369691848754883e-01 -1.682182252407073975e-01 -2.235621511936187744e-01 -2.442271858453750610e-01 -1.860109716653823853e-01 4.192667454481124878e-02 1.129733026027679443e-01 4.192952439188957214e-02 -2.428095228970050812e-02 1.329689323902130127e-01 -1.295529603958129883e-01 4.298557937145233154e-01 -2.597427368164062500e-01 -6.726841628551483154e-02 9.512946009635925293e-02 -1.077282056212425232e-01 2.862040698528289795e-01 -1.621994823217391968e-01 8.281764388084411621e-02 1.491276621818542480e-01 2.255128175020217896e-01 2.561608254909515381e-01 2.521305903792381287e-02 -8.499822765588760376e-02 7.999195158481597900e-02 6.119243800640106201e-02 1.763353645801544189e-01 -1.727176830172538757e-02 1.483132243156433105e-01
5.301637202501296997e-02 -1.054332852363586426e-01 1.130432914942502975e-02 -2.534371018409729004e-01 -1.242466196417808533e-01 -6.214056164026260376e-02 -7.195831090211868286e-02 -2.925449013710021973e-01 -1.285549551248550415e-01 -1.537020057439804077e-01 1.185555830597877502e-01 2.845813632011413574e-01 9.373429417610168457e-02 -5.829522013664245605e-02 -1.112169865518808365e-02 8.515019714832305908e-02 -1.184545010328292847e-01 4.059714674949645996e-01 3.092547953128814697e-01 2.442243993282318115e-01 -2.098051905632019043e-01 1.857558041810989380e-01 1.235487163066864014e-01 2.715288698673248291e-01 8.926755934953689575e-02 7.915407419204711914e-02 1.922152191400527954e-01 1.093386709690093994e-01 -5.286544561386108398e-02 2.292791306972503662e-01 3.207547217607498169e-02 1.890294551849365234e-01
-3.105373084545135498e-01 -8.818031102418899536e-02 2.029004096984863281e-01 -1.943121850490570068e-01 5.167109426110982895e-03 4.831124097108840942e-02 2.535434812307357788e-02 -2.076551765203475952e-01 -1.649719625711441040e-01 1.254930645227432251e-01 1.154887154698371887e-01 2.187522053718566895e-01 2.072685807943344116e-01 2.136099040508270264e-01 4.053706526756286621e-01 -3.396300673484802246e-01 1.817500591278076172e-01 3.808761835098266602e-01 1.143679842352867126e-01 7.234520465135574341e-02 -1.447740793228149414e-01 -2.070076763629913330e-02 -5.624299496412277222e-02 -8.418183028697967529e-02 6.063338369131088257e-02 -1.396963000297546387e-02 5.567417293787002563e-02 1.042006444185972214e-02 -3.351137787103652954e-02 1.586308479309082031e-01 1.774958893656730652e-02 1.912850886583328247e-01
1.402640994638204575e-02 1.437214016914367676e-01 1.206539794802665710e-01 -1.262286901473999023e-01 -2.114062011241912842e-01 2.325947023928165436e-02 -2.683921754360198975e-01 -2.490641772747039795e-01 6.236467510461807251e-02 -3.652992546558380127e-01 1.029653400182723999e-01 -9.311805665493011475e-02 1.578391939401626587e-01 1.599007099866867065e-01 -2.617101371288299561e-02 -1.609081327915191650e-01 7.099792361259460449e-02 5.733565986156463623e-02 -5.977616459131240845e-02 1.548211872577667236e-01 -3.340559825301170349e-02 1.130347698926925659e-01 -5.419798940420150757e-02 3.156402111053466797e-01 3.482731804251670837e-02 -7.605414092540740967e-02 3.734091296792030334e-02 4.425951540470123291e-01 6.637566536664962769e-02 2.619051337242126465e-01 1.950745731592178345e-01 2.608182728290557861e-01
1.762240827083587646e-01 3.400435447692871094e-01 -1.212790757417678833e-01 -4.149407148361206055e-01 -1.412435770034790039e-01 -9.740318357944488525e-02 -2.106738239526748657e-01 -3.456854224205017090e-01 9.827427566051483154e-02 5.564495548605918884e-02 1.562871932983398438e-01 8.682011067867279053e-02 9.820062667131423950e-02 1.567255556583404541e-01 1.525077372789382935e-01 -5.028823763132095337e-02 2.055585384368896484e-01 2.442995756864547729e-01 -5.542280897498130798e-02 2.068478167057037354e-01 -3.584220260381698608e-02 1.145089492201805115e-01 1.436831504106521606e-01 9.771801531314849854e-02 1.556167006492614746e-01 -2.174567990005016327e-02 4.211310297250747681e-02 2.764080762863159180e-01 -1.039147004485130310e-01 2.263262718915939331e-01 -6.773016601800918579e-02 -8.088390529155731201e-02
4.855005070567131042e-02 2.194914668798446655e-01 3.319815546274185181e-02 -3.165983781218528748e-02 -3.498658239841461182e-01 -2.629335820674896240e-01 -1.648240536451339722e-01 -2.608937621116638184e-01 -2.122871764004230499e-02 -2.394313551485538483e-02 5.740743875503540039e-02 2.168131917715072632e-01 2.925666868686676025e-01 1.943128705024719238e-01 6.106671318411827087e-02 -1.534318476915359497e-01 1.409441083669662476e-01 2.945696562528610229e-02 1.600176841020584106e-01 9.757022559642791748e-02 1.240097433328628540e-01 5.180501379072666168e-03 9.991911053657531738e-02 1.977890282869338989e-01 6.543140858411788940e-02 -1.852528601884841919e-01 -1.189203001558780670e-02 3.333612382411956787e-01 8.048871159553527832e-02 1.095510870218276978e-01 2.666987478733062744e-01 3.143104314804077148e-01
-2.651567757129669189e-01 7.349656429141759872e-03 1.064472496509552002e-01 -2.028570622205734253e-01 -7.012998312711715698e-02 -2.157544791698455811e-01 -1.054694205522537231e-01 -3.344039916992187500e-01 -1.804758906364440918e-01 -2.313833683729171753e-01 9.372034668922424316e-02 3.307738602161407471e-01 -1.393455564975738525e-01 1.916339248418807983e-01 3.097953200340270996e-01 6.511319428682327271e-02 -6.441462785005569458e-02 1.477896273136138916e-01 2.270826101303100586e-01 -8.131354302167892456e-02 -7.818485796451568604e-02 8.443208783864974976e-02 -6.391990929841995239e-02 1.868846244178712368e-03 2.620878219604492188e-01 -1.621711999177932739e-01 7.177378982305526733e-02 1.339846253395080566e-01 -8.203827776014804840e-03 2.915629744529724121e-01 -6.753710657358169556e-02 -1.812421679496765137e-01
-1.038292571902275085e-01 9.916826337575912476e-02 8.579415827989578247e-02 -1.212548017501831055e-01 1.243414580821990967e-01 1.771669387817382812e-01 -2.819631993770599365e-01 -5.071457028388977051e-01 -1.395211815834045410e-01 -6.527355313301086426e-02 3.188204765319824219e-02 3.309037908911705017e-02 -3.309679403901100159e-02 -3.241444006562232971e-02 1.940684467554092407e-01 -1.016777604818344116e-01 1.538176536560058594e-01 4.512040689587593079e-02 4.748390018939971924e-01 -2.490278929471969604e-01 -1.690471321344375610e-01 2.119840681552886963e-01 1.107476949691772461e-01 2.349130064249038696e-01 -5.909692868590354919e-02 -1.760636568069458008e-01 1.582437567412853241e-02 7.245611399412155151e-02 -5.153970792889595032e-03 -4.167224746197462082e-03 2.800546400249004364e-02 5.312275886535644531e-02
-1.115289553999900818e-01 7.233260571956634521e-02 -4.538269340991973877e-01 -3.055312931537628174e-01 2.354430593550205231e-02 -1.583025902509689331e-01 -1.692701727151870728e-01 -1.237663105130195618e-01 7.292614132165908813e-02 -2.588707208633422852e-01 4.926890134811401367e-02 2.044956535100936890e-01 6.760784238576889038e-02 2.190961241722106934e-01 4.372963216155767441e-03 -1.926051080226898193e-01 -2.324985563755035400e-01 1.498319357633590698e-01 3.441433608531951904e-01 8.196607232093811035e-02 -2.474830895662307739e-01 2.749873697757720947e-01 -3.572190925478935242e-02 1.100466847419738770e-01 2.388842590153217316e-02 -8.736814558506011963e-02 -1.233703941106796265e-01 2.172271907329559326e-02 1.702743582427501678e-02 1.015808731317520142e-01 6.254498660564422607e-02 1.297755539417266846e-01
2.395430058240890503e-01 3.514210879802703857e-02 2.664881348609924316e-01 -1.588393747806549072e-01 -3.957813978195190430e-01 1.952140219509601593e-02 -1.785150468349456787e-01 -1.254235059022903442e-01 2.223960496485233307e-02 -1.148738712072372437e-01 9.573233872652053833e-02 3.989530801773071289e-01 -5.931699648499488831e-02 -1.530136018991470337e-01 3.081825077533721924e-01 -1.505644768476486206e-01 4.717491939663887024e-02 3.166170418262481689e-02 5.744089186191558838e-02 1.412345319986343384e-01 4.074865952134132385e-02 -2.863046154379844666e-02 9.566667675971984863e-02 4.014536440372467041e-01 -1.136190965771675110e-01 -1.344743464142084122e-02 7.295171916484832764e-02 -1.747051030397415161e-01 -8.433207124471664429e-02 1.104028970003128052e-01 -2.427723631262779236e-02 2.140632569789886475e-01
8.128937333822250366e-02 9.891591966152191162e-02 1.619532108306884766e-01 -1.045710369944572449e-01 -3.151804506778717041e-01 2.574490010738372803e-02 -2.895569503307342529e-01 -1.674032509326934814e-01 -1.926295459270477295e-02 -7.266759127378463745e-02 2.823476195335388184e-01 7.816947251558303833e-02 -9.141071885824203491e-02 1.508687585592269897e-01 3.919590115547180176e-01 -8.585907518863677979e-02 1.499220728874206543e-01 4.070749133825302124e-02 1.009773612022399902e-01 1.419763546437025070e-02 -3.196454048156738281e-01 -6.485122442245483398e-02 1.423052400350570679e-01 -2.461393736302852631e-02 -3.928547259420156479e-03 -1.364746540784835815e-01 2.997614145278930664e-01 6.082088686525821686e-03 8.785277605056762695e-02 4.106132090091705322e-01 3.816724289208650589e-03 -6.583386659622192383e-02
2.104310989379882812e-01 -1.421740204095840454e-01 1.207415461540222168e-01 -5.007150173187255859e-01 8.788953535258769989e-03 -1.088661924004554749e-01 -2.083706557750701904e-01 -1.083682924509048462e-01 -2.010118067264556885e-01 -6.825462728738784790e-02 1.495328098535537720e-01 2.291596680879592896e-01 9.015157818794250488e-02 1.317949295043945312e-01 1.687533855438232422e-01 -1.041557639837265015e-01 2.047054767608642578e-01 2.710325419902801514e-01 1.176657155156135559e-01 1.209095716476440430e-01 -1.646400392055511475e-01 -3.833692520856857300e-02 1.458406541496515274e-02 1.045528203248977661e-01 3.953217342495918274e-02 2.450444549322128296e-02 7.440536748617887497e-03 -3.006958402693271637e-03 4.458164796233177185e-02 4.581799209117889404e-01 3.247082605957984924e-02 1.400443613529205322e-01
-5.000459775328636169e-02 -9.412483870983123779e-02 1.932435669004917145e-02 1.746299676597118378e-02 -5.919121578335762024e-02 1.019974006339907646e-03 -3.413996100425720215e-01 -1.557499021291732788e-01 9.364011883735656738e-02 -5.209416151046752930e-02 2.350950986146926880e-01 3.758221566677093506e-01 -2.740427851676940918e-01 -3.701065108180046082e-02 3.658213913440704346e-01 -2.632118761539459229e-01 -1.498973220586776733e-01 2.182440757751464844e-01 2.116901576519012451e-01 -2.101969420909881592e-01 -2.399365007877349854e-01 8.596370369195938110e-02 2.623856663703918457e-01 1.949783973395824432e-02 -1.023959219455718994e-01 -4.339276626706123352e-02 4.319849237799644470e-02 1.434367746114730835e-01 -8.883005380630493164e-02 1.247439235448837280e-01 2.851711906259879470e-05 6.734441965818405151e-02
8.185655809938907623e-03 2.601780891418457031e-01 1.196832209825515747e-01 -5.374736785888671875e-01 3.536199219524860382e-04 1.019234731793403625e-01 9.252575039863586426e-02 -1.552071869373321533e-01 -1.197733879089355469e-01 -2.154326885938644409e-01 4.098365008831024170e-01 7.889839471317827702e-04 1.037182882428169250e-01 2.176755815744400024e-01 -5.341684073209762573e-02 -1.142159029841423035e-01 4.078258201479911804e-02 2.075421512126922607e-01 -2.221603132784366608e-02 -9.710232168436050415e-02 1.873878389596939087e-01 1.853790432214736938e-01 2.989930808544158936e-01 -7.162107527256011963e-02 2.491430146619677544e-03 9.956236928701400757e-02 1.154608651995658875e-01 -8.711975812911987305e-02 -5.197434127330780029e-02 -1.645346134901046753e-01 5.094653740525245667e-02 -3.692270815372467041e-02
-1.014819741249084473e-01 3.238664567470550537e-02 -1.316672656685113907e-03 -2.233520001173019409e-01 -1.372993290424346924e-01 -3.365737199783325195e-01 -2.415595948696136475e-02 -2.846432030200958252e-01 -2.673145197331905365e-02 -1.776550114154815674e-01 8.002592623233795166e-02 -9.155901521444320679e-02 -1.450088322162628174e-01 2.062959969043731689e-01 3.061371743679046631e-01 -2.301188260316848755e-01 2.416468709707260132e-01 1.886357367038726807e-01 2.281944006681442261e-01 -1.424749791622161865e-01 -2.164075523614883423e-01 -1.137896999716758728e-01 -1.531213521957397461e-01 1.212138831615447998e-01 2.465337067842483521e-01 -1.210175007581710815e-01 4.284460097551345825e-02 2.553011104464530945e-02 -6.203753873705863953e-02 2.571674883365631104e-01 1.342209428548812866e-01 -1.937133818864822388e-01
-1.520365774631500244e-01 -1.893080770969390869e-02 2.532187104225158691e-01 -7.964506745338439941e-02 -8.737124502658843994e-02 -3.309122323989868164e-01 -6.791732273995876312e-03 -2.736496329307556152e-01 9.442646056413650513e-02 -1.490468829870223999e-01 2.478902339935302734e-01 1.038787811994552612e-01 -1.128355488181114197e-01 2.422400414943695068e-01 3.040602505207061768e-01 -1.386129558086395264e-01 3.544033691287040710e-02 7.329697161912918091e-02 1.726574897766113281e-01 3.567882254719734192e-02 -3.067439794540405273e-01 7.386495918035507202e-02 -1.116048544645309448e-01 -4.953227192163467407e-02 2.570845484733581543e-01 -4.540162533521652222e-02 -3.509798645973205566e-02 -1.911065578460693359e-01 2.921380102634429932e-02 3.961697816848754883e-01 1.031987294554710388e-01 -3.187859803438186646e-02
3.692175075411796570e-02 2.442182740196585655e-03 -2.100822925567626953e-01 -3.362709283828735352e-01 1.134366542100906372e-01 -1.537376791238784790e-01 -1.081572324037551880e-01 -1.111369132995605469e-01 1.153065338730812073e-01 -1.120217051357030869e-02 2.561867535114288330e-01 4.810057953000068665e-02 3.739918768405914307e-02 1.031722202897071838e-01 2.558522522449493408e-01 -3.199788928031921387e-01 7.577623426914215088e-02 3.616125285625457764e-01 -3.870724514126777649e-02 1.314801722764968872e-01 3.370677586644887924e-03 -5.270478874444961548e-02 3.038202226161956787e-01 -2.325010448694229126e-01 2.478414922952651978e-01 -1.140237078070640564e-01 1.961352527141571045e-01 -5.200037360191345215e-02 -2.183993458747863770e-01 1.925914585590362549e-01 -6.916162371635437012e-02 9.996257722377777100e-02
-8.627657592296600342e-02 1.121978014707565308e-01 2.450408041477203369e-01 -2.205930501222610474e-01 -1.638080179691314697e-01 -1.775994151830673218e-01 -3.569832146167755127e-01 -9.322202205657958984e-02 6.743943691253662109e-02 6.540112942457199097e-02 1.054660454392433167e-01 2.215156704187393188e-01 7.429280877113342285e-02 8.296342194080352783e-02 5.453888326883316040e-02 1.283132731914520264e-01 -1.195415407419204712e-01 1.981693804264068604e-01 2.474147826433181763e-01 1.211388036608695984e-01 -2.628669440746307373e-01 1.571454107761383057e-01 2.161265015602111816e-01 1.820568889379501343e-01 1.598585583269596100e-02 1.479969471693038940e-01 1.306932568550109863e-01 3.176035881042480469e-01 3.010774776339530945e-02 1.011336371302604675e-01 2.602903246879577637e-01 2.319591790437698364e-01
-2.072528898715972900e-01 1.457212865352630615e-01 -4.626911878585815430e-02 -7.162113487720489502e-02 -1.308545321226119995e-01 -3.279333710670471191e-01 -6.572833657264709473e-02 -3.391846418380737305e-01 -5.859228596091270447e-02 -8.105845749378204346e-02 2.440198212862014771e-01 -8.538639172911643982e-03 5.618533864617347717e-02 3.068259358406066895e-01 3.044105768203735352e-01 -2.533835172653198242e-01 1.231897398829460144e-01 1.659063547849655151e-01 1.302766203880310059e-01 -4.316779971122741699e-02 -4.691360518336296082e-02 1.682774573564529419e-01 6.616016477346420288e-02 -6.914165802299976349e-03 2.323001623153686523e-01 -4.959429800510406494e-02 -2.052806168794631958e-01 -3.796641528606414795e-02 6.977940350770950317e-02 3.878792226314544678e-01 6.752689927816390991e-02 -6.601623445749282837e-02
-1.112167462706565857e-01 2.011647373437881470e-01 1.382220536470413208e-01 -2.464736700057983398e-01 -2.394141256809234619e-01 -2.754225730895996094e-01 2.568745799362659454e-02 -3.959067165851593018e-01 6.352195143699645996e-02 -2.097520381212234497e-01 2.203700840473175049e-01 -4.649296775460243225e-02 -1.778749525547027588e-01 6.505442410707473755e-02 2.048458755016326904e-01 2.832107432186603546e-02 9.938945621252059937e-02 2.005790323019027710e-01 2.209333926439285278e-01 9.723989665508270264e-02 2.848387137055397034e-02 5.909555777907371521e-02 -1.435593981295824051e-02 5.470621213316917419e-02 3.395682871341705322e-01 -9.066136181354522705e-02 -1.370808184146881104e-01 4.441398754715919495e-02 1.446553468704223633e-01 2.541005313396453857e-01 1.980606615543365479e-01 -1.202057301998138428e-01
-3.300255239009857178e-01 8.211047947406768799e-02 1.728230416774749756e-01 -2.072688788175582886e-01 -1.318899542093276978e-01 -9.110662154853343964e-03 -1.902042478322982788e-01 -7.109066098928451538e-02 1.075657010078430176e-01 -3.982149064540863037e-02 -2.928140014410018921e-02 1.825191825628280640e-01 -6.982620060443878174e-02 1.092742159962654114e-01 1.453051418066024780e-01 -3.503997325897216797e-01 -5.471348017454147339e-02 4.005820751190185547e-01 1.272649616003036499e-01 8.377245813608169556e-02 1.792005449533462524e-02 3.421276509761810303e-01 1.669827103614807129e-01 -6.341745704412460327e-02 -2.925618737936019897e-02 1.555695086717605591e-01 1.172261238098144531e-01 -3.732140362262725830e-02 -6.165907159447669983e-02 3.741723001003265381e-01 1.441374570131301880e-01 6.356401741504669189e-02
-4.132814705371856689e-02 -3.058363869786262512e-02 9.215344488620758057e-02 -3.618032336235046387e-01 1.310598198324441910e-02 -1.652048975229263306e-01 -1.217758730053901672e-01 -4.097916781902313232e-01 5.987905338406562805e-02 -6.939200311899185181e-02 1.173624545335769653e-01 1.391565799713134766e-01 6.023035943508148193e-02 2.904685437679290771e-01 -2.036315202713012695e-02 -2.176418602466583252e-01 1.364530473947525024e-01 -1.632687449455261230e-01 1.024578511714935303e-01 1.873010247945785522e-01 -3.998510539531707764e-01 1.617572009563446045e-01 3.900884464383125305e-02 2.652091383934020996e-01 -1.051390990614891052e-01 1.047442555427551270e-01 8.418870717287063599e-02 5.713469535112380981e-02 -2.527252435684204102e-01 1.240270026028156281e-02 -2.264576777815818787e-02 1.573040038347244263e-01
-1.771611720323562622e-01 -6.208550650626420975e-03 1.413888931274414062e-01 -2.590040266513824463e-01 5.619950965046882629e-02 -7.885282486677169800e-02 -2.437556087970733643e-01 -1.076885312795639038e-01 -8.169393241405487061e-02 3.302783519029617310e-02 -4.600262269377708435e-02 4.058000445365905762e-01 7.545093446969985962e-02 1.135645881295204163e-01 2.215925306081771851e-01 -2.729988992214202881e-01 -1.747247576713562012e-02 -6.166105717420578003e-02 2.584971487522125244e-01 6.650359928607940674e-02 1.607965864241123199e-02 4.060465097427368164e-02 3.900334239006042480e-02 8.961155265569686890e-02 3.467909991741180420e-02 5.368158966302871704e-02 3.820471763610839844e-01 -2.129000844433903694e-03 -2.314600162208080292e-03 4.112239480018615723e-01 1.968137919902801514e-01 1.990749686956405640e-01
-1.649023294448852539e-01 -4.251189529895782471e-02 6.087171658873558044e-02 -4.859162569046020508e-01 -1.391351222991943359e-01 2.260612249374389648e-01 1.958027631044387817e-01 -2.636136710643768311e-01 -1.284614205360412598e-01 1.293501406908035278e-01 1.216867193579673767e-01 1.285244524478912354e-01 2.417131066322326660e-01 1.992020457983016968e-01 2.267215996980667114e-01 -8.366057276725769043e-02 -1.715095341205596924e-01 1.153357252478599548e-01 -2.320467680692672729e-02 1.537254601716995239e-01 -2.884735465049743652e-01 6.837276369333267212e-02 -1.028557941317558289e-01 4.705369099974632263e-02 -4.889429081231355667e-03 -2.696994245052337646e-01 2.616050839424133301e-01 -9.818705916404724121e-02 9.323658421635627747e-03 -1.723916828632354736e-02 -1.843276433646678925e-02 1.126137301325798035e-01
-8.413872867822647095e-02 3.793449141085147858e-03 1.735241860151290894e-01 -3.125217258930206299e-01 -1.676205098628997803e-01 -3.157661855220794678e-01 7.722968608140945435e-02 -2.099657356739044189e-01 -8.306076377630233765e-02 -2.399958968162536621e-01 2.678523361682891846e-01 1.774016171693801880e-01 -2.914187610149383545e-01 3.414133787155151367e-01 2.256305068731307983e-01 -1.956427693367004395e-01 1.737513542175292969e-01 1.877247542142868042e-01 1.319974940270185471e-02 -1.059749722480773926e-02 4.016191512346267700e-02 1.105872616171836853e-01 3.265568614006042480e-02 1.116795465350151062e-01 2.036375552415847778e-01 -1.810861565172672272e-02 -3.375540301203727722e-02 -3.775842022150754929e-03 8.836786448955535889e-02 2.869463860988616943e-01 3.376325592398643494e-02 -3.936392441391944885e-02
9.137501567602157593e-02 1.169712916016578674e-01 9.214700013399124146e-02 -2.993335016071796417e-02 1.314660012722015381e-01 -2.423499822616577148e-01 -8.986860513687133789e-02 -4.847753345966339111e-01 -2.031830847263336182e-01 -2.920763492584228516e-01 2.612097263336181641e-01 -1.332734804600477219e-02 -6.507737189531326294e-02 1.886030472815036774e-02 4.048975706100463867e-01 -2.022781223058700562e-01 1.278261933475732803e-02 1.062098369002342224e-01 1.452153176069259644e-01 1.691790670156478882e-01 1.109884530305862427e-01 -1.202487498521804810e-01 2.465119771659374237e-02 1.731535494327545166e-01 1.232563517987728119e-02 8.055718988180160522e-02 -1.527121663093566895e-02 7.751757651567459106e-02 -1.384003553539514542e-02 1.925326138734817505e-01 2.760635018348693848e-01 1.246980577707290649e-02
8.005518466234207153e-02 1.702915281057357788e-01 1.579671800136566162e-01 -5.977174267172813416e-02 -3.406831622123718262e-01 -1.864869445562362671e-01 -4.435531422495841980e-02 -3.653617203235626221e-01 3.477588891983032227e-01 1.291809529066085815e-01 1.469592899084091187e-01 1.834068149328231812e-01 1.374455839395523071e-01 1.229838952422142029e-01 2.057640254497528076e-01 3.469739854335784912e-02 -4.012635909020900726e-03 -5.239395052194595337e-02 -8.552840910851955414e-03 -7.537268102169036865e-02 -2.702516913414001465e-01 -5.143116787075996399e-02 -7.150894403457641602e-02 5.465245246887207031e-02 2.241042405366897583e-01 3.377983812242746353e-03 2.554601728916168213e-01 3.465691208839416504e-02 -1.755165457725524902e-01 1.048785671591758728e-01 3.491846323013305664e-01 -8.136942237615585327e-02
-1.725633740425109863e-01 4.874514415860176086e-02 -1.469105184078216553e-01 -2.224258929491043091e-01 -2.342307567596435547e-01 -2.922700904309749603e-02 -3.289196193218231201e-01 -4.458709806203842163e-02 7.611348479986190796e-02 -4.179358854889869690e-02 -5.723733920603990555e-03 3.787029981613159180e-01 -6.234741210937500000e-02 -4.020247608423233032e-02 4.765935838222503662e-01 2.602449432015419006e-02 3.108692914247512817e-02 -2.021750062704086304e-01 3.897582739591598511e-02 -5.256045982241630554e-02 3.304534032940864563e-02 2.598195374011993408e-01 7.125257700681686401e-02 -1.082770824432373047e-01 4.158043563365936279e-01 8.199514448642730713e-02 9.089710563421249390e-02 -7.805063575506210327e-02 4.476833716034889221e-02 -4.522880772128701210e-04 6.185266003012657166e-02 1.235387772321701050e-01
-2.094346582889556885e-01 3.802164271473884583e-02 2.657741010189056396e-01 -2.899829149246215820e-01 4.023706912994384766e-02 -5.296005681157112122e-02 -2.117180973291397095e-01 -4.195774793624877930e-01 -2.978076040744781494e-01 -1.375188231468200684e-01 1.214532330632209778e-01 6.856109946966171265e-02 -5.877618119120597839e-02 2.375853359699249268e-01 1.385009288787841797e-01 -1.065268367528915405e-02 8.288339525461196899e-02 6.194185838103294373e-02 2.690476775169372559e-01 -2.465841919183731079e-02 1.191420331597328186e-01 -6.490001082420349121e-02 -2.247447893023490906e-02 1.351675689220428467e-01 1.366930752992630005e-01 -2.944766357541084290e-02 -3.777235373854637146e-02 -5.345330014824867249e-02 -6.562089920043945312e-02 4.352452158927917480e-01 2.775764279067516327e-02 1.708438396453857422e-01
-2.657783962786197662e-02 2.666478455066680908e-01 -2.877540588378906250e-01 -3.345239758491516113e-01 3.028940781950950623e-02 8.677665889263153076e-02 1.095655784010887146e-01 1.139480024576187134e-01 2.902387641370296478e-02 -6.523206830024719238e-02 2.291359901428222656e-01 1.664429754018783569e-01 3.240202739834785461e-02 -3.299990668892860413e-03 1.593032926321029663e-01 -2.534245848655700684e-01 -9.604094922542572021e-02 1.428427696228027344e-01 1.706673949956893921e-01 -2.730343639850616455e-01 -3.839485645294189453e-01 -1.169907599687576294e-01 -1.171963885426521301e-01 6.595995277166366577e-02 -1.256093084812164307e-01 3.806587308645248413e-02 3.787465989589691162e-01 -6.077127158641815186e-02 6.171621382236480713e-02 9.386650472879409790e-02 1.616324335336685181e-01 9.206012636423110962e-02
-1.673948615789413452e-01 8.833650499582290649e-02 2.131481319665908813e-01 -1.852263361215591431e-01 -2.643492771312594414e-03 -1.912848353385925293e-01 -2.780775129795074463e-01 -2.065836191177368164e-01 -1.181816086173057556e-01 -2.455129921436309814e-01 1.499459147453308105e-01 1.854635030031204224e-01 -1.422106623649597168e-01 -3.622571751475334167e-02 4.311046004295349121e-01 -1.030210256576538086e-01 4.427780210971832275e-02 2.586042881011962891e-01 2.681747376918792725e-01 -1.265222430229187012e-01 -1.497186720371246338e-02 -2.341223657131195068e-01 -7.733829319477081299e-02 1.676594167947769165e-01 6.940367072820663452e-02 -1.867475919425487518e-02 -3.777802735567092896e-02 1.477615386247634888e-01 -1.129710897803306580e-01 2.324504107236862183e-01 -1.062763389199972153e-02 1.936077922582626343e-01
5.165943503379821777e-02 1.196483075618743896e-01 -1.072529256343841553e-01 -1.997389942407608032e-01 1.033258065581321716e-01 -1.053240075707435608e-01 -2.785138087347149849e-03 -1.972210556268692017e-01 3.024030476808547974e-02 -2.774017453193664551e-01 1.216867193579673767e-01 -1.105380952358245850e-01 -3.196926116943359375e-01 1.557877752929925919e-02 1.408234238624572754e-01 -1.118091642856597900e-01 2.084428817033767700e-01 1.638763695955276489e-01 3.932458348572254181e-03 -3.227095305919647217e-01 -2.339745163917541504e-01 5.222005844116210938e-01 -1.544494181871414185e-01 9.009836614131927490e-02 1.043284311890602112e-01 9.375128895044326782e-02 -2.931489609181880951e-02 1.045467332005500793e-01 1.758048776537179947e-03 -9.122829884290695190e-02 4.960920289158821106e-02 2.348441779613494873e-01
6.493254005908966064e-02 3.600541353225708008e-01 -6.568627059459686279e-02 -2.876901924610137939e-01 2.326473295688629150e-01 1.477850973606109619e-01 -1.707481294870376587e-01 1.335311401635408401e-02 6.388494372367858887e-02 4.007071256637573242e-02 6.942941248416900635e-02 1.108501926064491272e-01 -8.339370600879192352e-03 9.014672785997390747e-02 3.522693514823913574e-01 -2.088245004415512085e-01 -2.367431223392486572e-01 1.014490425586700439e-01 2.062278985977172852e-01 -4.001136124134063721e-02 -4.038957953453063965e-01 1.817959994077682495e-01 -4.887427762150764465e-02 1.359661370515823364e-01 1.291716396808624268e-01 -4.265168681740760803e-03 2.335332185029983521e-01 -2.579867541790008545e-01 7.491470128297805786e-02 -1.583243720233440399e-02 4.497912898659706116e-02 4.315031319856643677e-02
7.090140879154205322e-02 -1.501700375229120255e-02 2.324023246765136719e-01 -1.647741496562957764e-01 -9.332721680402755737e-02 -1.371773779392242432e-01 -3.157336264848709106e-02 -7.328090816736221313e-02 -1.942870467901229858e-01 -4.830233156681060791e-01 1.855347901582717896e-01 8.689361810684204102e-02 1.909279823303222656e-01 2.970749139785766602e-01 3.375394940376281738e-01 -3.239003717899322510e-01 -2.263272106647491455e-01 5.602508038282394409e-02 -1.576829701662063599e-02 5.059619992971420288e-02 -2.970964834094047546e-02 3.953911736607551575e-02 -1.458966434001922607e-01 5.246015638113021851e-02 2.004569470882415771e-01 -1.145911365747451782e-01 -2.773481607437133789e-02 1.107860058546066284e-01 -3.760865330696105957e-02 2.158285379409790039e-01 1.563427150249481201e-01 -2.560774423182010651e-02
-1.161008793860673904e-02 7.655930519104003906e-02 1.259462088346481323e-01 -3.976750373840332031e-01 9.939318895339965820e-02 -1.890561878681182861e-01 -2.020955458283424377e-02 -2.789221405982971191e-01 3.326812088489532471e-01 -1.135041937232017517e-01 1.730883866548538208e-01 2.598508298397064209e-01 1.417976170778274536e-01 -3.098804876208305359e-02 -7.318958174437284470e-03 -2.767425477504730225e-01 -8.069208264350891113e-02 1.548086851835250854e-01 -1.978594213724136353e-01 -1.344691030681133270e-02 -2.575565874576568604e-01 -1.409639045596122742e-02 1.688747555017471313e-01 1.704379469156265259e-01 7.697625085711479187e-03 2.958040535449981689e-01 7.707954943180084229e-02 6.477185525000095367e-03 -1.265684049576520920e-02 -7.583864778280258179e-02 -7.621202617883682251e-02 2.797307670116424561e-01
4.077192023396492004e-02 1.726452410221099854e-01 -1.058636698871850967e-02 -1.113874018192291260e-01 -4.158847779035568237e-02 -1.525808423757553101e-01 -1.295304149389266968e-01 -2.856266796588897705e-01 -1.426061391830444336e-01 -1.987146884202957153e-01 -1.039427965879440308e-01 1.369260102510452271e-01 -2.053005695343017578e-01 1.818584203720092773e-01 2.683121562004089355e-01 -2.477123886346817017e-01 -2.742373049259185791e-01 -6.410816311836242676e-02 3.475500345230102539e-01 -2.498726695775985718e-01 -1.940570026636123657e-01 3.557179570198059082e-01 -8.064067363739013672e-02 -3.272829577326774597e-02 -1.986710429191589355e-01 3.533351048827171326e-02 4.964273795485496521e-02 -6.141418591141700745e-02 -2.603069134056568146e-02 -5.631170794367790222e-02 2.138383984565734863e-01 6.204282864928245544e-02
-1.621915996074676514e-01 1.575765898451209068e-03 -1.373459249734878540e-01 -2.492797970771789551e-01 -2.832289598882198334e-02 -1.310167312622070312e-01 -1.944281011819839478e-01 -4.256755113601684570e-01 -1.592844277620315552e-01 5.371266603469848633e-02 1.826533526182174683e-01 8.106052875518798828e-02 -2.664026431739330292e-02 3.443832099437713623e-01 -6.470966339111328125e-02 -4.904932528734207153e-02 1.829425096511840820e-01 -2.773885987699031830e-02 9.815666079521179199e-02 -1.478053331375122070e-01 -2.625743448734283447e-01 3.991477191448211670e-01 -3.252951055765151978e-02 2.813623547554016113e-01 5.113191157579421997e-02 -7.705907523632049561e-02 -3.717034310102462769e-02 -1.498965024948120117e-01 2.249892950057983398e-01 -4.345838353037834167e-02 -4.606501385569572449e-02 -1.964014954864978790e-02
2.020229846239089966e-01 2.949351328425109386e-04 -1.903949491679668427e-02 -3.182973563671112061e-01 -3.864945471286773682e-02 -8.129536360502243042e-02 7.032510638236999512e-02 -2.223290875554084778e-02 2.850693091750144958e-02 -9.669833630323410034e-02 3.621567487716674805e-01 1.957414299249649048e-01 -1.075521782040596008e-01 1.692490652203559875e-02 2.962765693664550781e-01 -1.729536056518554688e-01 6.396680325269699097e-02 3.749132454395294189e-01 2.168495953083038330e-01 8.453608490526676178e-03 -2.156336456537246704e-01 -7.111865282058715820e-02 -3.073695115745067596e-02 -4.963909834623336792e-02 -2.069061547517776489e-01 -4.140966571867465973e-03 1.907803714275360107e-01 2.216095328330993652e-01 -2.322804778814315796e-01 2.935907542705535889e-01 9.436488151550292969e-02 1.033677384257316589e-01
-1.441517323255538940e-01 4.155359789729118347e-02 1.121401116251945496e-01 -2.588957548141479492e-01 -4.183076024055480957e-01 -4.708059877157211304e-02 -2.875272035598754883e-01 -2.766019105911254883e-01 -1.141408458352088928e-02 -1.349872201681137085e-01 2.469897270202636719e-03 1.991299092769622803e-01 -1.681906729936599731e-01 3.896952793002128601e-02 3.204221725463867188e-01 -4.000350460410118103e-02 -1.183410733938217163e-02 -9.265664219856262207e-02 -1.277763117104768753e-02 -3.541116788983345032e-02 3.963541984558105469e-02 -6.888894736766815186e-02 1.563268888276070356e-04 1.069939434528350830e-01 2.602739334106445312e-01 -7.429025322198867798e-02 -1.083431467413902283e-01 -1.104905381798744202e-01 -1.544914692640304565e-01 4.041593968868255615e-01 1.573680192232131958e-01 -1.798130124807357788e-01
-1.840765960514545441e-02 3.301496431231498718e-02 1.561106592416763306e-01 -1.168987601995468140e-01 -1.547299772500991821e-01 2.355934232473373413e-01 -2.585013806819915771e-01 -1.356378346681594849e-01 -1.364574879407882690e-01 -1.100948080420494080e-01 2.792672216892242432e-01 4.191535413265228271e-01 -1.115023507736623287e-03 -1.047493238002061844e-02 4.507340192794799805e-01 -1.732016950845718384e-01 -2.124103903770446777e-02 -4.063919559121131897e-02 1.972913742065429688e-01 -4.953736439347267151e-02 -1.209574639797210693e-01 -2.684164345264434814e-01 1.487438827753067017e-01 1.030112653970718384e-01 1.358370333909988403e-01 9.821077436208724976e-02 -5.231610313057899475e-02 1.658715158700942993e-01 7.646905630826950073e-02 9.595252573490142822e-02 9.948782622814178467e-02 1.788358539342880249e-01
-6.697704643011093140e-02 2.195054888725280762e-01 2.699553668498992920e-01 -2.286621779203414917e-01 1.066505163908004761e-01 -2.454624921083450317e-01 -1.608638763427734375e-01 -7.353456318378448486e-02 1.506656291894614697e-03 3.940437361598014832e-02 1.721343211829662323e-02 3.878897726535797119e-01 -1.221974045038223267e-01 1.786091774702072144e-01 7.505898922681808472e-02 -1.223833486437797546e-01 1.588959433138370514e-02 1.419756710529327393e-01 -6.627560406923294067e-02 1.282504498958587646e-01 -1.689430028200149536e-01 3.158420920372009277e-01 -2.230405956506729126e-01 1.233031302690505981e-01 1.740003675222396851e-01 1.225950848311185837e-02 -1.888763755559921265e-01 3.380455449223518372e-02 -2.409974932670593262e-01 1.489542871713638306e-01 1.121819540858268738e-01 3.238968849182128906e-01
6.468784809112548828e-02 -1.133072674274444580e-01 6.125349923968315125e-02 -2.049577087163925171e-01 1.161846965551376343e-01 -6.818545609712600708e-02 -1.420596092939376831e-01 3.702640905976295471e-02 -1.353541463613510132e-01 -1.028528809547424316e-01 2.811087369918823242e-01 3.243010938167572021e-01 -3.089392930269241333e-02 6.155331060290336609e-02 2.406359910964965820e-01 -1.992122381925582886e-01 -1.750634312629699707e-01 1.974798142910003662e-01 6.075041368603706360e-02 4.439580067992210388e-02 -6.668180227279663086e-02 3.443096578121185303e-02 1.516641229391098022e-01 2.780722081661224365e-01 1.115662083029747009e-01 -6.095588207244873047e-02 -1.416152566671371460e-01 1.248392537236213684e-01 -2.342731803655624390e-01 1.986882984638214111e-01 4.903349578380584717e-01 1.193024218082427979e-01
-9.444049745798110962e-02 1.923198848962783813e-01 -5.241011083126068115e-02 -2.213808894157409668e-01 -7.472386211156845093e-02 8.115302026271820068e-02 -2.637927830219268799e-01 -2.505425512790679932e-01 8.899203687906265259e-02 -9.269450604915618896e-02 2.601231932640075684e-01 2.274723351001739502e-01 3.524948060512542725e-01 3.387725949287414551e-01 1.125322729349136353e-01 -2.644995748996734619e-01 -1.229928731918334961e-01 -1.712854355573654175e-01 -1.215774714946746826e-01 1.376396566629409790e-01 -2.491098493337631226e-01 2.398903220891952515e-01 -5.962218344211578369e-02 1.165115609765052795e-01 -1.674713492393493652e-01 3.785212337970733643e-02 -1.122566387057304382e-01 -1.508456375449895859e-02 7.050922513008117676e-02 1.572348624467849731e-01 -4.023693036288022995e-03 1.153427287936210632e-01
-1.254371833056211472e-02 -6.133140251040458679e-02 -1.795062422752380371e-01 -2.759038507938385010e-01 -8.319373428821563721e-02 1.872612722218036652e-02 4.297291859984397888e-02 -4.491640999913215637e-02 1.106329858303070068e-01 -1.864188313484191895e-01 8.849789202213287354e-02 1.729540824890136719e-01 -1.694137156009674072e-01 1.879946142435073853e-01 7.102878391742706299e-02 -3.315150141716003418e-01 2.172522395849227905e-01 4.821645841002464294e-02 5.339850112795829773e-02 -2.193515896797180176e-01 -1.598061472177505493e-01 -2.236267179250717163e-01 -6.144968327134847641e-03 2.227089740335941315e-02 2.409573048353195190e-01 -1.188484802842140198e-01 -2.363553196191787720e-01 -1.262352019548416138e-01 -1.065262481570243835e-01 1.014540717005729675e-01 4.080961048603057861e-01 3.226989209651947021e-01
-6.235474720597267151e-02 -8.069281280040740967e-02 -1.058299317955970764e-01 -3.859260678291320801e-01 -1.086752489209175110e-02 -1.369560956954956055e-01 -4.249408096075057983e-02 -2.713371515274047852e-01 2.536084949970245361e-01 5.339108034968376160e-02 9.764759987592697144e-02 1.897607743740081787e-01 3.996920287609100342e-01 2.471455782651901245e-01 3.504293859004974365e-01 -1.250385344028472900e-01 4.243219643831253052e-02 8.457146584987640381e-02 1.393086742609739304e-03 1.302527915686368942e-02 -1.797852367162704468e-01 -1.851658569648861885e-03 3.440988808870315552e-02 2.524690926074981689e-01 -5.451051890850067139e-02 1.240167021751403809e-01 8.143241703510284424e-02 -8.506211638450622559e-02 -9.974333643913269043e-02 -1.696620732545852661e-01 -6.415947526693344116e-02 2.858866155147552490e-01
-8.889928460121154785e-02 -2.112371660768985748e-02 1.593765616416931152e-01 -2.241732180118560791e-01 -8.564838767051696777e-02 2.194668650627136230e-01 -2.775509953498840332e-01 -5.015410110354423523e-02 1.027346029877662659e-01 -1.526664197444915771e-01 4.020612239837646484e-01 -5.265694856643676758e-02 -1.296078711748123169e-01 -1.741664260625839233e-01 1.214079633355140686e-01 -3.498631715774536133e-01 -1.383694168180227280e-02 2.829259932041168213e-01 2.519454360008239746e-01 -5.709210038185119629e-02 -2.959041893482208252e-01 1.951922625303268433e-01 8.125712722539901733e-02 9.598295390605926514e-02 -1.924161016941070557e-01 -6.212462112307548523e-02 6.742712110280990601e-02 1.175117120146751404e-01 4.963804036378860474e-02 1.860506683588027954e-01 -9.727936238050460815e-02 6.442858278751373291e-02
1.835709214210510254e-01 3.020652942359447479e-02 -7.715931534767150879e-02 -2.236428558826446533e-01 -1.653748899698257446e-01 -1.389454603195190430e-01 -2.936852909624576569e-02 -4.005062282085418701e-01 -1.786338984966278076e-01 -4.525552093982696533e-01 3.038283586502075195e-01 5.696033313870429993e-02 -6.216005980968475342e-02 2.773556411266326904e-01 1.137798577547073364e-01 -2.315409332513809204e-01 -4.656393080949783325e-02 1.851469874382019043e-01 9.773217141628265381e-02 2.201700806617736816e-01 1.464337259531021118e-01 4.136293381452560425e-02 1.323593109846115112e-01 -9.510257840156555176e-02 1.670593954622745514e-02 6.166838854551315308e-02 1.724928915500640869e-01 3.466027602553367615e-02 -5.350250750780105591e-02 1.487929373979568481e-01 -1.324792802333831787e-01 9.829090908169746399e-03
-4.153874143958091736e-02 1.111081838607788086e-01 6.608654558658599854e-02 1.167697310447692871e-01 1.166655197739601135e-01 -1.242388263344764709e-01 -2.464470118284225464e-01 -3.637413680553436279e-01 -6.055895239114761353e-02 -8.605410903692245483e-02 1.431410014629364014e-01 5.391427502036094666e-02 -5.572563037276268005e-02 -1.768257319927215576e-01 3.500418961048126221e-01 -4.498001933097839355e-01 7.588692009449005127e-02 -3.411520272493362427e-02 6.874215602874755859e-02 -1.485553476959466934e-02 -2.354983389377593994e-01 -1.160851866006851196e-01 1.024983003735542297e-01 -6.625644891755655408e-05 2.128978371620178223e-01 -3.092731535434722900e-01 9.122260659933090210e-02 -1.141443476080894470e-01 6.770283728837966919e-02 1.127362772822380066e-01 -4.820300266146659851e-02 2.808795273303985596e-01
-6.211720407009124756e-03 1.456025093793869019e-01 4.706607758998870850e-02 -2.406688183546066284e-01 -2.064362764358520508e-01 -1.175490319728851318e-01 9.965370595455169678e-02 -3.610364794731140137e-01 3.614767789840698242e-01 -1.160716731101274490e-02 1.892424821853637695e-01 2.048261314630508423e-01 1.069015562534332275e-01 2.162921577692031860e-01 2.138214558362960815e-01 -1.158601697534322739e-02 -6.614372879266738892e-02 1.321769654750823975e-01 -1.093546394258737564e-02 -1.119752824306488037e-01 -8.769411593675613403e-02 -1.252807974815368652e-01 2.152769267559051514e-01 2.882957756519317627e-01 2.222475782036781311e-02 1.164864003658294678e-01 3.083372712135314941e-01 3.020415455102920532e-02 -1.676709204912185669e-01 -1.916679143905639648e-01 1.948072910308837891e-01 9.532585740089416504e-02
1.505907624959945679e-01 1.968346387147903442e-01 -6.563481409102678299e-03 -1.951480805873870850e-01 -4.946227744221687317e-02 -3.144217729568481445e-01 -3.073254823684692383e-01 -1.867719367146492004e-02 3.056015670299530029e-01 -2.201967835426330566e-01 1.697325110435485840e-01 6.744106113910675049e-02 -2.589099667966365814e-02 2.475870307534933090e-03 2.516452968120574951e-01 -1.878914386034011841e-01 -2.801890112459659576e-02 -6.039957702159881592e-02 -9.546416252851486206e-02 -1.377298384904861450e-01 -9.426398575305938721e-02 3.578039817512035370e-03 3.869853168725967407e-02 -6.528929620981216431e-02 -5.882531404495239258e-02 2.009163200855255127e-01 3.725970089435577393e-01 7.662525167688727379e-04 3.671169579029083252e-01 1.785063445568084717e-01 -6.300211418420076370e-03 1.824699789285659790e-01
-1.561346091330051422e-02 1.594159901142120361e-01 9.811342693865299225e-03 -3.384011387825012207e-01 6.703187525272369385e-02 -2.972019463777542114e-02 1.053476110100746155e-01 -2.701100111007690430e-01 2.408273667097091675e-01 -1.026668101549148560e-01 1.789698451757431030e-01 2.084424495697021484e-01 1.170514672994613647e-01 3.814518153667449951e-01 1.385699957609176636e-01 -2.387887835502624512e-01 1.143994480371475220e-01 -5.322676897048950195e-02 1.554798483848571777e-01 2.097045928239822388e-01 -2.526313364505767822e-01 2.793647646903991699e-01 -8.155426383018493652e-02 1.641171425580978394e-01 -5.417991429567337036e-02 1.166771724820137024e-01 2.187561839818954468e-01 1.317060291767120361e-01 -1.259646862745285034e-01 -9.159387648105621338e-02 -7.544518262147903442e-02 1.401096582412719727e-01
-2.043483592569828033e-02 1.410993337631225586e-01 1.314270868897438049e-02 -1.503858864307403564e-01 -1.009524762630462646e-01 -8.732233941555023193e-02 -7.052153348922729492e-03 -1.447714567184448242e-01 7.438872009515762329e-02 -2.311997264623641968e-01 5.611187219619750977e-01 1.315978914499282837e-01 -1.021045446395874023e-01 2.347166389226913452e-01 3.781225681304931641e-01 -1.703702807426452637e-01 6.579238921403884888e-02 2.609605193138122559e-01 2.185503765940666199e-02 4.304119199514389038e-02 7.942286133766174316e-02 7.438636571168899536e-02 -6.595128029584884644e-02 6.115541607141494751e-02 2.243246734142303467e-01 7.867216132581233978e-03 2.768993005156517029e-02 -1.119818165898323059e-01 4.178575053811073303e-02 3.356773853302001953e-01 -6.035487353801727295e-02 -1.137191131711006165e-01
-4.979528114199638367e-02 1.955113410949707031e-01 1.179622635245323181e-01 -2.627109289169311523e-01 -8.880092948675155640e-02 9.444785118103027344e-02 1.145582832396030426e-02 -1.474533230066299438e-01 2.268444448709487915e-01 -3.259220719337463379e-01 2.673156261444091797e-01 2.817621529102325439e-01 -1.487763673067092896e-01 1.900077909231185913e-01 1.119762733578681946e-01 1.136043295264244080e-02 1.773670315742492676e-01 2.103795707225799561e-01 5.486542358994483948e-02 1.135824620723724365e-01 -1.573254764080047607e-01 -1.297581791877746582e-01 8.291179686784744263e-02 -9.619963914155960083e-02 9.040693938732147217e-02 -2.474272549152374268e-01 -4.062038287520408630e-02 5.831117555499076843e-02 -1.110283210873603821e-01 4.637387096881866455e-01 5.616739392280578613e-02 6.261770427227020264e-02
1.961757428944110870e-02 2.157492563128471375e-02 7.340370118618011475e-02 -3.537711799144744873e-01 9.251406043767929077e-02 -1.849250518716871738e-03 -6.530292332172393799e-02 -3.396511375904083252e-01 2.890937030315399170e-01 3.058282099664211273e-02 3.533933758735656738e-01 2.479218505322933197e-02 7.843144237995147705e-02 7.231963425874710083e-02 1.874958127737045288e-01 -1.671165376901626587e-01 -2.917816303670406342e-02 9.039703011512756348e-02 -2.552050352096557617e-01 6.880301237106323242e-02 -2.187672555446624756e-01 1.487018764019012451e-01 1.641599386930465698e-01 -5.274530500173568726e-03 -1.130576990544795990e-02 2.942907512187957764e-01 4.786108434200286865e-02 2.834931761026382446e-02 -1.706171631813049316e-01 3.074275888502597809e-02 4.455967340618371964e-03 4.002536833286285400e-01
-3.985983878374099731e-02 2.883726656436920166e-01 -3.674242496490478516e-01 -3.703914880752563477e-01 -7.610826194286346436e-02 -9.338705986738204956e-02 -2.472392767667770386e-01 -2.293473482131958008e-01 -3.794633224606513977e-02 -1.141079589724540710e-01 -1.219451650977134705e-01 1.476670205593109131e-01 -2.106480002403259277e-01 2.179242670536041260e-01 -1.309373527765274048e-01 -1.816435456275939941e-01 -1.295988410711288452e-01 1.310606449842453003e-01 3.282923400402069092e-01 1.050514057278633118e-01 -2.282593995332717896e-01 1.138753741979598999e-01 -9.376079775393009186e-03 1.440369039773941040e-01 -9.893835335969924927e-02 -1.837545819580554962e-02 5.303778499364852905e-02 5.874278396368026733e-02 -1.432081460952758789e-01 1.654525846242904663e-01 1.276669353246688843e-01 4.919971153140068054e-02
5.720371380448341370e-02 2.307649254798889160e-01 -7.137737423181533813e-02 -1.053646113723516464e-02 1.517057567834854126e-01 8.869697898626327515e-02 5.185784772038459778e-02 -3.078223764896392822e-01 -3.410777449607849121e-01 -2.249128967523574829e-01 2.759701311588287354e-01 1.984392851591110229e-01 5.980145931243896484e-02 2.190249860286712646e-01 3.088128566741943359e-01 -2.032115161418914795e-01 -5.716113373637199402e-02 2.699332535266876221e-01 -1.274682208895683289e-02 -9.681447409093379974e-04 -1.178234145045280457e-01 2.145347185432910919e-03 4.237638041377067566e-02 8.669731765985488892e-02 1.319498121738433838e-01 -8.807379752397537231e-03 7.694889605045318604e-02 7.714907079935073853e-02 -1.861090958118438721e-02 3.627517223358154297e-01 6.065808609127998352e-02 2.735103964805603027e-01
-8.283179998397827148e-02 1.788132339715957642e-01 -8.833343535661697388e-02 -1.494443565607070923e-01 -3.510477542877197266e-01 -9.429333359003067017e-02 1.100354045629501343e-01 -3.399243056774139404e-01 1.182031556963920593e-01 8.197882771492004395e-02 2.399197779595851898e-02 2.230198085308074951e-01 -2.487295269966125488e-01 2.609618604183197021e-01 4.467947781085968018e-02 -2.970604896545410156e-01 6.457276642322540283e-02 1.895049512386322021e-01 2.668436467647552490e-01 9.815219789743423462e-02 -1.546149402856826782e-01 -2.144611477851867676e-01 5.360909551382064819e-02 -5.554781109094619751e-02 3.297506645321846008e-02 -3.359944522380828857e-01 2.524063177406787872e-02 -1.328109651803970337e-01 6.002350151538848877e-02 -1.880527585744857788e-01 1.087047606706619263e-01 1.457764767110347748e-02
-7.904079556465148926e-02 -1.359703540802001953e-01 -2.025442272424697876e-01 -3.418391570448875427e-02 -6.949762254953384399e-02 -1.786717213690280914e-02 -8.848601579666137695e-02 -3.041422963142395020e-01 -5.890265479683876038e-02 -3.132638633251190186e-01 2.176912724971771240e-01 2.486605346202850342e-01 9.089972823858261108e-02 4.251025915145874023e-01 1.058234050869941711e-01 -3.513925671577453613e-01 5.903426557779312134e-03 -5.384096875786781311e-02 -5.138029903173446655e-02 2.364434860646724701e-02 1.365860402584075928e-01 1.214284263551235199e-02 -3.803589195013046265e-02 7.724016439169645309e-03 1.938874274492263794e-01 3.319250047206878662e-02 2.504627704620361328e-01 1.499081104993820190e-01 1.934365183115005493e-02 3.014771342277526855e-01 1.752893626689910889e-01 1.441715210676193237e-01
2.587234973907470703e-01 2.891538478434085846e-02 -7.198961079120635986e-02 -3.762911856174468994e-01 -2.477835118770599365e-01 2.312901429831981659e-02 -1.515510231256484985e-01 -6.073699891567230225e-02 2.474899441003799438e-01 -1.545925885438919067e-01 9.642348438501358032e-02 -8.273930847644805908e-02 5.994509160518646240e-02 2.886921465396881104e-01 2.162443399429321289e-01 -2.196569889783859253e-01 -2.331400960683822632e-01 1.817469447851181030e-01 1.059820130467414856e-01 -1.331461779773235321e-02 6.632042676210403442e-02 -2.669460773468017578e-01 1.221530884504318237e-01 1.010512560606002808e-01 -8.453842997550964355e-02 2.560144364833831787e-01 -2.372941002249717712e-02 -2.077805101871490479e-01 -1.479814350605010986e-01 -2.256947569549083710e-02 8.752986788749694824e-02 2.598786652088165283e-01
-6.155035644769668579e-02 1.572832614183425903e-01 -1.421154439449310303e-01 -3.389787971973419189e-01 -9.717639535665512085e-02 8.934634178876876831e-02 3.089354187250137329e-02 -1.790665239095687866e-01 6.003268808126449585e-02 1.822037696838378906e-01 4.261545240879058838e-01 2.167066931724548340e-01 1.754953414201736450e-01 4.132733866572380066e-02 2.505958080291748047e-01 -1.432873159646987915e-01 -1.895955204963684082e-01 4.923935607075691223e-02 -3.736197575926780701e-02 4.783326759934425354e-02 -2.157770395278930664e-01 -1.468730717897415161e-01 -1.417354941368103027e-01 1.749260425567626953e-01 6.541552394628524780e-02 -7.304690033197402954e-02 6.890249252319335938e-02 2.223005294799804688e-01 9.615921974182128906e-02 2.191503643989562988e-01 1.012472435832023621e-01 3.354671299457550049e-01
1.594959646463394165e-01 1.034311503171920776e-01 2.488718628883361816e-01 -1.478753089904785156e-01 -2.384640648961067200e-02 -1.645875275135040283e-01 -2.631872594356536865e-01 -3.082707524299621582e-01 -1.220858320593833923e-01 -3.629754781723022461e-01 1.208841875195503235e-01 1.783039867877960205e-01 -1.611065864562988281e-01 2.159740179777145386e-01 2.468026727437973022e-01 -1.719825416803359985e-01 3.940175473690032959e-02 2.104095667600631714e-01 -9.751438349485397339e-02 3.395386338233947754e-01 -1.679732799530029297e-01 -7.560046762228012085e-02 -8.050674945116043091e-02 -1.685597896575927734e-01 1.262105256319046021e-01 1.237062290310859680e-01 3.066844679415225983e-02 -1.811176389455795288e-01 -1.098685711622238159e-01 6.842984259128570557e-02 -8.788673579692840576e-02 -5.525284633040428162e-02
-2.766988277435302734e-01 8.189464360475540161e-02 1.744814068078994751e-01 -2.426438331604003906e-01 1.538583934307098389e-01 3.653130494058132172e-03 -1.788049191236495972e-02 -3.664420843124389648e-01 -2.100402414798736572e-01 -3.075198233127593994e-01 9.046785533428192139e-02 1.647710800170898438e-02 1.592714898288249969e-02 1.397711634635925293e-01 2.170353382825851440e-01 -1.318219751119613647e-01 -4.725808277726173401e-02 3.619184494018554688e-01 1.922897398471832275e-01 1.066143512725830078e-01 -1.081349477171897888e-01 -6.884039379656314850e-03 6.521272659301757812e-02 2.520073652267456055e-01 1.641231030225753784e-01 -4.606745764613151550e-02 -7.269275933504104614e-02 -4.465285316109657288e-02 1.757120937108993530e-01 3.210411369800567627e-01 2.171153575181961060e-02 7.682617008686065674e-02
5.054737254977226257e-02 2.642383873462677002e-01 1.814079135656356812e-01 -4.516091570258140564e-02 -1.159188225865364075e-01 -2.946225702762603760e-01 -9.823361039161682129e-02 -1.456750184297561646e-01 1.694516837596893311e-01 -2.105015367269515991e-01 1.302829533815383911e-01 4.499153196811676025e-01 5.287667363882064819e-02 2.015041708946228027e-01 2.049811780452728271e-01 -2.690928280353546143e-01 3.743451833724975586e-02 3.847799003124237061e-01 -1.145049184560775757e-01 -9.674828499555587769e-02 -2.236600965261459351e-01 1.122414879500865936e-02 -5.533320829272270203e-02 -1.147701591253280640e-01 1.598998457193374634e-01 1.698292233049869537e-02 -3.561211284250020981e-03 1.150935515761375427e-01 9.021987766027450562e-02 1.233144104480743408e-01 -8.589928597211837769e-02 5.622282996773719788e-02
-5.644170567393302917e-02 9.258502721786499023e-02 3.550230711698532104e-02 -1.285414546728134155e-01 1.054880917072296143e-01 -1.522686630487442017e-01 -1.133959740400314331e-01 -4.468873739242553711e-01 -7.904017716646194458e-02 -3.235019743442535400e-01 -3.681210428476333618e-02 -7.045597583055496216e-02 -2.208520919084548950e-01 3.823131322860717773e-02 3.404048681259155273e-01 -1.216397881507873535e-01 -5.180281773209571838e-02 8.488170057535171509e-02 2.192134112119674683e-01 -7.188984751701354980e-02 -3.041219413280487061e-01 1.277847588062286377e-01 -5.111550539731979370e-02 7.008305191993713379e-02 -3.143449425697326660e-01 -2.563163936138153076e-01 1.377476286143064499e-02 -1.921433508396148682e-01 -6.097389385104179382e-02 -1.636705696582794189e-01 8.526181429624557495e-02 8.124000579118728638e-02
4.792523384094238281e-02 -1.000978127121925354e-01 5.930884554982185364e-02 -2.043464034795761108e-01 -5.350410565733909607e-02 7.122963201254606247e-03 -1.652938872575759888e-01 -2.741067111492156982e-01 -2.243740111589431763e-01 -3.360765874385833740e-01 -1.708957180380821228e-02 -5.929815024137496948e-02 -8.336891233921051025e-02 1.286408007144927979e-01 3.105721473693847656e-01 -2.461923211812973022e-01 -2.812528908252716064e-01 3.196069970726966858e-02 2.347441315650939941e-01 -2.354212403297424316e-01 -1.995395272970199585e-01 1.467854529619216919e-01 1.335987299680709839e-01 1.510037481784820557e-01 -1.394834816455841064e-01 -2.338899523019790649e-01 4.613834992051124573e-02 4.151207581162452698e-02 -8.183961361646652222e-02 -2.065741121768951416e-01 1.784852743148803711e-01 1.935703307390213013e-01
1.267983168363571167e-01 2.504860162734985352e-01 1.953942328691482544e-01 -3.060465455055236816e-01 -5.913342349231243134e-03 -2.292326837778091431e-01 -7.560450583696365356e-02 -3.963559269905090332e-01 2.263310700654983521e-01 -8.773748576641082764e-02 9.897143393754959106e-02 1.947960108518600464e-01 1.573230475187301636e-01 2.178051918745040894e-01 4.746851325035095215e-02 -2.283301055431365967e-01 1.807035058736801147e-01 -1.840377002954483032e-01 2.352636307477951050e-01 3.246793150901794434e-02 -3.277157545089721680e-01 2.545898221433162689e-02 -1.459259390830993652e-01 1.178341880440711975e-01 -1.112191528081893921e-01 1.793503761291503906e-02 2.128202617168426514e-01 7.486106455326080322e-02 -5.504910275340080261e-02 -6.446480751037597656e-02 3.141108900308609009e-02 -5.276748165488243103e-02
1.062154024839401245e-01 -1.302866339683532715e-01 1.026252284646034241e-01 -2.494809925556182861e-01 -8.067812770605087280e-02 -6.641282886266708374e-02 -7.516713440418243408e-02 -1.215868145227432251e-01 9.881444275379180908e-02 -8.251690864562988281e-02 2.455345690250396729e-01 1.444957554340362549e-01 -9.518897533416748047e-02 -3.411866351962089539e-02 4.269379377365112305e-01 -2.832988500595092773e-01 6.242465600371360779e-02 -1.047768667340278625e-01 1.215074677020311356e-02 1.412425935268402100e-02 -1.028009280562400818e-01 2.270814776420593262e-01 2.755288779735565186e-01 -5.634129047393798828e-02 4.665190577507019043e-01 6.182613968849182129e-02 1.142330095171928406e-01 3.054654300212860107e-01 6.299717724323272705e-02 8.224791847169399261e-03 8.812850713729858398e-02 3.238175809383392334e-02
2.340648472309112549e-01 1.426183283329010010e-01 1.226375475525856018e-01 -2.671564519405364990e-01 -5.956707522273063660e-02 -1.059104949235916138e-01 -1.490945667028427124e-01 -3.449134528636932373e-01 -1.506513804197311401e-01 4.582675918936729431e-02 1.257739067077636719e-01 3.136071264743804932e-01 1.996140927076339722e-01 1.118320971727371216e-02 1.686212867498397827e-01 -8.310110867023468018e-02 -1.166873052716255188e-01 1.326989978551864624e-01 1.361028850078582764e-01 6.230117380619049072e-02 -1.143565326929092407e-01 6.284156441688537598e-02 1.228904947638511658e-01 2.604444324970245361e-01 -2.251640409231185913e-01 8.807229995727539062e-02 -4.599890112876892090e-02 2.597027085721492767e-02 -2.661013901233673096e-01 3.289443552494049072e-01 2.559046149253845215e-01 9.428516775369644165e-02
-3.929001390933990479e-01 4.631108418107032776e-02 -3.178530931472778320e-02 -9.605393558740615845e-02 -7.854492217302322388e-02 -1.843690574169158936e-01 -9.550399333238601685e-02 -2.692768573760986328e-01 -1.375084966421127319e-01 -5.155476331710815430e-01 2.750469148159027100e-01 3.001710958778858185e-02 -1.306214034557342529e-01 1.145181618630886078e-02 1.612863689661026001e-01 -5.321362987160682678e-02 2.805466353893280029e-01 9.052700549364089966e-02 5.408367142081260681e-02 2.705589234828948975e-01 -4.272537678480148315e-02 1.151368841528892517e-01 3.568524867296218872e-02 -6.781768798828125000e-02 9.607611596584320068e-02 9.049393236637115479e-02 1.879436075687408447e-01 -4.600234702229499817e-02 -9.661548584699630737e-02 2.092257291078567505e-01 9.417942166328430176e-02 5.784444138407707214e-02
1.676683276891708374e-01 1.846483945846557617e-01 -1.478870064020156860e-01 -4.061371684074401855e-01 -5.630096420645713806e-02 1.931734830141067505e-01 -1.506446897983551025e-01 -3.135409057140350342e-01 1.722863614559173584e-01 3.040842115879058838e-01 2.340217586606740952e-03 1.262519806623458862e-01 1.521400809288024902e-01 1.880066096782684326e-01 5.936665460467338562e-02 -1.680966168642044067e-01 -1.919347941875457764e-01 8.904194459319114685e-03 2.701904475688934326e-01 1.191203854978084564e-02 -1.020120307803153992e-01 -1.516383439302444458e-01 6.051005050539970398e-02 1.789779588580131531e-02 2.465260475873947144e-01 1.469243615865707397e-01 5.783202126622200012e-02 -1.754881590604782104e-01 -1.407481431961059570e-01 -8.510918170213699341e-02 1.994362920522689819e-01 1.741881817579269409e-01
-1.210108324885368347e-01 -6.391858309507369995e-02 -1.821719668805599213e-02 -2.660568654537200928e-01 -1.761116981506347656e-01 -1.979672908782958984e-01 3.122127614915370941e-02 -3.570256531238555908e-01 4.374293386936187744e-01 -3.459778055548667908e-02 3.212964832782745361e-01 1.966411769390106201e-01 2.218980193138122559e-01 7.814038544893264771e-02 3.580219298601150513e-02 1.297530978918075562e-01 -5.757994949817657471e-02 1.143835410475730896e-01 -1.247981563210487366e-01 5.616966262459754944e-02 -1.234534382820129395e-01 -8.883976191282272339e-02 1.057519912719726562e-01 3.152273595333099365e-02 1.541995555162429810e-01 4.050914943218231201e-02 3.286007046699523926e-01 -2.799233235418796539e-02 2.605701237916946411e-02 -9.781163185834884644e-02 2.567278146743774414e-01 1.510840952396392822e-01
1.830335855484008789e-01 6.561679393053054810e-02 1.460977364331483841e-02 -2.225108146667480469e-01 9.081209450960159302e-02 -2.148394286632537842e-01 -2.573941349983215332e-01 -3.551495671272277832e-01 1.184915900230407715e-01 -5.872163176536560059e-02 3.019514083862304688e-01 7.003075629472732544e-02 -7.861915975809097290e-02 1.353634744882583618e-01 1.641943454742431641e-01 -9.636594355106353760e-02 8.954118937253952026e-02 1.145065873861312866e-01 1.282987743616104126e-01 2.096108347177505493e-01 -1.543371379375457764e-01 -4.809034615755081177e-02 5.574152246117591858e-02 2.747453376650810242e-02 2.830862998962402344e-01 -2.029263228178024292e-01 4.113321900367736816e-01 7.917314651422202587e-04 -2.297447472810745239e-01 1.902716010808944702e-01 -1.111272629350423813e-02 -1.492393761873245239e-02
-8.797562867403030396e-02 -1.203634589910507202e-01 -4.746188595890998840e-02 -2.843669652938842773e-01 1.003633141517639160e-01 -2.528203427791595459e-01 -1.892883181571960449e-01 -3.418192267417907715e-01 -1.355909109115600586e-01 -2.109449952840805054e-01 2.442342229187488556e-02 1.441057678312063217e-02 -9.759259223937988281e-02 1.432450413703918457e-01 1.435127705335617065e-01 -1.827307790517807007e-01 -3.844002261757850647e-02 1.937869787216186523e-01 1.679637730121612549e-01 -1.869920194149017334e-01 -2.593506276607513428e-01 3.229058682918548584e-01 -3.195327520370483398e-02 -7.499855011701583862e-02 -2.126218974590301514e-01 -3.792986571788787842e-01 1.803375631570816040e-01 -3.005298599600791931e-02 3.759958222508430481e-02 -5.738520622253417969e-02 8.752272278070449829e-02 7.088460773229598999e-02
-4.835708439350128174e-02 2.181037813425064087e-01 5.785102769732475281e-02 -2.218364030122756958e-01 6.560703366994857788e-02 3.065712004899978638e-02 -5.082492530345916748e-02 -2.140413969755172729e-01 1.445726156234741211e-01 1.417379826307296753e-01 1.695609688758850098e-01 1.062559895217418671e-02 -6.301125138998031616e-02 8.052228018641471863e-03 6.343176960945129395e-02 -1.629338115453720093e-01 2.384429983794689178e-02 -9.344819933176040649e-03 1.048740744590759277e-01 1.592110842466354370e-01 -3.347155451774597168e-01 -1.716995090246200562e-01 1.771202087402343750e-01 -3.434284776449203491e-02 3.674482107162475586e-01 -2.339379638433456421e-01 -2.627395689487457275e-01 -2.145192027091979980e-01 -5.767633765935897827e-02 1.078815832734107971e-01 4.563328027725219727e-01 1.905342005193233490e-02
2.296972833573818207e-02 1.157962456345558167e-01 -1.317526251077651978e-01 -4.681644737720489502e-01 1.037095487117767334e-01 5.188623815774917603e-02 -2.136900722980499268e-01 -1.944727003574371338e-01 1.433426290750503540e-01 -8.341995626688003540e-02 -1.707895845174789429e-02 2.548085451126098633e-01 3.271749243140220642e-02 -1.957917958498001099e-02 3.322234451770782471e-01 -1.030769106000661850e-02 1.696712970733642578e-01 -9.118399769067764282e-02 -1.422334015369415283e-01 1.354391425848007202e-01 4.916462115943431854e-03 3.187645226716995239e-03 6.483841687440872192e-02 2.203265577554702759e-01 8.473837375640869141e-02 -3.498315215110778809e-01 1.663292199373245239e-01 2.022526413202285767e-01 -2.436993867158889771e-01 3.060926683247089386e-02 3.318876773118972778e-02 2.447799742221832275e-01
-1.668886095285415649e-01 2.407155483961105347e-01 3.604763373732566833e-02 -1.231098696589469910e-01 -2.624993026256561279e-01 -3.073477149009704590e-01 -8.393867313861846924e-02 -2.846868932247161865e-01 3.030055388808250427e-02 -4.390072226524353027e-01 7.112900912761688232e-02 1.158814802765846252e-01 -1.824974715709686279e-01 -6.959092803299427032e-03 2.380238473415374756e-01 -3.476074337959289551e-01 1.775722950696945190e-01 1.578387618064880371e-01 -5.177875980734825134e-02 1.696228384971618652e-01 8.730920031666755676e-03 1.433206051588058472e-01 -5.047550424933433533e-03 5.964646115899085999e-02 3.182962827850133181e-04 1.764079369604587555e-02 -9.778317064046859741e-02 -1.220831274986267090e-01 -8.761899173259735107e-02 2.758579552173614502e-01 3.228808939456939697e-02 -4.027789086103439331e-02
-2.100948393344879150e-01 4.680149257183074951e-02 -2.797248773276805878e-02 -2.472745776176452637e-01 1.060001626610755920e-01 -2.989563345909118652e-01 4.075683653354644775e-02 -2.676443457603454590e-01 -1.372506171464920044e-01 -6.943885236978530884e-02 1.419197618961334229e-01 1.495328247547149658e-01 -6.380459666252136230e-02 1.587942540645599365e-01 2.508845031261444092e-01 -2.674852311611175537e-01 1.080158054828643799e-01 -2.502874135971069336e-01 9.524205327033996582e-02 -1.245347410440444946e-01 -2.067402452230453491e-01 3.048824965953826904e-01 -1.776285916566848755e-01 1.733842641115188599e-01 -4.256334528326988220e-02 -2.494951635599136353e-01 6.564980745315551758e-02 -1.585731059312820435e-01 2.314968407154083252e-01 -2.142816595733165741e-02 -1.481461524963378906e-01 1.489501744508743286e-01
3.560280427336692810e-02 1.204182729125022888e-01 -6.241475418210029602e-02 -3.375724256038665771e-01 2.474612146615982056e-01 -1.348849534988403320e-01 6.539333611726760864e-02 -2.699386775493621826e-01 3.199803531169891357e-01 -1.259588599205017090e-01 8.900363743305206299e-02 -5.235597491264343262e-02 1.821491867303848267e-01 7.150065153837203979e-02 1.356379836797714233e-01 -3.742843866348266602e-01 5.218324437737464905e-02 5.719755589962005615e-02 -1.588144898414611816e-02 -1.971751898527145386e-01 -3.329064697027206421e-02 2.222865819931030273e-01 1.781317740678787231e-01 1.463548839092254639e-01 7.710527628660202026e-02 1.290298849344253540e-01 1.133164167404174805e-01 -6.916531175374984741e-02 3.566942214965820312e-01 4.933783039450645447e-02 -1.565730199217796326e-02 2.553240656852722168e-01
2.550846897065639496e-02 3.509994223713874817e-02 -5.226676538586616516e-02 -6.775347888469696045e-02 -2.392806261777877808e-01 -2.788744568824768066e-01 -8.276721090078353882e-02 -3.915355801582336426e-01 -1.741968095302581787e-01 -4.351064562797546387e-01 3.745326399803161621e-01 -3.315212205052375793e-02 -1.199573278427124023e-01 1.199565157294273376e-01 5.140180140733718872e-02 -6.599874049425125122e-02 -7.057134807109832764e-02 -2.095387084409594536e-03 -5.598335713148117065e-02 2.861637473106384277e-01 -6.827805936336517334e-02 8.375745266675949097e-02 3.089685738086700439e-01 -6.315939873456954956e-02 1.445123106241226196e-01 9.833920747041702271e-02 -2.489855512976646423e-02 1.786642335355281830e-02 1.134725138545036316e-01 1.014820560812950134e-01 1.881264895200729370e-01 8.722931146621704102e-02
-1.794308871030807495e-01 1.690714433789253235e-02 3.121643364429473877e-01 -2.488199472427368164e-01 1.798605024814605713e-01 -1.100428327918052673e-01 -7.418772578239440918e-02 -3.505864441394805908e-01 -1.712645590305328369e-02 1.180747896432876587e-01 1.193931549787521362e-01 1.989743411540985107e-01 3.229585243389010429e-03 1.864831894636154175e-01 1.638578921556472778e-01 -3.123800754547119141e-01 1.591549962759017944e-01 3.256586492061614990e-01 1.282623857259750366e-01 1.548924148082733154e-01 7.817756384611129761e-02 8.789061754941940308e-02 -7.888831198215484619e-02 7.199093699455261230e-02 2.709363698959350586e-01 -1.871243678033351898e-02 1.703869402408599854e-01 2.450163476169109344e-02 -9.105873323278501630e-05 1.474308818578720093e-01 2.924508452415466309e-01 -1.636829413473606110e-02
6.524012982845306396e-02 7.785003632307052612e-02 -1.423134505748748779e-01 -3.686592876911163330e-01 1.811834573745727539e-01 -2.734676897525787354e-01 -1.598988622426986694e-01 -1.113213822245597839e-01 2.036024034023284912e-01 -1.763852834701538086e-01 3.165934383869171143e-01 3.587093669921159744e-03 -7.153844833374023438e-02 1.998567879199981689e-01 8.346628397703170776e-02 -2.157239466905593872e-01 9.546711109578609467e-03 2.942891716957092285e-01 -1.153198406100273132e-01 2.418400049209594727e-01 2.449558116495609283e-02 -9.274176508188247681e-02 1.640842109918594360e-01 -1.486283540725708008e-01 1.721438169479370117e-01 8.867074549198150635e-02 2.133573591709136963e-01 4.357195273041725159e-02 4.904909431934356689e-02 3.311902880668640137e-01 4.957864433526992798e-02 -2.024584822356700897e-02
5.210807919502258301e-02 1.961210966110229492e-01 1.900138407945632935e-01 -2.360113114118576050e-01 6.069234013557434082e-02 -2.702351510524749756e-01 -3.218363225460052490e-01 -2.029688507318496704e-01 1.319914013147354126e-01 2.119246684014797211e-02 -1.400301307439804077e-01 3.605615496635437012e-01 1.870182007551193237e-01 1.359058767557144165e-01 1.899811774492263794e-01 7.496926933526992798e-02 -1.786855906248092651e-01 -3.047310933470726013e-02 2.359229922294616699e-01 -6.708874553442001343e-02 -2.374318242073059082e-01 1.328044980764389038e-01 -1.530998293310403824e-02 -8.843898773193359375e-02 -6.728007644414901733e-02 -5.920374020934104919e-02 -2.111974172294139862e-02 1.520408838987350464e-01 -1.207344159483909607e-01 1.522794216871261597e-01 9.033139795064926147e-02 3.609452545642852783e-01
-3.553538322448730469e-01 3.463806211948394775e-02 2.091250419616699219e-01 -2.672158479690551758e-01 2.485760487616062164e-02 -1.943215578794479370e-01 6.561736110597848892e-03 -2.311662882566452026e-01 -4.532923549413681030e-02 -3.278914466500282288e-02 1.723773218691349030e-02 3.614581227302551270e-01 5.121516436338424683e-02 1.967647969722747803e-01 2.902368605136871338e-01 -2.552261948585510254e-01 2.775836549699306488e-02 3.350733518600463867e-01 2.011611908674240112e-01 6.703972071409225464e-02 2.088238000869750977e-01 2.021049894392490387e-02 2.669206447899341583e-02 1.207631677389144897e-01 2.366887032985687256e-01 -1.280917376279830933e-01 -6.071403250098228455e-02 -3.439607843756675720e-02 -7.236377894878387451e-02 1.667300909757614136e-01 9.820446372032165527e-02 5.861325934529304504e-02
-3.602759167551994324e-02 2.288029491901397705e-01 1.072451323270797729e-01 -1.418848186731338501e-01 -2.650206387042999268e-01 -1.164851263165473938e-01 9.443958848714828491e-02 -1.902612000703811646e-01 -7.705414295196533203e-02 -4.614764824509620667e-02 3.066249787807464600e-01 6.785905361175537109e-02 6.963406503200531006e-02 2.129741758108139038e-01 4.370879232883453369e-01 9.778674691915512085e-02 -1.355662047863006592e-01 2.485149204730987549e-01 1.610170751810073853e-01 -5.327022448182106018e-02 -1.856322437524795532e-01 -4.323087632656097412e-02 -6.364168226718902588e-02 -6.983491033315658569e-02 2.186926752328872681e-01 -2.711014747619628906e-01 1.801851764321327209e-02 -4.969902709126472473e-02 -4.533296078443527222e-02 3.311967253684997559e-01 9.608211368322372437e-02 1.704031676054000854e-01
-8.629786223173141479e-02 -1.152036413550376892e-01 -6.298260390758514404e-02 -2.886197268962860107e-01 1.044820155948400497e-02 -6.962010264396667480e-02 -2.464115023612976074e-01 -2.890866994857788086e-01 -1.316086649894714355e-01 -1.376954317092895508e-01 1.827390193939208984e-01 2.088326066732406616e-01 1.247409731149673462e-01 1.072606071829795837e-01 1.510488241910934448e-01 -1.594703942537307739e-01 1.068166345357894897e-01 3.623662590980529785e-01 1.211085841059684753e-01 1.525421291589736938e-01 -4.160108417272567749e-02 -2.350361458957195282e-02 4.347880557179450989e-02 5.666193366050720215e-02 4.693945124745368958e-02 -7.349121570587158203e-02 -2.582704126834869385e-01 -1.153647005558013916e-01 1.237707287073135376e-01 5.036258697509765625e-01 1.260343007743358612e-02 9.693290293216705322e-02
-3.248965144157409668e-01 1.379677057266235352e-01 1.700918972492218018e-01 -3.488440215587615967e-01 3.852224722504615784e-02 3.400423796847462654e-03 -1.827002614736557007e-01 6.768960505723953247e-02 9.703252464532852173e-02 -1.029424369335174561e-01 1.083897575736045837e-01 1.038759797811508179e-01 -6.235514953732490540e-02 1.269674152135848999e-01 3.086275756359100342e-01 -6.681848317384719849e-02 9.921248257160186768e-02 5.107570439577102661e-02 2.351944148540496826e-01 -1.781360618770122528e-02 -1.440776046365499496e-02 1.374102532863616943e-01 -1.355347186326980591e-01 -1.640969887375831604e-02 2.919804155826568604e-01 2.913762032985687256e-01 2.813837528228759766e-01 1.406856626272201538e-01 3.930611908435821533e-02 1.845104098320007324e-01 2.434282451868057251e-01 2.308015376329421997e-01
-3.022118806838989258e-01 1.790733188390731812e-01 1.137305498123168945e-01 -2.625242769718170166e-01 2.842106297612190247e-02 -7.120345532894134521e-02 -1.248888969421386719e-01 2.856896072626113892e-02 2.666130959987640381e-01 -9.662965685129165649e-02 2.516029402613639832e-02 3.111188709735870361e-01 -1.163144931197166443e-01 1.320017278194427490e-01 4.517072141170501709e-01 -1.293175667524337769e-01 -6.923417095094919205e-03 6.294726580381393433e-02 4.391176998615264893e-02 2.734712883830070496e-02 1.684229820966720581e-01 1.057529523968696594e-01 -1.298621892929077148e-01 -4.706196114420890808e-02 1.541524976491928101e-01 2.379732131958007812e-01 1.065124049782752991e-01 1.417015790939331055e-01 -3.254078701138496399e-02 1.217358559370040894e-01 2.794288396835327148e-01 2.679537534713745117e-01
1.472654044628143311e-01 -8.310122787952423096e-02 5.945292487740516663e-02 -2.064195722341537476e-01 -9.670108556747436523e-02 1.125592514872550964e-01 -7.815210521221160889e-02 -2.062178254127502441e-01 6.363247521221637726e-03 -1.008124351501464844e-01 2.087316811084747314e-01 2.849381268024444580e-01 -2.878465354442596436e-01 1.178515329957008362e-01 5.673753470182418823e-02 -4.849256873130798340e-01 -1.067669019103050232e-01 -1.663594320416450500e-02 1.808938533067703247e-01 4.736395180225372314e-02 -1.239628791809082031e-01 -1.636296808719635010e-01 -9.871167689561843872e-02 -7.953816652297973633e-02 1.595285236835479736e-01 -1.600524485111236572e-01 3.816092759370803833e-02 2.415640056133270264e-01 2.633157968521118164e-01 1.993232965469360352e-01 1.559703648090362549e-01 1.881731003522872925e-01
1.187040135264396667e-01 1.225887387990951538e-01 5.040287226438522339e-02 -3.997326493263244629e-01 6.693992763757705688e-02 -1.563407331705093384e-01 -4.275622963905334473e-02 -4.141577780246734619e-01 1.761730164289474487e-01 -3.658659011125564575e-02 1.974910795688629150e-01 8.371940255165100098e-02 1.539814621210098267e-01 1.699222326278686523e-01 3.670744970440864563e-02 -1.575310230255126953e-01 -1.578376628458499908e-02 1.123408526182174683e-01 -2.245128452777862549e-01 -2.464634478092193604e-01 -2.708585262298583984e-01 -5.851203203201293945e-02 2.214164733886718750e-01 4.123560711741447449e-02 -1.822077333927154541e-01 1.250206232070922852e-01 2.324519455432891846e-01 -1.350623276084661484e-02 -2.440768480300903320e-01 -1.269348058849573135e-02 3.504741936922073364e-02 1.833018660545349121e-01
5.385694652795791626e-02 9.079519659280776978e-02 6.141742691397666931e-02 -2.801851928234100342e-01 -1.030130237340927124e-01 -1.465468257665634155e-01 -1.490107327699661255e-01 -4.262606799602508545e-01 1.922286748886108398e-01 2.369741350412368774e-01 2.009586244821548462e-01 2.387405782938003540e-01 1.291882842779159546e-01 -3.457620367407798767e-02 1.260516941547393799e-01 -2.637287378311157227e-01 9.852398186922073364e-02 8.187144994735717773e-02 -1.054713577032089233e-01 -1.598763316869735718e-01 -2.083329707384109497e-01 2.400961704552173615e-02 2.959512174129486084e-02 4.280019178986549377e-02 2.473022192716598511e-01 1.543136388063430786e-01 1.663748323917388916e-01 -6.901273876428604126e-02 -3.359419107437133789e-01 -6.882169842720031738e-02 1.850647926330566406e-01 8.794694393873214722e-02
2.472150698304176331e-02 8.866245299577713013e-02 2.398474812507629395e-01 -4.284869879484176636e-03 -2.595584988594055176e-01 -2.833043336868286133e-01 -9.641427546739578247e-02 -1.605362445116043091e-01 5.624141544103622437e-02 -2.552212178707122803e-01 2.665214240550994873e-01 2.287261784076690674e-01 7.106956094503402710e-02 2.396894842386245728e-01 1.697558760643005371e-01 -6.426528096199035645e-02 3.748141229152679443e-03 2.074896246194839478e-01 1.286792289465665817e-02 -5.474961944855749607e-04 -1.339034438133239746e-01 2.512159347534179688e-01 -5.707936733961105347e-02 -9.975435584783554077e-02 3.858937025070190430e-01 9.378165751695632935e-02 8.688657730817794800e-02 3.541766852140426636e-02 7.687889039516448975e-02 1.654282808303833008e-01 -1.055835187435150146e-01 3.402442038059234619e-01
5.701969191431999207e-02 -2.589978836476802826e-02 4.989168420433998108e-02 -2.012710422277450562e-01 1.416292507201433182e-02 -1.704206466674804688e-01 -1.356733739376068115e-01 -2.278778702020645142e-01 -1.443882286548614502e-01 -3.748834878206253052e-02 1.703866273164749146e-01 4.222706556320190430e-01 -9.231378324329853058e-03 -1.766739338636398315e-01 2.374623268842697144e-01 -2.317084670066833496e-01 -1.359327286481857300e-01 2.567643523216247559e-01 1.968693435192108154e-01 1.937084943056106567e-01 -2.727490477263927460e-02 -7.501447200775146484e-02 -2.160685323178768158e-02 1.590983122587203979e-01 -1.125110406428575516e-02 1.291481405496597290e-01 -2.006462216377258301e-01 2.008046209812164307e-02 -3.158037085086107254e-03 2.988404929637908936e-01 2.780573964118957520e-01 2.561053633689880371e-01
-4.424132872372865677e-03 -2.490638755261898041e-03 2.254993095993995667e-02 -4.562102258205413818e-01 -8.462278544902801514e-02 1.547350436449050903e-01 2.041180059313774109e-02 -2.413410693407058716e-01 3.747617006301879883e-01 -7.888845354318618774e-02 1.722321510314941406e-01 1.685479134321212769e-01 -1.189756914973258972e-01 -2.875297665596008301e-01 2.538367509841918945e-01 -1.073307991027832031e-01 -3.444573283195495605e-02 2.141132503747940063e-01 -2.342242747545242310e-02 1.043219342827796936e-01 -1.005255877971649170e-01 1.730529069900512695e-01 1.121485792100429535e-02 2.229550778865814209e-01 -2.238329499959945679e-02 1.099598035216331482e-01 1.149756251834332943e-03 -2.438847273588180542e-01 -1.754216849803924561e-01 2.662101387977600098e-01 -4.005742073059082031e-02 -1.948742941021919250e-02
-4.837854939978569746e-04 2.191919386386871338e-01 -2.560791186988353729e-02 -2.275546789169311523e-01 -7.966527715325355530e-03 -2.516950368881225586e-01 -8.685994148254394531e-02 -2.206559777259826660e-01 2.965079545974731445e-01 -7.866921275854110718e-02 5.978004261851310730e-02 4.496988356113433838e-01 5.413389950990676880e-02 -5.048369616270065308e-02 7.800923287868499756e-02 -1.967496275901794434e-01 -5.563338100910186768e-02 -2.275192886590957642e-01 5.422820523381233215e-02 1.324513275176286697e-02 -4.137454330921173096e-01 2.439155727624893188e-01 1.132572591304779053e-01 1.953856498003005981e-01 -1.221922859549522400e-01 -9.853959083557128906e-02 -6.239817664027214050e-02 1.665615290403366089e-01 -3.742824494838714600e-02 5.218188837170600891e-02 1.426538228988647461e-01 9.631345421075820923e-02
-1.238260492682456970e-01 6.746745854616165161e-02 6.531684193760156631e-03 -2.296467423439025879e-01 -2.754768431186676025e-01 -1.580067276954650879e-01 8.892418444156646729e-02 -4.866485893726348877e-01 3.633058369159698486e-01 -2.727253921329975128e-02 1.592880487442016602e-01 2.051068991422653198e-01 2.376347780227661133e-01 4.056496173143386841e-02 1.668044030666351318e-01 1.357777863740921021e-01 -1.550359278917312622e-01 -2.098005078732967377e-02 -2.576981671154499054e-03 1.984234526753425598e-02 7.950437255203723907e-03 1.082767248153686523e-01 -2.962428843602538109e-03 1.319510787725448608e-01 3.524582386016845703e-01 1.019354443997144699e-02 6.980440020561218262e-02 -1.299597043544054031e-02 -1.427558362483978271e-01 -1.164318248629570007e-01 1.965332329273223877e-01 1.455290168523788452e-01
2.521975338459014893e-01 9.532731026411056519e-02 -4.066191241145133972e-02 -2.683320641517639160e-01 -2.909816801548004150e-01 -1.195383891463279724e-01 -2.492417246103286743e-01 -3.518163859844207764e-01 3.111381828784942627e-01 -9.358332306146621704e-02 7.567245513200759888e-02 1.359952986240386963e-01 2.913031727075576782e-02 1.269228905439376831e-01 -5.312354862689971924e-02 -1.507258117198944092e-01 3.582159802317619324e-02 -7.964250445365905762e-02 5.298055242747068405e-03 6.345246732234954834e-02 -8.128070086240768433e-02 -3.034524060785770416e-02 1.637458503246307373e-01 -2.306480705738067627e-01 -9.223866462707519531e-02 1.108922958374023438e-01 5.085036158561706543e-02 -4.572079181671142578e-01 -8.660972118377685547e-02 6.156028434634208679e-02 2.237142324447631836e-01 5.937800556421279907e-02
2.557661756873130798e-02 1.449045091867446899e-01 3.077860362827777863e-02 -5.214450955390930176e-01 6.019449606537818909e-02 8.049911260604858398e-02 -4.554479196667671204e-02 -9.425010532140731812e-02 1.008156239986419678e-01 -1.924727708101272583e-01 3.387975692749023438e-01 -6.086141988635063171e-02 4.218201339244842529e-02 -1.634285785257816315e-02 2.111391574144363403e-01 -9.517355263233184814e-02 1.815671622753143311e-01 -6.146912276744842529e-02 2.567030303180217743e-02 5.277579277753829956e-02 -3.132370300590991974e-03 -7.961557246744632721e-03 8.209322579205036163e-03 -3.728738799691200256e-02 -3.530423343181610107e-02 -2.768453955650329590e-01 2.014294862747192383e-01 2.889775037765502930e-01 1.176868826150894165e-01 2.333640903234481812e-01 -1.180945932865142822e-01 3.702788352966308594e-01
8.765505254268646240e-02 1.765461117029190063e-01 8.000678569078445435e-02 -4.666427373886108398e-01 1.034235358238220215e-01 -1.104467511177062988e-01 -4.439975693821907043e-02 -2.399877309799194336e-01 1.005776450037956238e-01 3.346085548400878906e-02 3.385423123836517334e-01 1.571853160858154297e-01 2.752355337142944336e-01 1.461547315120697021e-01 6.517420988529920578e-03 -3.334627747535705566e-01 7.402300089597702026e-02 1.231719106435775757e-01 -2.122390866279602051e-01 -3.136571869254112244e-02 -1.235922947525978088e-01 -3.382874280214309692e-02 1.644150912761688232e-01 1.700089722871780396e-01 2.460509072989225388e-03 1.642940789461135864e-01 1.233090460300445557e-01 1.541302446275949478e-02 -3.062818571925163269e-02 9.012956917285919189e-02 -2.712089568376541138e-02 3.230310082435607910e-01
-2.113491594791412354e-01 -3.992113098502159119e-02 1.435248367488384247e-02 -3.258703351020812988e-01 -1.475633773952722549e-02 2.835630439221858978e-02 -3.196720182895660400e-01 -1.359511911869049072e-01 -6.158620119094848633e-02 7.408597320318222046e-02 1.211342439055442810e-01 -2.078835666179656982e-02 -2.032655328512191772e-01 4.406959190964698792e-02 2.086699008941650391e-01 3.102089650928974152e-02 -1.441968828439712524e-01 2.740328013896942139e-01 1.222241446375846863e-01 5.635638162493705750e-02 -1.586274355649948120e-01 -4.462540522217750549e-02 4.713625460863113403e-02 -6.488729733973741531e-03 -6.413426250219345093e-02 -3.519503176212310791e-01 -7.532992213964462280e-02 3.316034972667694092e-01 7.412870973348617554e-02 2.051797509193420410e-01 3.055386543273925781e-01 2.924190759658813477e-01
-1.146672442555427551e-01 -6.516783684492111206e-02 -5.770787224173545837e-02 -2.011662721633911133e-01 6.285431981086730957e-02 -1.234149038791656494e-01 -6.162852048873901367e-02 -2.674041688442230225e-01 1.610028594732284546e-01 -5.069459676742553711e-01 2.341248095035552979e-01 5.822722613811492920e-02 -2.023310959339141846e-01 -2.103015966713428497e-02 1.190896108746528625e-01 -2.386481910943984985e-01 2.491969913244247437e-01 2.549681365489959717e-01 6.806341465562582016e-03 2.016510069370269775e-01 8.507917076349258423e-02 -1.636399030685424805e-01 8.371721953153610229e-02 1.026865467429161072e-01 2.881230041384696960e-02 -9.010421484708786011e-02 -1.280235648155212402e-01 -5.256248638033866882e-03 -5.063204094767570496e-03 3.035218417644500732e-01 2.319013178348541260e-01 -1.465756096877157688e-03
1.317915767431259155e-01 4.115502238273620605e-01 -6.435123831033706665e-02 -1.456745564937591553e-01 -1.238910555839538574e-01 1.301947683095932007e-01 -4.581717401742935181e-02 -3.348973393440246582e-01 -1.473830938339233398e-01 6.738174706697463989e-02 1.440577507019042969e-01 5.279892683029174805e-02 1.078325212001800537e-01 5.139912292361259460e-02 3.316604197025299072e-01 -2.089279890060424805e-01 -1.792379170656204224e-01 5.967739596962928772e-02 -1.741183698177337646e-01 1.240328028798103333e-01 -2.262038141489028931e-01 -1.717080771923065186e-01 -2.525306344032287598e-01 -6.730630248785018921e-02 3.223883686587214470e-03 -1.022050827741622925e-01 8.656571805477142334e-02 -6.882197409868240356e-02 -9.918963164091110229e-02 1.225338354706764221e-01 2.227020710706710815e-01 3.100645244121551514e-01
1.005299668759107590e-02 1.909188628196716309e-01 1.612343937158584595e-01 -3.012638390064239502e-01 -4.582211375236511230e-02 -9.328610450029373169e-02 -6.036998704075813293e-02 -2.641453444957733154e-01 9.510225057601928711e-02 -1.776731759309768677e-01 1.119387894868850708e-01 2.419014573097229004e-01 2.081329077482223511e-01 1.289968341588973999e-01 1.679186522960662842e-01 -3.093337118625640869e-01 1.696387231349945068e-01 -7.508276402950286865e-02 1.298241168260574341e-01 1.994346231222152710e-01 -3.401338756084442139e-01 1.354158520698547363e-01 -7.749061286449432373e-02 2.066804319620132446e-01 -1.302178949117660522e-01 1.632742136716842651e-01 2.258519530296325684e-01 -3.585868328809738159e-02 -1.144951060414314270e-01 -1.081728786230087280e-01 -6.641086190938949585e-02 2.608577311038970947e-01
1.585414111614227295e-01 6.308101117610931396e-02 1.192106455564498901e-01 -2.842047810554504395e-01 -3.780070319771766663e-02 -2.362950593233108521e-01 1.159672811627388000e-02 -5.287338420748710632e-02 2.031801939010620117e-01 -3.572733327746391296e-02 1.956437081098556519e-01 4.057991206645965576e-01 2.364806681871414185e-01 1.906185150146484375e-01 1.009387373924255371e-01 -1.306766569614410400e-01 3.175867721438407898e-02 9.944333136081695557e-02 -1.838420331478118896e-01 -1.514578238129615784e-03 -1.661311835050582886e-01 -1.677787005901336670e-01 1.253670006990432739e-01 -1.839367002248764038e-01 7.641412317752838135e-02 8.744618855416774750e-03 1.158373057842254639e-01 -3.324454426765441895e-01 -2.225322425365447998e-01 -1.694545336067676544e-02 2.714193761348724365e-01 2.175990045070648193e-01
-1.600779294967651367e-01 -1.023201644420623779e-02 -1.942371875047683716e-01 -3.800870180130004883e-01 -2.020948827266693115e-01 1.590187400579452515e-01 1.111937612295150757e-01 -4.616998136043548584e-02 5.930387973785400391e-02 8.695387095212936401e-02 4.140704572200775146e-01 2.382588684558868408e-01 1.024900749325752258e-01 1.376255899667739868e-01 2.288252860307693481e-01 -5.751737207174301147e-02 -7.571989297866821289e-02 2.554268389940261841e-02 9.055800735950469971e-02 7.373999804258346558e-02 -1.970898509025573730e-01 1.736735254526138306e-01 6.270345300436019897e-03 2.439886517822742462e-02 -1.372947990894317627e-01 -8.278082311153411865e-02 1.339387595653533936e-01 2.328351140022277832e-01 1.129943728446960449e-01 1.488113701343536377e-01 2.629626095294952393e-01 3.089584112167358398e-01
-1.541203856468200684e-01 -9.109549969434738159e-02 1.595950499176979065e-02 -9.434848278760910034e-02 -1.027298867702484131e-01 -2.805032432079315186e-01 -1.136150509119033813e-01 -4.005608856678009033e-01 -1.425091028213500977e-01 -3.365785777568817139e-01 1.741017252206802368e-01 2.296036668121814728e-02 -3.085077702999114990e-01 2.006139159202575684e-01 2.623526453971862793e-01 -1.275172829627990723e-01 1.030406430363655090e-01 1.024129912257194519e-01 -1.164224222302436829e-01 3.216294646263122559e-01 -1.775882989168167114e-01 4.744066670536994934e-02 7.661388069391250610e-02 1.068177819252014160e-01 1.607055813074111938e-01 -1.205641925334930420e-01 -1.816357858479022980e-02 -1.301619112491607666e-01 -2.230224311351776123e-01 8.719940483570098877e-02 -3.614832833409309387e-02 7.613967359066009521e-02
2.621339075267314911e-02 -1.868344098329544067e-02 -9.131424129009246826e-02 -1.190310940146446228e-01 -1.421177983283996582e-01 -6.074932590126991272e-02 -1.447234600782394409e-01 -2.739330232143402100e-01 3.364390134811401367e-02 -2.271302938461303711e-01 9.884211421012878418e-02 2.152341008186340332e-01 1.839679665863513947e-02 2.989211082458496094e-01 -1.856716908514499664e-02 -5.152512788772583008e-01 -2.184344679117202759e-01 -9.426612406969070435e-03 -1.657057926058769226e-02 -2.692197822034358978e-02 1.597530394792556763e-01 6.291940063238143921e-02 -5.406161770224571228e-02 1.354741603136062622e-01 2.004405260086059570e-01 -1.643708050251007080e-01 -1.032351329922676086e-01 2.366057634353637695e-01 -1.702125966548919678e-01 2.049500048160552979e-01 2.961920499801635742e-01 -1.226066146045923233e-02
-2.557601630687713623e-01 3.328245282173156738e-01 -2.264088839292526245e-01 -5.444700717926025391e-01 -1.323118060827255249e-01 -6.027172878384590149e-02 -1.845906823873519897e-01 9.380103647708892822e-02 2.669248171150684357e-02 -1.250268667936325073e-01 4.077916964888572693e-02 3.695935010910034180e-02 -1.079915836453437805e-01 8.565535396337509155e-02 -9.408551454544067383e-02 9.362603537738323212e-03 -1.176729872822761536e-01 2.046955674886703491e-01 9.070698916912078857e-02 9.986721724271774292e-02 -2.198685854673385620e-01 2.305017411708831787e-01 -1.569491922855377197e-01 9.681068360805511475e-02 6.427881866693496704e-02 -2.581160962581634521e-01 -4.343144595623016357e-03 -6.265358999371528625e-03 -1.706567406654357910e-01 1.690889000892639160e-01 1.125087663531303406e-01 1.190325096249580383e-01
6.807156652212142944e-02 1.329743303358554840e-02 9.120266884565353394e-02 -2.621323764324188232e-01 3.300960734486579895e-02 1.134453155100345612e-02 -1.597889512777328491e-01 -3.309287130832672119e-01 -2.472517639398574829e-01 -1.548228412866592407e-01 -4.344410821795463562e-02 -1.265135854482650757e-01 -1.136960387229919434e-01 2.122432440519332886e-01 3.703188896179199219e-01 -1.745939403772354126e-01 -1.578443348407745361e-01 5.794525495730340481e-04 1.388771533966064453e-01 -3.094653785228729248e-01 -3.020500242710113525e-01 3.632592558860778809e-01 7.968252524733543396e-03 1.244340837001800537e-01 -1.448113620281219482e-01 -2.439268678426742554e-02 -2.534893341362476349e-02 -1.547008901834487915e-01 3.782507777214050293e-02 7.126533985137939453e-02 1.332953870296478271e-01 6.462684273719787598e-02
-1.304029524326324463e-01 1.153784692287445068e-01 -1.289730072021484375e-01 -3.940231204032897949e-01 -1.280282586812973022e-01 2.888457663357257843e-02 -2.327388226985931396e-01 -1.128400415182113647e-01 -1.600092276930809021e-02 3.238825872540473938e-02 3.433180153369903564e-01 1.323465257883071899e-01 2.917553484439849854e-01 1.299115717411041260e-01 -6.220417097210884094e-02 -7.511019706726074219e-02 -1.449817419052124023e-01 -1.240784749388694763e-01 1.448287963867187500e-01 6.128493323922157288e-02 -4.396342635154724121e-01 1.538650542497634888e-01 7.905626296997070312e-02 1.027613952755928040e-01 -1.002755612134933472e-01 1.676663607358932495e-01 2.174786776304244995e-01 -3.226418793201446533e-02 1.862443611025810242e-02 -1.330151557922363281e-01 -1.076776441186666489e-02 2.567136287689208984e-01
-1.145811900496482849e-01 3.571939095854759216e-02 -2.895974740386009216e-02 -1.216722354292869568e-01 -2.495425194501876831e-01 -1.663199998438358307e-02 -2.085496932268142700e-01 -9.614190459251403809e-02 -1.315525453537702560e-02 -3.768568336963653564e-01 2.330062985420227051e-01 1.950614154338836670e-01 1.495798826217651367e-01 4.472841918468475342e-01 -1.349452976137399673e-02 -1.784043312072753906e-01 -1.002907827496528625e-01 4.907994344830513000e-02 1.790491789579391479e-01 1.140299215912818909e-01 1.666463017463684082e-01 1.101038008928298950e-01 -1.493244618177413940e-01 6.335803866386413574e-02 2.796725630760192871e-01 -3.638975322246551514e-02 7.059915363788604736e-02 1.916911303997039795e-01 -1.280210912227630615e-01 2.692125737667083740e-01 1.673313379287719727e-01 6.177489086985588074e-02
1.348199881613254547e-02 1.115529909729957581e-01 -2.294930070638656616e-01 -4.458718001842498779e-01 1.218556016683578491e-01 1.317750811576843262e-01 -1.127467863261699677e-02 -1.370945274829864502e-01 2.410622835159301758e-01 -2.307336926460266113e-01 2.285000234842300415e-01 1.853574812412261963e-01 2.996061444282531738e-01 -1.238632947206497192e-01 1.606867909431457520e-01 -1.469939649105072021e-01 8.921781554818153381e-03 6.944544613361358643e-02 1.439374834299087524e-01 -6.930973380804061890e-02 1.314361393451690674e-01 -7.017964124679565430e-02 5.191672220826148987e-02 -8.250950276851654053e-02 -7.082245498895645142e-02 -2.242473661899566650e-01 2.307093739509582520e-01 -2.140327543020248413e-01 -1.577506773173809052e-02 8.150146342813968658e-03 3.265436589717864990e-01 -1.044231280684471130e-01
-1.760841347277164459e-02 2.925595082342624664e-02 4.226464778184890747e-02 -2.935244441032409668e-01 -2.085979282855987549e-01 -1.348407566547393799e-01 1.569583863019943237e-01 -2.885375404730439186e-03 -2.451565302908420563e-02 -3.720403835177421570e-02 2.837763130664825439e-01 4.963574409484863281e-01 -7.568524777889251709e-02 -2.122158408164978027e-01 2.739526927471160889e-01 -1.864281445741653442e-01 -4.540297761559486389e-02 2.481952756643295288e-01 3.593505546450614929e-02 1.077752485871315002e-01 -1.985449194908142090e-01 -7.818487286567687988e-02 2.444631978869438171e-02 5.698578804731369019e-02 1.820682734251022339e-01 -2.089121639728546143e-01 -5.207408964633941650e-02 -3.981739655137062073e-02 -2.958434820175170898e-02 2.145715653896331787e-01 9.651049226522445679e-02 2.680107057094573975e-01
9.714699536561965942e-02 1.517492383718490601e-01 5.431175231933593750e-02 -3.423456549644470215e-01 -2.885561883449554443e-01 -3.210901618003845215e-01 -1.496225595474243164e-01 -1.031293049454689026e-01 1.742171347141265869e-01 -8.339779824018478394e-02 3.297024220228195190e-02 1.047449782490730286e-01 -2.899201214313507080e-02 4.285831749439239502e-01 1.335043758153915405e-01 -6.667710095643997192e-02 -1.827054470777511597e-02 -1.076669022440910339e-01 -2.592915110290050507e-02 2.533509433269500732e-01 -4.434875547885894775e-01 8.373125642538070679e-02 9.122925251722335815e-02 1.121459156274795532e-01 -7.617378234863281250e-02 2.897064946591854095e-02 9.638845175504684448e-02 -3.534999862313270569e-02 -1.505464017391204834e-01 6.171278282999992371e-02 -6.069672480225563049e-02 1.520665287971496582e-01
-7.354085147380828857e-02 6.091221421957015991e-02 1.676443070173263550e-01 -2.105239182710647583e-01 -8.218272030353546143e-02 -4.109928756952285767e-02 -2.269213050603866577e-01 -4.057894945144653320e-01 -2.007271796464920044e-01 -4.350163042545318604e-01 -4.056442156434059143e-02 -1.247328743338584900e-01 -1.604070067405700684e-01 1.090273037552833557e-01 1.175831183791160583e-01 -2.285751402378082275e-01 -9.229397028684616089e-02 1.013424620032310486e-01 1.514542549848556519e-01 -1.543891429901123047e-01 -2.368432730436325073e-01 2.017309963703155518e-01 7.910883426666259766e-02 3.089842759072780609e-02 -2.830290198326110840e-01 -1.924817860126495361e-01 1.271309107542037964e-01 -5.552767962217330933e-02 -5.171237979084253311e-03 -5.994995590299367905e-04 1.898299306631088257e-01 3.744345158338546753e-02
2.172521501779556274e-01 -1.127329766750335693e-01 1.482295095920562744e-01 -2.621074318885803223e-01 -1.335004866123199463e-01 1.135969907045364380e-01 5.732805281877517700e-02 -2.927970886230468750e-01 -1.085912808775901794e-02 -2.178376764059066772e-01 -5.095189809799194336e-02 -1.440592110157012939e-01 -1.013618335127830505e-01 1.940953433513641357e-01 1.259742379188537598e-01 -2.996096014976501465e-01 1.043310761451721191e-01 -4.427548870444297791e-02 9.746523201465606689e-02 -1.270415782928466797e-01 -1.230131834745407104e-01 -1.506760809570550919e-02 2.578099071979522705e-02 -4.296563193202018738e-02 1.831405609846115112e-01 1.574907004833221436e-01 6.166714057326316833e-02 -2.363508492708206177e-01 5.187172908335924149e-03 8.604612946510314941e-02 4.026218056678771973e-01 4.015924334526062012e-01
-1.373494565486907959e-01 1.447973847389221191e-01 1.036969870328903198e-01 -4.044179022312164307e-01 1.250008493661880493e-01 -2.025555521249771118e-01 -9.013867378234863281e-02 2.642264589667320251e-02 2.188178300857543945e-01 -1.522207707166671753e-01 -5.735366046428680420e-02 3.419632613658905029e-01 -1.515540331602096558e-01 -1.214970182627439499e-02 3.610354363918304443e-01 -7.270701229572296143e-02 -2.506052143871784210e-02 1.049650013446807861e-01 2.913370728492736816e-01 -1.219618842005729675e-01 1.503803580999374390e-01 5.380687862634658813e-02 -1.279040426015853882e-01 -1.138910502195358276e-01 1.561674177646636963e-01 1.752568334341049194e-01 2.352898418903350830e-01 9.865798056125640869e-02 -1.474433764815330505e-02 1.524655669927597046e-01 1.357896029949188232e-01 2.049812972545623779e-01
-9.526132792234420776e-02 1.317622065544128418e-01 1.596648991107940674e-01 -3.959259018301963806e-02 -1.128611192107200623e-01 -7.058215141296386719e-02 -1.148768514394760132e-01 -1.397476643323898315e-01 -7.040894031524658203e-02 -4.726060032844543457e-01 2.162444889545440674e-01 1.780506819486618042e-01 2.214870415627956390e-02 2.846321463584899902e-01 1.675686389207839966e-01 -2.606166303157806396e-01 -1.742317378520965576e-01 2.022851407527923584e-01 -1.138408854603767395e-01 8.496623486280441284e-02 -3.203748259693384171e-03 -1.634500026702880859e-01 -1.024067029356956482e-01 2.966661453247070312e-01 2.594380080699920654e-01 -4.660970345139503479e-02 6.233839690685272217e-02 3.674555197358131409e-02 6.560270488262176514e-02 2.665998339653015137e-01 1.612396687269210815e-01 1.378432363271713257e-01
-8.482113480567932129e-02 1.413489133119583130e-02 -2.099602222442626953e-01 -2.845242023468017578e-01 5.920593813061714172e-02 3.704135864973068237e-02 1.583481431007385254e-01 -2.044470459222793579e-01 3.264201879501342773e-01 2.155442163348197937e-02 3.146465122699737549e-01 1.184378284960985184e-02 -9.767458774149417877e-03 1.832840591669082642e-01 9.775358438491821289e-02 -2.157138884067535400e-01 1.375467479228973389e-01 -7.459494471549987793e-02 1.813058555126190186e-01 -2.536359801888465881e-02 -1.969346553087234497e-01 2.867294847965240479e-02 1.717250645160675049e-01 -6.491390615701675415e-02 1.117177158594131470e-01 -3.694096207618713379e-02 -1.189116537570953369e-01 -2.769825756549835205e-01 -3.140453994274139404e-01 3.397202789783477783e-01 2.227889746427536011e-01 1.423071417957544327e-02
-9.085578471422195435e-02 3.366106376051902771e-02 4.816145449876785278e-02 -2.094072997570037842e-01 -2.419210039079189301e-02 4.788508266210556030e-02 -2.116653919219970703e-01 -1.191117092967033386e-01 -1.884835958480834961e-01 -4.142847657203674316e-02 1.821726262569427490e-01 4.484515190124511719e-01 4.671090282499790192e-03 -1.224271506071090698e-01 5.496820062398910522e-02 -3.167763650417327881e-01 -6.222117319703102112e-02 2.205004543066024780e-01 2.068216204643249512e-01 2.740938067436218262e-01 6.101871654391288757e-02 -1.244213283061981201e-01 -9.369157999753952026e-02 6.860923767089843750e-02 1.388964653015136719e-01 -5.309619754552841187e-02 -4.722658172249794006e-02 1.008980423212051392e-01 -1.715204864740371704e-01 1.966760307550430298e-01 2.262906879186630249e-01 3.684317171573638916e-01
3.119174540042877197e-01 5.267966073006391525e-03 1.081200018525123596e-01 -8.097545057535171509e-02 -6.711740791797637939e-02 -3.367344662547111511e-02 -1.220890283584594727e-01 -1.930077075958251953e-01 1.004138588905334473e-02 -3.835448920726776123e-01 1.157282516360282898e-01 1.323848664760589600e-01 1.975174844264984131e-01 3.090537786483764648e-01 1.860970258712768555e-01 -3.319655656814575195e-01 -6.916127353906631470e-02 2.310683280229568481e-01 -1.618610881268978119e-02 2.397025190293788910e-02 -6.662188470363616943e-02 -4.298699274659156799e-02 1.453533489257097244e-02 1.104444339871406555e-01 3.577800393104553223e-01 1.631386429071426392e-01 2.044759243726730347e-01 -4.679475724697113037e-02 -2.219863981008529663e-02 2.489783316850662231e-01 5.002397671341896057e-02 1.668388694524765015e-01
-1.943190991878509521e-01 2.875506579875946045e-01 4.924932960420846939e-03 -1.169127896428108215e-01 -1.090461537241935730e-01 1.987830400466918945e-01 -3.777062594890594482e-01 -1.748493313789367676e-01 -6.546513736248016357e-02 1.648332923650741577e-02 1.609070450067520142e-01 5.630791187286376953e-02 -1.759911626577377319e-01 -2.774698138236999512e-01 2.491246908903121948e-01 -1.124726757407188416e-01 -1.089681405574083328e-02 3.928348794579505920e-02 1.691904664039611816e-01 -2.187119722366333008e-01 -3.320025801658630371e-01 8.276914060115814209e-02 3.436151146888732910e-01 1.572906076908111572e-01 6.850227713584899902e-02 -1.534984558820724487e-01 1.394453346729278564e-01 2.246211841702461243e-02 -2.410770393908023834e-02 2.013749815523624420e-02 7.535458356142044067e-02 1.790196299552917480e-01
1.054903268814086914e-01 3.041792213916778564e-01 1.425288170576095581e-01 -2.667867243289947510e-01 -2.911274433135986328e-01 -1.431742012500762939e-01 -6.395722180604934692e-02 -1.930689662694931030e-01 -1.057626456022262573e-01 -2.601740360260009766e-01 1.360268294811248779e-01 3.511005267500877380e-02 5.816829204559326172e-02 1.281726360321044922e-01 1.512202024459838867e-01 -1.603929251432418823e-01 1.507992483675479889e-02 2.065137326717376709e-01 1.693970412015914917e-01 1.288006156682968140e-01 4.021709412336349487e-02 -1.666699536144733429e-02 -5.885921418666839600e-03 -1.289176940917968750e-01 -3.087927587330341339e-02 -3.370728194713592529e-01 -3.096374683082103729e-02 1.589386761188507080e-01 2.447735331952571869e-02 4.224131703376770020e-01 2.541540861129760742e-01 -9.564059786498546600e-03
-5.386351048946380615e-02 1.985990256071090698e-02 -9.478317946195602417e-02 -3.290674090385437012e-01 -1.976236552000045776e-01 -9.096420556306838989e-02 -4.130619764328002930e-01 -1.272588819265365601e-01 1.724063009023666382e-01 5.447322502732276917e-02 1.309087723493576050e-01 7.178371399641036987e-02 -2.576104104518890381e-01 9.714063256978988647e-02 1.841903775930404663e-01 -2.732851505279541016e-01 6.139428168535232544e-02 3.188623522873967886e-04 -4.948549345135688782e-02 -7.703148573637008667e-02 3.822990693151950836e-03 -2.003202826017513871e-04 2.684238553047180176e-01 -2.719168961048126221e-01 3.195310831069946289e-01 8.649745583534240723e-02 -3.331467136740684509e-02 1.272661536931991577e-01 -2.367810606956481934e-01 -1.799747906625270844e-02 6.474832445383071899e-02 2.455037683248519897e-01
-1.581766158342361450e-01 7.135456055402755737e-02 3.724620491266250610e-02 -3.106142878532409668e-01 1.598490178585052490e-01 -1.324636191129684448e-01 -1.857899874448776245e-01 -6.249540299177169800e-02 6.621014326810836792e-02 -1.572729945182800293e-01 -5.477703735232353210e-02 3.004330098628997803e-01 4.586041718721389771e-02 -1.591591536998748779e-02 3.107384145259857178e-01 -2.568984627723693848e-01 1.294424640946090221e-03 1.775267422199249268e-01 1.846863776445388794e-01 -6.049304455518722534e-02 -6.067184731364250183e-02 1.913401782512664795e-01 -1.912826895713806152e-01 -1.662400960922241211e-01 2.774164974689483643e-01 2.125847786664962769e-01 2.188172042369842529e-01 2.204505652189254761e-01 -2.825617231428623199e-02 1.074906513094902039e-01 3.047821819782257080e-01 7.435130327939987183e-02
-1.194121539592742920e-01 1.116379350423812866e-01 5.105570703744888306e-02 -1.618536114692687988e-01 -3.625919520854949951e-01 3.212927281856536865e-01 -2.547991871833801270e-01 -2.242308259010314941e-01 -6.644650548696517944e-02 -3.190136700868606567e-02 2.565157115459442139e-01 2.192850559949874878e-01 -1.656683534383773804e-01 7.402261346578598022e-02 1.477226465940475464e-01 -3.181360960006713867e-01 -1.032206565141677856e-01 1.025494784116744995e-01 2.054951488971710205e-01 1.386630628257989883e-02 -1.086882278323173523e-01 -2.681349813938140869e-01 1.765344589948654175e-01 1.592821255326271057e-02 2.153630405664443970e-01 4.060119763016700745e-02 1.124092042446136475e-01 1.201361939311027527e-01 1.550082862377166748e-01 6.416352093219757080e-02 -1.944435201585292816e-02 1.922329366207122803e-01
-1.947024464607238770e-01 -2.263502031564712524e-02 3.747459501028060913e-02 -4.963923692703247070e-01 -7.416462991386651993e-03 -1.639918237924575806e-02 -6.080856919288635254e-02 -1.508943587541580200e-01 -3.266792744398117065e-02 -2.006539553403854370e-01 2.897539138793945312e-01 -3.054120019078254700e-02 4.860607907176017761e-02 -7.733865827322006226e-02 3.496870398521423340e-01 -1.640380918979644775e-02 1.118506789207458496e-01 -1.531575471162796021e-01 -8.175679296255111694e-02 2.516567707061767578e-01 -9.550740569829940796e-02 5.380467325448989868e-02 -1.550836265087127686e-01 1.174594163894653320e-01 -3.165767714381217957e-02 -2.951817214488983154e-01 2.049172520637512207e-01 1.224024668335914612e-01 -1.578229665756225586e-01 5.136571824550628662e-02 -3.683373332023620605e-02 3.162376582622528076e-01
-8.713945746421813965e-02 2.037612348794937134e-01 -2.293669134378433228e-01 -2.149499766528606415e-02 -4.407307133078575134e-02 2.224316895008087158e-01 -2.570443749427795410e-01 -2.798060774803161621e-01 -1.127661243081092834e-01 -1.257085353136062622e-01 2.183626890182495117e-01 2.145827561616897583e-01 -2.552181482315063477e-02 2.436842024326324463e-02 6.548076868057250977e-02 -1.859587132930755615e-01 -3.361338004469871521e-02 -1.608450114727020264e-01 -2.638858277350664139e-03 -1.009652949869632721e-02 -1.143225282430648804e-01 1.066111847758293152e-01 2.753660976886749268e-01 7.705735415220260620e-02 3.064902126789093018e-01 -4.224185943603515625e-01 -6.732319295406341553e-02 1.238591074943542480e-01 4.597079753875732422e-02 2.777010798454284668e-01 -1.507137436419725418e-02 1.861709505319595337e-01
-7.705299556255340576e-02 1.220893114805221558e-01 -1.695013232529163361e-02 -1.692227423191070557e-01 -1.380062252283096313e-01 2.351188808679580688e-01 -4.330633953213691711e-02 -2.544035613536834717e-01 2.191842347383499146e-01 -1.551002115011215210e-01 2.810552716255187988e-01 5.763029307126998901e-02 -1.315363049507141113e-01 3.835809230804443359e-01 2.588525414466857910e-01 -2.812573872506618500e-02 4.066680744290351868e-02 1.808234304189682007e-01 1.865207590162754059e-02 -4.815358202904462814e-03 2.035236060619354248e-01 2.885437607765197754e-01 1.558699607849121094e-01 2.024748921394348145e-02 -2.333719879388809204e-01 -1.362928152084350586e-01 9.883188456296920776e-02 -2.917041443288326263e-02 -2.982168085873126984e-02 3.743590414524078369e-01 1.004686281085014343e-01 6.144497543573379517e-02
1.798265725374221802e-01 2.470507323741912842e-01 4.696514457464218140e-02 -3.001740872859954834e-01 8.687505871057510376e-02 1.957365870475769043e-02 -1.625433713197708130e-01 -3.060587644577026367e-01 2.296257168054580688e-01 -2.048056721687316895e-01 2.808381915092468262e-01 1.911278814077377319e-02 1.643207520246505737e-01 1.524606067687273026e-02 1.627379655838012695e-01 -5.680662021040916443e-02 -2.393113076686859131e-02 1.996323913335800171e-01 -9.613259136676788330e-02 1.339516937732696533e-01 -3.610991686582565308e-02 7.739900797605514526e-02 3.116094172000885010e-01 1.247153878211975098e-01 2.780309133231639862e-02 -5.876449495553970337e-02 2.149794101715087891e-01 7.139953225851058960e-02 -2.871552109718322754e-01 2.762774527072906494e-01 -1.292846947908401489e-01 1.919405162334442139e-01
-1.055291667580604553e-01 8.561164140701293945e-02 5.313551798462867737e-02 -1.844540536403656006e-01 -8.043166249990463257e-02 -1.916516274213790894e-01 -4.628837853670120239e-02 -3.006097376346588135e-01 -2.022815942764282227e-01 -4.233952760696411133e-01 2.688443958759307861e-01 4.471635073423385620e-02 -2.476546168327331543e-01 4.887974355369806290e-03 1.500038504600524902e-01 -3.479417562484741211e-01 2.079090923070907593e-01 1.170639097690582275e-01 2.538163028657436371e-02 1.211280450224876404e-01 9.980226308107376099e-02 7.723899930715560913e-02 -2.070797383785247803e-01 -7.780732959508895874e-02 1.507391780614852905e-01 -7.645342499017715454e-02 -5.274213850498199463e-02 -8.771632611751556396e-02 -1.302406638860702515e-01 2.551680505275726318e-01 1.723375022411346436e-01 1.472205221652984619e-01
-1.277886182069778442e-01 1.070505529642105103e-01 -1.983955651521682739e-01 -2.995276153087615967e-01 -2.644416987895965576e-01 1.195510849356651306e-01 -5.115707172080874443e-04 -1.205030754208564758e-01 -2.225503092631697655e-03 6.474381685256958008e-02 2.898486256599426270e-01 3.108978867530822754e-01 1.121366098523139954e-01 7.616692036390304565e-02 2.365552186965942383e-01 1.238359808921813965e-01 3.456774353981018066e-02 5.783334001898765564e-02 2.576528191566467285e-01 -1.269224435091018677e-01 -3.475362434983253479e-02 8.201374113559722900e-02 -1.531984061002731323e-01 1.176815554499626160e-01 -6.914409250020980835e-02 -3.796400725841522217e-01 2.215556651353836060e-01 1.577371209859848022e-01 -9.760116785764694214e-02 1.033504009246826172e-01 5.488792061805725098e-02 3.024426102638244629e-01
2.581383101642131805e-02 -5.071134865283966064e-02 -1.049128398299217224e-01 -9.949822723865509033e-02 -2.247377038002014160e-01 -1.967376917600631714e-01 6.864036433398723602e-03 -2.882795631885528564e-01 -9.352909773588180542e-02 -2.377443760633468628e-01 2.632201910018920898e-01 3.798500895500183105e-01 -1.957870647311210632e-02 -6.631540507078170776e-02 1.281918585300445557e-01 -2.212446182966232300e-01 2.789074182510375977e-01 -1.027112156152725220e-01 9.817384183406829834e-02 2.645255625247955322e-01 -1.021920889616012573e-01 1.257119774818420410e-01 2.229494154453277588e-01 -7.976263016462326050e-02 -9.664777666330337524e-03 -1.639298051595687866e-01 -1.101351007819175720e-01 8.578065037727355957e-02 -1.704860776662826538e-01 2.992537617683410645e-01 1.938077509403228760e-01 3.982336074113845825e-02
7.536347955465316772e-02 2.249757200479507446e-01 -4.049312323331832886e-02 -3.725969791412353516e-01 1.710749566555023193e-01 -9.249833226203918457e-02 -2.210702300071716309e-01 -1.949682086706161499e-01 -1.252463757991790771e-01 -1.785095036029815674e-01 7.855324447154998779e-02 5.563335865736007690e-02 -1.168660745024681091e-01 3.152233734726905823e-02 -5.640503764152526855e-02 -9.785384684801101685e-02 -7.230379432439804077e-02 -1.738021522760391235e-02 1.832239478826522827e-01 1.773224025964736938e-01 -7.652395218610763550e-02 3.827694058418273926e-01 1.070750504732131958e-01 5.150386318564414978e-02 -1.940495669841766357e-01 7.292316108942031860e-02 -1.587262153625488281e-01 -2.974890768527984619e-01 -3.508303314447402954e-02 -1.104336511343717575e-02 1.209236308932304382e-01 4.296886622905731201e-01
1.664308607578277588e-01 8.524923771619796753e-02 5.532541777938604355e-03 -2.485971748828887939e-01 7.169511169195175171e-02 1.032872870564460754e-02 -3.206913173198699951e-01 -1.379156112670898438e-01 2.608412876725196838e-02 -4.186505451798439026e-02 3.380965888500213623e-01 1.397105902433395386e-01 2.370788902044296265e-02 9.116350114345550537e-02 3.183691203594207764e-01 -1.509359776973724365e-01 3.963203728199005127e-02 1.920430064201354980e-01 -8.620244264602661133e-02 2.796828448772430420e-01 -8.039861917495727539e-02 8.824807405471801758e-02 2.222228497266769409e-01 7.293677330017089844e-02 3.430200219154357910e-01 -1.691137254238128662e-01 2.938254177570343018e-01 -9.134158492088317871e-02 -2.565047144889831543e-01 7.618337124586105347e-02 4.463964607566595078e-03 3.464718908071517944e-02
-3.862062096595764160e-02 1.003647372126579285e-01 1.220199465751647949e-02 -3.137272596359252930e-01 -1.216988787055015564e-01 -2.717821002006530762e-01 -1.282309442758560181e-01 -2.796205580234527588e-01 1.459936648607254028e-01 -8.020298182964324951e-02 1.362985582090914249e-03 1.296309530735015869e-01 2.009553611278533936e-01 2.023720741271972656e-01 3.559340909123420715e-02 -2.219781875610351562e-01 -3.847487568855285645e-01 -1.024001166224479675e-01 1.450693458318710327e-01 1.512995511293411255e-01 -1.480482965707778931e-01 2.778828144073486328e-01 1.946382820606231689e-01 3.012076616287231445e-01 -1.695563495159149170e-01 8.539020270109176636e-02 2.185086756944656372e-01 9.666781872510910034e-03 -6.024221330881118774e-02 3.966793045401573181e-02 1.037150174379348755e-01 9.074300527572631836e-03
1.525820791721343994e-01 -1.402952969074249268e-01 6.433475017547607422e-02 -2.213225215673446655e-01 -1.082472205162048340e-01 -1.673960536718368530e-01 -1.008820068091154099e-02 -3.352432548999786377e-01 1.833764612674713135e-01 -1.213897094130516052e-01 2.469910830259323120e-01 2.439602464437484741e-01 -1.788158863782882690e-01 2.310137450695037842e-01 1.603630930185317993e-01 -2.706820666790008545e-01 7.205972820520401001e-02 4.264050722122192383e-02 3.043008744716644287e-01 1.661999672651290894e-01 -7.209739647805690765e-03 -2.162874191999435425e-01 3.104209713637828827e-02 -4.903846979141235352e-02 1.162879839539527893e-01 -5.110783502459526062e-02 3.497041463851928711e-01 -2.172877490520477295e-01 -9.128084778785705566e-02 1.397298723459243774e-01 1.321914512664079666e-02 -8.583249151706695557e-02
1.134560778737068176e-01 -5.693570896983146667e-02 -1.511400332674384117e-03 -1.229752898216247559e-01 1.711470820009708405e-02 -8.505911380052566528e-02 -1.810089945793151855e-01 -1.853831857442855835e-01 2.553088068962097168e-01 -3.295965790748596191e-01 1.138659119606018066e-01 2.964656054973602295e-01 7.756408303976058960e-02 2.044895142316818237e-01 7.675833255052566528e-02 -2.162438929080963135e-01 3.811649978160858154e-03 3.244402259588241577e-02 -1.411151140928268433e-01 2.223443612456321716e-02 5.846084654331207275e-02 7.609640061855316162e-02 -1.044267341494560242e-01 3.944722115993499756e-01 3.934183418750762939e-01 8.709564059972763062e-02 -5.688614025712013245e-02 1.555829644203186035e-01 6.720717251300811768e-02 1.508395671844482422e-01 1.038252636790275574e-01 3.064165711402893066e-01
-3.328351676464080811e-02 -1.407880894839763641e-02 1.488856226205825806e-01 -3.669109344482421875e-01 -1.761577129364013672e-01 -1.895514726638793945e-01 -2.069220133125782013e-02 -3.297628760337829590e-01 5.662029981613159180e-02 7.301656901836395264e-02 1.396773904561996460e-01 3.632792234420776367e-01 -3.624541684985160828e-02 -5.374861136078834534e-02 2.692758738994598389e-01 1.385499089956283569e-01 -1.436395756900310516e-02 2.199938148260116577e-01 1.902098357677459717e-01 3.437306284904479980e-01 -2.969199791550636292e-02 -1.126453280448913574e-01 1.529780477285385132e-01 -1.174544449895620346e-03 2.810162305831909180e-02 -1.898633874952793121e-02 1.990449279546737671e-01 -1.121470779180526733e-01 -5.600938573479652405e-02 2.582544684410095215e-01 4.956217855215072632e-02 2.104761451482772827e-01
-2.599326707422733307e-02 1.404513269662857056e-01 -2.975704073905944824e-01 -1.814297288656234741e-01 -9.799109399318695068e-02 -2.547651231288909912e-01 -2.659038603305816650e-01 -2.328253388404846191e-01 -1.713414490222930908e-01 -1.480324417352676392e-01 -1.030155271291732788e-01 1.056931614875793457e-01 4.402713477611541748e-02 1.720084547996520996e-01 1.458138227462768555e-01 -2.052347213029861450e-01 3.137282654643058777e-02 -1.085898205637931824e-01 2.220724672079086304e-01 1.300469040870666504e-01 -3.665293157100677490e-01 9.304900467395782471e-02 -6.860078871250152588e-02 3.511926233768463135e-01 8.926232345402240753e-03 -8.495105803012847900e-02 -7.749206572771072388e-02 -9.778414666652679443e-02 6.615650653839111328e-02 1.025505587458610535e-01 6.974171847105026245e-02 3.131786286830902100e-01
-4.074043780565261841e-02 3.275810554623603821e-02 -1.606461703777313232e-01 -3.184481561183929443e-01 -8.521662652492523193e-02 6.034809723496437073e-02 1.231297552585601807e-01 -3.426511585712432861e-01 8.508972078561782837e-02 -2.202841043472290039e-01 2.222494781017303467e-02 1.076259464025497437e-01 -1.317173838615417480e-01 2.814154624938964844e-01 1.096648443490266800e-02 -2.057145982980728149e-01 2.602326869964599609e-01 1.001932173967361450e-01 1.353154182434082031e-01 -1.248022262006998062e-02 -8.489564061164855957e-02 -2.162825614213943481e-01 -8.720742911100387573e-02 -9.716996550559997559e-02 1.419929414987564087e-01 1.001223102211952209e-01 -2.496113628149032593e-01 -1.052976995706558228e-01 1.427184045314788818e-01 1.400583796203136444e-02 4.187141060829162598e-01 2.302740663290023804e-01
-1.860408782958984375e-01 -1.521415859460830688e-01 9.650043211877346039e-03 -3.158554732799530029e-01 -1.518734842538833618e-01 -9.144511818885803223e-02 -1.776313334703445435e-01 -2.684884071350097656e-01 1.035035401582717896e-01 -7.618125528097152710e-02 1.532090157270431519e-01 1.391805708408355713e-01 -3.106234669685363770e-01 2.459585368633270264e-01 4.754933714866638184e-01 -1.901802718639373779e-01 -1.245587319135665894e-01 -7.829536497592926025e-02 5.063820630311965942e-02 -1.340266782790422440e-02 7.347767055034637451e-02 -1.484126299619674683e-01 1.516657173633575439e-01 -7.333702594041824341e-02 1.134776100516319275e-01 1.928318440914154053e-01 -1.383099555969238281e-01 1.359131485223770142e-01 6.342160701751708984e-02 -5.312711000442504883e-02 2.107380181550979614e-01 -9.796836227178573608e-02
1.845843158662319183e-02 1.086753755807876587e-01 1.029403582215309143e-01 -2.197559773921966553e-01 -2.443287968635559082e-01 -1.895411908626556396e-01 1.699380278587341309e-01 -2.443528920412063599e-01 9.328433871269226074e-02 -1.949102580547332764e-01 3.071086108684539795e-01 1.162345185875892639e-01 1.269669681787490845e-01 -3.868698608130216599e-03 4.184123575687408447e-01 -1.431560069322586060e-01 -3.046081960201263428e-02 -9.275656193494796753e-03 2.767837345600128174e-01 1.002525389194488525e-01 -6.807548552751541138e-02 -2.287752926349639893e-02 -5.747958272695541382e-02 -4.317765682935714722e-02 1.106826364994049072e-01 -3.614201843738555908e-01 2.093798946589231491e-03 -3.853639960289001465e-02 1.490858644247055054e-01 3.154062330722808838e-01 1.157832369208335876e-01 -3.249697387218475342e-02
-4.311271905899047852e-01 7.316382974386215210e-02 1.250788569450378418e-01 -2.042073756456375122e-01 -2.668366581201553345e-02 -1.677116453647613525e-01 -9.774401783943176270e-03 -3.026578724384307861e-01 6.835991982370615005e-03 1.230636518448591232e-02 1.127947866916656494e-01 2.689509093761444092e-01 -9.265992790460586548e-03 1.849696934223175049e-01 6.960979849100112915e-02 -3.668129444122314453e-01 7.660086452960968018e-02 1.466422826051712036e-01 2.078723758459091187e-01 -4.208161309361457825e-02 2.618776261806488037e-01 1.954389214515686035e-01 -3.583120554685592651e-02 -8.687606453895568848e-02 2.417457997798919678e-01 1.211462020874023438e-01 1.257050037384033203e-01 1.443729400634765625e-01 -8.690951764583587646e-02 4.313312843441963196e-02 1.953950077295303345e-01 1.631728112697601318e-01
-8.866570889949798584e-02 5.452387779951095581e-02 6.758932024240493774e-02 -5.489737391471862793e-01 4.967422783374786377e-02 1.874599605798721313e-01 1.366699784994125366e-01 -2.334421277046203613e-01 8.994546532630920410e-02 -2.960841730237007141e-02 3.568776845932006836e-01 1.076496765017509460e-01 1.614852994680404663e-01 -4.372440278530120850e-02 1.470659524202346802e-01 -4.465830512344837189e-03 -2.208718061447143555e-01 3.937437199056148529e-03 -1.074348092079162598e-01 3.860007598996162415e-02 -3.647807240486145020e-01 1.855215728282928467e-01 3.552152588963508606e-02 2.394497022032737732e-02 1.103203184902667999e-02 -5.139033868908882141e-02 1.210390105843544006e-01 1.651110500097274780e-01 -1.282065212726593018e-01 1.114766523241996765e-01 5.310582462698221207e-03 2.648968398571014404e-01
-3.286203145980834961e-01 1.397651582956314087e-01 1.822602301836013794e-01 7.315287366509437561e-03 -3.557506576180458069e-02 -2.302789390087127686e-01 -2.592649161815643311e-01 -1.818162053823471069e-01 -1.526103466749191284e-01 -1.926004886627197266e-01 3.263862729072570801e-01 2.972159683704376221e-01 -1.293631196022033691e-01 2.038209140300750732e-01 2.691211402416229248e-01 -1.702863425016403198e-01 1.503879278898239136e-01 -6.231985613703727722e-02 2.392119616270065308e-01 -1.619483716785907745e-02 -8.608157187700271606e-02 -1.080084592103958130e-01 1.444321684539318085e-02 5.923444777727127075e-02 1.715623438358306885e-01 4.925601929426193237e-02 -1.433931104838848114e-02 1.829750090837478638e-01 1.764046587049961090e-02 2.164056599140167236e-01 1.083787456154823303e-01 1.961349844932556152e-01
-1.124050691723823547e-01 -5.901851505041122437e-02 -5.593359097838401794e-02 -1.200343295931816101e-01 3.465572372078895569e-03 2.456806749105453491e-01 -1.678551733493804932e-01 -3.609491884708404541e-01 -1.207722648978233337e-01 -1.411095354706048965e-02 2.642823159694671631e-01 -2.182044088840484619e-02 -1.277209222316741943e-01 -1.132781952619552612e-01 3.639901280403137207e-01 -1.124101206660270691e-01 -1.975792646408081055e-01 1.096751689910888672e-01 -2.617006897926330566e-01 1.878251433372497559e-01 -1.263169348239898682e-01 1.983137577772140503e-01 -1.616887748241424561e-01 -4.363773763179779053e-02 -6.756741553544998169e-02 1.379270255565643311e-01 8.284905925393104553e-03 -6.545385718345642090e-02 2.098123542964458466e-02 -4.034440219402313232e-02 3.888434469699859619e-01 2.622325122356414795e-01
-7.463140785694122314e-02 2.561882436275482178e-01 1.143953576683998108e-01 -2.024687081575393677e-01 -7.072207331657409668e-02 8.403082937002182007e-02 -1.488213837146759033e-01 -3.993500471115112305e-01 -6.282395124435424805e-02 -1.160689517855644226e-01 -3.032208979129791260e-02 1.355652213096618652e-01 1.481872983276844025e-02 -1.726277470588684082e-01 3.596673607826232910e-01 -2.420915365219116211e-01 -2.505542933940887451e-01 -4.197921231389045715e-02 2.130470573902130127e-01 -4.605284333229064941e-02 -3.950543701648712158e-03 -1.096849068999290466e-01 3.808831572532653809e-01 -2.329047918319702148e-01 1.329427659511566162e-01 -9.032878279685974121e-02 -1.605523079633712769e-01 1.917141489684581757e-02 1.869446039199829102e-02 -9.060945361852645874e-02 -1.265956014394760132e-01 1.623133569955825806e-01
6.616943329572677612e-02 1.897101402282714844e-01 1.216973885893821716e-01 -1.979090869426727295e-01 -9.912786632776260376e-02 -2.291948795318603516e-01 5.233340710401535034e-02 -3.784492015838623047e-01 8.230381458997726440e-02 -1.109478473663330078e-01 2.436241321265697479e-02 1.732599884271621704e-01 2.434097379446029663e-01 2.682134211063385010e-01 2.319772094488143921e-01 -3.706531822681427002e-01 -1.530244201421737671e-02 1.235058344900608063e-02 8.867320418357849121e-02 1.782079190015792847e-01 -2.587459087371826172e-01 1.374385803937911987e-01 -1.116575449705123901e-01 3.300014138221740723e-01 5.625903606414794922e-02 1.458819210529327393e-01 7.174212485551834106e-02 5.013307556509971619e-02 -3.250885382294654846e-02 -1.515538394451141357e-01 -6.714786589145660400e-02 1.319036632776260376e-01
3.919744119048118591e-02 3.724527731537818909e-02 2.020621001720428467e-01 -2.373018413782119751e-01 -2.809692323207855225e-01 1.510651707649230957e-01 -3.152338564395904541e-01 -2.537120282649993896e-01 -8.337607234716415405e-02 -2.327683195471763611e-02 2.646332383155822754e-01 1.607642173767089844e-01 -2.638232707977294922e-01 6.187940016388893127e-02 2.042116522789001465e-01 -2.768560051918029785e-01 -1.339870989322662354e-01 1.509925723075866699e-01 1.878419518470764160e-01 -1.130928695201873779e-01 -5.441931635141372681e-02 -2.704162895679473877e-01 -3.329269960522651672e-02 6.790023297071456909e-02 1.624686121940612793e-01 1.726250052452087402e-01 9.068717062473297119e-02 2.321303933858871460e-01 1.952250301837921143e-01 4.293951764702796936e-02 9.343814849853515625e-02 4.066065326333045959e-02
1.009223908185958862e-01 -7.522954605519771576e-03 9.999748319387435913e-03 -3.247838616371154785e-01 -2.195908725261688232e-01 -2.451043948531150818e-02 5.399801209568977356e-02 -4.681996405124664307e-01 1.639752388000488281e-01 1.130436882376670837e-01 1.524710804224014282e-01 2.190818041563034058e-01 2.736659049987792969e-01 -3.933112323284149170e-02 1.951884478330612183e-01 -1.569911092519760132e-01 2.691761255264282227e-01 1.023534312844276428e-02 5.572127923369407654e-02 -1.226235628128051758e-01 -2.833959832787513733e-02 1.242045164108276367e-01 6.707304273732006550e-04 3.669039905071258545e-01 6.411410868167877197e-02 3.048462793231010437e-02 1.958551406860351562e-01 9.575062245130538940e-02 1.171442028135061264e-02 -1.687503755092620850e-01 1.993855386972427368e-01 -2.536970563232898712e-02
-5.007020384073257446e-02 1.154004335403442383e-01 -5.766528472304344177e-02 -5.783092975616455078e-01 -9.595145471394062042e-03 -1.634987257421016693e-02 -1.381020694971084595e-01 1.737197488546371460e-02 1.670964062213897705e-01 -2.187018543481826782e-01 2.828851938247680664e-01 -9.994102269411087036e-02 2.387761771678924561e-01 -6.987190991640090942e-02 2.634856402873992920e-01 3.820083290338516235e-02 7.935358583927154541e-02 -2.096749283373355865e-02 1.890703290700912476e-01 -2.010678499937057495e-01 8.270313963294029236e-03 9.196310490369796753e-02 1.322883665561676025e-01 -2.568272352218627930e-01 -1.106673330068588257e-01 -8.855295181274414062e-02 2.481931261718273163e-02 -1.793101578950881958e-01 -1.522771362215280533e-02 2.512845396995544434e-01 1.319867372512817383e-01 -1.399268209934234619e-01
1.346200555562973022e-01 1.194361746311187744e-01 2.030358336924109608e-05 -8.367315679788589478e-02 2.031027339398860931e-02 -1.305900216102600098e-01 -7.681891322135925293e-03 -2.712985277175903320e-01 -2.142979763448238373e-02 -2.093832641839981079e-01 2.378809750080108643e-01 3.915257453918457031e-01 -9.466241300106048584e-02 1.433175355195999146e-01 2.460136562585830688e-01 -2.073019593954086304e-01 -3.228973448276519775e-01 1.144618019461631775e-01 2.669705450534820557e-01 -3.888390492647886276e-03 -9.834197908639907837e-02 -1.834024935960769653e-01 3.111115396022796631e-01 -2.222596704959869385e-01 1.044099032878875732e-01 -1.588171273469924927e-01 -2.312723696231842041e-01 -1.102244630455970764e-01 3.527620434761047363e-02 3.358434885740280151e-02 1.713475561700761318e-03 -4.380399361252784729e-03
-1.996792554855346680e-01 7.467690855264663696e-02 3.282291442155838013e-02 -2.205711901187896729e-01 -2.782263755798339844e-01 -3.491913154721260071e-02 -1.589199006557464600e-01 -2.844045460224151611e-01 1.438004076480865479e-01 -6.336599588394165039e-02 2.593380212783813477e-01 -2.438987940549850464e-01 -1.928468346595764160e-01 1.214336454868316650e-01 -7.290369272232055664e-02 -2.065830677747726440e-01 4.169818013906478882e-02 3.417471945285797119e-01 1.124863103032112122e-01 1.221115365624427795e-01 -1.461832523345947266e-01 -2.454272843897342682e-02 -8.676499873399734497e-02 1.073519811034202576e-01 1.022827699780464172e-01 -7.260168343782424927e-02 -4.716017469763755798e-02 -2.637335956096649170e-01 -2.089685797691345215e-01 -2.191910743713378906e-01 2.581886649131774902e-01 1.888981312513351440e-01
-9.260745346546173096e-02 -1.191025301814079285e-01 1.105818450450897217e-01 -3.346773982048034668e-01 -1.387056522071361542e-02 1.086980774998664856e-01 -4.264066740870475769e-02 -2.384784221649169922e-01 1.855406761169433594e-01 -2.169927209615707397e-01 2.902426719665527344e-01 2.755427956581115723e-01 1.189530566334724426e-01 1.380993872880935669e-01 5.058706551790237427e-02 -1.093685403466224670e-01 2.582002282142639160e-01 -2.986237779259681702e-02 5.119827017188072205e-02 1.697061955928802490e-01 -3.341702744364738464e-02 -2.183899283409118652e-02 7.278614491224288940e-02 1.123672127723693848e-01 4.341953694820404053e-01 -8.178148418664932251e-02 8.139044046401977539e-02 -2.362756133079528809e-01 6.120433285832405090e-02 3.298820555210113525e-01 -4.059102386236190796e-02 5.006988719105720520e-02
-1.693483442068099976e-01 2.559158504009246826e-01 -1.527109295129776001e-01 -5.316006541252136230e-01 1.516205817461013794e-01 -7.624315470457077026e-02 -9.958114475011825562e-02 -1.441614627838134766e-01 -6.002217531204223633e-02 -1.302602328360080719e-02 1.754535138607025146e-01 -1.516649276018142700e-01 2.068357765674591064e-01 -5.472623743116855621e-03 1.486293226480484009e-01 -1.872080713510513306e-01 5.823697894811630249e-02 -1.818971894681453705e-02 1.257372945547103882e-01 -9.128761291503906250e-02 8.712609857320785522e-02 3.065331652760505676e-02 2.194804139435291290e-02 -1.818120032548904419e-01 5.739335715770721436e-02 -1.433703154325485229e-01 6.781377643346786499e-02 -3.464394211769104004e-01 -5.367215722799301147e-02 3.465265631675720215e-01 1.726659685373306274e-01 -1.082780137658119202e-01
-1.054888963699340820e-01 4.127232241444289684e-04 -1.577253788709640503e-01 -1.955789178609848022e-01 -2.935717701911926270e-01 1.568524986505508423e-01 1.543173044919967651e-01 -3.107642829418182373e-01 -1.815579086542129517e-02 -3.333572149276733398e-01 1.813787072896957397e-01 3.039184585213661194e-02 -2.269460707902908325e-01 1.606535166501998901e-01 5.044240877032279968e-02 -2.547162771224975586e-01 1.657024174928665161e-01 -1.159091964364051819e-01 1.293741911649703979e-01 -3.625047206878662109e-02 -2.583051323890686035e-01 -2.521273493766784668e-01 1.204524561762809753e-02 2.195481024682521820e-02 5.601701512932777405e-02 4.209019616246223450e-02 -1.803067624568939209e-01 -1.793466806411743164e-01 6.519243121147155762e-02 -5.916405469179153442e-02 2.482109665870666504e-01 2.752190232276916504e-01
2.237715423107147217e-01 8.598242700099945068e-02 1.815241016447544098e-02 -8.454051613807678223e-02 2.793267369270324707e-01 2.505142055451869965e-02 -1.895088404417037964e-01 -1.330102682113647461e-01 -7.494243979454040527e-02 -1.381683349609375000e-01 6.508842855691909790e-02 2.835368514060974121e-01 -3.065341711044311523e-02 3.498287200927734375e-01 1.497917473316192627e-01 -2.424768507480621338e-01 5.156560242176055908e-02 2.147688269615173340e-01 2.546814382076263428e-01 -1.748482733964920044e-01 3.330290317535400391e-02 4.802103713154792786e-02 1.527896821498870850e-01 1.616549938917160034e-01 1.323674712330102921e-02 -1.381822582334280014e-02 2.830738425254821777e-01 5.708596482872962952e-02 -1.499148905277252197e-01 2.826717197895050049e-01 1.715159565210342407e-01 2.761322855949401855e-01
1.210131123661994934e-01 5.643343180418014526e-02 -6.316302716732025146e-02 -4.001480042934417725e-01 9.985392913222312927e-03 -1.667177379131317139e-01 -3.475450873374938965e-01 -1.862550079822540283e-01 1.939363330602645874e-01 -1.461956053972244263e-01 4.071866869926452637e-01 1.749681532382965088e-01 2.781457081437110901e-02 1.226466968655586243e-01 3.118034824728965759e-02 -1.535668503493070602e-03 1.826997846364974976e-03 1.240965425968170166e-01 -3.799090534448623657e-02 2.406349927186965942e-01 9.745407104492187500e-02 1.353201363235712051e-02 9.182768315076828003e-02 1.205349564552307129e-01 1.724217385053634644e-01 -2.327258139848709106e-01 1.130201965570449829e-01 -1.079800501465797424e-01 -1.373979896306991577e-01 -5.270867794752120972e-02 1.082657128572463989e-01 -3.367571830749511719e-01
6.745196878910064697e-02 1.668767631053924561e-01 1.580927148461341858e-02 -3.164153099060058594e-01 -4.661450162529945374e-02 1.748014613986015320e-02 -2.173021137714385986e-01 -2.889645993709564209e-01 -9.291379898786544800e-02 -2.395744174718856812e-01 -3.781474381685256958e-02 -1.229202523827552795e-01 -2.737968266010284424e-01 2.077879160642623901e-01 1.990276724100112915e-01 -2.134457826614379883e-01 -9.999577701091766357e-02 8.674867451190948486e-02 3.632660508155822754e-01 -2.070533335208892822e-01 -2.056717872619628906e-01 2.454856634140014648e-01 -1.220395565032958984e-01 2.059191614389419556e-01 -2.111617326736450195e-01 -1.108620017766952515e-01 7.926195114850997925e-02 -1.107480674982070923e-01 8.961048722267150879e-02 -8.524090051651000977e-02 -9.115063585340976715e-03 7.162523269653320312e-02
8.425544947385787964e-02 7.817945629358291626e-02 4.419293999671936035e-02 -3.032967150211334229e-01 2.145253121852874756e-03 -3.770510852336883545e-02 -2.867418527603149414e-01 -2.530511021614074707e-01 -4.480018839240074158e-02 6.409686058759689331e-02 -1.200551073998212814e-02 7.756248861551284790e-02 -2.128778249025344849e-01 4.464563131332397461e-01 8.704743534326553345e-02 -1.673277467489242554e-01 2.005814015865325928e-01 -9.481014311313629150e-02 -2.366204932332038879e-02 -1.001003831624984741e-01 -1.256622374057769775e-01 -2.870301306247711182e-01 2.873466908931732178e-01 -1.339165121316909790e-01 9.828496724367141724e-02 4.336238279938697815e-02 -9.953251481056213379e-02 -1.929595619440078735e-01 -4.462192580103874207e-02 -8.325711823999881744e-03 3.474772572517395020e-01 1.127449795603752136e-01
2.330107092857360840e-01 -1.027338504791259766e-01 -3.973840177059173584e-02 -4.416675567626953125e-01 9.440791606903076172e-02 -1.230683922767639160e-01 -1.724770516157150269e-01 -2.638402581214904785e-01 1.999084949493408203e-01 -6.359853595495223999e-02 3.200026154518127441e-01 1.714206933975219727e-01 7.904598116874694824e-02 2.425103075802326202e-02 4.717023577541112900e-03 -1.594066470861434937e-01 -1.710892170667648315e-01 1.519296765327453613e-01 -4.234274104237556458e-02 -3.554219752550125122e-02 9.742673486471176147e-02 -3.804325591772794724e-03 1.869604587554931641e-01 -1.745732426643371582e-01 1.797526031732559204e-01 1.220506876707077026e-01 7.820130139589309692e-02 -2.227235585451126099e-01 -1.803892552852630615e-01 1.562300920486450195e-01 3.396266698837280273e-01 3.807801008224487305e-02
6.167244911193847656e-02 2.502177655696868896e-01 -8.195035159587860107e-02 -2.796419262886047363e-01 -1.325048357248306274e-01 2.016449719667434692e-01 -1.677625179290771484e-01 -9.860519319772720337e-02 8.688572794198989868e-02 -1.749133020639419556e-01 1.106564849615097046e-01 -1.193303912878036499e-01 1.527657657861709595e-01 1.073741838335990906e-01 1.186622753739356995e-01 -4.152861237525939941e-01 -7.832898944616317749e-02 -9.063939563930034637e-03 1.302874982357025146e-01 1.903975903987884521e-01 9.478073567152023315e-02 -5.990830436348915100e-02 -6.220820173621177673e-02 1.455085873603820801e-01 2.185962349176406860e-01 1.904438436031341553e-01 1.452511399984359741e-01 1.886499226093292236e-01 -1.111663505434989929e-01 -1.748329550027847290e-01 2.276417315006256104e-01 3.660660088062286377e-01
-2.274998649954795837e-02 2.416015267372131348e-01 1.990970522165298462e-01 -3.031223118305206299e-01 -1.011646017432212830e-01 -2.154004061594605446e-03 -1.357754766941070557e-01 -2.229820042848587036e-01 2.129222452640533447e-01 -6.483001261949539185e-02 1.246363222599029541e-01 1.605111733078956604e-02 -3.172532916069030762e-01 3.158186376094818115e-01 5.959967151284217834e-02 -1.968733221292495728e-01 -1.615406870841979980e-01 1.410378962755203247e-01 6.680051237344741821e-02 7.343540340662002563e-02 1.188418120145797729e-01 -1.672136038541793823e-01 1.469444483518600464e-01 -2.362100332975387573e-01 2.966609224677085876e-02 3.112596273422241211e-01 -1.314891129732131958e-02 -1.854792833328247070e-01 -6.612198054790496826e-02 -2.728806063532829285e-02 1.477358788251876831e-01 2.976004183292388916e-01
4.732472822070121765e-02 6.661070138216018677e-02 -2.378595471382141113e-01 -3.283793926239013672e-01 7.628119736909866333e-02 -7.333570718765258789e-02 -2.258299589157104492e-01 -3.110658526420593262e-01 -2.587333321571350098e-01 -1.892339885234832764e-01 1.135355904698371887e-01 2.268547192215919495e-02 -9.172270447015762329e-02 1.019545793533325195e-01 1.127893626689910889e-01 -2.569452226161956787e-01 -1.504542380571365356e-01 -8.832336962223052979e-02 2.943017482757568359e-01 -5.060868337750434875e-03 6.846825778484344482e-02 3.474274873733520508e-01 2.475364878773689270e-02 6.683228164911270142e-02 -1.938849836587905884e-01 -9.457620233297348022e-02 2.180185168981552124e-01 -1.602559685707092285e-01 3.380547091364860535e-02 -7.072720676660537720e-02 7.070309482514858246e-03 2.876676917076110840e-01
-7.444383203983306885e-02 -1.332871057093143463e-02 5.721636116504669189e-02 -2.112846672534942627e-01 5.977925285696983337e-02 -8.096587657928466797e-02 6.085123121738433838e-02 -2.087917625904083252e-01 -1.081635355949401855e-01 -2.175913006067276001e-01 2.493114322423934937e-01 1.793644428253173828e-01 7.568858563899993896e-02 -2.248382568359375000e-01 3.069069981575012207e-01 -4.052897691726684570e-01 -2.595713548362255096e-02 -8.887496590614318848e-02 1.185164600610733032e-01 -3.248647153377532959e-01 3.881218610331416130e-03 5.634398385882377625e-02 -1.281104385852813721e-01 -1.835206290706992149e-03 2.164970189332962036e-01 -2.320513576269149780e-01 8.815440349280834198e-03 -1.116365939378738403e-01 -2.321820110082626343e-01 -3.829162195324897766e-02 -1.431051194667816162e-01 2.897582948207855225e-01
-1.111689060926437378e-01 1.334274560213088989e-01 -2.380725294351577759e-01 -2.687607705593109131e-01 -1.091996133327484131e-01 2.131342291831970215e-01 -5.272515118122100830e-02 -1.873178221285343170e-02 2.355826050043106079e-01 -1.291606575250625610e-01 3.615220487117767334e-01 -1.178879439830780029e-01 3.447144627571105957e-01 1.197167634963989258e-01 1.179877519607543945e-01 -1.912693977355957031e-01 -1.361899375915527344e-01 9.649924188852310181e-02 3.471538424491882324e-01 6.388349831104278564e-02 2.101452201604843140e-01 1.334921717643737793e-01 1.361199319362640381e-01 6.156729534268379211e-02 1.567794382572174072e-01 2.369221672415733337e-02 7.698044925928115845e-02 -1.319246441125869751e-01 1.131235063076019287e-01 -1.276485342532396317e-02 2.653414905071258545e-01 1.068136915564537048e-01
1.158577203750610352e-01 1.251849532127380371e-01 1.069095581769943237e-01 -1.815467029809951782e-01 -5.673956125974655151e-02 -8.533965796232223511e-02 -2.125415056943893433e-01 -3.541457653045654297e-02 4.207996428012847900e-01 -8.152162283658981323e-02 2.476974129676818848e-01 1.979451440274715424e-02 1.021221205592155457e-01 -1.541488897055387497e-02 2.057465314865112305e-01 -2.348936498165130615e-01 1.199552640318870544e-01 1.530545949935913086e-01 9.324762225151062012e-02 -1.952344775199890137e-01 -7.661497592926025391e-02 2.361701428890228271e-02 5.635495483875274658e-02 1.962411403656005859e-01 8.605847507715225220e-02 2.473114579916000366e-01 3.000973761081695557e-01 -2.535966634750366211e-01 2.406375259160995483e-01 1.339921504259109497e-01 9.269382059574127197e-02 2.753497958183288574e-01
1.047745421528816223e-01 9.682568162679672241e-02 1.070956215262413025e-01 -4.773544669151306152e-01 -5.142934247851371765e-02 -5.584500730037689209e-02 -3.305588960647583008e-01 -2.195505946874618530e-01 2.562967538833618164e-01 6.991533935070037842e-02 3.031470477581024170e-01 1.163055151700973511e-01 1.988143175840377808e-01 9.711555391550064087e-02 6.982204318046569824e-02 -1.692649871110916138e-01 -1.439622193574905396e-01 -7.292198389768600464e-02 -1.870732307434082031e-01 -1.174897551536560059e-01 -5.343493819236755371e-02 2.553522586822509766e-01 -2.535676211118698120e-02 1.493601053953170776e-01 -2.042779624462127686e-01 -4.058563709259033203e-02 -5.931811779737472534e-02 1.776448935270309448e-01 8.128419518470764160e-02 1.727356202900409698e-02 2.021920084953308105e-01 1.627727299928665161e-01
-2.813481166958808899e-02 -6.282445043325424194e-02 -5.513213109225034714e-03 -3.605994582176208496e-01 -8.802849054336547852e-02 1.998111754655838013e-01 -1.268995106220245361e-01 -2.646907269954681396e-01 1.656393557786941528e-01 -1.930364221334457397e-01 3.276447355747222900e-01 2.204994857311248779e-01 -1.606908142566680908e-01 1.775429397821426392e-01 -4.872431978583335876e-02 -5.669987574219703674e-02 9.755329787731170654e-02 1.003782227635383606e-01 4.444295912981033325e-02 2.109325975179672241e-01 -7.530321180820465088e-02 1.419692486524581909e-01 7.360862195491790771e-02 -1.539618223905563354e-01 2.692493200302124023e-01 -6.739680469036102295e-02 1.184719949960708618e-01 -2.307474613189697266e-01 -1.125915646553039551e-01 4.046654403209686279e-01 -3.853413835167884827e-02 6.720490008592605591e-02
-6.604298949241638184e-02 3.168795704841613770e-01 -6.726031750440597534e-02 -1.378798950463533401e-02 -2.136476188898086548e-01 2.654263973236083984e-01 -1.723911166191101074e-01 -2.003506422042846680e-01 4.345241934061050415e-03 -3.163322210311889648e-01 2.646289765834808350e-01 4.559640213847160339e-02 1.423156112432479858e-01 1.501653790473937988e-01 3.378503620624542236e-01 -2.275185286998748779e-01 9.486022591590881348e-02 -6.946516782045364380e-02 -1.400550305843353271e-01 1.852183192968368530e-01 -1.716982871294021606e-01 1.016580983996391296e-01 -5.591545253992080688e-02 1.010230705142021179e-01 -5.122546106576919556e-02 -1.989681124687194824e-01 8.167631179094314575e-02 2.572208046913146973e-01 -9.520132839679718018e-02 -1.198879033327102661e-01 4.662014544010162354e-02 2.492080181837081909e-01
1.862654983997344971e-01 -7.830673456192016602e-02 2.481937175616621971e-03 -2.932690382003784180e-01 -2.504497393965721130e-02 -2.187311053276062012e-01 -4.462764039635658264e-02 -1.548281311988830566e-01 -3.704356402158737183e-02 3.119832463562488556e-02 1.994052827358245850e-01 4.162585735321044922e-01 1.038448140025138855e-01 1.476782560348510742e-01 3.009252548217773438e-01 1.891573965549468994e-01 -8.551438339054584503e-03 1.037225499749183655e-02 1.374432891607284546e-01 -5.161645263433456421e-02 4.318785667419433594e-02 -2.780657820403575897e-02 1.447091549634933472e-01 9.197795391082763672e-02 8.361349999904632568e-02 -2.006067037582397461e-01 1.660300791263580322e-01 -3.959227502346038818e-01 1.994816809892654419e-01 5.967002734541893005e-02 2.048613727092742920e-01 2.318760603666305542e-01
9.212183766067028046e-03 1.397251784801483154e-01 1.641579717397689819e-01 -2.485749721527099609e-01 5.975881218910217285e-02 -2.024288326501846313e-01 -6.826164573431015015e-02 -3.301044404506683350e-01 1.122978925704956055e-01 -1.505071669816970825e-01 1.556296348571777344e-01 2.832571864128112793e-01 1.477140337228775024e-01 1.603196859359741211e-01 1.257205903530120850e-01 -3.204363882541656494e-01 8.218266069889068604e-02 -1.648224145174026489e-01 1.400753706693649292e-01 1.760118156671524048e-01 -3.716845214366912842e-01 2.046901881694793701e-01 -7.403001934289932251e-02 6.789792329072952271e-02 -1.108659058809280396e-01 1.156832575798034668e-01 -5.262405425310134888e-02 1.208694428205490112e-01 -1.665976792573928833e-01 -2.421337515115737915e-01 8.541469275951385498e-02 1.279089897871017456e-01
-1.012774184346199036e-01 1.423617154359817505e-01 -3.504414260387420654e-01 -1.493212133646011353e-01 -1.883699297904968262e-01 -1.483196616172790527e-01 5.377401039004325867e-02 -2.927580177783966064e-01 1.973481029272079468e-01 -2.998017668724060059e-01 2.589398622512817383e-01 2.192066013813018799e-01 -9.152641147375106812e-02 1.894222050905227661e-01 1.010039169341325760e-02 -8.932017534971237183e-02 5.190112069249153137e-02 -1.900419145822525024e-01 1.461476534605026245e-01 -4.052537679672241211e-02 7.898715138435363770e-02 -3.648221120238304138e-02 2.308629751205444336e-01 -5.771351978182792664e-02 1.742549985647201538e-01 2.779162824153900146e-01 1.402723789215087891e-01 -2.815284729003906250e-01 -1.715110987424850464e-01 2.706010080873966217e-02 1.281566768884658813e-01 5.388426780700683594e-02
-6.606073677539825439e-02 8.446631580591201782e-02 -4.258154332637786865e-02 -2.035536617040634155e-01 -2.094238996505737305e-01 -1.539784669876098633e-01 -6.262289825826883316e-03 -2.927672266960144043e-01 -2.212937176227569580e-01 -4.389340579509735107e-01 1.792055219411849976e-01 2.415346913039684296e-02 -2.487017214298248291e-01 -1.115622520446777344e-01 1.931898444890975952e-01 -2.538772821426391602e-01 2.231896072626113892e-01 2.080394178628921509e-01 2.205722033977508545e-02 2.598371505737304688e-01 -1.272126138210296631e-01 3.972705081105232239e-02 -1.828470826148986816e-02 -1.273451000452041626e-01 1.905593425035476685e-01 1.124519482254981995e-02 1.512550748884677887e-02 -1.317787319421768188e-01 -9.984039515256881714e-02 2.550901770591735840e-01 1.255341917276382446e-01 -3.588739037513732910e-02
-1.190309822559356689e-01 -1.986319199204444885e-02 8.342000655829906464e-03 -3.171858191490173340e-01 -1.343082636594772339e-01 -7.499797642230987549e-02 -2.908284366130828857e-01 -4.477834329009056091e-02 7.366679608821868896e-02 -2.436397224664688110e-01 2.133638598024845123e-02 1.794035285711288452e-01 1.031664758920669556e-01 -5.592127516865730286e-02 4.239069521427154541e-01 -3.057974949479103088e-02 3.902602791786193848e-01 3.686149045825004578e-02 3.442166373133659363e-02 -4.631955549120903015e-02 1.615928672254085541e-02 -5.431714002043008804e-03 1.016924381256103516e-01 -4.864108189940452576e-02 2.614652514457702637e-01 1.356807053089141846e-01 2.219243943691253662e-01 1.097107958048582077e-02 1.488557159900665283e-01 1.039795204997062683e-01 3.316775858402252197e-01 -1.832112818956375122e-01
1.198619082570075989e-01 1.611278802156448364e-01 -1.612204313278198242e-02 -1.665380150079727173e-01 -1.073009371757507324e-01 9.771132469177246094e-02 -1.227432042360305786e-01 -1.039237305521965027e-01 3.139337599277496338e-01 -3.059576749801635742e-01 1.915691643953323364e-01 4.409277439117431641e-02 -1.156589388847351074e-01 2.001715153455734253e-01 2.916772961616516113e-01 1.723383665084838867e-01 2.593280076980590820e-01 3.567602336406707764e-01 2.736391127109527588e-01 1.104198023676872253e-01 -6.634584814310073853e-02 1.499496400356292725e-01 -2.997256629168987274e-02 -2.623844519257545471e-02 -3.641840443015098572e-02 -1.342493891716003418e-01 2.068406194448471069e-01 -4.100344702601432800e-02 -4.899863526225090027e-02 -5.404221266508102417e-02 -2.052229642868041992e-01 2.537623941898345947e-01
1.757869683206081390e-02 3.745820745825767517e-02 7.165864855051040649e-02 -4.635841846466064453e-01 -2.237531095743179321e-01 -2.148996889591217041e-01 -2.548116259276866913e-02 -4.620697498321533203e-01 1.952612251043319702e-01 5.399118363857269287e-02 5.176294967532157898e-02 9.080370515584945679e-02 1.075376644730567932e-01 1.774086058139801025e-01 1.795701980590820312e-01 -5.057640373706817627e-02 -5.324035510420799255e-02 2.227757275104522705e-01 -1.030967533588409424e-01 8.285549469292163849e-03 -1.615909487009048462e-02 -1.060329526662826538e-01 7.704314589500427246e-02 1.706165820360183716e-01 -1.928615197539329529e-02 9.028767794370651245e-02 2.637884616851806641e-01 -1.081385314464569092e-01 -2.257476747035980225e-01 -1.917465031147003174e-01 2.150795459747314453e-01 6.729190051555633545e-02
1.715191304683685303e-01 4.638681560754776001e-02 1.450462788343429565e-01 -1.937177181243896484e-01 2.486574053764343262e-01 -8.454830944538116455e-02 -4.892035946249961853e-02 -4.636279940605163574e-01 1.468394398689270020e-01 -4.610103070735931396e-01 2.234808951616287231e-01 1.075605675578117371e-01 1.475922018289566040e-01 -4.720808565616607666e-02 -8.591984957456588745e-02 -1.138686090707778931e-01 -2.818373441696166992e-01 -8.702671038918197155e-04 9.141599386930465698e-02 -8.665131032466888428e-02 -6.375308334827423096e-02 -7.119385898113250732e-02 6.888225674629211426e-02 8.644207846373319626e-04 1.640577912330627441e-01 -4.614154994487762451e-02 1.508478969335556030e-01 -1.188600212335586548e-01 -9.242502599954605103e-02 2.712495625019073486e-01 9.401122108101844788e-03 1.620647907257080078e-01
1.409147828817367554e-01 -4.248555749654769897e-02 -1.466308236122131348e-01 -2.358209490776062012e-01 5.917725618928670883e-03 2.206834852695465088e-01 -3.988488614559173584e-01 -6.345204263925552368e-02 1.799238622188568115e-01 -3.550384566187858582e-02 1.535414457321166992e-01 -8.225418627262115479e-02 2.100185453891754150e-01 4.462692141532897949e-01 1.510541290044784546e-01 -3.377116322517395020e-01 9.468710422515869141e-02 1.044522523880004883e-01 2.513468265533447266e-01 5.725975614041090012e-03 5.267738178372383118e-02 1.074430048465728760e-01 -6.520633585751056671e-03 4.851816222071647644e-02 1.101648509502410889e-01 -9.243109077215194702e-02 4.418910667300224304e-02 4.774812608957290649e-02 -1.418785154819488525e-01 1.594751775264739990e-01 2.487272620201110840e-01 1.146290153264999390e-01
1.047964841127395630e-01 -1.731275580823421478e-02 1.300370246171951294e-01 -4.559404402971267700e-02 9.212386608123779297e-02 5.266197398304939270e-02 -7.173064351081848145e-02 -2.002926915884017944e-01 4.321769252419471741e-02 -1.703712940216064453e-01 3.874771595001220703e-01 2.613319754600524902e-01 -8.329746872186660767e-02 -2.368993908166885376e-01 2.949088811874389648e-01 -1.229631006717681885e-01 -1.229863427579402924e-02 5.439866706728935242e-02 3.901244699954986572e-01 2.057257145643234253e-01 -1.821403354406356812e-01 4.974039644002914429e-02 1.859512776136398315e-01 1.871515214443206787e-01 -8.326815068721771240e-02 -9.765779227018356323e-02 -2.450920455157756805e-02 5.832578614354133606e-02 1.650860905647277832e-02 2.413270324468612671e-01 2.921932339668273926e-01 1.774378120899200439e-01
1.082704141736030579e-01 1.808418333530426025e-01 -1.506831198930740356e-01 -3.307413458824157715e-01 -2.208728902041912079e-02 -1.617498695850372314e-01 -1.778597533702850342e-01 -3.846426308155059814e-01 -6.319764256477355957e-02 -2.726575136184692383e-01 -8.337629586458206177e-02 -3.371437313035130501e-03 -1.894291341304779053e-01 1.498529762029647827e-01 -2.054119482636451721e-02 -1.705824732780456543e-01 1.200752984732389450e-02 -7.215943932533264160e-02 2.811392247676849365e-01 -4.189615603536367416e-03 -1.545095741748809814e-01 3.430827558040618896e-01 -6.405596435070037842e-02 -9.933463484048843384e-02 -1.672216877341270447e-02 -3.570622801780700684e-01 1.429541874676942825e-02 -1.690954715013504028e-01 3.675090894103050232e-02 -8.780020475387573242e-02 -6.360773742198944092e-02 1.856103092432022095e-01
8.252141624689102173e-02 9.259534627199172974e-02 2.402815967798233032e-02 -1.785021275281906128e-01 -2.799891233444213867e-01 -2.022582590579986572e-01 -1.122409701347351074e-01 -3.508094549179077148e-01 2.303539514541625977e-01 -6.108752917498350143e-03 1.050627008080482483e-01 2.137075811624526978e-01 1.505913436412811279e-01 2.025593817234039307e-01 1.542987078428268433e-01 -1.736167073249816895e-01 1.846055388450622559e-01 3.503745049238204956e-02 -2.340735122561454773e-02 1.525635570287704468e-01 -3.331454470753669739e-02 -5.300666391849517822e-02 3.438257575035095215e-01 -2.199093699455261230e-01 1.033078599721193314e-02 2.300915569067001343e-01 -7.746843248605728149e-02 -3.709738254547119141e-01 -3.855744749307632446e-02 -3.726285696029663086e-02 1.886715739965438843e-01 7.049667090177536011e-02
2.264366000890731812e-01 7.363010942935943604e-02 1.358621865510940552e-01 -4.376135170459747314e-01 -4.594875872135162354e-02 1.516744047403335571e-01 -2.072587460279464722e-01 -3.594952225685119629e-01 2.447156459093093872e-01 -1.554829180240631104e-01 1.011488065123558044e-01 -1.498916298151016235e-01 -2.678477577865123749e-02 1.450224965810775757e-01 3.025749921798706055e-01 -1.601099073886871338e-01 4.368758201599121094e-02 9.219533950090408325e-02 -1.084361001849174500e-01 1.893892139196395874e-01 -2.603580057621002197e-01 1.109588965773582458e-01 1.614654660224914551e-01 -3.346428275108337402e-03 -8.376006782054901123e-02 -6.616950780153274536e-02 -5.921821296215057373e-02 1.897214055061340332e-01 2.042634971439838409e-02 1.994331628084182739e-01 -1.526618897914886475e-01 4.158552736043930054e-02
-1.961349844932556152e-01 -3.179240226745605469e-02 4.523231089115142822e-02 -2.031717598438262939e-01 -3.471001982688903809e-01 -9.078431874513626099e-02 -2.688500098884105682e-02 -3.101059794425964355e-01 5.752366408705711365e-02 2.238954883068799973e-03 1.617649644613265991e-01 -2.448476478457450867e-02 -1.903371065855026245e-01 3.086355514824390411e-02 1.316289976239204407e-02 -3.761775195598602295e-01 1.379993408918380737e-01 2.046551108360290527e-01 3.708238005638122559e-01 8.326601982116699219e-02 -1.516694873571395874e-01 -1.690980195999145508e-01 1.004625335335731506e-01 -5.888456851243972778e-02 5.919128283858299255e-02 -2.758242785930633545e-01 -8.729746937751770020e-02 -1.292246729135513306e-01 4.620010778307914734e-02 7.918189465999603271e-02 2.966822981834411621e-01 1.085615828633308411e-01
-4.641421139240264893e-02 7.707123458385467529e-02 -1.096549406647682190e-01 -3.155113458633422852e-01 -8.435778319835662842e-02 5.185730010271072388e-02 -9.567068517208099365e-02 -2.183208465576171875e-01 1.111984029412269592e-01 -1.515144258737564087e-01 3.203659057617187500e-01 1.574421972036361694e-01 2.031224071979522705e-01 7.002755254507064819e-02 2.551316320896148682e-01 -1.298609375953674316e-01 2.153738588094711304e-01 2.301698476076126099e-01 -2.779596447944641113e-01 7.644506543874740601e-02 2.047194913029670715e-02 5.860603228211402893e-02 3.239814937114715576e-01 -2.908527851104736328e-02 -1.121767163276672363e-01 2.626506686210632324e-01 -1.917399764060974121e-01 -1.602872461080551147e-01 -8.598306216299533844e-03 -6.941481679677963257e-02 2.683288753032684326e-01 -9.898570924997329712e-02
1.300693750381469727e-01 1.390771269798278809e-01 -3.294003009796142578e-02 -3.350365757942199707e-01 -3.394249454140663147e-02 7.887447625398635864e-02 -1.555430889129638672e-01 -3.374954462051391602e-01 -2.872444503009319305e-02 3.557896316051483154e-01 3.510904014110565186e-01 -1.179228946566581726e-01 -6.401115655899047852e-02 -3.524635732173919678e-02 3.349034190177917480e-01 -1.554873138666152954e-01 6.835993379354476929e-02 6.488472223281860352e-02 9.595278650522232056e-02 -7.232666760683059692e-02 -2.452528774738311768e-01 2.097090035676956177e-01 1.049905717372894287e-01 -2.362939119338989258e-01 1.419549733400344849e-01 1.358620673418045044e-01 5.110039934515953064e-02 6.803480535745620728e-02 -1.797196418046951294e-01 1.202327087521553040e-01 4.918039217591285706e-02 9.668340533971786499e-02
1.603275835514068604e-01 4.261771589517593384e-02 -1.372390836477279663e-01 -2.305664569139480591e-01 -3.543446362018585205e-01 -7.255880534648895264e-02 1.290377601981163025e-02 -1.842208355665206909e-01 1.084204763174057007e-01 2.486408501863479614e-02 1.827857047319412231e-01 4.280169010162353516e-01 1.696663945913314819e-01 1.965583860874176025e-01 -4.038223251700401306e-02 -3.086080551147460938e-01 1.990246474742889404e-01 1.026179455220699310e-02 -1.108909845352172852e-01 6.593360751867294312e-02 1.198027282953262329e-02 1.213801950216293335e-01 3.847968578338623047e-01 -3.004290349781513214e-02 -3.186467289924621582e-02 4.796661809086799622e-02 5.784469470381736755e-02 -1.782234609127044678e-01 5.179761350154876709e-02 6.765452772378921509e-02 2.763591408729553223e-01 -3.520302008837461472e-03
7.595757395029067993e-02 1.549307703971862793e-01 -5.018024891614913940e-02 -2.556804418563842773e-01 -9.962268173694610596e-02 7.905132323503494263e-02 1.744668334722518921e-01 -3.137684464454650879e-01 -1.109619811177253723e-01 -2.639416158199310303e-01 1.123957708477973938e-01 8.958923071622848511e-02 -2.383259385824203491e-01 2.313507050275802612e-01 -1.654372317716479301e-04 -1.902191489934921265e-01 2.467745840549468994e-01 6.490620970726013184e-02 6.082688644528388977e-02 -3.951939195394515991e-02 -1.011231467127799988e-01 -2.479942142963409424e-01 -7.419197261333465576e-02 -1.771214604377746582e-02 2.842586040496826172e-01 -3.609810769557952881e-02 -1.274949312210083008e-01 -1.759521514177322388e-01 -1.352731436491012573e-01 3.152478858828544617e-02 4.385979175567626953e-01 1.386807411909103394e-01
-1.348613798618316650e-01 -9.974703937768936157e-02 -7.497439533472061157e-02 -1.276895552873611450e-01 -1.916988790035247803e-01 1.763481050729751587e-01 -2.345622517168521881e-02 -2.270427644252777100e-01 4.105232357978820801e-01 -2.788109779357910156e-01 1.118749454617500305e-01 8.435988426208496094e-02 -1.682921350002288818e-01 2.588137984275817871e-01 2.666492760181427002e-01 -1.966791749000549316e-01 1.013311222195625305e-01 1.421989202499389648e-01 1.312879770994186401e-01 2.000588327646255493e-01 -7.229454815387725830e-02 1.850437819957733154e-01 1.785138547420501709e-01 -1.210631951689720154e-01 1.376099884510040283e-02 -2.456890046596527100e-01 1.847998201847076416e-01 3.620882704854011536e-02 -7.078468799591064453e-02 2.689061462879180908e-01 9.911847114562988281e-02 4.585562273859977722e-02
2.367042005062103271e-02 7.820537686347961426e-02 3.879774734377861023e-02 -3.018105626106262207e-01 -1.878008991479873657e-01 6.934856623411178589e-02 -3.423529267311096191e-01 -2.018442600965499878e-01 -4.372592549771070480e-03 1.948415115475654602e-02 2.813633382320404053e-01 1.820144057273864746e-02 -4.091967940330505371e-01 -1.958018541336059570e-02 3.167123198509216309e-01 -8.957093581557273865e-03 1.086950376629829407e-01 -1.171083673834800720e-01 -1.229267045855522156e-01 1.315641254186630249e-01 -1.213873028755187988e-01 -2.805813448503613472e-03 1.228709444403648376e-01 -9.431207925081253052e-02 -7.276158779859542847e-02 -8.073095977306365967e-02 -5.481565743684768677e-02 3.765855357050895691e-02 -3.618336319923400879e-01 4.134493321180343628e-02 3.028894662857055664e-01 1.315397173166275024e-01
1.456719338893890381e-01 4.421897232532501221e-01 1.084559261798858643e-01 -4.789513349533081055e-01 -9.335868060588836670e-02 1.341565400362014771e-01 2.952853217720985413e-02 -3.199487030506134033e-01 -5.656281858682632446e-02 -2.192522883415222168e-01 2.583148181438446045e-01 1.355087012052536011e-01 2.386073470115661621e-01 3.953499346971511841e-02 1.129399314522743225e-01 4.304270818829536438e-02 2.226703241467475891e-02 7.292468100786209106e-02 -2.569697201251983643e-01 -1.095027849078178406e-01 -2.618225663900375366e-02 1.029991135001182556e-01 1.772281080484390259e-01 2.978060394525527954e-02 -3.110095672309398651e-02 7.773800939321517944e-02 9.683042764663696289e-02 -4.909353330731391907e-02 -1.270030587911605835e-01 -2.949006855487823486e-02 1.583126634359359741e-01 -1.199380382895469666e-01
-9.014921635389328003e-02 2.148879021406173706e-01 -5.969724059104919434e-02 -3.325594961643218994e-01 -3.716420233249664307e-01 3.748467192053794861e-02 1.574983447790145874e-01 2.351275272667407990e-02 9.321726113557815552e-02 -8.716402202844619751e-02 3.651754558086395264e-01 -4.797868430614471436e-02 -1.659871786832809448e-01 1.308080852031707764e-01 -1.049600690603256226e-01 -2.612325847148895264e-01 3.187049925327301025e-02 1.708057075738906860e-01 6.294099241495132446e-02 1.417618393898010254e-01 -2.038918882608413696e-01 1.229772251099348068e-02 -1.945853605866432190e-02 5.711547285318374634e-02 -7.036408875137567520e-03 -2.674418985843658447e-01 1.404579132795333862e-01 -8.244276046752929688e-02 1.741115897893905640e-01 -2.002125978469848633e-01 3.254389166831970215e-01 1.294954121112823486e-01
3.062004409730434418e-02 -2.996309846639633179e-02 -1.378598511219024658e-01 -5.451655387878417969e-01 1.413545012474060059e-01 1.023532003164291382e-01 2.367295697331428528e-02 -2.030151784420013428e-01 9.629509411752223969e-03 -1.543551683425903320e-01 3.061130940914154053e-01 4.932696744799613953e-02 -4.323817417025566101e-02 -8.645026385784149170e-02 2.065475732088088989e-01 9.560551494359970093e-03 1.123696863651275635e-01 -4.080035537481307983e-02 -1.343379635363817215e-02 1.699757128953933716e-01 -2.277668416500091553e-01 1.800990849733352661e-01 -2.090356200933456421e-01 2.366531640291213989e-01 5.567689239978790283e-02 -3.353888392448425293e-01 1.279248744249343872e-01 1.411882787942886353e-01 -1.949028670787811279e-02 6.407845020294189453e-02 7.652938365936279297e-02 2.190048843622207642e-01
-1.571540534496307373e-01 -1.312244776636362076e-02 -1.164730489253997803e-01 -2.249270230531692505e-01 -6.997232884168624878e-02 -1.756904274225234985e-01 -2.664767801761627197e-01 -4.076669812202453613e-01 -1.872088387608528137e-02 -2.336088418960571289e-01 1.418742388486862183e-01 1.106527727097272873e-02 1.090421900153160095e-01 1.248506531119346619e-01 1.377835571765899658e-01 -1.123101338744163513e-01 3.818220645189285278e-02 -1.913297325372695923e-01 1.732531785964965820e-01 -1.218383535742759705e-01 -2.381360083818435669e-01 3.566512763500213623e-01 8.331060409545898438e-02 6.319072842597961426e-02 -6.816781312227249146e-02 -2.232977002859115601e-01 7.391773164272308350e-02 -1.316419392824172974e-01 5.793189629912376404e-02 -2.580464184284210205e-01 -1.205357387661933899e-01 2.534027695655822754e-01
3.791716694831848145e-02 2.519689500331878662e-01 -1.125617399811744690e-01 -3.083395361900329590e-01 -1.387971788644790649e-01 -5.379598215222358704e-02 7.573720067739486694e-02 -2.742567658424377441e-01 3.222628235816955566e-01 -1.434657126665115356e-01 -9.576972573995590210e-03 2.066242881119251251e-02 -1.750840842723846436e-01 2.404304966330528259e-02 2.604906260967254639e-01 -2.237689048051834106e-01 1.080189421772956848e-01 1.555497646331787109e-01 -1.442784667015075684e-01 6.512630730867385864e-02 -3.557239472866058350e-02 2.591327428817749023e-01 2.128082513809204102e-01 1.073402017354965210e-01 8.836673945188522339e-02 2.541492879390716553e-02 -2.629252523183822632e-02 -2.170811295509338379e-01 4.469068646430969238e-01 7.680644094944000244e-02 -3.874000534415245056e-02 -2.371324226260185242e-02
1.032283380627632141e-01 -6.295503675937652588e-02 1.405696272850036621e-01 -1.280512660741806030e-01 -2.714465558528900146e-01 -2.219069302082061768e-01 -1.611598022282123566e-02 -5.002993941307067871e-01 -2.069689184427261353e-01 -2.349290400743484497e-01 1.632237881422042847e-01 1.496348232030868530e-01 -1.392924040555953979e-01 1.041328068822622299e-02 2.937682867050170898e-01 -1.528012156486511230e-01 1.947932690382003784e-01 8.181063830852508545e-02 -2.676816880702972412e-01 9.226088970899581909e-02 -2.516563236713409424e-01 5.527828633785247803e-02 -2.709309943020343781e-02 1.251668902114033699e-03 5.454656109213829041e-02 -4.314836487174034119e-02 1.603168845176696777e-01 -7.866138219833374023e-02 8.544218540191650391e-02 2.374641299247741699e-01 8.252616971731185913e-02 -1.918432675302028656e-02
1.093783155083656311e-01 1.752108931541442871e-01 -3.044266700744628906e-01 -1.380656808614730835e-01 -8.509419113397598267e-02 1.734798848628997803e-01 1.122214272618293762e-02 -3.289714753627777100e-01 1.441556364297866821e-01 -1.314077973365783691e-01 1.493345946073532104e-03 1.658410280942916870e-01 7.539808750152587891e-02 1.777597069740295410e-01 2.298890948295593262e-01 -5.107013881206512451e-02 6.822634488344192505e-02 3.228489458560943604e-01 1.319542676210403442e-01 1.124883964657783508e-01 -3.630453050136566162e-01 -1.055303886532783508e-01 -4.622042551636695862e-02 -8.868741244077682495e-02 -7.928277552127838135e-02 -1.003491505980491638e-01 2.896921038627624512e-01 8.226984180510044098e-03 3.763753175735473633e-02 -1.797728240489959717e-01 -1.404539942741394043e-01 3.097112476825714111e-01
-1.351367831230163574e-01 8.573738485574722290e-02 4.262434691190719604e-02 -7.846342772245407104e-02 -1.232605576515197754e-01 7.510013878345489502e-02 1.295530050992965698e-02 -2.693280279636383057e-01 2.290679067373275757e-01 -1.673853397369384766e-01 2.009029090404510498e-01 1.462613046169281006e-01 -6.202196329832077026e-02 2.354771345853805542e-01 3.642046153545379639e-01 -1.313975155353546143e-01 7.872503250837326050e-02 2.931552231311798096e-01 4.357262328267097473e-02 1.266980320215225220e-01 -4.187968745827674866e-02 1.088588684797286987e-01 1.408481150865554810e-01 -2.162057906389236450e-01 -9.453035891056060791e-02 -3.288347721099853516e-01 1.245279163122177124e-01 -5.428909137845039368e-02 -4.312457144260406494e-02 3.935282528400421143e-01 1.950163096189498901e-01 2.949587441980838776e-02
-7.175598293542861938e-02 1.107620745897293091e-01 -2.234194544143974781e-04 -4.202128350734710693e-01 -1.888602077960968018e-01 -2.305984497070312500e-02 -3.649418801069259644e-02 -2.852123677730560303e-01 2.921241521835327148e-01 -1.565621942281723022e-01 2.525589168071746826e-01 1.532864421606063843e-01 4.069148004055023193e-02 8.202983438968658447e-02 -5.981340538710355759e-03 -2.847633659839630127e-01 5.865931510925292969e-02 2.975570596754550934e-02 -4.040194675326347351e-02 3.026287257671356201e-01 -2.124893516302108765e-01 7.893458008766174316e-02 1.069865003228187561e-01 2.552396357059478760e-01 1.542659755796194077e-02 -2.334719896316528320e-01 -8.514572400599718094e-04 2.090699225664138794e-01 -1.003329604864120483e-01 -9.651485830545425415e-02 -2.170781195163726807e-01 1.000158339738845825e-01
-5.631095170974731445e-02 1.228824257850646973e-01 7.344555109739303589e-02 -2.011110782623291016e-01 -1.398756653070449829e-01 -1.009652484208345413e-02 -3.203929662704467773e-01 -3.190977871417999268e-01 -2.352833300828933716e-01 -6.572160124778747559e-02 -5.050846561789512634e-02 1.789914220571517944e-01 -2.466875165700912476e-01 -1.061466410756111145e-01 2.570771574974060059e-01 -1.872906535863876343e-01 -6.963047385215759277e-02 1.146868243813514709e-01 2.065131962299346924e-01 -1.827605068683624268e-01 -2.718194723129272461e-01 2.088412344455718994e-01 2.934611439704895020e-01 1.537681668996810913e-01 -2.246285527944564819e-01 -2.029280662536621094e-01 -2.207344956696033478e-02 -6.890054047107696533e-02 4.015441238880157471e-02 -9.105811268091201782e-02 5.670681223273277283e-02 1.135116368532180786e-01
-7.234579324722290039e-02 -2.404703758656978607e-02 -5.021543800830841064e-02 -3.000218570232391357e-01 1.773556917905807495e-01 -3.445273637771606445e-02 -2.184242755174636841e-02 -3.179284334182739258e-01 -1.647436320781707764e-01 5.371290445327758789e-02 2.467539012432098389e-01 8.034183830022811890e-02 -4.934719949960708618e-02 3.031893372535705566e-01 3.763678669929504395e-01 1.844589039683341980e-02 -1.618721187114715576e-01 4.598322324454784393e-03 8.054851554334163666e-03 3.435853421688079834e-01 6.503015011548995972e-02 3.947918117046356201e-02 1.769651845097541809e-02 2.162163406610488892e-01 -1.607233434915542603e-01 1.454145610332489014e-01 1.313998270779848099e-02 4.769460484385490417e-02 1.459009349346160889e-01 2.001725137233734131e-01 1.111534312367439270e-01 3.367640078067779541e-01
-1.179371550679206848e-01 -1.234869807958602905e-01 7.825966179370880127e-02 -9.202671051025390625e-02 9.436821192502975464e-02 -2.348938882350921631e-01 -2.290461361408233643e-01 -2.230009436607360840e-01 3.511468693614006042e-02 -3.274855911731719971e-01 1.025075465440750122e-01 2.011677771806716919e-01 -2.119108662009239197e-02 -1.301406174898147583e-01 2.496640235185623169e-01 -3.009074926376342773e-01 -5.587984994053840637e-02 1.284443885087966919e-01 -5.676189064979553223e-02 -1.697770953178405762e-01 1.538908481597900391e-01 -1.937134936451911926e-02 2.039372622966766357e-01 2.077322751283645630e-01 -1.600562185049057007e-01 -2.182508856058120728e-01 -1.206770762801170349e-01 -9.945680946111679077e-02 -2.157902568578720093e-01 2.094751745462417603e-01 1.094797030091285706e-01 3.156778216361999512e-01
1.464169621467590332e-01 2.568700611591339111e-01 -1.342701315879821777e-01 -1.613252013921737671e-01 1.143292263150215149e-01 1.412090752273797989e-02 1.614245474338531494e-01 -3.990013003349304199e-01 1.994611322879791260e-01 -2.150852829217910767e-01 8.831541240215301514e-02 -2.412607707083225250e-02 -1.270966529846191406e-01 -1.217347010970115662e-01 2.906903624534606934e-01 -2.428281605243682861e-01 -2.747206687927246094e-01 1.567882895469665527e-01 9.238261729478836060e-02 -4.450126364827156067e-02 -1.290939152240753174e-01 2.081906236708164215e-02 2.503251470625400543e-02 1.214929148554801941e-01 -4.753234609961509705e-02 -4.236580803990364075e-02 7.711946219205856323e-02 -1.671406179666519165e-01 7.509603351354598999e-02 1.112768203020095825e-01 4.006958305835723877e-01 -2.038537859916687012e-01
-5.647047609090805054e-02 3.748563677072525024e-02 8.357878774404525757e-02 -3.421519398689270020e-01 -1.781050711870193481e-01 -1.927917003631591797e-01 8.583923429250717163e-02 -5.439760088920593262e-01 1.171312555670738220e-01 1.901331543922424316e-01 5.402662605047225952e-02 1.173567026853561401e-01 2.158465981483459473e-01 2.834908366203308105e-01 2.371757924556732178e-01 5.739162862300872803e-02 6.301814224570989609e-03 1.180720999836921692e-01 -1.153585389256477356e-01 -5.238107219338417053e-02 -7.245466113090515137e-02 -7.340361364185810089e-03 2.103396225720643997e-03 1.573173701763153076e-01 1.617275476455688477e-01 1.473436206579208374e-01 2.582231462001800537e-01 4.849888384342193604e-02 -8.148097991943359375e-02 -7.222430408000946045e-02 2.188221812248229980e-01 9.692633152008056641e-02
-1.630910336971282959e-01 1.664913445711135864e-01 -5.677773430943489075e-02 -3.695816993713378906e-01 -1.385509371757507324e-01 1.642744541168212891e-01 -9.359613060951232910e-02 -4.201973378658294678e-01 -5.406336486339569092e-02 1.476415991783142090e-02 3.952708095312118530e-02 -1.591705083847045898e-01 -1.150151565670967102e-01 2.645144425332546234e-02 2.593457400798797607e-01 3.403346240520477295e-02 1.435168534517288208e-01 -2.266611903905868530e-02 -3.228466808795928955e-01 1.906134039163589478e-01 -1.873054653406143188e-01 6.206847727298736572e-02 -2.540367245674133301e-01 2.621656954288482666e-01 1.617520600557327271e-01 -9.877695888280868530e-02 -6.653722375631332397e-02 -9.524477273225784302e-02 -9.526124596595764160e-02 -1.365367043763399124e-02 1.376119107007980347e-01 2.246794402599334717e-01
-1.966646127402782440e-02 -2.585404925048351288e-02 1.003924105316400528e-02 -1.746233254671096802e-01 5.647762864828109741e-02 -6.425303220748901367e-02 -2.799251973628997803e-01 -4.131666570901870728e-02 -3.564044237136840820e-01 -2.339573800563812256e-01 3.591219186782836914e-01 2.854058742523193359e-01 1.725033223628997803e-01 -6.142973899841308594e-02 3.834066689014434814e-01 -1.836778074502944946e-01 6.976870354264974594e-03 -9.620480239391326904e-02 1.852167248725891113e-01 6.966023240238428116e-03 1.764690876007080078e-01 -1.457603927701711655e-02 1.121005937457084656e-01 2.488739341497421265e-01 -5.895017087459564209e-02 -1.607761383056640625e-01 -5.073008313775062561e-02 -4.887674748897552490e-02 -2.325056865811347961e-02 7.887811213731765747e-02 2.072075456380844116e-01 2.025158852338790894e-01
-7.266896963119506836e-02 -1.557514187879860401e-03 2.444803342223167419e-02 -2.775486707687377930e-01 -2.300441861152648926e-01 -2.707747817039489746e-01 1.881529986858367920e-01 -3.648576438426971436e-01 1.697972565889358521e-01 3.908371552824974060e-02 1.572747379541397095e-01 2.404244691133499146e-01 2.972440123558044434e-01 4.747520387172698975e-02 1.840408146381378174e-01 7.062719017267227173e-02 -1.146109476685523987e-01 -5.164569243788719177e-02 3.193378821015357971e-02 -3.681716695427894592e-02 -1.802594065666198730e-01 1.113444492220878601e-01 5.747256800532341003e-02 1.943314522504806519e-01 2.159871906042098999e-01 1.546476483345031738e-01 2.295058369636535645e-01 -1.568812131881713867e-01 -2.128777205944061279e-01 8.676788955926895142e-02 2.708373069763183594e-01 4.209870472550392151e-02
-3.245050832629203796e-02 2.480051070451736450e-01 -1.755493134260177612e-02 -2.246020585298538208e-01 1.760665029287338257e-01 9.512159228324890137e-02 -2.620751224458217621e-02 -1.934718713164329529e-02 2.570615410804748535e-01 -1.178334280848503113e-01 4.318268597126007080e-01 1.713390201330184937e-01 3.860923647880554199e-02 3.470756858587265015e-02 3.236435949802398682e-01 -4.091346636414527893e-02 -4.409652948379516602e-02 1.546925455331802368e-01 -1.763406582176685333e-02 2.254593186080455780e-02 -8.727826178073883057e-02 -7.667474448680877686e-02 1.515933219343423843e-02 2.189563065767288208e-01 3.069034218788146973e-01 2.654538024216890335e-03 -1.372107267379760742e-01 -2.669716775417327881e-01 1.357296556234359741e-01 -2.741865813732147217e-01 2.378460019826889038e-01 -1.335494369268417358e-01
-2.965393066406250000e-01 1.619521081447601318e-01 -2.980613112449645996e-01 -4.504733085632324219e-01 -1.291356831789016724e-01 -1.387885957956314087e-01 -2.679927349090576172e-01 -5.996319279074668884e-02 6.384532153606414795e-02 -2.452391535043716431e-01 -8.917774260044097900e-02 2.384804636240005493e-01 -2.570138126611709595e-02 8.201006799936294556e-02 -5.702190846204757690e-02 4.185145720839500427e-02 -5.859771743416786194e-02 1.109739765524864197e-02 2.944607734680175781e-01 1.740505248308181763e-01 -2.413062751293182373e-01 2.237329334020614624e-01 -1.069854721426963806e-01 2.264368236064910889e-01 3.504773974418640137e-02 -2.273164503276348114e-02 3.008339926600456238e-02 -2.064209058880805969e-02 -4.715860635042190552e-02 7.275367528200149536e-02 1.174956187605857849e-01 1.591262519359588623e-01
-1.665995270013809204e-01 1.679115369915962219e-02 -3.873655572533607483e-02 -2.385439723730087280e-01 -3.689074516296386719e-01 2.953140996396541595e-02 1.612881422042846680e-01 -1.667910516262054443e-01 1.477908492088317871e-01 -3.032025396823883057e-01 1.606686711311340332e-01 1.038026362657546997e-01 -2.054028958082199097e-01 1.628977805376052856e-01 -7.838529348373413086e-02 -2.065933793783187866e-01 2.693318426609039307e-01 -4.801223054528236389e-02 3.552525639533996582e-01 -1.051382441073656082e-02 -1.290055066347122192e-01 -7.366105914115905762e-02 1.087712869048118591e-01 -2.263570390641689301e-02 1.578084230422973633e-01 -2.410255223512649536e-01 -2.598012425005435944e-02 -1.322232782840728760e-01 -1.778257824480533600e-02 -9.394360333681106567e-02 3.205415010452270508e-01 7.893946766853332520e-02
-3.411343991756439209e-01 1.454742625355720520e-02 3.751687705516815186e-01 -1.872903257608413696e-01 2.615601941943168640e-02 -1.739461570978164673e-01 -6.415114551782608032e-02 -2.867042422294616699e-01 -1.222047433257102966e-01 1.644840277731418610e-02 8.164146542549133301e-02 3.014992475509643555e-01 8.246195502579212189e-03 1.876312941312789917e-01 1.577414721250534058e-01 -2.902396023273468018e-01 1.301883533596992493e-02 2.511492967605590820e-01 1.297592371702194214e-01 2.418442368507385254e-01 2.703836373984813690e-02 9.787806868553161621e-02 1.151224318891763687e-02 3.788594156503677368e-02 2.016010880470275879e-01 -2.187854237854480743e-02 1.102354153990745544e-01 -4.171909391880035400e-02 5.244814977049827576e-02 2.210794240236282349e-01 1.566998213529586792e-01 2.269748002290725708e-01
-1.015407405793666840e-02 2.873536944389343262e-01 -9.967222809791564941e-02 -4.161515831947326660e-01 -2.784320712089538574e-01 2.330281734466552734e-01 -7.588349282741546631e-02 1.634650677442550659e-01 1.498237997293472290e-01 -1.499820034950971603e-02 2.227976620197296143e-01 1.251242309808731079e-01 6.694151461124420166e-02 -4.741580411791801453e-02 2.200077623128890991e-01 -1.733762621879577637e-01 -2.829211577773094177e-02 2.581501305103302002e-01 1.192128211259841919e-01 -3.193920254707336426e-01 -1.405021101236343384e-01 1.006317138671875000e-02 9.289374947547912598e-02 2.221696823835372925e-02 8.432614058256149292e-02 -3.617402911186218262e-02 3.197265267372131348e-01 -2.036537379026412964e-01 -1.105549633502960205e-01 7.436476647853851318e-02 5.094445124268531799e-02 -1.079172194004058838e-01
-4.011258482933044434e-02 3.747918307781219482e-01 1.519911736249923706e-01 -2.385183274745941162e-01 -1.830733194947242737e-02 -1.074755340814590454e-01 6.624285131692886353e-02 -3.137315511703491211e-01 2.498354315757751465e-01 -1.716528832912445068e-01 7.917120307683944702e-02 1.826891452074050903e-01 1.292278319597244263e-01 3.752314746379852295e-01 5.702231451869010925e-02 -1.527116149663925171e-01 1.635731160640716553e-01 -5.928860977292060852e-02 2.222339212894439697e-01 1.114536076784133911e-01 -2.273622155189514160e-01 7.656884379684925079e-03 6.772689986974000931e-03 1.354459822177886963e-01 -1.633328795433044434e-01 1.188428103923797607e-01 -4.566608369350433350e-02 4.057503119111061096e-02 -3.296100199222564697e-01 -5.508231744170188904e-02 3.646833077073097229e-02 1.669332832098007202e-01
-1.978762000799179077e-01 5.028972774744033813e-02 1.622081845998764038e-01 -4.244326055049896240e-01 -1.781462430953979492e-01 -1.647104024887084961e-01 -1.262369304895401001e-01 -6.430599838495254517e-02 2.783081531524658203e-01 1.204974502325057983e-01 2.531260251998901367e-01 2.867147624492645264e-01 1.466942727565765381e-01 1.961151510477066040e-01 1.098162084817886353e-01 -1.227442175149917603e-01 -2.252904623746871948e-01 7.536848424933850765e-04 -2.702180147171020508e-01 -1.558231860399246216e-01 -7.542559504508972168e-02 1.985032409429550171e-01 9.391500055789947510e-02 -4.585986025631427765e-03 -1.168376430869102478e-01 -1.569129228591918945e-01 -4.286700859665870667e-02 1.689676046371459961e-01 1.334829628467559814e-01 7.476456463336944580e-02 1.523634493350982666e-01 1.740530282258987427e-01
-7.673432677984237671e-02 1.921110004186630249e-01 -7.161966711282730103e-02 -2.698423266410827637e-01 -2.723987698554992676e-01 -1.859641820192337036e-01 -1.663051396608352661e-01 -2.786672711372375488e-01 2.920662760734558105e-01 1.104450412094593048e-02 5.048080533742904663e-02 1.625247746706008911e-01 1.173269897699356079e-01 3.196508884429931641e-01 1.345064789056777954e-01 -2.591632008552551270e-01 5.648573487997055054e-02 -1.377462595701217651e-01 5.712914839386940002e-02 2.823627293109893799e-01 -2.556400001049041748e-01 2.555768191814422607e-01 1.754294931888580322e-01 -3.829677775502204895e-02 -9.309508651494979858e-02 1.258809417486190796e-01 1.045921593904495239e-01 8.156859874725341797e-02 -1.552445590496063232e-01 2.460126765072345734e-02 -1.132592707872390747e-01 4.321234300732612610e-02
3.810577467083930969e-02 8.347991853952407837e-02 1.714728027582168579e-02 -4.145556688308715820e-01 -1.568774580955505371e-01 7.889524847269058228e-02 1.883144974708557129e-01 -4.102130830287933350e-01 1.776708662509918213e-01 -1.596327573060989380e-01 -8.377080410718917847e-02 6.226640660315752029e-03 -1.718277186155319214e-01 3.572553768754005432e-02 1.224066019058227539e-01 1.393279153853654861e-02 9.863322600722312927e-03 2.167429178953170776e-01 -8.209599554538726807e-02 -1.543171256780624390e-01 -1.794117391109466553e-01 2.355967611074447632e-01 1.963494271039962769e-01 -9.760693646967411041e-03 1.586931347846984863e-01 1.052813455462455750e-01 1.403412669897079468e-01 -2.208970338106155396e-01 2.797095775604248047e-01 2.812517881393432617e-01 -3.150077909231185913e-02 -8.780644088983535767e-02
4.597464110702276230e-03 1.248297393321990967e-01 2.921462245285511017e-02 -1.840335726737976074e-01 -6.039536371827125549e-02 -1.201521828770637512e-01 -2.349293082952499390e-01 -2.404383122920989990e-01 -2.229177504777908325e-01 -2.998827993869781494e-01 -7.298433780670166016e-02 8.380117267370223999e-02 -1.517911255359649658e-01 1.397767961025238037e-01 2.674041986465454102e-01 -3.419566154479980469e-01 1.531562954187393188e-02 5.311744287610054016e-02 1.159380301833152771e-01 -1.529275029897689819e-01 -1.900105476379394531e-01 2.562439441680908203e-01 1.069179028272628784e-01 6.767389923334121704e-02 -1.681651175022125244e-01 -3.394083082675933838e-01 2.205699980258941650e-01 -1.269322186708450317e-01 -2.256581783294677734e-01 -1.226548328995704651e-01 -3.192061185836791992e-02 5.209149420261383057e-02
7.778890430927276611e-02 2.454596012830734253e-01 2.081533893942832947e-02 -4.734722673892974854e-01 9.786306321620941162e-02 1.538309752941131592e-01 -1.010285541415214539e-01 -2.662772834300994873e-01 -1.848377436399459839e-01 -3.230245113372802734e-01 2.234791219234466553e-01 1.113256290555000305e-01 3.059858679771423340e-01 -8.618897944688796997e-02 1.855050921440124512e-01 -1.395495384931564331e-01 1.477854400873184204e-01 5.657676607370376587e-03 -4.625603929162025452e-02 5.041901767253875732e-02 1.373272687196731567e-01 1.152312159538269043e-01 2.020045816898345947e-01 1.996184885501861572e-02 2.935747802257537842e-02 2.287247329950332642e-01 1.182507202029228210e-01 -4.667034372687339783e-02 -5.848857760429382324e-02 -3.260490298271179199e-02 2.134575098752975464e-01 -1.402414143085479736e-01
4.502984881401062012e-02 3.382750153541564941e-01 7.732784841209650040e-03 -5.395826697349548340e-01 1.085867360234260559e-01 -8.614160120487213135e-02 -2.838865481317043304e-02 -1.958402544260025024e-01 -1.104471459984779358e-01 -1.156175360083580017e-01 2.812998294830322266e-01 1.762713491916656494e-01 3.141949772834777832e-01 1.642727553844451904e-01 1.537597626447677612e-01 1.065520346164703369e-01 -1.244654804468154907e-01 9.702080278657376766e-04 -1.599182039499282837e-01 -6.621009111404418945e-02 2.339373528957366943e-02 1.546240299940109253e-01 3.800137713551521301e-02 -5.309897661209106445e-02 1.107133552432060242e-01 2.206847667694091797e-01 -1.011356636881828308e-01 -4.490170255303382874e-02 -1.492732912302017212e-01 2.776674926280975342e-02 2.373857945203781128e-01 -1.035221293568611145e-01
-3.463351130485534668e-01 2.495289146900177002e-01 6.783437728881835938e-02 -1.332497298717498779e-01 1.932368129491806030e-01 -4.089470952749252319e-02 -2.528497576713562012e-01 -2.642032504081726074e-01 -3.232162892818450928e-01 -1.544708460569381714e-01 2.351767569780349731e-01 4.723307117819786072e-02 -7.009937614202499390e-02 -5.837022792547941208e-03 9.473419934511184692e-02 -1.457985490560531616e-01 -3.636956587433815002e-02 -5.212952941656112671e-02 9.123169630765914917e-02 -1.875167340040206909e-01 -7.363519817590713501e-02 -1.192065328359603882e-02 1.968644857406616211e-01 7.872798293828964233e-02 2.446842566132545471e-02 -4.925413802266120911e-02 1.703045219182968140e-01 8.390650898218154907e-02 -2.414075285196304321e-01 4.276126623153686523e-01 2.167304791510105133e-02 1.513932645320892334e-01
-2.469525784254074097e-01 2.539873719215393066e-01 -1.111290976405143738e-01 -4.423155188560485840e-01 1.634069234132766724e-01 -3.120460361242294312e-02 -9.008850157260894775e-02 7.517918199300765991e-02 -6.214409321546554565e-02 -1.580880880355834961e-01 2.100176066160202026e-01 1.437975913286209106e-01 -3.266578167676925659e-02 7.268136832863092422e-03 8.955764770507812500e-02 -2.098280936479568481e-01 7.898903638124465942e-02 1.961311101913452148e-01 1.239658221602439880e-01 -1.602176427841186523e-01 -3.675526380538940430e-01 2.813662886619567871e-01 1.483320351690053940e-02 1.876828968524932861e-01 -1.552594155073165894e-01 -2.439762651920318604e-01 1.642586886882781982e-01 2.537683025002479553e-02 -1.432721465826034546e-01 -9.686948359012603760e-02 -2.183287031948566437e-02 -3.418619185686111450e-02
1.891979575157165527e-02 2.294188886880874634e-01 2.360156625509262085e-01 -3.091044127941131592e-01 2.926641842350363731e-03 -8.259746432304382324e-02 -6.759649515151977539e-02 -2.030557990074157715e-01 3.614192903041839600e-01 -1.745029538869857788e-01 2.501101195812225342e-01 1.921576410531997681e-01 2.345703393220901489e-01 2.277668267488479614e-01 5.420074239373207092e-02 -3.320419490337371826e-01 -1.407360378652811050e-02 -1.587941497564315796e-01 1.874079555273056030e-01 9.558590501546859741e-02 -2.232211828231811523e-01 3.102445602416992188e-02 -1.761166453361511230e-01 1.888372451066970825e-01 -1.824490576982498169e-01 5.494208633899688721e-02 6.318289041519165039e-02 -2.401301637291908264e-02 1.682905294001102448e-02 -1.228939518332481384e-01 -6.389273703098297119e-02 1.224772632122039795e-01
8.752210438251495361e-02 -4.070917516946792603e-02 -3.049193918704986572e-01 -3.779732063412666321e-02 -1.361318379640579224e-01 -7.265709340572357178e-02 9.786041080951690674e-02 -5.034381151199340820e-01 1.343443337827920914e-02 -1.984483301639556885e-01 4.540725052356719971e-02 1.812024563550949097e-01 1.983895897865295410e-03 1.184576228260993958e-01 1.962688565254211426e-01 -2.570322453975677490e-01 -9.159985184669494629e-02 1.268292367458343506e-01 -1.519991606473922729e-01 -2.265487611293792725e-01 -1.224155188538134098e-03 -1.242660946445539594e-04 1.786743402481079102e-01 1.700270734727382660e-02 7.982241921126842499e-03 1.973058134317398071e-01 3.085347712039947510e-01 -3.248948752880096436e-01 -1.532264649868011475e-01 2.016847766935825348e-02 1.440737396478652954e-01 2.921762317419052124e-02
1.154331490397453308e-01 2.926229313015937805e-02 2.194482088088989258e-02 -3.498676419258117676e-01 7.633156329393386841e-02 1.068210750818252563e-01 -2.262869849801063538e-02 -4.988610744476318359e-01 2.002649009227752686e-01 3.804980963468551636e-02 8.864965289831161499e-02 1.288351267576217651e-01 -2.447788119316101074e-01 -9.883986786007881165e-03 1.435472816228866577e-01 -2.163440734148025513e-01 1.214079484343528748e-01 1.843189001083374023e-01 -4.779174551367759705e-02 3.688062727451324463e-01 -2.171246707439422607e-01 2.337139248847961426e-01 6.946627050638198853e-02 8.115011453628540039e-02 2.798244915902614594e-02 -8.095100522041320801e-02 -6.150905787944793701e-02 2.213645279407501221e-01 1.868303418159484863e-01 6.321901082992553711e-02 -5.941903218626976013e-02 1.167343184351921082e-02
6.796937435865402222e-02 2.841100692749023438e-01 -4.009840264916419983e-02 -2.713244222104549408e-02 2.168034315109252930e-01 -1.669912785291671753e-01 -1.990839391946792603e-01 -9.166888147592544556e-02 -4.885159805417060852e-02 -1.307790577411651611e-01 2.750286757946014404e-01 2.548204660415649414e-01 -1.565098203718662262e-02 2.208828628063201904e-01 1.176302507519721985e-01 -1.007141321897506714e-01 -6.610168516635894775e-02 1.006276533007621765e-01 3.034976124763488770e-01 -1.841687969863414764e-02 9.554373472929000854e-02 -1.121740639209747314e-01 1.625954657793045044e-01 3.120205104351043701e-01 -7.467412203550338745e-02 -1.067839190363883972e-01 -1.101608155295252800e-03 8.592639863491058350e-02 -1.505124717950820923e-01 1.399543583393096924e-01 4.239795207977294922e-01 2.397857308387756348e-01
-3.229698538780212402e-02 4.728476516902446747e-03 -4.061615839600563049e-02 -1.843113601207733154e-01 -3.124181330204010010e-01 -2.887543663382530212e-02 -1.287009716033935547e-01 -3.088110685348510742e-01 -2.664700448513031006e-01 2.809767127037048340e-01 1.824032366275787354e-01 2.911159396171569824e-01 3.078155918046832085e-03 -6.900699436664581299e-02 4.091008007526397705e-01 -2.046208530664443970e-01 -1.562057137489318848e-01 1.199842914938926697e-01 -1.646470874547958374e-01 1.080948859453201294e-02 -9.217059612274169922e-02 -7.949829101562500000e-02 2.582646906375885010e-01 -1.277017593383789062e-01 8.210161328315734863e-02 -1.147420927882194519e-01 3.933338448405265808e-02 5.609678477048873901e-02 -1.311753690242767334e-01 6.504157930612564087e-02 1.514713168144226074e-01 1.952992975711822510e-01
-1.484525352716445923e-01 1.924577355384826660e-01 4.941155388951301575e-02 -1.038771271705627441e-01 -2.689428627490997314e-02 -1.900367587804794312e-01 -3.607046976685523987e-02 -2.393204122781753540e-01 7.086257450282573700e-03 -1.660787612199783325e-01 9.524954855442047119e-02 1.204389706254005432e-01 9.778048843145370483e-03 2.343747615814208984e-01 3.068255782127380371e-01 -3.692897260189056396e-01 3.994412720203399658e-02 1.844296753406524658e-01 2.941039502620697021e-01 -4.175806418061256409e-02 1.578789800405502319e-01 2.929134964942932129e-01 3.925499692559242249e-02 -2.443007677793502808e-01 2.769998311996459961e-01 2.775264680385589600e-01 1.111179813742637634e-01 5.091466382145881653e-02 1.694535166025161743e-01 3.135786205530166626e-02 3.617984056472778320e-02 -5.303565878421068192e-03
7.417681813240051270e-02 1.272503137588500977e-01 -8.363703638315200806e-02 -2.715133726596832275e-01 -2.105240970849990845e-01 7.470677793025970459e-02 -2.241438925266265869e-01 -2.072210758924484253e-01 1.125527024269104004e-01 -9.416912496089935303e-02 3.246096968650817871e-01 1.813951879739761353e-01 1.682861894369125366e-01 8.822686225175857544e-02 8.745989948511123657e-02 -1.516066044569015503e-01 1.199229061603546143e-01 1.987635493278503418e-01 7.712768018245697021e-02 2.602455317974090576e-01 -2.816519439220428467e-01 1.493801474571228027e-01 6.728446483612060547e-02 2.431400120258331299e-01 2.113032527267932892e-02 1.372628379613161087e-02 2.171405106782913208e-01 7.901431620121002197e-02 -1.562902331352233887e-01 -8.081514388322830200e-02 -3.085137009620666504e-01 2.343935221433639526e-01
-4.427288845181465149e-02 3.502255072817206383e-03 1.319354283623397350e-03 -2.222428321838378906e-01 -2.809526026248931885e-01 2.024642191827297211e-03 -1.237474083900451660e-01 -1.506780982017517090e-01 -2.085109055042266846e-01 3.297747671604156494e-02 2.411591261625289917e-01 3.084597885608673096e-01 1.334179192781448364e-02 -1.136757284402847290e-01 3.145526647567749023e-01 -2.198683172464370728e-01 -1.005351021885871887e-01 1.810130774974822998e-01 5.114695429801940918e-02 1.167884916067123413e-01 -1.723444163799285889e-01 -3.516583889722824097e-02 2.230745255947113037e-01 -2.361176721751689911e-02 -1.644398719072341919e-01 -2.162464112043380737e-01 -1.824887692928314209e-01 3.487822599709033966e-03 -3.104906380176544189e-01 2.450836151838302612e-01 1.381628364324569702e-01 2.244077175855636597e-01
3.339063376188278198e-03 -1.824155077338218689e-02 2.764039635658264160e-01 -5.228161811828613281e-01 1.952510327100753784e-02 2.186210900545120239e-01 -1.944459676742553711e-01 -3.497212529182434082e-01 -6.153635215014219284e-03 -6.371881067752838135e-02 1.600082069635391235e-01 2.429549247026443481e-01 -4.072766751050949097e-02 2.171196192502975464e-01 1.311095058917999268e-01 1.139815673232078552e-01 -1.000409480184316635e-02 -1.656917631626129150e-01 8.461251109838485718e-02 -9.642722457647323608e-02 7.853966951370239258e-02 1.673331558704376221e-01 2.279404401779174805e-01 -1.200203900225460529e-03 1.269834637641906738e-01 2.041382640600204468e-01 6.744754314422607422e-02 -1.040583848953247070e-01 -8.567170239984989166e-03 -1.891858875751495361e-01 1.527166366577148438e-01 -1.068673655390739441e-01
-2.641192078590393066e-01 1.058121323585510254e-01 -8.292018622159957886e-02 1.884860359132289886e-02 2.457124739885330200e-01 -1.520914733409881592e-01 -2.695909440517425537e-01 -2.605210542678833008e-01 -6.623397767543792725e-02 -2.161435037851333618e-01 3.285239934921264648e-01 1.128652244806289673e-01 3.801903501152992249e-02 -1.484686136245727539e-01 2.622792422771453857e-01 -3.751252293586730957e-01 1.843084208667278290e-02 -4.525150731205940247e-02 -3.713746368885040283e-02 -5.043341219425201416e-02 -1.205980777740478516e-01 7.110194861888885498e-02 1.066384315490722656e-01 -5.732996761798858643e-02 6.814422458410263062e-02 -4.220570027828216553e-01 3.270370140671730042e-02 9.636113792657852173e-02 1.449494212865829468e-01 6.744674593210220337e-02 1.066898088902235031e-02 1.536741554737091064e-01
1.969788968563079834e-01 2.803170084953308105e-01 1.150924339890480042e-01 -2.498826384544372559e-01 -4.786114022135734558e-02 8.189348131418228149e-02 -6.475817412137985229e-02 -1.590793207287788391e-02 -5.155321210622787476e-02 6.260690744966268539e-03 9.660103917121887207e-02 -2.663856446743011475e-01 8.059788495302200317e-02 1.963176876306533813e-01 3.337941765785217285e-01 -2.642893195152282715e-01 7.123796641826629639e-02 1.817039698362350464e-01 -2.634148858487606049e-02 -1.648532897233963013e-01 -4.131132364273071289e-01 -5.121085420250892639e-02 2.173652201890945435e-01 7.161092758178710938e-02 1.557485312223434448e-01 -1.485632359981536865e-01 1.523872464895248413e-01 -2.267611622810363770e-01 5.818155780434608459e-02 -6.232289597392082214e-02 2.532599270343780518e-01 -1.388487406075000763e-02
7.472310215234756470e-03 1.563744395971298218e-01 8.061388507485389709e-03 3.955110535025596619e-02 -2.740643322467803955e-01 -1.515730749815702438e-02 -9.249034523963928223e-02 -2.257295399904251099e-01 4.659447073936462402e-02 -1.753211915493011475e-01 1.832207888364791870e-01 2.966128587722778320e-01 3.906003385782241821e-02 2.300278991460800171e-01 1.427565813064575195e-01 -2.895390987396240234e-01 -5.097893998026847839e-02 2.105241715908050537e-01 -9.467383474111557007e-02 -1.024495624005794525e-02 -3.450384363532066345e-02 2.576552890241146088e-02 -1.203015223145484924e-01 1.717957854270935059e-01 2.229619771242141724e-02 -2.047100663185119629e-01 -5.523799732327461243e-02 2.965393364429473877e-01 -1.399615108966827393e-01 9.788867086172103882e-02 8.436999469995498657e-02 5.043771266937255859e-01
1.430866122245788574e-01 -2.662657992914319038e-03 5.339205637574195862e-02 -1.940512955188751221e-01 6.505531817674636841e-02 1.992886215448379517e-01 -1.422300785779953003e-01 -4.559740722179412842e-01 2.326411753892898560e-01 -3.175640851259231567e-02 2.723882198333740234e-01 -8.505460619926452637e-02 -1.691041439771652222e-01 2.827577292919158936e-01 2.195947319269180298e-01 -2.083590179681777954e-01 -1.687268465757369995e-01 1.729047298431396484e-01 -2.198778092861175537e-01 1.458967179059982300e-01 -1.910291463136672974e-01 1.392026245594024658e-01 9.528697282075881958e-02 1.105108410120010376e-01 1.158478707075119019e-01 -2.415032535791397095e-01 8.314701914787292480e-02 1.705863699316978455e-02 2.605839073657989502e-02 2.019024491310119629e-01 -3.217136114835739136e-02 5.993897467851638794e-02
-2.659077644348144531e-01 1.125559210777282715e-01 4.644067585468292236e-02 -2.074218839406967163e-01 -2.411640882492065430e-01 -2.544148825109004974e-03 -1.577139347791671753e-01 -2.388596236705780029e-01 2.661536335945129395e-01 6.929220259189605713e-02 1.162018328905105591e-01 4.058784246444702148e-01 -3.289819881319999695e-02 -6.727705895900726318e-02 -3.252022340893745422e-02 9.272093325853347778e-02 1.231322810053825378e-01 -1.181785389780998230e-01 2.601437568664550781e-01 7.594370096921920776e-02 -5.581191182136535645e-02 2.500703334808349609e-01 -1.533142626285552979e-01 3.233583644032478333e-02 -8.244460821151733398e-02 6.230084970593452454e-02 -4.589389264583587646e-02 1.096899807453155518e-01 2.365161105990409851e-02 2.841953039169311523e-01 3.300597518682479858e-02 4.027449786663055420e-01
-1.707717329263687134e-01 3.251636028289794922e-02 2.399523109197616577e-01 -2.797499001026153564e-01 -2.093765586614608765e-01 -1.934844106435775757e-01 -2.167174220085144043e-01 -1.406994760036468506e-01 -1.421296745538711548e-01 4.751189425587654114e-02 1.237402483820915222e-02 1.753714829683303833e-01 1.890454441308975220e-02 4.280021041631698608e-02 4.440932273864746094e-01 -5.354754254221916199e-02 5.980889126658439636e-02 1.398906707763671875e-01 3.796773403882980347e-02 -1.543544791638851166e-02 -3.364005386829376221e-01 -1.227707639336585999e-01 8.464872837066650391e-02 1.541473269462585449e-01 9.517488628625869751e-02 1.592798903584480286e-02 5.515936762094497681e-02 2.589715123176574707e-01 1.848447173833847046e-01 2.242788225412368774e-01 1.247503533959388733e-01 2.584958672523498535e-01
6.902869790792465210e-02 1.438634544610977173e-01 -6.146794557571411133e-02 -6.777315586805343628e-02 5.909500760026276112e-04 -1.928497552871704102e-01 -1.612781137228012085e-01 -2.502902150154113770e-01 1.405592411756515503e-01 -1.770990192890167236e-01 1.709824949502944946e-01 3.634982109069824219e-01 -1.483782678842544556e-01 1.665009111166000366e-01 7.371808588504791260e-02 -1.987441629171371460e-01 3.375634551048278809e-01 3.340691030025482178e-01 1.954917609691619873e-01 2.140068635344505310e-02 -5.655217543244361877e-02 -1.044516563415527344e-01 2.043405622243881226e-01 -1.345885992050170898e-01 5.292441323399543762e-02 2.248957902193069458e-01 5.726753175258636475e-02 -2.010695338249206543e-01 -1.430005878210067749e-01 -1.903450787067413330e-01 1.937217712402343750e-01 -6.050218269228935242e-02
-2.449160665273666382e-01 8.083917945623397827e-02 2.873281575739383698e-02 -3.761185407638549805e-01 -8.860815316438674927e-03 -2.086937725543975830e-01 -4.943609237670898438e-02 -3.581804931163787842e-01 1.711128950119018555e-01 -2.441148012876510620e-01 -1.041368767619132996e-02 2.029386907815933228e-01 1.341497153043746948e-01 1.681392192840576172e-01 2.564687430858612061e-01 2.321602590382099152e-02 -5.406126379966735840e-02 2.957952916622161865e-01 9.332545846700668335e-02 -1.701760739088058472e-01 -1.365414410829544067e-01 6.977420300245285034e-02 -1.894422769546508789e-01 1.805086880922317505e-01 -2.031384408473968506e-01 7.591027766466140747e-02 7.967583835124969482e-02 3.646439313888549805e-02 -1.533217579126358032e-01 -1.247603297233581543e-01 -2.380034625530242920e-01 -5.983990430831909180e-02
3.075431473553180695e-02 2.354885637760162354e-01 1.050901487469673157e-01 -6.780271232128143311e-02 -3.181785941123962402e-01 -1.980928182601928711e-01 1.662684530019760132e-01 -1.954029202461242676e-01 -1.388930529356002808e-01 -4.440385401248931885e-01 2.359911501407623291e-01 4.806293547153472900e-02 -1.940994262695312500e-01 1.429462432861328125e-01 1.249937620013952255e-02 -3.387613594532012939e-01 -7.710128091275691986e-03 2.240577489137649536e-01 -7.196660339832305908e-02 -5.571054667234420776e-02 -1.376486867666244507e-01 9.759968519210815430e-02 1.338301002979278564e-01 -5.953323468565940857e-02 4.614609293639659882e-03 -4.249040037393569946e-02 5.135359987616539001e-02 -4.953514784574508667e-02 -6.534745544195175171e-02 3.069833219051361084e-01 2.121631801128387451e-01 1.235046610236167908e-01
3.218515962362289429e-02 -2.156437933444976807e-01 8.750433474779129028e-02 -5.020383000373840332e-01 -9.273629635572433472e-02 -5.130544677376747131e-02 -2.035786807537078857e-01 -1.263903379440307617e-01 7.872748374938964844e-02 -8.526521176099777222e-02 -5.510094761848449707e-02 1.224199682474136353e-01 -2.667992115020751953e-01 2.585008740425109863e-01 1.472145467996597290e-01 -1.024331748485565186e-01 2.251579910516738892e-01 -2.515623532235622406e-02 1.983652859926223755e-01 -2.402364611625671387e-01 -5.016428604722023010e-02 -1.181992962956428528e-01 2.638552486896514893e-01 -2.510536015033721924e-01 1.439075767993927002e-01 4.222099110484123230e-02 1.992542892694473267e-01 -1.880529522895812988e-01 -6.626639980822801590e-03 3.517268225550651550e-02 1.592124402523040771e-01 2.715010754764080048e-02
-2.233660668134689331e-01 1.426515281200408936e-01 -9.552697837352752686e-02 -2.263210415840148926e-01 -7.018621265888214111e-02 2.006400227546691895e-01 6.861113011837005615e-02 -3.102929294109344482e-01 -1.472200546413660049e-02 -2.286014705896377563e-01 2.356302365660667419e-02 3.615142032504081726e-02 5.384406074881553650e-02 -3.378244116902351379e-02 2.023062705993652344e-01 -2.547992467880249023e-01 2.002413868904113770e-01 -1.664062403142452240e-02 2.392638921737670898e-01 -4.111457243561744690e-02 8.908889256417751312e-03 1.518157422542572021e-01 2.251554876565933228e-01 -6.395806372165679932e-02 1.102981194853782654e-01 -2.288502752780914307e-01 1.891939938068389893e-01 -2.036511600017547607e-01 -1.543165147304534912e-01 3.016456961631774902e-01 2.539423406124114990e-01 -2.463543713092803955e-01
-1.768642961978912354e-01 1.637257337570190430e-01 1.124652028083801270e-01 -1.915787160396575928e-01 8.127123862504959106e-02 1.530959755182266235e-01 -3.255087435245513916e-01 -8.917558193206787109e-02 3.176342248916625977e-01 -1.616038829088211060e-01 3.200508356094360352e-01 5.626305937767028809e-02 -1.059113070368766785e-01 1.939811743795871735e-02 -6.445694249123334885e-03 -2.803228497505187988e-01 1.131136640906333923e-01 1.019762754440307617e-01 -7.427915930747985840e-02 5.880562216043472290e-02 1.321892887353897095e-01 -1.719125658273696899e-01 -1.910994201898574829e-01 1.350798457860946655e-01 3.835297375917434692e-02 -2.257325053215026855e-01 -4.445042461156845093e-02 -4.582688212394714355e-02 -5.480491742491722107e-02 2.854772508144378662e-01 -2.796878479421138763e-02 3.873511850833892822e-01
4.799130186438560486e-02 5.948134884238243103e-02 -8.503194898366928101e-02 -3.332614898681640625e-01 -5.260585248470306396e-02 6.609404832124710083e-02 -7.098587602376937866e-02 -2.748655676841735840e-01 3.216562271118164062e-01 -3.151940107345581055e-01 2.380530908703804016e-02 -2.694780379533767700e-02 -4.919638857245445251e-02 -1.782480925321578979e-01 3.975603282451629639e-01 -2.514136210083961487e-02 -9.947703778743743896e-02 2.228683382272720337e-01 -2.342996597290039062e-01 -2.376561239361763000e-02 5.266543012112379074e-03 2.459184527397155762e-01 -3.928238525986671448e-02 1.116146594285964966e-01 4.159438982605934143e-02 -1.121011599898338318e-01 9.689788520336151123e-02 -8.889123797416687012e-02 1.646065711975097656e-01 3.402348160743713379e-01 2.557139284908771515e-02 1.628778278827667236e-01
-2.725679576396942139e-01 7.849829643964767456e-02 3.820491209626197815e-02 -1.131852120161056519e-01 1.060670167207717896e-01 4.796025529503822327e-02 -1.094600260257720947e-01 -3.343482315540313721e-01 -1.190968155860900879e-01 -1.664884090423583984e-01 2.104009687900543213e-01 4.837730899453163147e-02 -2.081690132617950439e-01 -9.814838320016860962e-02 3.984806239604949951e-01 -9.363018721342086792e-02 -2.731394171714782715e-01 2.618796192109584808e-03 2.521761357784271240e-01 -9.620744735002517700e-02 -1.552508175373077393e-01 -4.181731492280960083e-02 1.185051202774047852e-01 2.196388319134712219e-02 3.214786574244499207e-02 9.047091589309275150e-04 1.871198415756225586e-01 2.009240686893463135e-01 2.098201215267181396e-01 2.519788742065429688e-01 -2.006180211901664734e-02 2.945241034030914307e-01
-2.731403708457946777e-02 4.401536285877227783e-02 6.651195883750915527e-02 -1.092936173081398010e-01 -8.174002170562744141e-02 -9.525690972805023193e-02 -2.765804231166839600e-01 -4.526184871792793274e-02 3.230653107166290283e-01 -2.761980891227722168e-01 2.063906639814376831e-01 -8.771828562021255493e-02 1.098375171422958374e-01 2.640647888183593750e-01 1.345408409833908081e-01 -1.447642035782337189e-02 1.644571423530578613e-01 4.312974810600280762e-01 -5.957780033349990845e-02 5.646623298525810242e-02 -3.234008550643920898e-01 -5.145544558763504028e-02 2.095659822225570679e-01 -1.071784924715757370e-02 7.652743160724639893e-02 -2.332023158669471741e-02 3.048467338085174561e-01 -1.463245600461959839e-01 -1.561184227466583252e-01 6.104855611920356750e-02 -8.955334126949310303e-02 1.663155257701873779e-01
-2.232684940099716187e-02 2.207429558038711548e-01 1.590292155742645264e-01 5.484765768051147461e-02 -1.512283980846405029e-01 -2.598279118537902832e-01 -1.488716602325439453e-01 -1.109965071082115173e-01 8.927410840988159180e-02 -2.594879269599914551e-01 2.536092698574066162e-01 2.420893460512161255e-01 -1.268716249614953995e-02 2.734200954437255859e-01 3.177492916584014893e-01 -1.499687284231185913e-01 7.541259378194808960e-02 2.005078941583633423e-01 9.688342362642288208e-02 2.941600047051906586e-02 -7.406127173453569412e-03 1.422089785337448120e-01 1.787486113607883453e-02 7.811941206455230713e-03 5.185235738754272461e-01 5.841075442731380463e-03 -3.430961444973945618e-02 -1.877088658511638641e-02 -1.059478819370269775e-01 1.153613105416297913e-01 -8.734055794775485992e-03 1.707853823900222778e-01
6.256768852472305298e-02 2.225389480590820312e-01 -6.994200497865676880e-02 -2.206885665655136108e-01 6.061147153377532959e-02 -2.359145730733871460e-01 -3.095464110374450684e-01 -6.023113057017326355e-02 1.854593753814697266e-01 -9.106125682592391968e-02 2.463122308254241943e-01 5.402936786413192749e-02 -1.007601767778396606e-01 4.690360650420188904e-02 1.166578456759452820e-01 -3.524650037288665771e-01 2.713754475116729736e-01 1.089860126376152039e-01 -9.246452152729034424e-02 -1.320949196815490723e-01 -1.184248179197311401e-01 1.255870312452316284e-01 -8.057959377765655518e-02 2.572356760501861572e-01 1.526909023523330688e-01 3.185293078422546387e-01 2.460015118122100830e-01 -1.403179317712783813e-01 1.684532612562179565e-01 7.767739892005920410e-02 9.092085808515548706e-02 1.268131285905838013e-01
-8.970194309949874878e-02 7.650832086801528931e-02 1.297052949666976929e-01 -2.161460518836975098e-01 4.101497307419776917e-02 5.848680436611175537e-02 -8.282095938920974731e-02 -3.512946069240570068e-01 -2.659450173377990723e-01 -2.334416955709457397e-01 4.168774187564849854e-02 -7.968326658010482788e-02 5.363814905285835266e-02 1.016183644533157349e-01 3.677411675453186035e-01 -3.534012734889984131e-01 -2.980242371559143066e-01 8.812417834997177124e-02 1.738173812627792358e-01 -2.508639395236968994e-01 -1.770250350236892700e-01 2.067705988883972168e-01 6.698191910982131958e-02 -2.725739264860749245e-03 -2.299632728099822998e-01 -1.082412227988243103e-01 9.130370616912841797e-02 -1.499757170677185059e-01 -2.302595973014831543e-02 -9.590337425470352173e-02 -2.638172172009944916e-02 7.988419383764266968e-02
-3.493902832269668579e-02 2.218187153339385986e-01 -1.559995859861373901e-01 -3.477142155170440674e-01 3.597928211092948914e-02 -1.575916707515716553e-01 -3.287339508533477783e-01 -2.849463224411010742e-01 -3.610168695449829102e-01 -1.959611773490905762e-01 4.783786833286285400e-02 2.455673925578594208e-02 -1.373100429773330688e-01 1.267185658216476440e-01 1.433438062667846680e-01 -1.133961379528045654e-01 -9.531161934137344360e-02 -8.450014889240264893e-02 2.693680822849273682e-01 -5.907988920807838440e-02 -3.193845041096210480e-03 3.303729593753814697e-01 -4.194875806570053101e-02 5.484112352132797241e-02 -1.259504109621047974e-01 -2.659337520599365234e-01 1.162474900484085083e-01 -1.349360793828964233e-01 -1.088382527232170105e-01 -7.333674281835556030e-02 1.461875042878091335e-03 8.527626842260360718e-02
-1.158200353384017944e-01 5.903660506010055542e-02 -4.146998375654220581e-02 -2.144587635993957520e-01 -3.627353608608245850e-01 1.257654726505279541e-01 -2.321230024099349976e-01 -1.038460507988929749e-01 2.272697910666465759e-02 -7.890018075704574585e-02 7.391294836997985840e-02 3.290483653545379639e-01 -1.521133780479431152e-01 2.319988459348678589e-01 3.446307182312011719e-01 -1.323576122522354126e-01 -1.353700011968612671e-01 1.179285645484924316e-01 2.898557297885417938e-02 -3.190524503588676453e-02 -1.096408069133758545e-01 -3.330171704292297363e-01 2.417315095663070679e-01 1.141352765262126923e-02 1.627528518438339233e-01 3.731032833456993103e-02 -6.628457456827163696e-02 9.352698922157287598e-02 -9.354318678379058838e-02 2.161871343851089478e-01 2.627989649772644043e-01 -9.193681180477142334e-02
2.177673205733299255e-02 -8.400715887546539307e-02 -5.299361795186996460e-02 -2.021774649620056152e-01 -2.109555304050445557e-01 1.884918510913848877e-01 -1.488827019929885864e-01 -7.858058065176010132e-02 2.923590317368507385e-02 -4.446534812450408936e-02 4.497576877474784851e-02 -1.753211207687854767e-02 8.894682675600051880e-02 5.291264653205871582e-01 3.376182317733764648e-01 -3.182753026485443115e-01 2.152543514966964722e-02 1.217695698142051697e-01 3.177571296691894531e-01 4.688419774174690247e-02 1.423031240701675415e-01 -4.402502626180648804e-02 -3.226730972528457642e-02 1.083809658885002136e-01 2.638412415981292725e-01 -3.955073282122612000e-02 1.456615421921014786e-02 -6.695979833602905273e-02 -9.001369029283523560e-02 1.007929071784019470e-01 2.470649927854537964e-01 1.531948298215866089e-01
4.263455793261528015e-02 -1.215786039829254150e-01 1.762225925922393799e-01 -4.288240969181060791e-01 1.595886945724487305e-01 9.938156604766845703e-02 -1.156613454222679138e-01 -3.623457625508308411e-02 -1.056423634290695190e-01 -1.521200686693191528e-01 9.158764034509658813e-02 5.852372944355010986e-02 9.305200725793838501e-02 7.225765287876129150e-02 3.182770013809204102e-01 -3.559801876544952393e-01 2.857866287231445312e-01 1.529426425695419312e-01 -6.908145546913146973e-02 -1.940277963876724243e-01 4.497770965099334717e-02 2.307283431291580200e-01 1.324759870767593384e-01 2.220742851495742798e-01 -1.279641687870025635e-01 1.331481337547302246e-01 -2.954113483428955078e-02 -2.394997626543045044e-01 -2.211732417345046997e-01 -6.046263501048088074e-02 1.260366290807723999e-01 -8.941927080741152167e-05
-7.927850633859634399e-02 1.168953552842140198e-01 9.553608298301696777e-02 -2.462820857763290405e-01 -1.784729659557342529e-01 -1.666406095027923584e-01 -3.485286980867385864e-02 -2.738221585750579834e-01 2.764779925346374512e-01 -7.749937940388917923e-03 1.313364058732986450e-01 2.299467772245407104e-01 1.429033186286687851e-02 1.744511574506759644e-01 1.889158189296722412e-01 -1.530413478612899780e-01 -8.288523182272911072e-03 -1.116212178021669388e-02 1.184384748339653015e-01 7.119751069694757462e-03 -3.690028488636016846e-01 3.737343549728393555e-01 -1.781297288835048676e-02 3.181505501270294189e-01 -1.031688302755355835e-01 1.914640143513679504e-02 1.692695766687393188e-01 9.134493023157119751e-02 -1.761331707239151001e-01 -2.118258327245712280e-01 1.100408658385276794e-01 1.020897626876831055e-01
6.998588796705007553e-03 1.279447525739669800e-01 -2.167664170265197754e-01 -2.339534163475036621e-01 -2.702241204679012299e-02 -2.268820405006408691e-01 -1.367668509483337402e-01 -3.500203788280487061e-01 -1.069781407713890076e-01 -3.282123208045959473e-01 8.897404372692108154e-02 7.960091531276702881e-02 -1.995713859796524048e-01 1.784208863973617554e-01 6.005642190575599670e-02 -4.996551573276519775e-02 -6.079909205436706543e-02 -3.106662072241306305e-02 2.823018133640289307e-01 -2.233343422412872314e-01 -1.875368505716323853e-01 3.155126869678497314e-01 -7.489704340696334839e-02 6.887794006615877151e-03 -1.391755789518356323e-01 -3.253485262393951416e-01 -2.442495524883270264e-02 -9.876259416341781616e-02 3.340693190693855286e-02 -4.192612320184707642e-02 4.459166899323463440e-02 2.494067251682281494e-01
3.357772529125213623e-02 2.277553826570510864e-01 9.392925351858139038e-02 -2.679640054702758789e-01 -1.810862272977828979e-01 -2.600433304905891418e-02 1.920206099748611450e-01 -2.719539999961853027e-01 5.950953438878059387e-02 -3.086223900318145752e-01 1.706471592187881470e-01 2.437933385372161865e-01 5.162366200238466263e-03 1.899872571229934692e-01 4.160673618316650391e-01 -6.893023103475570679e-02 -1.636061519384384155e-01 9.733173251152038574e-02 9.912691265344619751e-02 1.856080889701843262e-01 7.388737052679061890e-03 -1.861160695552825928e-01 1.577146202325820923e-01 -1.447545140981674194e-01 -2.661966532468795776e-02 -2.443360686302185059e-01 1.553352028131484985e-01 8.024872839450836182e-02 9.824551641941070557e-02 1.853798180818557739e-01 -3.884238004684448242e-02 1.523176282644271851e-01
-5.622174218297004700e-02 2.770881652832031250e-01 1.781853437423706055e-01 -2.130926102399826050e-01 -2.844664454460144043e-01 1.415839325636625290e-02 1.053257286548614502e-01 -2.904542088508605957e-01 -1.039609089493751526e-01 -3.966688513755798340e-01 3.249493241310119629e-01 1.200596988201141357e-01 -1.851360946893692017e-01 1.014989539980888367e-01 7.902406156063079834e-02 -1.856562495231628418e-01 4.098967462778091431e-02 2.611157950013875961e-03 5.414346605539321899e-02 2.244222462177276611e-01 2.839272096753120422e-02 8.658615499734878540e-02 -7.991598686203360558e-04 1.052099466323852539e-01 1.183401048183441162e-02 -1.234324723482131958e-01 1.877315901219844818e-02 -6.498074531555175781e-02 -1.647174805402755737e-01 3.810429275035858154e-01 1.557280272245407104e-01 -4.459872469305992126e-02
-4.199616238474845886e-02 1.879026889801025391e-01 -2.377475649118423462e-01 -4.065803289413452148e-01 -9.006836265325546265e-02 -1.708213388919830322e-01 -1.252198368310928345e-01 -3.968700468540191650e-01 -4.819861799478530884e-02 -2.544943392276763916e-01 3.083258680999279022e-02 2.592780860140919685e-03 -1.656797826290130615e-01 1.620994955301284790e-01 -1.122113987803459167e-01 -1.583878695964813232e-01 -6.730227172374725342e-02 -1.545737087726593018e-01 1.915450394153594971e-01 -4.698823019862174988e-02 -8.544811606407165527e-02 3.372655510902404785e-01 6.565965712070465088e-02 -1.234912052750587463e-01 -8.061154186725616455e-02 -3.052334189414978027e-01 -7.122160494327545166e-02 -8.980527520179748535e-02 3.782979398965835571e-02 9.522889740765094757e-03 -8.937138319015502930e-02 2.022980600595474243e-01
3.520914539694786072e-02 2.381173968315124512e-01 -2.939267754554748535e-01 -4.860364496707916260e-01 -6.618441641330718994e-02 5.906134098768234253e-02 1.568681597709655762e-01 -1.668630391359329224e-01 2.412906885147094727e-01 -1.021761596202850342e-01 -3.542815148830413818e-02 1.953240334987640381e-01 -5.041196345700882375e-06 5.964893102645874023e-02 1.776120364665985107e-01 -5.123838037252426147e-02 -1.559200137853622437e-01 3.239851295948028564e-01 5.403181072324514389e-03 -6.869199220091104507e-03 1.616459190845489502e-01 2.075102329254150391e-01 7.491610199213027954e-02 1.586817018687725067e-02 7.869032025337219238e-02 5.225995928049087524e-02 -5.786719545722007751e-02 -3.009066283702850342e-01 2.921776473522186279e-01 1.157684847712516785e-01 8.542124927043914795e-02 -5.279969424009323120e-03
2.283628098666667938e-02 1.870361268520355225e-01 5.978353694081306458e-02 -3.188774585723876953e-01 -1.042577922344207764e-01 6.515841931104660034e-02 -2.879788577556610107e-01 -6.228480488061904907e-02 -1.698861718177795410e-01 -7.823061943054199219e-02 4.653153941035270691e-02 1.011039689183235168e-01 -1.943480968475341797e-01 3.063974976539611816e-01 4.908713325858116150e-02 -1.157244667410850525e-01 1.988467723131179810e-01 -2.275996208190917969e-01 2.839270830154418945e-01 -8.717866241931915283e-02 -1.126792505383491516e-01 5.025119334459304810e-02 2.263186573982238770e-01 -1.319565623998641968e-01 1.445427238941192627e-01 1.435544788837432861e-01 -3.041186556220054626e-02 -8.116852492094039917e-02 2.102987021207809448e-01 -2.047382146120071411e-01 4.047914445400238037e-01 8.232570253312587738e-03
1.828697137534618378e-02 8.885116875171661377e-02 -1.122602522373199463e-01 -2.060634195804595947e-01 -1.135682314634323120e-01 9.548435360193252563e-02 -1.517649181187152863e-02 -4.084571301937103271e-01 4.912256002426147461e-01 1.718918234109878540e-02 -5.795299634337425232e-02 8.869238942861557007e-02 -1.038278117775917053e-01 -1.582750827074050903e-01 3.009528219699859619e-01 -2.160796076059341431e-01 -4.362162947654724121e-02 1.943066120147705078e-01 8.335608989000320435e-02 -4.138440266251564026e-02 -7.472928613424301147e-02 -1.282504759728908539e-02 1.168983727693557739e-01 1.211787834763526917e-01 1.039977464824914932e-02 -6.194239482283592224e-02 -1.032944768667221069e-02 -1.067306697368621826e-01 -1.514812652021646500e-02 3.468171060085296631e-01 2.938999235630035400e-01 -1.302214115858078003e-01
-1.470217406749725342e-01 1.043981239199638367e-01 -1.516500711441040039e-01 -3.232729136943817139e-01 -1.380268186330795288e-01 -2.477517351508140564e-02 -7.393480837345123291e-02 -1.730175875127315521e-02 2.125340253114700317e-01 3.931864351034164429e-02 9.796219319105148315e-02 1.547151058912277222e-01 -1.910090260207653046e-02 -7.412877678871154785e-02 1.815994083881378174e-01 1.671650446951389313e-02 -7.047054171562194824e-02 1.314078867435455322e-01 1.063118204474449158e-01 -2.005849182605743408e-01 -4.356480836868286133e-01 2.360351532697677612e-01 2.545452304184436798e-02 3.106157183647155762e-01 -1.565499305725097656e-01 -2.017751336097717285e-01 1.201974228024482727e-01 1.028708145022392273e-01 -2.674401178956031799e-02 2.523886859416961670e-01 2.967139184474945068e-01 1.899363994598388672e-01
3.105684556066989899e-02 3.808603584766387939e-01 2.316204607486724854e-01 -5.378913283348083496e-01 5.457327514886856079e-02 1.307382062077522278e-02 -9.205655008554458618e-02 -2.399851232767105103e-01 -4.596484825015068054e-02 -2.745461463928222656e-01 -1.261735451407730579e-03 4.182786797173321247e-04 1.147183626890182495e-01 1.138218957930803299e-02 -4.614694789052009583e-02 -2.297680974006652832e-01 1.052400320768356323e-01 9.330832213163375854e-02 -2.302317321300506592e-01 -6.496465951204299927e-02 3.371186554431915283e-02 4.834552109241485596e-02 2.163144797086715698e-01 1.204086169600486755e-01 3.242074325680732727e-02 3.885876759886741638e-02 1.251816004514694214e-01 -7.568929344415664673e-02 -3.080199658870697021e-01 9.724152088165283203e-02 1.427726596593856812e-01 -7.507932186126708984e-02
3.965051472187042236e-02 1.766786575317382812e-01 -4.682318866252899170e-02 -2.418369054794311523e-01 -5.941648036241531372e-02 2.222477048635482788e-01 -5.392583087086677551e-02 -3.044092059135437012e-01 2.603659220039844513e-02 -1.543762087821960449e-01 9.173165261745452881e-02 6.932574510574340820e-02 -1.098248511552810669e-01 -1.275069564580917358e-01 5.487957000732421875e-01 3.104098886251449585e-02 -1.792839914560317993e-01 9.594961069524288177e-03 -1.770322918891906738e-01 -4.202016070485115051e-02 -4.760357365012168884e-02 1.258633434772491455e-01 -2.286288589239120483e-01 -1.239328011870384216e-01 -6.048414856195449829e-02 -4.007799923419952393e-02 -1.902211010456085205e-01 1.987471431493759155e-02 -1.532884538173675537e-01 8.125268667936325073e-02 2.927347123622894287e-01 2.848360240459442139e-01
-2.229436635971069336e-01 3.857355937361717224e-02 1.379248201847076416e-01 -1.013732478022575378e-01 -6.430008262395858765e-02 -3.034880161285400391e-01 -3.098662495613098145e-01 -1.858802139759063721e-01 -1.053091883659362793e-01 -2.883966267108917236e-01 2.014266401529312134e-01 2.588604390621185303e-01 -2.379802614450454712e-01 9.275002032518386841e-02 3.591144382953643799e-01 -1.260148882865905762e-01 1.942725479602813721e-02 6.474573910236358643e-02 2.283149659633636475e-01 -3.070788085460662842e-02 -4.944733157753944397e-02 -1.561320275068283081e-01 7.552048563957214355e-02 8.979475498199462891e-02 9.819653630256652832e-02 9.214170277118682861e-02 -1.528300344944000244e-01 2.403756529092788696e-01 1.244338825345039368e-01 1.172177791595458984e-01 -2.163136936724185944e-02 2.314852476119995117e-01
2.615880072116851807e-01 -1.427821535617113113e-02 7.673677057027816772e-02 -2.764706909656524658e-01 -1.355514954775571823e-02 -2.149084955453872681e-01 -4.125137031078338623e-01 -2.725782096385955811e-01 1.485578417778015137e-01 5.782463587820529938e-03 1.958084255456924438e-01 1.919429898262023926e-01 1.503911428153514862e-02 2.425900697708129883e-01 1.982779800891876221e-01 -9.362769871950149536e-02 -8.341282606124877930e-02 1.874825656414031982e-01 1.036996673792600632e-02 1.633861660957336426e-01 -9.380712360143661499e-02 1.236158758401870728e-01 1.422478258609771729e-01 -3.395424410700798035e-02 3.512009084224700928e-01 -1.886962801218032837e-01 1.584871411323547363e-01 -5.458840727806091309e-02 -1.405831426382064819e-01 1.292156577110290527e-01 -1.157987266778945923e-01 4.971021786332130432e-02
-1.181516274809837341e-01 -2.681942097842693329e-02 1.060437485575675964e-01 -4.154629707336425781e-01 -6.842472404241561890e-02 -2.000808417797088623e-01 4.726051539182662964e-02 -2.123768925666809082e-01 3.308373987674713135e-01 -1.969051510095596313e-01 8.175939321517944336e-02 3.593004494905471802e-02 2.742657363414764404e-01 6.340540200471878052e-02 1.009606122970581055e-01 -1.599200665950775146e-01 -7.504224032163619995e-02 2.002846747636795044e-01 -2.189927920699119568e-02 -8.903517574071884155e-02 -3.470430374145507812e-01 2.586206793785095215e-01 -7.590194232761859894e-03 2.716003656387329102e-01 -4.695441573858261108e-02 3.597198054194450378e-03 1.623945832252502441e-01 -1.050567254424095154e-01 -2.635006606578826904e-01 -1.161622181534767151e-01 1.710902899503707886e-02 -7.663523778319358826e-03
2.696769079193472862e-04 -1.342164003290235996e-03 3.054172545671463013e-02 -2.928987145423889160e-01 5.649804696440696716e-02 -1.561906039714813232e-01 -7.776784151792526245e-02 -2.745042145252227783e-01 2.154927849769592285e-01 1.326490640640258789e-01 3.007941842079162598e-01 1.088920459151268005e-01 1.629260033369064331e-01 2.264261841773986816e-01 9.656313061714172363e-02 -2.606418728828430176e-01 1.203034725040197372e-02 1.612089425325393677e-01 -1.468534916639328003e-01 -6.415961682796478271e-02 -2.498876005411148071e-01 2.094342410564422607e-01 3.915741667151451111e-02 3.425045013427734375e-01 -2.271200269460678101e-01 -1.884036511182785034e-02 5.662088468670845032e-02 2.505533397197723389e-01 -5.575073510408401489e-02 4.865867644548416138e-02 1.894334852695465088e-01 2.158732712268829346e-01
6.821190565824508667e-02 2.021661400794982910e-01 9.789893776178359985e-02 -1.851999610662460327e-01 -1.210050284862518311e-01 -1.139829605817794800e-01 -3.148199617862701416e-01 -4.555198922753334045e-02 -4.358169063925743103e-02 -2.300278693437576294e-01 1.163789182901382446e-01 2.272970378398895264e-01 1.805083751678466797e-01 3.201701045036315918e-01 2.038503438234329224e-01 -3.068033754825592041e-01 -1.604934781789779663e-01 1.022955030202865601e-02 -6.647951900959014893e-02 -3.600682690739631653e-02 1.730072945356369019e-01 -4.903816431760787964e-02 -1.961858570575714111e-01 -1.566504314541816711e-02 3.779526650905609131e-01 -5.080711469054222107e-02 4.076074808835983276e-02 6.460002809762954712e-02 1.755337789654731750e-02 2.402797937393188477e-01 2.676803171634674072e-01 8.583352714776992798e-02
-2.059709094464778900e-02 -4.925237968564033508e-02 -9.430649131536483765e-02 -8.705463260412216187e-02 -2.226008027791976929e-01 1.308719664812088013e-01 -2.454146295785903931e-01 -3.224235773086547852e-01 2.349175512790679932e-02 4.591419547796249390e-02 4.875801876187324524e-02 3.221729770302772522e-02 1.548115164041519165e-01 1.791272610425949097e-01 4.374392628669738770e-01 -1.809659451246261597e-01 1.171837523579597473e-01 -7.326243817806243896e-02 -2.547010779380798340e-01 2.612552940845489502e-01 4.187149181962013245e-02 1.030991673469543457e-01 -2.930536866188049316e-02 2.961786985397338867e-01 6.201189942657947540e-03 -2.889984846115112305e-01 1.130661740899085999e-01 6.793428212404251099e-02 2.666397020220756531e-02 9.448789060115814209e-02 1.844152361154556274e-01 2.564924955368041992e-01
-2.245502024888992310e-01 1.001484468579292297e-01 7.051745802164077759e-02 -2.217005938291549683e-01 1.820189505815505981e-01 -6.322054564952850342e-02 -9.055411443114280701e-03 -1.916674673557281494e-01 -1.314063519239425659e-01 7.501024007797241211e-02 3.656820952892303467e-02 3.617907464504241943e-01 -1.579029411077499390e-01 2.252589464187622070e-01 1.520431041717529297e-01 -3.521094620227813721e-01 -6.327724456787109375e-02 1.925154626369476318e-01 3.303262591361999512e-02 3.484373167157173157e-02 7.113718241453170776e-02 1.287868022918701172e-01 -8.999874815344810486e-03 -1.503371149301528931e-01 4.525775611400604248e-01 9.261005371809005737e-02 2.142143696546554565e-01 5.226624384522438049e-02 -9.029013663530349731e-02 -8.214460685849189758e-03 2.203144431114196777e-01 1.646188497543334961e-01
1.286464184522628784e-01 -3.288595750927925110e-02 -2.006254345178604126e-01 -3.911666572093963623e-01 -8.981928974390029907e-02 9.891390800476074219e-02 -1.355004310607910156e-02 -1.908920407295227051e-01 3.322426229715347290e-02 -2.401598095893859863e-01 1.325245201587677002e-01 2.611167132854461670e-01 -1.419971324503421783e-02 9.814587980508804321e-02 1.821205951273441315e-02 -3.455537259578704834e-01 1.823470890522003174e-01 -1.256890594959259033e-02 4.353151097893714905e-02 2.449158877134323120e-01 -8.594344556331634521e-02 -2.712644636631011963e-01 -6.608267128467559814e-02 -6.120051071047782898e-02 3.243133425712585449e-01 1.870939731597900391e-01 -3.107722848653793335e-02 -2.761105895042419434e-01 9.553160518407821655e-02 5.503390729427337646e-02 2.158918678760528564e-01 3.557075746357440948e-03
6.709289550781250000e-02 2.227967232465744019e-01 7.261258363723754883e-02 -2.803073525428771973e-01 -1.891456395387649536e-01 -1.912235468626022339e-01 -3.023897483944892883e-02 -3.062913417816162109e-01 2.690430283546447754e-01 -2.690447270870208740e-01 6.364026665687561035e-02 1.265808641910552979e-01 9.260912239551544189e-02 2.142272889614105225e-01 1.736068725585937500e-01 -3.279871940612792969e-01 1.804126799106597900e-01 -9.747166186571121216e-02 2.142430096864700317e-01 9.165288507938385010e-02 -1.574815660715103149e-01 1.575908809900283813e-01 -8.880410343408584595e-02 2.491075694561004639e-01 -3.777386993169784546e-02 2.062447667121887207e-01 1.073521599173545837e-01 1.170820072293281555e-01 -1.737183779478073120e-01 -8.385109156370162964e-02 -9.937726706266403198e-02 7.556584477424621582e-02
-2.922603487968444824e-02 3.185603395104408264e-02 7.649950683116912842e-02 -3.934357464313507080e-01 5.348241701722145081e-02 -1.256814785301685333e-02 1.589918583631515503e-01 -1.535406559705734253e-01 1.842416822910308838e-01 -2.511703372001647949e-01 -1.388491541147232056e-01 1.227488741278648376e-01 -2.451553940773010254e-01 -1.209252327680587769e-01 2.826167047023773193e-01 -1.861520558595657349e-01 -4.561025649309158325e-02 2.641696929931640625e-01 2.113782018423080444e-01 2.161232531070709229e-01 -7.769614458084106445e-02 -9.932683408260345459e-02 1.537832021713256836e-01 1.324175596237182617e-01 -9.996178001165390015e-02 -1.945937871932983398e-01 -2.379003353416919708e-02 -1.429864913225173950e-01 2.493532598018646240e-01 4.674127697944641113e-02 3.263793587684631348e-01 -6.993798166513442993e-02
-8.163508027791976929e-02 9.110105782747268677e-02 -2.070212364196777344e-01 -2.062069922685623169e-01 -1.218277364969253540e-01 -1.360481530427932739e-01 -1.377331912517547607e-01 -2.592931985855102539e-01 -9.968914836645126343e-02 -1.200950592756271362e-01 2.785532176494598389e-01 1.594824045896530151e-01 -8.005903661251068115e-02 4.446956887841224670e-02 3.916105255484580994e-02 -1.116356626152992249e-02 -2.997910678386688232e-01 1.010469496250152588e-01 1.502745300531387329e-01 -1.014662235975265503e-01 -4.798945188522338867e-01 2.948507666587829590e-01 1.360226422548294067e-01 2.320232242345809937e-01 9.649598598480224609e-02 1.739443540573120117e-01 -8.107390254735946655e-02 -6.406529340893030167e-03 1.013485267758369446e-01 -2.511540651321411133e-01 -2.445625886321067810e-02 2.135353162884712219e-03
-1.279444545507431030e-01 7.517005503177642822e-02 -1.243729889392852783e-01 -1.316225081682205200e-01 8.462642878293991089e-02 -1.724034547805786133e-01 -1.137495487928390503e-01 -3.629500269889831543e-01 -1.150572299957275391e-01 -1.137936636805534363e-01 4.063859581947326660e-01 -8.718837052583694458e-02 -1.219852268695831299e-01 2.986860573291778564e-01 1.763362810015678406e-02 -1.370075047016143799e-01 -9.382903575897216797e-02 -9.142547845840454102e-02 1.539256274700164795e-01 -5.766651406884193420e-02 -4.336782097816467285e-01 3.451228439807891846e-01 7.092018425464630127e-02 1.358744651079177856e-01 5.519662052392959595e-02 -1.744596660137176514e-02 8.414645493030548096e-02 -5.308361724019050598e-02 1.850464791059494019e-01 -1.036288514733314514e-01 -3.125156834721565247e-02 8.631021529436111450e-02
-1.570778340101242065e-02 -1.631327867507934570e-01 1.026372760534286499e-01 -1.634407639503479004e-01 -1.663080304861068726e-01 -1.328378617763519287e-01 -1.190998330712318420e-01 -1.340715587139129639e-01 6.795891560614109039e-03 -4.959897100925445557e-01 7.458870857954025269e-02 2.015703171491622925e-01 -1.562487334012985229e-01 9.037748724222183228e-02 1.969821751117706299e-01 -1.212953850626945496e-01 -6.095187738537788391e-02 -2.177608013153076172e-01 3.904272615909576416e-01 -8.795047551393508911e-02 -4.717924818396568298e-02 -2.181622236967086792e-01 2.906345427036285400e-01 8.590213209390640259e-02 1.996207088232040405e-01 -9.875801950693130493e-02 1.125485599040985107e-01 -1.314845401793718338e-02 -5.547487735748291016e-02 -1.324980705976486206e-02 2.428068816661834717e-01 -4.965147003531455994e-02
8.328657597303390503e-02 3.489911854267120361e-01 1.003117710351943970e-01 -2.392143011093139648e-01 -3.915074747055768967e-03 2.451009452342987061e-01 -2.036556005477905273e-01 1.197314560413360596e-01 6.695835292339324951e-02 -2.381965070962905884e-01 3.252116031944751740e-03 -5.000068247318267822e-02 1.132104825228452682e-02 1.866452693939208984e-01 3.050473928451538086e-01 -7.711849361658096313e-02 6.298876553773880005e-02 6.199663132429122925e-02 1.188087090849876404e-01 -1.845463216304779053e-01 -3.141638636589050293e-01 2.910737991333007812e-01 2.967504560947418213e-01 1.640153378248214722e-01 -1.731594502925872803e-01 -5.874635651707649231e-02 1.670375168323516846e-01 -1.338012218475341797e-01 -4.664407670497894287e-02 6.782484706491231918e-03 2.105663269758224487e-01 1.010732948780059814e-01
-9.376347064971923828e-02 -9.343955665826797485e-02 -1.237919777631759644e-01 -4.349929094314575195e-01 -2.204152643680572510e-01 -1.911978721618652344e-01 -3.776181936264038086e-01 -2.668350636959075928e-01 9.721300005912780762e-02 -1.086857467889785767e-01 2.463300675153732300e-01 -3.892284631729125977e-02 -3.115088120102882385e-02 2.014057710766792297e-03 1.921173185110092163e-01 2.579491585493087769e-02 -1.898403465747833252e-01 2.809727564454078674e-02 1.077848449349403381e-01 -8.100561052560806274e-02 1.992295682430267334e-02 1.208761706948280334e-02 -8.877845853567123413e-02 -1.486057043075561523e-01 3.672423064708709717e-01 1.482967287302017212e-01 -1.129891276359558105e-01 2.164347618818283081e-01 -1.278752982616424561e-01 6.766264140605926514e-02 1.706770658493041992e-01 7.032675296068191528e-02
-5.177897587418556213e-02 1.559391468763351440e-01 1.168262865394353867e-02 -2.187488973140716553e-01 -8.962171524763107300e-02 -3.227115273475646973e-01 -1.988458335399627686e-01 -1.429324746131896973e-01 4.667317494750022888e-02 -9.746885299682617188e-02 4.589381441473960876e-02 5.023345947265625000e-01 1.601931154727935791e-01 -2.458714321255683899e-02 1.135945841670036316e-01 -8.420386910438537598e-02 -1.024663224816322327e-01 -3.807492926716804504e-02 4.194025695323944092e-02 1.810179203748703003e-01 -4.477355778217315674e-01 2.303998917341232300e-01 8.836984634399414062e-02 1.555325537919998169e-01 -1.407217383384704590e-01 -2.074683457612991333e-01 -2.360111288726329803e-02 -7.212570309638977051e-02 -1.143365576863288879e-01 -3.007466904819011688e-02 1.329330056905746460e-01 9.058345854282379150e-02
-2.595885470509529114e-02 1.172286942601203918e-01 9.951347112655639648e-02 -2.508609890937805176e-01 -2.455794960260391235e-01 -2.185352742671966553e-01 1.541542410850524902e-01 -3.310377299785614014e-01 -3.211711347103118896e-01 -4.494623541831970215e-01 6.872380524873733521e-02 5.691699311137199402e-02 -2.015771716833114624e-01 4.962169006466865540e-02 1.565079391002655029e-01 -1.000310257077217102e-01 1.905089318752288818e-01 2.451116032898426056e-02 -5.597475543618202209e-02 1.803454458713531494e-01 -4.372236505150794983e-02 1.824170798063278198e-01 6.330611556768417358e-02 3.274935856461524963e-02 1.152999922633171082e-01 -2.212833911180496216e-01 -8.147663623094558716e-02 -7.103575766086578369e-02 9.671139530837535858e-03 2.189715951681137085e-01 1.135567873716354370e-01 1.813959032297134399e-01
1.370860785245895386e-01 1.173078864812850952e-01 -2.029852122068405151e-01 -3.405009210109710693e-01 -8.621285110712051392e-02 4.819600284099578857e-02 1.557096373289823532e-02 -3.223176896572113037e-01 2.187234759330749512e-01 -2.299067378044128418e-01 -1.995743662118911743e-01 -7.341771572828292847e-02 -9.134927392005920410e-02 2.377405017614364624e-02 2.032028734683990479e-01 -1.789071112871170044e-01 5.931358784437179565e-02 2.036401331424713135e-01 -2.652704417705535889e-01 -8.738643676042556763e-02 -9.013184159994125366e-02 2.807883918285369873e-01 1.785506494343280792e-02 1.942671090364456177e-02 7.687286287546157837e-02 -4.535997658967971802e-02 -5.649285018444061279e-02 -2.132591456174850464e-01 3.236129581928253174e-01 2.382689118385314941e-01 1.950276196002960205e-01 3.826582804322242737e-02
-8.977707475423812866e-02 1.750873774290084839e-01 -2.060045897960662842e-01 -3.879643976688385010e-01 1.909653842449188232e-02 -1.122438088059425354e-01 -1.459742933511734009e-01 -3.475426733493804932e-01 9.688773751258850098e-02 -1.701361536979675293e-01 1.565818488597869873e-01 2.662524580955505371e-01 1.758400909602642059e-02 1.764802634716033936e-01 1.735147982835769653e-01 2.563185617327690125e-02 -2.320524305105209351e-01 1.299736499786376953e-01 -1.277302056550979614e-01 -1.198999881744384766e-01 -2.124581784009933472e-01 -9.563194960355758667e-02 -2.449999563395977020e-02 2.027605175971984863e-01 -2.164757400751113892e-01 1.126365512609481812e-01 -5.824355408549308777e-02 -7.490466348826885223e-03 -1.309748142957687378e-01 -1.845240145921707153e-01 -1.971604824066162109e-01 2.584768533706665039e-01
1.554575562477111816e-01 9.073640103451907635e-04 2.399191707372665405e-01 -3.719494938850402832e-01 4.627035185694694519e-02 -8.185924589633941650e-02 -3.472403585910797119e-01 -2.955080270767211914e-01 4.739564377814531326e-03 -4.633517190814018250e-02 3.112062513828277588e-01 1.225204616785049438e-01 8.844777196645736694e-02 1.088324282318353653e-02 1.309634894132614136e-01 -2.691219747066497803e-01 1.500757485628128052e-01 1.726122573018074036e-02 7.592899352312088013e-02 3.940971195697784424e-01 -5.228925123810768127e-02 2.782352268695831299e-02 -3.639679774641990662e-02 2.194682210683822632e-01 -1.130902171134948730e-01 -1.062364205718040466e-01 2.581950426101684570e-01 6.571260094642639160e-02 -1.348122060298919678e-01 3.203018009662628174e-02 -2.251592231914401054e-03 -2.169843763113021851e-02
-2.740104198455810547e-01 5.787497758865356445e-02 6.283509731292724609e-02 -1.764401346445083618e-01 7.270471006631851196e-02 -2.035161107778549194e-01 -1.788450032472610474e-01 -8.382777124643325806e-02 3.244220018386840820e-01 2.364461310207843781e-03 2.103203088045120239e-01 1.107665225863456726e-01 3.389604389667510986e-02 6.588031351566314697e-02 1.206675022840499878e-01 -2.431845068931579590e-01 -3.591280058026313782e-02 3.970668464899063110e-02 1.235001441091299057e-02 -2.488068491220474243e-01 -1.203132867813110352e-01 6.138413771986961365e-02 -8.792838081717491150e-03 3.693386614322662354e-01 2.651306092739105225e-01 1.298720836639404297e-01 7.026656717061996460e-02 -2.816197574138641357e-01 3.107858002185821533e-01 1.338287889957427979e-01 1.579778045415878296e-01 1.711898148059844971e-01
-2.229793667793273926e-01 3.739046454429626465e-01 -1.358545124530792236e-01 -1.084264740347862244e-01 -2.822397351264953613e-01 7.029273360967636108e-02 -2.685841023921966553e-01 -2.383754104375839233e-01 6.726682931184768677e-02 -1.328308880329132080e-01 -2.737811394035816193e-02 -1.916991770267486572e-01 3.040412254631519318e-02 1.671333163976669312e-01 7.678338792175054550e-03 -1.042673289775848389e-01 -1.559967547655105591e-01 -4.985105991363525391e-02 4.803191125392913818e-02 -5.147988349199295044e-02 1.466246973723173141e-02 -2.118374221026897430e-02 2.646247446537017822e-01 2.326728701591491699e-01 -6.979116797447204590e-02 -4.271375387907028198e-02 -1.166554726660251617e-02 -6.163241341710090637e-02 -2.503800094127655029e-01 6.679847091436386108e-02 3.295987248420715332e-01 3.524558842182159424e-01
-3.273738026618957520e-01 4.603178426623344421e-02 -7.336859405040740967e-02 -1.485560238361358643e-01 3.389758616685867310e-02 1.560886651277542114e-01 -1.444296389818191528e-01 -2.000386565923690796e-01 -1.795823574066162109e-01 1.374100893735885620e-01 6.484831869602203369e-02 1.354571133852005005e-01 -1.218433231115341187e-01 -6.003388762474060059e-02 2.075533568859100342e-01 -4.663031399250030518e-01 -3.660603240132331848e-02 -2.259934693574905396e-02 2.444405406713485718e-01 7.374916970729827881e-02 -4.460874497890472412e-01 1.789381504058837891e-01 1.886133253574371338e-01 1.971744745969772339e-01 1.806043647229671478e-02 -1.350240558385848999e-01 -1.284952610731124878e-01 -4.808473214507102966e-02 4.201466962695121765e-02 -5.377544090151786804e-02 6.246474385261535645e-02 7.595578581094741821e-02
-2.329180836677551270e-01 2.511506676673889160e-01 1.980862170457839966e-01 -2.592428624629974365e-01 8.982682600617408752e-03 2.144902199506759644e-02 -1.422700732946395874e-01 -7.439236505888402462e-04 7.184868305921554565e-02 -1.255210191011428833e-01 1.487600803375244141e-01 4.070212543010711670e-01 -1.182096749544143677e-01 -2.431197091937065125e-02 2.545781731605529785e-01 -3.984882831573486328e-01 9.040962904691696167e-03 6.771391630172729492e-02 2.236161231994628906e-01 -1.014324873685836792e-01 1.008324250578880310e-01 1.134798079729080200e-01 -1.111994497478008270e-02 -1.876172870397567749e-01 1.750751584768295288e-01 1.820710301399230957e-01 1.535948514938354492e-01 1.925136893987655640e-01 5.414494778960943222e-03 1.507683992385864258e-01 1.878928989171981812e-01 5.213096737861633301e-02
-3.200632929801940918e-01 1.014278009533882141e-01 2.233043462038040161e-01 -2.205395847558975220e-01 1.006606370210647583e-01 -1.585117131471633911e-01 -1.158531010150909424e-01 -4.371461272239685059e-01 -1.964399963617324829e-01 -1.565743088722229004e-01 1.374699473381042480e-01 1.997282654047012329e-01 -4.395654052495956421e-02 1.447002142667770386e-01 3.594531416893005371e-01 -1.489254832267761230e-01 -5.937720462679862976e-02 8.035103976726531982e-02 2.080388069152832031e-01 -2.698942087590694427e-02 -1.987863890826702118e-02 -2.359772324562072754e-01 -9.347570128738880157e-03 2.181311845779418945e-01 1.567287892103195190e-01 -2.242078818380832672e-02 3.898559138178825378e-02 -3.845385834574699402e-02 1.095963120460510254e-01 2.321994155645370483e-01 1.140110660344362259e-02 -3.130792826414108276e-02
6.178512237966060638e-03 4.288164079189300537e-01 -1.053972095251083374e-01 -3.320424556732177734e-01 1.771925240755081177e-01 6.130387261509895325e-02 1.540468782186508179e-01 -1.983297616243362427e-01 1.317722946405410767e-01 -9.250290691852569580e-02 1.633751839399337769e-01 -8.806782960891723633e-02 -9.188656695187091827e-03 -1.162743419408798218e-01 2.179467827081680298e-01 -3.507322371006011963e-01 -2.248125076293945312e-01 2.096624225378036499e-01 1.283006966114044189e-01 6.633414328098297119e-02 -6.114179641008377075e-02 4.055300727486610413e-02 1.755288690328598022e-01 5.807674676179885864e-02 7.773423194885253906e-02 1.864703744649887085e-02 -1.258367300033569336e-01 -2.709712386131286621e-01 1.285534054040908813e-01 9.952742606401443481e-02 2.572782635688781738e-01 -9.386222809553146362e-02
5.295605398714542389e-03 2.556280046701431274e-02 1.047876328229904175e-01 -3.947856649756431580e-02 -2.402283996343612671e-01 7.752930372953414917e-02 -1.904435008764266968e-01 -2.648708820343017578e-01 9.919010102748870850e-02 -2.883597910404205322e-01 2.042277157306671143e-01 6.604532897472381592e-02 -2.216793298721313477e-01 1.145612895488739014e-01 2.997281849384307861e-01 -1.714472025632858276e-01 -1.700165271759033203e-01 1.709311157464981079e-01 1.635337173938751221e-01 1.676832437515258789e-01 -1.160272806882858276e-01 1.104346513748168945e-01 2.248718589544296265e-01 -6.087801977992057800e-02 3.618465363979339600e-02 -2.834996283054351807e-01 2.477647066116333008e-01 -1.431611739099025726e-02 1.644901782274246216e-01 3.488324582576751709e-01 3.618087619543075562e-02 9.917803108692169189e-02
1.326653659343719482e-01 3.509862124919891357e-01 -3.150249645113945007e-02 -2.676780223846435547e-01 -9.325175732374191284e-02 -1.790471747517585754e-02 -1.211330890655517578e-01 -4.870733618736267090e-02 8.431915193796157837e-02 5.892612785100936890e-02 -6.305326521396636963e-02 9.519164450466632843e-03 1.385591030120849609e-01 1.869510114192962646e-01 3.972872197628021240e-01 -2.307611256837844849e-01 8.207098394632339478e-02 2.463326752185821533e-01 1.611483246088027954e-01 -3.103307485580444336e-01 -2.598328590393066406e-01 -9.079951792955398560e-02 1.139799132943153381e-02 6.172433495521545410e-02 1.320191174745559692e-01 -1.515424698591232300e-01 2.272590994834899902e-01 -1.175311505794525146e-01 6.668537855148315430e-02 -2.260313332080841064e-01 2.005640715360641479e-01 -9.804495424032211304e-02
-1.452715545892715454e-01 1.770082563161849976e-01 -5.986160039901733398e-02 -2.776247560977935791e-01 1.018732413649559021e-01 -2.076976001262664795e-01 -1.915412992238998413e-01 -1.246647834777832031e-01 1.434520632028579712e-01 -2.055857777595520020e-01 1.159185171127319336e-01 3.149038255214691162e-01 9.194373339414596558e-02 8.086426556110382080e-02 4.577099811285734177e-03 -3.784148693084716797e-01 4.217295348644256592e-02 1.639863103628158569e-02 6.258622556924819946e-02 1.650645583868026733e-01 -4.055053889751434326e-01 1.263442635536193848e-01 -9.249363793060183525e-04 1.338782012462615967e-01 -3.197120726108551025e-01 -8.157438784837722778e-02 8.636103942990303040e-03 1.472579836845397949e-01 -7.617066148668527603e-03 -2.063121199607849121e-01 1.504284292459487915e-01 9.427228942513465881e-03
5.425672233104705811e-02 6.761012226343154907e-02 -8.310799300670623779e-02 -7.670862227678298950e-02 -3.968286812305450439e-01 2.472285032272338867e-01 -1.172547936439514160e-01 -2.525975406169891357e-01 -9.846175462007522583e-02 -2.033889740705490112e-01 1.561687886714935303e-01 1.836766302585601807e-01 -9.503344446420669556e-02 2.289244085550308228e-01 6.702433340251445770e-03 -4.138953387737274170e-01 -3.121466748416423798e-02 1.393923759460449219e-01 3.255564272403717041e-01 -9.503076970577239990e-02 1.432590652257204056e-02 -1.761468648910522461e-01 1.655725985765457153e-01 4.720941558480262756e-02 2.181119322776794434e-01 -1.586613059043884277e-01 5.475730448961257935e-02 5.417627841234207153e-02 4.151332750916481018e-02 1.553666889667510986e-01 1.513038724660873413e-01 1.335364282131195068e-01
-2.325098365545272827e-01 2.283542603254318237e-01 -3.647792935371398926e-01 -3.766829073429107666e-01 -1.655747294425964355e-01 -3.249389678239822388e-02 -1.985422968864440918e-01 -7.391119748353958130e-02 1.118496283888816833e-01 -2.425270229578018188e-01 -5.538591369986534119e-02 1.599913835525512695e-01 -9.418250620365142822e-02 9.889522194862365723e-02 -3.625950962305068970e-02 -2.835117839276790619e-02 -1.186413541436195374e-01 4.080094769597053528e-02 2.916395068168640137e-01 7.330957055091857910e-02 -2.738530337810516357e-01 1.759413480758666992e-01 -3.501560911536216736e-02 2.119217813014984131e-01 1.227486506104469299e-01 -1.056575030088424683e-01 5.475872009992599487e-02 -6.123309955000877380e-02 -2.005052268505096436e-01 1.653370559215545654e-01 6.665520370006561279e-02 2.480051219463348389e-01
-2.318343073129653931e-01 1.838197708129882812e-01 4.751634225249290466e-02 -3.174680471420288086e-01 -3.791230320930480957e-01 -4.022286087274551392e-02 -1.541965603828430176e-01 -2.335873395204544067e-01 -2.808964066207408905e-02 3.906059265136718750e-02 1.463097482919692993e-01 -1.115409508347511292e-01 -2.274557650089263916e-01 2.276542335748672485e-01 5.264171585440635681e-02 2.588506042957305908e-02 1.331158578395843506e-01 -7.013010978698730469e-02 -2.568413615226745605e-01 9.700587019324302673e-03 -5.738526210188865662e-02 1.467916220426559448e-01 1.961542479693889618e-02 1.634198278188705444e-01 2.126621454954147339e-01 2.064761146903038025e-02 2.917330563068389893e-01 1.091060712933540344e-01 8.000596426427364349e-03 -2.285240963101387024e-02 3.820481896400451660e-01 -1.127794831991195679e-01
-3.119752705097198486e-01 2.433915156871080399e-03 -2.243205159902572632e-01 -3.337006866931915283e-01 -1.215336397290229797e-01 3.782105073332786560e-02 1.051793396472930908e-01 -1.512226164340972900e-01 -7.403350621461868286e-02 -1.071807183325290680e-02 3.534375429153442383e-01 -3.205969929695129395e-02 8.803972974419593811e-03 2.705883383750915527e-01 1.992061734199523926e-01 -2.785718142986297607e-01 -6.319869309663772583e-03 -2.075980156660079956e-01 1.047626808285713196e-01 7.851629704236984253e-02 1.949171721935272217e-01 -1.602944284677505493e-01 -9.388991445302963257e-02 1.751787029206752777e-02 7.431867718696594238e-02 8.449167758226394653e-02 -6.664909422397613525e-02 -1.365016847848892212e-01 2.077033072710037231e-01 -8.252917230129241943e-02 2.217830270528793335e-01 3.174472153186798096e-01
-1.525426190346479416e-02 4.340672791004180908e-01 1.195391193032264709e-01 -1.724759936332702637e-01 -3.029045164585113525e-01 2.703638970851898193e-01 -2.363925725221633911e-01 -3.748858869075775146e-01 3.272517025470733643e-02 -1.352878808975219727e-01 9.201023727655410767e-02 1.689556613564491272e-02 -1.879706084728240967e-01 -1.520180255174636841e-01 1.082011461257934570e-01 1.390277296304702759e-01 -9.531810134649276733e-02 -4.234189540147781372e-02 3.893220797181129456e-02 7.082688156515359879e-03 1.728415675461292267e-02 2.686512172222137451e-01 -5.440409108996391296e-02 -1.453313417732715607e-02 1.025987230241298676e-02 2.689052745699882507e-02 2.463889718055725098e-01 1.442008763551712036e-01 -1.353833824396133423e-01 6.689114123582839966e-02 1.792036443948745728e-01 2.512143254280090332e-01
5.772780627012252808e-02 1.032928451895713806e-01 1.041781678795814514e-01 1.402331516146659851e-02 -8.817534148693084717e-02 -2.810508906841278076e-01 -3.222603350877761841e-02 -4.092109799385070801e-01 -2.090611010789871216e-01 -4.255969822406768799e-01 1.894268244504928589e-01 9.900162369012832642e-02 -8.153849095106124878e-02 1.848963648080825806e-01 1.360225975513458252e-01 2.056119218468666077e-02 1.192862689495086670e-01 2.441450506448745728e-01 -1.990582607686519623e-02 1.848402321338653564e-01 -9.921310842037200928e-02 1.667495965957641602e-01 2.880937457084655762e-01 -1.063717156648635864e-01 1.470265239477157593e-01 -1.477073878049850464e-01 2.091182023286819458e-01 -1.200067102909088135e-01 -1.137450188398361206e-01 -7.531371712684631348e-02 1.494797915220260620e-01 8.079536259174346924e-02
-1.982841342687606812e-01 6.005517393350601196e-02 -4.258888214826583862e-02 -5.291959643363952637e-01 -3.364231586456298828e-01 -1.987807750701904297e-01 -2.278486639261245728e-01 3.667015954852104187e-02 1.735391318798065186e-01 -1.472363770008087158e-01 9.768088161945343018e-02 2.258224189281463623e-01 -1.339517831802368164e-01 1.812473870813846588e-02 3.227776288986206055e-01 -1.137020140886306763e-01 2.333843521773815155e-02 -5.436700209975242615e-02 6.654451042413711548e-02 5.083566159009933472e-02 2.060146480798721313e-01 -1.548030525445938110e-01 6.860151141881942749e-02 -2.414460061118006706e-03 1.802372932434082031e-01 1.504214704036712646e-01 1.085209622979164124e-01 2.407353669404983521e-01 4.012164846062660217e-02 -4.682129248976707458e-02 5.050198361277580261e-02 9.337145090103149414e-02
1.225763782858848572e-01 -8.269468694925308228e-02 -5.934282671660184860e-03 -2.935215830802917480e-01 3.063373453915119171e-02 -1.021798625588417053e-01 -9.924729913473129272e-02 -4.755726456642150879e-01 -2.107643336057662964e-02 2.212482132017612457e-02 3.294488489627838135e-01 4.332586228847503662e-01 1.618189215660095215e-01 8.811785280704498291e-02 3.777539357542991638e-02 2.927925065159797668e-02 1.819797009229660034e-01 1.738872379064559937e-01 2.133769355714321136e-02 2.855755575001239777e-02 -3.328265994787216187e-02 -1.182218194007873535e-01 9.370343387126922607e-02 5.248356983065605164e-02 -4.524949565529823303e-02 6.898946315050125122e-02 1.218944117426872253e-01 -2.140106111764907837e-01 2.184277027845382690e-01 2.904284894466400146e-01 1.631916873157024384e-02 1.417589038610458374e-01
4.514074325561523438e-02 1.377759575843811035e-01 -1.259489059448242188e-01 -3.235328197479248047e-02 -4.964121431112289429e-02 -1.426544934511184692e-01 2.830480225384235382e-02 -4.130312800407409668e-01 -8.938484638929367065e-02 -3.949733376502990723e-01 2.973488867282867432e-01 1.027154102921485901e-01 -2.148358970880508423e-01 6.032346189022064209e-02 2.559114992618560791e-01 -3.097928166389465332e-01 1.821150481700897217e-01 -1.493134041083976626e-04 1.114254631102085114e-02 2.597151100635528564e-01 -4.469859972596168518e-02 3.425404429435729980e-02 1.065749377012252808e-01 -1.040399074554443359e-01 1.858430728316307068e-02 -1.871994882822036743e-01 1.640098243951797485e-01 1.009066849946975708e-01 -1.911582350730895996e-01 2.231768518686294556e-01 8.136019110679626465e-02 4.592033848166465759e-02
-1.483168005943298340e-01 1.195727959275245667e-01 1.856614053249359131e-01 -2.745629847049713135e-01 -1.827051341533660889e-01 2.067006975412368774e-01 -6.248314678668975830e-02 -3.040044009685516357e-01 2.197924703359603882e-01 -1.096314489841461182e-01 -2.600202150642871857e-02 1.877897232770919800e-01 4.648916795849800110e-02 -4.140101000666618347e-02 8.531361073255538940e-02 -2.629605233669281006e-01 -2.634541690349578857e-01 2.222067117691040039e-02 9.269224852323532104e-02 3.503994345664978027e-01 -2.886403203010559082e-01 -2.418925017118453979e-01 2.126151770353317261e-01 5.422931164503097534e-02 1.853128224611282349e-01 -5.850360915064811707e-02 -9.829840064048767090e-02 1.304811537265777588e-01 3.760761115700006485e-03 9.689614921808242798e-02 2.865869924426078796e-02 1.973046362400054932e-01
7.977532222867012024e-03 1.763497712090611458e-03 2.111313939094543457e-01 -1.936873644590377808e-01 1.824595332145690918e-01 -4.885673522949218750e-02 -1.617345362901687622e-01 -4.111858606338500977e-01 3.840403631329536438e-02 -2.361338734626770020e-01 2.631300985813140869e-01 2.480131983757019043e-01 -5.618819594383239746e-02 -4.103234410285949707e-02 2.023521959781646729e-01 -2.170570343732833862e-01 -2.626856863498687744e-01 -4.685724619776010513e-03 2.040790021419525146e-02 -3.369346559047698975e-01 -4.479318484663963318e-02 -9.064533561468124390e-02 2.186434529721736908e-02 -1.628959029912948608e-01 -5.692724138498306274e-02 -2.181529849767684937e-01 -2.216782122850418091e-01 -9.227354079484939575e-02 3.585509583353996277e-02 2.361846417188644409e-01 -1.030514612793922424e-01 9.833561629056930542e-02
-7.736568897962570190e-02 -1.279291808605194092e-01 -9.085816144943237305e-02 -4.883655905723571777e-01 -2.910448014736175537e-01 -3.856572136282920837e-02 -3.123819828033447266e-01 -1.882767826318740845e-01 2.037146091461181641e-01 -1.241605579853057861e-01 4.900079593062400818e-02 8.082231134176254272e-02 -2.223037630319595337e-01 -2.867366746068000793e-02 3.427076637744903564e-01 -8.000191301107406616e-02 9.401683509349822998e-02 -7.541941106319427490e-02 7.607298344373703003e-02 -1.330204904079437256e-01 5.996022373437881470e-02 1.793809086084365845e-01 -1.425774954259395599e-02 -5.652085877954959869e-03 2.628626823425292969e-01 1.822908967733383179e-01 -2.173727937042713165e-02 2.278450131416320801e-01 -1.335425525903701782e-01 1.097083650529384613e-02 1.571594476699829102e-01 -1.860755309462547302e-02
8.630286902189254761e-02 -1.720725148916244507e-01 -7.812923192977905273e-02 -2.149762511253356934e-01 7.007450796663761139e-03 -2.011136114597320557e-01 -1.731924265623092651e-01 -2.618755102157592773e-01 2.765917219221591949e-02 4.323245957493782043e-02 3.267088830471038818e-01 3.932885825634002686e-01 4.673944413661956787e-02 1.998064219951629639e-01 -3.859302774071693420e-02 -2.342091687023639679e-02 6.141747906804084778e-02 -1.938862539827823639e-02 1.751695275306701660e-01 6.157750636339187622e-02 -1.088200602680444717e-02 -1.821114122867584229e-01 6.015903130173683167e-02 -1.341938674449920654e-01 -6.068956572562456131e-03 -2.522726655006408691e-01 2.945434534922242165e-03 -3.077492415904998779e-01 -6.092454493045806885e-02 2.903457880020141602e-01 3.214032351970672607e-01 1.418329924345016479e-01
-2.740898169577121735e-02 1.192882210016250610e-01 -1.540820747613906860e-01 -2.960996925830841064e-01 -4.824310168623924255e-02 -7.713179290294647217e-02 -2.050625085830688477e-01 -1.548326313495635986e-01 2.200738191604614258e-01 -1.845307350158691406e-01 1.216039583086967468e-01 4.229522943496704102e-01 2.566910348832607269e-02 -3.251883015036582947e-02 1.078115850687026978e-01 -1.209225058555603027e-01 1.640717685222625732e-01 -1.443699598312377930e-01 1.949692666530609131e-01 1.226083040237426758e-01 -2.874013781547546387e-01 8.880919218063354492e-02 -1.169576942920684814e-01 2.990985214710235596e-01 -2.632648348808288574e-01 1.354025006294250488e-01 -2.124029994010925293e-01 8.510781079530715942e-02 2.803371846675872803e-02 -1.271342299878597260e-02 2.381295114755630493e-01 -5.560995638370513916e-02
3.847663104534149170e-02 1.494058817625045776e-01 2.169882357120513916e-01 -2.371182143688201904e-01 3.050214610993862152e-02 -2.182447314262390137e-01 2.025490254163742065e-02 -1.870316714048385620e-01 2.513667345046997070e-01 -3.805371522903442383e-01 1.119702458381652832e-01 1.541512608528137207e-01 1.972038745880126953e-01 1.766189932823181152e-01 5.390347540378570557e-02 -2.775836586952209473e-01 2.473795413970947266e-01 -1.203170716762542725e-01 1.688227057456970215e-01 9.243316203355789185e-02 -3.597974181175231934e-01 2.257393747568130493e-01 -6.616890430450439453e-02 1.363522410392761230e-01 7.146698236465454102e-02 2.454017987474799156e-03 1.699639856815338135e-02 1.636159271001815796e-01 -1.942940354347229004e-01 -5.409162491559982300e-02 5.455495044589042664e-02 5.172320082783699036e-02
-6.548912078142166138e-02 2.550022602081298828e-01 -1.931464374065399170e-01 -1.073503047227859497e-01 -1.175520718097686768e-01 5.417425557971000671e-02 -1.640441417694091797e-01 -3.600709736347198486e-01 4.898763820528984070e-02 -2.743889391422271729e-01 1.968704909086227417e-02 1.747581362724304199e-01 1.995785087347030640e-01 2.852376997470855713e-01 -9.140505641698837280e-02 -2.520668506622314453e-01 -2.753826379776000977e-01 -7.650101929903030396e-02 -7.771243155002593994e-02 2.446603327989578247e-01 -2.185095250606536865e-01 1.472961157560348511e-01 -1.216868087649345398e-01 8.386453241109848022e-02 7.503086328506469727e-02 -9.316831827163696289e-02 2.609334886074066162e-01 2.591515704989433289e-02 1.715754121541976929e-01 -1.534101217985153198e-01 1.654488891363143921e-01 6.749377399682998657e-02
-3.742493093013763428e-01 2.072012573480606079e-01 -4.723539948463439941e-02 -2.957001626491546631e-01 1.207164004445075989e-01 -5.179091915488243103e-02 -2.938509583473205566e-01 6.323599815368652344e-02 1.079949438571929932e-01 -1.849633604288101196e-01 7.199320197105407715e-02 2.859657108783721924e-01 -5.376968905329704285e-02 1.115890890359878540e-01 2.491133511066436768e-01 -1.836417913436889648e-01 -8.044262975454330444e-02 1.909732520580291748e-01 1.439061611890792847e-01 -8.980181813240051270e-02 1.166644692420959473e-01 1.632562875747680664e-01 -6.638917326927185059e-02 -7.865700125694274902e-02 2.081318944692611694e-01 3.003108799457550049e-01 1.940072625875473022e-01 1.124096587300300598e-01 2.039607465267181396e-01 1.151029467582702637e-01 1.181581616401672363e-01 2.472928352653980255e-02
3.711688145995140076e-02 1.375943422317504883e-01 2.681512385606765747e-02 -3.479412794113159180e-01 1.417042762041091919e-01 6.306558102369308472e-02 -1.126551255583763123e-01 -9.121719747781753540e-02 -6.545427441596984863e-02 3.816288709640502930e-02 2.058341056108474731e-01 2.524000704288482666e-01 -2.674027979373931885e-01 1.643171161413192749e-01 4.655745327472686768e-01 1.080999895930290222e-01 -2.126751653850078583e-02 6.585414707660675049e-02 -1.736426502466201782e-01 1.349881887435913086e-01 -3.883720561861991882e-02 -1.380232721567153931e-02 7.175865024328231812e-02 2.098126709461212158e-01 9.283511340618133545e-02 -5.869516357779502869e-02 -2.260602414608001709e-01 1.375174373388290405e-01 7.169684022665023804e-02 1.036448329687118530e-01 9.236030280590057373e-02 4.044155478477478027e-01
8.231871575117111206e-02 1.860931813716888428e-01 -1.392486840486526489e-01 -1.319555640220642090e-01 -3.923410475254058838e-01 2.373421564698219299e-02 -1.703243553638458252e-01 -2.892235517501831055e-01 8.808086812496185303e-02 1.261960864067077637e-01 1.964329481124877930e-01 -6.946905516088008881e-03 -1.985236108303070068e-01 -6.293906271457672119e-02 3.781381994485855103e-02 -1.473008096218109131e-01 -1.337681561708450317e-01 2.564953863620758057e-01 9.997707605361938477e-02 2.419262975454330444e-01 -1.785514950752258301e-01 1.532287895679473877e-01 -5.441568419337272644e-02 7.948029041290283203e-02 2.397811710834503174e-01 -6.388293951749801636e-02 4.433569312095642090e-02 -2.229061275720596313e-01 -1.443351060152053833e-01 -2.508307099342346191e-01 2.925832569599151611e-01 1.624462455511093140e-01
-1.975439190864562988e-01 -1.477560847997665405e-01 7.212948054075241089e-02 -4.128521680831909180e-01 -1.692298352718353271e-01 5.422689020633697510e-02 -2.486961930990219116e-01 -1.753094494342803955e-01 1.385788153856992722e-02 -7.646735757589340210e-02 2.370416522026062012e-01 1.840031147003173828e-01 -3.603374063968658447e-01 1.026597246527671814e-01 3.665313124656677246e-01 -1.882517784833908081e-01 3.188201040029525757e-02 -1.903538852930068970e-01 1.468830257654190063e-01 2.355534397065639496e-02 5.635769292712211609e-02 -1.958160400390625000e-01 1.667525172233581543e-01 3.886618092656135559e-02 1.241790577769279480e-01 5.851528048515319824e-02 3.530061244964599609e-02 8.855865895748138428e-02 -1.562756448984146118e-01 1.486636549234390259e-01 1.682634949684143066e-01 9.744907729327678680e-03
1.179741099476814270e-01 1.717980802059173584e-01 -6.658248603343963623e-02 -5.617536306381225586e-01 -2.643454447388648987e-02 1.207945048809051514e-01 -4.330477863550186157e-02 2.384223975241184235e-02 -1.005094647407531738e-01 -1.100155711174011230e-01 1.349853873252868652e-01 3.285259902477264404e-01 -1.135687083005905151e-01 8.870154619216918945e-02 2.122842967510223389e-01 -1.237341240048408508e-01 -6.196736544370651245e-02 1.348340809345245361e-01 -3.466742485761642456e-02 2.643256075680255890e-02 4.455144330859184265e-02 3.499453142285346985e-02 3.885494470596313477e-01 4.249006509780883789e-02 -9.624067693948745728e-03 1.442371904850006104e-01 -1.741495579481124878e-01 -2.684801220893859863e-01 -2.739495038986206055e-01 -6.279352307319641113e-02 2.018519118428230286e-02 -8.200701326131820679e-02
-1.281693577766418457e-01 8.907645195722579956e-02 4.583591967821121216e-02 -2.543012797832489014e-01 -2.004737704992294312e-01 -2.306745946407318115e-02 -4.653189331293106079e-03 -3.059685230255126953e-01 6.671153008937835693e-02 9.999501705169677734e-02 2.269668579101562500e-01 1.431916505098342896e-01 -2.382080852985382080e-01 1.209396719932556152e-01 -6.818346679210662842e-02 -2.583328187465667725e-01 1.006247624754905701e-01 -4.232129827141761780e-02 2.974551320075988770e-01 1.067441478371620178e-01 -2.122767567634582520e-01 -1.539319604635238647e-01 -1.785619109869003296e-01 -3.260293602943420410e-02 1.975187212228775024e-01 -1.709345728158950806e-01 -1.781964153051376343e-01 -2.186889350414276123e-01 -2.505892217159271240e-01 -8.453883230686187744e-02 3.356432914733886719e-01 3.718579560518264771e-02
1.234178394079208374e-01 7.033761125057935715e-03 -4.372677952051162720e-02 -1.810919046401977539e-01 -2.279789000749588013e-01 1.456022709608078003e-01 -1.614014953374862671e-01 -1.667698770761489868e-01 1.195383667945861816e-01 5.740668252110481262e-02 1.761838644742965698e-01 9.893134981393814087e-02 -1.984509527683258057e-01 -2.697249315679073334e-02 -1.050461549311876297e-02 -4.102314114570617676e-01 1.105804741382598877e-01 1.627882122993469238e-01 4.797555878758430481e-02 4.363959282636642456e-02 -9.043172746896743774e-02 1.096641048789024353e-01 -1.812796443700790405e-01 -6.453767418861389160e-02 6.784467399120330811e-02 -1.278685927391052246e-01 1.236014887690544128e-01 1.091222278773784637e-02 -1.794557571411132812e-01 -2.592586278915405273e-01 3.575582206249237061e-01 4.384851157665252686e-01
-1.771680451929569244e-02 3.305598199367523193e-01 3.807631786912679672e-03 -5.795873701572418213e-02 -1.147998347878456116e-01 -4.697488248348236084e-02 -1.050983443856239319e-01 -2.058975100517272949e-01 1.690285354852676392e-01 -2.802185118198394775e-01 2.163767218589782715e-01 5.570490658283233643e-02 1.134866029024124146e-01 6.181430537253618240e-03 1.614888459444046021e-01 -1.504373103380203247e-01 -1.650499999523162842e-01 2.832594513893127441e-01 -1.467267870903015137e-01 -1.574506759643554688e-01 -1.558765918016433716e-01 3.622444346547126770e-02 3.224959075450897217e-01 2.002561390399932861e-01 1.309119015932083130e-01 -1.936698891222476959e-02 -3.729522228240966797e-02 -3.754231333732604980e-01 -3.815362602472305298e-02 -8.938148617744445801e-02 1.849810928106307983e-01 -2.693569362163543701e-01
-3.127804696559906006e-01 3.118096888065338135e-01 -1.288902014493942261e-01 -2.518960535526275635e-01 -8.535890281200408936e-02 1.317613869905471802e-01 -2.361264079809188843e-01 -1.981602013111114502e-01 2.850971221923828125e-01 6.184964254498481750e-02 8.626222610473632812e-02 -2.705013155937194824e-01 -3.128464892506599426e-02 2.528164982795715332e-01 1.787248440086841583e-02 -2.685277462005615234e-01 -2.558866050094366074e-03 -6.712370552122592926e-03 6.448462605476379395e-02 1.931255124509334564e-02 1.695286482572555542e-02 1.053579431027173996e-02 2.531321644783020020e-01 -1.426273584365844727e-01 7.762388885021209717e-02 -7.079810649156570435e-02 1.798920780420303345e-01 -8.465040475130081177e-02 -1.897353231906890869e-01 -8.551558852195739746e-02 1.409618854522705078e-01 3.146775364875793457e-01
-4.518408328294754028e-02 -7.139556109905242920e-02 -1.987345218658447266e-01 -4.699981808662414551e-01 -2.406884133815765381e-01 -5.823159217834472656e-02 -3.495742678642272949e-01 -1.595164388418197632e-01 5.487565416842699051e-03 -5.506522580981254578e-02 8.759832382202148438e-02 7.116921991109848022e-02 5.891320295631885529e-03 9.057617187500000000e-02 2.158990055322647095e-01 -1.862878501415252686e-01 -2.227814793586730957e-01 1.509710848331451416e-01 1.709817200899124146e-01 -8.713239431381225586e-02 7.151003181934356689e-02 -9.731813520193099976e-02 2.581060118973255157e-02 -1.021263934671878815e-02 2.594079673290252686e-01 1.585048586130142212e-01 -9.009260684251785278e-02 2.327835559844970703e-01 -2.547471225261688232e-01 7.922881841659545898e-02 2.483357489109039307e-01 -7.727797329425811768e-02
1.457751691341400146e-01 1.056128516793251038e-01 -1.716020256280899048e-01 -4.239185452461242676e-01 -7.626109570264816284e-02 -1.526530832052230835e-01 -9.588900208473205566e-02 -1.631003767251968384e-01 -1.732607185840606689e-01 -1.965014487504959106e-01 1.073649972677230835e-01 1.155054569244384766e-01 -5.728171207010746002e-03 1.501313596963882446e-01 -2.255446836352348328e-02 -1.207353919744491577e-01 -3.780543431639671326e-02 1.603838056325912476e-01 3.388288021087646484e-01 1.505424529314041138e-01 -3.167888820171356201e-01 2.445597648620605469e-01 -3.125408291816711426e-02 -2.064762078225612640e-02 -1.243902221322059631e-01 -1.529861390590667725e-01 -1.031397562474012375e-02 -5.963217467069625854e-02 9.512256830930709839e-02 4.831604287028312683e-02 -4.142211005091667175e-02 4.249009788036346436e-01
7.700883597135543823e-02 2.284294813871383667e-01 1.880176179111003876e-02 -4.187717437744140625e-01 7.376974076032638550e-02 -1.422309726476669312e-01 -1.328507810831069946e-02 -1.853088736534118652e-01 -7.804882247000932693e-03 -2.893010154366493225e-02 3.368027210235595703e-01 7.739773392677307129e-02 7.306650746613740921e-03 2.382845580577850342e-01 4.569848999381065369e-02 -1.778421849012374878e-01 -1.735481023788452148e-01 1.250439435243606567e-01 4.779160395264625549e-02 3.758551776409149170e-01 -1.071189939975738525e-01 -1.783673465251922607e-02 3.530142009258270264e-01 -1.637335270643234253e-01 7.922834157943725586e-02 -3.057359457015991211e-01 -4.612817615270614624e-02 2.403063699603080750e-02 -3.067193739116191864e-02 1.723917573690414429e-01 2.353392913937568665e-02 9.438518434762954712e-02
-1.849963366985321045e-01 1.286277174949645996e-01 -6.563097983598709106e-02 -3.488953113555908203e-01 2.701120674610137939e-01 -1.621785461902618408e-01 4.075943678617477417e-02 -2.965008914470672607e-01 2.924969606101512909e-02 -7.996371388435363770e-02 5.473158881068229675e-02 -1.122754067182540894e-01 -1.045287325978279114e-01 -6.149260699748992920e-02 2.691535949707031250e-01 -5.791613832116127014e-02 1.023177653551101685e-01 2.274022549390792847e-01 1.988281682133674622e-02 -1.303221881389617920e-01 -3.324645757675170898e-01 3.789574205875396729e-01 7.520339637994766235e-02 -1.631235517561435699e-02 -3.375915437936782837e-02 1.107055321335792542e-01 1.615489721298217773e-01 -1.289129853248596191e-01 2.719860970973968506e-01 -5.101966485381126404e-02 1.285658497363328934e-02 2.202795147895812988e-01
-1.776310615241527557e-02 2.453303188085556030e-01 2.646092474460601807e-01 -3.132839798927307129e-01 -1.413059085607528687e-01 -3.037818074226379395e-01 -3.154649585485458374e-02 -1.793708652257919312e-01 -2.211388796567916870e-01 -1.853587627410888672e-01 1.774704307317733765e-01 3.762352466583251953e-02 -2.111303508281707764e-01 1.786055415868759155e-01 3.438435494899749756e-01 -1.045319139957427979e-01 1.354356389492750168e-02 3.723189234733581543e-02 5.667651444673538208e-02 -1.210646033287048340e-01 -4.638572409749031067e-02 -1.433280259370803833e-01 -4.489954560995101929e-02 -1.639297045767307281e-02 2.034442871809005737e-01 -1.538182646036148071e-01 -1.061081141233444214e-01 -2.263783477246761322e-02 8.675596863031387329e-02 4.025963544845581055e-01 1.151436939835548401e-01 1.646981923840939999e-03
-1.329715847969055176e-01 1.884545087814331055e-01 1.538621336221694946e-01 -3.289030194282531738e-01 -1.568366736173629761e-01 1.457889527082443237e-01 -2.231255769729614258e-01 -2.951510809361934662e-02 -3.262017667293548584e-02 -1.509313136339187622e-01 1.360084563493728638e-01 -1.417676508426666260e-01 -1.545392870903015137e-01 2.389168888330459595e-01 -4.293460026383399963e-02 -3.648566901683807373e-01 -1.213561147451400757e-01 2.624068967998027802e-02 1.737263351678848267e-01 -4.368928074836730957e-02 -7.761719077825546265e-02 -1.840027868747711182e-01 -2.256756834685802460e-02 -2.428677380084991455e-01 4.716359451413154602e-02 2.506748139858245850e-01 6.825172901153564453e-02 -3.044589459896087646e-01 1.349056959152221680e-01 2.909759581089019775e-01 3.163244947791099548e-02 1.640493422746658325e-01
-1.959356814622879028e-01 3.553755581378936768e-01 -1.520370543003082275e-01 -1.270781457424163818e-01 3.582076355814933777e-02 5.943404883146286011e-02 -9.233933687210083008e-02 -1.329104155302047729e-01 2.095907032489776611e-01 4.237394314259290695e-03 1.000697687268257141e-01 -6.893718987703323364e-02 -1.041940301656723022e-01 2.913112044334411621e-01 9.189473092555999756e-02 -2.730487883090972900e-01 -2.187034934759140015e-01 -3.962595760822296143e-02 3.604353964328765869e-02 -1.430076360702514648e-01 -2.375278621912002563e-02 -1.027415841817855835e-01 8.315974473953247070e-02 6.615640223026275635e-02 -6.148855388164520264e-02 -6.438963115215301514e-02 2.615103125572204590e-01 -4.734132438898086548e-02 -2.672386169433593750e-01 1.012751534581184387e-01 4.042702913284301758e-01 3.322457373142242432e-01
1.630103029310703278e-02 -2.627370879054069519e-02 1.250969320535659790e-01 -1.804861277341842651e-01 -1.473194919526576996e-02 1.303876340389251709e-01 -1.000569760799407959e-02 -2.943334877490997314e-01 2.370403259992599487e-01 -1.778708845376968384e-01 2.441440969705581665e-01 2.723162621259689331e-02 -6.233729049563407898e-02 2.673093974590301514e-01 4.249218106269836426e-01 -1.015202999114990234e-01 -7.414325326681137085e-02 1.131558269262313843e-01 2.783328294754028320e-02 5.577818304300308228e-02 3.828255087137222290e-02 1.283474713563919067e-01 3.984423726797103882e-02 -1.532024741172790527e-01 -1.649060994386672974e-01 -1.813415586948394775e-01 1.027113199234008789e-01 -1.991362683475017548e-02 1.157316043972969055e-01 4.652763903141021729e-01 2.055429667234420776e-01 1.554243117570877075e-01
-1.346273422241210938e-01 2.352316528558731079e-01 -2.250050008296966553e-01 -2.625776827335357666e-01 -8.016095310449600220e-02 -1.471494436264038086e-01 -2.900568842887878418e-01 -6.267993152141571045e-02 -1.398573964834213257e-01 -1.116661503911018372e-01 7.229391485452651978e-02 1.000244170427322388e-01 -2.404778748750686646e-01 1.433985829353332520e-01 8.342078328132629395e-02 -2.305478751659393311e-01 -6.510560214519500732e-02 7.908403873443603516e-02 2.953199148178100586e-01 9.815079718828201294e-02 -3.715237677097320557e-01 1.974837929010391235e-01 -2.155979573726654053e-01 1.736886799335479736e-01 5.139729380607604980e-02 7.788969576358795166e-02 -1.293918490409851074e-01 -6.058619543910026550e-02 -3.794003278017044067e-02 1.627352088689804077e-01 7.442267239093780518e-02 2.854103147983551025e-01
1.225654482841491699e-01 1.449284255504608154e-01 -1.000742614269256592e-01 -2.947296500205993652e-01 1.467527002096176147e-01 -2.908609509468078613e-01 -2.474446743726730347e-01 -1.918470263481140137e-01 3.238327205181121826e-01 2.442583441734313965e-02 7.092109322547912598e-02 -2.572035789489746094e-02 7.368313521146774292e-02 3.069988079369068146e-02 1.272491812705993652e-01 -2.402133047580718994e-01 -1.970451883971691132e-02 1.534334719181060791e-01 8.015961199998855591e-02 -2.612197101116180420e-01 -1.215780153870582581e-01 1.040834486484527588e-01 -2.833271585404872894e-02 2.153535336256027222e-01 2.166722118854522705e-01 1.267443448305130005e-01 2.172234207391738892e-01 -1.700237691402435303e-01 2.468569427728652954e-01 3.038585372269153595e-02 5.210750270634889603e-03 3.148344159126281738e-01
2.453997284173965454e-01 -4.311385005712509155e-02 7.469939440488815308e-02 -2.575011849403381348e-01 1.201477572321891785e-01 -1.291198432445526123e-01 -8.437825739383697510e-02 -3.671447038650512695e-01 -7.679444551467895508e-02 -2.047479003667831421e-01 3.284477293491363525e-01 4.206255823373794556e-02 -3.496826067566871643e-02 1.874275058507919312e-01 -3.192016854882240295e-02 -8.947364240884780884e-02 -8.296698331832885742e-02 5.589002743363380432e-02 4.018518701195716858e-02 2.475265860557556152e-01 -1.107163876295089722e-01 5.596242472529411316e-02 5.514001846313476562e-01 -4.165067151188850403e-02 1.881073862314224243e-01 -2.662003040313720703e-02 -2.781363204121589661e-02 1.433274056762456894e-02 4.805146902799606323e-02 5.701334215700626373e-03 1.975164264440536499e-01 1.329807788133621216e-01
3.926139324903488159e-02 -2.293615601956844330e-02 -1.244186833500862122e-01 -3.249810039997100830e-01 -1.940701901912689209e-01 -1.186245009303092957e-01 -2.278228402137756348e-01 -1.514784395694732666e-01 1.495735943317413330e-01 -2.070502638816833496e-01 1.216817200183868408e-01 3.028285801410675049e-01 3.479891419410705566e-01 3.202018439769744873e-01 -1.997390354517847300e-04 -2.747770249843597412e-01 -1.034207269549369812e-01 -1.367842257022857666e-01 -1.604120135307312012e-01 3.428832069039344788e-02 -1.097464486956596375e-01 3.522939980030059814e-01 -5.292530730366706848e-02 7.632762193679809570e-02 -9.817764163017272949e-02 -1.827330142259597778e-01 1.082179173827171326e-01 1.026904806494712830e-01 7.426553219556808472e-02 -2.181723713874816895e-03 8.444401621818542480e-02 -1.846073567867279053e-02
-1.381343044340610504e-02 8.901434391736984253e-02 -1.554074734449386597e-01 -3.391946256160736084e-01 -9.436832740902900696e-03 -1.935487538576126099e-01 -1.078949961811304092e-02 -2.715421020984649658e-01 1.120068784803152084e-02 -1.799188703298568726e-01 8.948291651904582977e-03 1.471370309591293335e-01 -4.363206401467323303e-02 1.815281808376312256e-01 -2.093239128589630127e-02 -1.967857182025909424e-01 5.881697311997413635e-02 5.991880595684051514e-02 4.380841851234436035e-01 7.095603737980127335e-03 -2.098784893751144409e-01 2.140916287899017334e-01 3.610597923398017883e-02 -2.301054149866104126e-01 -2.055223137140274048e-01 -3.847301751375198364e-02 7.619769126176834106e-02 -5.434086918830871582e-02 7.707375288009643555e-02 -7.419954240322113037e-02 -2.578341960906982422e-02 4.530908763408660889e-01
-1.370751559734344482e-01 3.052578866481781006e-01 1.985542178153991699e-01 -4.391368925571441650e-01 3.170567750930786133e-02 1.651563495397567749e-01 1.496956944465637207e-01 -2.565116584300994873e-01 3.420239686965942383e-02 -2.665203213691711426e-01 2.063142359256744385e-01 2.248090207576751709e-01 1.669567376375198364e-01 1.173874810338020325e-01 2.686703950166702271e-02 2.085632830858230591e-01 7.671067118644714355e-02 -2.074587494134902954e-01 -3.404195234179496765e-02 -1.742810383439064026e-02 -2.674129307270050049e-01 2.941567599773406982e-01 -4.417275264859199524e-02 -1.847627460956573486e-01 -7.953951507806777954e-02 -7.456333190202713013e-02 1.028469279408454895e-01 -3.166680037975311279e-02 -2.650962676852941513e-03 -1.677079126238822937e-02 1.099026128649711609e-01 8.801001310348510742e-02
1.738161891698837280e-01 3.017359673976898193e-01 1.492028087377548218e-01 -1.684990823268890381e-01 5.909035913646221161e-03 -6.793866306543350220e-02 -1.928584724664688110e-01 -5.915938690304756165e-02 1.432215794920921326e-02 -1.656667329370975494e-03 -6.640881299972534180e-02 3.816622793674468994e-01 -1.346243768930435181e-01 1.774851679801940918e-01 -1.047769188880920410e-01 -5.235311388969421387e-02 -5.004807189106941223e-02 -6.545261293649673462e-02 2.487443238496780396e-01 -2.935857698321342468e-02 -2.498750537633895874e-01 2.317816466093063354e-01 8.032665401697158813e-02 7.752349227666854858e-02 1.014079898595809937e-01 -5.456442758440971375e-02 1.847718358039855957e-01 8.675813674926757812e-02 1.550651639699935913e-01 1.701324284076690674e-01 2.541338801383972168e-01 4.454970359802246094e-01
7.485967874526977539e-02 2.646571993827819824e-01 -1.149941086769104004e-01 -1.198752149939537048e-01 -8.104997128248214722e-02 2.322942465543746948e-01 -6.407629698514938354e-02 -3.766307532787322998e-01 -5.909433960914611816e-02 -1.273575872182846069e-01 2.941941618919372559e-01 -1.137660965323448181e-01 -1.113329753279685974e-01 2.288961857557296753e-01 3.154027163982391357e-01 1.579637080430984497e-02 6.621433794498443604e-02 5.149251595139503479e-02 -1.645542830228805542e-01 1.695333793759346008e-02 -6.345418095588684082e-02 1.449572294950485229e-01 -2.276641577482223511e-01 -1.551647037267684937e-01 -1.883394569158554077e-01 9.949833154678344727e-02 3.684493154287338257e-02 8.556737750768661499e-02 8.915316313505172729e-02 1.447284221649169922e-01 2.805257439613342285e-01 3.310030996799468994e-01
-1.916073113679885864e-01 7.228206843137741089e-02 -1.201824247837066650e-01 -2.851523458957672119e-01 8.112960308790206909e-02 -4.736672714352607727e-02 -2.015444450080394745e-02 -3.728580772876739502e-01 -1.329136192798614502e-01 -4.179205298423767090e-01 -9.913254529237747192e-02 3.522163489833474159e-03 -1.247221603989601135e-01 1.174377351999282837e-01 1.644677072763442993e-01 -2.130219042301177979e-01 -1.755637973546981812e-01 6.629890948534011841e-02 2.390139102935791016e-01 -1.259067505598068237e-01 -3.037034571170806885e-01 2.604064345359802246e-01 2.191792577505111694e-01 8.346079289913177490e-02 -1.320950686931610107e-01 -2.233508080244064331e-01 9.962012618780136108e-02 -2.128871902823448181e-02 4.611752927303314209e-03 -9.284144639968872070e-02 -1.477799564599990845e-02 -1.705002039670944214e-02
9.524998813867568970e-02 1.936169862747192383e-01 8.911795914173126221e-02 -4.809933304786682129e-01 8.556778728961944580e-02 -1.230691894888877869e-01 -3.852264126180671155e-05 -3.118557035923004150e-01 2.211686968803405762e-01 -1.093459948897361755e-01 2.433673292398452759e-01 1.205341145396232605e-02 1.331006437540054321e-01 6.431002914905548096e-02 2.733454667031764984e-02 -2.055563032627105713e-01 -2.859586663544178009e-02 1.736152172088623047e-01 -2.860600352287292480e-01 -2.258598059415817261e-01 -1.771554946899414062e-01 -5.005713552236557007e-02 2.539138495922088623e-01 -4.474691301584243774e-02 -3.272643685340881348e-02 2.586273252964019775e-01 1.274360269308090210e-01 1.764683425426483154e-02 -1.195601895451545715e-01 -2.765060402452945709e-03 1.226240769028663635e-01 1.769402772188186646e-01
-3.304947167634963989e-02 1.094084884971380234e-02 1.795316487550735474e-01 -3.137830197811126709e-01 -3.245619311928749084e-02 1.432954519987106323e-01 -1.873903125524520874e-01 -2.232076525688171387e-01 6.386195123195648193e-02 -2.416395992040634155e-01 2.636952698230743408e-01 2.696505375206470490e-02 -1.898259073495864868e-01 2.215462028980255127e-01 1.912699490785598755e-01 -9.397924877703189850e-03 1.362400352954864502e-01 1.312736719846725464e-01 1.370316743850708008e-01 2.483436614274978638e-01 9.569541364908218384e-02 3.275087177753448486e-01 4.144850745797157288e-02 -1.969039440155029297e-01 -2.571535110473632812e-02 -3.515441715717315674e-01 4.039629921317100525e-02 1.700357161462306976e-02 7.229505479335784912e-02 2.321484535932540894e-01 1.675713956356048584e-01 -1.432936638593673706e-01
2.050323933362960815e-01 8.219811134040355682e-03 8.620563894510269165e-02 -3.180286884307861328e-01 -1.531457602977752686e-01 -1.204075850546360016e-02 -4.286401867866516113e-01 -1.959677934646606445e-01 6.490522623062133789e-02 6.546990573406219482e-02 2.371363639831542969e-01 -2.581669017672538757e-02 2.742809802293777466e-02 -1.102529652416706085e-02 3.472859859466552734e-01 -9.470623731613159180e-02 8.898590505123138428e-02 1.887816749513149261e-02 -1.031186133623123169e-01 6.884865462779998779e-02 -1.037133187055587769e-01 1.554790139198303223e-02 1.187602058053016663e-01 3.104944713413715363e-02 3.838219642639160156e-01 -2.774527370929718018e-01 2.288692146539688110e-01 1.996261440217494965e-02 -1.805622875690460205e-01 4.392381757497787476e-03 -6.973268836736679077e-02 2.084656804800033569e-01
-6.604816019535064697e-02 1.571277827024459839e-01 -1.442310512065887451e-01 -4.907025396823883057e-01 -1.257727388292551041e-02 -2.632329985499382019e-02 -6.795747578144073486e-02 -1.140296831727027893e-01 3.031386733055114746e-01 -4.120310395956039429e-02 3.666029572486877441e-01 -8.987972140312194824e-02 -2.772381901741027832e-01 7.295038551092147827e-02 -1.163289472460746765e-01 -9.974989295005798340e-02 5.204797163605690002e-02 2.084647715091705322e-01 2.569321393966674805e-01 2.539116144180297852e-02 -6.871976889669895172e-03 1.126918126828968525e-03 -6.180408527143299580e-04 -1.112864911556243896e-01 -5.384027957916259766e-02 -2.175471931695938110e-02 8.228991925716400146e-02 4.769158549606800079e-03 -2.688771188259124756e-01 -2.548961043357849121e-01 2.079177945852279663e-01 1.822923421859741211e-01
2.111213095486164093e-02 -1.164512187242507935e-01 -1.454690247774124146e-01 -1.718522459268569946e-01 -2.948834896087646484e-01 -7.982442528009414673e-02 -3.810386955738067627e-01 -2.470840513706207275e-01 1.943093687295913696e-01 1.019756272435188293e-01 2.042190730571746826e-01 1.402427256107330322e-01 -1.402643769979476929e-01 1.006107032299041748e-01 4.522498548030853271e-01 -1.436812728643417358e-01 2.552760243415832520e-01 -6.616381555795669556e-02 6.887798756361007690e-02 -6.866636872291564941e-02 -6.206255033612251282e-02 -5.776505544781684875e-02 1.093216761946678162e-01 -3.603628650307655334e-02 2.403500080108642578e-01 2.042018324136734009e-01 3.931110724806785583e-02 -5.679137259721755981e-02 -2.298747450113296509e-01 -7.408389938063919544e-04 8.282271027565002441e-02 8.859772980213165283e-02
-9.566307067871093750e-02 -2.449314743280410767e-01 1.070013344287872314e-01 -1.082635894417762756e-01 -3.973945602774620056e-02 -3.665743768215179443e-02 -5.568427499383687973e-03 -6.734727323055267334e-02 3.282234966754913330e-01 -3.191951215267181396e-01 3.384560644626617432e-01 5.722618103027343750e-02 -8.219844102859497070e-02 2.809287309646606445e-01 2.504380047321319580e-01 3.495141630992293358e-03 1.641349792480468750e-01 2.762173116207122803e-01 1.687589734792709351e-01 1.415816396474838257e-01 -7.965856790542602539e-02 2.324216254055500031e-02 2.604903280735015869e-01 3.893514350056648254e-02 1.203444506973028183e-02 -2.462691217660903931e-01 2.731296122074127197e-01 -1.443593353033065796e-01 1.129903569817543030e-01 1.022112742066383362e-01 4.030206054449081421e-02 1.235133484005928040e-01
-2.270875573158264160e-01 1.333748102188110352e-01 1.008356804959475994e-03 -2.688907384872436523e-01 -1.010572761297225952e-01 1.925190240144729614e-01 -1.175397634506225586e-01 -1.567133516073226929e-01 1.440910547971725464e-01 -4.522645473480224609e-02 5.354895442724227905e-02 4.284085333347320557e-02 -1.610888242721557617e-01 2.392094880342483521e-01 2.726141810417175293e-01 -7.031805813312530518e-02 3.248091414570808411e-02 -1.567528545856475830e-01 1.156826987862586975e-01 -2.990591712296009064e-02 -1.844882816076278687e-01 -3.020133972167968750e-01 2.505267262458801270e-01 -9.149544686079025269e-02 3.830489814281463623e-01 -2.168772742152214050e-02 -9.282297641038894653e-02 -2.515948116779327393e-01 1.446015685796737671e-01 -1.767286956310272217e-01 2.703430652618408203e-01 4.600558057427406311e-02
-3.280577436089515686e-02 1.280656754970550537e-01 1.416656672954559326e-01 -2.858544588088989258e-01 -8.119345456361770630e-02 -2.177486121654510498e-01 -3.143186867237091064e-02 -4.337044060230255127e-01 3.286521732807159424e-01 8.984649926424026489e-02 1.630942225456237793e-01 2.555363774299621582e-01 1.419567465782165527e-01 1.594032645225524902e-01 2.059666812419891357e-01 -6.534998863935470581e-02 1.269382834434509277e-01 1.646723300218582153e-01 -2.232594341039657593e-01 -4.315280169248580933e-02 -1.206151247024536133e-01 -3.895983099937438965e-02 2.142238616943359375e-01 1.610349118709564209e-01 1.172587350010871887e-01 9.170436859130859375e-02 1.615637987852096558e-01 1.398541498929262161e-03 -9.949953109025955200e-02 -1.717871874570846558e-01 1.390591114759445190e-01 2.181052863597869873e-01
-9.485615044832229614e-02 2.250189781188964844e-01 -2.656455338001251221e-02 -1.189423725008964539e-01 -1.352007836103439331e-01 -2.466632425785064697e-01 1.693419367074966431e-01 -1.715396642684936523e-01 -1.956734061241149902e-01 -3.733782470226287842e-01 3.018611967563629150e-01 9.211374074220657349e-02 -2.212612032890319824e-01 1.273391097784042358e-01 2.350193411111831665e-01 -3.503905236721038818e-01 1.938666850328445435e-01 1.612741500139236450e-01 -1.805676333606243134e-02 2.439872324466705322e-01 -4.069321230053901672e-02 4.219982028007507324e-02 1.194983497262001038e-01 -1.753811351954936981e-02 1.036159917712211609e-01 -6.769096851348876953e-02 -6.509340554475784302e-02 -1.400528550148010254e-01 -4.869846627116203308e-02 1.791421324014663696e-01 2.264867573976516724e-01 -3.746511787176132202e-02
-1.427007764577865601e-01 5.773140117526054382e-02 -3.048703633248806000e-02 -5.074214339256286621e-01 9.800679236650466919e-02 -6.673614680767059326e-02 -3.002720177173614502e-01 -9.789980947971343994e-02 -1.560963131487369537e-02 -4.747786745429039001e-02 6.282050628215074539e-03 1.028512194752693176e-01 -5.811037868261337280e-02 1.542509794235229492e-01 2.650064527988433838e-01 -5.675072222948074341e-02 2.435902506113052368e-01 -1.730421185493469238e-01 -8.298850298160687089e-05 8.775161206722259521e-02 1.192136034369468689e-01 -3.133291378617286682e-02 3.743906021118164062e-01 -4.945724830031394958e-02 2.416722178459167480e-01 1.462716460227966309e-01 1.571017354726791382e-01 9.323658794164657593e-02 1.380758732557296753e-01 -1.477608829736709595e-01 2.614952027797698975e-01 1.145207807421684265e-01
1.409997493028640747e-01 -1.150301750749349594e-02 -1.083176210522651672e-01 -8.548906445503234863e-02 5.632099509239196777e-02 -1.922506690025329590e-01 -1.423170715570449829e-01 -3.784205615520477295e-01 1.514722853899002075e-01 -3.892146944999694824e-01 1.503192484378814697e-01 2.519629597663879395e-01 1.538780629634857178e-01 2.088231444358825684e-01 3.457590937614440918e-03 -2.624115049839019775e-01 -1.046888828277587891e-01 1.516265720129013062e-01 1.972978115081787109e-01 1.463393270969390869e-01 3.854601457715034485e-02 -1.150576025247573853e-01 2.141660302877426147e-01 -5.437514930963516235e-02 1.129776984453201294e-01 9.599303454160690308e-02 1.607840359210968018e-01 -2.926684319972991943e-01 -1.515009552240371704e-01 1.857384741306304932e-01 5.741945467889308929e-03 1.089838445186614990e-01
-2.530144751071929932e-01 3.088794648647308350e-01 1.510609984397888184e-01 -2.136500328779220581e-01 -7.463534176349639893e-02 -2.506954669952392578e-01 -7.854431867599487305e-02 -2.471794188022613525e-01 -8.274247497320175171e-02 1.013883110135793686e-02 1.663920283317565918e-01 1.822929680347442627e-01 6.497909128665924072e-02 1.453372929245233536e-02 6.875241547822952271e-02 -2.732474505901336670e-01 9.091960266232490540e-03 3.306550206616520882e-04 -3.361230343580245972e-02 -2.364255040884017944e-01 -9.941440075635910034e-03 2.299651950597763062e-01 8.102784305810928345e-02 2.891403436660766602e-01 6.850050389766693115e-02 -4.238371178507804871e-02 2.841641008853912354e-01 -2.625782787799835205e-01 -1.597798317670822144e-01 -1.387086361646652222e-01 -1.721487492322921753e-01 2.321313172578811646e-01
5.348471552133560181e-02 2.156143337488174438e-01 1.719167679548263550e-01 -3.620747923851013184e-01 -2.011423259973526001e-01 2.087430283427238464e-02 -1.528659313917160034e-01 -1.638615727424621582e-01 1.755468398332595825e-01 -9.384582936763763428e-02 4.258696362376213074e-02 -2.279421128332614899e-02 -1.216445304453372955e-02 3.280153274536132812e-01 1.019268669188022614e-02 -1.061636880040168762e-01 -1.312717199325561523e-01 1.273010224103927612e-01 1.820653490722179413e-02 2.215431779623031616e-01 1.552377548068761826e-02 -1.789554208517074585e-01 5.433805286884307861e-02 -3.134190570563077927e-03 6.844447553157806396e-02 3.559289574623107910e-01 2.031488567590713501e-01 -2.447341084480285645e-01 -1.279398351907730103e-01 9.726111590862274170e-02 1.786296665668487549e-01 3.598054349422454834e-01
3.206498548388481140e-02 5.000342428684234619e-02 -7.310076802968978882e-02 -4.548401236534118652e-01 -1.173300519585609436e-01 -1.044163778424263000e-01 -1.029077693819999695e-01 -1.920614093542098999e-01 2.584973871707916260e-01 1.040909960865974426e-01 1.653969734907150269e-01 8.472275920212268829e-03 2.429014071822166443e-02 1.330070942640304565e-01 -1.407060623168945312e-01 -2.995978891849517822e-01 1.363199502229690552e-01 3.294411301612854004e-01 2.086931318044662476e-01 -1.745814830064773560e-01 -7.117405533790588379e-02 7.187164574861526489e-02 -1.514631807804107666e-01 -1.714195609092712402e-01 1.916849799454212189e-02 -1.667998284101486206e-01 2.278603613376617432e-02 -1.558012217283248901e-01 -9.224173426628112793e-02 -2.233185023069381714e-01 3.173042833805084229e-01 -5.858340114355087280e-02
-2.743166685104370117e-01 2.604654729366302490e-01 -2.918302714824676514e-01 -2.882615327835083008e-01 -6.538369506597518921e-02 -1.981388628482818604e-01 -2.550521194934844971e-01 -2.226100862026214600e-01 -1.647300720214843750e-01 -4.346678406000137329e-02 -1.574544459581375122e-01 1.652183942496776581e-02 -1.116244820877909660e-03 1.738171726465225220e-01 1.440275162458419800e-01 5.859519168734550476e-02 -1.538647562265396118e-01 1.304554869420826435e-03 3.146754503250122070e-01 7.530230283737182617e-02 -3.082721233367919922e-01 1.154028102755546570e-01 -1.275087147951126099e-01 1.408018022775650024e-01 1.011337414383888245e-01 -1.261989623308181763e-01 -7.067397981882095337e-02 4.675852134823799133e-02 -6.512709707021713257e-02 8.645128458738327026e-02 1.969211101531982422e-01 2.557292580604553223e-01
-1.138423010706901550e-02 -1.888182200491428375e-02 1.520308405160903931e-01 -2.977683544158935547e-01 -2.951080501079559326e-01 8.124397695064544678e-02 -4.127862155437469482e-01 -2.427064627408981323e-01 -1.615270674228668213e-01 3.243567794561386108e-02 3.040036857128143311e-01 1.790458261966705322e-01 -2.302288413047790527e-01 1.251293998211622238e-02 7.207812368869781494e-02 -2.099213898181915283e-01 -1.722650229930877686e-01 8.693072199821472168e-02 1.883883476257324219e-01 -1.331521272659301758e-01 1.431428128853440285e-03 -1.957577913999557495e-01 -3.225498367100954056e-03 5.384045094251632690e-02 1.961151808500289917e-01 1.973192691802978516e-01 1.530129164457321167e-01 7.606831938028335571e-02 2.311115413904190063e-01 -9.411104768514633179e-02 9.464635699987411499e-02 3.459294140338897705e-02
1.555686444044113159e-01 1.071373745799064636e-01 2.686883211135864258e-01 -2.176866978406906128e-01 2.081551030278205872e-02 1.874551177024841309e-01 -6.579096615314483643e-02 -1.458018422126770020e-01 2.038252651691436768e-01 -7.443644106388092041e-02 1.949755102396011353e-01 4.474554583430290222e-02 2.302422421053051949e-03 -2.444511502981185913e-01 2.037860155105590820e-01 -4.802750051021575928e-01 -4.353172332048416138e-02 1.838908046483993530e-01 2.452980428934097290e-01 -9.322752058506011963e-02 -2.074377387762069702e-01 -1.080783363431692123e-02 2.297433018684387207e-01 -1.450845599174499512e-01 8.027427643537521362e-02 -1.571329496800899506e-02 -1.018355041742324829e-02 -6.916987150907516479e-02 2.138558179140090942e-01 1.389147639274597168e-01 1.388035267591476440e-01 2.170089930295944214e-01
-2.193965762853622437e-02 4.911386594176292419e-02 -2.501175105571746826e-01 -1.252519637346267700e-01 4.053648188710212708e-02 -2.019840180873870850e-01 -7.241158187389373779e-02 -3.893880546092987061e-01 3.991196677088737488e-02 -6.153706461191177368e-02 4.207316339015960693e-01 -7.122090552002191544e-03 -1.648877114057540894e-01 3.399044871330261230e-01 -4.999675601720809937e-02 -1.049784496426582336e-01 -5.554155260324478149e-02 -1.017705649137496948e-01 1.567801088094711304e-01 -2.350800931453704834e-01 -3.661431670188903809e-01 2.494359463453292847e-01 -4.380086064338684082e-02 1.682758033275604248e-01 -6.791000068187713623e-02 -9.319123812019824982e-03 -1.190900579094886780e-01 -1.039724517613649368e-02 1.453435979783535004e-02 -1.316644344478845596e-02 -2.917070640251040459e-03 2.041622847318649292e-01
7.849875837564468384e-02 5.814468488097190857e-02 -2.593023143708705902e-02 -2.565679550170898438e-01 -2.139891982078552246e-01 1.199885159730911255e-01 -2.828786373138427734e-01 -2.471136450767517090e-01 2.983342409133911133e-01 -3.188749253749847412e-01 1.113864826038479805e-03 -1.560719758272171021e-01 -1.532968878746032715e-01 1.317978352308273315e-01 -1.017522141337394714e-01 -2.853456735610961914e-01 -1.610360592603683472e-01 -1.604199223220348358e-02 8.732525259256362915e-02 -1.429621130228042603e-01 -2.195532768964767456e-01 -1.491474360227584839e-01 -3.028354421257972717e-02 -1.979335695505142212e-01 2.358109056949615479e-01 6.525348126888275146e-02 1.375537961721420288e-01 -5.192585289478302002e-02 8.894574642181396484e-02 1.123101711273193359e-01 3.240468800067901611e-01 5.641343072056770325e-02
-2.709201872348785400e-01 -8.319153450429439545e-03 1.386682540178298950e-01 -1.579668670892715454e-01 -3.216137737035751343e-02 -2.762074470520019531e-01 -1.504879891872406006e-01 -4.371457695960998535e-01 -7.734932750463485718e-02 -5.092829465866088867e-01 1.389408260583877563e-01 4.861257225275039673e-02 3.238125517964363098e-02 2.280745059251785278e-01 9.057689458131790161e-02 -2.443357557058334351e-01 1.512173414230346680e-01 -3.658411651849746704e-02 4.048138111829757690e-02 3.891263529658317566e-02 -1.691987514495849609e-01 -1.889818012714385986e-01 5.810263752937316895e-02 -1.080631185322999954e-02 2.577555179595947266e-01 -9.116061776876449585e-02 -6.779123842716217041e-02 3.855995833873748779e-02 -5.563035979866981506e-02 3.802811726927757263e-03 -2.254001051187515259e-02 -6.042644754052162170e-02
4.431266710162162781e-02 1.594841629266738892e-01 1.540106385946273804e-01 -2.190470248460769653e-01 -4.889569804072380066e-02 2.004149407148361206e-01 8.376212418079376221e-02 -1.312877982854843140e-01 2.280900925397872925e-01 -2.621706724166870117e-01 3.080954551696777344e-01 1.653935164213180542e-01 -8.088546246290206909e-02 -1.123689189553260803e-01 7.954199612140655518e-02 -3.296643793582916260e-01 -1.988820917904376984e-02 1.737852990627288818e-01 2.432986646890640259e-01 -2.195826172828674316e-01 -2.174142152070999146e-01 3.441840410232543945e-02 1.273774355649948120e-01 -1.030591875314712524e-01 1.763397604227066040e-01 -3.491896092891693115e-01 -2.209645956754684448e-01 1.236314699053764343e-01 1.056449338793754578e-01 6.169858854264020920e-03 8.940628916025161743e-02 8.509266376495361328e-02
-2.988908626139163971e-02 1.715288013219833374e-01 -6.610479950904846191e-02 -3.128755986690521240e-01 -2.619945704936981201e-01 -8.169510960578918457e-02 4.852611199021339417e-02 -3.847014009952545166e-01 3.127721846103668213e-01 8.022091537714004517e-02 -7.231803238391876221e-02 4.149938002228736877e-02 -1.620095074176788330e-01 5.205775424838066101e-02 -1.110752392560243607e-02 1.704388111829757690e-01 -1.481231749057769775e-01 -5.918142572045326233e-02 -3.046708740293979645e-02 1.399130076169967651e-01 6.901594996452331543e-02 1.331117451190948486e-01 9.394017606973648071e-02 1.821394450962543488e-02 3.069094419479370117e-01 -1.725308001041412354e-01 2.210094826295971870e-03 4.993267823010683060e-03 5.197391659021377563e-02 1.281920168548822403e-02 4.107238650321960449e-01 3.150862157344818115e-01
-6.994674354791641235e-02 1.702668368816375732e-01 -2.046481519937515259e-02 -1.778260618448257446e-01 -2.539657354354858398e-01 -2.117898017168045044e-01 8.994695544242858887e-02 -2.514837682247161865e-01 7.952054589986801147e-02 -5.846107006072998047e-02 3.549530804157257080e-01 2.960843965411186218e-02 1.085276622325181961e-02 2.186635881662368774e-01 2.283671051263809204e-01 1.435181051492691040e-01 2.674540877342224121e-02 2.606512010097503662e-01 1.991523504257202148e-01 -2.403890043497085571e-01 -1.826685965061187744e-01 7.693247497081756592e-02 1.336690317839384079e-02 -6.136315641924738884e-05 2.354129999876022339e-01 -1.788148134946823120e-01 -6.227094307541847229e-02 8.675383776426315308e-02 1.165834590792655945e-01 3.583957552909851074e-01 5.329176411032676697e-02 2.164544761180877686e-01
-3.345597386360168457e-01 1.725763455033302307e-02 1.885236799716949463e-01 -1.110262125730514526e-01 9.383556433022022247e-03 -2.873352468013763428e-01 -2.587378025054931641e-01 -3.712491989135742188e-01 -4.269962012767791748e-02 -3.885906934738159180e-01 1.717919111251831055e-01 1.144007667899131775e-01 -2.288405038416385651e-02 2.092073559761047363e-01 1.315648406744003296e-01 -3.149054944515228271e-03 8.300467394292354584e-03 1.426575034856796265e-01 -3.537101671099662781e-02 7.356946170330047607e-02 -1.758470386266708374e-01 -2.439938187599182129e-01 1.693072915077209473e-01 -3.882477432489395142e-02 1.708166301250457764e-01 -1.273782402276992798e-01 -2.020859122276306152e-01 -4.875976964831352234e-02 -1.526329815387725830e-01 6.619846075773239136e-02 1.578328460454940796e-01 -8.077941089868545532e-02
-7.304722815752029419e-02 -3.090197965502738953e-02 1.753044128417968750e-02 -2.881035804748535156e-01 1.675285585224628448e-02 1.710442081093788147e-02 -3.944885432720184326e-01 -1.342148780822753906e-01 2.230170965194702148e-01 6.500211358070373535e-02 2.905442118644714355e-01 1.316140741109848022e-01 2.033260464668273926e-01 -3.419069945812225342e-02 4.190520346164703369e-01 7.687961310148239136e-02 -3.039629459381103516e-01 1.043936312198638916e-01 9.966976940631866455e-02 -1.844554841518402100e-01 -2.478713244199752808e-01 1.974753886461257935e-01 5.165436491370201111e-02 3.844142332673072815e-02 1.472861170768737793e-01 -3.401834890246391296e-02 -1.256060004234313965e-01 -6.324737519025802612e-02 1.869740784168243408e-01 6.901078671216964722e-02 7.735477387905120850e-02 -1.276687979698181152e-01
-1.075127720832824707e-01 1.559517830610275269e-01 -9.864366054534912109e-02 -4.131938219070434570e-01 1.579657047986984253e-01 -3.171481490135192871e-01 -1.244044154882431030e-01 -3.616425096988677979e-01 1.946743279695510864e-01 -6.865302473306655884e-02 1.354873031377792358e-01 2.691924273967742920e-01 -8.209972642362117767e-03 2.754399776458740234e-01 1.351176202297210693e-01 6.386809796094894409e-02 -2.211387902498245239e-01 1.509034726768732071e-02 -7.867935299873352051e-02 -1.254182308912277222e-01 -2.124277204275131226e-01 4.633521661162376404e-02 -5.159284546971321106e-02 2.699480950832366943e-01 -2.044631540775299072e-01 -2.452661097049713135e-02 -7.111530750989913940e-02 -2.111157402396202087e-02 -1.203152537345886230e-01 -1.247061640024185181e-01 -8.666878938674926758e-02 2.922414243221282959e-02
4.417265951633453369e-02 4.012154415249824524e-02 -2.363617420196533203e-01 -2.801507413387298584e-01 -1.757225394248962402e-01 2.398818358778953552e-02 3.386142849922180176e-02 -2.194645702838897705e-01 -2.517329715192317963e-02 -3.524439632892608643e-01 5.277774296700954437e-03 6.731500849127769470e-03 -1.847018003463745117e-01 2.166447788476943970e-01 2.076490409672260284e-02 -3.390913009643554688e-01 1.703488230705261230e-01 -1.610288862138986588e-03 9.791447967290878296e-02 -6.587475538253784180e-02 -3.901831060647964478e-02 -1.638677716255187988e-01 2.237314358353614807e-02 -2.081032544374465942e-01 2.213755249977111816e-01 2.497958391904830933e-02 -4.261711239814758301e-02 -3.074327111244201660e-01 7.977161556482315063e-03 1.334083974361419678e-01 2.201886326074600220e-01 3.640022873878479004e-01
-1.136148869991302490e-01 7.279175519943237305e-02 1.748669892549514771e-02 1.600989252328872681e-01 1.217617373913526535e-02 -2.230114936828613281e-01 -1.227997541427612305e-01 -2.488679438829421997e-01 1.746569871902465820e-01 -2.764855623245239258e-01 2.769330739974975586e-01 1.585808992385864258e-01 7.757063210010528564e-02 2.244510650634765625e-01 4.086623191833496094e-01 -7.915150374174118042e-02 1.356151103973388672e-01 1.426766514778137207e-01 2.249195277690887451e-01 -2.474503777921199799e-02 -3.622404485940933228e-02 1.973524391651153564e-01 -1.568254232406616211e-01 -9.975700825452804565e-02 3.333187699317932129e-01 1.446231156587600708e-01 -8.217650651931762695e-02 5.889512598514556885e-02 1.591042578220367432e-01 8.394155651330947876e-02 2.108953148126602173e-01 8.168529719114303589e-02
-8.006883412599563599e-02 2.711325138807296753e-02 -8.149881660938262939e-02 -1.481087803840637207e-01 -7.046640664339065552e-02 -9.034600108861923218e-02 -2.148445844650268555e-01 -3.551334738731384277e-01 -1.355850547552108765e-01 -6.166557595133781433e-02 -3.592372639104723930e-03 2.301835864782333374e-01 -5.670885741710662842e-02 6.610897183418273926e-02 2.633934915065765381e-01 -2.517021261155605316e-02 -1.786462366580963135e-01 2.269365191459655762e-01 -5.617370456457138062e-02 -2.096132934093475342e-01 -1.875361949205398560e-01 1.037809476256370544e-01 7.321068644523620605e-02 4.529275000095367432e-02 3.846713304519653320e-01 1.952447146177291870e-01 3.228894472122192383e-01 2.564392983913421631e-01 1.355301309376955032e-02 -1.808325797319412231e-01 2.299662083387374878e-01 1.874171197414398193e-02
1.588287502527236938e-01 4.498853534460067749e-02 -1.273779571056365967e-01 -1.789689660072326660e-01 -1.284735947847366333e-01 1.730822771787643433e-01 -1.514806598424911499e-01 -9.597881138324737549e-02 3.285087645053863525e-02 -2.112707793712615967e-01 -1.186283826828002930e-01 9.698536596260964870e-04 -4.018753021955490112e-02 8.373485505580902100e-02 1.899729520082473755e-01 -3.878500759601593018e-01 1.385287195444107056e-01 8.006324619054794312e-02 1.758610010147094727e-01 1.308024525642395020e-01 -2.078198827803134918e-02 -3.653964772820472717e-02 -2.991948835551738739e-02 -1.201211242005228996e-03 1.531194299459457397e-01 1.448205709457397461e-01 -8.221341669559478760e-02 -1.340717971324920654e-01 -1.034274399280548096e-01 -6.367409229278564453e-02 5.977923870086669922e-01 2.708883881568908691e-01
5.364950746297836304e-02 7.682741433382034302e-02 -6.316953897476196289e-02 -4.117393493652343750e-01 -1.556713134050369263e-02 9.149172902107238770e-02 -8.313177525997161865e-02 -1.630372405052185059e-01 -8.281929045915603638e-02 -1.241142228245735168e-01 3.019250035285949707e-01 3.325200676918029785e-01 1.738894283771514893e-01 6.153126433491706848e-02 1.610190570354461670e-01 -2.100024372339248657e-01 2.946436703205108643e-01 1.979317367076873779e-01 -1.536774076521396637e-02 2.131287567317485809e-02 9.715475142002105713e-03 3.177787363529205322e-02 3.167047500610351562e-01 -5.876420065760612488e-02 -1.947433948516845703e-01 2.570915818214416504e-01 -1.594641357660293579e-01 -1.008161604404449463e-01 -3.543492779135704041e-02 9.954026341438293457e-02 2.455116659402847290e-01 -7.039766758680343628e-02
2.140536457300186157e-01 1.162555143237113953e-01 5.996061488986015320e-02 -3.384351432323455811e-01 -1.933625899255275726e-02 -4.050296247005462646e-01 -7.025988399982452393e-02 -2.627464830875396729e-01 3.508017659187316895e-01 -2.904072636738419533e-03 1.324973851442337036e-01 2.662156522274017334e-02 -6.309588253498077393e-02 1.236485689878463745e-02 4.892037808895111084e-02 -1.965040564537048340e-01 2.728031873703002930e-01 1.312130242586135864e-01 1.267711538821458817e-02 -9.151063859462738037e-02 -1.213893294334411621e-01 2.209867388010025024e-01 -5.902589857578277588e-02 2.765636444091796875e-01 1.162752434611320496e-01 1.956037282943725586e-01 2.046730965375900269e-01 -5.411626771092414856e-02 9.750510752201080322e-02 5.503904819488525391e-02 1.282992959022521973e-01 1.683703213930130005e-01
-2.541020214557647705e-01 5.819040164351463318e-02 2.785894274711608887e-02 -9.018585830926895142e-02 -4.077384248375892639e-02 5.744757503271102905e-02 -1.870535612106323242e-01 -1.895268559455871582e-01 1.595923006534576416e-01 -1.221181303262710571e-01 -8.014713972806930542e-02 3.715685307979583740e-01 -1.238717362284660339e-01 1.852500587701797485e-01 3.611717224121093750e-01 -1.976849138736724854e-01 -1.241353601217269897e-01 2.606111168861389160e-01 -1.253783255815505981e-01 4.486011341214179993e-02 2.269874699413776398e-02 -4.601233452558517456e-02 2.802764810621738434e-02 4.636758565902709961e-02 1.673964262008666992e-01 9.088558703660964966e-02 4.040874838829040527e-01 1.921283602714538574e-01 8.932133018970489502e-02 -2.940088137984275818e-02 2.420936673879623413e-01 1.806861162185668945e-01
-1.110377162694931030e-01 2.156543135643005371e-01 1.458114199340343475e-02 -2.151843160390853882e-01 -6.211364641785621643e-02 -2.892374396324157715e-01 -1.816423535346984863e-01 -9.456147253513336182e-02 2.799353189766407013e-02 -1.531790494918823242e-01 1.723442077636718750e-01 5.155854225158691406e-01 2.636632919311523438e-01 3.978670760989189148e-02 1.263684779405593872e-01 -1.765244305133819580e-01 -1.290472745895385742e-01 -9.011363238096237183e-02 5.570961162447929382e-02 1.076632291078567505e-01 -3.484128415584564209e-01 2.247707098722457886e-01 8.348954468965530396e-02 1.583675891160964966e-01 -1.329116821289062500e-01 -1.143532618880271912e-01 -9.333910793066024780e-02 7.046680897474288940e-03 -1.505509857088327408e-02 -1.452734619379043579e-01 1.512209326028823853e-01 -7.042873185127973557e-03
5.804781988263130188e-02 -2.997891418635845184e-02 -5.926362797617912292e-02 -3.407505750656127930e-01 -6.864855438470840454e-02 -2.022089436650276184e-02 1.572567820549011230e-01 -1.689439266920089722e-01 2.627514302730560303e-03 -2.168596535921096802e-01 1.149392426013946533e-01 2.088344097137451172e-01 -2.057687342166900635e-01 2.430083304643630981e-01 -3.962003067135810852e-02 -1.911684721708297729e-01 1.915318667888641357e-01 -1.151425242424011230e-01 4.439443722367286682e-02 1.528793573379516602e-01 -2.640950977802276611e-01 -2.542387247085571289e-01 4.295548051595687866e-02 -6.581272929906845093e-02 2.466063797473907471e-01 1.516975015401840210e-01 -1.324104797095060349e-02 -1.825404167175292969e-01 -6.272605806589126587e-02 5.578630953095853329e-05 4.064015448093414307e-01 2.684836387634277344e-01
-2.377425320446491241e-02 1.862522214651107788e-01 -1.797475218772888184e-01 -2.440925389528274536e-01 -1.454443205147981644e-02 -1.804853230714797974e-01 -1.834441125392913818e-01 -9.956621378660202026e-02 -1.311470121145248413e-01 -3.954719305038452148e-01 1.088425330817699432e-02 1.531758755445480347e-01 1.765706390142440796e-01 1.488083451986312866e-01 1.420234292745590210e-01 -3.372926637530326843e-02 -1.799188256263732910e-01 -6.246742233633995056e-02 2.594182789325714111e-01 9.629092365503311157e-02 -3.780245184898376465e-01 2.969734966754913330e-01 -1.811393722891807556e-02 -3.295564651489257812e-02 -1.838004030287265778e-02 -6.853388249874114990e-02 2.022463530302047729e-01 1.126556620001792908e-01 -9.053180366754531860e-02 -1.321800649166107178e-01 -6.155666429549455643e-03 3.082314133644104004e-01
-1.023210287094116211e-01 7.548737525939941406e-02 2.573020458221435547e-01 -4.394271969795227051e-01 -2.446564659476280212e-02 1.801048517227172852e-01 -1.712922900915145874e-01 -3.071186542510986328e-01 -4.964748769998550415e-02 -1.514950841665267944e-01 2.680410742759704590e-01 -1.878555119037628174e-01 -2.282481454312801361e-02 1.167964115738868713e-01 5.847499519586563110e-02 -1.760471612215042114e-02 -1.211381480097770691e-01 3.420976549386978149e-02 1.554303020238876343e-01 1.292425245046615601e-01 3.306037187576293945e-02 -2.704496867954730988e-02 2.966606616973876953e-01 9.746211022138595581e-02 -2.075192928314208984e-01 1.920166164636611938e-01 2.481111884117126465e-02 -2.207045257091522217e-01 -2.539883255958557129e-01 1.788239367306232452e-02 2.575195431709289551e-01 -3.073332272469997406e-02
-2.518152818083763123e-02 -6.345666199922561646e-02 7.002326101064682007e-02 -2.985906004905700684e-01 -9.102506190538406372e-02 -3.692574501037597656e-01 -2.348931729793548584e-01 -2.232850193977355957e-01 2.012201100587844849e-01 -1.860503107309341431e-01 1.741561293601989746e-02 3.977656960487365723e-01 1.408727169036865234e-01 6.416745483875274658e-02 1.330880969762802124e-01 -1.423472762107849121e-01 -1.872896030545234680e-02 -9.794604778289794922e-02 -4.508605971932411194e-02 2.788098156452178955e-01 -3.404599726200103760e-01 2.849255204200744629e-01 -5.861635133624076843e-02 1.378988176584243774e-01 -1.657459586858749390e-01 -1.542705949395895004e-02 2.627835795283317566e-02 5.274276435375213623e-02 6.039948388934135437e-02 6.183748692274093628e-02 6.482803821563720703e-02 6.271314620971679688e-02
2.046322971582412720e-01 3.123551607131958008e-01 -2.459086477756500244e-01 -1.495523601770401001e-01 -4.719660058617591858e-02 6.423125416040420532e-02 1.150097176432609558e-01 -7.813502848148345947e-02 1.537931710481643677e-01 -1.980317234992980957e-01 2.283225534483790398e-03 1.475685685873031616e-01 -8.884378522634506226e-02 1.503713577985763550e-01 2.610751092433929443e-01 -1.627320498228073120e-01 -1.613484472036361694e-01 2.189383655786514282e-01 -4.346576984971761703e-03 -2.981068789958953857e-01 -3.175860503688454628e-03 2.868682742118835449e-01 9.573043882846832275e-02 1.152523308992385864e-01 2.988761961460113525e-01 1.255726218223571777e-01 -1.578442752361297607e-01 -4.265978932380676270e-02 2.879378497600555420e-01 -1.250964403152465820e-01 1.357437372207641602e-01 1.606903672218322754e-01
-1.372580826282501221e-01 6.491693854331970215e-02 -6.569238007068634033e-02 -2.368885874748229980e-01 -4.265732597559690475e-03 -4.100434016436338425e-03 -2.387809157371520996e-01 -2.823329269886016846e-01 -2.411546260118484497e-01 -3.878965675830841064e-01 4.853691160678863525e-02 1.956381276249885559e-02 -1.789873987436294556e-01 -5.255177989602088928e-02 2.680828571319580078e-01 -3.052206635475158691e-01 -1.153706610202789307e-01 -1.012596935033798218e-01 9.678577631711959839e-02 -5.487291514873504639e-02 -1.939916759729385376e-01 2.602187097072601318e-01 -2.016062126131146215e-06 7.874813675880432129e-02 -2.519896030426025391e-01 -3.300218880176544189e-01 8.633390069007873535e-02 -5.395505577325820923e-02 -1.170412376523017883e-01 -4.858170449733734131e-02 1.491302698850631714e-01 -4.167577717453241348e-04
-2.809923514723777771e-02 1.346313357353210449e-01 1.854822486639022827e-01 -2.722483873367309570e-01 1.629249751567840576e-01 -3.802931010723114014e-01 -3.212412893772125244e-01 -2.240111380815505981e-01 2.035828083753585815e-01 -5.552571266889572144e-02 4.038945436477661133e-01 2.019825428724288940e-01 1.164050698280334473e-01 6.036749482154846191e-02 1.584091335535049438e-01 -1.539762765169143677e-01 3.246660903096199036e-02 1.713682338595390320e-02 -1.886312216520309448e-01 1.998839527368545532e-02 -2.196341156959533691e-01 2.117985934019088745e-01 7.400913164019584656e-03 7.247983012348413467e-04 -1.161113232374191284e-01 1.810197085142135620e-01 6.222180649638175964e-02 6.438525859266519547e-03 -2.000261843204498291e-01 5.365351215004920959e-02 1.351643353700637817e-02 9.923455864191055298e-02
-3.302274048328399658e-01 2.425031065940856934e-01 1.683719456195831299e-03 -2.958719432353973389e-01 -4.677546024322509766e-02 -2.587893009185791016e-01 -1.024503540247678757e-02 -2.866846024990081787e-01 2.527820691466331482e-02 1.142575666308403015e-01 4.059358239173889160e-01 8.296607434749603271e-02 1.341422647237777710e-01 2.511461377143859863e-01 2.260530181229114532e-02 -1.538809239864349365e-01 -2.488678321242332458e-02 -1.926371902227401733e-01 1.071499660611152649e-01 1.461070775985717773e-01 -3.300543129444122314e-01 1.117559298872947693e-01 -7.160954177379608154e-02 1.260432153940200806e-01 -1.057898774743080139e-01 1.186432875692844391e-02 2.134375423192977905e-01 1.139154285192489624e-01 1.000479757785797119e-01 -7.583448290824890137e-02 -6.143826618790626526e-02 1.139425486326217651e-02
1.626781225204467773e-01 -9.329016506671905518e-02 -3.455700725317001343e-02 -3.843943476676940918e-01 1.762647740542888641e-02 -1.499064713716506958e-01 -3.606263101100921631e-01 -2.510868310928344727e-01 -8.081231266260147095e-02 -4.498252272605895996e-02 1.490829139947891235e-01 2.483521848917007446e-01 -1.519909799098968506e-01 -6.788853555917739868e-02 2.154705822467803955e-01 -1.334691047668457031e-01 2.404754459857940674e-01 -2.036083787679672241e-01 8.534055203199386597e-02 1.335952281951904297e-01 5.627507809549570084e-03 -2.148666232824325562e-01 1.069615408778190613e-01 1.209988221526145935e-01 1.124462187290191650e-01 -1.507145017385482788e-01 3.457024693489074707e-01 7.882832735776901245e-02 -1.665492728352546692e-02 -2.263338565826416016e-01 6.363137811422348022e-02 -4.751679673790931702e-02
-7.576809823513031006e-02 2.560362219810485840e-02 3.199942409992218018e-02 -1.190651506185531616e-01 -3.692746907472610474e-02 -7.819359749555587769e-02 -2.490337789058685303e-01 -2.735696136951446533e-01 -9.990323334932327271e-02 -1.198110058903694153e-01 -4.972485080361366272e-02 3.128529787063598633e-01 2.254986166954040527e-01 1.079923212528228760e-01 1.983287334442138672e-01 -1.733643859624862671e-01 5.697720125317573547e-02 3.296733200550079346e-01 -9.426994621753692627e-02 -1.206082776188850403e-01 -5.270730704069137573e-03 -6.385007500648498535e-02 2.063384950160980225e-01 2.047098428010940552e-01 -5.473665148019790649e-02 1.487250030040740967e-01 1.580934822559356689e-01 -2.147895470261573792e-02 6.995730102062225342e-02 4.700149595737457275e-01 1.641679257154464722e-01 2.240562736988067627e-01
-2.488945424556732178e-01 2.556340694427490234e-01 -2.198837250471115112e-01 -4.337850511074066162e-01 -3.095463812351226807e-01 7.365274708718061447e-03 1.668338179588317871e-01 7.565706968307495117e-02 1.040043681859970093e-01 4.914120212197303772e-02 2.905583381652832031e-01 6.092425435781478882e-02 -1.346882730722427368e-01 6.845431774854660034e-02 -2.961583808064460754e-02 -1.541657745838165283e-01 8.794514834880828857e-02 2.614014446735382080e-01 1.981402188539505005e-01 -6.216257810592651367e-02 -2.576335668563842773e-01 7.418641448020935059e-02 8.947467803955078125e-02 -1.197108402848243713e-01 -1.306200399994850159e-02 -1.840286701917648315e-01 9.453427791595458984e-02 -1.119446828961372375e-01 -1.826980859041213989e-01 -5.823023989796638489e-02 2.030914276838302612e-01 1.048327684402465820e-01
-2.917782366275787354e-01 1.557833701372146606e-01 -8.417581021785736084e-02 -4.586980342864990234e-01 1.908890008926391602e-01 -1.362938582897186279e-01 -4.650260135531425476e-02 -8.255155384540557861e-02 7.392629235982894897e-02 -1.292709559202194214e-01 3.014395236968994141e-01 6.946838647127151489e-02 1.978864967823028564e-01 6.564968079328536987e-02 -1.202305592596530914e-02 -1.151817664504051208e-01 -3.525137528777122498e-02 2.584474161267280579e-02 -3.331610467284917831e-03 -2.759793102741241455e-01 -3.799218237400054932e-01 1.496314406394958496e-01 1.351875513792037964e-01 2.220557257533073425e-02 -1.003829389810562134e-02 5.275883246213197708e-03 1.402819156646728516e-01 -2.575873732566833496e-01 1.297027021646499634e-01 1.766826063394546509e-01 -1.548254638910293579e-01 -1.123086512088775635e-01
-1.251790672540664673e-01 2.905756980180740356e-02 2.124294452369213104e-02 -1.846617311239242554e-01 -5.827624723315238953e-02 -1.735782623291015625e-01 -1.725969277322292328e-02 -3.962284028530120850e-01 3.269343972206115723e-01 -8.290050178766250610e-02 5.729186162352561951e-02 3.398630321025848389e-01 6.743665784597396851e-02 1.563712805509567261e-01 2.573097944259643555e-01 -1.881385892629623413e-01 2.437338978052139282e-02 2.168816030025482178e-01 -1.830989569425582886e-01 7.893036305904388428e-02 -1.467082947492599487e-01 1.188116148114204407e-01 1.871648058295249939e-02 2.998798489570617676e-01 -2.700648037716746330e-03 1.417278945446014404e-01 1.732434481382369995e-01 1.236854791641235352e-01 8.318984508514404297e-02 -2.736551165580749512e-01 1.851883828639984131e-01 1.223757769912481308e-02
2.423867210745811462e-02 7.954270392656326294e-02 -3.197923302650451660e-02 -3.904537558555603027e-01 2.643119096755981445e-01 4.853942990303039551e-02 -2.264678776264190674e-01 -2.870729267597198486e-01 -1.859203428030014038e-01 -3.562762439250946045e-01 2.879969775676727295e-01 4.913861863315105438e-03 1.748566925525665283e-01 -1.345601677894592285e-01 2.437974065542221069e-01 -8.091250061988830566e-02 2.580541186034679413e-03 6.994531303644180298e-02 -6.633864343166351318e-02 -1.918839523568749428e-03 -9.166624397039413452e-02 -1.053089722990989685e-01 2.948778867721557617e-01 2.195131406188011169e-02 1.316752433776855469e-01 1.063389852643013000e-01 -3.463865816593170166e-02 -1.837237775325775146e-01 2.442033588886260986e-02 -5.798035115003585815e-02 2.012867629528045654e-01 -2.241791188716888428e-01
-1.695975661277770996e-01 9.043605625629425049e-02 6.085210666060447693e-02 -1.771148294210433960e-01 7.496359199285507202e-02 2.842918224632740021e-02 -1.977470070123672485e-01 -1.391345560550689697e-01 1.119149252772331238e-01 -1.047915294766426086e-01 -7.085566222667694092e-02 3.255941867828369141e-01 5.058531090617179871e-02 8.721873164176940918e-02 4.593133628368377686e-01 -2.999388575553894043e-01 1.089734733104705811e-01 2.278460115194320679e-01 -5.558068677783012390e-02 5.667827092111110687e-03 3.293655067682266235e-02 -1.048700064420700073e-01 -1.439936161041259766e-01 -2.262244746088981628e-02 1.411223560571670532e-01 1.784339994192123413e-01 2.764540612697601318e-01 2.747488915920257568e-01 6.673702597618103027e-02 -6.864410638809204102e-02 1.921538710594177246e-01 2.597367465496063232e-01
-3.089869022369384766e-01 6.362698972225189209e-02 2.368426471948623657e-01 -1.567375659942626953e-01 8.784877508878707886e-02 -3.831561654806137085e-02 -9.157578647136688232e-02 -3.729662299156188965e-01 -6.110502779483795166e-02 -7.203471660614013672e-02 1.528564095497131348e-01 2.180988192558288574e-01 -1.097345575690269470e-01 2.572832703590393066e-01 1.328210830688476562e-01 -3.351745903491973877e-01 7.664551585912704468e-02 3.946777880191802979e-01 3.629935160279273987e-02 -1.153278630226850510e-02 1.064884383231401443e-02 -2.422246895730495453e-02 -3.673874959349632263e-02 3.877262771129608154e-02 3.789637088775634766e-01 -7.350756973028182983e-02 6.745878607034683228e-02 -1.375823765993118286e-01 -1.888531632721424103e-02 1.694086343050003052e-01 1.165633276104927063e-02 8.203895390033721924e-02
-1.119448244571685791e-01 2.046267539262771606e-01 -1.972791105508804321e-01 -4.313093721866607666e-01 1.897467672824859619e-01 -1.208278834819793701e-01 -6.635661423206329346e-02 -3.693949878215789795e-01 2.210160642862319946e-01 1.333719119429588318e-02 2.953054942190647125e-02 9.170336276292800903e-02 1.456231065094470978e-02 -1.456449627876281738e-01 7.906568795442581177e-02 9.777353703975677490e-02 3.176708221435546875e-01 4.868962988257408142e-02 -1.099329162389039993e-02 8.466487377882003784e-02 -2.332268804311752319e-01 1.128998547792434692e-01 3.118816316127777100e-01 -7.946281880140304565e-02 2.550929784774780273e-02 1.176219806075096130e-01 2.388450503349304199e-01 -1.716496497392654419e-01 7.432144135236740112e-02 7.403121143579483032e-02 1.681434661149978638e-01 -1.098837926983833313e-01
-1.591309756040573120e-01 -5.199855938553810120e-02 8.897714316844940186e-02 -2.597956955432891846e-01 -1.992547512054443359e-01 -8.732015639543533325e-02 -2.229079902172088623e-01 -1.170274242758750916e-01 2.651826441287994385e-01 2.242387235164642334e-01 1.403546780347824097e-01 3.665100336074829102e-01 1.084018871188163757e-01 1.660219430923461914e-01 2.910278141498565674e-01 -1.405317187309265137e-01 -1.963709294795989990e-01 -2.214398607611656189e-02 -1.211921423673629761e-01 -3.351646065711975098e-01 -1.707976758480072021e-01 2.605025656521320343e-02 1.037521362304687500e-01 1.975694671273231506e-02 -6.193864718079566956e-02 -9.246461838483810425e-02 -1.662847399711608887e-02 5.896092951297760010e-02 2.124353498220443726e-01 1.172897294163703918e-01 2.481807917356491089e-01 1.541401743888854980e-01
-1.991636753082275391e-01 1.983132213354110718e-01 -1.158783882856369019e-01 -6.256512552499771118e-02 3.196436166763305664e-02 -5.110022053122520447e-02 -1.477354615926742554e-01 -2.363826334476470947e-01 -5.324105732142925262e-03 5.670963786542415619e-03 1.498598456382751465e-01 6.534402817487716675e-02 2.200917154550552368e-01 -1.288998425006866455e-01 2.125875055789947510e-01 -4.902888834476470947e-01 -1.150281168520450592e-02 1.991850435733795166e-01 2.613921463489532471e-01 -2.751926779747009277e-01 -6.297861784696578979e-02 1.436619907617568970e-01 3.933478612452745438e-03 1.581841111183166504e-01 4.040632769465446472e-02 -3.074395656585693359e-01 1.173833310604095459e-01 -1.714876741170883179e-01 -1.868665516376495361e-01 -1.552022844552993774e-01 -9.965155273675918579e-02 5.590093508362770081e-02
7.105085998773574829e-02 2.084203809499740601e-01 4.892329871654510498e-02 -2.917113602161407471e-01 -1.182156614959239960e-03 -9.126053005456924438e-02 -1.257786601781845093e-01 -2.856625616550445557e-01 3.193443417549133301e-01 -3.460429012775421143e-01 2.599129080772399902e-01 -3.561016172170639038e-02 3.554556071758270264e-01 -1.104017943143844604e-01 1.244941540062427521e-02 -2.119212895631790161e-01 -1.911437213420867920e-01 -3.124879114329814911e-02 1.207747980952262878e-01 -3.891744092106819153e-02 5.339672416448593140e-02 -1.671709716320037842e-01 1.653525531291961670e-01 -2.118067294359207153e-01 -1.002060323953628540e-01 1.099209208041429520e-02 2.924901247024536133e-02 -1.139246448874473572e-01 -2.209813743829727173e-01 1.715726703405380249e-01 -2.630789950489997864e-02 1.566699147224426270e-01
1.907782047055661678e-03 -6.417702883481979370e-02 -1.689621508121490479e-01 -1.522481590509414673e-01 -1.880207657814025879e-01 -1.053193435072898865e-01 -2.756617665290832520e-01 -3.718738257884979248e-01 8.724806830286979675e-03 -9.760230034589767456e-02 -6.912480108439922333e-03 2.839142382144927979e-01 6.029515713453292847e-02 3.881405293941497803e-02 -8.818431943655014038e-02 -9.720106422901153564e-02 5.221062153577804565e-02 2.562439441680908203e-01 1.563823223114013672e-01 1.145575791597366333e-01 -2.933465838432312012e-01 2.682338356971740723e-01 -6.148284301161766052e-02 2.035413235425949097e-01 -2.589291632175445557e-01 2.669308707118034363e-02 -8.497361093759536743e-02 -1.560763865709304810e-01 -1.394546926021575928e-01 2.971361875534057617e-01 4.942332580685615540e-02 2.282727956771850586e-01
-1.551125384867191315e-02 -8.668616414070129395e-02 -1.476941108703613281e-01 -4.045958518981933594e-01 -2.500404119491577148e-01 1.264485567808151245e-01 -2.384548187255859375e-01 -2.279607057571411133e-01 -1.094692125916481018e-01 -2.980974270030856133e-03 1.046771034598350525e-01 -6.908719986677169800e-02 6.269112974405288696e-02 4.274012893438339233e-02 2.413692772388458252e-01 -1.086444631218910217e-01 7.128988858312368393e-03 1.063258275389671326e-01 1.219490393996238708e-01 -2.426638454198837280e-01 -1.641873270273208618e-01 1.091581061482429504e-01 7.637297362089157104e-02 5.706660449504852295e-04 3.563880622386932373e-01 6.705490499734878540e-02 -1.692809760570526123e-01 1.074867546558380127e-01 -1.288120299577713013e-01 -3.703378839418292046e-03 3.919889330863952637e-01 -2.098946422338485718e-01
-1.585354954004287720e-01 7.123824208974838257e-02 2.826473712921142578e-01 -1.363660842180252075e-01 -2.947831153869628906e-01 6.490907818078994751e-02 -2.702730596065521240e-01 -3.118999004364013672e-01 1.148493885993957520e-01 -1.253051161766052246e-01 1.123196408152580261e-01 2.188560962677001953e-01 -2.750462293624877930e-01 -1.653712838888168335e-01 2.069157063961029053e-01 -2.345410287380218506e-01 -2.202895134687423706e-01 -6.574461609125137329e-02 1.642417907714843750e-01 -7.097471505403518677e-02 -2.179018259048461914e-01 -1.846248656511306763e-01 1.297064125537872314e-01 1.028743907809257507e-01 1.369437426328659058e-01 -1.150869578123092651e-01 1.976204067468643188e-01 1.168565154075622559e-01 1.293734610080718994e-01 -1.484760642051696777e-01 -4.808655008673667908e-02 -4.073052550666034222e-04
-9.910380467772483826e-03 3.036775067448616028e-02 7.601930201053619385e-02 1.213108450174331665e-01 -1.392582058906555176e-01 -1.351603418588638306e-01 -2.194512933492660522e-01 -1.742161661386489868e-01 -3.054687380790710449e-02 -2.472805380821228027e-01 2.268986403942108154e-01 4.037328958511352539e-01 8.728141896426677704e-03 1.459034383296966553e-01 4.070290327072143555e-01 -3.084734678268432617e-01 1.127176433801651001e-01 2.628426551818847656e-01 4.915073141455650330e-02 5.422840639948844910e-02 1.165456604212522507e-02 1.506094634532928467e-01 9.086574614048004150e-02 -5.590457469224929810e-03 3.300188779830932617e-01 -1.541757304221391678e-02 -9.119921922683715820e-02 1.568647176027297974e-01 -4.674289748072624207e-02 1.037914454936981201e-01 1.188692599534988403e-01 1.270438283681869507e-01
-2.044599354267120361e-01 8.276383578777313232e-02 -1.336687989532947540e-02 -1.301645785570144653e-01 -6.829747557640075684e-02 -2.205488830804824829e-01 -8.419965393841266632e-03 -3.486842811107635498e-01 -1.994708329439163208e-01 -2.712402641773223877e-01 1.321247369050979614e-01 -1.666068434715270996e-01 4.556022584438323975e-02 9.389043599367141724e-02 3.221874237060546875e-01 -1.385890096426010132e-01 -6.041882932186126709e-02 1.046628057956695557e-01 2.729916870594024658e-01 -2.466823905706405640e-01 -1.427367031574249268e-01 2.899429500102996826e-01 6.699204444885253906e-02 8.062831312417984009e-02 -1.605475991964340210e-01 -2.194357216358184814e-01 1.597860306501388550e-01 -1.890737712383270264e-01 5.654395744204521179e-02 -1.873947083950042725e-01 8.719118684530258179e-02 1.423169076442718506e-01
-2.387162297964096069e-02 2.135831117630004883e-01 1.828507632017135620e-01 -3.305273354053497314e-01 -1.800358667969703674e-02 -1.154973059892654419e-01 -2.016961574554443359e-02 -2.307370752096176147e-01 1.609317064285278320e-01 -2.439216822385787964e-01 1.698879301548004150e-01 2.184116840362548828e-01 1.836690455675125122e-01 2.580646872520446777e-01 2.824564650654792786e-02 -2.058963924646377563e-01 2.065714001655578613e-01 -1.041991338133811951e-01 2.496873885393142700e-01 1.086211428046226501e-01 -2.914077043533325195e-01 5.077210068702697754e-02 2.669682539999485016e-02 8.527579158544540405e-02 5.471211392432451248e-03 2.476985566318035126e-02 1.820116341114044189e-01 1.348153948783874512e-01 -3.057428002357482910e-01 -1.839040517807006836e-01 -2.595711313188076019e-02 1.877809613943099976e-01
-1.581507027149200439e-01 1.251929402351379395e-01 5.283300299197435379e-03 -1.978355646133422852e-01 -2.440321631729602814e-02 1.827976256608963013e-01 -2.921487092971801758e-01 -1.995118893682956696e-02 5.534746125340461731e-02 2.236708300188183784e-03 2.458128035068511963e-01 -1.328795105218887329e-01 1.226709596812725067e-02 5.876610279083251953e-01 2.266175448894500732e-01 -2.250182032585144043e-01 -7.492123544216156006e-02 1.175465956330299377e-01 1.985168606042861938e-01 8.275263011455535889e-02 1.025977805256843567e-01 7.898205518722534180e-02 1.593426987528800964e-02 2.009934186935424805e-01 1.765715330839157104e-01 -1.314316540956497192e-01 -6.960134953260421753e-02 7.328457385301589966e-02 1.315156277269124985e-02 5.209226533770561218e-02 7.583878189325332642e-02 2.852119803428649902e-01
2.008148701861500740e-03 -1.473009400069713593e-02 -5.928999930620193481e-02 -2.569584846496582031e-01 -1.902144402265548706e-01 -2.097602933645248413e-02 3.437904268503189087e-02 -1.792708933353424072e-01 1.150655560195446014e-02 -3.510921895503997803e-01 -1.794828176498413086e-01 -4.908184334635734558e-02 9.439107775688171387e-02 1.053708493709564209e-01 2.808474600315093994e-01 -2.840815186500549316e-01 1.478301882743835449e-01 6.585188210010528564e-02 1.133848577737808228e-01 9.376500546932220459e-02 -1.066749319434165955e-01 -1.173844635486602783e-01 -1.431851536035537720e-01 -2.667113766074180603e-02 3.639639914035797119e-01 1.274295598268508911e-01 -1.595166027545928955e-01 -1.706532239913940430e-01 -1.833336204290390015e-01 -5.695954337716102600e-02 3.267492353916168213e-01 2.856150567531585693e-01
-2.632781863212585449e-01 -1.032603159546852112e-01 -7.109742611646652222e-02 -2.315037697553634644e-01 -3.833794966340065002e-02 -1.679448410868644714e-02 -1.752946674823760986e-01 -3.142301142215728760e-01 -1.396999135613441467e-02 -8.072499930858612061e-02 2.347014695405960083e-01 -1.292960532009601593e-02 -2.373822778463363647e-01 1.681069731712341309e-01 2.303935885429382324e-01 -2.065706104040145874e-01 4.907981492578983307e-03 1.858115941286087036e-01 2.981730401515960693e-01 1.569523513317108154e-01 -7.625366747379302979e-02 -7.000963389873504639e-02 8.294115215539932251e-02 -2.674912661314010620e-02 1.238766536116600037e-01 6.241827737540006638e-03 4.404223058372735977e-03 -8.700850605964660645e-02 1.462747752666473389e-01 3.271841108798980713e-01 2.716645896434783936e-01 -3.101648390293121338e-01
2.687930688261985779e-02 1.092259734869003296e-01 9.772273898124694824e-02 -4.877872169017791748e-01 2.964820563793182373e-01 -2.099635004997253418e-01 -9.251458197832107544e-02 -6.609556078910827637e-02 -6.374873220920562744e-02 -2.713994383811950684e-01 1.896689385175704956e-01 2.667928487062454224e-02 1.867885142564773560e-02 2.482591196894645691e-02 -1.087396815419197083e-01 -1.417873352766036987e-01 -2.008395344018936157e-01 4.597742855548858643e-02 -3.171666339039802551e-02 -4.850125312805175781e-02 -3.835551738739013672e-01 2.781070470809936523e-01 9.719317406415939331e-02 2.087396234273910522e-01 -8.434163033962249756e-02 1.492854114621877670e-02 1.183491479605436325e-02 -1.021377146244049072e-01 1.841332316398620605e-01 -1.250284463167190552e-01 4.233272746205329895e-02 2.347827851772308350e-01
2.933490090072154999e-02 2.329134494066238403e-01 1.599511057138442993e-01 -7.030945271253585815e-02 -2.696472220122814178e-02 1.481230407953262329e-01 -2.694995701313018799e-02 -3.343612551689147949e-01 1.244191601872444153e-01 1.507697999477386475e-01 9.567892551422119141e-02 -4.630411043763160706e-02 2.540012449026107788e-02 2.228328138589859009e-01 -8.804352581501007080e-02 -2.597923576831817627e-01 2.675025723874568939e-02 2.918823063373565674e-01 3.109296262264251709e-01 -1.117868870496749878e-01 -2.104528099298477173e-01 9.160501509904861450e-02 -1.101437136530876160e-01 -4.886561259627342224e-02 1.564485579729080200e-01 -4.118981957435607910e-02 1.810813397169113159e-01 -3.204091489315032959e-01 1.521771103143692017e-01 1.630437746644020081e-02 3.901297450065612793e-01 6.769153475761413574e-02
8.812593668699264526e-02 2.055845856666564941e-01 1.192230805754661560e-01 -1.527524292469024658e-01 -1.820136159658432007e-01 -1.550583392381668091e-01 -1.513859033584594727e-01 -2.329916357994079590e-01 -6.534704566001892090e-02 -3.739155232906341553e-01 2.754372954368591309e-01 2.872057855129241943e-01 -2.452947571873664856e-02 1.273125708103179932e-01 -4.392019286751747131e-02 -1.115163862705230713e-01 -1.084008254110813141e-02 2.728779567405581474e-03 2.926816642284393311e-01 -1.150811240077018738e-01 -2.164238318800926208e-02 -3.433762490749359131e-02 3.380701243877410889e-01 -2.416087239980697632e-01 -3.455138579010963440e-02 -9.294714778661727905e-02 -2.475022822618484497e-01 1.359499245882034302e-01 1.911149173974990845e-01 1.562219858169555664e-01 1.253657490015029907e-01 6.979507207870483398e-02
-4.610536247491836548e-02 2.171155065298080444e-02 -5.252242833375930786e-02 -1.700491458177566528e-01 -1.869145035743713379e-02 -1.759035587310791016e-01 1.608400419354438782e-02 -3.934061229228973389e-01 1.961501240730285645e-01 -2.726996317505836487e-02 1.471991240978240967e-01 3.385249078273773193e-01 1.753057241439819336e-01 1.932713240385055542e-01 3.054518997669219971e-01 -3.123796880245208740e-01 1.489296853542327881e-01 1.900221556425094604e-01 -1.359700709581375122e-01 6.373965740203857422e-02 -4.794725775718688965e-02 8.882277458906173706e-02 -7.472850382328033447e-02 2.360786199569702148e-01 -1.142477989196777344e-01 1.517334282398223877e-01 2.029584497213363647e-01 1.119657754898071289e-01 6.314916908740997314e-02 -2.676172852516174316e-01 1.500433087348937988e-01 6.846287101507186890e-02
7.551028858870267868e-03 3.159945011138916016e-01 -8.140388131141662598e-02 -2.828729152679443359e-01 -3.490302562713623047e-01 2.697650492191314697e-01 1.348095014691352844e-02 -2.469793707132339478e-01 -6.619024276733398438e-02 3.500012308359146118e-02 6.434302031993865967e-02 9.956455230712890625e-02 -5.386330932378768921e-02 6.657972931861877441e-02 3.061969280242919922e-01 -2.963183261454105377e-02 -6.869018077850341797e-03 -6.525469571352005005e-02 -2.995345741510391235e-02 2.099922597408294678e-01 -1.303711831569671631e-01 7.801474630832672119e-02 -2.246644943952560425e-01 1.579535901546478271e-01 1.489879041910171509e-01 -1.112893968820571899e-01 2.222165316343307495e-01 -9.639357030391693115e-02 -1.153897643089294434e-01 -3.733851760625839233e-02 4.481323808431625366e-02 4.222149848937988281e-01
-2.459403313696384430e-02 5.342205986380577087e-03 -1.245490740984678268e-02 -2.123557329177856445e-01 -2.786963880062103271e-01 1.440476328134536743e-01 -3.956060484051704407e-02 -3.196943402290344238e-01 -4.912541434168815613e-02 -1.797974258661270142e-01 -3.081640973687171936e-02 5.401277914643287659e-02 3.275992721319198608e-02 1.161907240748405457e-01 1.143489554524421692e-01 -3.211012482643127441e-01 2.182461470365524292e-01 1.722523421049118042e-01 5.365012213587760925e-02 1.283940225839614868e-01 1.383892446756362915e-01 8.158881962299346924e-02 -1.190609931945800781e-01 -1.211981773376464844e-01 1.250786185264587402e-01 1.866794228553771973e-01 2.095570228993892670e-02 9.655100293457508087e-03 -3.835825622081756592e-01 -2.823018841445446014e-02 4.561111330986022949e-01 1.556541919708251953e-01
-5.080271512269973755e-02 8.298005908727645874e-02 -5.236322060227394104e-02 -2.801767289638519287e-01 -2.125100232660770416e-02 3.126999437808990479e-01 -7.359312474727630615e-02 -2.824359238147735596e-01 1.687546372413635254e-01 -1.733650565147399902e-01 2.886345684528350830e-01 2.622728049755096436e-01 -9.508119523525238037e-02 -2.594858109951019287e-01 1.283586770296096802e-01 -2.466931045055389404e-01 -1.665163785219192505e-02 2.238857001066207886e-01 9.905828535556793213e-02 3.889355063438415527e-02 -2.472099959850311279e-01 1.778946220874786377e-01 9.392423927783966064e-02 2.684859931468963623e-02 1.342353373765945435e-01 -1.748878806829452515e-01 -9.754922986030578613e-02 4.661801457405090332e-02 1.894311010837554932e-01 2.934429347515106201e-01 -5.555718392133712769e-02 -1.101518273353576660e-01
3.902711346745491028e-02 1.482148915529251099e-01 5.654055997729301453e-02 -3.665111362934112549e-01 -1.983582973480224609e-01 -3.763432800769805908e-02 6.806174665689468384e-02 -4.433470070362091064e-01 1.748981922864913940e-01 -9.862954169511795044e-02 1.981259137392044067e-01 1.024837568402290344e-01 1.817935556173324585e-01 3.441566824913024902e-01 2.060956321656703949e-02 -1.744696646928787231e-01 1.332575380802154541e-01 -4.122004657983779907e-02 1.316286772489547729e-01 1.194777563214302063e-01 -3.331999182701110840e-01 1.275199055671691895e-01 -3.558292239904403687e-02 1.807328015565872192e-01 -3.559111058712005615e-02 1.434631496667861938e-01 1.822063773870468140e-01 1.748899221420288086e-01 -1.008885800838470459e-01 -3.067841194570064545e-02 -8.198347687721252441e-02 9.408932924270629883e-02
5.731067154556512833e-03 1.755051463842391968e-01 -2.714921236038208008e-01 -3.275687396526336670e-01 -1.864119023084640503e-01 -1.492063552141189575e-01 -2.552720606327056885e-01 -1.290165632963180542e-01 -4.027444496750831604e-02 -2.764068841934204102e-01 -3.601569682359695435e-02 9.585409611463546753e-02 -1.088173389434814453e-01 2.036040723323822021e-01 1.328540779650211334e-02 -1.417945772409439087e-01 -9.736200422048568726e-02 1.100848466157913208e-01 3.563079833984375000e-01 5.946939345449209213e-03 -2.486343979835510254e-01 2.594743371009826660e-01 -1.205093227326869965e-02 7.299881894141435623e-03 -1.377999782562255859e-01 -4.516024887561798096e-02 -1.112955063581466675e-01 -2.379588549956679344e-03 2.186746569350361824e-03 -1.492030266672372818e-02 -1.245053485035896301e-01 4.002073109149932861e-01
1.509167701005935669e-01 4.078275561332702637e-01 7.091077417135238647e-02 -3.621666431427001953e-01 4.207363724708557129e-02 -5.200177431106567383e-02 -2.528501152992248535e-01 -2.028676569461822510e-01 3.235864341259002686e-01 5.894185602664947510e-02 2.306410521268844604e-01 8.150926232337951660e-02 -2.347810193896293640e-02 -7.918445765972137451e-02 1.077057197690010071e-01 -1.813198626041412354e-01 -1.356613188982009888e-01 3.367546945810317993e-02 1.732913404703140259e-01 -1.060253679752349854e-01 8.557939529418945312e-02 -1.708688288927078247e-01 1.348420679569244385e-01 -1.745494008064270020e-01 4.510513320565223694e-02 -1.403245776891708374e-01 2.669551782310009003e-02 3.612482920289039612e-02 -3.198408707976341248e-02 -2.328606098890304565e-01 3.398602604866027832e-01 7.314782589673995972e-02
-1.266285330057144165e-01 7.484967261552810669e-02 -1.503458470106124878e-01 -1.460865586996078491e-01 -1.190162077546119690e-02 -7.364350557327270508e-02 -8.503553271293640137e-02 -1.992477625608444214e-01 -1.911934018135070801e-01 -1.021154895424842834e-01 6.335962563753128052e-02 1.929051429033279419e-01 6.456051021814346313e-02 1.086457371711730957e-01 2.923232316970825195e-01 -1.784279197454452515e-01 6.616067141294479370e-02 3.216609656810760498e-01 -9.389801323413848877e-02 -2.051429450511932373e-01 -1.449689120054244995e-01 -2.777276560664176941e-02 4.036002233624458313e-02 7.425488531589508057e-02 3.156715035438537598e-01 6.736429035663604736e-02 2.815292477607727051e-01 3.184098601341247559e-01 4.107433557510375977e-02 -2.846280038356781006e-01 3.195796906948089600e-01 5.582378804683685303e-02
-1.461282670497894287e-01 1.871286332607269287e-01 6.140501424670219421e-02 -1.549722105264663696e-01 -1.648347675800323486e-01 -1.323942393064498901e-01 7.857164740562438965e-02 -3.927167952060699463e-01 -9.323251992464065552e-02 -1.043472364544868469e-01 1.831974238157272339e-01 1.455995887517929077e-01 3.394627571105957031e-01 -1.350103765726089478e-01 1.503427326679229736e-01 -2.463885396718978882e-01 -7.535325735807418823e-02 7.341991364955902100e-02 4.334514588117599487e-02 -2.648227512836456299e-01 9.905613213777542114e-02 2.807708084583282471e-01 -7.926148176193237305e-02 7.650538533926010132e-02 4.225843399763107300e-02 -3.069480657577514648e-01 1.862397491931915283e-01 -8.772471547126770020e-02 -2.309292852878570557e-01 -7.587825413793325424e-03 -6.324291974306106567e-02 2.000049203634262085e-01
2.161240763962268829e-02 -7.624459918588399887e-03 8.092300593852996826e-02 -1.434358805418014526e-01 -2.503268420696258545e-01 1.507065743207931519e-01 -2.820781469345092773e-01 -4.011844098567962646e-01 -3.418727591633796692e-02 -1.935524940490722656e-01 1.229590252041816711e-01 -4.304934293031692505e-03 4.449472203850746155e-02 5.454574152827262878e-02 3.298690021038055420e-01 -1.011137589812278748e-01 -1.218329817056655884e-01 5.979807302355766296e-02 -2.814896106719970703e-01 7.309117820113897324e-03 -1.832543611526489258e-01 1.083901897072792053e-01 -2.301814258098602295e-01 -2.567943632602691650e-01 -1.214852258563041687e-01 1.257058978080749512e-01 2.895260155200958252e-01 -5.632296577095985413e-02 -1.400620937347412109e-01 5.679672583937644958e-03 1.229477375745773315e-01 2.332544624805450439e-01
1.355600357055664062e-01 1.007660701870918274e-01 -5.037047341465950012e-02 -3.841931223869323730e-01 -1.635050028562545776e-01 2.659859955310821533e-01 -2.388498038053512573e-01 -2.940003573894500732e-01 2.746054530143737793e-02 -3.405507653951644897e-02 2.127652764320373535e-01 9.792147576808929443e-02 2.000726573169231415e-02 1.709524244070053101e-01 -4.145010560750961304e-02 -3.822410106658935547e-02 2.236141860485076904e-01 5.931517854332923889e-02 1.578790135681629181e-03 2.809442579746246338e-01 -1.232218220829963684e-01 1.749654412269592285e-01 -8.149211108684539795e-02 -1.640135645866394043e-01 3.961853981018066406e-01 -1.145581901073455811e-01 7.831235229969024658e-02 -6.401426345109939575e-02 -1.032956317067146301e-01 2.036740183830261230e-01 -8.266149461269378662e-02 1.992231309413909912e-01
2.187523432075977325e-02 1.299968212842941284e-01 4.001513496041297913e-02 -9.089069068431854248e-02 -2.799997478723526001e-02 1.834211349487304688e-01 -1.294526308774948120e-01 -2.520422339439392090e-01 2.166420593857765198e-02 -1.177918091416358948e-01 2.645530179142951965e-02 5.816763639450073242e-02 -1.715395133942365646e-03 -8.776362985372543335e-02 4.569626748561859131e-01 -2.775518298149108887e-01 -7.569428998976945877e-03 -1.709036156535148621e-02 3.084439635276794434e-01 -3.553186357021331787e-01 -2.155583202838897705e-01 2.299938946962356567e-01 1.068246811628341675e-01 2.516512870788574219e-01 -2.250921875238418579e-01 -5.771857104264199734e-04 2.597534358501434326e-01 -6.726755946874618530e-02 5.204063281416893005e-02 -3.409010171890258789e-02 9.612643718719482422e-02 1.202145293354988098e-01
1.098934933543205261e-01 -6.854791194200515747e-02 -1.516749802976846695e-02 -6.262902915477752686e-02 1.848348826169967651e-01 1.356832403689622879e-02 -1.719973236322402954e-01 -3.319379091262817383e-01 3.692679479718208313e-02 -3.220041990280151367e-01 4.384404420852661133e-01 2.845599949359893799e-01 -1.532539725303649902e-01 -2.491059340536594391e-02 1.337594538927078247e-01 -1.790309101343154907e-01 3.081331253051757812e-01 1.454008072614669800e-01 2.785120606422424316e-01 6.266020983457565308e-02 -1.065023764967918396e-01 -7.787774316966533661e-03 2.651102840900421143e-01 -1.506678164005279541e-01 8.246006444096565247e-03 8.093208074569702148e-02 -6.554645299911499023e-02 4.189284890890121460e-02 -4.278303682804107666e-02 1.320246905088424683e-01 3.804512321949005127e-02 1.315466910600662231e-01
-2.546281516551971436e-01 3.178099393844604492e-01 1.479950174689292908e-02 -1.384438276290893555e-01 2.024328559637069702e-01 -4.747874289751052856e-02 -5.577795580029487610e-02 -1.522154659032821655e-01 -1.089793443679809570e-01 -1.031093671917915344e-01 3.900241851806640625e-01 1.866324543952941895e-01 -2.105670571327209473e-01 -1.642601750791072845e-02 3.523880541324615479e-01 -7.651922851800918579e-02 -1.096123009920120239e-01 -1.391962021589279175e-01 3.050039112567901611e-01 1.594914644956588745e-01 -4.048951342701911926e-02 6.758616864681243896e-02 1.689436286687850952e-01 -8.946845307946205139e-03 -1.415830403566360474e-01 5.045485682785511017e-03 1.443370729684829712e-01 1.692482680082321167e-01 9.558627009391784668e-02 2.392287701368331909e-01 -4.385011643171310425e-02 1.965667158365249634e-01
-8.283255994319915771e-02 1.553345620632171631e-01 5.057488381862640381e-02 -2.349762171506881714e-01 -2.483412325382232666e-01 -5.198248475790023804e-02 -1.952975243330001831e-02 -2.796650528907775879e-01 1.045324057340621948e-01 -5.305064842104911804e-02 1.616671979427337646e-01 3.976606577634811401e-02 -1.625386327505111694e-01 2.724486589431762695e-01 1.457339711487293243e-02 -2.837142050266265869e-01 7.828298956155776978e-02 -2.569633424282073975e-01 3.662768304347991943e-01 -1.228407025337219238e-01 4.259265586733818054e-02 -3.172336220741271973e-01 -1.676385253667831421e-01 -1.488055102527141571e-02 2.885120362043380737e-02 -7.783292979001998901e-02 1.715248264372348785e-02 -2.212828844785690308e-01 1.110965162515640259e-01 2.224453091621398926e-01 1.721769869327545166e-01 2.136685252189636230e-01
-1.889622956514358521e-01 -3.387471660971641541e-02 7.715505361557006836e-02 -5.047008395195007324e-01 -2.298871427774429321e-01 2.797291614115238190e-03 -2.175260186195373535e-01 2.885958366096019745e-02 -3.230802714824676514e-02 -2.520805001258850098e-01 -7.396958023309707642e-02 1.873605549335479736e-01 -1.754053980112075806e-01 2.934889495372772217e-01 9.400586783885955811e-02 -1.689588874578475952e-01 3.427605926990509033e-01 -7.176202535629272461e-02 6.661535054445266724e-02 9.323583543300628662e-02 9.316511452198028564e-02 -1.104634702205657959e-01 2.526457905769348145e-01 -1.808868050575256348e-01 1.605782061815261841e-01 1.032696571201086044e-02 1.532363146543502808e-01 -5.790044367313385010e-02 1.410032212734222412e-01 -5.031659081578254700e-02 8.690735697746276855e-02 7.825199514627456665e-02
1.127278897911310196e-02 6.603150069713592529e-02 -6.469887495040893555e-02 -4.582878947257995605e-01 -2.322414666414260864e-01 1.816213317215442657e-02 8.970410376787185669e-02 -1.552015841007232666e-01 -2.083951383829116821e-01 -1.241514757275581360e-01 -1.870269188657402992e-03 5.598528981208801270e-01 -1.390270292758941650e-01 -2.174689173698425293e-01 2.710416615009307861e-01 -1.993194669485092163e-01 -5.868309363722801208e-02 1.132200062274932861e-01 -1.071356423199176788e-02 9.998905472457408905e-03 -5.770526453852653503e-02 3.019213210791349411e-03 -2.869418123736977577e-03 1.566164195537567139e-01 -3.656044974923133850e-02 -1.178977638483047485e-02 2.033766806125640869e-01 1.194590330123901367e-01 -1.694142236374318600e-03 -1.981126070022583008e-01 2.701821736991405487e-02 3.690355271100997925e-02
-8.255013823509216309e-02 5.676320195198059082e-02 1.007951050996780396e-01 -2.286801934242248535e-01 -7.942117005586624146e-02 -2.610724866390228271e-01 7.351905852556228638e-02 -4.974221885204315186e-01 2.448357343673706055e-01 1.855210065841674805e-01 -5.775035545229911804e-02 2.653377056121826172e-01 1.245869174599647522e-01 -1.335944682359695435e-01 3.596788942813873291e-01 -1.918097957968711853e-02 -1.810366213321685791e-01 5.198081582784652710e-02 6.533689796924591064e-02 3.052847832441329956e-02 -9.152173250913619995e-02 1.015424914658069611e-02 4.303899407386779785e-02 2.527643144130706787e-01 6.511003524065017700e-02 -4.743530414998531342e-03 2.008025199174880981e-01 -1.412568707019090652e-02 5.906614474952220917e-03 -9.200718998908996582e-02 2.728989124298095703e-01 1.623110771179199219e-01
-6.563482433557510376e-02 2.421929091215133667e-01 -1.735856980085372925e-01 -3.375199437141418457e-01 9.440453350543975830e-02 -2.488552182912826538e-01 -1.119879707694053650e-01 -2.374804317951202393e-01 1.331044137477874756e-01 -5.354993045330047607e-02 1.709785014390945435e-01 3.348575830459594727e-01 -1.183959394693374634e-01 2.909400165081024170e-01 6.175420805811882019e-02 -3.597502829506993294e-03 -3.558304011821746826e-01 9.962930530309677124e-02 -1.018385868519544601e-02 -1.131955757737159729e-01 -1.744680106639862061e-01 6.271787732839584351e-02 -8.017988875508308411e-03 3.104495108127593994e-01 -8.808549493551254272e-02 4.886216297745704651e-02 2.726609259843826294e-02 -2.445060014724731445e-02 -8.333643525838851929e-02 -2.335008233785629272e-01 -1.552336663007736206e-01 1.069522723555564880e-01
1.105147004127502441e-01 9.194892644882202148e-02 1.955231465399265289e-02 -2.108247429132461548e-01 -1.646886765956878662e-01 -8.357799053192138672e-02 1.422918308526277542e-02 -1.500331610441207886e-01 1.963831037282943726e-01 2.498660050332546234e-02 4.452415406703948975e-01 2.664442360401153564e-01 -8.861406147480010986e-02 2.043753415346145630e-01 3.975594937801361084e-01 -1.285296380519866943e-01 7.609606836922466755e-04 1.086233854293823242e-01 -9.048992767930030823e-03 9.081967920064926147e-02 -1.205370500683784485e-01 5.432515963912010193e-02 2.673630118370056152e-01 -1.628639698028564453e-01 7.512717694044113159e-02 -3.488681092858314514e-02 9.180015325546264648e-02 -7.427227497100830078e-02 4.594850167632102966e-02 3.414448201656341553e-01 -8.185972273349761963e-02 2.514849901199340820e-01
-2.836658954620361328e-01 1.498489081859588623e-01 5.440496653318405151e-02 -8.512155711650848389e-02 4.364446923136711121e-02 -1.288027763366699219e-01 -3.024902045726776123e-01 -2.632954120635986328e-01 -1.484477892518043518e-02 -3.182140290737152100e-01 2.004430443048477173e-01 3.138483464717864990e-01 1.397036612033843994e-01 1.288185119628906250e-01 2.180904150009155273e-01 -1.008731406182050705e-02 1.025746315717697144e-01 6.329799443483352661e-02 -2.242191322147846222e-02 7.638346403837203979e-02 4.396882653236389160e-02 1.376766595058143139e-03 -1.639359742403030396e-01 -7.645081728696823120e-02 2.636592648923397064e-02 -9.243580512702465057e-03 -2.286354750394821167e-01 -1.654510647058486938e-01 4.875124096870422363e-01 -3.732191398739814758e-02 7.796472311019897461e-02 5.029457062482833862e-02
-9.017672389745712280e-02 1.310560405254364014e-01 1.759549379348754883e-01 -7.958338409662246704e-02 -2.768353521823883057e-01 -2.647669911384582520e-01 -7.399274036288261414e-03 -3.019725084304809570e-01 3.620519489049911499e-02 -3.022514581680297852e-01 2.806396484375000000e-01 8.026213198900222778e-02 9.948600083589553833e-02 3.061244487762451172e-01 3.725430369377136230e-01 -5.122542381286621094e-02 5.912719294428825378e-02 2.606464326381683350e-01 1.835249364376068115e-01 -1.513814181089401245e-01 -3.604263439774513245e-02 9.699732810258865356e-02 -6.668572872877120972e-02 -1.242202334105968475e-02 -2.753526344895362854e-02 -4.635535925626754761e-02 -9.934248775243759155e-02 4.813780635595321655e-02 2.882136031985282898e-02 3.358689844608306885e-01 -1.450444571673870087e-02 6.516624987125396729e-02
-4.147692620754241943e-01 2.621862888336181641e-01 1.933338344097137451e-01 -1.149173229932785034e-01 1.553833335638046265e-01 -3.770323842763900757e-02 7.754165213555097580e-03 -2.399973273277282715e-01 -5.714615434408187866e-02 -4.840180277824401855e-02 1.163204535841941833e-01 3.440527915954589844e-01 1.059045735746622086e-02 1.834036409854888916e-01 2.016300112009048462e-01 -2.332092374563217163e-01 -9.736141189932823181e-03 1.727259308099746704e-01 -6.160165369510650635e-02 -4.162642359733581543e-02 1.681844145059585571e-02 8.667071908712387085e-02 1.966475881636142731e-02 -1.605523973703384399e-01 3.482965826988220215e-01 2.497450914233922958e-03 3.423900604248046875e-01 4.263120517134666443e-02 -8.601797372102737427e-02 -2.301435172557830811e-02 1.794453412294387817e-01 9.594538062810897827e-02
5.846588872373104095e-03 1.947242319583892822e-01 -1.445148736238479614e-01 -3.831809759140014648e-01 -1.239002794027328491e-01 -1.729447394609451294e-01 -1.001792028546333313e-01 -2.109538018703460693e-01 -1.213992983102798462e-01 -2.047460973262786865e-01 -8.268748410046100616e-03 1.655887663364410400e-01 -1.194514259696006775e-01 2.699935436248779297e-01 9.826023131608963013e-02 -1.094637811183929443e-01 2.295174077153205872e-02 6.955922394990921021e-02 2.930260300636291504e-01 1.421316713094711304e-01 -7.624648511409759521e-02 2.864811718463897705e-01 -2.913139760494232178e-02 -7.410654425621032715e-02 -2.067513763904571533e-01 -2.390997111797332764e-02 -3.171024844050407410e-02 -1.757887899875640869e-01 7.169904559850692749e-02 -8.336517214775085449e-02 -8.319921791553497314e-02 4.491039812564849854e-01
-6.169028580188751221e-02 3.696847334504127502e-02 1.688127219676971436e-01 -5.531712174415588379e-01 4.626245424151420593e-02 2.278596013784408569e-01 2.481082379817962646e-01 -3.551480472087860107e-01 9.801385924220085144e-03 -6.629431247711181641e-02 3.080674111843109131e-01 8.667815476655960083e-02 2.524393200874328613e-01 -1.072280388325452805e-02 1.065799221396446228e-01 5.127375200390815735e-02 -6.161680817604064941e-02 -1.116763427853584290e-01 -2.395730279386043549e-02 -7.798390928655862808e-03 -1.143506318330764771e-01 1.143283545970916748e-01 -3.323992341756820679e-02 1.840203553438186646e-01 2.175727188587188721e-01 -6.237742677330970764e-02 2.569484710693359375e-01 8.524056524038314819e-02 7.661130279302597046e-02 -1.919721812009811401e-02 9.310755878686904907e-02 1.280727982521057129e-01
-1.071202084422111511e-01 1.621720790863037109e-01 -2.236426174640655518e-01 -3.545930087566375732e-01 -2.368095563724637032e-03 -2.129403650760650635e-01 -1.889899969100952148e-01 -2.916735112667083740e-01 -1.556245684623718262e-01 -2.077173888683319092e-01 -1.303070597350597382e-02 1.934885792434215546e-02 -2.133889198303222656e-01 1.601841747760772705e-01 1.386744976043701172e-01 -8.845227211713790894e-02 3.373534604907035828e-02 -1.042777299880981445e-01 2.644519209861755371e-01 -3.913512337021529675e-04 -1.681511104106903076e-01 4.069899320602416992e-01 -2.249475941061973572e-02 -2.029080875217914581e-02 -3.157641366124153137e-02 -2.747864127159118652e-01 4.881859198212623596e-02 -1.527648866176605225e-01 7.488998025655746460e-02 -7.561782747507095337e-02 2.426307462155818939e-02 2.515052258968353271e-01
-2.324454784393310547e-01 1.524588763713836670e-01 -4.375946223735809326e-01 -1.970345377922058105e-01 1.264948677271604538e-02 8.995478600263595581e-02 -6.614306569099426270e-02 -3.788294792175292969e-01 2.578361928462982178e-01 -7.044724375009536743e-02 1.850344426929950714e-02 -1.131450608372688293e-01 -5.635074898600578308e-02 3.846588730812072754e-02 1.485709398984909058e-01 -1.749406307935714722e-01 1.552466899156570435e-01 4.607158899307250977e-02 1.149120256304740906e-01 -1.349414885044097900e-01 8.065489679574966431e-02 7.583147287368774414e-02 1.323011964559555054e-01 9.992668777704238892e-02 5.069449916481971741e-02 -2.710083425045013428e-01 1.663639545440673828e-01 -6.620958447456359863e-02 -1.433554440736770630e-01 2.326590418815612793e-01 3.367299437522888184e-01 2.879687212407588959e-02
1.262919753789901733e-01 -4.330343101173639297e-03 8.468472212553024292e-02 -3.130323886871337891e-01 -3.489758074283599854e-01 2.526731602847576141e-02 -3.035131469368934631e-02 -2.443683892488479614e-01 2.242209464311599731e-01 -6.681947410106658936e-02 2.626495361328125000e-01 -2.105597257614135742e-01 -1.114284396171569824e-01 1.412381082773208618e-01 -1.262748092412948608e-01 -4.013537168502807617e-01 1.800157129764556885e-02 2.775941491127014160e-01 2.018847018480300903e-01 5.346242338418960571e-02 -3.697613626718521118e-02 2.477333880960941315e-02 2.432447969913482666e-01 -5.134948715567588806e-02 9.249959141016006470e-02 -2.963453345000743866e-02 6.027481332421302795e-02 -1.023698300123214722e-01 -4.861474037170410156e-02 -7.484876364469528198e-02 2.536814212799072266e-01 1.941791027784347534e-01
-6.112194620072841644e-03 1.298758760094642639e-02 -4.825378954410552979e-02 -2.437475323677062988e-01 -1.475158184766769409e-01 -3.731551468372344971e-01 -1.231353580951690674e-01 -3.462928533554077148e-01 1.766518652439117432e-01 -8.338439278304576874e-03 -1.435161679983139038e-01 2.336172163486480713e-01 7.765183597803115845e-02 1.643774658441543579e-01 1.389379352331161499e-01 -3.367593586444854736e-01 2.567463554441928864e-02 -8.772086352109909058e-03 -2.273654332384467125e-03 1.790616363286972046e-01 -2.233368456363677979e-01 1.893042325973510742e-01 -2.970728576183319092e-01 2.849583923816680908e-01 -9.465990215539932251e-02 -2.134373784065246582e-02 1.429949104785919189e-01 2.148115262389183044e-02 1.829709298908710480e-02 -1.145262457430362701e-02 -8.299347944557666779e-03 2.256607860326766968e-01
-2.634914517402648926e-01 1.356623601168394089e-02 -3.262398298829793930e-03 -6.034758314490318298e-02 1.637348830699920654e-01 -2.896882295608520508e-01 -2.670159935951232910e-01 -2.756893932819366455e-01 7.110742479562759399e-02 -4.104137420654296875e-01 1.208695620298385620e-01 2.048672139644622803e-01 -2.039796262979507446e-01 3.299521654844284058e-02 3.176898658275604248e-01 2.066871896386146545e-02 2.304718345403671265e-01 4.670424386858940125e-02 1.267365515232086182e-01 -1.765644103288650513e-01 -4.167059063911437988e-02 -4.091581329703330994e-03 4.442491754889488220e-02 7.510158419609069824e-02 2.419842332601547241e-01 -1.769709736108779907e-01 -1.267147064208984375e-01 9.110699594020843506e-02 9.242330491542816162e-02 2.181064337491989136e-01 1.084488928318023682e-01 -2.388533018529415131e-02
-1.768900156021118164e-01 -4.481379687786102295e-02 -6.999721378087997437e-02 -2.890096306800842285e-01 -2.009170800447463989e-01 2.513575926423072815e-02 -3.401702046394348145e-01 -8.986026048660278320e-02 5.973999574780464172e-02 -1.624565720558166504e-01 1.067438721656799316e-01 1.817259788513183594e-01 4.563960805535316467e-02 -7.986831665039062500e-02 4.886049628257751465e-01 3.651427850127220154e-02 2.717472612857818604e-01 1.203302964568138123e-01 6.343934219330549240e-03 -9.518892318010330200e-02 9.252210706472396851e-02 3.760741353034973145e-01 1.713104248046875000e-01 -1.411370187997817993e-01 1.525668799877166748e-01 1.627097576856613159e-01 -1.106202974915504456e-02 -2.098113670945167542e-02 -7.487500458955764771e-02 -1.087123379111289978e-01 1.066076382994651794e-01 1.215991675853729248e-01
2.935514748096466064e-01 -5.655783414840698242e-02 -1.050964072346687317e-01 -4.131488800048828125e-01 -1.776331663131713867e-01 1.222922205924987793e-01 -1.334183067083358765e-01 -2.967951893806457520e-01 8.229195140302181244e-03 3.333536535501480103e-02 2.419548481702804565e-01 2.287996374070644379e-02 2.917819842696189880e-02 2.231653034687042236e-01 2.333972901105880737e-01 -3.124730288982391357e-01 5.108165368437767029e-02 9.835888445377349854e-02 1.457333471626043320e-02 2.368918806314468384e-01 -2.004120796918869019e-01 1.284138858318328857e-01 5.831324961036443710e-03 -7.711470872163772583e-02 1.749218553304672241e-01 3.326352685689926147e-02 1.457638591527938843e-01 7.793227210640907288e-03 2.834189832210540771e-01 1.347718089818954468e-01 -1.700492948293685913e-01 -4.258955642580986023e-02
8.454150706529617310e-02 -1.540741771459579468e-01 1.789537258446216583e-02 -2.273505479097366333e-01 -1.866914480924606323e-01 -1.230206936597824097e-01 -2.047524750232696533e-01 -3.025675117969512939e-01 2.903138659894466400e-02 -1.718561202287673950e-01 2.356290221214294434e-01 1.677577942609786987e-02 -4.230364784598350525e-02 9.661383926868438721e-02 -4.558014869689941406e-02 -2.554284334182739258e-01 1.462842375040054321e-01 -5.843980982899665833e-02 6.052059680223464966e-02 -5.751537973992526531e-04 -7.885024696588516235e-02 -3.542676270008087158e-01 5.696124210953712463e-02 -6.205730140209197998e-02 1.479284465312957764e-01 7.630489766597747803e-02 4.210352003574371338e-01 -3.433021903038024902e-02 -1.279451549053192139e-01 1.752929091453552246e-01 3.745597898960113525e-01 9.043809771537780762e-02
-2.058827131986618042e-01 1.264239400625228882e-01 -5.908870697021484375e-02 -3.758043646812438965e-01 -1.085521578788757324e-01 -1.867406368255615234e-01 -2.312030345201492310e-01 -3.570295572280883789e-01 -6.510832160711288452e-02 1.193954050540924072e-02 -1.426772773265838623e-01 -3.242168948054313660e-02 -1.296117305755615234e-01 7.151370495557785034e-02 3.900355696678161621e-01 -3.024938404560089111e-01 -2.712286077439785004e-02 -1.697725653648376465e-01 -9.066280722618103027e-02 -9.521682560443878174e-02 1.295374929904937744e-01 4.721473902463912964e-02 -2.535882033407688141e-02 -1.530314832925796509e-01 3.017263710498809814e-01 -3.183697536587715149e-02 2.290249317884445190e-01 1.417881101369857788e-01 -4.551796987652778625e-02 1.069960650056600571e-02 1.059296056628227234e-01 -1.003179550170898438e-01
1.440117508172988892e-01 -4.886109009385108948e-02 -1.277622766792774200e-02 -1.965688318014144897e-01 -1.164841204881668091e-01 1.654806584119796753e-01 -1.409775316715240479e-01 -3.033797144889831543e-01 2.190153002738952637e-01 2.524257600307464600e-01 1.832625865936279297e-01 2.121089249849319458e-01 1.374251395463943481e-01 1.525682657957077026e-01 8.854122459888458252e-02 -2.485536336898803711e-01 -1.061103269457817078e-01 3.467090427875518799e-02 2.598375976085662842e-01 -3.763803839683532715e-02 1.112923119217157364e-02 6.190014630556106567e-02 3.781823515892028809e-01 -1.137796323746442795e-02 -3.995639458298683167e-02 3.157578408718109131e-02 3.383009135723114014e-02 -2.347246855497360229e-01 8.585398644208908081e-02 2.280180454254150391e-01 3.692489564418792725e-01 1.091754622757434845e-02
4.417112469673156738e-02 -5.159992352128028870e-02 8.594424277544021606e-02 5.600989679805934429e-04 2.270742319524288177e-02 7.830302417278289795e-02 -1.676034182310104370e-01 -4.746443629264831543e-01 7.449457794427871704e-02 -2.737962007522583008e-01 2.486957758665084839e-01 5.495561286807060242e-02 -2.304506897926330566e-01 -5.181051325052976608e-03 1.105861291289329529e-01 -1.331676542758941650e-01 2.342460900545120239e-01 9.530518203973770142e-02 3.276842236518859863e-01 -1.816799980588257313e-03 -1.733685433864593506e-01 -3.246896713972091675e-02 4.384903609752655029e-01 -6.549974530935287476e-02 4.249207302927970886e-02 -1.056059151887893677e-01 5.864043906331062317e-02 -1.875190585851669312e-01 5.076485499739646912e-02 1.709880083799362183e-01 1.173549070954322815e-01 5.777418240904808044e-02
-1.314735263586044312e-01 1.195440962910652161e-01 2.027127295732498169e-01 -2.568328082561492920e-01 -1.050969809293746948e-01 1.106211766600608826e-01 -3.233081698417663574e-01 -1.334737092256546021e-01 2.214791476726531982e-01 7.171847671270370483e-02 2.136788964271545410e-01 1.347204297780990601e-01 6.789869070053100586e-02 -7.971599698066711426e-02 2.300409972667694092e-01 -1.496585607528686523e-01 -1.696026325225830078e-01 -8.380108326673507690e-02 -1.941472589969635010e-01 -7.950978726148605347e-02 -8.792916685342788696e-02 5.504567921161651611e-02 1.433001905679702759e-01 3.221794962882995605e-01 3.880270570516586304e-02 -1.656297594308853149e-01 -6.797596812248229980e-02 -3.187282979488372803e-01 1.363845765590667725e-01 6.612516194581985474e-02 3.639291524887084961e-01 -7.741172611713409424e-02
4.274050518870353699e-02 -6.742829084396362305e-02 -7.056178897619247437e-02 -2.175413221120834351e-01 -1.849600374698638916e-01 -6.082720682024955750e-02 -4.997871220111846924e-01 -1.864144206047058105e-01 1.761667616665363312e-02 9.953146800398826599e-03 2.422329187393188477e-01 7.471468299627304077e-02 -2.641534432768821716e-02 -1.470528449863195419e-02 2.223726511001586914e-01 -1.241860762238502502e-01 -1.959565430879592896e-01 2.751885950565338135e-01 1.547072529792785645e-01 1.936236619949340820e-01 -4.386963695287704468e-02 1.869896501302719116e-01 1.991522610187530518e-01 -1.263948529958724976e-01 2.464731186628341675e-01 -2.706067562103271484e-01 1.204953342676162720e-01 -5.974654108285903931e-03 5.731064081192016602e-02 2.616798579692840576e-01 6.880834698677062988e-03 1.521249418146908283e-03
-5.349814891815185547e-02 1.876341700553894043e-01 5.170293524861335754e-02 -2.050582915544509888e-01 -1.870035231113433838e-01 1.749436408281326294e-01 -3.521986678242683411e-02 -3.072598576545715332e-01 -1.973296850919723511e-01 -3.626020252704620361e-01 2.679040729999542236e-01 5.923255160450935364e-02 -2.716747112572193146e-02 1.349367797374725342e-01 2.133065313100814819e-01 -1.934442371129989624e-01 -5.009052529931068420e-02 1.872594356536865234e-01 1.693894118070602417e-01 6.286603957414627075e-02 -1.078015565872192383e-01 -1.396953612565994263e-01 1.314895451068878174e-01 4.048889130353927612e-02 1.567362248897552490e-01 -2.088066339492797852e-01 -1.041872128844261169e-01 2.494734972715377808e-01 -4.633250832557678223e-02 3.244407474994659424e-01 1.514696776866912842e-01 -1.285420954227447510e-01
-9.342939406633377075e-02 3.619506955146789551e-01 -2.291751354932785034e-01 -1.159243136644363403e-01 -7.030349969863891602e-02 1.761775910854339600e-01 -1.247208192944526672e-01 -3.143216073513031006e-01 2.480263561010360718e-01 -6.204411759972572327e-02 7.008810993283987045e-03 -3.318649157881736755e-02 -1.299051642417907715e-01 2.958154976367950439e-01 -3.770133107900619507e-02 -4.595413431525230408e-02 8.731139823794364929e-03 1.085207462310791016e-01 1.793503612279891968e-01 -1.729735881090164185e-01 5.557690188288688660e-02 -1.745717078447341919e-01 3.336759209632873535e-01 4.177281167358160019e-03 3.111135028302669525e-02 -2.547745108604431152e-01 6.187396496534347534e-02 -9.891653805971145630e-02 8.789974451065063477e-02 8.655554056167602539e-02 3.772295713424682617e-01 1.168950051069259644e-01
-1.304453760385513306e-01 1.589747816324234009e-01 -2.408899217844009399e-01 -3.815182447433471680e-01 -1.332498341798782349e-01 -2.191772907972335815e-01 -7.541139423847198486e-02 -3.365440666675567627e-02 -8.073926717042922974e-02 -1.345576494932174683e-01 1.726197153329849243e-01 3.322957158088684082e-01 -5.999737232923507690e-02 2.368348240852355957e-01 1.925440728664398193e-01 -1.106411591172218323e-01 -2.142841182649135590e-02 -5.261154472827911377e-02 2.553318142890930176e-01 1.488295495510101318e-01 -2.292452752590179443e-01 3.699423372745513916e-01 -1.622640192508697510e-01 1.497100740671157837e-01 -1.715072393417358398e-01 -3.522639349102973938e-02 9.169326722621917725e-02 7.225200533866882324e-04 2.757022529840469360e-02 -1.354372501373291016e-02 -1.301507949829101562e-01 1.483028978109359741e-01
-3.393689868971705437e-03 9.022382646799087524e-02 -2.129585891962051392e-01 -3.393393158912658691e-01 -1.014932151883840561e-02 -9.619831293821334839e-02 -2.338607609272003174e-01 -4.419393241405487061e-01 -1.598330289125442505e-01 -2.815180718898773193e-01 1.791533641517162323e-02 -1.323398668318986893e-02 -2.144133299589157104e-01 3.189940005540847778e-02 2.237165533006191254e-02 -9.414368122816085815e-02 -1.300776600837707520e-01 -3.630238026380538940e-02 3.327180445194244385e-01 -1.152319163084030151e-01 -1.122849509119987488e-01 2.694597542285919189e-01 -6.752502173185348511e-02 -7.747485768049955368e-03 -9.581322222948074341e-02 -2.300052940845489502e-01 4.521035030484199524e-02 -2.099481821060180664e-01 -3.772887215018272400e-02 -5.938003584742546082e-02 -1.636371202766895294e-02 2.546803653240203857e-01
-8.660457096993923187e-03 1.968141049146652222e-01 -2.847674116492271423e-02 -2.904227972030639648e-01 1.842532157897949219e-01 1.321511417627334595e-01 -9.479904174804687500e-02 9.570920467376708984e-02 -9.406104683876037598e-02 -1.101863905787467957e-01 8.135066181421279907e-02 1.101874634623527527e-01 6.281896959990262985e-03 2.986776828765869141e-01 3.940710425376892090e-01 5.005136132240295410e-02 1.902824640274047852e-01 1.130327582359313965e-01 1.511532161384820938e-02 -2.561605274677276611e-01 -3.775045573711395264e-01 1.068404391407966614e-01 -1.168985962867736816e-01 1.376742273569107056e-01 -4.241886362433433533e-02 -7.657860219478607178e-02 1.461608707904815674e-01 -1.376493275165557861e-01 3.078328818082809448e-02 -1.250643879175186157e-01 3.900347948074340820e-01 4.019032791256904602e-02
1.564637273550033569e-01 -1.116910129785537720e-01 -2.677969634532928467e-01 -4.089612886309623718e-02 -1.555003076791763306e-01 4.098893329501152039e-02 -1.898837387561798096e-01 -4.893993213772773743e-02 -6.793030072003602982e-03 -2.036613970994949341e-01 2.847982347011566162e-01 2.910354733467102051e-01 7.649797014892101288e-03 1.368821561336517334e-01 4.709984734654426575e-02 -2.867894470691680908e-01 7.722386717796325684e-02 -5.438656080514192581e-03 -1.382572855800390244e-02 3.546554967761039734e-02 -1.419223248958587646e-01 -6.248418241739273071e-02 3.083941042423248291e-01 -1.355366557836532593e-01 -9.548909962177276611e-02 1.488856673240661621e-01 4.285425320267677307e-02 -1.673068851232528687e-01 -5.220393836498260498e-02 2.819158434867858887e-01 2.089120000600814819e-01 4.275780618190765381e-01
1.410019844770431519e-01 1.728980839252471924e-01 2.464840710163116455e-01 -1.650777012109756470e-01 1.743970513343811035e-01 -2.849122583866119385e-01 -2.655816078186035156e-01 -2.213925719261169434e-01 1.898901611566543579e-01 -1.075564250349998474e-01 3.593593239784240723e-01 3.771785199642181396e-01 3.593591600656509399e-02 5.416190996766090393e-02 7.247244566679000854e-02 -1.704012155532836914e-01 1.741101592779159546e-01 1.486093103885650635e-01 -1.969436109066009521e-01 -6.428927928209304810e-02 -6.484099477529525757e-02 6.901681423187255859e-02 -1.333874017000198364e-01 -4.851753637194633484e-02 1.187913268804550171e-01 5.414630100131034851e-02 9.422112256288528442e-02 -5.282204132527112961e-03 6.363085657358169556e-02 1.537774056196212769e-01 1.708591543138027191e-02 3.084948062896728516e-01
1.483509987592697144e-01 1.437409818172454834e-01 1.431678980588912964e-01 -4.736557006835937500e-01 -7.297383993864059448e-02 -4.266744852066040039e-02 -2.442496120929718018e-01 2.131233364343643188e-02 1.867169588804244995e-01 -1.299570053815841675e-01 3.785898387432098389e-01 5.609165877103805542e-02 -1.398594230413436890e-01 4.604009538888931274e-02 -2.396889962255954742e-02 -2.396019734442234039e-02 -2.881773049011826515e-03 1.450421959161758423e-01 6.559688597917556763e-02 -6.560084410011768341e-03 1.793750375509262085e-01 -3.609497100114822388e-02 6.160084530711174011e-02 2.649739198386669159e-02 1.976730525493621826e-01 -6.333307921886444092e-02 3.491962552070617676e-01 -1.299329996109008789e-01 -2.413263618946075439e-01 6.334716826677322388e-02 3.217087984085083008e-01 -1.146633252501487732e-01
8.245932310819625854e-02 7.490784674882888794e-02 1.808506436645984650e-02 -3.779196143150329590e-01 -1.902250349521636963e-01 -6.166682764887809753e-02 -3.237566947937011719e-01 -1.229342669248580933e-01 -1.157065480947494507e-01 -2.688528597354888916e-01 2.846209332346916199e-02 -2.542201802134513855e-02 -2.690044641494750977e-01 1.650704443454742432e-01 2.042389474809169769e-02 -1.590757668018341064e-01 -1.517887860536575317e-01 1.526680309325456619e-02 2.184192389249801636e-01 -1.267647277563810349e-02 -1.235021557658910751e-02 -2.862663567066192627e-01 -2.562706470489501953e-01 -1.309086233377456665e-01 2.223220467567443848e-02 4.140488058328628540e-02 2.513012588024139404e-01 -2.850889265537261963e-01 8.126303553581237793e-02 1.339281350374221802e-01 2.526501119136810303e-01 3.157609328627586365e-02
-2.610188722610473633e-01 1.208075881004333496e-01 -3.807658329606056213e-02 -4.944359958171844482e-01 1.603019684553146362e-01 1.485097408294677734e-01 2.580561302602291107e-02 4.245881363749504089e-02 -4.593429714441299438e-02 -6.715527921915054321e-02 3.367057144641876221e-01 -2.580234408378601074e-02 1.907650381326675415e-01 -8.590871468186378479e-03 1.776711791753768921e-01 -5.662544071674346924e-02 5.412345752120018005e-02 1.604285538196563721e-01 1.238853782415390015e-01 -8.856245875358581543e-02 -2.210651636123657227e-01 2.636078596115112305e-01 -6.068401038646697998e-02 2.372820526361465454e-01 -1.543320529162883759e-02 -2.345033586025238037e-01 2.711807191371917725e-01 5.910134315490722656e-02 -6.648420542478561401e-02 1.589125692844390869e-01 -3.317233873531222343e-03 1.925984919071197510e-01
-3.311857953667640686e-02 7.320310920476913452e-02 -5.890225991606712341e-02 -2.100051790475845337e-01 1.224794536828994751e-01 -1.042874827980995178e-01 5.842068046331405640e-02 -3.561955988407135010e-01 -2.705947160720825195e-01 -2.452382631599903107e-02 3.416507542133331299e-01 2.062340527772903442e-01 -2.002379149198532104e-01 -2.399424016475677490e-01 2.307935357093811035e-01 -2.892881631851196289e-01 -1.587745249271392822e-01 8.881304413080215454e-02 -1.809282451868057251e-01 -1.737106442451477051e-01 -7.994852960109710693e-02 8.804211765527725220e-02 1.713061034679412842e-01 1.329281479120254517e-01 -4.065555986016988754e-03 -2.348254919052124023e-01 1.491498854011297226e-02 -1.839973777532577515e-01 -6.580317020416259766e-02 8.954869955778121948e-02 -7.881551980972290039e-02 2.390430271625518799e-01
-2.145893871784210205e-02 3.794465661048889160e-01 1.067503318190574646e-01 -2.051547765731811523e-01 -2.518810704350471497e-02 9.716852754354476929e-02 -6.931344419717788696e-02 -2.631621062755584717e-01 3.809335529804229736e-01 -1.539487391710281372e-01 7.585702836513519287e-02 1.882132142782211304e-02 -8.695742487907409668e-02 -1.069551408290863037e-01 8.070673048496246338e-02 -8.753074705600738525e-02 3.151967190206050873e-03 -5.040105059742927551e-02 2.564961314201354980e-01 -6.136263161897659302e-02 -1.422095000743865967e-01 -2.080921977758407593e-01 1.627438813447952271e-01 -4.746300727128982544e-02 1.992726624011993408e-01 -1.587284505367279053e-01 4.984527081251144409e-02 -2.784446179866790771e-01 8.639436960220336914e-02 1.127542462199926376e-03 3.780426979064941406e-01 2.239945083856582642e-01
8.027646690607070923e-02 1.346598612144589424e-03 -6.130039226263761520e-03 -1.612746864557266235e-01 -1.407377272844314575e-01 -7.367881387472152710e-02 1.670401990413665771e-01 -2.355724722146987915e-01 1.851119399070739746e-01 8.127859979867935181e-02 2.584591507911682129e-01 -1.880062967538833618e-01 -1.842269115149974823e-02 1.344136446714401245e-01 2.008223831653594971e-01 -2.621708512306213379e-01 -7.833311706781387329e-02 6.414809823036193848e-02 2.499870359897613525e-01 2.652014046907424927e-02 -2.011163234710693359e-01 1.637995243072509766e-01 8.562238514423370361e-02 -1.811252236366271973e-01 1.203453615307807922e-01 -1.947169005870819092e-01 6.132300570607185364e-02 -2.803632915019989014e-01 -8.178530633449554443e-02 -2.610970437526702881e-01 3.745152354240417480e-01 2.400772124528884888e-01
-9.972909837961196899e-02 1.404225826263427734e-01 -5.566224828362464905e-02 -3.085690736770629883e-01 3.339714556932449341e-02 2.666308358311653137e-02 -1.052921358495950699e-02 -2.234804928302764893e-01 4.077400080859661102e-04 -1.805585175752639771e-01 3.412052690982818604e-01 2.316795140504837036e-01 3.104572892189025879e-01 -7.907555997371673584e-02 1.744714379310607910e-01 -9.925439208745956421e-02 1.173757016658782959e-01 1.166864633560180664e-01 4.314386472105979919e-02 -2.177182771265506744e-02 5.205396190285682678e-02 1.648606061935424805e-01 4.582979679107666016e-01 -1.264952421188354492e-01 -5.931515619158744812e-02 2.152903378009796143e-01 -2.410771697759628296e-02 -2.368699014186859131e-01 -6.706252694129943848e-03 9.492167830467224121e-02 2.688910067081451416e-01 -3.076229616999626160e-02
4.301578179001808167e-02 1.449466943740844727e-01 -7.405894994735717773e-02 -4.342877864837646484e-01 -7.314606755971908569e-02 -3.645674884319305420e-01 -2.446704655885696411e-01 -2.481090426445007324e-01 2.830576598644256592e-01 6.490117311477661133e-02 -1.089003384113311768e-01 1.226491034030914307e-01 7.712844759225845337e-02 2.227571159601211548e-01 2.014088183641433716e-01 -8.154898136854171753e-02 2.654726617038249969e-02 1.532787084579467773e-01 1.141707152128219604e-01 1.313202232122421265e-01 -2.869337797164916992e-01 7.873301953077316284e-02 -9.980940259993076324e-03 1.793576329946517944e-01 -1.949284523725509644e-01 -1.816658824682235718e-01 -6.401554495096206665e-02 3.160617500543594360e-02 1.531486026942729950e-02 6.138956546783447266e-02 -1.566129326820373535e-01 1.715859472751617432e-01
5.351683124899864197e-02 -3.991013392806053162e-02 -3.913176953792572021e-01 -2.162160575389862061e-01 -9.449724853038787842e-02 -1.222263276576995850e-01 -2.651232481002807617e-01 -2.143717408180236816e-01 5.308768246322870255e-03 -1.364267021417617798e-01 -4.383786395192146301e-02 2.145697623491287231e-01 -9.523724205791950226e-03 1.731672137975692749e-01 -6.940778344869613647e-02 -3.226994574069976807e-01 2.607315406203269958e-02 7.311010360717773438e-02 2.413043081760406494e-01 6.698314566165208817e-03 -3.907416760921478271e-01 2.482198476791381836e-01 -3.515775129199028015e-02 2.461601644754409790e-01 7.006226107478141785e-03 1.024915054440498352e-01 -1.207014173269271851e-01 -7.741083949804306030e-02 -5.621184781193733215e-02 5.231238529086112976e-02 2.752699889242649078e-02 2.678202092647552490e-01
-2.465072721242904663e-01 -1.010978892445564270e-01 -2.442017346620559692e-01 -2.292917668819427490e-01 -7.768337428569793701e-02 3.298730850219726562e-01 7.742089033126831055e-02 -2.347981631755828857e-01 1.289329230785369873e-01 -2.180031836032867432e-01 1.989970803260803223e-01 4.199903085827827454e-02 -1.533010601997375488e-01 3.260039985179901123e-01 2.596410512924194336e-01 -7.244551181793212891e-02 -8.504547923803329468e-02 1.465425044298171997e-01 -1.564653590321540833e-02 2.190299145877361298e-02 1.799084991216659546e-01 4.253455623984336853e-02 2.869944274425506592e-01 -6.175953149795532227e-02 1.519934367388486862e-02 -2.578099370002746582e-01 -8.391277492046356201e-02 4.177878051996231079e-02 1.573625653982162476e-01 -1.382552552968263626e-03 2.877142131328582764e-01 7.619413547217845917e-03
4.633155767805874348e-04 3.190263211727142334e-01 1.364747714251279831e-02 -8.878151327371597290e-02 -6.554297357797622681e-02 7.247612625360488892e-02 -2.255397289991378784e-01 -1.297241598367691040e-01 -2.540621720254421234e-02 -9.239844977855682373e-02 2.685025334358215332e-01 2.765724360942840576e-01 2.513540685176849365e-01 3.432973623275756836e-01 5.198713764548301697e-02 -2.523395717144012451e-01 -2.337631210684776306e-02 -1.062680929899215698e-01 -8.618613332509994507e-02 7.997927814722061157e-02 -3.044860661029815674e-01 3.849310874938964844e-01 -1.265267729759216309e-01 2.161317020654678345e-01 1.167885661125183105e-01 -1.012767851352691650e-01 1.181443110108375549e-01 6.536625325679779053e-02 5.687707290053367615e-02 -2.028834633529186249e-02 3.043132461607456207e-02 1.782127618789672852e-01
4.307840019464492798e-02 3.018553555011749268e-01 5.952269583940505981e-02 -1.385843455791473389e-01 -6.503333896398544312e-02 -3.148206323385238647e-02 8.368350565433502197e-02 -3.466920852661132812e-01 2.126953154802322388e-01 -4.215128421783447266e-01 2.664017081260681152e-01 9.167176485061645508e-02 9.032536298036575317e-02 1.418105363845825195e-01 2.793534100055694580e-01 -1.767125725746154785e-02 -1.488084495067596436e-01 1.298565566539764404e-01 1.454957723617553711e-01 2.003228664398193359e-01 -6.793644279241561890e-02 -4.052144289016723633e-02 1.834471374750137329e-01 -1.343253999948501587e-01 -2.551770955324172974e-02 -2.805921435356140137e-01 -7.791487500071525574e-03 2.000005692243576050e-01 -8.949693292379379272e-02 2.173832654953002930e-01 9.880777448415756226e-02 1.497021876275539398e-02
1.981460452079772949e-01 2.193109318614006042e-02 -8.020307123661041260e-02 -5.203031897544860840e-01 -2.991774119436740875e-02 -4.770025983452796936e-02 -2.398960441350936890e-01 -1.371787488460540771e-01 2.502927184104919434e-02 -1.212393268942832947e-01 4.280950129032135010e-01 1.834352165460586548e-01 3.172620758414268494e-02 -5.872631072998046875e-02 3.706789761781692505e-02 -1.510090231895446777e-01 6.934059411287307739e-02 9.676763415336608887e-02 2.761379815638065338e-02 -8.979213982820510864e-02 2.396994531154632568e-01 -3.530785441398620605e-02 9.376517683267593384e-02 1.081584207713603973e-02 2.424724400043487549e-01 1.455033719539642334e-01 2.192869037389755249e-01 -1.863048672676086426e-01 -1.488269120454788208e-01 1.261242572218179703e-02 2.369946092367172241e-01 1.041846722364425659e-01
-8.103618770837783813e-02 -5.836681276559829712e-02 -1.375607252120971680e-01 -2.606000602245330811e-01 -2.501671016216278076e-02 -3.644550740718841553e-01 -2.127003371715545654e-01 -8.302869647741317749e-02 1.414807289838790894e-01 -1.523462980985641479e-01 1.439874172210693359e-01 3.876864016056060791e-01 1.142217516899108887e-01 1.980124115943908691e-01 1.334322541952133179e-01 -2.683287560939788818e-01 -1.392562687397003174e-01 -3.302284702658653259e-02 -6.821496412158012390e-03 2.376447767019271851e-01 -3.626285791397094727e-01 1.700665503740310669e-01 1.110496297478675842e-01 1.580012738704681396e-01 -1.887412816286087036e-01 -2.212684229016304016e-02 4.250878095626831055e-02 1.362810134887695312e-01 -1.540073473006486893e-02 -7.671876251697540283e-02 9.290151298046112061e-02 1.237515211105346680e-01
-1.261650472879409790e-01 3.132095187902450562e-02 5.116334930062294006e-02 -1.138034239411354065e-01 -1.319687515497207642e-01 2.612774968147277832e-01 -1.453021317720413208e-01 -2.374691069126129150e-01 9.827142208814620972e-02 -1.927482187747955322e-01 3.484941720962524414e-01 3.225151300430297852e-01 1.640825159847736359e-02 1.920976340770721436e-01 1.047894433140754700e-01 -1.191133037209510803e-01 1.610587388277053833e-01 1.148748621344566345e-01 3.253756090998649597e-03 6.456071138381958008e-02 -6.901198625564575195e-02 3.602367639541625977e-02 2.403333038091659546e-01 -2.887763679027557373e-01 -3.432697430253028870e-02 1.390109211206436157e-01 -6.398016214370727539e-02 -1.089933812618255615e-01 -6.665285676717758179e-02 9.592564404010772705e-02 4.551628828048706055e-01 -1.480326503515243530e-01
-2.687439695000648499e-02 1.394860595464706421e-01 -1.317850351333618164e-01 -3.249832391738891602e-01 -2.181822806596755981e-02 -2.090626209974288940e-01 -2.000672370195388794e-01 -2.760454714298248291e-01 -1.484257280826568604e-01 -1.739475876092910767e-01 9.111054986715316772e-02 -9.631382673978805542e-02 -1.524511575698852539e-01 1.971552222967147827e-01 9.382815659046173096e-02 -1.394872814416885376e-01 -4.607728123664855957e-02 -9.267204999923706055e-02 2.594172656536102295e-01 1.402774080634117126e-02 -1.039388477802276611e-01 4.679215848445892334e-01 -2.688458561897277832e-02 1.955610886216163635e-02 1.243835501372814178e-02 -3.147816061973571777e-01 2.554299682378768921e-02 -1.598283797502517700e-01 4.562139883637428284e-02 -4.500383883714675903e-02 3.982036933302879333e-02 3.098302185535430908e-01
-3.213789463043212891e-01 1.059376075863838196e-01 -1.594415456056594849e-01 -4.232125580310821533e-01 -1.531740278005599976e-01 2.504537999629974365e-01 4.150079563260078430e-02 -8.766896277666091919e-02 2.173854112625122070e-01 -1.441751271486282349e-01 1.160802617669105530e-01 4.222494736313819885e-02 -5.430301278829574585e-02 9.967125207185745239e-02 2.348883748054504395e-01 -1.153513193130493164e-01 -8.151756227016448975e-02 1.473948210477828979e-01 -9.332489222288131714e-02 -5.487747862935066223e-02 -4.166864156723022461e-01 7.712496817111968994e-02 -2.380193024873733521e-02 1.843074709177017212e-01 -1.182683631777763367e-01 -2.162626944482326508e-02 1.753422617912292480e-01 1.033933013677597046e-01 -2.382729388773441315e-02 5.696183536201715469e-03 -1.190573796629905701e-01 3.095717430114746094e-01
-6.049488857388496399e-02 2.574053108692169189e-01 1.255534887313842773e-01 -2.925108075141906738e-01 -8.280000835657119751e-02 -2.471857666969299316e-01 1.014724075794219971e-01 -2.020108401775360107e-01 1.670726239681243896e-01 -2.681267559528350830e-01 7.184054702520370483e-02 2.746203839778900146e-01 1.901738345623016357e-01 1.197949722409248352e-01 1.529581844806671143e-01 -3.506584167480468750e-01 1.500626653432846069e-01 -6.669341027736663818e-02 1.503410190343856812e-01 1.712974607944488525e-01 -3.015743792057037354e-01 1.664945185184478760e-01 -5.456109717488288879e-02 1.658655107021331787e-01 3.244304284453392029e-02 1.227493807673454285e-01 -2.099081501364707947e-02 2.311563044786453247e-01 -1.059307530522346497e-01 -1.395209878683090210e-01 5.923324450850486755e-02 -1.341787446290254593e-02
-8.147993683815002441e-02 3.073272295296192169e-02 1.078331619501113892e-01 -1.117000058293342590e-01 -1.875301599502563477e-01 -1.042311340570449829e-01 -5.566456913948059082e-02 -2.684856653213500977e-01 -1.498828828334808350e-01 -3.203817009925842285e-01 2.548556327819824219e-01 2.443557977676391602e-01 -3.255652263760566711e-02 9.019513428211212158e-02 1.197865828871726990e-01 2.255843020975589752e-02 -1.385178565979003906e-01 1.436614394187927246e-01 1.758801639080047607e-01 -8.700617402791976929e-02 5.717832595109939575e-03 -3.486052453517913818e-01 3.382199406623840332e-01 8.005105704069137573e-02 3.435002267360687256e-01 -1.518565118312835693e-01 1.551783978939056396e-01 -6.055769324302673340e-02 1.879045963287353516e-01 -4.567325487732887268e-02 2.153753638267517090e-01 1.868283143267035484e-03
1.305359154939651489e-01 2.068976685404777527e-02 6.515212357044219971e-02 -2.068609148263931274e-01 6.584465503692626953e-02 2.254027575254440308e-01 -1.216598972678184509e-01 -1.999152600765228271e-01 5.166529864072799683e-02 -2.545059323310852051e-01 2.302779406309127808e-01 1.724566370248794556e-01 -2.213077805936336517e-02 -2.061683386564254761e-01 3.205149471759796143e-01 -1.254529505968093872e-01 1.445547938346862793e-01 8.006561547517776489e-02 2.593084573745727539e-01 7.569304108619689941e-02 -8.780886232852935791e-02 4.817746207118034363e-02 2.311220765113830566e-01 7.663746923208236694e-02 -3.280693590641021729e-01 -8.343998342752456665e-02 1.106070354580879211e-01 1.243150457739830017e-01 3.534235805273056030e-02 3.264293074607849121e-01 2.105870842933654785e-01 2.233400195837020874e-01
1.640067547559738159e-01 3.350883722305297852e-01 -1.604662537574768066e-01 -2.206099480390548706e-01 -2.854413986206054688e-01 1.262705773115158081e-01 -6.566216051578521729e-02 -3.670149147510528564e-01 -1.419167220592498779e-01 1.441348460502922535e-03 2.498581558465957642e-01 -7.157564163208007812e-03 -4.514686763286590576e-02 -5.049556121230125427e-02 3.441460728645324707e-01 -1.828806102275848389e-01 -8.700069040060043335e-02 8.976470679044723511e-02 -7.535187900066375732e-02 1.595455557107925415e-01 -8.788878470659255981e-02 1.388023048639297485e-02 -2.506904602050781250e-01 5.475016683340072632e-02 5.200278013944625854e-02 -1.731977611780166626e-02 3.013244569301605225e-01 4.011503979563713074e-02 -4.823252931237220764e-02 2.724800445139408112e-02 -9.937927643477451056e-06 3.031097948551177979e-01
1.638986915349960327e-01 3.462485969066619873e-02 1.483198255300521851e-01 -8.465733379125595093e-02 -1.750961244106292725e-01 -1.527374833822250366e-01 -6.689868122339248657e-02 -4.725234806537628174e-01 -2.278987020254135132e-01 -2.658442258834838867e-01 7.424774020910263062e-02 2.614713311195373535e-01 9.231359511613845825e-02 1.100569516420364380e-01 1.201894730329513550e-01 8.107383549213409424e-02 2.763219773769378662e-01 -2.435530349612236023e-02 2.568380236625671387e-01 -3.579922765493392944e-02 -7.980736345052719116e-02 -2.023103535175323486e-01 2.705239951610565186e-01 -2.019632235169410706e-02 1.749982833862304688e-01 -8.057126402854919434e-02 -2.922781556844711304e-02 -1.588449478149414062e-01 1.207047477364540100e-01 1.614133119583129883e-01 2.235611230134963989e-01 6.322847306728363037e-02
7.905301451683044434e-02 3.399685025215148926e-01 1.973202079534530640e-02 -1.231994479894638062e-01 -2.921532392501831055e-01 -1.225211620330810547e-01 2.911688759922981262e-02 -2.276763319969177246e-01 -1.682527214288711548e-01 -4.713438451290130615e-01 2.136430591344833374e-01 -9.477695450186729431e-03 1.370198130607604980e-01 1.083747968077659607e-01 1.417586952447891235e-01 -1.171423345804214478e-01 -2.199128419160842896e-01 1.954030096530914307e-01 1.420838236808776855e-01 2.195640206336975098e-01 2.827697061002254486e-02 1.064535528421401978e-01 1.367470175027847290e-01 4.536618292331695557e-02 -4.336162284016609192e-02 -6.997064501047134399e-02 -3.823371231555938721e-02 4.198575392365455627e-02 1.490958184003829956e-01 3.166894614696502686e-01 1.477212607860565186e-01 8.268467336893081665e-02
2.224507182836532593e-02 4.626262933015823364e-03 1.244763657450675964e-01 -8.738623559474945068e-02 -1.406824737787246704e-01 -1.593072712421417236e-01 -2.271307632327079773e-03 -3.608801662921905518e-01 1.644655913114547729e-01 -1.831016987562179565e-01 2.856141030788421631e-01 3.401272296905517578e-01 1.046148501336574554e-02 1.561720520257949829e-01 4.046728089451789856e-02 -1.991597563028335571e-01 1.273894459009170532e-01 -2.617148160934448242e-01 2.526387572288513184e-01 -8.459753543138504028e-02 -8.348762243986129761e-02 -2.846291959285736084e-01 1.769485324621200562e-01 -1.125296354293823242e-01 -2.116036415100097656e-02 -1.521576568484306335e-02 2.627030313014984131e-01 -1.684186905622482300e-01 -1.907292306423187256e-01 1.193042472004890442e-01 1.810715049505233765e-01 9.047619253396987915e-02
7.025894522666931152e-02 6.876362860202789307e-02 -1.079453807324171066e-02 -1.611064076423645020e-01 -6.271202117204666138e-02 -2.710036933422088623e-01 -2.064157091081142426e-02 -1.318304091691970825e-01 -2.023909240961074829e-02 -9.222082793712615967e-02 2.911409139633178711e-01 4.242313504219055176e-01 1.242464482784271240e-01 -3.325859829783439636e-02 8.686129003763198853e-02 -7.388813793659210205e-02 -6.677123159170150757e-02 1.668778210878372192e-01 9.491100162267684937e-02 1.316677778959274292e-01 -8.326939493417739868e-02 1.580948978662490845e-01 5.201252549886703491e-02 3.626505434513092041e-01 -1.299750804901123047e-01 -4.958612099289894104e-02 3.245067596435546875e-02 1.367008388042449951e-01 -1.265670806169509888e-01 1.439908295869827271e-01 2.178085297346115112e-01 4.666906297206878662e-01
-3.373202979564666748e-01 8.892291039228439331e-02 3.288705050945281982e-01 -3.146923184394836426e-01 -1.160814613103866577e-01 1.140395030379295349e-01 -2.670115828514099121e-01 -1.355426609516143799e-01 2.069047987461090088e-01 7.940547168254852295e-02 2.276458293199539185e-01 3.479677811264991760e-02 -5.728230625391006470e-02 5.929243564605712891e-02 9.146720916032791138e-02 2.992785349488258362e-02 -2.128843218088150024e-01 -9.949833899736404419e-02 -1.271966397762298584e-01 -7.982246577739715576e-02 -3.059155493974685669e-02 3.206457495689392090e-01 8.302225917577743530e-02 2.034777402877807617e-01 4.119185730814933777e-03 -1.522146165370941162e-01 4.218700341880321503e-03 -1.844216883182525635e-01 -6.129731610417366028e-02 1.133631318807601929e-01 3.598870337009429932e-01 6.007089093327522278e-02
-2.276682257652282715e-01 2.508372962474822998e-01 1.708983816206455231e-02 -3.939664363861083984e-01 -1.636733263731002808e-01 9.934467077255249023e-02 -2.278732955455780029e-01 -1.547572910785675049e-01 1.641859859228134155e-01 -1.313833054155111313e-02 1.955531537532806396e-01 3.124196082353591919e-02 -1.896273493766784668e-01 -5.941057112067937851e-03 -1.395316980779170990e-02 -2.465568333864212036e-01 3.061023727059364319e-02 -2.259845659136772156e-02 6.965708732604980469e-02 1.233987361192703247e-01 4.928908869624137878e-02 -3.152899742126464844e-01 1.413307785987854004e-01 -7.655968517065048218e-02 3.761017620563507080e-01 1.412579864263534546e-01 -1.446450054645538330e-01 -5.053372588008642197e-03 1.108999997377395630e-01 -1.277336925268173218e-01 2.422059625387191772e-01 1.872268766164779663e-01
5.407169833779335022e-02 -1.521850973367691040e-01 1.810055673122406006e-01 -3.597941100597381592e-01 -2.140512466430664062e-01 1.192934215068817139e-01 -1.944545209407806396e-01 -2.805534303188323975e-01 -1.811003126204013824e-02 -3.226287364959716797e-01 -2.267622575163841248e-02 -7.979818433523178101e-02 -2.760131955146789551e-01 6.994915753602981567e-02 7.555472850799560547e-02 5.442182882688939571e-04 -1.108255535364151001e-01 1.559621281921863556e-02 2.448437213897705078e-01 -7.681683450937271118e-02 -2.255841344594955444e-01 -2.271308749914169312e-01 -2.233059406280517578e-01 1.874653971754014492e-03 7.540443539619445801e-02 -8.312033861875534058e-02 1.429023891687393188e-01 -1.852232068777084351e-01 4.669669270515441895e-02 1.451631784439086914e-01 3.194913864135742188e-01 1.169341728091239929e-01
1.607936918735504150e-01 9.165223687887191772e-02 -1.143980771303176880e-01 -3.322934508323669434e-01 -1.314638927578926086e-02 -1.288229525089263916e-01 -7.926383614540100098e-02 -3.003523945808410645e-01 -6.997359544038772583e-02 -2.970772385597229004e-01 -3.894131258130073547e-02 8.011588454246520996e-02 -1.725546270608901978e-01 1.597819179296493530e-01 1.671208143234252930e-01 -1.197074130177497864e-01 2.767153456807136536e-02 -1.376274675130844116e-01 3.631885051727294922e-01 -8.569440245628356934e-02 -2.025068551301956177e-01 4.288068413734436035e-01 -5.579487234354019165e-02 2.340564318001270294e-02 -3.917312249541282654e-02 -2.758501768112182617e-01 -6.257495377212762833e-03 -1.864364296197891235e-01 -3.712597489356994629e-02 1.260290946811437607e-02 -3.667244315147399902e-02 1.658823788166046143e-01
2.306037694215774536e-01 1.009579226374626160e-01 6.815809756517410278e-02 -2.652604579925537109e-01 -2.076944857835769653e-01 -2.408241927623748779e-01 -2.291962206363677979e-01 -1.401465386152267456e-01 7.035395596176385880e-03 1.239683628082275391e-01 1.235669404268264771e-01 1.984405517578125000e-01 -2.000473439693450928e-01 5.601761862635612488e-02 2.895452082157135010e-01 1.233756691217422485e-01 2.995803765952587128e-02 1.495151668787002563e-01 1.234556641429662704e-02 2.023978233337402344e-01 2.467894181609153748e-02 1.731583327054977417e-01 9.879291802644729614e-02 -9.188341908156871796e-03 2.437846064567565918e-01 -2.242869585752487183e-01 2.323334813117980957e-01 -2.746162116527557373e-01 4.373633116483688354e-02 1.572521924972534180e-01 -5.006745457649230957e-02 3.208617866039276123e-01
2.198637574911117554e-01 -6.389736384153366089e-02 1.494253128767013550e-01 -3.986212611198425293e-01 -1.480912119150161743e-01 1.483346670866012573e-01 -1.062866598367691040e-01 -3.460546731948852539e-01 7.547934353351593018e-02 3.231894597411155701e-02 1.000533327460289001e-01 1.031904146075248718e-01 -5.942479521036148071e-02 -2.060067839920520782e-02 3.583275675773620605e-01 -3.329397439956665039e-01 2.443152188789099455e-04 1.545839458703994751e-01 -7.256760448217391968e-02 7.378868758678436279e-02 -1.583801954984664917e-01 2.105350047349929810e-01 -8.772452920675277710e-02 1.136863529682159424e-01 2.803206443786621094e-01 3.879431460518389940e-04 -9.470781683921813965e-02 1.939276754856109619e-01 1.337166130542755127e-01 1.913186460733413696e-01 -1.283696889877319336e-01 2.449790714308619499e-03
-8.348376303911209106e-02 -2.026247978210449219e-01 -3.306138142943382263e-02 -1.672845035791397095e-01 -2.239962816238403320e-01 1.446720361709594727e-01 -1.882531493902206421e-01 -1.308382451534271240e-01 1.003516092896461487e-01 -1.557339131832122803e-01 7.539570797234773636e-03 5.844880640506744385e-02 3.991400077939033508e-02 1.462738960981369019e-01 3.330076932907104492e-01 -4.072917103767395020e-01 1.315175145864486694e-01 1.877947598695755005e-01 3.036727756261825562e-02 1.355899423360824585e-01 -1.820193044841289520e-02 -1.222727149724960327e-01 -7.577227801084518433e-02 3.661004453897476196e-02 2.484777271747589111e-01 1.457929760217666626e-01 -4.649760946631431580e-02 -1.359977424144744873e-01 -6.782795488834381104e-02 1.548637356609106064e-02 4.965417087078094482e-01 1.112892031669616699e-01
-3.397592008113861084e-01 1.678628623485565186e-01 1.360295563936233521e-01 -1.898339241743087769e-01 4.419316537678241730e-03 -1.523878276348114014e-01 -4.238466173410415649e-02 -3.305960893630981445e-01 -2.746797800064086914e-01 -2.067825794219970703e-01 2.039116621017456055e-01 2.186736762523651123e-01 -6.564799696207046509e-02 1.343434602022171021e-01 3.477608859539031982e-01 -1.469006985425949097e-01 -1.007186695933341980e-01 2.010503709316253662e-01 2.392653226852416992e-01 -8.659119904041290283e-02 3.760180622339248657e-02 -1.679872274398803711e-01 -2.899251319468021393e-02 1.959386020898818970e-01 1.357298940420150757e-01 8.250550925731658936e-02 9.022833779454231262e-03 1.344252824783325195e-01 3.148594126105308533e-02 2.161038070917129517e-01 6.916470080614089966e-02 1.224612221121788025e-01
6.701779365539550781e-02 2.775375247001647949e-01 2.966941706836223602e-02 -8.807590603828430176e-02 -1.746556311845779419e-01 2.711234241724014282e-02 -1.202664375305175781e-01 -2.359420210123062134e-01 2.365378290414810181e-02 5.909714475274085999e-02 4.422593489289283752e-02 -2.051041871309280396e-01 -1.651249080896377563e-01 1.469986140727996826e-01 1.408355981111526489e-01 -4.526092708110809326e-01 -5.457154475152492523e-03 2.155416458845138550e-01 7.475216686725616455e-02 4.824289679527282715e-02 -4.067914560437202454e-02 6.791286170482635498e-02 -2.371685579419136047e-02 8.835785835981369019e-02 1.585993915796279907e-01 -1.503181159496307373e-01 -4.949479922652244568e-02 -1.504690498113632202e-01 -2.039126455783843994e-01 -1.674818694591522217e-01 4.598785340785980225e-01 2.526513338088989258e-01
-2.260342985391616821e-02 9.979944676160812378e-02 3.808553516864776611e-02 -3.168077766895294189e-01 1.391387879848480225e-01 1.851889342069625854e-01 -7.135626673698425293e-02 -2.204996794462203979e-01 -2.927164435386657715e-01 -1.211760193109512329e-01 2.400160282850265503e-01 2.146316617727279663e-01 -1.283269524574279785e-01 2.590602040290832520e-01 2.476279586553573608e-01 2.304351031780242920e-01 -2.223218977451324463e-01 3.222376406192779541e-01 7.253766804933547974e-02 2.005087286233901978e-01 -4.907801374793052673e-02 -8.907759189605712891e-02 6.195298582315444946e-02 1.369284093379974365e-01 -5.362693592905998230e-02 -4.618906229734420776e-02 5.083515122532844543e-02 4.395335540175437927e-02 -2.561610005795955658e-02 1.618079394102096558e-01 1.295910179615020752e-01 3.057553172111511230e-01
[truncated: 3,271,435 more chars]
