# Supplementary material for: The Language of Innovation
Source: PLoS One. 2020 Apr 30;15(4):e0230107. doi: 10.1371/journal.pone.0230107 (PMC7194493; doi:10.1371/journal.pone.0230107)
Supplement: S7 File — (GZ) [file pone.0230107.s007.tar.gz › 1985-1989/V2Run_28_VS_4500_embeddings1985-1989ED32.txt]

1.349628865718841553e-01 -4.783871769905090332e-02 7.132320851087570190e-02 8.014447987079620361e-02 1.680610515177249908e-02 -3.309377431869506836e-01 2.059119343757629395e-01 -5.265523493289947510e-02 1.095901727676391602e-01 -2.573864758014678955e-01 -8.415438979864120483e-02 -1.479334831237792969e-01 6.920286105014383793e-04 1.432453840970993042e-01 -2.286635041236877441e-01 -1.724435985088348389e-01 -3.048613667488098145e-01 -8.114206045866012573e-02 -1.265167891979217529e-01 4.702001512050628662e-01 -2.387556992471218109e-02 -8.262571692466735840e-02 -1.194712296128273010e-01 -5.757492408156394958e-02 3.834263235330581665e-02 9.556543827056884766e-02 -2.480582296848297119e-01 2.746715247631072998e-01 1.154312193393707275e-01 -3.298940137028694153e-02 -2.033203393220901489e-01 1.957235187292098999e-01
2.960548400878906250e-01 7.015272229909896851e-02 1.611940115690231323e-01 -2.663424611091613770e-01 1.777929812669754028e-01 1.871579140424728394e-01 -1.337501704692840576e-01 8.286816626787185669e-02 -1.943835057318210602e-02 -2.561262845993041992e-01 -1.248454228043556213e-01 -2.762475013732910156e-01 1.598723046481609344e-02 1.942354142665863037e-01 -1.466926485300064087e-01 -3.735535964369773865e-02 -3.213260322809219360e-02 4.232491552829742432e-02 2.370677441358566284e-01 -1.705104261636734009e-01 -1.537251919507980347e-01 6.291276775300502777e-03 6.122737005352973938e-02 -9.662060067057609558e-03 7.545964419841766357e-02 4.172774031758308411e-02 -2.745893597602844238e-01 7.991083711385726929e-02 1.513359844684600830e-01 -5.826872959733009338e-02 -5.184082388877868652e-01 2.148425765335559845e-02
1.983860284090042114e-01 -1.280203163623809814e-01 1.213886886835098267e-01 -1.550044119358062744e-01 -2.356807142496109009e-02 1.247442737221717834e-01 1.655716598033905029e-01 -4.826748371124267578e-02 1.457622554153203964e-02 -3.956016004085540771e-01 -1.378750950098037720e-01 -2.682352960109710693e-01 2.121698409318923950e-01 1.733309924602508545e-01 -1.548793613910675049e-01 -1.613499969244003296e-01 -1.693251878023147583e-01 -1.730119138956069946e-01 4.438423365354537964e-02 -3.560291826725006104e-01 1.450081616640090942e-01 1.013428270816802979e-01 9.709287434816360474e-02 -7.810106873512268066e-02 2.884485125541687012e-01 -2.704853117465972900e-01 -1.977793723344802856e-01 1.998076885938644409e-01 3.099956922233104706e-02 -5.106607452034950256e-02 -3.117476589977741241e-02 1.130377873778343201e-01
1.368984878063201904e-01 8.308212459087371826e-02 1.125659942626953125e-01 -3.875918313860893250e-02 1.361674070358276367e-01 2.856079675257205963e-02 -4.400192294269800186e-03 1.191065013408660889e-01 -1.287003457546234131e-01 -4.089653193950653076e-01 -1.167261078953742981e-01 5.099062621593475342e-02 9.412927180528640747e-02 3.919059932231903076e-01 -4.921359419822692871e-01 -1.327285766601562500e-01 6.737660616636276245e-02 5.583534762263298035e-02 7.852599956095218658e-04 5.573498550802469254e-03 -2.388661913573741913e-02 -1.763685941696166992e-01 1.867589168250560760e-02 8.417030423879623413e-02 1.990350522100925446e-02 1.392276883125305176e-01 -2.250563949346542358e-01 2.469930797815322876e-01 2.731314599514007568e-01 -9.568945318460464478e-02 -1.012404561042785645e-01 1.790839135646820068e-01
2.347205132246017456e-01 1.997923702001571655e-01 1.820256114006042480e-01 3.469140082597732544e-02 7.439621537923812866e-02 -3.025065660476684570e-01 -1.818391382694244385e-01 -2.548602223396301270e-02 -1.503349393606185913e-01 -1.012589633464813232e-01 -3.484348654747009277e-01 -1.358190625905990601e-01 1.507441997528076172e-01 2.473513334989547729e-01 -3.904241025447845459e-01 1.716051101684570312e-01 -2.598610706627368927e-02 -5.540400370955467224e-02 2.474927604198455811e-01 4.741118475794792175e-02 -6.866877526044845581e-02 2.672932744026184082e-01 1.288996338844299316e-01 2.360318750143051147e-01 4.364876449108123779e-02 -1.078651994466781616e-01 -4.894443601369857788e-02 6.050883233547210693e-02 1.716759502887725830e-01 -1.815029382705688477e-01 -5.558359995484352112e-02 -2.374615706503391266e-02
2.061832994222640991e-01 2.731253579258918762e-02 1.892931014299392700e-01 -8.006956428289413452e-02 1.014894545078277588e-01 -1.730201989412307739e-01 -1.895995140075683594e-01 -1.457459032535552979e-01 -1.214131414890289307e-01 -1.924962848424911499e-01 -6.689287256449460983e-03 -2.030306309461593628e-01 2.732735872268676758e-01 2.076910585165023804e-01 -2.891050577163696289e-01 2.032297849655151367e-02 1.702896654605865479e-01 -2.509224712848663330e-01 1.249401420354843140e-01 1.540854871273040771e-01 2.007936835289001465e-01 3.226762637495994568e-02 -6.435202062129974365e-02 1.820219308137893677e-01 4.029814898967742920e-02 -2.700810134410858154e-01 -2.429465353488922119e-01 2.852617502212524414e-01 2.328693717718124390e-01 1.111947745084762573e-01 -1.372848302125930786e-01 -1.088702008128166199e-01
1.926978230476379395e-01 3.128884360194206238e-02 1.193233802914619446e-01 -6.573551148176193237e-02 -1.648425241000950336e-03 -1.536530405282974243e-01 -3.346646204590797424e-02 -2.152217030525207520e-01 -5.012602079659700394e-03 -3.228721320629119873e-01 -1.892031133174896240e-01 -6.420934945344924927e-02 1.521480828523635864e-01 -9.161761403083801270e-02 -2.842233479022979736e-01 -4.183762148022651672e-02 -8.174017071723937988e-02 -9.893344715237617493e-03 2.498598992824554443e-01 1.221088618040084839e-01 1.868827193975448608e-01 1.168192103505134583e-01 -1.672906428575515747e-01 1.619633585214614868e-01 2.742763459682464600e-01 -2.809372246265411377e-01 -5.342932790517807007e-02 2.743633389472961426e-01 -1.328646093606948853e-01 -1.196391060948371887e-01 -3.009638190269470215e-01 2.688300609588623047e-01
1.851277798414230347e-01 2.022676318883895874e-01 1.989449560642242432e-02 -3.649843111634254456e-02 -1.481342017650604248e-01 3.900265321135520935e-02 1.150181293487548828e-01 4.873016849160194397e-02 4.668756574392318726e-02 -4.523415565490722656e-01 1.051231287419795990e-02 -1.986649781465530396e-01 -4.083740711212158203e-02 3.481275439262390137e-01 -5.218647718429565430e-01 -1.702691167593002319e-01 3.969827294349670410e-02 -2.163148969411849976e-01 1.471984684467315674e-01 -2.490338869392871857e-02 -1.160283684730529785e-01 6.581205874681472778e-03 7.086880505084991455e-02 1.391958445310592651e-01 6.673741340637207031e-02 1.655052453279495239e-01 -5.709360539913177490e-02 1.672446131706237793e-01 1.110218539834022522e-01 7.557729631662368774e-02 -3.861248493194580078e-02 1.492939293384552002e-01
1.995160430669784546e-01 -2.605867013335227966e-02 1.040833592414855957e-01 -1.880379021167755127e-01 2.009068578481674194e-01 -1.179395467042922974e-01 -1.948240250349044800e-01 1.364255547523498535e-01 -4.118712968192994595e-04 -4.085414409637451172e-01 1.400867104530334473e-01 -4.775952547788619995e-03 -1.205986365675926208e-01 -6.867474410682916641e-03 -2.529532015323638916e-01 -2.580299973487854004e-01 1.228860765695571899e-01 -1.033255159854888916e-01 1.402429491281509399e-01 5.423973500728607178e-02 -1.371456086635589600e-01 9.943038225173950195e-02 -1.462868601083755493e-01 1.695269346237182617e-01 -6.511426717042922974e-02 4.658228531479835510e-02 -5.861022695899009705e-02 3.900978863239288330e-01 1.524535417556762695e-01 -2.408052235841751099e-01 -2.139830887317657471e-01 2.334751486778259277e-01
1.794656366109848022e-01 7.340801507234573364e-02 -5.606101825833320618e-02 -3.720212355256080627e-02 2.188614010810852051e-01 -2.217218875885009766e-01 4.981123656034469604e-02 1.025544777512550354e-01 1.012846454977989197e-01 2.664506733417510986e-01 -2.261622101068496704e-01 -3.791083395481109619e-01 -7.803902029991149902e-02 3.582987487316131592e-01 -8.871612697839736938e-02 3.787989541888237000e-02 -2.686193883419036865e-01 -8.060945570468902588e-02 1.455681025981903076e-01 1.445594429969787598e-01 1.357187330722808838e-01 -1.503154784440994263e-01 -2.835295628756284714e-03 1.434785574674606323e-01 -5.193740595132112503e-03 7.682208716869354248e-02 -3.084668219089508057e-01 5.839302018284797668e-02 2.242332696914672852e-01 -2.314076721668243408e-01 -1.564656794071197510e-01 1.129801869392395020e-01
3.301322758197784424e-01 8.439161628484725952e-02 2.535355091094970703e-01 -9.582537412643432617e-02 4.281161427497863770e-01 5.968991294503211975e-02 -1.408648788928985596e-01 1.320856511592864990e-01 4.389851167798042297e-02 -1.959659606218338013e-01 6.699886173009872437e-02 -2.279885709285736084e-01 1.482629477977752686e-01 7.467589527368545532e-02 -2.562991678714752197e-01 -1.263588815927505493e-01 -1.251104287803173065e-02 -3.542819917201995850e-01 1.774902790784835815e-01 -3.255055844783782959e-02 -5.707449838519096375e-02 6.044419109821319580e-02 1.678320914506912231e-01 2.087609171867370605e-01 -7.675977051258087158e-02 -1.006196532398462296e-02 -5.401788651943206787e-02 -7.077488582581281662e-03 -3.387970384210348129e-03 -3.420855700969696045e-01 -9.224996715784072876e-02 9.423778206110000610e-02
1.667195707559585571e-01 -1.102981790900230408e-01 1.634660214185714722e-01 -2.613326907157897949e-01 -1.062474846839904785e-01 -1.234086975455284119e-01 1.142991110682487488e-01 8.957467973232269287e-02 -2.377821803092956543e-01 -6.636355072259902954e-02 -1.898335069417953491e-01 7.978025823831558228e-02 1.453469097614288330e-01 2.553734183311462402e-01 -2.482636123895645142e-01 -1.612779051065444946e-01 1.807433553040027618e-03 -2.378585934638977051e-01 -2.657170640304684639e-03 -1.547745428979396820e-02 1.213875636458396912e-01 1.288305819034576416e-01 -1.754630655050277710e-01 1.718462705612182617e-01 2.602455951273441315e-02 3.385062515735626221e-01 -3.417475819587707520e-01 2.427335679531097412e-01 5.471484735608100891e-02 -1.034080386161804199e-01 -2.469420880079269409e-01 1.611354053020477295e-01
3.122225701808929443e-01 -2.134282886981964111e-02 9.691940993070602417e-02 -1.454259157180786133e-01 2.600726187229156494e-01 -1.151747703552246094e-01 1.265677362680435181e-01 2.242071926593780518e-02 3.415478020906448364e-02 -1.707584708929061890e-01 1.211920846253633499e-02 -4.453035444021224976e-02 3.197565972805023193e-01 3.314951360225677490e-01 -1.948892921209335327e-01 -2.132396250963211060e-01 4.830811172723770142e-02 5.309045687317848206e-02 3.283485174179077148e-01 -3.500562533736228943e-02 1.788463294506072998e-01 4.813185334205627441e-02 -4.531539604067802429e-02 2.459592670202255249e-01 3.832938894629478455e-02 4.186166450381278992e-02 -2.132561951875686646e-01 3.946306407451629639e-01 -1.546718627214431763e-01 -7.455291599035263062e-02 -4.510696511715650558e-03 -3.280235081911087036e-02
-1.080550532788038254e-02 -1.689962148666381836e-01 -1.431073714047670364e-02 -1.936233602464199066e-02 2.896425426006317139e-01 -1.798159927129745483e-01 1.868323534727096558e-01 -1.138991396874189377e-02 -2.050058841705322266e-01 -1.431002914905548096e-01 7.139734178781509399e-02 -1.666024625301361084e-01 1.781189292669296265e-01 7.018834352493286133e-02 -2.243535667657852173e-01 -8.292763680219650269e-02 -1.311552524566650391e-01 -3.347635967656970024e-03 -6.955251563340425491e-03 -2.021978497505187988e-01 7.826256752014160156e-02 2.213893383741378784e-01 -2.413865737617015839e-02 1.177682057023048401e-01 2.537122666835784912e-01 1.641964018344879150e-01 4.415598884224891663e-02 4.003247022628784180e-01 3.226121068000793457e-01 -4.153395071625709534e-02 -3.768233060836791992e-01 -3.439408168196678162e-02
3.207574486732482910e-01 -1.385315973311662674e-02 1.964835822582244873e-01 -1.616908162832260132e-01 1.399586796760559082e-01 -1.077429801225662231e-01 -1.359795406460762024e-02 8.349734125658869743e-04 -2.475426048040390015e-01 -4.019488692283630371e-01 1.775812953710556030e-01 -4.194213077425956726e-02 6.716154515743255615e-02 2.355710566043853760e-01 -1.965006738901138306e-01 -2.490714788436889648e-01 -1.511434763669967651e-01 -2.196699678897857666e-01 1.481856107711791992e-01 7.509589195251464844e-02 1.000005826354026794e-01 2.219109833240509033e-01 1.663883589208126068e-02 3.266072645783424377e-02 -2.407164573669433594e-01 1.853989064693450928e-02 -2.605519955977797508e-03 1.647133380174636841e-01 2.710622847080230713e-01 -1.171270664781332016e-02 -2.186231911182403564e-01 1.337278932332992554e-01
2.628785185515880585e-02 -1.661431640386581421e-01 2.061553746461868286e-01 1.064163744449615479e-01 3.715071380138397217e-01 -1.365912854671478271e-01 -2.759534120559692383e-02 -1.500187516212463379e-01 -9.773594886064529419e-02 2.237825095653533936e-02 -1.275775730609893799e-01 -1.884584575891494751e-01 1.984848827123641968e-01 1.258283257484436035e-01 -1.917460113763809204e-01 -6.772697716951370239e-02 1.227181479334831238e-01 -1.150755509734153748e-01 9.400535374879837036e-02 1.100490335375070572e-02 -1.877218335866928101e-01 1.623944193124771118e-01 7.868341170251369476e-03 1.701281666755676270e-01 4.585722684860229492e-01 1.382448822259902954e-01 -2.411361634731292725e-01 3.129492700099945068e-01 1.222068518400192261e-01 -7.762074470520019531e-02 -1.366402506828308105e-01 1.628481745719909668e-01
1.698252409696578979e-01 -7.584172487258911133e-02 -1.076894104480743408e-01 -1.471679806709289551e-01 1.168820559978485107e-01 -1.144565194845199585e-01 -2.161958962678909302e-01 1.179884076118469238e-01 -1.938239485025405884e-01 -3.831952512264251709e-01 -2.944280803203582764e-01 -1.283480077981948853e-01 3.046171963214874268e-01 1.735988408327102661e-01 -2.006909400224685669e-01 -7.946696877479553223e-02 1.399234086275100708e-01 -7.350528985261917114e-02 2.725339829921722412e-01 2.159317135810852051e-01 1.566536575555801392e-01 -6.339341867715120316e-03 -2.544502913951873779e-01 1.342618167400360107e-01 -9.013793617486953735e-02 2.866086782887578011e-03 -3.357503190636634827e-02 1.956818401813507080e-01 1.571545451879501343e-01 1.765652000904083252e-01 -1.759439557790756226e-01 5.060974508523941040e-03
-9.254441596567630768e-03 2.233137004077434540e-02 2.045580744743347168e-01 2.109570950269699097e-01 2.694492042064666748e-01 1.747447997331619263e-01 3.798376396298408508e-02 4.243056476116180420e-01 2.341181188821792603e-01 -2.690126560628414154e-02 -1.420779377222061157e-01 -8.449116349220275879e-02 1.219295635819435120e-01 1.911253333091735840e-01 -2.663061022758483887e-01 -8.923632651567459106e-02 -3.450568020343780518e-01 5.997078493237495422e-02 2.183000594377517700e-01 1.345006525516510010e-01 -7.526303827762603760e-02 9.190491982735693455e-04 -2.163012139499187469e-02 9.670378267765045166e-02 2.179533988237380981e-02 -7.958815991878509521e-02 -2.974118888378143311e-01 1.591651588678359985e-01 1.500056833028793335e-01 2.364575117826461792e-01 -2.299439162015914917e-02 1.090152859687805176e-01
7.245940715074539185e-02 2.264701575040817261e-01 -1.929707080125808716e-02 -1.749765276908874512e-01 2.971772551536560059e-01 -2.715290486812591553e-01 8.369090408086776733e-02 9.780810773372650146e-02 -1.816766262054443359e-01 7.921717315912246704e-02 -5.684048309922218323e-02 -2.550589740276336670e-01 3.994931653141975403e-02 1.658560149371623993e-02 -3.627761602401733398e-01 -6.136317923665046692e-02 -2.979215979576110840e-01 -4.661555960774421692e-02 -3.176738694310188293e-02 7.659717649221420288e-02 2.757065594196319580e-01 -1.813363283872604370e-01 -9.361340850591659546e-02 3.349606320261955261e-02 8.563438802957534790e-02 1.126219406723976135e-01 -3.449614048004150391e-01 2.397157847881317139e-01 1.129876300692558289e-01 1.499467939138412476e-01 1.063298806548118591e-01 1.715340465307235718e-01
3.327700793743133545e-01 5.639351531863212585e-02 1.113417670130729675e-01 1.676437258720397949e-01 1.298558413982391357e-01 1.838088184595108032e-01 -1.496530976146459579e-02 1.047842279076576233e-01 -2.725640237331390381e-01 -3.354789018630981445e-01 -2.069216966629028320e-01 -2.920314436778426170e-03 1.149277463555335999e-01 -1.978736519813537598e-01 -1.311533302068710327e-01 -1.635953336954116821e-01 -9.299874305725097656e-02 -3.292944654822349548e-02 2.713605463504791260e-01 1.488817185163497925e-01 3.147517889738082886e-02 2.725937366485595703e-01 -3.503420948982238770e-02 -2.030837237834930420e-01 6.684532761573791504e-02 4.785534366965293884e-02 -2.809639871120452881e-01 3.220044076442718506e-01 1.750636845827102661e-03 -7.001957297325134277e-02 4.435093328356742859e-02 1.953930109739303589e-01
1.495837271213531494e-01 -1.315702944993972778e-01 3.382442891597747803e-01 -2.366496063768863678e-02 1.157541424036026001e-01 -2.307661063969135284e-02 -5.047609563916921616e-03 2.104674130678176880e-01 5.105448141694068909e-02 -4.659780561923980713e-01 -5.060770362615585327e-02 -3.886796906590461731e-02 -5.943275243043899536e-02 6.449773907661437988e-02 -2.810788452625274658e-01 -1.479149144142866135e-02 1.376807242631912231e-01 -2.835915386676788330e-01 -7.460294757038354874e-03 2.546482086181640625e-01 1.014014007523655891e-03 1.089997142553329468e-01 7.600987702608108521e-02 7.583325356245040894e-02 2.200477421283721924e-01 9.517146646976470947e-02 -3.431061282753944397e-02 1.565826833248138428e-01 3.548021316528320312e-01 1.000461950898170471e-01 -2.102281153202056885e-01 1.593915373086929321e-01
1.625871062278747559e-01 1.484686881303787231e-01 1.616464853286743164e-01 -2.674226276576519012e-02 5.828272551298141479e-03 -1.864030659198760986e-01 8.934859186410903931e-02 -7.560739666223526001e-02 -1.429966986179351807e-01 -3.045665621757507324e-01 -2.635984420776367188e-01 -2.306466251611709595e-01 2.633763551712036133e-01 2.849961817264556885e-01 -4.247692227363586426e-02 -2.279145866632461548e-01 4.135248437523841858e-02 8.863148093223571777e-02 -5.672331899404525757e-02 1.811753809452056885e-01 9.226097911596298218e-02 2.331972420215606689e-01 1.039542928338050842e-01 7.506512850522994995e-02 -6.513404101133346558e-02 2.502312362194061279e-01 -2.107991874217987061e-01 3.812729418277740479e-01 1.457220464944839478e-01 -1.003288403153419495e-01 -8.030654489994049072e-02 1.288904845714569092e-01
-6.453075446188449860e-03 2.865503169596195221e-02 1.555484086275100708e-01 7.497256994247436523e-02 3.120853193104267120e-02 5.868081003427505493e-02 -1.157195344567298889e-01 1.719193160533905029e-01 1.404425594955682755e-02 -4.893847107887268066e-01 -2.978203296661376953e-01 -5.163388326764106750e-03 2.579570412635803223e-01 6.559862941503524780e-02 -3.634343668818473816e-02 -1.668503731489181519e-01 -2.157025486230850220e-01 -4.027810413390398026e-03 -2.271526493132114410e-02 4.084786772727966309e-01 -1.456354409456253052e-01 -1.274306029081344604e-01 1.272293776273727417e-01 2.142579406499862671e-01 1.960824429988861084e-01 -1.151188015937805176e-01 -2.897247970104217529e-01 1.184140145778656006e-01 1.385156661272048950e-01 -4.357811994850635529e-03 -8.579080551862716675e-02 6.203093379735946655e-02
3.350622355937957764e-01 4.078028351068496704e-02 8.543649315834045410e-02 1.999490112066268921e-01 2.066228240728378296e-01 -2.356530278921127319e-01 2.779791951179504395e-01 -9.145099669694900513e-02 5.148921161890029907e-02 -2.962865121662616730e-02 3.077789396047592163e-02 -4.298858940601348877e-01 9.352247416973114014e-02 8.362073451280593872e-03 -1.925435215234756470e-01 -2.625541090965270996e-01 7.677354663610458374e-02 -1.600860357284545898e-01 2.869997620582580566e-01 1.286057382822036743e-01 6.243660673499107361e-02 -8.976565301418304443e-02 -1.318442076444625854e-01 -5.393265560269355774e-02 -3.905586004257202148e-01 1.333656907081604004e-01 -1.656944677233695984e-02 7.973080128431320190e-02 2.333094924688339233e-02 -6.145500391721725464e-02 3.645288199186325073e-02 -7.447302341461181641e-02
1.537109166383743286e-01 -1.226499676704406738e-01 1.759084314107894897e-02 -2.835052013397216797e-01 1.944749951362609863e-01 -4.019572585821151733e-02 -2.022317200899124146e-01 4.545367509126663208e-02 9.191615134477615356e-02 -3.156242370605468750e-01 -2.418120950460433960e-01 -3.511507213115692139e-01 1.775508075952529907e-01 9.669027477502822876e-02 -1.394600272178649902e-01 2.807633578777313232e-01 1.074923500418663025e-01 -2.222562730312347412e-01 1.009627431631088257e-01 1.352266818284988403e-01 2.736097276210784912e-01 -2.962839230895042419e-02 -9.743859618902206421e-02 -3.749896585941314697e-02 -6.241257488727569580e-02 -6.791327893733978271e-02 -1.741794645786285400e-01 2.470546662807464600e-01 1.438461095094680786e-01 4.852124676108360291e-02 -1.259500384330749512e-01 2.332029491662979126e-01
2.487356364727020264e-01 -1.366314888000488281e-01 -4.941048845648765564e-02 -5.053010210394859314e-02 1.623909026384353638e-01 -6.682915985584259033e-02 -2.517578303813934326e-01 -9.957218170166015625e-02 2.143978029489517212e-01 -2.714539766311645508e-01 -1.287394315004348755e-01 -2.019268721342086792e-01 2.236748635768890381e-01 3.194937705993652344e-01 -3.889900743961334229e-01 -9.797310084104537964e-02 2.523579895496368408e-01 -1.769846975803375244e-01 -4.398899897933006287e-02 1.462274789810180664e-01 1.269492954015731812e-01 2.209641411900520325e-02 -7.631767541170120239e-02 4.112625122070312500e-02 8.097407221794128418e-02 -4.322248697280883789e-02 -1.005273535847663879e-01 2.185672819614410400e-01 -1.056479942053556442e-02 1.464059799909591675e-01 -2.398057729005813599e-01 1.803108900785446167e-01
5.215207338333129883e-01 -9.552293270826339722e-02 1.259584575891494751e-01 -1.522725969552993774e-01 2.658926695585250854e-02 -1.325798481702804565e-01 -8.110105246305465698e-02 -1.735005353111773729e-04 4.927274212241172791e-02 -4.306688606739044189e-01 -2.587022781372070312e-01 -1.064342260360717773e-02 2.320693284273147583e-01 4.155980423092842102e-02 -1.251233816146850586e-01 -8.548940718173980713e-02 1.141173243522644043e-01 4.640074819326400757e-02 -8.656314760446548462e-02 -7.346268743276596069e-02 -7.002620398998260498e-02 3.073001280426979065e-02 -1.988002099096775055e-02 -7.230685651302337646e-02 -2.159895300865173340e-01 1.439659446477890015e-01 -1.784618943929672241e-01 9.356959909200668335e-02 4.035358726978302002e-01 -7.897254079580307007e-02 2.449489384889602661e-02 -6.549151241779327393e-02
-3.798419237136840820e-02 8.514514565467834473e-02 1.928994208574295044e-01 -2.560801208019256592e-01 3.909737616777420044e-02 -1.534697860479354858e-01 4.090372845530509949e-02 1.096991673111915588e-01 -1.394160091876983643e-01 -2.428766340017318726e-01 1.935662329196929932e-02 -2.570153214037418365e-02 -2.408789470791816711e-03 1.420138478279113770e-01 -3.083304762840270996e-01 -2.796971797943115234e-01 -2.361532300710678101e-01 -1.080886200070381165e-01 1.332748532295227051e-01 2.621862106025218964e-03 -1.281329393386840820e-01 -3.535886853933334351e-02 -1.569309383630752563e-01 2.848992347717285156e-01 2.988452911376953125e-01 5.586481094360351562e-02 -2.512021362781524658e-01 3.868183121085166931e-02 5.090879648923873901e-02 -4.081210494041442871e-01 -2.046113908290863037e-01 8.159544318914413452e-03
1.146965920925140381e-01 1.921993121504783630e-02 2.993701957166194916e-02 -1.328220684081315994e-02 3.931750059127807617e-01 -9.795304387807846069e-02 -7.530783116817474365e-02 1.794967800378799438e-03 8.734728209674358368e-03 -2.829934358596801758e-01 -1.379126012325286865e-01 -3.932894170284271240e-01 2.268631458282470703e-01 1.815446913242340088e-01 -2.631733417510986328e-01 2.657105587422847748e-02 8.082018792629241943e-02 -4.016488790512084961e-02 -1.131099462509155273e-01 1.403009295463562012e-01 1.402549594640731812e-01 6.075177714228630066e-02 -1.201725527644157410e-01 1.296017616987228394e-01 -2.087713591754436493e-02 -1.407621651887893677e-01 9.081823751330375671e-03 3.280623257160186768e-01 1.553567945957183838e-01 1.078845411539077759e-01 -2.472791820764541626e-01 2.952870428562164307e-01
2.612854912877082825e-02 9.180844575166702271e-02 9.581886231899261475e-02 -2.208119630813598633e-01 2.009913176298141479e-01 -1.265113055706024170e-01 -9.301613271236419678e-02 -3.296589851379394531e-02 1.926130205392837524e-01 -2.419508099555969238e-01 -2.559030652046203613e-01 -5.852061510086059570e-02 4.173308312892913818e-01 1.717000156641006470e-01 -3.608571887016296387e-01 2.326991260051727295e-01 5.548043176531791687e-02 -1.926169097423553467e-01 2.895059995353221893e-02 1.740510165691375732e-01 5.061583593487739563e-02 -5.694415420293807983e-02 -1.092185229063034058e-01 1.611472219228744507e-01 -1.940899789333343506e-01 8.637265861034393311e-02 -2.162010222673416138e-02 2.252054810523986816e-01 8.239589631557464600e-02 9.710197150707244873e-02 -2.232171446084976196e-01 1.920196563005447388e-01
2.033051997423171997e-01 1.377787208184599876e-03 3.364362418651580811e-01 -3.132225573062896729e-01 6.551584601402282715e-02 2.304846048355102539e-02 1.499355733394622803e-01 -8.820111979730427265e-04 1.034759506583213806e-01 -3.344243764877319336e-01 -8.501972258090972900e-02 -9.037052839994430542e-02 1.594403684139251709e-01 2.120789140462875366e-01 -1.656503230333328247e-01 -1.376390904188156128e-01 -1.686275303363800049e-01 -2.256663590669631958e-01 5.971372127532958984e-02 5.245408043265342712e-02 2.373181469738483429e-02 1.594064384698867798e-01 -2.876340150833129883e-01 2.247347682714462280e-02 1.358770877122879028e-01 -2.704731523990631104e-01 -2.073775380849838257e-01 3.345237374305725098e-01 -1.042704060673713684e-01 -8.756157010793685913e-02 4.116689786314964294e-02 6.069283559918403625e-02
9.843748062849044800e-02 -1.859610378742218018e-01 1.547685712575912476e-01 1.530071347951889038e-01 1.369830965995788574e-01 5.216054152697324753e-03 5.104286968708038330e-02 1.217115446925163269e-01 -6.551016122102737427e-02 -1.549532413482666016e-01 2.260870635509490967e-01 -4.028233885765075684e-01 7.186388969421386719e-02 2.089344263076782227e-01 -1.790799349546432495e-01 -1.749378512613475323e-03 -2.531506717205047607e-01 -1.826182603836059570e-01 9.201750904321670532e-02 -2.099965065717697144e-01 -2.740223146975040436e-02 -1.387951523065567017e-01 -3.130577132105827332e-02 6.250343471765518188e-02 -1.205883994698524475e-01 1.078953593969345093e-01 -3.955992758274078369e-01 2.021691650152206421e-01 2.142974734306335449e-01 -1.787701398134231567e-01 -3.518770635128021240e-02 2.683315873146057129e-01
9.868619590997695923e-02 -8.212311565876007080e-02 2.548094689846038818e-01 -7.160966098308563232e-02 7.314658164978027344e-02 -1.271626949310302734e-01 2.488871216773986816e-01 2.702340669929981232e-02 -2.539999783039093018e-01 -3.665837943553924561e-01 -1.725552082061767578e-01 -1.854508370161056519e-02 3.019052147865295410e-01 3.326951265335083008e-01 -1.770076751708984375e-01 1.165442401543259621e-03 -2.415753453969955444e-01 -1.125246472656726837e-02 3.677525818347930908e-01 8.954282104969024658e-02 2.561354637145996094e-02 -3.740287572145462036e-02 -1.603283360600471497e-02 -1.117678731679916382e-01 2.076922506093978882e-01 -2.180520147085189819e-01 -1.178511902689933777e-01 1.012385934591293335e-01 1.007102429866790771e-02 -3.062158636748790741e-02 -1.444686651229858398e-01 1.174726039171218872e-01
3.809240162372589111e-01 -9.574144333600997925e-02 -9.282261133193969727e-02 -7.721367478370666504e-02 1.534897983074188232e-01 1.328568253666162491e-02 4.868113249540328979e-02 -4.715696349740028381e-02 5.638464912772178650e-02 -1.395045965909957886e-01 -1.583305932581424713e-02 6.924951076507568359e-02 -1.006448045372962952e-01 1.357101947069168091e-01 -3.246952295303344727e-01 -2.486111074686050415e-01 -2.915776371955871582e-01 1.136709824204444885e-01 2.573150992393493652e-01 -3.031337261199951172e-01 -2.563931345939636230e-01 -7.463370263576507568e-02 7.994611561298370361e-02 1.556411534547805786e-01 -1.810908019542694092e-01 1.622236967086791992e-01 -3.345577418804168701e-01 5.323984101414680481e-02 6.902610510587692261e-02 1.523261517286300659e-01 1.141343489289283752e-01 8.077022433280944824e-02
1.941532641649246216e-01 -1.418266631662845612e-02 -3.430355712771415710e-02 -5.152013897895812988e-02 2.212166786193847656e-01 -1.846140623092651367e-02 -1.371098458766937256e-01 -3.502477332949638367e-02 3.078713780269026756e-03 -1.269850432872772217e-01 -3.789197206497192383e-01 -9.909956157207489014e-02 3.042180836200714111e-01 6.533038616180419922e-02 -3.259682953357696533e-01 -3.030632808804512024e-02 8.096674084663391113e-02 -3.030330836772918701e-01 1.265908181667327881e-01 -2.413564547896385193e-02 2.458354681730270386e-01 -1.032697851769626141e-03 -2.071565985679626465e-01 4.625423625111579895e-02 -1.505783647298812866e-01 -6.058285385370254517e-02 2.387592010200023651e-02 3.889939785003662109e-01 2.155731022357940674e-01 4.998379573225975037e-02 -1.491334885358810425e-01 2.133530527353286743e-01
7.197945564985275269e-02 -7.457025349140167236e-02 -4.861675947904586792e-02 6.979476660490036011e-02 4.488370567560195923e-02 -1.919108331203460693e-01 -2.293274402618408203e-01 1.694678366184234619e-01 -2.769389562308788300e-02 -2.720622718334197998e-01 -2.621467411518096924e-01 -1.867612265050411224e-02 1.735203117132186890e-01 1.094030663371086121e-01 -4.499403536319732666e-01 2.495430782437324524e-02 -6.432382017374038696e-02 8.923900872468948364e-02 -8.089717477560043335e-02 1.390718072652816772e-01 2.211309671401977539e-01 3.298174440860748291e-01 -1.833051145076751709e-01 1.595509797334671021e-01 6.355035305023193359e-02 -2.010340839624404907e-01 -2.929843962192535400e-01 1.045771390199661255e-01 1.173832342028617859e-01 -1.385614573955535889e-01 -2.074545174837112427e-01 2.999257855117321014e-02
3.828580304980278015e-02 -3.395963609218597412e-01 -6.666194647550582886e-02 -1.921862512826919556e-01 3.744073584675788879e-02 3.194321319460868835e-02 -1.657523363828659058e-01 3.696886822581291199e-02 -1.508744657039642334e-01 -2.774875462055206299e-01 -1.231226604431867599e-02 -2.516142427921295166e-01 9.812850505113601685e-02 5.489806178957223892e-03 -4.102020859718322754e-01 -2.535557746887207031e-01 -1.381580680608749390e-01 -2.311609499156475067e-02 1.775175333023071289e-02 2.620465755462646484e-01 -1.886114180088043213e-01 3.843674957752227783e-01 -4.259566217660903931e-02 -1.537287235260009766e-01 8.464428782463073730e-02 -2.372178435325622559e-02 -2.007993906736373901e-01 1.143465787172317505e-01 2.026057392358779907e-01 -6.292331963777542114e-02 -2.148245275020599365e-02 3.418998420238494873e-02
-4.877636954188346863e-02 -2.751297354698181152e-01 8.775881677865982056e-02 -2.093905806541442871e-01 2.522093653678894043e-01 -1.820702254772186279e-01 -1.480760425329208374e-01 1.888406127691268921e-01 2.004993706941604614e-01 -3.657566010951995850e-01 -1.584113091230392456e-01 -7.998212426900863647e-02 8.617563545703887939e-02 -5.692996783182024956e-04 -2.280485481023788452e-01 -2.362626791000366211e-01 1.536462735384702682e-02 -1.652025729417800903e-01 2.213962376117706299e-01 -1.202874109148979187e-01 3.562831506133079529e-02 -1.449629217386245728e-01 -1.275944858789443970e-01 -2.175897061824798584e-01 2.880769371986389160e-01 2.434703856706619263e-01 -1.765803098678588867e-01 -5.301498342305421829e-03 4.170225933194160461e-02 6.971273571252822876e-02 -1.918675601482391357e-01 -3.873630240559577942e-02
1.777891814708709717e-01 1.435648798942565918e-01 -5.202198028564453125e-02 -7.917080819606781006e-02 1.250891387462615967e-01 -2.155906409025192261e-01 -3.618766739964485168e-02 -1.706465496681630611e-03 -1.699806302785873413e-01 -3.218293488025665283e-01 -3.664051592350006104e-01 -2.818146049976348877e-01 1.566073447465896606e-01 1.601259708404541016e-01 -2.444065660238265991e-01 -5.831741541624069214e-02 -4.719267785549163818e-02 -2.407034933567047119e-01 -9.382460266351699829e-02 1.775103956460952759e-01 4.232075214385986328e-01 3.333688899874687195e-02 -8.450211584568023682e-02 1.718840748071670532e-01 1.686541289091110229e-01 -1.051435843110084534e-01 -1.155769154429435730e-01 1.474140882492065430e-01 2.443156950175762177e-02 -1.300952285528182983e-01 -7.873255759477615356e-02 1.541245728731155396e-02
4.398111626505851746e-02 1.114513203501701355e-01 -6.206955760717391968e-02 -1.658222228288650513e-01 2.069717943668365479e-01 -1.018149033188819885e-01 1.182582303881645203e-01 6.981841474771499634e-02 1.368695646524429321e-01 -6.572160124778747559e-02 -1.208169832825660706e-01 -1.323029696941375732e-01 5.860910937190055847e-02 -1.220159158110618591e-01 -1.486123204231262207e-01 -1.669231951236724854e-01 9.312195330858230591e-02 -7.890123128890991211e-02 6.714304536581039429e-02 2.023224085569381714e-01 -3.441802859306335449e-01 -2.284876555204391479e-01 7.035137154161930084e-03 1.748833246529102325e-02 -1.611944288015365601e-01 -5.837193876504898071e-02 -4.716818630695343018e-01 3.158133029937744141e-01 -1.643896996974945068e-01 1.857763826847076416e-01 -6.302233785390853882e-02 3.321487605571746826e-01
1.988900452852249146e-01 -1.069699823856353760e-01 1.866703629493713379e-01 -7.992953062057495117e-02 1.873009949922561646e-01 1.209918633103370667e-01 -1.487773358821868896e-01 1.514013409614562988e-01 8.347042836248874664e-03 -3.101788163185119629e-01 -2.098530232906341553e-01 -1.411699205636978149e-01 1.739913970232009888e-01 1.730035841464996338e-01 -3.118388056755065918e-01 -5.404560361057519913e-03 2.377546764910221100e-02 -1.795473136007785797e-02 1.598231494426727295e-01 2.489543259143829346e-01 2.957302331924438477e-01 8.368097245693206787e-02 -3.049854636192321777e-01 2.208622246980667114e-01 1.623475849628448486e-01 -3.868900239467620850e-04 -2.597152888774871826e-01 8.464567363262176514e-02 2.458052933216094971e-01 -5.654447898268699646e-02 7.730273902416229248e-02 -5.704563111066818237e-03
1.095561906695365906e-01 -1.206783298403024673e-02 -3.401842713356018066e-02 -1.256141215562820435e-01 2.081976532936096191e-01 -1.825546324253082275e-01 6.691470742225646973e-02 3.242909312248229980e-01 3.379532992839813232e-01 5.897457897663116455e-02 -1.084106564521789551e-01 7.796508073806762695e-02 8.571060001850128174e-02 -2.124476246535778046e-02 4.400062561035156250e-02 -2.340516149997711182e-01 -2.169373184442520142e-01 1.093685440719127655e-02 4.810567572712898254e-02 6.273576617240905762e-02 4.717138130217790604e-03 -5.688584223389625549e-02 -3.186229467391967773e-01 6.031121313571929932e-02 3.894872218370437622e-02 -2.222787439823150635e-01 -1.544603854417800903e-01 3.037093281745910645e-01 1.946657449007034302e-01 -3.297799229621887207e-01 -1.835536509752273560e-01 2.745065689086914062e-01
-4.624331369996070862e-02 2.797729372978210449e-01 3.594985604286193848e-02 -1.039101481437683105e-01 1.088823676109313965e-01 -1.223736181855201721e-01 1.277789026498794556e-01 1.075608059763908386e-01 -5.147750675678253174e-02 4.348541051149368286e-02 -1.886523962020874023e-01 -1.960103809833526611e-01 8.722921460866928101e-02 -1.028105914592742920e-01 -4.668320715427398682e-02 -2.910481691360473633e-01 -2.071829140186309814e-01 -3.176402151584625244e-01 2.472608089447021484e-01 -6.362681835889816284e-02 -2.378726154565811157e-01 -6.434541940689086914e-02 -1.307079046964645386e-01 1.406647861003875732e-01 -1.177946403622627258e-01 -9.896036982536315918e-02 -7.333941757678985596e-02 3.375653028488159180e-01 2.175263613462448120e-01 3.443938195705413818e-01 -1.930907964706420898e-01 1.278502196073532104e-01
1.385417282581329346e-01 1.164064854383468628e-01 -6.322818249464035034e-02 2.182640433311462402e-01 2.574256360530853271e-01 -1.880961209535598755e-01 -1.525281965732574463e-01 -4.750330932438373566e-03 -5.485725402832031250e-02 -3.604350388050079346e-01 -1.531797796487808228e-01 -1.534814834594726562e-01 8.016236126422882080e-02 2.786708176136016846e-01 -3.846215009689331055e-01 2.170973271131515503e-01 -1.982120424509048462e-01 -7.302640378475189209e-02 -4.625627771019935608e-02 -5.242716521024703979e-02 6.072380021214485168e-02 1.613194793462753296e-01 -2.712575197219848633e-01 2.952443202957510948e-03 1.040763333439826965e-01 2.085033655166625977e-01 1.778762415051460266e-02 2.885839939117431641e-01 7.980063557624816895e-02 -7.043228298425674438e-02 -1.516599506139755249e-01 -8.092943578958511353e-02
1.688342392444610596e-01 -5.131374672055244446e-02 2.163029015064239502e-01 4.082519561052322388e-02 1.481797397136688232e-01 -3.561497330665588379e-01 -2.259756252169609070e-02 7.062608003616333008e-02 -3.441876173019409180e-02 -1.632466614246368408e-01 1.965511292219161987e-01 -2.630324959754943848e-01 3.019131422042846680e-01 1.189596280455589294e-01 -1.400302350521087646e-01 -1.894181072711944580e-01 -1.025578305125236511e-01 3.622778505086898804e-02 1.439057439565658569e-01 6.982968002557754517e-02 -4.137589633464813232e-01 7.908385246992111206e-02 -7.474892586469650269e-02 3.660692274570465088e-02 -2.309880554676055908e-01 1.408626884222030640e-02 -2.210286706686019897e-01 7.406190782785415649e-02 1.059604659676551819e-01 -1.973537057638168335e-01 -4.646812751889228821e-02 2.960488200187683105e-01
-8.893523365259170532e-02 1.202266141772270203e-01 -2.369605237618088722e-03 1.582270115613937378e-01 3.182303532958030701e-02 -1.283268779516220093e-01 -5.214375257492065430e-02 2.422761172056198120e-01 2.464578002691268921e-01 -4.829642362892627716e-03 -2.928339242935180664e-01 -3.970435857772827148e-01 -1.753484457731246948e-02 -5.480140075087547302e-02 -4.178613424301147461e-02 -1.162415146827697754e-01 -2.896682918071746826e-01 -4.392709583044052124e-02 2.641171216964721680e-01 7.534462213516235352e-02 1.025898978114128113e-01 -2.869478054344654083e-02 3.359518572688102722e-02 4.648560658097267151e-02 -8.391336351633071899e-02 -6.475614756345748901e-02 -2.177283912897109985e-01 3.584923446178436279e-01 2.481660693883895874e-01 -1.356880217790603638e-01 9.804882854223251343e-02 3.135132193565368652e-01
2.278666198253631592e-01 -1.971993446350097656e-01 1.165426895022392273e-01 -1.072964742779731750e-01 4.046624898910522461e-02 -3.301630616188049316e-01 -6.984712928533554077e-02 2.722732722759246826e-01 2.068955600261688232e-01 1.658941954374313354e-01 -1.329145878553390503e-01 -2.285406291484832764e-01 5.053333193063735962e-02 -8.233577758073806763e-02 -2.996752262115478516e-01 4.212907329201698303e-02 -1.501495689153671265e-01 -1.506892591714859009e-01 -5.272209271788597107e-02 -2.209945172071456909e-01 4.938472807407379150e-02 -1.362115591764450073e-01 -6.489157676696777344e-02 1.401763856410980225e-01 1.066150292754173279e-01 5.527811497449874878e-02 -2.863733768463134766e-01 1.415390428155660629e-02 2.966915667057037354e-01 -3.673645108938217163e-02 6.050822557881474495e-04 3.543584346771240234e-01
3.347421586513519287e-01 -6.220707669854164124e-02 2.707732915878295898e-01 -1.675314158201217651e-01 -1.990256458520889282e-01 1.768130213022232056e-01 -5.822236835956573486e-02 -9.104792773723602295e-02 -8.838697522878646851e-02 -3.222863674163818359e-01 -2.814353108406066895e-01 -1.129259690642356873e-01 -5.466511473059654236e-02 3.002089560031890869e-01 -3.771815001964569092e-01 -2.506505548954010010e-01 -8.873392641544342041e-02 -4.563860595226287842e-02 -1.876343414187431335e-02 2.379897981882095337e-01 -7.244671136140823364e-02 1.477671712636947632e-01 -6.588414311408996582e-02 8.584651350975036621e-02 -6.573392450809478760e-02 7.456205785274505615e-02 -1.711889803409576416e-01 1.471974551677703857e-01 1.361990813165903091e-03 1.508703380823135376e-01 -5.399209912866353989e-03 9.437843412160873413e-02
9.243601560592651367e-02 -1.016882881522178650e-01 3.783115418627858162e-03 -3.564069420099258423e-02 4.236140847206115723e-01 2.830920554697513580e-02 6.374529562890529633e-03 -1.351832598447799683e-01 -5.347776040434837341e-02 -3.388673961162567139e-01 -1.240791678428649902e-01 9.885531850159168243e-03 2.628622949123382568e-01 1.950628608465194702e-01 -3.052105009555816650e-01 6.556925922632217407e-02 2.177791893482208252e-01 -2.580362558364868164e-01 4.824132844805717468e-02 2.823913097381591797e-01 9.084343910217285156e-02 -1.960207074880599976e-01 1.631100624799728394e-01 -1.388466805219650269e-01 2.729422971606254578e-02 2.833107113838195801e-02 -3.067456781864166260e-01 1.005941405892372131e-01 -3.198819234967231750e-02 4.704418778419494629e-02 -2.140695303678512573e-01 -4.188269842416048050e-03
1.357263233512639999e-02 7.192217744886875153e-03 1.330556273460388184e-01 1.020574644207954407e-01 1.331128329038619995e-01 1.191000118851661682e-01 -1.513104438781738281e-01 1.852794289588928223e-01 5.356462206691503525e-03 -3.101666569709777832e-01 -8.300562947988510132e-02 -2.404634654521942139e-01 5.751802027225494385e-02 1.451418250799179077e-01 -2.835583090782165527e-01 -5.642815306782722473e-02 -1.103983819484710693e-01 -1.742404103279113770e-01 4.224792718887329102e-01 4.114989936351776123e-01 5.837519466876983643e-02 1.401559114456176758e-01 1.260561496019363403e-01 1.580446362495422363e-01 1.421575099229812622e-01 6.798045337200164795e-02 -6.232886761426925659e-02 2.407953739166259766e-01 -2.112566580763086677e-04 -2.352150529623031616e-01 -5.974882468581199646e-02 -1.171658560633659363e-01
1.547619253396987915e-01 9.988804161548614502e-02 2.609598338603973389e-01 -1.538016367703676224e-02 5.578538402915000916e-02 -2.356458306312561035e-01 -1.496382951736450195e-01 5.733167007565498352e-02 -6.319326907396316528e-02 -3.071401827037334442e-02 5.121727660298347473e-02 -1.836162209510803223e-01 4.076274335384368896e-01 2.937473356723785400e-01 -1.855825930833816528e-01 -2.164225131273269653e-01 -4.007190167903900146e-01 -2.310481667518615723e-01 -4.003031179308891296e-02 -1.744484752416610718e-01 2.133381366729736328e-02 6.267613172531127930e-02 -1.159744784235954285e-01 1.898844391107559204e-01 7.500015944242477417e-02 9.941325336694717407e-02 -2.678132057189941406e-01 1.230371966958045959e-01 -1.069294586777687073e-01 -5.422466248273849487e-02 -9.244230389595031738e-02 -1.150639429688453674e-01
2.382418811321258545e-01 -1.684727519750595093e-01 1.634657829999923706e-01 4.023386165499687195e-02 -5.180808901786804199e-02 -6.370332092046737671e-02 7.214513421058654785e-02 -2.608974836766719818e-02 -2.736151218414306641e-01 -2.089523375034332275e-01 -2.306515872478485107e-01 -1.127332001924514771e-01 -4.798627644777297974e-02 2.064767479896545410e-01 -3.142543733119964600e-01 -3.965945914387702942e-02 -2.789013385772705078e-01 -1.063815280795097351e-01 1.822212785482406616e-01 2.701511681079864502e-01 1.458911150693893433e-01 1.661359518766403198e-01 -1.560403555631637573e-01 4.975500330328941345e-02 1.179491728544235229e-01 1.551982313394546509e-01 -2.637131512165069580e-01 2.105892896652221680e-01 -1.959042847156524658e-01 -1.928798407316207886e-01 -4.366378858685493469e-02 -2.093168646097183228e-01
2.330574244260787964e-01 8.929105103015899658e-02 1.036316826939582825e-01 -1.322644799947738647e-01 2.070516943931579590e-01 -1.498452126979827881e-01 8.927655406296253204e-03 -1.018955633044242859e-01 2.325968816876411438e-02 -1.579739898443222046e-01 2.132463306188583374e-01 -2.433690279722213745e-01 2.519066333770751953e-01 -1.736540645360946655e-01 -1.941055655479431152e-01 4.545948281884193420e-02 -2.110250294208526611e-01 1.836887151002883911e-01 7.497591525316238403e-02 -7.167875766754150391e-02 -2.057240158319473267e-01 1.414378825575113297e-02 -1.849140226840972900e-01 2.861811220645904541e-01 -1.175005510449409485e-01 1.053474843502044678e-01 -2.018457204103469849e-01 3.530731499195098877e-01 1.966807842254638672e-01 -1.593101322650909424e-01 -1.171192228794097900e-01 2.332417368888854980e-01
7.255767285823822021e-02 2.756304852664470673e-02 -7.829544693231582642e-02 -7.609555870294570923e-02 1.232230919413268566e-03 -1.666414588689804077e-01 2.113698273897171021e-01 -3.167869746685028076e-01 2.173046022653579712e-01 -1.273242384195327759e-01 -2.123312205076217651e-01 -4.253402352333068848e-02 -5.168000236153602600e-02 2.533349692821502686e-01 -1.736818403005599976e-01 1.676629185676574707e-01 -3.730131387710571289e-01 -2.884199619293212891e-01 1.390206217765808105e-01 3.003007769584655762e-01 -1.325241476297378540e-01 7.457567844539880753e-03 6.060190871357917786e-02 2.635768055915832520e-02 -5.666558817028999329e-02 -2.770772576332092285e-01 -2.858314514160156250e-01 2.043298631906509399e-01 1.710934005677700043e-02 -1.029750257730484009e-01 1.153887528926134109e-02 -7.429763674736022949e-02
2.880256772041320801e-01 -5.160759016871452332e-02 -1.061427816748619080e-01 1.007465049624443054e-01 2.162305712699890137e-01 -9.844908118247985840e-02 -8.085332810878753662e-02 8.273527771234512329e-02 -9.915854036808013916e-02 -9.464841336011886597e-02 2.679829299449920654e-01 -2.616452574729919434e-01 1.691885292530059814e-01 1.226065978407859802e-01 -1.279595196247100830e-01 -2.136439085006713867e-01 -2.558857202529907227e-01 -1.361034512519836426e-01 7.983667403459548950e-02 7.080589234828948975e-02 -2.729820609092712402e-01 8.264611475169658661e-03 4.379305243492126465e-02 -6.588927656412124634e-02 -8.783317357301712036e-02 1.092458963394165039e-01 -2.151519805192947388e-01 2.639530003070831299e-01 1.172907426953315735e-01 -2.630942761898040771e-01 1.193136721849441528e-02 4.042628109455108643e-01
-5.723648145794868469e-02 1.682101637125015259e-01 1.563932746648788452e-01 3.169941157102584839e-02 1.794999539852142334e-01 6.733766198158264160e-02 1.763864010572433472e-01 9.607904404401779175e-02 2.005555480718612671e-01 -2.684744596481323242e-01 6.032963097095489502e-02 -9.725381433963775635e-02 1.884464472532272339e-01 -7.343570888042449951e-02 -1.732300370931625366e-01 -1.478276252746582031e-01 6.545623298734426498e-03 1.303316950798034668e-01 -4.746384918689727783e-02 3.543918132781982422e-01 -1.622965931892395020e-01 1.312877535820007324e-01 1.176629867404699326e-02 3.677778840065002441e-01 -1.223188117146492004e-01 -4.839901998639106750e-02 -2.988545596599578857e-01 3.609876632690429688e-01 2.470635473728179932e-01 8.658240735530853271e-02 -1.304277330636978149e-01 3.703830018639564514e-02
2.076912820339202881e-01 1.960385143756866455e-01 -8.229537052102386951e-04 1.595319658517837524e-01 1.538184583187103271e-01 -3.363255560398101807e-01 -1.280707865953445435e-01 -1.353509873151779175e-01 -3.819926828145980835e-02 -2.490383535623550415e-01 -2.331768125295639038e-01 2.680528759956359863e-01 -1.642994955182075500e-02 1.691331565380096436e-01 -4.276847541332244873e-01 -1.337244212627410889e-01 -2.259060926735401154e-02 -1.061681658029556274e-01 -5.454250797629356384e-02 3.046636469662189484e-03 4.928480833768844604e-02 1.117035672068595886e-01 -2.585165202617645264e-01 1.637013256549835205e-01 -1.214468553662300110e-01 2.080852724611759186e-02 -8.718208223581314087e-02 2.635249793529510498e-01 2.824190855026245117e-01 -6.611131876707077026e-02 -4.411874338984489441e-02 -2.239376120269298553e-02
2.420559525489807129e-01 1.661984599195420742e-03 1.666463539004325867e-02 2.003062665462493896e-01 1.868633776903152466e-01 1.232539862394332886e-01 5.597990751266479492e-02 -3.850108259939588606e-05 2.584240436553955078e-01 -1.489479094743728638e-01 -2.181765735149383545e-01 -2.269561588764190674e-01 1.386317163705825806e-01 3.029265701770782471e-01 -2.431260794401168823e-02 -5.370452627539634705e-02 -1.035242453217506409e-01 -2.388219088315963745e-01 -1.198004651814699173e-02 3.843641653656959534e-02 1.048440411686897278e-01 2.000902146100997925e-01 3.792875260114669800e-02 2.787758708000183105e-01 2.763645350933074951e-01 -3.696396201848983765e-02 -2.671107649803161621e-01 -1.532126665115356445e-01 3.488489389419555664e-01 2.118822634220123291e-01 -4.900641739368438721e-02 6.412040442228317261e-02
3.377648815512657166e-02 -3.173011839389801025e-01 -6.854330003261566162e-02 -1.270246505737304688e-01 1.957298070192337036e-01 -6.353994458913803101e-02 -1.362434402108192444e-02 -1.018808782100677490e-01 5.547102168202400208e-02 -6.766587495803833008e-02 1.558720618486404419e-01 -1.904951632022857666e-01 1.279603242874145508e-01 6.740768998861312866e-02 -2.526898682117462158e-01 -2.514763176441192627e-01 5.183562263846397400e-02 -7.301881164312362671e-02 2.053574025630950928e-01 1.742746978998184204e-01 -2.483156323432922363e-01 1.672533899545669556e-01 8.572569489479064941e-02 -8.789666742086410522e-02 3.428755560889840126e-03 -1.226615812629461288e-02 -4.219170212745666504e-01 4.391544684767723083e-02 2.776709198951721191e-01 -2.520137429237365723e-01 -9.572383761405944824e-02 3.050109148025512695e-01
1.670796722173690796e-01 -1.187639012932777405e-01 1.743480712175369263e-01 1.064086984843015671e-02 3.925455510616302490e-01 -2.458322942256927490e-01 -1.391916722059249878e-01 1.473385095596313477e-01 -1.175748743116855621e-02 -2.870693206787109375e-01 -2.519146203994750977e-01 -1.914117783308029175e-01 1.059619933366775513e-01 1.522159725427627563e-01 -7.227140665054321289e-02 -3.030024170875549316e-01 -8.664763718843460083e-02 -1.186130717396736145e-01 7.478207349777221680e-02 -1.222284324467182159e-02 -2.875699400901794434e-01 -5.889188498258590698e-03 -2.074475884437561035e-01 -2.192580252885818481e-01 1.332314759492874146e-01 9.212289005517959595e-02 4.633157327771186829e-02 -1.466389745473861694e-01 2.403741478919982910e-01 1.765383407473564148e-02 1.550557762384414673e-01 1.568562090396881104e-01
2.914810776710510254e-01 -2.213571816682815552e-01 6.510514765977859497e-02 4.401785135269165039e-02 3.489984571933746338e-01 -7.247541099786758423e-02 8.210029453039169312e-02 3.124606329947710037e-03 -1.657158732414245605e-01 -1.879492551088333130e-01 2.331387102603912354e-01 -2.365888059139251709e-01 -1.641987636685371399e-02 6.748041510581970215e-02 -1.950312703847885132e-01 6.614460051059722900e-02 -2.366586625576019287e-01 -3.472453728318214417e-02 6.231891736388206482e-02 -1.482457220554351807e-01 -4.870470240712165833e-02 -7.116822898387908936e-02 -4.656504839658737183e-02 -3.903352096676826477e-02 -6.359134614467620850e-02 1.616023629903793335e-01 -3.106504678726196289e-01 9.596840292215347290e-02 3.454333841800689697e-01 4.322950914502143860e-02 -1.226833015680313110e-01 3.733508586883544922e-01
3.211191594600677490e-01 9.559162706136703491e-02 2.490819245576858521e-01 -5.060791969299316406e-02 2.549791634082794189e-01 -1.661583334207534790e-01 5.549762398004531860e-03 -8.489102125167846680e-02 9.180464595556259155e-02 -3.906916975975036621e-01 -2.770474255084991455e-01 -8.971060067415237427e-02 6.290680170059204102e-02 1.189963594079017639e-01 -3.299593627452850342e-01 4.853918403387069702e-02 1.564621329307556152e-01 -2.344626486301422119e-01 -1.121219769120216370e-01 -7.817657315172255039e-04 4.262010380625724792e-02 -6.723230332136154175e-02 -2.888499796390533447e-01 9.928788989782333374e-02 -3.319467604160308838e-02 -2.969428710639476776e-02 1.124983355402946472e-01 3.121661543846130371e-01 6.979145109653472900e-02 -2.740600332617759705e-02 -1.207839474081993103e-01 1.552788168191909790e-01
1.937682330608367920e-01 1.170319970697164536e-02 1.340632736682891846e-01 -9.835243970155715942e-02 -3.361733630299568176e-02 4.056286439299583435e-02 -4.473919514566659927e-03 3.510996699333190918e-02 -9.869271516799926758e-02 -2.344307303428649902e-01 -1.554808318614959717e-01 3.383972868323326111e-02 4.255461320281028748e-02 4.561586081981658936e-01 -4.247366786003112793e-01 -6.413479149341583252e-02 -1.305105257779359818e-02 -2.870579063892364502e-01 6.537835299968719482e-02 1.522775292396545410e-01 -1.236725747585296631e-01 7.515221834182739258e-02 8.874824643135070801e-02 -4.796389490365982056e-02 5.365239828824996948e-02 -9.651010483503341675e-02 7.018586993217468262e-02 3.330922126770019531e-01 2.913847267627716064e-01 -1.623849011957645416e-02 -3.030262291431427002e-01 1.115937368012964725e-03
4.630771875381469727e-01 9.240981191396713257e-02 3.443044796586036682e-02 4.533445462584495544e-02 1.300935000181198120e-01 -4.484359323978424072e-01 -5.144080612808465958e-03 9.245233982801437378e-02 -3.217591717839241028e-02 -1.587313413619995117e-01 3.219508230686187744e-01 -7.795530557632446289e-02 1.609909385442733765e-01 3.405115008354187012e-02 -1.234049871563911438e-01 -2.823554277420043945e-01 -7.543273270130157471e-02 -3.164680302143096924e-02 1.404863297939300537e-01 6.531649827957153320e-02 -3.066668510437011719e-01 1.024165675044059753e-01 -1.434431294910609722e-03 4.418956115841865540e-02 -1.298606991767883301e-01 2.373532950878143311e-01 -2.198289781808853149e-01 8.955787122249603271e-02 7.257194072008132935e-02 -1.052712798118591309e-01 -7.453645765781402588e-02 -2.370538376271724701e-02
8.948890864849090576e-02 5.574705079197883606e-02 -2.879410237073898315e-02 -1.488941460847854614e-01 2.346862703561782837e-01 -1.121969968080520630e-01 1.064239665865898132e-01 5.885710194706916809e-02 -1.013862863183021545e-01 1.184188127517700195e-01 1.061751879751682281e-02 -2.334237545728683472e-01 -2.489607781171798706e-02 2.432748824357986450e-01 -4.018310010433197021e-01 -1.694554984569549561e-01 -5.783061683177947998e-02 -3.135462477803230286e-02 1.186112165451049805e-01 -2.040375955402851105e-02 2.264142632484436035e-01 -3.214333653450012207e-01 4.703522846102714539e-02 1.539179831743240356e-01 -8.842711895704269409e-02 -8.720935881137847900e-02 -3.962807655334472656e-01 3.230410516262054443e-01 2.334140390157699585e-01 -2.281708270311355591e-02 1.068117171525955200e-01 1.096050664782524109e-01
1.049460396170616150e-01 1.129409894347190857e-01 -1.987502425909042358e-01 -2.661929279565811157e-02 -2.061828784644603729e-02 -2.507272660732269287e-01 -4.666017740964889526e-02 -1.257061511278152466e-01 -2.218162119388580322e-01 -3.282055556774139404e-01 -2.556476593017578125e-01 -5.088855326175689697e-02 1.130674630403518677e-01 3.316793143749237061e-01 -1.921290308237075806e-01 -9.825572371482849121e-03 -5.648795887827873230e-02 -1.406108960509300232e-02 1.515420228242874146e-01 6.903202831745147705e-02 -7.494619488716125488e-02 2.333210110664367676e-01 1.597197260707616806e-03 2.966170310974121094e-01 1.887688636779785156e-01 -1.013758182525634766e-01 -1.805692017078399658e-01 2.451071143150329590e-01 2.546775937080383301e-01 -2.517956495285034180e-01 -4.269231110811233521e-02 1.491409391164779663e-01
1.241230368614196777e-01 -2.234217673540115356e-01 -1.797871887683868408e-01 -8.464794605970382690e-02 -7.585828751325607300e-02 8.659029006958007812e-02 3.375359177589416504e-01 9.361398220062255859e-02 2.530676126480102539e-01 -1.689230650663375854e-01 -2.436960041522979736e-01 -5.753454938530921936e-02 1.417083889245986938e-01 1.402904689311981201e-01 -2.582457065582275391e-01 2.618240714073181152e-01 -6.892785429954528809e-02 -7.178629189729690552e-02 -2.235954441130161285e-02 -8.881062269210815430e-02 3.491620719432830811e-02 4.587912932038307190e-02 -4.393172264099121094e-02 6.432319991290569305e-03 -9.655861556529998779e-02 -7.642165292054414749e-03 -4.745261967182159424e-01 9.529039263725280762e-02 2.535978555679321289e-01 1.016760990023612976e-01 -2.890996038913726807e-01 5.922067537903785706e-02
2.822369337081909180e-01 -4.985553026199340820e-02 -3.333758562803268433e-02 1.783887296915054321e-02 2.254666090011596680e-01 -1.741845756769180298e-01 1.114938175305724144e-03 -3.280639946460723877e-01 -1.262117177248001099e-01 -2.826152741909027100e-01 -1.677016466856002808e-01 -1.132755428552627563e-01 1.045751720666885376e-01 1.881921291351318359e-01 -8.160518854856491089e-02 2.471284121274948120e-01 -7.208252698183059692e-02 1.427036821842193604e-01 2.753374278545379639e-01 1.047357395291328430e-01 -1.379801034927368164e-01 1.796298027038574219e-01 -1.063987985253334045e-01 -1.410823613405227661e-01 1.926602870225906372e-01 -6.184266507625579834e-02 -8.794604986906051636e-02 4.019166529178619385e-01 2.074909061193466187e-01 -9.360344707965850830e-02 -1.032416298985481262e-01 -9.605483710765838623e-02
1.739087849855422974e-01 -1.297181546688079834e-01 7.573303300887346268e-04 -2.226795405149459839e-01 7.098363339900970459e-02 -4.367248117923736572e-01 2.600883543491363525e-01 -7.645730674266815186e-02 -1.958276890218257904e-02 -3.239231407642364502e-01 1.101552993059158325e-01 -2.379885464906692505e-01 7.821860490366816521e-04 -3.582321852445602417e-02 -2.302763611078262329e-01 2.674555480480194092e-01 -9.491883218288421631e-02 -1.195827648043632507e-01 1.292798072099685669e-01 6.889449059963226318e-02 -2.219029888510704041e-02 1.836436986923217773e-01 -7.693553715944290161e-02 -1.040101274847984314e-01 -2.224027216434478760e-01 1.696289926767349243e-01 -2.342786043882369995e-01 9.205847978591918945e-02 -8.305457979440689087e-02 -1.576481014490127563e-01 -2.093478888273239136e-01 -1.457999944686889648e-01
2.864100933074951172e-01 -4.406496137380599976e-02 1.195355318486690521e-03 -1.069841757416725159e-01 -2.134234085679054260e-02 -1.034895032644271851e-01 8.852547034621238708e-03 1.211478281766176224e-02 -4.282455891370773315e-02 -3.723890483379364014e-01 -1.225568652153015137e-01 -1.022639870643615723e-01 2.667884528636932373e-02 1.587687581777572632e-01 -2.452355027198791504e-01 -2.589771151542663574e-01 -3.885733783245086670e-01 1.395455002784729004e-01 1.214373018592596054e-02 8.620776981115341187e-02 -4.139562845230102539e-01 1.009624078869819641e-01 9.154749661684036255e-02 3.057087957859039307e-01 6.546234339475631714e-02 2.266595512628555298e-01 -9.306163340806961060e-02 1.569544672966003418e-01 -6.224099546670913696e-02 -5.164175480604171753e-02 -1.029434204101562500e-01 8.092303574085235596e-02
2.924788296222686768e-01 -3.003901243209838867e-02 1.480468660593032837e-01 1.285292655229568481e-01 1.252629607915878296e-01 -3.141295313835144043e-01 -3.006093204021453857e-01 8.301384747028350830e-03 3.474709391593933105e-01 -2.175172567367553711e-01 -1.290375292301177979e-01 1.014592796564102173e-01 1.803949475288391113e-01 2.264027148485183716e-01 -1.435479968786239624e-01 -4.817352816462516785e-02 3.554617986083030701e-02 1.866876706480979919e-02 1.725402027368545532e-01 4.914789274334907532e-02 1.763119995594024658e-01 2.726130783557891846e-01 -4.151684045791625977e-02 8.439996838569641113e-02 -1.718667447566986084e-01 3.413828089833259583e-02 -1.637152582406997681e-01 2.668836712837219238e-01 2.768578529357910156e-01 6.206183508038520813e-02 7.405164837837219238e-02 7.631573826074600220e-02
7.687361538410186768e-02 2.076548896729946136e-02 -9.892511367797851562e-02 -1.193638890981674194e-01 4.285928234457969666e-02 -1.242663413286209106e-01 1.408074945211410522e-01 -6.471500545740127563e-02 -7.217444479465484619e-02 -2.506363987922668457e-01 -1.192762032151222229e-01 -1.234318241477012634e-01 2.626897096633911133e-01 3.125354349613189697e-01 -2.111346721649169922e-01 6.708687543869018555e-02 -7.210018578916788101e-03 -2.570245563983917236e-01 1.278898715972900391e-01 2.291190326213836670e-01 3.231296539306640625e-01 1.405323594808578491e-01 -2.076122313737869263e-01 3.188740909099578857e-01 -1.207828242331743240e-02 -5.015709623694419861e-02 -1.000749692320823669e-01 1.881257146596908569e-01 1.601709574460983276e-01 -2.690241038799285889e-01 -1.458086222410202026e-01 2.093120068311691284e-01
3.519573807716369629e-02 6.292624771595001221e-02 2.444614768028259277e-01 4.350559413433074951e-02 1.213894560933113098e-01 -2.334074378013610840e-01 -2.738848328590393066e-01 -2.316449135541915894e-01 -3.735665977001190186e-02 -3.989393711090087891e-01 -2.016483396291732788e-01 -2.800419926643371582e-01 3.308636844158172607e-01 2.751330435276031494e-01 -1.163220480084419250e-01 -2.283311039209365845e-01 -1.781006753444671631e-01 -6.710059940814971924e-02 -2.838791348040103912e-02 -1.412838399410247803e-01 -2.762684598565101624e-02 4.652360454201698303e-03 -1.131457164883613586e-01 1.392631381750106812e-01 -2.998959040269255638e-03 1.110571399331092834e-01 9.185999631881713867e-02 9.394733607769012451e-02 1.982693076133728027e-01 1.072476506233215332e-01 -9.719016402959823608e-02 1.579750180244445801e-01
-1.440996080636978149e-01 2.115727514028549194e-01 -4.638820886611938477e-02 -7.512940466403961182e-02 1.328634470701217651e-01 -7.005608826875686646e-02 1.706118285655975342e-01 2.040609717369079590e-01 1.510507464408874512e-01 -3.869255259633064270e-02 -2.789911925792694092e-01 -2.192792147397994995e-01 -1.173476651310920715e-01 1.446968764066696167e-01 -1.827735006809234619e-01 5.166483297944068909e-02 -4.433257877826690674e-01 2.734121680259704590e-02 1.736213564872741699e-01 1.304035931825637817e-01 -1.483848094940185547e-01 2.010384574532508850e-02 -8.329355716705322266e-02 7.417629007250070572e-03 1.138463094830513000e-01 2.719032578170299530e-02 -2.244509309530258179e-01 2.117609828710556030e-01 3.036550879478454590e-01 -1.890998929738998413e-01 8.435158524662256241e-04 3.187681436538696289e-01
-1.392822898924350739e-02 1.453275084495544434e-01 6.966470181941986084e-02 1.073161214590072632e-01 -7.092446088790893555e-02 -7.701325416564941406e-02 -1.007966697216033936e-01 9.819658845663070679e-02 1.111897379159927368e-01 2.023228444159030914e-02 -3.589958846569061279e-01 -2.802106440067291260e-01 -8.210945129394531250e-02 5.332346633076667786e-02 -2.463715076446533203e-01 -1.271125525236129761e-01 -3.797437250614166260e-01 8.717719465494155884e-02 1.214752420783042908e-01 2.000437974929809570e-01 -9.959238022565841675e-02 8.894538879394531250e-02 -1.141633540391921997e-01 1.075111553072929382e-01 1.696727797389030457e-02 -1.162782013416290283e-01 -3.237925469875335693e-01 2.257255017757415771e-01 4.338411986827850342e-01 3.061493858695030212e-02 1.008391007781028748e-01 8.375510573387145996e-02
8.961277455091476440e-02 -3.027166128158569336e-01 2.489015646278858185e-02 4.150965064764022827e-02 3.417935669422149658e-01 -5.685646459460258484e-02 8.951780200004577637e-02 -1.113393008708953857e-01 -5.545191094279289246e-02 -2.827464938163757324e-01 2.107555568218231201e-01 -1.157568097114562988e-01 2.236015051603317261e-01 7.305461168289184570e-02 -1.726579964160919189e-01 -4.373634234070777893e-02 -3.301081955432891846e-01 -1.978083550930023193e-01 -2.047198265790939331e-02 8.996201306581497192e-02 -1.591054648160934448e-01 -1.457045376300811768e-01 -2.327184379100799561e-01 -8.241969160735607147e-03 -1.620686948299407959e-01 5.668327212333679199e-02 -2.455174773931503296e-01 6.050517037510871887e-02 2.241008728742599487e-01 -8.901204913854598999e-03 3.132419288158416748e-02 3.571349978446960449e-01
1.849187314510345459e-01 -1.036627590656280518e-01 5.185399577021598816e-02 -5.434191320091485977e-03 2.933766543865203857e-01 1.413401663303375244e-01 -9.346809983253479004e-02 1.584936231374740601e-01 3.061671555042266846e-02 -3.569182157516479492e-01 -1.139796897768974304e-01 -3.321405500173568726e-02 2.442469745874404907e-01 -8.073245175182819366e-03 -1.658107042312622070e-01 -2.992280125617980957e-01 -1.140163838863372803e-01 -2.119811177253723145e-01 1.836431026458740234e-01 -3.150044009089469910e-02 -6.110212951898574829e-02 -2.604659821372479200e-04 -1.404404919594526291e-02 -9.528370201587677002e-02 1.274019628763198853e-01 2.315962919965386391e-03 1.358001679182052612e-01 8.652837574481964111e-02 2.461448311805725098e-01 -3.179006278514862061e-01 -4.132796227931976318e-01 -1.139584407210350037e-01
1.548572182655334473e-01 7.828335464000701904e-02 2.597438693046569824e-01 1.093855276703834534e-01 -1.465704441070556641e-01 -1.072458922863006592e-01 1.661146581172943115e-01 -6.943257153034210205e-02 -3.367578387260437012e-01 -2.415213286876678467e-01 -2.645678222179412842e-01 -2.466402351856231689e-01 1.482020914554595947e-01 1.292387098073959351e-01 -2.874997854232788086e-01 -1.933576613664627075e-01 -1.195412874221801758e-01 -1.241699382662773132e-01 1.623947173357009888e-01 -8.969240635633468628e-02 2.585501410067081451e-02 2.548733651638031006e-01 -4.782089963555335999e-02 1.112684085965156555e-01 -1.976443827152252197e-02 1.913210600614547729e-01 -4.151857793331146240e-01 7.716237008571624756e-02 -2.660906687378883362e-02 2.082099206745624542e-02 -4.632092267274856567e-02 2.733381837606430054e-02
7.374559529125690460e-03 5.542982742190361023e-02 5.501598492264747620e-02 -6.210849061608314514e-02 2.352330535650253296e-01 -2.097696810960769653e-01 -1.607401669025421143e-01 -8.209394663572311401e-02 -1.976496540009975433e-02 -2.830476760864257812e-01 -2.322160899639129639e-01 1.543957740068435669e-01 1.169799342751502991e-01 1.870286762714385986e-01 -3.176088333129882812e-01 -1.545252650976181030e-02 -1.946319937705993652e-01 -1.097665261477231979e-02 1.042729765176773071e-01 1.597424596548080444e-01 3.840997517108917236e-01 7.235350087285041809e-03 -1.194992735981941223e-01 -1.347190290689468384e-01 -2.180196046829223633e-01 -1.454364210367202759e-01 -7.782236486673355103e-02 3.475489318370819092e-01 3.058894872665405273e-01 5.954243987798690796e-02 -8.152619935572147369e-03 5.393581837415695190e-02
-6.384612619876861572e-02 -1.559187322854995728e-01 -1.516333371400833130e-01 -1.796016097068786621e-01 1.407058686017990112e-01 -4.797063767910003662e-02 2.625705599784851074e-01 -1.676208227872848511e-01 1.581037938594818115e-01 -3.598748445510864258e-01 2.670686878263950348e-02 -4.002667367458343506e-01 -6.986772269010543823e-02 -1.299261003732681274e-01 -1.366166174411773682e-01 -1.367157697677612305e-01 -1.652217656373977661e-01 -2.084077745676040649e-01 1.015591621398925781e-01 1.337820105254650116e-02 -2.047584205865859985e-01 1.197262406349182129e-01 1.514826063066720963e-02 2.619870305061340332e-01 -2.121218740940093994e-01 6.600030511617660522e-02 -2.187967002391815186e-01 1.396604776382446289e-01 2.123003005981445312e-01 -1.308279633522033691e-01 1.220152229070663452e-01 -1.500570625066757202e-01
1.184730008244514465e-01 -2.671304643154144287e-01 1.452222019433975220e-01 -3.104381449520587921e-02 1.484428346157073975e-01 -1.503909230232238770e-01 -1.278592646121978760e-01 1.962042786180973053e-02 9.917235374450683594e-02 -1.756942421197891235e-01 1.604424864053726196e-01 -1.961468309164047241e-01 -7.106640189886093140e-02 1.619628667831420898e-01 -3.351960182189941406e-01 -3.709371089935302734e-01 -6.412000954151153564e-02 -9.426756203174591064e-02 8.674194104969501495e-03 2.311939746141433716e-01 -2.779231369495391846e-01 1.711376458406448364e-01 1.075336709618568420e-01 -1.772697716951370239e-01 6.758943200111389160e-02 1.119784563779830933e-01 -3.263496160507202148e-01 1.214079931378364563e-01 1.015041768550872803e-01 -1.583008617162704468e-01 2.288596332073211670e-01 5.369251221418380737e-02
2.460622936487197876e-01 -2.656947076320648193e-01 2.231972068548202515e-01 9.323075413703918457e-03 2.955237030982971191e-01 -1.257667690515518188e-01 -1.096925213932991028e-01 -1.825635582208633423e-01 -2.479398064315319061e-02 -3.744888901710510254e-01 -2.631016671657562256e-01 1.211478784680366516e-01 1.893613189458847046e-01 -3.111989982426166534e-02 -2.094172686338424683e-01 -1.493821889162063599e-01 -1.437379140406847000e-02 -1.762515157461166382e-01 -1.201095879077911377e-01 5.068833706900477409e-04 -3.445949871093034744e-03 1.866501569747924805e-01 1.080631315708160400e-01 3.215742111206054688e-02 -7.136320322751998901e-02 1.259120702743530273e-01 -9.545739740133285522e-02 8.911132812500000000e-02 3.797102570533752441e-01 3.019871190190315247e-02 -2.324006110429763794e-01 1.110349297523498535e-01
3.032984584569931030e-02 2.152713537216186523e-01 2.157174423336982727e-02 8.763681352138519287e-02 2.318389415740966797e-01 -1.320760250091552734e-01 1.777527332305908203e-01 4.090159386396408081e-02 2.293860167264938354e-01 9.261812269687652588e-02 -2.848187685012817383e-01 -9.512446820735931396e-02 -1.408151537179946899e-01 2.122236639261245728e-01 -1.692518442869186401e-01 -1.112085059285163879e-01 -4.329235255718231201e-01 -1.626649349927902222e-01 1.774645745754241943e-01 8.817107230424880981e-02 4.787929728627204895e-02 9.976884350180625916e-03 -1.360735595226287842e-01 1.596626639366149902e-01 3.262591361999511719e-02 5.450243130326271057e-03 -1.418454051017761230e-01 1.896528005599975586e-01 3.202719688415527344e-01 -5.136335641145706177e-02 1.319407671689987183e-01 3.217591047286987305e-01
2.040069699287414551e-01 -1.370420753955841064e-01 2.794905100017786026e-03 -2.315828353166580200e-01 9.788504987955093384e-02 -8.302599191665649414e-02 1.724016070365905762e-01 -5.399488145485520363e-04 -7.080008089542388916e-02 -5.807683616876602173e-02 -2.369396388530731201e-01 -2.240953594446182251e-02 6.057469546794891357e-02 -1.095879524946212769e-01 -1.244536191225051880e-01 1.878876239061355591e-02 -8.555087447166442871e-02 -2.416851669549942017e-01 1.374517679214477539e-01 3.081432543694972992e-02 -1.270052641630172729e-01 1.115388572216033936e-01 9.758950769901275635e-02 8.041313290596008301e-02 -2.827279083430767059e-02 -3.362955152988433838e-01 -3.618903458118438721e-01 9.186174720525741577e-02 5.152506828308105469e-01 1.159770265221595764e-01 1.455602701753377914e-02 -2.839695513248443604e-01
4.846412241458892822e-01 -1.565625518560409546e-01 1.732263863086700439e-01 -1.891813725233078003e-01 1.837772876024246216e-01 -7.717556506395339966e-02 1.311769336462020874e-01 -3.548075258731842041e-02 3.585351165384054184e-03 -2.822960913181304932e-01 2.053172886371612549e-02 -4.105063155293464661e-03 -5.138453468680381775e-02 -1.232351437211036682e-01 -2.618663012981414795e-02 -9.762229770421981812e-02 -1.905110776424407959e-01 6.749771535396575928e-02 3.194746673107147217e-01 2.156102955341339111e-01 -2.841373980045318604e-01 1.920521706342697144e-01 9.720922261476516724e-02 3.964266926050186157e-02 4.798453673720359802e-02 -3.028742782771587372e-02 -1.648313701152801514e-01 1.456881761550903320e-01 6.244735419750213623e-02 9.237220883369445801e-02 -1.955604553222656250e-01 2.968163788318634033e-01
1.935914903879165649e-01 -3.633508691564202309e-03 1.346629858016967773e-01 4.728050902485847473e-02 1.947871446609497070e-01 -2.281508147716522217e-01 -2.408833652734756470e-01 1.311405599117279053e-01 5.283570662140846252e-02 -1.555957049131393433e-01 -2.075545191764831543e-01 1.507832705974578857e-01 1.744886934757232666e-01 2.444080412387847900e-01 -4.428661167621612549e-01 9.541737288236618042e-02 -2.012814953923225403e-02 -1.890209913253784180e-01 1.367032062262296677e-02 1.922081112861633301e-01 1.365462392568588257e-01 -9.791056811809539795e-02 -2.161160409450531006e-01 -1.057362481951713562e-01 -7.450780272483825684e-02 -2.691402435302734375e-01 -1.255947202444076538e-01 2.832028865814208984e-01 9.196762740612030029e-02 1.331700198352336884e-02 -1.489213854074478149e-02 2.156016230583190918e-01
2.225267887115478516e-01 2.939612045884132385e-02 6.145647540688514709e-02 9.075487405061721802e-02 2.067099362611770630e-01 -2.723861038684844971e-01 1.414140015840530396e-01 7.432562112808227539e-02 2.245072871446609497e-01 9.784425050020217896e-02 -8.913518488407135010e-02 -5.393319576978683472e-02 9.202157706022262573e-02 -8.900377899408340454e-02 -4.563136398792266846e-02 9.989567101001739502e-02 -4.146915376186370850e-01 6.060930341482162476e-02 -2.971942536532878876e-03 1.737396419048309326e-02 4.819909110665321350e-02 -6.971785333007574081e-03 -1.841794103384017944e-01 1.559823602437973022e-01 1.871538311243057251e-01 -7.829907536506652832e-02 -5.148999691009521484e-01 1.975977607071399689e-02 1.005152314901351929e-01 -2.338431030511856079e-02 -1.036848723888397217e-01 3.622558116912841797e-01
2.245290428400039673e-01 -7.523011416196823120e-02 7.139231264591217041e-02 -1.062896922230720520e-01 3.144800066947937012e-01 -3.668018281459808350e-01 3.154647722840309143e-02 1.909153163433074951e-01 1.556309610605239868e-01 -9.399335831403732300e-02 -1.460236907005310059e-01 -3.300354778766632080e-01 7.450079172849655151e-02 1.809092760086059570e-01 4.557929560542106628e-02 -2.991411685943603516e-01 -1.904149353504180908e-01 -2.005795203149318695e-02 -6.274130940437316895e-02 1.296683251857757568e-01 -7.148562371730804443e-02 1.853373795747756958e-01 -2.855787575244903564e-01 -4.480880498886108398e-02 -2.784186005592346191e-01 -7.124520372599363327e-03 -7.358510792255401611e-02 -7.308807224035263062e-02 1.153253093361854553e-01 3.088460303843021393e-02 -2.567677199840545654e-01 1.206761747598648071e-01
2.736728489398956299e-01 2.207562029361724854e-01 -9.506844729185104370e-02 2.342896759510040283e-01 2.005144767463207245e-02 -1.930940151214599609e-01 -1.029589250683784485e-01 1.822769455611705780e-02 7.591306418180465698e-02 -3.170279562473297119e-01 -1.358496844768524170e-01 1.836309432983398438e-01 8.181433379650115967e-02 2.107877135276794434e-01 -2.637140154838562012e-01 -2.773817256093025208e-02 -2.489983737468719482e-01 -3.037316724658012390e-02 -4.706079140305519104e-02 3.039874695241451263e-02 3.016853928565979004e-01 9.267272427678108215e-03 -1.599163711071014404e-01 -2.259696722030639648e-01 -1.767335981130599976e-01 -8.058993518352508545e-02 -1.503841876983642578e-01 2.990832924842834473e-01 2.166410386562347412e-01 -1.525606811046600342e-01 -1.601574569940567017e-01 6.696508824825286865e-02
3.653790950775146484e-01 -2.767596393823623657e-02 1.321603804826736450e-01 -4.275806620717048645e-02 1.829339265823364258e-01 -1.705341935157775879e-01 -1.578324846923351288e-02 8.840899914503097534e-02 1.482791155576705933e-01 -1.665962189435958862e-01 -8.263029158115386963e-02 -1.166949123144149780e-01 5.738071203231811523e-01 1.713888943195343018e-01 -1.666151583194732666e-01 2.603382430970668793e-02 -3.901427984237670898e-02 -2.179593890905380249e-01 7.504589110612869263e-02 -1.077522560954093933e-01 2.213331311941146851e-01 6.513839960098266602e-02 -5.644100159406661987e-02 -5.274496972560882568e-02 1.327831149101257324e-01 -2.591598331928253174e-01 -6.485262513160705566e-02 2.148735523223876953e-01 -1.028395369648933411e-01 -1.966109126806259155e-01 -9.019625186920166016e-02 -2.373435348272323608e-02
3.265968263149261475e-01 1.095825731754302979e-01 2.696386873722076416e-01 1.105877310037612915e-01 2.274268716573715210e-01 -2.898600101470947266e-01 9.138184040784835815e-02 -1.556540131568908691e-01 -5.480233579874038696e-02 -4.985010921955108643e-01 -7.367415726184844971e-02 -1.040236651897430420e-01 2.299717664718627930e-01 1.302970796823501587e-01 -1.692754626274108887e-01 -3.883599117398262024e-02 4.220629483461380005e-02 -7.203707098960876465e-02 -2.127249687910079956e-01 1.664399206638336182e-01 -6.683740764856338501e-02 1.051886603236198425e-01 4.178641736507415771e-02 -1.158946156501770020e-01 -7.796379178762435913e-02 -3.098597563803195953e-02 -1.360149588435888290e-02 3.019981645047664642e-02 3.202190399169921875e-01 -1.349354386329650879e-01 -1.342235803604125977e-01 -5.248934030532836914e-02
-1.292628645896911621e-01 -2.682778285816311836e-03 3.159019052982330322e-01 -2.507632374763488770e-01 1.581041961908340454e-01 -1.679702252149581909e-01 -5.085143446922302246e-02 -1.426555961370468140e-01 -1.078823655843734741e-01 -9.544163942337036133e-02 -1.019537895917892456e-01 -1.521865576505661011e-01 1.805403530597686768e-01 3.013701736927032471e-01 -1.893231123685836792e-01 -2.052592188119888306e-01 -4.248197078704833984e-01 -9.691794216632843018e-02 2.545055150985717773e-01 -1.187063828110694885e-01 -1.398785114288330078e-01 -1.273979991674423218e-01 -5.361808091402053833e-02 2.443204969167709351e-01 5.358954146504402161e-02 2.019049823284149170e-01 -2.311607450246810913e-01 3.861131891608238220e-02 1.140624806284904480e-01 -6.653989851474761963e-02 -1.524078939110040665e-02 7.373825460672378540e-02
2.422072291374206543e-01 4.966096952557563782e-02 7.370807975530624390e-02 7.895443588495254517e-02 1.617000102996826172e-01 -9.703472256660461426e-02 1.000743210315704346e-01 2.509563416242599487e-02 -3.366942331194877625e-02 -3.616356551647186279e-01 -3.305178508162498474e-02 -1.701680719852447510e-01 4.389418065547943115e-01 1.724998354911804199e-01 -2.855736017227172852e-01 -1.386893689632415771e-01 -1.607567630708217621e-02 -2.111428380012512207e-01 1.201107949018478394e-01 1.130108535289764404e-02 3.030860424041748047e-01 -7.066723704338073730e-02 -1.950729936361312866e-01 9.227400273084640503e-02 1.264836043119430542e-01 -9.087620675563812256e-02 9.918003529310226440e-02 3.649979233741760254e-01 -2.049609273672103882e-02 -1.366253793239593506e-01 4.503542184829711914e-02 6.760515272617340088e-02
1.232328936457633972e-01 -3.639755025506019592e-02 -1.057063788175582886e-02 -1.729399710893630981e-01 -2.780557051301002502e-02 -6.575575470924377441e-02 -1.149396523833274841e-01 8.324834704399108887e-02 -4.775784537196159363e-02 -2.741557657718658447e-01 -1.674092113971710205e-01 -3.057164847850799561e-01 7.244352251291275024e-02 4.834735691547393799e-01 -4.706442952156066895e-01 -1.892510242760181427e-02 3.081319481134414673e-02 -9.626148641109466553e-02 7.183399796485900879e-02 1.322280266322195530e-03 -1.754374206066131592e-01 -1.791772083379328251e-03 -1.589054763317108154e-01 2.302849739789962769e-01 -9.724162518978118896e-03 -2.772756665945053101e-02 1.486718207597732544e-01 1.582223176956176758e-01 2.206749916076660156e-01 1.676950976252555847e-02 -1.594220548868179321e-01 1.469851583242416382e-01
8.435568213462829590e-02 2.518174052238464355e-01 9.230837225914001465e-02 -1.342692784965038300e-02 -1.240801718086004257e-02 -2.630861699581146240e-01 2.354830354452133179e-01 -7.483112812042236328e-02 -2.136308401823043823e-01 -4.444220066070556641e-01 -2.385694980621337891e-01 -1.252766996622085571e-01 1.731567382812500000e-01 3.784810006618499756e-01 -1.173268631100654602e-02 1.691542565822601318e-02 4.726815223693847656e-02 -8.643151074647903442e-02 1.281510442495346069e-01 1.261236369609832764e-01 1.053708866238594055e-01 1.021650061011314392e-02 2.190666459500789642e-02 5.434174090623855591e-02 -7.114595919847488403e-02 7.073578238487243652e-02 -1.558909118175506592e-01 3.293136656284332275e-01 1.569951623678207397e-01 -4.472783952951431274e-02 -2.016711682081222534e-01 1.847377866506576538e-01
-9.058032184839248657e-02 -8.910879492759704590e-02 2.404677718877792358e-01 -3.028352558612823486e-01 2.070764303207397461e-01 -3.138667941093444824e-01 -1.079561095684766769e-02 2.469385415315628052e-02 1.735144555568695068e-01 -3.296764492988586426e-01 7.778839766979217529e-02 -1.867044866085052490e-01 1.498877704143524170e-01 1.800859421491622925e-01 -3.129785358905792236e-01 -1.526497304439544678e-01 -9.299321472644805908e-02 1.746267266571521759e-02 2.846438884735107422e-01 8.105538040399551392e-02 2.426664344966411591e-02 6.393525749444961548e-02 -4.736250266432762146e-02 -5.852462723851203918e-02 2.215190827846527100e-01 -2.772544622421264648e-01 -1.671613156795501709e-01 3.926586359739303589e-02 1.110574007034301758e-01 1.061514839529991150e-01 -7.840916514396667480e-02 -2.104241997003555298e-01
-9.566931426525115967e-02 -3.709635138511657715e-02 2.410948425531387329e-01 -2.698032259941101074e-01 2.935706079006195068e-01 -2.942160964012145996e-01 -3.069976717233657837e-02 -1.246235985308885574e-02 1.309972703456878662e-01 -3.594926297664642334e-01 1.964067295193672180e-02 6.774437427520751953e-02 2.103409171104431152e-01 2.773858048021793365e-02 -3.087893724441528320e-01 -1.949668973684310913e-01 -1.220608949661254883e-01 9.792694449424743652e-02 2.715987265110015869e-01 -2.536200359463691711e-02 1.696197874844074249e-02 -7.712031155824661255e-02 7.509847730398178101e-02 -7.678799331188201904e-02 3.139937520027160645e-01 -1.647139638662338257e-01 -2.407701462507247925e-01 2.138585448265075684e-01 5.547254160046577454e-02 -3.759099543094635010e-02 4.617432504892349243e-02 -4.733047261834144592e-02
2.398616969585418701e-01 -3.311748057603836060e-02 1.004730090498924255e-01 9.620321542024612427e-02 5.585356056690216064e-02 7.015638798475265503e-02 1.144077442586421967e-02 4.649741202592849731e-02 1.534643620252609253e-01 -3.015130162239074707e-01 -8.776449412107467651e-02 8.756432682275772095e-02 2.075992226600646973e-01 2.373042553663253784e-01 -1.514716893434524536e-01 8.917883783578872681e-02 -6.757781654596328735e-02 -2.404671907424926758e-01 1.255633234977722168e-01 4.096497595310211182e-02 -1.709859669208526611e-01 -8.598114550113677979e-02 -5.577871203422546387e-02 3.144034445285797119e-01 1.798319369554519653e-01 1.614281833171844482e-01 -2.787472903728485107e-01 3.288935124874114990e-01 2.350102663040161133e-01 -1.246059387922286987e-01 -1.296969652175903320e-01 -3.182357251644134521e-01
2.539498209953308105e-01 2.922218665480613708e-02 4.971948266029357910e-02 3.343123570084571838e-02 2.285587787628173828e-02 -2.196328192949295044e-01 1.450355201959609985e-01 -5.579697340726852417e-02 6.961098313331604004e-02 -1.551678925752639771e-01 2.211913466453552246e-01 -3.064210414886474609e-01 2.088126093149185181e-01 4.761450365185737610e-02 -3.786319196224212646e-01 -3.242140710353851318e-01 -2.892253547906875610e-02 -9.697324037551879883e-02 9.712828695774078369e-02 3.602054715156555176e-02 -2.234855145215988159e-01 2.303671687841415405e-01 -1.950691789388656616e-01 -1.399244815111160278e-01 -1.442635208368301392e-01 6.367869675159454346e-02 -2.429249882698059082e-01 5.108454730361700058e-03 -2.844928763806819916e-02 -1.037169545888900757e-01 -8.813601918518543243e-03 3.389692008495330811e-01
7.087158411741256714e-02 7.700340449810028076e-02 -8.447764813899993896e-02 -1.053028404712677002e-01 1.489510089159011841e-01 -1.395441740751266479e-01 9.912122040987014771e-02 -2.689788118004798889e-02 7.969901710748672485e-02 -3.215080499649047852e-01 1.449085921049118042e-01 -2.954304814338684082e-01 3.398884236812591553e-01 1.838314533233642578e-01 -1.104136034846305847e-01 -4.007261693477630615e-01 -1.032802760601043701e-01 -1.273050010204315186e-01 -3.837224096059799194e-02 2.652594149112701416e-01 -1.444590240716934204e-01 2.061746418476104736e-01 1.211892813444137573e-01 -1.451783031225204468e-01 -8.573721162974834442e-03 1.150275766849517822e-01 -2.921347022056579590e-01 -8.523407578468322754e-02 1.712529808282852173e-01 -1.822844743728637695e-01 9.076387505047023296e-04 1.105014309287071228e-01
2.351014912128448486e-01 -1.177349239587783813e-01 2.309032082557678223e-01 5.079049617052078247e-02 9.450981765985488892e-02 1.588414236903190613e-02 -3.440320789813995361e-01 -1.251492351293563843e-01 4.528448730707168579e-02 -2.634733617305755615e-01 -8.234010636806488037e-02 -1.006256043910980225e-01 3.656941056251525879e-01 2.555217444896697998e-01 -2.132585346698760986e-01 -1.127446070313453674e-01 -1.827779971063137054e-02 -5.722738802433013916e-03 -1.168491616845130920e-01 1.740670949220657349e-02 -1.144358813762664795e-01 -1.171264275908470154e-01 -3.112150132656097412e-01 2.974762208759784698e-02 1.164545342326164246e-01 1.392481476068496704e-01 -6.537272036075592041e-02 2.517371177673339844e-01 3.587333858013153076e-01 -5.931575223803520203e-02 -8.708944916725158691e-02 8.312679082155227661e-02
2.132615596055984497e-01 9.564731270074844360e-02 1.867416650056838989e-01 -1.221742574125528336e-02 -7.865585386753082275e-02 2.461853064596652985e-02 8.292289823293685913e-02 -4.084075335413217545e-03 -1.816351711750030518e-01 -3.423938155174255371e-01 -2.661697566509246826e-01 -1.703950017690658569e-01 3.037738800048828125e-01 2.260963916778564453e-01 -2.498172968626022339e-01 -3.403603658080101013e-02 -1.403746157884597778e-01 -8.111996203660964966e-02 1.527082622051239014e-01 1.887505352497100830e-01 1.301822066307067871e-01 1.707142889499664307e-01 -6.703658401966094971e-02 7.825633138418197632e-02 1.808151602745056152e-01 2.108480483293533325e-01 -4.235464036464691162e-01 7.716947793960571289e-02 -1.355369091033935547e-01 -9.726557880640029907e-02 6.404317915439605713e-02 5.676105245947837830e-02
2.191161960363388062e-01 -3.276494890451431274e-02 1.603179574012756348e-01 1.125791296362876892e-01 3.156024813652038574e-01 -2.572790682315826416e-01 4.153379797935485840e-01 2.463806420564651489e-01 -9.601972252130508423e-02 -2.845485806465148926e-01 -1.906245946884155273e-02 2.862602006644010544e-03 7.741698622703552246e-02 -5.964957177639007568e-02 -2.198728621006011963e-01 -2.409607321023941040e-01 1.380638927221298218e-01 -7.061576843261718750e-02 5.343512445688247681e-02 3.711929917335510254e-02 -2.301672287285327911e-02 1.414090842008590698e-01 1.013631373643875122e-01 -3.674580529332160950e-02 -1.237304657697677612e-01 -1.204482987523078918e-01 -3.719334006309509277e-01 1.353261321783065796e-01 -1.820018887519836426e-01 9.260938316583633423e-02 -2.269059792160987854e-02 1.337991207838058472e-01
3.169830515980720520e-02 -1.093476265668869019e-02 3.159750998020172119e-01 3.016648115590214729e-04 3.723233938217163086e-01 -2.670825831592082977e-02 -1.395488977432250977e-01 5.917603895068168640e-02 -2.506773769855499268e-01 -1.693868935108184814e-01 -2.148041874170303345e-02 -1.429024636745452881e-01 6.952668726444244385e-02 -1.681106388568878174e-01 -8.677960187196731567e-02 -9.774612635374069214e-02 -3.448304235935211182e-01 -2.285219728946685791e-01 1.987219303846359253e-01 -3.388965874910354614e-02 -1.483888626098632812e-01 -1.417558342218399048e-01 4.445557016879320145e-03 1.166282817721366882e-01 -7.749768439680337906e-03 1.346095502376556396e-01 -3.733386099338531494e-01 2.154304534196853638e-01 2.558028995990753174e-01 -6.479485332965850830e-02 -1.279395967721939087e-01 1.290307343006134033e-01
1.587301939725875854e-01 -2.802383601665496826e-01 -8.291963487863540649e-02 -2.058763056993484497e-02 2.721585929393768311e-01 -1.152766793966293335e-01 -7.057485729455947876e-02 1.444882154464721680e-02 -3.834510967135429382e-02 -3.328843787312507629e-02 2.225070744752883911e-01 -2.602362334728240967e-01 2.234753407537937164e-02 1.333988010883331299e-01 -3.176650106906890869e-01 -2.720194458961486816e-01 -1.028085872530937195e-01 7.306840270757675171e-02 4.534486681222915649e-02 2.459677755832672119e-01 -1.445177048444747925e-01 1.706269085407257080e-01 -7.526698708534240723e-02 -1.198839023709297180e-01 8.063048124313354492e-02 1.132067888975143433e-01 -4.418644607067108154e-01 1.785636991262435913e-01 7.156362384557723999e-02 -2.122453451156616211e-01 -1.406859159469604492e-01 -1.360246539115905762e-01
6.161442957818508148e-03 5.720753222703933716e-02 -4.436853528022766113e-02 4.144176468253135681e-02 6.691466271877288818e-02 -1.809802204370498657e-01 5.654486641287803650e-02 -2.787072062492370605e-01 1.139600127935409546e-01 -2.106884419918060303e-01 -1.620720624923706055e-01 -3.801915347576141357e-01 -8.539832383394241333e-02 6.252478063106536865e-02 -8.546222746372222900e-02 -6.859051436185836792e-02 8.259832859039306641e-02 -3.430051207542419434e-01 1.190925166010856628e-01 -1.671977937221527100e-01 -1.764106899499893188e-01 9.193010628223419189e-02 -1.191538423299789429e-01 -1.697657406330108643e-01 -2.016624957323074341e-01 5.619913339614868164e-02 -4.558344483375549316e-01 -4.424154013395309448e-02 2.841052412986755371e-01 -1.811424791812896729e-01 -5.892655625939369202e-02 -6.102897226810455322e-02
4.153292775154113770e-01 -1.284524947404861450e-01 5.100200697779655457e-02 -6.214301660656929016e-02 1.640267819166183472e-01 -6.328989565372467041e-02 6.058164313435554504e-02 7.786873728036880493e-02 -2.360964268445968628e-01 -6.429053097963333130e-02 -2.289140820503234863e-01 8.220387995243072510e-02 -1.236842721700668335e-01 1.719705164432525635e-01 -1.932045370340347290e-01 -1.555468738079071045e-01 -1.432809233665466309e-01 -1.943596899509429932e-01 1.961499154567718506e-01 1.133449152112007141e-01 -1.497004479169845581e-01 1.864088922739028931e-01 5.337852984666824341e-02 1.126132011413574219e-01 -8.585605770349502563e-02 1.752420812845230103e-01 4.821579530835151672e-02 2.233455330133438110e-01 3.510310053825378418e-01 3.403500616550445557e-01 -1.263506114482879639e-01 1.040922850370407104e-01
3.321371376514434814e-01 -4.665125906467437744e-02 2.337608486413955688e-01 1.100586578249931335e-01 5.723771080374717712e-02 -3.520625531673431396e-01 1.576375663280487061e-01 2.588546276092529297e-02 -1.115168854594230652e-01 -1.478522717952728271e-01 1.277511715888977051e-01 -2.072002291679382324e-01 1.941073685884475708e-01 1.548547744750976562e-01 -2.479538321495056152e-01 -3.242157697677612305e-01 -1.425174176692962646e-01 -7.777222990989685059e-02 1.142474170774221420e-02 1.371060162782669067e-01 -1.955565214157104492e-01 2.844240665435791016e-01 -1.378344893455505371e-01 6.926166266202926636e-02 -7.453056424856185913e-02 1.589920967817306519e-01 -1.078210622072219849e-01 -4.333922173827886581e-03 1.083660870790481567e-01 -2.158717364072799683e-01 -1.414281688630580902e-02 2.386627346277236938e-01
9.051084518432617188e-02 1.207010447978973389e-01 1.011898741126060486e-01 -2.459579110145568848e-01 1.752122491598129272e-01 -2.392383962869644165e-01 4.595322161912918091e-02 1.907865405082702637e-01 -1.067740991711616516e-01 -2.078278511762619019e-01 -1.736976653337478638e-01 -1.569969695992767811e-03 -1.662505790591239929e-02 7.210347801446914673e-02 -4.570388197898864746e-01 6.709999591112136841e-02 -1.527684926986694336e-01 5.051716044545173645e-02 1.063621416687965393e-01 2.444716542959213257e-01 -1.133081391453742981e-01 -3.734657540917396545e-02 1.989522576332092285e-01 3.410042822360992432e-01 1.045142784714698792e-01 -8.980620652437210083e-02 -1.899230778217315674e-01 8.974144607782363892e-02 5.702289938926696777e-02 8.660154789686203003e-02 -3.105389475822448730e-01 -1.976424753665924072e-01
1.817467063665390015e-01 -9.770765900611877441e-02 7.973994314670562744e-02 1.061629727482795715e-01 1.746098995208740234e-01 -1.604296565055847168e-01 -1.491415500640869141e-01 -1.157563328742980957e-01 1.954105123877525330e-02 -3.053776621818542480e-01 -3.995889723300933838e-01 1.099050790071487427e-01 1.355649381875991821e-01 5.575824994593858719e-03 -3.392760157585144043e-01 1.120646521449089050e-01 1.059016659855842590e-01 -9.854786098003387451e-03 -1.454738378524780273e-01 1.756332367658615112e-01 6.737469881772994995e-02 7.527211308479309082e-02 -3.400708734989166260e-02 -5.018278583884239197e-02 -1.459893304854631424e-02 -1.693542450666427612e-01 -3.104136884212493896e-01 4.371269047260284424e-01 1.775031387805938721e-01 -4.302267730236053467e-02 -9.011037647724151611e-02 -3.806910663843154907e-02
3.337773680686950684e-01 1.020464077591896057e-01 -1.950930655002593994e-01 7.224392890930175781e-02 2.551023662090301514e-01 -2.117471992969512939e-01 1.704369671642780304e-02 -1.616127043962478638e-01 6.017656624317169189e-02 -2.499186247587203979e-01 -6.976124830543994904e-03 -3.216056227684020996e-01 2.285762317478656769e-02 6.420900672674179077e-02 -2.640135884284973145e-01 -9.194201976060867310e-02 -3.183122873306274414e-01 -6.659118831157684326e-02 -1.167447790503501892e-01 6.271833181381225586e-02 -4.529006406664848328e-02 1.211028322577476501e-01 3.592024445533752441e-01 3.792626559734344482e-01 3.619281575083732605e-02 6.903741043061017990e-03 -4.048611968755722046e-02 1.311207860708236694e-01 -1.964532583951950073e-02 -2.803696691989898682e-02 4.283108934760093689e-02 -1.005725786089897156e-01
2.285779863595962524e-01 -1.575064659118652344e-01 1.784414798021316528e-01 1.070229932665824890e-01 1.595343053340911865e-01 -2.892844751477241516e-02 6.884652376174926758e-02 -8.431036025285720825e-03 -7.558712363243103027e-02 -2.867341041564941406e-01 2.229471653699874878e-01 -2.540088891983032227e-01 2.869820035994052887e-02 6.488529592752456665e-02 -1.104821115732192993e-01 -3.542041033506393433e-02 -4.408948421478271484e-01 -1.055527478456497192e-01 -4.164264071732759476e-03 -5.508832260966300964e-02 -4.528534039855003357e-02 -1.259241998195648193e-01 -6.550350785255432129e-02 6.173486262559890747e-02 -6.297656148672103882e-02 3.693877160549163818e-02 -3.157466948032379150e-01 7.286626845598220825e-02 3.238695263862609863e-01 -3.953008353710174561e-02 4.272502660751342773e-02 4.179622232913970947e-01
2.664759382605552673e-02 -3.363143280148506165e-02 9.453573822975158691e-02 1.255490183830261230e-01 -4.619253799319267273e-02 -2.311221659183502197e-01 6.201539188623428345e-02 -2.270562350749969482e-01 -4.678524285554885864e-02 -1.105710212141275406e-02 -3.962516039609909058e-02 -2.945823073387145996e-01 3.482864201068878174e-01 6.901039928197860718e-02 -1.499881893396377563e-01 -2.415803968906402588e-01 2.610375173389911652e-02 -4.050441980361938477e-01 4.270367696881294250e-02 4.875458031892776489e-02 -8.372212201356887817e-02 2.199421226978302002e-01 7.919231429696083069e-03 -3.042548894882202148e-01 -1.154717579483985901e-01 6.850765645503997803e-02 -2.882848381996154785e-01 1.772947460412979126e-01 2.605581283569335938e-01 -2.120060473680496216e-01 2.397429756820201874e-02 4.453487694263458252e-02
3.489100933074951172e-01 -6.280069705098867416e-03 1.048961803317070007e-01 -1.616125851869583130e-01 -3.332612290978431702e-02 -8.054123818874359131e-02 4.129923507571220398e-02 6.799960881471633911e-02 -1.253679394721984863e-01 -2.401533126831054688e-01 -1.517377048730850220e-01 -3.456419333815574646e-02 -2.167109251022338867e-01 2.097631245851516724e-02 -4.494309723377227783e-01 -1.492724418640136719e-01 -3.322624862194061279e-01 7.226707041263580322e-02 4.920516628772020340e-03 -6.636789441108703613e-02 -3.784200847148895264e-01 -4.845438525080680847e-02 1.446044445037841797e-01 5.823528394103050232e-02 2.111007124185562134e-01 2.009584456682205200e-01 -1.401685029268264771e-01 2.211843430995941162e-01 -5.717703327536582947e-02 -5.229388177394866943e-02 -5.806900188326835632e-02 7.137840241193771362e-02
1.546198725700378418e-01 -7.712531834840774536e-02 1.499538496136665344e-02 -5.469368770718574524e-03 2.115604430437088013e-01 -2.276619225740432739e-01 -1.248181164264678955e-01 -1.133174076676368713e-01 8.769962936639785767e-02 -2.654650509357452393e-01 -8.281002938747406006e-02 1.867587268352508545e-01 -1.144253313541412354e-01 2.957505881786346436e-01 -1.636990457773208618e-01 4.708794131875038147e-02 -1.738982088863849640e-02 -7.864304631948471069e-02 2.280708998441696167e-01 1.470806300640106201e-01 2.390596866607666016e-01 2.124884538352489471e-02 -1.070787683129310608e-01 3.204217553138732910e-02 -2.267228662967681885e-01 -7.019935548305511475e-02 -1.948686540126800537e-01 3.737614452838897705e-01 2.621792256832122803e-01 1.853721737861633301e-01 -2.500151395797729492e-01 2.134601026773452759e-01
2.206433117389678955e-01 -2.540284097194671631e-01 9.692528285086154938e-03 1.548408158123493195e-02 1.983772963285446167e-01 -8.840624243021011353e-02 -4.653499647974967957e-02 -2.497498989105224609e-01 -8.332970738410949707e-02 -1.676832735538482666e-01 -1.878844499588012695e-01 -2.478038221597671509e-01 3.732509315013885498e-01 4.640236869454383850e-02 -2.060566693544387817e-01 3.853470385074615479e-01 -2.055029273033142090e-01 3.758273273706436157e-02 -9.195779263973236084e-02 6.610453128814697266e-02 -7.358000427484512329e-02 -1.518702879548072815e-02 1.396381575614213943e-02 1.658122800290584564e-02 2.247531712055206299e-01 3.746145963668823242e-02 -2.177756875753402710e-01 2.823572754859924316e-01 7.156604528427124023e-02 -4.385731369256973267e-02 -2.008022218942642212e-01 -1.467382609844207764e-01
3.213773071765899658e-01 1.610642373561859131e-01 -1.111343726515769958e-01 -1.996626704931259155e-01 1.586541831493377686e-01 2.068210020661354065e-02 -1.127148233354091644e-02 1.695349216461181641e-01 -1.826813677325844765e-03 1.844691932201385498e-01 -7.925859838724136353e-02 -7.758742570877075195e-02 9.386282414197921753e-02 8.413480967283248901e-02 -3.661632835865020752e-01 -7.309171557426452637e-02 -2.870452702045440674e-01 -2.889077365398406982e-01 -5.868390575051307678e-02 -1.000743210315704346e-01 8.319755643606185913e-02 -2.604113519191741943e-01 6.549953669309616089e-02 4.835264757275581360e-02 -1.785309426486492157e-02 -2.652592211961746216e-02 -3.894363045692443848e-01 3.802151083946228027e-01 -1.115295384079217911e-02 -1.900238730013370514e-02 5.872885882854461670e-02 2.416068129241466522e-02
-1.113377287983894348e-01 1.683432161808013916e-01 6.771320104598999023e-02 2.692657709121704102e-01 -2.028096467256546021e-03 -1.922094821929931641e-01 3.215567395091056824e-02 3.458224236965179443e-01 1.837481558322906494e-01 3.447401523590087891e-02 -3.519178628921508789e-01 -2.846200466156005859e-01 -5.194628983736038208e-02 3.756716474890708923e-02 -2.568165659904479980e-01 -1.506589651107788086e-01 -2.541184127330780029e-01 -8.958201110363006592e-02 9.118548035621643066e-02 1.614358089864253998e-02 9.574517607688903809e-03 -2.137928605079650879e-01 -2.691973447799682617e-01 6.790778785943984985e-02 3.594451397657394409e-02 -8.796616457402706146e-03 -1.063495352864265442e-01 2.898261547088623047e-01 2.395959347486495972e-01 -1.167882457375526428e-01 3.909088671207427979e-02 1.368337869644165039e-01
2.377679198980331421e-01 -1.946655511856079102e-01 1.922064870595932007e-01 3.265698626637458801e-02 -1.638422952964901924e-03 -1.698783338069915771e-01 1.006814539432525635e-01 7.387713342905044556e-02 -1.604955494403839111e-01 1.931076310575008392e-02 7.162906229496002197e-02 -3.782871663570404053e-01 -1.204545721411705017e-01 -7.268371433019638062e-02 -2.862255573272705078e-01 -5.280066281557083130e-02 -3.635811507701873779e-01 -1.920005828142166138e-01 1.176276504993438721e-01 -5.335541069507598877e-02 -2.787619233131408691e-01 -2.403563261032104492e-01 1.205471605062484741e-01 8.415751904249191284e-02 -5.784533172845840454e-02 2.018742263317108154e-01 -1.984336972236633301e-01 4.399826005101203918e-02 2.974236011505126953e-01 -1.178455632179975510e-02 7.462666928768157959e-02 1.477343589067459106e-01
1.259692907333374023e-01 -9.317561984062194824e-02 6.655453890562057495e-02 1.571607589721679688e-02 2.702468633651733398e-01 -1.704137176275253296e-01 -7.968100719153881073e-03 -1.529806703329086304e-01 -5.476933717727661133e-02 -2.759629487991333008e-01 -1.418479979038238525e-01 -9.497402608394622803e-02 3.607299327850341797e-01 1.906045228242874146e-01 -2.194873690605163574e-01 2.353590130805969238e-01 -1.309105753898620605e-01 -4.848229233175516129e-03 -3.627458959817886353e-02 1.480976641178131104e-01 -3.702323883771896362e-02 6.876577436923980713e-02 -7.329799979925155640e-02 -1.513482928276062012e-01 3.262750804424285889e-01 2.459294050931930542e-01 -1.112916413694620132e-02 4.424688816070556641e-01 1.670376807451248169e-01 2.994144149124622345e-02 2.070335205644369125e-03 -2.195897325873374939e-02
2.917965054512023926e-01 1.537768542766571045e-01 6.471430510282516479e-02 -4.907895624637603760e-02 -1.230187993496656418e-02 -3.720727860927581787e-01 -2.762611024081707001e-03 -1.706973314285278320e-01 1.794143915176391602e-01 -1.892172694206237793e-01 -1.674201041460037231e-01 -1.628287583589553833e-01 1.306181699037551880e-01 -1.548128277063369751e-01 -2.761794626712799072e-01 -1.484567373991012573e-01 2.185335755348205566e-01 -4.697432741522789001e-02 -1.635360531508922577e-02 2.404414415359497070e-01 -3.693481683731079102e-01 -1.045597121119499207e-01 5.117982998490333557e-02 3.058226406574249268e-02 -1.975703090429306030e-01 -1.221301034092903137e-01 -2.711844742298126221e-01 2.290462404489517212e-01 3.898394480347633362e-02 8.595604449510574341e-02 7.734452374279499054e-04 -8.478023111820220947e-02
3.442799746990203857e-01 1.388945132493972778e-01 1.968561857938766479e-01 -1.378928571939468384e-01 -2.107858210802078247e-01 1.341207921504974365e-01 -5.446820519864559174e-03 1.177669987082481384e-01 -1.612889468669891357e-01 -2.307227104902267456e-01 -2.514790594577789307e-01 9.123998880386352539e-02 1.897618174552917480e-01 1.505792886018753052e-01 -3.353544473648071289e-01 -1.323792785406112671e-01 -2.484042197465896606e-01 -8.932850509881973267e-02 2.241642326116561890e-01 2.216632217168807983e-01 -7.355123758316040039e-03 3.210857138037681580e-02 -1.622564196586608887e-01 -2.830421365797519684e-02 -3.385288640856742859e-02 2.602775692939758301e-01 -1.481283456087112427e-01 2.941987514495849609e-01 -3.203903511166572571e-02 7.125204056501388550e-02 -8.599201589822769165e-02 2.110941521823406219e-02
2.699588537216186523e-01 8.172349631786346436e-02 1.701226085424423218e-01 -8.498594909906387329e-02 2.254015505313873291e-01 4.838418960571289062e-02 3.222986310720443726e-02 -1.251664012670516968e-02 -1.752598136663436890e-01 -1.194164827466011047e-01 1.381321847438812256e-01 -3.250970840454101562e-01 -8.843172341585159302e-02 1.611731946468353271e-01 -1.598942279815673828e-01 -4.391351342201232910e-02 -2.203989773988723755e-01 -3.789579272270202637e-01 5.069778114557266235e-02 -1.682858914136886597e-01 -1.912339329719543457e-01 -1.642757654190063477e-01 -8.867430686950683594e-02 8.159002661705017090e-02 -4.376471042633056641e-02 1.675076782703399658e-01 -1.691899299621582031e-01 1.001159325242042542e-01 4.244336783885955811e-01 -1.999597400426864624e-01 4.779808223247528076e-02 8.193319290876388550e-02
1.545886993408203125e-01 2.716019451618194580e-01 -7.735238969326019287e-02 5.267399176955223083e-02 1.259925812482833862e-01 -2.981912158429622650e-02 -1.372393965721130371e-02 1.523187309503555298e-01 2.433257997035980225e-01 -3.446565940976142883e-02 -4.610202312469482422e-01 -2.826694846153259277e-01 -3.411677479743957520e-02 9.085574001073837280e-02 -1.216433644294738770e-01 6.224147602915763855e-02 -5.003543496131896973e-01 2.665567770600318909e-02 4.624259192496538162e-03 9.290905296802520752e-02 5.069573596119880676e-02 2.963304147124290466e-02 -1.525745689868927002e-01 -3.903143852949142456e-02 3.842161968350410461e-02 -6.171263754367828369e-02 -2.281469404697418213e-01 1.336741894483566284e-01 1.883386671543121338e-01 -5.401007086038589478e-02 9.436063468456268311e-02 2.490607500076293945e-01
1.048428863286972046e-01 -3.221562132239341736e-02 5.360948666930198669e-02 7.981909066438674927e-02 -1.637791693210601807e-01 -2.869088351726531982e-01 1.528025120496749878e-01 -1.340371817350387573e-01 -3.456130251288414001e-02 -2.634079456329345703e-01 -1.175183877348899841e-01 5.053013190627098083e-02 -1.192465648055076599e-01 -4.687104746699333191e-02 -1.847506016492843628e-01 2.497796118259429932e-01 -4.230286478996276855e-01 -3.950580954551696777e-01 1.496947854757308960e-01 1.350308358669281006e-01 -1.496696472167968750e-01 -1.269652508199214935e-02 -9.317141026258468628e-02 -2.010105401277542114e-01 4.376284405589103699e-02 6.596422288566827774e-03 -3.543516695499420166e-01 6.089464947581291199e-02 1.562797427177429199e-01 3.108192048966884613e-02 1.111702919006347656e-01 -1.099736392498016357e-01
1.183065492659807205e-02 1.029981598258018494e-01 2.783959209918975830e-01 -2.792190313339233398e-01 3.268493413925170898e-01 -1.841987967491149902e-01 1.404801905155181885e-01 -1.067237257957458496e-01 2.351271361112594604e-01 -2.754230797290802002e-01 -9.189355373382568359e-02 -5.406456999480724335e-03 2.185996174812316895e-01 1.256841272115707397e-01 -3.751322329044342041e-01 -1.901884227991104126e-01 -1.135532259941101074e-01 8.592119067907333374e-02 1.451680660247802734e-01 -4.414065182209014893e-02 4.750913754105567932e-02 -1.255311667919158936e-01 -2.264962047338485718e-01 -7.189456373453140259e-02 3.056321740150451660e-01 -1.458486765623092651e-01 -1.192134693264961243e-01 1.231938600540161133e-01 7.476142607629299164e-03 1.276307851076126099e-01 1.105769444257020950e-02 -5.901199951767921448e-02
6.633125711232423782e-03 -2.146037295460700989e-02 5.916707217693328857e-02 9.928603470325469971e-02 2.036122381687164307e-01 -3.469050228595733643e-01 -1.982705444097518921e-01 -9.299822151660919189e-02 4.355325922369956970e-02 -2.357122898101806641e-01 -2.209049910306930542e-01 -1.872212141752243042e-01 1.664565801620483398e-01 3.905468881130218506e-01 -3.319243192672729492e-01 1.421059072017669678e-01 -1.197987943887710571e-01 -2.271070517599582672e-02 -5.977698788046836853e-02 5.884769186377525330e-02 3.274067863821983337e-02 1.084953173995018005e-01 -4.474543780088424683e-02 1.932014524936676025e-01 1.802667379379272461e-01 1.165305003523826599e-01 -3.685745224356651306e-02 2.968414425849914551e-01 2.520490884780883789e-01 -1.369780451059341431e-01 -1.549204587936401367e-01 -9.245945513248443604e-02
1.841192841529846191e-01 -2.321832329034805298e-01 4.907841980457305908e-02 1.975573599338531494e-02 -2.563958428800106049e-02 -1.111541166901588440e-01 7.640779763460159302e-02 1.970965117216110229e-01 6.281659752130508423e-02 -2.244038730859756470e-01 -1.371039748191833496e-01 -1.276597827672958374e-01 2.316185086965560913e-01 -4.313728958368301392e-02 -1.548335254192352295e-01 2.260239794850349426e-02 1.858489215373992920e-01 -1.937448978424072266e-01 -1.515557765960693359e-01 6.664112210273742676e-02 -5.907786637544631958e-02 -9.188703447580337524e-02 3.906753286719322205e-02 -2.366765588521957397e-01 -3.506815135478973389e-01 -1.015425473451614380e-01 -4.217659831047058105e-01 2.560168206691741943e-01 1.907083839178085327e-01 -2.899554669857025146e-01 1.251219213008880615e-01 2.286616154015064240e-02
1.798254847526550293e-01 -6.221023574471473694e-02 1.034147590398788452e-01 3.567048534750938416e-02 2.489387430250644684e-02 3.291592746973037720e-02 5.350543558597564697e-02 -8.872041478753089905e-03 -1.778994649648666382e-01 -3.519246578216552734e-01 -1.821453571319580078e-01 1.297138780355453491e-01 5.076953172683715820e-01 8.840379118919372559e-02 -2.140670716762542725e-01 4.709884151816368103e-02 -1.903557777404785156e-01 -9.968147426843643188e-02 8.905745297670364380e-02 1.728497445583343506e-01 9.820049628615379333e-03 8.147534728050231934e-02 1.311282068490982056e-02 4.705430939793586731e-02 2.732818126678466797e-01 5.274969711899757385e-02 -3.689785599708557129e-01 2.055613249540328979e-01 2.437602728605270386e-02 -1.109308227896690369e-01 2.319386303424835205e-01 1.113746240735054016e-01
2.167810350656509399e-01 6.421538442373275757e-02 2.107224613428115845e-01 1.410527378320693970e-01 1.870418339967727661e-01 -3.589550852775573730e-01 -1.225951164960861206e-01 -1.112877503037452698e-01 5.556953325867652893e-02 -3.988263309001922607e-01 -1.276524960994720459e-01 -1.343857645988464355e-01 1.711021661758422852e-01 3.483323752880096436e-02 -2.319548428058624268e-01 5.107432976365089417e-02 -7.262229174375534058e-02 -2.681491710245609283e-02 -1.100962981581687927e-01 4.280352592468261719e-02 -1.817436665296554565e-01 2.607673108577728271e-01 -1.381755024194717407e-01 2.480759285390377045e-02 1.563374102115631104e-01 6.273717433214187622e-02 1.026921346783638000e-02 2.579638957977294922e-01 2.456065118312835693e-01 -2.600748240947723389e-01 -9.123598784208297729e-02 -1.947567313909530640e-01
-1.661135256290435791e-02 3.758776187896728516e-02 -6.864437460899353027e-02 -8.732236176729202271e-02 1.944649666547775269e-01 9.102769196033477783e-02 1.044343709945678711e-01 3.021842539310455322e-01 8.477472513914108276e-02 -3.409227728843688965e-01 -2.827728688716888428e-01 -2.505947835743427277e-02 1.103080287575721741e-01 -1.940011680126190186e-01 -1.382965147495269775e-01 -1.514943242073059082e-01 -3.784307241439819336e-01 2.541641891002655029e-02 1.409518122673034668e-01 1.909790039062500000e-01 -8.182229101657867432e-02 1.122266128659248352e-01 -1.974695175886154175e-02 2.216830998659133911e-01 1.882064342498779297e-01 -1.206996291875839233e-01 -2.918981909751892090e-01 5.314767360687255859e-02 2.623394131660461426e-01 2.158994525671005249e-01 -1.215011700987815857e-01 6.730055063962936401e-02
1.663078814744949341e-01 2.895616292953491211e-01 -1.262481212615966797e-01 -5.610921978950500488e-02 6.090872734785079956e-02 7.693500071763992310e-02 7.087478041648864746e-02 7.035592943429946899e-02 -1.574475914239883423e-01 -3.287421464920043945e-01 -1.744455993175506592e-01 -5.446398258209228516e-02 1.884499490261077881e-01 2.805428802967071533e-01 -4.038955271244049072e-01 1.315732002258300781e-01 -8.922749012708663940e-02 -1.719680875539779663e-01 8.482055738568305969e-03 1.933568716049194336e-01 -3.611132502555847168e-02 1.365817338228225708e-01 -6.715326011180877686e-02 -1.134763881564140320e-01 6.069528684020042419e-02 -8.097212016582489014e-02 4.864432662725448608e-02 3.615906238555908203e-01 3.097597360610961914e-01 4.675215110182762146e-02 -1.671565175056457520e-01 8.435913920402526855e-02
1.412724405527114868e-01 -1.693248935043811798e-02 -1.507859230041503906e-01 -2.343041896820068359e-01 2.723880708217620850e-01 -1.229595392942428589e-01 -1.683697849512100220e-01 1.088878512382507324e-01 9.655018895864486694e-02 -3.647986948490142822e-01 -6.006632000207901001e-02 -1.009247675538063049e-01 2.071642279624938965e-01 1.061768233776092529e-01 -9.359262883663177490e-02 -1.598720997571945190e-01 5.643024668097496033e-02 7.018961478024721146e-03 3.439362049102783203e-01 1.471681594848632812e-01 -1.097640991210937500e-01 -1.312717795372009277e-01 5.764600634574890137e-02 -1.936042755842208862e-01 3.140712901949882507e-02 1.407281160354614258e-01 -1.469023227691650391e-01 1.167353615164756775e-01 3.042656779289245605e-01 -2.524434328079223633e-01 3.635535761713981628e-02 -3.178093135356903076e-01
-1.470386981964111328e-01 1.349108964204788208e-01 2.342754155397415161e-01 -1.981296092271804810e-01 3.800290822982788086e-01 -2.126924395561218262e-01 9.892404079437255859e-02 3.800731524825096130e-02 7.651728391647338867e-02 -3.308525383472442627e-01 -1.738888397812843323e-02 -2.279628664255142212e-01 1.677981913089752197e-01 -2.845032885670661926e-02 -1.650563776493072510e-01 -2.007321715354919434e-01 -2.399626821279525757e-01 -5.566640943288803101e-02 3.814784586429595947e-01 8.175181224942207336e-03 1.797938793897628784e-01 8.963242173194885254e-02 -1.502700597047805786e-01 -1.068982258439064026e-01 1.927070915699005127e-01 -1.932935565710067749e-01 -3.158333897590637207e-02 1.763175129890441895e-01 3.137379139661788940e-02 7.273045182228088379e-02 -6.163582205772399902e-02 -6.130941584706306458e-02
7.674222439527511597e-02 -1.829646974802017212e-01 -9.162013232707977295e-02 3.788378462195396423e-02 1.388542056083679199e-01 1.480246931314468384e-01 1.177228540182113647e-01 1.048759073019027710e-01 2.116978764533996582e-01 -4.706861078739166260e-01 3.391773253679275513e-02 -1.380136311054229736e-01 1.242586448788642883e-01 2.153095006942749023e-01 -2.342697978019714355e-01 3.591836988925933838e-02 -1.046136543154716492e-01 -1.499183923006057739e-01 1.981090754270553589e-01 2.739441692829132080e-01 -7.964314892888069153e-03 1.445312201976776123e-01 -3.134010732173919678e-02 1.926466077566146851e-01 8.436667174100875854e-02 5.628509819507598877e-02 -1.851093918085098267e-01 2.383315265178680420e-01 1.016155630350112915e-01 6.788025610148906708e-03 -3.068034350872039795e-01 -2.600232958793640137e-01
5.300962924957275391e-01 -2.864135205745697021e-01 -8.929540216922760010e-02 -8.414526283740997314e-02 1.375474035739898682e-01 1.587850973010063171e-02 1.641967333853244781e-02 4.297031834721565247e-02 -6.066799536347389221e-02 -6.737176328897476196e-02 -8.564636856317520142e-02 -1.638069935142993927e-02 -1.382092684507369995e-01 5.387709662318229675e-02 -1.806341409683227539e-01 -1.666131019592285156e-01 -4.501539096236228943e-02 -9.814172238111495972e-02 3.633533418178558350e-01 1.575747430324554443e-01 -1.585887521505355835e-01 8.383458107709884644e-02 1.704205870628356934e-01 1.409492194652557373e-01 3.036967478692531586e-02 -4.575242102146148682e-02 1.288690324872732162e-02 3.571186661720275879e-01 1.865834146738052368e-01 1.014133021235466003e-01 1.454934943467378616e-02 2.770918309688568115e-01
3.354461491107940674e-01 1.360622793436050415e-01 2.156249620020389557e-02 1.416650116443634033e-01 3.178445398807525635e-01 1.428129971027374268e-01 8.554550260305404663e-02 8.253699541091918945e-02 -6.487827003002166748e-02 -3.712063729763031006e-01 -1.268139779567718506e-01 1.116158440709114075e-02 5.381883680820465088e-02 1.788888275623321533e-01 2.412241883575916290e-02 1.575591415166854858e-01 -3.232558071613311768e-01 -4.096187278628349304e-02 1.465725600719451904e-01 2.074216753244400024e-01 -2.042069733142852783e-01 9.051048755645751953e-02 -5.224099755287170410e-02 8.914410322904586792e-02 1.691781431436538696e-01 -1.805536746978759766e-01 -1.319545060396194458e-01 1.926811486482620239e-01 3.480510413646697998e-01 1.613707989454269409e-01 -9.577047079801559448e-03 -9.218723513185977936e-03
1.928749233484268188e-01 8.827737718820571899e-02 1.015534847974777222e-01 -1.281909495592117310e-01 1.457574963569641113e-01 2.518666908144950867e-03 2.709355652332305908e-01 1.266361400485038757e-02 1.268599480390548706e-01 -3.426721096038818359e-01 -1.168343350291252136e-01 -7.888620346784591675e-02 1.664165407419204712e-03 3.397196531295776367e-01 -2.051037997007369995e-01 1.832932084798812866e-01 -1.424856185913085938e-01 -1.850052475929260254e-01 2.599076600745320320e-03 1.363706886768341064e-01 -9.135772287845611572e-02 6.820442527532577515e-02 2.230676412582397461e-01 -9.624750912189483643e-02 -1.100324019789695740e-01 -9.369231760501861572e-02 1.164139658212661743e-01 2.125604152679443359e-01 1.052064001560211182e-01 -2.759328484535217285e-01 -2.182048857212066650e-01 3.596964180469512939e-01
4.500362873077392578e-01 1.297452896833419800e-01 1.606502681970596313e-01 -4.579417034983634949e-02 3.411933481693267822e-01 -2.212621867656707764e-01 7.994544506072998047e-02 -2.859539091587066650e-01 -1.602448970079421997e-01 -3.810581564903259277e-01 5.898890644311904907e-02 -3.662718459963798523e-02 2.702943049371242523e-02 2.133776098489761353e-01 -2.359656542539596558e-01 -8.404749631881713867e-02 -2.973170392215251923e-02 1.010630466043949127e-02 -2.969662472605705261e-02 1.627883613109588623e-01 -1.296838223934173584e-01 1.949210315942764282e-01 -6.551188416779041290e-03 1.127601042389869690e-01 -2.185176908969879150e-01 -1.391775533556938171e-02 -1.599870026111602783e-01 -5.282558500766754150e-02 1.340782195329666138e-01 3.032891824841499329e-02 -1.292229592800140381e-01 8.139114826917648315e-02
1.363315880298614502e-01 1.461729556322097778e-01 -1.070850491523742676e-01 -3.026524372398853302e-02 1.897796429693698883e-02 -2.012681216001510620e-01 -7.894509285688400269e-02 -1.608622372150421143e-01 1.167090311646461487e-01 -2.980942130088806152e-01 -2.237062007188796997e-01 -2.490226738154888153e-02 1.392217427492141724e-01 2.533029615879058838e-01 -2.930652499198913574e-01 9.573874622583389282e-02 -3.062782995402812958e-02 -2.469309866428375244e-01 1.523642838001251221e-01 1.079956963658332825e-01 1.911764293909072876e-01 8.356229215860366821e-02 -1.312225311994552612e-01 -3.683298453688621521e-02 -1.220773309469223022e-01 -1.585455834865570068e-01 -9.206312149763107300e-02 3.668896853923797607e-01 5.493918433785438538e-02 2.471652626991271973e-01 5.382566154003143311e-02 3.659433126449584961e-01
2.052713632583618164e-01 9.012064337730407715e-02 9.292872995138168335e-02 3.362404927611351013e-02 8.985646069049835205e-02 -9.725743532180786133e-02 -1.281546503305435181e-01 1.305556669831275940e-02 8.194293826818466187e-02 -1.747478246688842773e-01 -8.550390601158142090e-02 1.182582229375839233e-02 -1.945819705724716187e-01 2.005438655614852905e-01 -3.814989328384399414e-01 -2.102250158786773682e-01 -2.233371436595916748e-01 1.997953094542026520e-02 3.507558107376098633e-01 -8.133145421743392944e-02 -2.286629825830459595e-01 -2.090170681476593018e-01 2.108192294836044312e-01 2.449073940515518188e-01 8.969860523939132690e-02 2.332351207733154297e-01 -5.551155772991478443e-04 2.666265666484832764e-01 3.814391419291496277e-02 1.562016308307647705e-01 -1.428312659263610840e-01 1.822595745325088501e-01
1.469397246837615967e-01 2.388979941606521606e-01 1.489860266447067261e-01 2.024607211351394653e-01 9.002356231212615967e-02 -2.674990706145763397e-02 -1.044109687209129333e-01 -2.005894184112548828e-01 4.288703575730323792e-02 -1.588263362646102905e-01 -2.321416437625885010e-01 1.709059327840805054e-01 6.318355351686477661e-02 2.322904914617538452e-01 -3.403038084506988525e-01 -5.263584107160568237e-02 -1.133927330374717712e-01 -2.055617719888687134e-01 2.038852721452713013e-01 2.484557628631591797e-01 -3.890641778707504272e-02 1.928085535764694214e-01 1.139990165829658508e-01 -1.016171723604202271e-01 1.004353165626525879e-01 7.196392118930816650e-02 -1.005266979336738586e-01 4.430078268051147461e-01 -5.476070195436477661e-02 7.991898804903030396e-02 -1.729456782341003418e-01 1.736450195312500000e-01
2.874768376350402832e-01 4.443380609154701233e-02 3.273259997367858887e-01 1.297548711299896240e-01 6.992466747760772705e-02 -1.533820927143096924e-01 -1.149174198508262634e-02 9.554339200258255005e-02 1.083722338080406189e-01 1.243516579270362854e-01 -5.676085501909255981e-02 -4.024838209152221680e-01 -1.293909698724746704e-01 2.641544342041015625e-01 -4.124324768781661987e-02 -3.921381011605262756e-02 -2.312636375427246094e-01 -1.186252310872077942e-01 1.317562609910964966e-01 -1.466326862573623657e-01 9.007627516984939575e-02 -2.660588920116424561e-01 -2.836864627897739410e-02 -1.158676669001579285e-01 1.936751604080200195e-02 -8.462802320718765259e-02 -1.727786660194396973e-01 3.560052514076232910e-01 2.901189923286437988e-01 8.464939892292022705e-02 -1.054326295852661133e-01 7.362072914838790894e-02
4.384365677833557129e-01 -2.298966199159622192e-01 2.152343988418579102e-01 1.369775552302598953e-02 1.802796125411987305e-01 -2.394181638956069946e-01 -6.042477209120988846e-03 -1.277265995740890503e-01 8.430558443069458008e-02 -4.628196656703948975e-01 -6.282491236925125122e-02 6.198818609118461609e-02 1.306361109018325806e-01 -5.926786735653877258e-02 -1.455063521862030029e-01 -8.024126291275024414e-02 -5.506902560591697693e-02 -2.315419912338256836e-01 1.728960871696472168e-02 8.830247074365615845e-02 3.747800365090370178e-02 1.749298572540283203e-01 1.158734336495399475e-01 1.765234023332595825e-01 -5.287178233265876770e-02 -1.771682687103748322e-02 -8.172225952148437500e-02 -7.003896683454513550e-02 3.611530959606170654e-01 -8.359071612358093262e-02 -1.246586441993713379e-01 1.263414174318313599e-01
1.543522030115127563e-01 9.220985323190689087e-02 2.425386458635330200e-01 -4.024934314657002687e-04 2.894762456417083740e-01 -7.190108299255371094e-02 7.371055427938699722e-03 -1.227294281125068665e-01 -1.968044936656951904e-01 1.536687463521957397e-01 2.094008326530456543e-01 -2.168190628290176392e-01 1.212819442152976990e-01 -1.259541045874357224e-02 -3.193394541740417480e-01 2.815329842269420624e-02 -1.941871792078018188e-01 -2.638241648674011230e-01 1.367741525173187256e-01 1.120766699314117432e-01 -9.547025710344314575e-02 1.639149636030197144e-01 -6.864167004823684692e-02 1.134707778692245483e-01 -1.862808689475059509e-02 -1.717527047730982304e-03 -3.411806225776672363e-01 2.338865548372268677e-01 3.058609366416931152e-01 -3.693883121013641357e-02 1.616125404834747314e-01 2.219901233911514282e-01
1.355398148298263550e-01 -1.985763907432556152e-01 4.818583652377128601e-02 1.457018256187438965e-01 -5.408389866352081299e-02 -2.472941391170024872e-02 -5.675636976957321167e-02 -6.947260349988937378e-02 2.786200046539306641e-01 -4.477160573005676270e-01 -1.264275461435317993e-01 -1.687178015708923340e-02 2.189861834049224854e-01 1.201802790164947510e-01 -2.568346261978149414e-01 -1.131246984004974365e-02 1.567666679620742798e-01 -1.724644005298614502e-01 -1.028434187173843384e-01 7.951030880212783813e-02 -3.484727814793586731e-02 2.015296369791030884e-01 -1.499694287776947021e-01 -6.226929277181625366e-02 -3.296705782413482666e-01 1.477268934249877930e-01 -2.673639059066772461e-01 2.895253598690032959e-01 2.077220380306243896e-01 -1.003363355994224548e-01 -7.549101859331130981e-02 8.918138220906257629e-03
5.548905208706855774e-02 7.925684750080108643e-02 6.348515301942825317e-02 -6.102609634399414062e-02 3.476719856262207031e-01 -3.601918816566467285e-01 -2.445227205753326416e-01 -1.913259327411651611e-01 5.397706292569637299e-03 -1.785512119531631470e-01 -1.388769745826721191e-01 -2.483917325735092163e-01 3.496932089328765869e-01 9.138593822717666626e-02 -8.997914195060729980e-02 3.868221491575241089e-02 -2.228266447782516479e-01 -1.728031784296035767e-02 -6.053349003195762634e-02 -7.273595035076141357e-02 -1.683069616556167603e-01 2.325940430164337158e-01 -5.140160769224166870e-02 -1.149733364582061768e-02 2.128396183252334595e-01 1.236628219485282898e-01 -1.583065241575241089e-01 1.298254281282424927e-01 4.476422071456909180e-02 -1.417890191078186035e-01 -3.188975155353546143e-01 -1.110429242253303528e-01
2.203138321638107300e-01 4.115581884980201721e-02 1.914938986301422119e-01 -9.459547698497772217e-02 -1.064444929361343384e-01 -7.249588519334793091e-02 -2.638424001634120941e-02 5.386651679873466492e-02 -1.810712963342666626e-01 -2.886769771575927734e-01 -2.345026284456253052e-01 1.857321858406066895e-01 3.638406097888946533e-01 2.479149699211120605e-01 -3.084284067153930664e-01 -3.162773847579956055e-01 5.644525215029716492e-02 -2.281086593866348267e-01 7.133445888757705688e-02 6.287862360477447510e-02 -1.780000776052474976e-01 2.160059101879596710e-02 1.155043467879295349e-01 -1.039594337344169617e-01 5.152101814746856689e-02 -1.625617267563939095e-03 -2.050970196723937988e-01 1.280492395162582397e-01 5.114841088652610779e-02 3.154470026493072510e-02 -1.633982956409454346e-01 2.781460583209991455e-01
2.564115822315216064e-02 1.759569644927978516e-01 4.932538792490959167e-02 -1.060408130288124084e-01 4.577987827360630035e-03 -2.946651875972747803e-01 -1.264102756977081299e-01 -4.337337240576744080e-02 -1.400691568851470947e-01 4.179449379444122314e-02 -6.882986426353454590e-02 -2.876328825950622559e-01 -1.308062523603439331e-01 -2.130356151610612869e-03 -1.183767020702362061e-01 -2.036555558443069458e-01 -2.263925671577453613e-01 -1.299439966678619385e-01 1.479904204607009888e-01 1.763869971036911011e-01 7.064798474311828613e-02 -1.227394789457321167e-01 -9.976031258702278137e-03 1.440923660993576050e-01 1.182722970843315125e-01 9.344143420457839966e-02 -3.560236990451812744e-01 5.059786438941955566e-01 1.621796339750289917e-01 -1.407770365476608276e-01 1.662910431623458862e-01 1.649965047836303711e-01
1.455973386764526367e-01 -1.262626145035028458e-02 5.279073864221572876e-02 -3.344580158591270447e-02 -1.022805422544479370e-01 -1.720612049102783203e-01 5.423777922987937927e-02 -8.010165393352508545e-02 3.754326403141021729e-01 -2.320973575115203857e-01 5.025723204016685486e-02 -8.651338517665863037e-03 9.409311413764953613e-02 2.801373600959777832e-01 -8.984258025884628296e-02 2.125124484300613403e-01 -4.477755427360534668e-01 -1.781811118125915527e-01 1.727468818426132202e-01 1.823116689920425415e-01 -7.952389121055603027e-02 4.324428737163543701e-03 1.422637999057769775e-01 3.490355983376502991e-02 -2.487031072378158569e-01 -1.216127946972846985e-01 -3.297008872032165527e-01 1.386644840240478516e-01 1.883942037820816040e-01 -5.930379033088684082e-02 -2.097233384847640991e-02 -1.420418322086334229e-01
1.334335058927536011e-01 -8.114235848188400269e-02 8.011203259229660034e-02 -2.385791689157485962e-01 3.116531968116760254e-01 7.500233501195907593e-02 -5.289753898978233337e-02 -5.256490549072623253e-04 1.161682531237602234e-01 -2.489209622144699097e-01 -2.980882525444030762e-01 -2.605830132961273193e-01 5.987836793065071106e-02 7.748922798782587051e-03 -2.838480174541473389e-01 3.524518013000488281e-02 -6.663499772548675537e-02 -1.027612909674644470e-01 1.563800126314163208e-01 3.854206502437591553e-01 7.641094177961349487e-02 6.336649507284164429e-02 -7.044000178575515747e-02 -1.975859105587005615e-01 2.116841077804565430e-02 1.668861359357833862e-01 -2.208430469036102295e-01 2.039737403392791748e-01 -9.688375890254974365e-02 -2.096394076943397522e-02 -1.061018928885459900e-01 -3.277626335620880127e-01
2.946461439132690430e-01 2.425195425748825073e-01 -8.753482252359390259e-02 -1.449113488197326660e-01 1.468729078769683838e-01 8.031138032674789429e-02 -2.738771401345729828e-02 8.825417608022689819e-02 2.588267922401428223e-01 -3.589304387569427490e-01 -3.020180761814117432e-01 -5.236124619841575623e-02 1.185287684202194214e-01 2.485559284687042236e-01 -3.728139102458953857e-01 -4.067770391702651978e-02 1.459581106901168823e-01 -3.766550868749618530e-02 -6.386598106473684311e-03 4.788954183459281921e-02 -1.828449666500091553e-01 -1.404397655278444290e-02 -1.836757063865661621e-01 1.478349566459655762e-01 9.022742509841918945e-02 -5.895818024873733521e-02 2.299517020583152771e-02 2.799064517021179199e-01 1.596612483263015747e-01 -1.856607384979724884e-02 -1.977906748652458191e-02 2.278025746345520020e-01
2.382906377315521240e-01 -8.245914429426193237e-02 9.448613971471786499e-02 -1.484245210886001587e-01 2.330843508243560791e-01 -3.766519576311111450e-02 -2.505294978618621826e-02 -8.812536299228668213e-02 8.169873803853988647e-02 -2.632459700107574463e-01 1.395248621702194214e-02 -8.536668866872787476e-02 3.195914924144744873e-01 1.457634419202804565e-01 -1.808866560459136963e-01 -1.467800736427307129e-01 -1.546616554260253906e-01 -1.823497563600540161e-01 3.219912052154541016e-01 -9.248752146959304810e-02 1.071907654404640198e-01 -1.870137155055999756e-01 -2.576472759246826172e-01 -9.343974292278289795e-02 8.629698306322097778e-02 -3.911041915416717529e-01 -6.221358105540275574e-02 3.021946847438812256e-01 -1.017960533499717712e-01 -1.514707654714584351e-01 -1.063630171120166779e-02 -1.458644308149814606e-02
4.575327634811401367e-01 -9.473502635955810547e-02 -3.444691747426986694e-02 -3.812231868505477905e-02 9.311822056770324707e-02 -1.011997386813163757e-01 9.114047884941101074e-02 -1.045322641730308533e-01 -1.176783964037895203e-01 -8.308762311935424805e-02 1.133022131398320198e-03 -2.272404171526432037e-02 5.001117289066314697e-02 -6.835916638374328613e-02 -3.383650779724121094e-01 -3.447550237178802490e-01 -1.645622998476028442e-01 4.658152163028717041e-02 3.724809288978576660e-01 -1.568599604070186615e-02 -2.957519590854644775e-01 -7.965515553951263428e-02 3.909535706043243408e-02 3.085329830646514893e-01 -2.305750697851181030e-01 1.048629060387611389e-01 -1.234652996063232422e-01 9.571671485900878906e-02 2.832520008087158203e-02 -2.748058736324310303e-02 -1.295938342809677124e-01 1.158461719751358032e-01
9.676729142665863037e-02 -7.310787588357925415e-02 2.027002573013305664e-01 2.487500011920928955e-01 2.053353339433670044e-01 -6.508668512105941772e-02 -3.031069338321685791e-01 2.011227011680603027e-01 -1.185920089483261108e-03 -3.728278875350952148e-01 -1.630597710609436035e-01 -1.894038468599319458e-01 3.099321722984313965e-01 3.119240701198577881e-01 -2.488694787025451660e-01 1.513208076357841492e-02 -5.887711048126220703e-02 -4.556334763765335083e-02 1.855070441961288452e-01 1.952151060104370117e-01 1.397169232368469238e-01 -9.289764799177646637e-03 -4.566394910216331482e-02 8.784522116184234619e-02 2.231588363647460938e-01 -1.522297859191894531e-01 -7.979529350996017456e-02 1.085955575108528137e-01 1.649421006441116333e-01 -4.593362659215927124e-02 -9.178806096315383911e-02 1.013507023453712463e-01
4.703243076801300049e-01 1.593988984823226929e-01 -3.229193091392517090e-01 1.243642158806324005e-02 2.434992939233779907e-01 -4.594240710139274597e-02 4.285501316189765930e-02 5.607775598764419556e-02 1.448513865470886230e-01 -2.214473485946655273e-01 -6.464404612779617310e-02 -3.838927149772644043e-01 1.343004852533340454e-01 -1.000034529715776443e-02 -1.363168656826019287e-01 -6.056990474462509155e-02 -1.172016337513923645e-01 1.974066197872161865e-01 2.349936217069625854e-01 -3.567060455679893494e-02 7.857085019350051880e-02 -4.224100708961486816e-02 3.259961605072021484e-01 7.506782561540603638e-02 1.202407106757164001e-01 8.295309543609619141e-02 -8.442027866840362549e-02 2.331796288490295410e-01 4.843239858746528625e-02 -6.210718303918838501e-02 -1.925477944314479828e-02 -4.617299884557723999e-02
6.301601231098175049e-02 2.415620684623718262e-01 9.933001548051834106e-02 1.055089011788368225e-01 1.913871765136718750e-01 2.348041348159313202e-02 1.827589869499206543e-01 2.484329789876937866e-01 7.068762928247451782e-02 -4.582546651363372803e-02 -2.274762690067291260e-01 2.276623155921697617e-03 2.290277183055877686e-01 -7.964877784252166748e-02 -3.040005266666412354e-01 -1.579542458057403564e-02 -1.175373718142509460e-01 -3.146467804908752441e-01 8.531827479600906372e-02 1.460548043251037598e-01 1.605119407176971436e-01 1.406350433826446533e-01 -9.828663617372512817e-02 7.634071260690689087e-02 1.758630275726318359e-01 2.052485644817352295e-01 -2.191740274429321289e-01 -8.059337735176086426e-02 3.659720122814178467e-01 7.294597476720809937e-02 -2.744382321834564209e-01 -1.716031283140182495e-01
1.959594637155532837e-01 -2.538220584392547607e-02 -5.023857951164245605e-02 6.341195106506347656e-02 2.021014094352722168e-01 -9.636729210615158081e-02 -9.928995370864868164e-02 -2.979197166860103607e-02 -2.143547534942626953e-01 -2.990353703498840332e-01 2.960744798183441162e-01 -2.461507618427276611e-01 4.785605520009994507e-02 2.331539988517761230e-01 -7.131180912256240845e-02 8.495754003524780273e-02 -3.646759986877441406e-01 -1.055437251925468445e-01 1.678883731365203857e-01 6.551202386617660522e-03 -1.491476297378540039e-01 7.877100259065628052e-02 -2.290208637714385986e-01 3.759806975722312927e-02 -1.969065330922603607e-02 -6.739660352468490601e-02 -3.513504862785339355e-01 1.438288539648056030e-01 3.019684851169586182e-01 -2.351408265531063080e-02 1.661025360226631165e-02 2.126244008541107178e-01
3.401857241988182068e-02 -1.843697130680084229e-01 6.703405082225799561e-02 6.631323136389255524e-03 2.473014220595359802e-02 6.086065620183944702e-02 -5.015508271753787994e-03 2.367535233497619629e-02 1.611440330743789673e-01 -4.400995373725891113e-01 6.563697755336761475e-02 -2.609454095363616943e-01 2.443427294492721558e-01 2.609230577945709229e-02 -1.179713457822799683e-01 2.652417868375778198e-02 -8.487866818904876709e-02 -2.002866119146347046e-01 2.580877840518951416e-01 3.700643479824066162e-01 -3.763116523623466492e-02 6.970748305320739746e-02 -6.612682342529296875e-02 2.333637028932571411e-01 1.469259709119796753e-01 6.520954519510269165e-02 -2.081518024206161499e-01 1.362984478473663330e-01 8.910250663757324219e-02 1.121287327259778976e-02 -3.196244239807128906e-01 -2.727628350257873535e-01
1.300801336765289307e-01 -2.654348611831665039e-01 -1.583748906850814819e-01 2.676978334784507751e-02 1.390736848115921021e-01 1.262167245149612427e-01 -1.765123941004276276e-02 -7.810987532138824463e-02 3.585619851946830750e-02 -1.364329904317855835e-01 1.256029307842254639e-01 -9.264907985925674438e-02 3.464665412902832031e-01 6.230275705456733704e-02 -1.522230803966522217e-01 -3.147830665111541748e-01 -3.883231878280639648e-01 3.325661271810531616e-02 3.836368769407272339e-02 4.226975142955780029e-02 -2.566251158714294434e-01 8.231858909130096436e-02 6.764575839042663574e-02 -1.405647248029708862e-01 -7.392678409814834595e-02 -7.895384915173053741e-03 -4.562160968780517578e-01 -1.730880886316299438e-02 1.369994580745697021e-01 -2.090181708335876465e-01 -8.788896352052688599e-02 1.357578635215759277e-01
2.558263540267944336e-01 -5.446197837591171265e-02 8.828686177730560303e-02 2.812520228326320648e-02 -7.630749046802520752e-02 -2.761417925357818604e-01 1.963742822408676147e-01 8.361313492059707642e-02 1.640377379953861237e-02 -3.000482618808746338e-01 -2.366381287574768066e-01 -6.275590509176254272e-02 1.414815485477447510e-01 -2.628378868103027344e-01 -4.328520298004150391e-01 -1.395012587308883667e-01 6.806698441505432129e-02 8.808384090662002563e-02 -4.307083040475845337e-02 2.007227092981338501e-01 -1.841144263744354248e-01 -2.746767401695251465e-01 -8.846890181303024292e-02 7.430513948202133179e-02 -1.932147890329360962e-01 -2.580231428146362305e-01 -2.358604036271572113e-02 6.120062619447708130e-02 -1.953903026878833771e-02 -1.447649598121643066e-01 -1.991565525531768799e-01 -5.265119299292564392e-02
2.794848680496215820e-01 3.497368693351745605e-01 -2.362183108925819397e-02 1.865912377834320068e-01 -9.447008371353149414e-02 1.434757001698017120e-02 -8.720267564058303833e-02 1.312696784734725952e-01 -1.100046932697296143e-01 -1.066135987639427185e-01 -1.142389550805091858e-01 -4.708779603242874146e-02 2.033291459083557129e-01 1.622936725616455078e-01 -3.284876644611358643e-01 -9.097972884774208069e-03 -2.768857404589653015e-02 -1.259305179119110107e-01 2.415411174297332764e-01 1.000729650259017944e-01 7.013153284788131714e-02 9.822367131710052490e-02 -4.056099802255630493e-02 -1.172190904617309570e-01 1.227963492274284363e-01 -1.170822754502296448e-01 -3.388012647628784180e-01 4.392895102500915527e-02 3.896937370300292969e-01 -1.629925966262817383e-01 -2.172008305788040161e-01 -1.725877076387405396e-01
1.971922814846038818e-01 7.050759345293045044e-02 -4.211974740028381348e-01 -1.402132064104080200e-01 -1.711703836917877197e-01 -1.959534734487533569e-01 2.260820120573043823e-01 1.076975166797637939e-01 1.735770106315612793e-01 -1.192992702126502991e-01 4.917695373296737671e-02 -2.942438125610351562e-01 6.700630486011505127e-02 1.668729484081268311e-01 -2.936625480651855469e-01 4.231187701225280762e-02 -1.232216507196426392e-01 -9.643846005201339722e-02 4.950318858027458191e-02 1.343523114919662476e-01 1.129242032766342163e-01 2.010294646024703979e-01 -2.008142918348312378e-01 -2.152195200324058533e-03 3.962471336126327515e-02 -4.684503190219402313e-03 -2.389271110296249390e-01 3.939138054847717285e-01 2.124968543648719788e-02 -1.372192893177270889e-02 -4.268195852637290955e-02 -1.419715136289596558e-01
3.826002478599548340e-01 -8.598074316978454590e-02 2.140851765871047974e-01 9.972117096185684204e-02 1.762612164020538330e-01 -1.337688416242599487e-01 1.098961159586906433e-01 -1.423904895782470703e-01 -1.112875062972307205e-02 -1.660863757133483887e-01 -2.091399133205413818e-01 -4.634990170598030090e-02 2.102455943822860718e-01 4.081913828849792480e-01 7.041252404451370239e-02 -1.145442873239517212e-01 -6.333178374916315079e-03 -2.790125310420989990e-01 -1.237309575080871582e-01 8.028113842010498047e-02 4.384355247020721436e-02 -1.503252191469073296e-03 -1.024442445486783981e-02 -1.733786910772323608e-01 -1.174475923180580139e-01 -3.753384575247764587e-02 -1.068218126893043518e-01 2.603166997432708740e-01 8.309479802846908569e-02 -2.512715756893157959e-01 -2.789291739463806152e-01 -1.807791590690612793e-01
3.726544976234436035e-01 -1.149526834487915039e-01 5.976944230496883392e-04 1.953465491533279419e-02 -1.968596875667572021e-02 -2.603736817836761475e-01 9.638545662164688110e-02 8.579324185848236084e-02 -5.001912638545036316e-02 -1.348903328180313110e-01 -3.288670480251312256e-01 -1.887849569320678711e-01 2.410619109869003296e-01 -1.690227687358856201e-01 -1.730421036481857300e-01 -1.192383170127868652e-01 3.402664884924888611e-02 4.266699776053428650e-03 -4.987142607569694519e-02 1.505864113569259644e-01 -2.056324034929275513e-01 -1.904047280550003052e-01 -1.444126218557357788e-01 -5.631623789668083191e-02 -3.930242359638214111e-01 -1.781446337699890137e-01 5.933861248195171356e-03 2.698646485805511475e-01 1.103705540299415588e-01 -2.428767830133438110e-01 -8.471279591321945190e-02 -3.241739049553871155e-02
1.703074388206005096e-02 -1.430041640996932983e-01 8.204337954521179199e-02 -8.042503893375396729e-02 -1.517932116985321045e-01 -1.668788939714431763e-01 1.254247874021530151e-01 -1.510680019855499268e-01 2.621698081493377686e-01 -1.397543102502822876e-01 -5.232281610369682312e-02 7.021120190620422363e-02 1.134605035185813904e-01 2.752765715122222900e-01 -1.150850355625152588e-01 1.804774403572082520e-01 -1.788750290870666504e-01 -1.734515726566314697e-01 1.107035502791404724e-01 3.441301882266998291e-01 -1.491964757442474365e-01 -1.189271360635757446e-02 7.685704529285430908e-02 -1.858007721602916718e-02 -1.317399889230728149e-01 -1.041718572378158569e-01 -4.240884482860565186e-01 2.824107408523559570e-01 3.558208346366882324e-01 8.681061863899230957e-02 2.592456154525279999e-02 4.661070927977561951e-02
1.207391619682312012e-01 -2.349732629954814911e-02 1.726475358009338379e-01 1.657592803239822388e-01 2.455484569072723389e-01 -2.479497939348220825e-01 1.541019529104232788e-01 -2.309450805187225342e-01 -1.271634995937347412e-01 -2.914737164974212646e-01 -3.630052506923675537e-01 -4.902682825922966003e-02 -1.064443066716194153e-01 2.746121585369110107e-01 -2.334492355585098267e-01 -5.369851365685462952e-02 -2.124772667884826660e-01 -8.271174877882003784e-02 1.360062956809997559e-01 -8.847545832395553589e-03 -1.431608200073242188e-01 7.614883035421371460e-02 -5.735852569341659546e-02 1.692412793636322021e-01 1.630050987005233765e-01 -1.584796756505966187e-01 -1.178676113486289978e-01 1.208415534347295761e-02 -1.087111979722976685e-01 -3.715924620628356934e-01 -4.753250256180763245e-02 -5.126844719052314758e-02
4.005461633205413818e-01 -1.101620569825172424e-01 2.956956028938293457e-01 -1.439096927642822266e-01 5.913748964667320251e-02 -2.096716016530990601e-01 7.674419134855270386e-02 -3.262287974357604980e-01 2.226341217756271362e-01 -2.394789010286331177e-01 -1.648353487253189087e-01 9.243443608283996582e-02 1.007417067885398865e-01 -2.608932852745056152e-01 -1.972774714231491089e-01 -1.703866571187973022e-01 -3.250705823302268982e-02 -3.354815244674682617e-01 3.532252833247184753e-02 2.106306329369544983e-02 8.902939409017562866e-02 1.751449704170227051e-01 -2.362849749624729156e-02 -5.860111862421035767e-02 -2.291707098484039307e-01 1.710203289985656738e-02 -1.690723001956939697e-01 -6.629669951507821679e-05 1.008987799286842346e-01 7.758864760398864746e-02 -3.095556050539016724e-02 1.194385886192321777e-01
1.872147619724273682e-02 7.324507087469100952e-02 5.098647624254226685e-02 -1.173770800232887268e-01 8.101125806570053101e-02 -1.418181136250495911e-02 -8.133997023105621338e-02 3.283119201660156250e-01 2.870155870914459229e-01 -5.364743247628211975e-02 -2.101474702358245850e-01 -3.018595576286315918e-01 -6.834080815315246582e-02 1.576548665761947632e-01 -1.873561739921569824e-01 3.694397863000631332e-03 -3.190561830997467041e-01 1.183221861720085144e-02 8.634256571531295776e-02 7.781904935836791992e-02 7.615844905376434326e-02 -8.401035517454147339e-02 -2.154569625854492188e-01 1.642009988427162170e-02 -8.991870284080505371e-02 1.128445416688919067e-01 -2.326336354017257690e-01 1.943627893924713135e-01 4.123510122299194336e-01 5.530632287263870239e-02 4.233720898628234863e-02 3.300973474979400635e-01
7.188536226749420166e-02 -2.058690786361694336e-01 -1.176195517182350159e-01 -3.423961345106363297e-03 -4.999894183129072189e-03 1.332225948572158813e-01 1.795215308666229248e-01 -2.238342761993408203e-01 1.806394755840301514e-01 -1.444188505411148071e-01 -1.124142631888389587e-01 -7.513584941625595093e-02 3.125320672988891602e-01 4.473919048905372620e-02 -2.182370275259017944e-01 1.411141157150268555e-01 -2.103049755096435547e-01 -2.235715240240097046e-01 3.281674981117248535e-01 1.323278099298477173e-01 -1.654035449028015137e-01 -8.470664918422698975e-02 -1.270402967929840088e-02 -1.653507053852081299e-01 -2.286960333585739136e-01 -1.664145886898040771e-01 -2.232271879911422729e-01 -9.539139270782470703e-02 3.692206144332885742e-01 -1.640091836452484131e-01 -7.604337483644485474e-02 -1.006440222263336182e-01
1.564871966838836670e-01 7.104970980435609818e-03 2.510042861104011536e-03 -2.111381478607654572e-02 -2.519326657056808472e-02 -3.799369037151336670e-01 1.707971096038818359e-01 -1.783567368984222412e-01 1.033382192254066467e-01 -4.651201367378234863e-01 -1.046847030520439148e-01 -1.697367131710052490e-01 6.220067292451858521e-02 -8.758363127708435059e-02 -3.137319386005401611e-01 -2.779949307441711426e-01 1.685584485530853271e-01 -1.126599013805389404e-01 1.504479944705963135e-01 5.279875919222831726e-02 -4.529199376702308655e-02 1.323082000017166138e-01 -1.580715030431747437e-01 -1.552851796150207520e-01 -6.027539446949958801e-02 8.684775233268737793e-02 -1.594468504190444946e-01 1.773887313902378082e-02 1.397342234849929810e-01 -3.117507398128509521e-01 1.580359190702438354e-01 -3.491947427392005920e-02
2.334419935941696167e-01 -2.402797788381576538e-01 -2.347282133996486664e-02 -1.166221648454666138e-01 -3.427515923976898193e-02 -1.705881953239440918e-01 6.186594814062118530e-02 -6.084834039211273193e-02 3.967695310711860657e-02 -3.353813886642456055e-01 2.069334387779235840e-01 -2.201054692268371582e-01 7.048801332712173462e-02 -1.897784024477005005e-01 -1.658127307891845703e-01 3.866621851921081543e-02 -2.453773617744445801e-01 -3.518522083759307861e-01 1.908721178770065308e-01 5.529321730136871338e-02 -2.688532471656799316e-01 3.489028289914131165e-02 7.412639260292053223e-02 -4.989810660481452942e-02 1.376984268426895142e-01 1.045404821634292603e-01 9.346103295683860779e-03 4.346924126148223877e-01 -1.718972926028072834e-03 8.466690033674240112e-02 -1.152330785989761353e-01 -1.270814090967178345e-01
1.988179981708526611e-01 3.735595941543579102e-02 6.541502475738525391e-02 8.702258579432964325e-03 1.016358658671379089e-01 -2.361182570457458496e-01 2.448863238096237183e-01 3.673820197582244873e-02 9.229773283004760742e-02 -2.019319385290145874e-01 4.501596093177795410e-02 -2.394538074731826782e-01 -8.088347315788269043e-02 7.312395423650741577e-02 -4.510357081890106201e-01 1.103115454316139221e-01 -1.916216313838958740e-01 -2.426203042268753052e-01 2.384615540504455566e-01 -1.615380682051181793e-02 -2.128797024488449097e-01 2.897052168846130371e-01 -9.181917458772659302e-02 -1.875387430191040039e-01 8.775359392166137695e-02 4.512524604797363281e-02 -2.332463860511779785e-02 -9.200330078601837158e-02 1.818015724420547485e-01 5.481291934847831726e-02 -8.034744858741760254e-02 -3.230401575565338135e-01
4.769088327884674072e-02 2.480839379131793976e-02 2.488748878240585327e-01 -9.307345747947692871e-02 -1.852671988308429718e-02 -1.256185322999954224e-01 -3.152371617034077644e-03 4.987791553139686584e-02 3.590240180492401123e-01 1.211138740181922913e-01 -2.141938060522079468e-01 -2.044211775064468384e-01 -2.894088858738541603e-03 2.166580408811569214e-01 -6.726016849279403687e-02 -8.028501179069280624e-04 -3.266510367393493652e-01 -1.137619987130165100e-01 1.281380653381347656e-01 1.327316612005233765e-01 6.196627765893936157e-02 -2.830038964748382568e-01 1.188187822699546814e-01 1.249805465340614319e-01 3.167846053838729858e-02 -1.634500324726104736e-01 -2.173867821693420410e-01 1.430002748966217041e-01 3.714624345302581787e-01 -3.659474197775125504e-03 -9.005708247423171997e-02 3.410247862339019775e-01
3.273009061813354492e-01 1.520570665597915649e-01 -8.143428713083267212e-02 1.441694051027297974e-01 7.636535912752151489e-02 -1.833152957260608673e-02 1.177615672349929810e-01 8.758117258548736572e-02 1.401106566190719604e-01 -3.653576970100402832e-02 -2.483494728803634644e-01 -7.813303917646408081e-02 1.778493635356426239e-02 2.180648446083068848e-01 -7.393337041139602661e-02 -5.767036229372024536e-02 -4.308950304985046387e-01 -2.396967262029647827e-01 2.284674048423767090e-01 1.609019041061401367e-01 4.217940941452980042e-02 2.315270751714706421e-01 -2.586749792098999023e-01 7.582391053438186646e-02 5.469985306262969971e-02 2.582746446132659912e-01 -2.281332612037658691e-01 -3.069811761379241943e-01 5.462410673499107361e-02 2.997339237481355667e-03 -3.028695285320281982e-02 8.594450540840625763e-03
1.466522514820098877e-01 4.176342114806175232e-02 -1.964692324399948120e-01 -1.437720749527215958e-02 6.651766598224639893e-02 -1.825367659330368042e-01 2.470289589837193489e-03 8.801887184381484985e-02 8.585073798894882202e-02 -2.531503438949584961e-01 -2.435411661863327026e-01 -3.116424083709716797e-01 1.766239255666732788e-01 -1.454772055149078369e-01 -2.110422253608703613e-01 -2.017044275999069214e-02 -3.734789043664932251e-02 -6.597208231687545776e-02 2.333127260208129883e-01 3.168714791536331177e-02 -4.159668385982513428e-01 4.247206263244152069e-03 1.935444772243499756e-01 -1.250925511121749878e-01 -1.837676465511322021e-01 -8.565803617238998413e-02 8.827888220548629761e-02 3.961123228073120117e-01 1.238601803779602051e-01 -1.643326319754123688e-02 2.402783185243606567e-01 -2.755221538245677948e-02
1.816478073596954346e-01 2.286674082279205322e-02 7.907019555568695068e-02 -1.953719109296798706e-01 1.997074931859970093e-01 -2.728976607322692871e-01 2.151068113744258881e-02 4.891218245029449463e-02 1.743611246347427368e-01 -2.648393809795379639e-01 -1.994100213050842285e-01 -1.587333679199218750e-01 2.078085839748382568e-01 3.732503950595855713e-02 -8.979374170303344727e-02 -2.424396574497222900e-01 -2.572083175182342529e-01 -2.077451050281524658e-01 5.105722695589065552e-02 -1.826079189777374268e-02 -3.414503037929534912e-01 2.771090865135192871e-01 -4.027262628078460693e-01 -1.271881759166717529e-01 -3.923717141151428223e-02 -1.313138455152511597e-01 -5.125992000102996826e-02 7.237112615257501602e-03 1.033674329519271851e-01 1.067569106817245483e-01 -1.529437396675348282e-02 1.232451573014259338e-02
1.820236593484878540e-01 2.189977094531059265e-02 2.258282005786895752e-01 -9.914246946573257446e-02 6.831695139408111572e-02 -1.887357681989669800e-01 1.042151674628257751e-01 5.102594196796417236e-02 -8.850920200347900391e-02 -4.271655809134244919e-03 9.454011917114257812e-02 -3.268978595733642578e-01 3.283713459968566895e-01 -2.553891241550445557e-01 -3.703114092350006104e-01 -2.592039406299591064e-01 -2.709456682205200195e-01 -3.170656040310859680e-02 -3.348663449287414551e-02 -6.469205766916275024e-02 -1.415259987115859985e-01 1.254139095544815063e-01 1.638994365930557251e-01 1.542257796972990036e-02 3.013880364596843719e-02 1.200263649225234985e-01 -5.219381302595138550e-02 1.210499107837677002e-01 2.832135558128356934e-01 -2.354176193475723267e-01 -1.674118936061859131e-01 1.088765561580657959e-01
4.399652779102325439e-01 -1.977526545524597168e-01 3.392371833324432373e-01 1.796417832374572754e-01 4.133471101522445679e-02 -1.962270587682723999e-01 8.957852423191070557e-02 -9.812196344137191772e-02 1.297515332698822021e-01 -2.512922883033752441e-01 -1.867968589067459106e-01 1.413006987422704697e-02 1.346398890018463135e-01 3.043377995491027832e-01 -1.985045671463012695e-01 -9.787314385175704956e-02 -3.394757956266403198e-02 -2.079220563173294067e-01 6.727670878171920776e-02 8.024136722087860107e-02 -1.028225794434547424e-01 1.581778079271316528e-01 2.628432586789131165e-02 -5.909360945224761963e-02 -2.170185744762420654e-01 -1.335989087820053101e-01 -1.365798292681574821e-03 2.095158249139785767e-01 1.281508654356002808e-01 -3.674848377704620361e-02 -1.779911369085311890e-01 -1.840489506721496582e-01
2.754526734352111816e-01 -3.632861375808715820e-02 -1.220364049077033997e-01 9.076684713363647461e-02 3.792195618152618408e-01 -1.795728653669357300e-01 2.287612482905387878e-02 1.459598541259765625e-01 -4.754801839590072632e-02 -2.384378910064697266e-01 1.712478548288345337e-01 -3.736643493175506592e-02 1.996268332004547119e-01 -1.418575942516326904e-01 -2.847613692283630371e-01 -4.276951774954795837e-03 -3.725090026855468750e-01 1.133549287915229797e-01 -6.456198170781135559e-03 -1.668682135641574860e-02 -2.656439505517482758e-02 1.212811097502708435e-01 1.343352943658828735e-01 1.604563593864440918e-01 8.530055731534957886e-02 8.267502300441265106e-03 5.366210266947746277e-02 4.259605407714843750e-01 1.181433945894241333e-01 1.003668531775474548e-01 -1.438072025775909424e-01 1.528334915637969971e-01
2.493024021387100220e-01 -5.933273583650588989e-02 1.873237267136573792e-02 1.869433559477329254e-02 -1.774101406335830688e-01 -4.962326586246490479e-02 1.188431158661842346e-01 -1.223458424210548401e-01 6.202345341444015503e-02 -1.286383420228958130e-01 -4.145458638668060303e-01 -6.938821822404861450e-02 1.246032267808914185e-01 1.016423329710960388e-01 -6.273867934942245483e-02 -1.965526640415191650e-01 -1.247560046613216400e-02 5.130483210086822510e-02 3.644582033157348633e-01 -1.385857611894607544e-01 5.782585591077804565e-02 2.944738604128360748e-02 1.625099927186965942e-01 -2.320385724306106567e-01 -1.336555927991867065e-01 1.359542012214660645e-01 -3.610605001449584961e-01 1.114996522665023804e-01 3.189456462860107422e-01 -2.394808530807495117e-01 3.343960270285606384e-02 1.627536118030548096e-01
1.199095174670219421e-01 -2.232710868120193481e-01 2.532046735286712646e-01 1.659526824951171875e-01 2.100520282983779907e-01 -1.708288043737411499e-01 -2.745276689529418945e-02 4.593408852815628052e-02 -1.816279292106628418e-01 -1.816516369581222534e-01 1.153868809342384338e-01 -1.975958347320556641e-01 1.188828498125076294e-01 -7.462560385465621948e-02 -2.232564836740493774e-01 1.043486520648002625e-01 -4.168877899646759033e-01 -1.978961080312728882e-01 1.130677610635757446e-01 1.982734911143779755e-02 3.192916139960289001e-02 -8.644030243158340454e-02 -9.022302180528640747e-02 5.105469375848770142e-02 -7.483716309070587158e-02 1.722287088632583618e-01 -3.174476027488708496e-01 8.974232524633407593e-02 1.714968234300613403e-01 -1.621480882167816162e-01 -9.164172410964965820e-02 3.400105535984039307e-01
1.447977721691131592e-01 -2.098365426063537598e-01 -1.203674897551536560e-01 2.619835436344146729e-01 2.955766394734382629e-02 -2.022561877965927124e-01 6.907022744417190552e-02 -1.986899077892303467e-01 1.766579151153564453e-01 -1.683027893304824829e-01 -2.232562750577926636e-01 -3.070327043533325195e-01 -7.354959845542907715e-02 1.601606458425521851e-01 -4.489816129207611084e-01 7.773692160844802856e-02 1.485462486743927002e-02 -3.083875179290771484e-01 -1.175119914114475250e-02 2.385498024523258209e-02 -5.188220366835594177e-02 9.870671480894088745e-02 3.399213403463363647e-02 -2.481725364923477173e-01 1.701709777116775513e-01 -1.600341647863388062e-01 -1.450183689594268799e-01 -2.665920928120613098e-02 1.194076333194971085e-02 -2.571589350700378418e-01 6.478542834520339966e-02 7.431598007678985596e-02
1.963109672069549561e-01 1.219132915139198303e-01 5.680884420871734619e-02 -2.964719012379646301e-02 1.007394492626190186e-01 -1.233772560954093933e-01 -2.037295848131179810e-01 1.177917513996362686e-02 1.173959821462631226e-01 -2.548617422580718994e-01 -1.885572671890258789e-01 6.086019799113273621e-02 1.080065518617630005e-01 2.341971695423126221e-01 -3.675767183303833008e-01 9.484371542930603027e-02 -8.087480068206787109e-02 -2.593716979026794434e-01 2.079511731863021851e-01 1.522215306758880615e-01 1.937726438045501709e-01 1.773623824119567871e-01 -1.179069057106971741e-01 -9.518343955278396606e-02 -3.063845038414001465e-01 -9.555860608816146851e-02 -1.388732790946960449e-01 2.569947838783264160e-01 8.086831867694854736e-02 2.052645981311798096e-01 -5.161016434431076050e-02 2.738497555255889893e-01
-6.086859852075576782e-02 -1.880197785794734955e-02 1.468635350465774536e-01 -1.419924199581146240e-01 5.932480841875076294e-02 -1.340249627828598022e-01 -2.161797136068344116e-01 1.160440668463706970e-01 9.109902195632457733e-03 -4.245218634605407715e-01 -2.913085520267486572e-01 -3.488424718379974365e-01 1.825469136238098145e-01 1.294821351766586304e-01 -2.970698773860931396e-01 -1.750515550374984741e-01 -3.002663329243659973e-02 5.580449849367141724e-02 1.274365633726119995e-01 1.995243430137634277e-01 5.838925018906593323e-02 -8.177154511213302612e-02 -2.418580837547779083e-02 -4.147628247737884521e-01 8.446223288774490356e-02 1.079597789794206619e-02 1.116660796105861664e-02 1.246208325028419495e-03 1.593606472015380859e-01 6.179632619023323059e-02 -1.229093819856643677e-01 -1.490631550550460815e-01
2.579137980937957764e-01 2.483070641756057739e-02 3.316585719585418701e-01 -1.160315126180648804e-01 2.348821759223937988e-01 -2.599620074033737183e-02 -6.377620249986648560e-02 -8.188030868768692017e-02 1.802465915679931641e-01 -4.114507138729095459e-01 -3.912967070937156677e-02 -4.074341431260108948e-02 -1.709962934255599976e-01 8.096497505903244019e-02 -1.596556901931762695e-01 7.765048742294311523e-02 -2.471291273832321167e-01 -1.939859986305236816e-01 -2.700436115264892578e-01 3.637233003973960876e-02 -8.279122412204742432e-02 -6.212599202990531921e-02 6.588517874479293823e-02 -1.084242761135101318e-02 -1.431675404310226440e-01 -5.167266353964805603e-02 -3.073926866054534912e-01 2.975998222827911377e-01 -1.401679664850234985e-01 1.294248253107070923e-01 -1.323000937700271606e-01 1.491752713918685913e-01
1.402890086174011230e-01 -1.711555868387222290e-01 -1.114469841122627258e-01 2.545811235904693604e-02 5.171941220760345459e-02 -8.988355845212936401e-02 -1.075892709195613861e-02 -1.040069609880447388e-01 -2.707344666123390198e-02 -2.104905098676681519e-01 1.802118122577667236e-01 -3.770969510078430176e-01 -2.968364581465721130e-02 1.668903678655624390e-01 -2.254554629325866699e-01 -3.350335061550140381e-01 -2.366538345813751221e-01 -2.440587431192398071e-01 2.527459263801574707e-01 2.128446102142333984e-01 -1.080870851874351501e-01 2.300697267055511475e-01 1.539761722087860107e-01 -1.689626723527908325e-01 -1.558872610330581665e-01 -5.230499804019927979e-02 -2.699534296989440918e-01 -3.755138814449310303e-02 6.679522991180419922e-02 -1.713612377643585205e-01 -9.536340087652206421e-02 1.373796164989471436e-01
1.063798069953918457e-01 1.976011246442794800e-01 5.917654186487197876e-02 2.249175608158111572e-01 2.927225828170776367e-01 -3.513053953647613525e-01 1.641916185617446899e-01 -1.188225299119949341e-01 1.641436293721199036e-02 -1.227147728204727173e-01 -1.056730896234512329e-01 -3.792458772659301758e-02 1.219184473156929016e-01 2.389988005161285400e-01 -1.263009309768676758e-01 -3.984002023935317993e-02 1.778136938810348511e-02 1.098021343350410461e-01 1.855360530316829681e-02 2.528177797794342041e-01 7.515688985586166382e-02 3.313730955123901367e-01 -3.297337144613265991e-02 -1.908916383981704712e-01 -1.109655126929283142e-01 1.948385834693908691e-01 -3.238943517208099365e-01 4.600374400615692139e-02 2.203672081232070923e-01 -5.555715039372444153e-02 -2.961461544036865234e-01 -4.053640738129615784e-02
2.502852082252502441e-01 -2.371132969856262207e-01 -5.041972920298576355e-02 1.798379048705101013e-02 2.333493679761886597e-01 -2.538471221923828125e-01 9.000802040100097656e-02 1.118618994951248169e-01 7.041949033737182617e-02 -4.942270219326019287e-01 -2.554798126220703125e-01 -1.314953565597534180e-01 1.507398933172225952e-01 -1.352089494466781616e-01 -3.545393049716949463e-02 2.022680789232254028e-01 -1.349010467529296875e-01 -7.027601450681686401e-02 1.001445725560188293e-01 -4.771611839532852173e-02 -2.028759270906448364e-01 1.078670099377632141e-01 6.338339298963546753e-02 9.269822388887405396e-02 -5.640171468257904053e-03 9.928251616656780243e-03 -1.493992805480957031e-01 2.475146800279617310e-01 1.122175380587577820e-01 -2.119446992874145508e-01 2.853581905364990234e-01 -1.751783676445484161e-02
2.487265616655349731e-01 1.007872298359870911e-01 1.227737441658973694e-01 1.153439134359359741e-01 -8.017744123935699463e-02 8.409404754638671875e-02 1.443640887737274170e-01 3.723173588514328003e-02 -1.051225364208221436e-01 -3.132007122039794922e-01 -2.780976891517639160e-01 -4.274371266365051270e-02 -3.239612653851509094e-02 4.236881062388420105e-02 -3.962825834751129150e-01 -1.943737417459487915e-01 -6.980856508016586304e-02 3.058509901165962219e-02 2.613125927746295929e-02 3.344459533691406250e-01 -2.060730010271072388e-02 1.552988737821578979e-01 2.737016044557094574e-02 2.235738188028335571e-01 1.337855756282806396e-01 -1.993893384933471680e-01 -2.246258258819580078e-01 3.725916743278503418e-01 -7.792902737855911255e-02 -1.211262568831443787e-01 -1.282824724912643433e-01 1.167560927569866180e-02
7.028833776712417603e-02 -2.803890220820903778e-02 1.528997421264648438e-01 -3.913353383541107178e-02 1.370845437049865723e-01 -1.966730654239654541e-01 1.640392839908599854e-02 8.481334149837493896e-02 2.202437222003936768e-01 1.875424087047576904e-01 -2.538014948368072510e-01 -5.723359808325767517e-02 7.018910255283117294e-03 3.511951863765716553e-01 -6.786802411079406738e-02 -1.130331978201866150e-01 -2.248750180006027222e-01 -1.382286399602890015e-01 7.271265145391225815e-03 4.425739869475364685e-02 1.553811281919479370e-01 -1.271589249372482300e-01 4.722527787089347839e-02 -1.377485133707523346e-02 9.423055686056613922e-03 3.202049806714057922e-02 -4.321893453598022461e-01 2.728229761123657227e-01 3.408664166927337646e-01 -3.059277683496475220e-02 -1.701232604682445526e-02 3.436843752861022949e-01
-4.308926314115524292e-02 3.420705348253250122e-02 8.471936732530593872e-02 2.535862624645233154e-01 1.209963560104370117e-01 -1.312091201543807983e-01 5.887408182024955750e-02 -2.394394427537918091e-01 4.528389498591423035e-02 -2.164842933416366577e-01 -9.983743727207183838e-02 -2.926374375820159912e-01 1.170020475983619690e-01 -3.530059009790420532e-02 -3.747148215770721436e-01 -9.310222417116165161e-02 1.560313552618026733e-01 -2.268811911344528198e-01 -4.946383461356163025e-02 -9.197202324867248535e-02 -2.256230860948562622e-01 5.003485083580017090e-02 1.397480666637420654e-01 -1.577536612749099731e-01 -4.495080560445785522e-02 -6.526990327984094620e-03 -3.548540174961090088e-01 4.461351782083511353e-02 3.661372661590576172e-01 -2.745693922042846680e-01 -1.312903943471610546e-03 -1.812752149999141693e-02
3.905692398548126221e-01 -1.044499278068542480e-01 -1.362881157547235489e-02 -2.907711565494537354e-01 2.224386632442474365e-01 5.475722625851631165e-02 1.401321589946746826e-01 6.492449343204498291e-02 -7.112983614206314087e-02 -1.414825618267059326e-01 1.644028574228286743e-01 1.648392230272293091e-01 2.584169805049896240e-01 -1.397274062037467957e-02 -3.270399868488311768e-01 -7.913485169410705566e-02 4.141729697585105896e-02 -1.490302681922912598e-01 1.129291430115699768e-01 2.023649960756301880e-02 5.473063210956752300e-04 1.433883458375930786e-01 -1.083257328718900681e-02 1.485298573970794678e-01 -2.146027833223342896e-01 -1.551139540970325470e-02 -1.939706951379776001e-01 9.653928130865097046e-02 3.672583997249603271e-01 -4.209485650062561035e-02 -2.707110941410064697e-01 1.816923171281814575e-01
1.918747574090957642e-01 -1.961188018321990967e-01 -1.434010416269302368e-01 -1.725292503833770752e-01 -1.026644930243492126e-01 -6.629719585180282593e-02 1.686127036809921265e-01 1.585458070039749146e-01 2.167792171239852905e-01 -3.150857686996459961e-01 -1.725197285413742065e-01 1.287049204111099243e-01 4.486982896924018860e-02 2.250659279525279999e-02 -1.605845689773559570e-01 2.158695161342620850e-01 -3.955557569861412048e-02 -2.874327898025512695e-01 -2.723034657537937164e-02 1.378421336412429810e-01 4.295060783624649048e-02 -3.232585033401846886e-03 -9.636454284191131592e-02 1.528192404657602310e-02 1.045575067400932312e-01 -1.713705956935882568e-01 -4.686895906925201416e-01 2.259929627180099487e-01 2.408771961927413940e-01 8.214484900236129761e-02 -2.123730629682540894e-01 -4.656114801764488220e-02
2.144462019205093384e-01 3.121597319841384888e-02 1.988691389560699463e-01 1.241916716098785400e-01 1.085355281829833984e-01 -1.820012629032135010e-01 3.390671014785766602e-01 -1.679847836494445801e-01 -1.239745393395423889e-01 6.582587491720914841e-03 -4.784511774778366089e-02 -3.341507315635681152e-01 4.789376165717840195e-03 2.181617468595504761e-01 -4.706049263477325439e-01 -2.904197871685028076e-01 5.937105417251586914e-02 1.540243905037641525e-02 -1.957882195711135864e-02 1.397023051977157593e-01 -1.655181795358657837e-01 -2.096338123083114624e-01 -4.093622043728828430e-02 -1.350462585687637329e-01 6.509742233902215958e-03 -5.004432518035173416e-03 -2.358490228652954102e-02 2.012308500707149506e-02 1.751070022583007812e-01 -2.638212442398071289e-01 1.140542887151241302e-02 -1.041447967290878296e-01
4.781280159950256348e-01 -1.388374269008636475e-01 -1.070386245846748352e-01 -2.307071536779403687e-01 1.271255463361740112e-01 -1.525380313396453857e-01 5.038886144757270813e-02 1.607495546340942383e-01 -2.863424597308039665e-03 -3.142954409122467041e-01 -7.484287768602371216e-02 -2.287557870149612427e-01 -2.910365164279937744e-02 1.075799390673637390e-01 1.353472750633955002e-02 -4.184508919715881348e-01 6.347884982824325562e-02 -2.138594090938568115e-01 3.251623362302780151e-02 1.108226403594017029e-01 6.019821390509605408e-02 -8.966743946075439453e-02 1.272595524787902832e-01 1.531701982021331787e-01 -1.284463983029127121e-02 2.562833726406097412e-01 -1.997612863779067993e-01 -1.764423772692680359e-02 1.373670846223831177e-01 -6.484399735927581787e-02 -1.358786821365356445e-01 -1.147925257682800293e-01
8.945138007402420044e-02 -4.386004805564880371e-02 5.996831879019737244e-02 1.898177415132522583e-01 -1.402579396963119507e-01 8.755752444267272949e-02 1.109395325183868408e-01 -4.249066412448883057e-01 4.247737675905227661e-02 -2.409008890390396118e-01 -4.851213470101356506e-02 -3.495309650897979736e-01 2.079463303089141846e-01 1.297002583742141724e-01 -3.258525133132934570e-01 -1.883088052272796631e-01 5.272234603762626648e-02 -1.716058999300003052e-01 -6.738606095314025879e-02 -6.452154368162155151e-02 -2.841653525829315186e-01 -3.284689784049987793e-02 1.467918902635574341e-01 -8.082947880029678345e-02 -3.211376443505287170e-02 -2.374329231679439545e-02 -2.003700435161590576e-01 2.152670174837112427e-01 1.452504098415374756e-01 -2.770584225654602051e-01 -8.467531949281692505e-02 1.533304341137409210e-02
1.905116289854049683e-01 -1.337616741657257080e-01 1.527749300003051758e-01 1.482315361499786377e-01 -9.700559079647064209e-02 -1.313107609748840332e-01 2.903432846069335938e-01 -1.263167560100555420e-01 3.123989701271057129e-01 -1.894665956497192383e-01 -4.311987385153770447e-02 6.782671809196472168e-02 9.313739836215972900e-02 1.833100020885467529e-01 -1.639313846826553345e-01 1.227888688445091248e-01 -2.381127029657363892e-01 -1.733094006776809692e-01 6.658960133790969849e-02 2.691485583782196045e-01 -3.004826046526432037e-02 -7.180397212505340576e-02 1.936609596014022827e-01 -1.316380649805068970e-01 -2.113891690969467163e-01 -2.810494229197502136e-02 -4.555969834327697754e-01 2.342834025621414185e-01 5.512823536992073059e-02 -1.008165702223777771e-01 1.509000780060887337e-03 -6.144690141081809998e-02
2.119259536266326904e-01 -1.086034774780273438e-01 2.306922078132629395e-01 -4.355901107192039490e-02 1.806655675172805786e-01 -5.497776344418525696e-02 2.136832177639007568e-01 7.787864655256271362e-02 2.607094049453735352e-01 -2.089049220085144043e-01 -1.458646208047866821e-01 5.050025135278701782e-02 2.392407804727554321e-01 2.317856848239898682e-01 -3.669085204601287842e-01 1.118145957589149475e-01 -3.138475865125656128e-02 -8.686773478984832764e-02 -2.085543051362037659e-02 2.868456393480300903e-02 -2.437429428100585938e-01 8.073767274618148804e-02 1.966495662927627563e-01 5.126816779375076294e-02 -1.127336695790290833e-01 -1.247624233365058899e-01 3.941549733281135559e-02 3.691771924495697021e-01 1.604765504598617554e-01 2.390168840065598488e-03 -2.982857823371887207e-01 9.692952036857604980e-02
4.850453436374664307e-01 -2.501830160617828369e-01 -2.069477736949920654e-01 -7.983334362506866455e-02 1.681740432977676392e-01 5.828558653593063354e-02 1.087642312049865723e-01 6.439828127622604370e-02 2.378862351179122925e-01 -2.397137731313705444e-01 -1.499626785516738892e-01 -1.523517519235610962e-01 1.601067781448364258e-01 -7.332240045070648193e-02 -3.718529343605041504e-01 -8.143095672130584717e-02 1.208786442875862122e-01 -9.828878939151763916e-02 -7.589989900588989258e-02 1.877741366624832153e-01 1.111359149217605591e-02 1.341317035257816315e-02 2.720351703464984894e-02 5.453503108583390713e-04 3.207512944936752319e-02 2.441351264715194702e-01 -1.269664168357849121e-01 -9.736650972627103329e-04 -1.157762780785560608e-01 -1.779107898473739624e-01 -2.843803465366363525e-01 -2.443542145192623138e-02
2.544205188751220703e-01 -6.937465816736221313e-02 2.217243611812591553e-01 -8.959542959928512573e-02 1.053576543927192688e-01 -3.064861893653869629e-01 2.775230109691619873e-01 -1.307650208473205566e-01 -3.800734132528305054e-02 -7.435178384184837341e-03 9.050372987985610962e-02 -3.160426616668701172e-01 1.460547093302011490e-02 -3.231139481067657471e-02 -4.021270275115966797e-01 -3.770386278629302979e-01 4.130668938159942627e-02 -9.392989799380302429e-03 2.218092978000640869e-01 1.238840743899345398e-01 6.050755828619003296e-02 1.332689672708511353e-01 2.985062450170516968e-02 -1.461637169122695923e-01 -2.887969911098480225e-01 4.651894792914390564e-02 -1.178478375077247620e-01 7.536212354898452759e-02 1.195789948105812073e-01 9.692614525556564331e-02 -5.377768352627754211e-02 1.329724043607711792e-01
1.386725306510925293e-01 -1.380255669355392456e-01 -2.122557908296585083e-01 -1.217950433492660522e-01 -1.665099263191223145e-01 -1.237087398767471313e-01 2.824015021324157715e-01 -1.555925048887729645e-02 1.925600320100784302e-01 -6.011940166354179382e-02 -7.258217036724090576e-02 -1.722194254398345947e-01 2.651020698249340057e-02 -1.194238290190696716e-01 -3.507542014122009277e-01 6.981514394283294678e-03 -1.010525673627853394e-01 -3.028071224689483643e-01 -1.305103600025177002e-01 4.498593509197235107e-02 3.121491335332393646e-02 6.606620550155639648e-02 -5.152186378836631775e-02 9.482501447200775146e-02 1.358220446854829788e-02 -1.500591188669204712e-01 -4.118083119392395020e-01 4.201538562774658203e-01 -1.177117377519607544e-01 6.202803179621696472e-02 -1.861673146486282349e-01 7.759853452444076538e-02
5.154815316200256348e-01 -2.761396169662475586e-01 7.414329051971435547e-02 -3.623536601662635803e-02 1.046560108661651611e-01 -3.879061713814735413e-02 2.112829536199569702e-01 2.420216239988803864e-02 -3.354353085160255432e-02 -6.135603040456771851e-02 -8.168077468872070312e-02 -5.952212586998939514e-02 -1.588709652423858643e-01 1.385051012039184570e-01 -2.072443813085556030e-01 -2.430659234523773193e-01 -2.303191125392913818e-01 -1.748543381690979004e-01 3.295205831527709961e-01 4.018468409776687622e-02 -1.208589375019073486e-01 -1.146365180611610413e-01 9.556423872709274292e-02 2.105627655982971191e-01 1.548280864953994751e-01 -4.751985892653465271e-02 7.062549889087677002e-02 1.687615066766738892e-01 5.458182469010353088e-02 2.062751799821853638e-01 -1.213445141911506653e-01 1.923116594552993774e-01
2.709810063242912292e-02 -1.922422349452972412e-01 1.375217437744140625e-01 -2.162941731512546539e-02 2.632374167442321777e-01 -1.333738863468170166e-01 2.589820139110088348e-02 1.692418307065963745e-01 1.441643834114074707e-01 2.161023765802383423e-01 -1.494147479534149170e-01 -1.608830392360687256e-01 5.605635419487953186e-02 -1.588867418467998505e-02 -2.206243872642517090e-01 4.198283702135086060e-02 -4.315361678600311279e-01 -1.383751630783081055e-01 2.483790814876556396e-01 1.761502474546432495e-01 8.507819473743438721e-02 -3.826377680525183678e-03 -1.253135651350021362e-01 1.098291277885437012e-01 8.499594777822494507e-02 6.780596822500228882e-02 -3.140726685523986816e-01 -3.869166830554604530e-03 1.965955346822738647e-01 -6.166685372591018677e-02 -4.174422100186347961e-02 4.113678634166717529e-01
2.213917523622512817e-01 -1.990776956081390381e-01 -1.063407808542251587e-01 1.236994192004203796e-01 3.208454847335815430e-01 -3.683572709560394287e-01 6.950698047876358032e-02 1.343800425529479980e-01 2.299396991729736328e-01 -2.556944191455841064e-01 -2.365569621324539185e-01 -1.076722592115402222e-01 -1.443557161837816238e-02 2.647934257984161377e-01 1.015443876385688782e-01 -3.424488604068756104e-01 -5.658873170614242554e-02 -2.549988925457000732e-01 -1.108084022998809814e-01 -2.293136715888977051e-01 -7.376344501972198486e-02 -2.114275097846984863e-02 -3.344496712088584900e-02 6.231456249952316284e-02 -4.876424372196197510e-02 -8.974710106849670410e-02 -2.308737635612487793e-01 -6.253178697079420090e-03 1.444414630532264709e-02 -1.061308011412620544e-02 -1.683156192302703857e-01 5.576183646917343140e-02
2.739011347293853760e-01 1.161841973662376404e-01 1.798363476991653442e-01 1.413546502590179443e-02 2.331308647990226746e-02 -1.248045861721038818e-01 -2.495513111352920532e-01 -1.453980952501296997e-01 1.406658142805099487e-01 -1.139553785324096680e-01 -3.863390386104583740e-01 -8.746935054659843445e-03 -3.753030300140380859e-02 2.375756800174713135e-01 -3.142547607421875000e-01 -3.338318318128585815e-02 -1.332284361124038696e-01 -8.055024594068527222e-02 1.626840978860855103e-01 -4.607049375772476196e-02 2.452913969755172729e-01 1.458720583468675613e-02 -2.623290568590164185e-02 -2.589659765362739563e-02 -2.484001666307449341e-01 1.693197153508663177e-02 -1.161739155650138855e-01 2.663542926311492920e-01 2.289879322052001953e-02 1.525660604238510132e-01 -3.111093342304229736e-01 2.408069223165512085e-01
9.871221333742141724e-02 -6.044230610132217407e-02 1.384583264589309692e-01 -1.513396203517913818e-01 1.054628118872642517e-01 -5.108252540230751038e-02 1.314114872366189957e-02 -1.434542387723922729e-01 2.418675422668457031e-01 -1.350002437829971313e-01 1.581240147352218628e-01 -1.414010077714920044e-01 -3.652081266045570374e-02 1.051681265234947205e-01 -4.042595028877258301e-01 -1.990543007850646973e-01 -2.175479233264923096e-01 -1.942067146301269531e-01 -3.301553726196289062e-01 -1.111633796244859695e-02 1.883278228342533112e-02 -3.968241810798645020e-02 -5.774272605776786804e-03 2.487834841012954712e-01 -1.986946314573287964e-01 1.222915351390838623e-01 -2.006561160087585449e-01 2.326822280883789062e-01 -1.393642276525497437e-01 6.588876992464065552e-02 -3.636166155338287354e-01 1.001739427447319031e-01
1.672443449497222900e-01 1.414570212364196777e-01 2.060658633708953857e-01 -2.144790291786193848e-01 7.526572793722152710e-02 3.425157442688941956e-02 2.974320650100708008e-01 2.401376515626907349e-02 9.348996728658676147e-02 -2.907753586769104004e-01 -6.283824145793914795e-02 1.280558499274775386e-04 5.844502896070480347e-02 2.576994597911834717e-01 -4.536435008049011230e-01 6.349697709083557129e-02 -6.926485896110534668e-02 -1.212332770228385925e-01 -5.397898703813552856e-02 1.420725286006927490e-01 -1.148954592645168304e-02 1.235137805342674255e-01 1.158962994813919067e-01 -5.412997305393218994e-02 -1.268668919801712036e-01 -2.077657729387283325e-01 5.013708025217056274e-02 3.787354230880737305e-01 1.803903430700302124e-01 -2.619632333517074585e-02 -2.566781640052795410e-01 1.100730448961257935e-01
3.226010799407958984e-01 -1.439794152975082397e-01 7.630341500043869019e-02 1.496351510286331177e-01 3.275408744812011719e-01 8.473765850067138672e-02 2.063801288604736328e-01 -1.935740001499652863e-02 -1.917281746864318848e-01 -1.352093964815139771e-01 1.629409939050674438e-01 1.066303998231887817e-01 -5.678198486566543579e-02 2.998734079301357269e-02 -2.352104187011718750e-01 -2.183309495449066162e-01 -2.573954164981842041e-01 -2.220435440540313721e-01 7.807857543230056763e-02 -1.970520243048667908e-02 5.680537316948175430e-03 1.507738232612609863e-01 -5.658237263560295105e-02 5.470294877886772156e-02 2.546045696362853050e-03 1.240218952298164368e-01 -1.436019390821456909e-01 2.496992796659469604e-01 3.243100345134735107e-01 -1.107849180698394775e-01 -1.431790292263031006e-01 3.196386396884918213e-01
8.234243839979171753e-02 1.707584559917449951e-01 1.240863427519798279e-01 1.200219020247459412e-01 6.331389397382736206e-02 7.939236611127853394e-02 9.723588079214096069e-02 3.187425136566162109e-01 1.597734689712524414e-01 -3.814965859055519104e-02 -2.418593764305114746e-01 -2.889064550399780273e-01 1.431968659162521362e-01 9.138564765453338623e-02 -1.567186117172241211e-01 -9.686011821031570435e-02 -4.823960959911346436e-01 7.753220200538635254e-02 -1.586261764168739319e-02 1.790137439966201782e-01 9.135597199201583862e-02 3.852273896336555481e-02 7.063806802034378052e-02 1.668003499507904053e-01 5.201974511146545410e-02 -1.571153998374938965e-01 -8.933521062135696411e-02 2.048415690660476685e-01 3.728688657283782959e-01 3.745466098189353943e-02 -1.206626817584037781e-01 1.875303089618682861e-01
3.219644725322723389e-01 5.089350789785385132e-02 1.085680630058050156e-02 -1.047043502330780029e-01 3.692491911351680756e-03 -3.699657320976257324e-01 2.091877311468124390e-01 -8.091568946838378906e-02 -1.066937744617462158e-01 -3.925839364528656006e-01 -1.567177325487136841e-01 -1.679251492023468018e-01 1.692958176136016846e-01 -8.700771257281303406e-03 -2.840219438076019287e-01 1.221412643790245056e-01 -7.423664629459381104e-02 1.742347180843353271e-01 -1.315115988254547119e-01 -2.461789362132549286e-02 4.140573740005493164e-02 -4.720607027411460876e-02 1.667621880769729614e-01 2.791528999805450439e-01 2.139773964881896973e-01 5.386492237448692322e-02 -1.445837318897247314e-01 -6.335978955030441284e-02 7.608747109770774841e-03 -1.439190804958343506e-01 -1.750199794769287109e-01 2.538224756717681885e-01
3.412950634956359863e-01 2.990733832120895386e-02 1.507633328437805176e-01 2.809818089008331299e-01 2.153790146112442017e-01 -4.814662039279937744e-02 2.263376414775848389e-01 7.316486537456512451e-02 6.463330239057540894e-02 -2.550578415393829346e-01 -1.493571698665618896e-01 -1.311885565519332886e-01 -2.363026514649391174e-02 1.051763296127319336e-01 -3.284266591072082520e-02 1.123226732015609741e-01 -1.670194715261459351e-01 3.072541579604148865e-02 2.599289715290069580e-01 2.764544785022735596e-01 1.814482212066650391e-01 2.585530281066894531e-01 -1.484463959932327271e-01 6.634517759084701538e-02 2.205945104360580444e-01 7.568513602018356323e-02 -3.157268762588500977e-01 -7.239022105932235718e-02 1.422594338655471802e-01 -2.304916530847549438e-01 4.889686033129692078e-02 8.648344874382019043e-02
2.303128093481063843e-01 1.365543305873870850e-01 -9.304996579885482788e-02 2.309970743954181671e-02 2.185254842042922974e-01 -2.787615060806274414e-01 2.421011477708816528e-01 -6.891230493783950806e-02 -3.582648932933807373e-02 2.245009690523147583e-02 -2.149148434400558472e-01 -2.031169533729553223e-01 8.001174032688140869e-02 6.967222690582275391e-02 1.402908097952604294e-02 -1.733365207910537720e-01 7.825927436351776123e-02 -4.938777089118957520e-01 6.062017008662223816e-02 1.502759009599685669e-01 -5.245356634259223938e-02 -5.135834217071533203e-02 2.307978719472885132e-01 -5.873112380504608154e-02 -1.380478441715240479e-01 -3.521924912929534912e-01 -9.868841618299484253e-02 2.252206355333328247e-01 1.679391264915466309e-01 1.017465367913246155e-01 -1.264284998178482056e-01 5.530699342489242554e-02
1.484746485948562622e-01 -1.882970482110977173e-01 -2.750918455421924591e-02 -4.826762154698371887e-02 1.333118081092834473e-01 -4.629582539200782776e-02 -1.365205794572830200e-01 1.520328503102064133e-02 -2.718827687203884125e-03 -7.233493030071258545e-02 2.310086041688919067e-01 -2.801816463470458984e-01 2.035323083400726318e-01 1.536397784948348999e-01 -1.934601217508316040e-01 -3.909476697444915771e-01 -2.346935719251632690e-01 -2.673674840480089188e-03 2.781943418085575104e-02 2.671017050743103027e-01 6.853153929114341736e-03 2.428902089595794678e-01 2.081167697906494141e-01 -2.192544341087341309e-01 -8.358814567327499390e-02 9.284449368715286255e-02 -3.438120484352111816e-01 1.497358679771423340e-01 2.325107604265213013e-01 -7.190799713134765625e-02 -9.664886444807052612e-02 7.605160027742385864e-02
4.251433908939361572e-01 3.184167295694351196e-02 -2.320624738931655884e-01 -1.222373694181442261e-01 3.674135208129882812e-01 -7.575800269842147827e-02 9.001930803060531616e-02 -9.444150142371654510e-03 1.571771949529647827e-01 2.516492502763867378e-03 1.334143877029418945e-01 -1.321481168270111084e-01 -1.528152674436569214e-01 1.124183237552642822e-01 -2.437081336975097656e-01 -2.001841813325881958e-01 -4.306484460830688477e-01 -2.255128510296344757e-02 1.139692142605781555e-01 2.620598487555980682e-02 1.283529251813888550e-01 2.261908054351806641e-01 2.264160215854644775e-01 2.696498995646834373e-04 -6.334254052489995956e-03 -5.518210306763648987e-02 -2.273081429302692413e-02 1.950838714838027954e-01 1.046665310859680176e-01 6.956324726343154907e-02 -1.690532118082046509e-01 -2.263294532895088196e-02
1.731706261634826660e-01 -1.384678184986114502e-01 -4.298633709549903870e-02 3.048281371593475342e-01 -5.824153870344161987e-02 -1.141328960657119751e-01 1.044298112392425537e-01 1.311773508787155151e-01 -1.017576977610588074e-01 -2.466923892498016357e-01 -3.588385283946990967e-01 -1.037808954715728760e-01 1.491211354732513428e-01 -4.273670911788940430e-02 -3.398495614528656006e-01 1.700950600206851959e-02 -1.668463945388793945e-01 -1.099878773093223572e-01 2.366161197423934937e-01 3.095902204513549805e-01 9.814193844795227051e-02 2.700771689414978027e-01 -1.215608716011047363e-01 1.216494143009185791e-01 1.835200041532516479e-01 9.481836110353469849e-02 -6.059108674526214600e-02 -3.130772709846496582e-02 4.376146569848060608e-02 -2.782236337661743164e-01 -1.232520490884780884e-01 1.232389062643051147e-01
1.039877012372016907e-01 -1.596906781196594238e-01 1.672512590885162354e-01 2.962639927864074707e-02 2.070604264736175537e-02 -1.159509643912315369e-02 -1.525830477476119995e-01 7.651015184819698334e-03 4.227865114808082581e-02 -1.184546798467636108e-01 1.218734011054039001e-01 -4.302790462970733643e-01 9.714126586914062500e-02 7.639457471668720245e-03 -2.997509837150573730e-01 -1.789373010396957397e-01 -1.430614143610000610e-01 6.462892889976501465e-02 3.212713636457920074e-04 2.948170602321624756e-01 -1.845341771841049194e-01 3.663672506809234619e-01 3.835590556263923645e-02 -1.520796716213226318e-01 -2.836132422089576721e-02 8.971919864416122437e-02 -4.078606069087982178e-01 1.826630979776382446e-01 1.479900479316711426e-01 -1.129765436053276062e-01 -9.611771255731582642e-02 8.272779732942581177e-02
3.753125071525573730e-01 -2.448487132787704468e-01 -1.234556287527084351e-01 6.556041538715362549e-02 2.200454659759998322e-02 -2.716430276632308960e-02 1.369953155517578125e-01 -2.602060884237289429e-02 9.977058507502079010e-03 1.101585030555725098e-01 -3.154229223728179932e-01 -3.117236495018005371e-01 3.159339427947998047e-01 5.859811231493949890e-02 -1.669061481952667236e-01 -2.507769167423248291e-01 -5.133564770221710205e-02 -7.419668883085250854e-02 1.967843174934387207e-01 -1.336892098188400269e-01 -3.881860151886940002e-02 2.719058282673358917e-02 -7.220023125410079956e-02 -2.352063544094562531e-02 -1.752384752035140991e-01 -2.175147980451583862e-01 -2.090932130813598633e-01 -2.100305706262588501e-01 2.053938359022140503e-01 1.365143060684204102e-01 -8.280079811811447144e-02 -2.231783568859100342e-01
1.411121338605880737e-01 1.418605446815490723e-01 -5.149258300662040710e-02 -1.262979060411453247e-01 1.984136551618576050e-01 -1.823821291327476501e-02 -2.698480384424328804e-03 -6.629323586821556091e-03 -6.104293838143348694e-02 1.252667605876922607e-01 -3.760634362697601318e-02 -1.718036085367202759e-01 6.574553996324539185e-02 5.709521099925041199e-02 -3.439427018165588379e-01 -2.685109972953796387e-01 -2.441447079181671143e-01 -2.908474206924438477e-01 2.483151666820049286e-02 -5.835276097059249878e-02 8.562026172876358032e-02 -3.766276836395263672e-01 9.802139364182949066e-03 1.009168922901153564e-01 1.038208790123462677e-02 1.657104194164276123e-01 -4.006001949310302734e-01 3.215966224670410156e-01 1.153567582368850708e-01 -7.913012057542800903e-03 1.160433962941169739e-01 1.652094721794128418e-01
-2.331967279314994812e-02 -1.384343504905700684e-01 3.107944503426551819e-03 -1.697240173816680908e-01 -5.078835785388946533e-02 -2.145562767982482910e-01 2.654162943363189697e-01 8.598793298006057739e-02 4.043227136135101318e-01 -1.611355543136596680e-01 -1.946630179882049561e-01 7.742469664663076401e-03 2.814121171832084656e-02 2.734424769878387451e-01 -2.022056132555007935e-01 1.397936344146728516e-01 -1.394733041524887085e-01 -2.682302594184875488e-01 -8.359658718109130859e-02 1.894828528165817261e-01 6.124102324247360229e-02 1.574727706611156464e-03 -2.885880134999752045e-02 -6.748271733522415161e-02 -8.872626721858978271e-02 -1.025781109929084778e-01 -3.817587196826934814e-01 2.997488081455230713e-01 2.262959480285644531e-01 2.296841330826282501e-02 -5.327441915869712830e-02 -9.820348769426345825e-02
2.895903885364532471e-01 1.755248010158538818e-02 1.223208457231521606e-01 2.071081288158893585e-02 2.282419949769973755e-01 -2.072399109601974487e-01 2.287001162767410278e-02 -7.334285229444503784e-02 -1.462866365909576416e-01 -2.532367706298828125e-01 -1.153509914875030518e-01 -2.099462598562240601e-02 4.807151854038238525e-01 2.685421407222747803e-01 -1.766858994960784912e-01 -1.843509823083877563e-01 -8.686426281929016113e-02 -2.274335771799087524e-01 2.186285257339477539e-01 2.871119603514671326e-02 2.644277513027191162e-01 2.625982277095317841e-02 -2.067505270242691040e-01 1.147309169173240662e-01 2.114137709140777588e-01 -7.750932127237319946e-02 -1.051339432597160339e-01 1.486682593822479248e-01 -5.852140113711357117e-02 6.654153019189834595e-02 -3.867775574326515198e-02 6.473460793495178223e-02
5.658510699868202209e-02 -8.233277127146720886e-03 -1.802419275045394897e-01 -1.911452040076255798e-02 -3.673454746603965759e-02 -6.013517826795578003e-02 1.124083921313285828e-01 1.387034654617309570e-01 2.519177198410034180e-01 -1.508971750736236572e-01 -1.873065233230590820e-01 -1.833365708589553833e-01 1.621961742639541626e-01 2.711410261690616608e-02 -3.148493766784667969e-01 -3.513419032096862793e-01 1.833279132843017578e-01 -1.165396794676780701e-01 1.176536008715629578e-01 6.321897357702255249e-02 -4.047609269618988037e-01 -1.711792349815368652e-01 1.340523455291986465e-02 4.482186585664749146e-02 -2.625099420547485352e-01 -6.862393766641616821e-02 -1.188606396317481995e-01 2.995189130306243896e-01 -1.751617342233657837e-01 -1.028442680835723877e-01 -1.923509985208511353e-01 8.015945553779602051e-02
-1.423649373464286327e-03 -1.552560031414031982e-01 4.716417938470840454e-02 4.570659622550010681e-02 3.460780680179595947e-01 -1.728208214044570923e-01 1.855164170265197754e-01 -3.789139213040471077e-03 -2.426301874220371246e-02 -3.046771585941314697e-01 3.146723508834838867e-01 -2.741339206695556641e-01 8.669820427894592285e-02 4.801445081830024719e-02 -2.139056473970413208e-01 1.053654700517654419e-01 -1.603616625070571899e-01 -2.707007527351379395e-01 4.609128087759017944e-02 1.171811483800411224e-02 6.607457995414733887e-02 -2.249758541584014893e-01 6.528957188129425049e-02 7.147037982940673828e-02 -5.773795396089553833e-02 -9.334288537502288818e-02 -2.312878221273422241e-01 5.883651971817016602e-02 1.713154613971710205e-01 -1.757896840572357178e-01 -2.275345474481582642e-02 3.973280191421508789e-01
1.874493062496185303e-01 1.155080273747444153e-01 3.126547932624816895e-01 -2.859204411506652832e-01 1.019083037972450256e-01 -7.079110294580459595e-02 5.399973317980766296e-02 1.024224162101745605e-01 -8.660338819026947021e-02 6.003125011920928955e-02 -1.781642064452171326e-02 -2.743618786334991455e-01 3.654888868331909180e-01 -1.175885200500488281e-01 -3.485563397407531738e-01 -1.638171821832656860e-01 -3.818348944187164307e-01 -2.380220033228397369e-02 7.828658819198608398e-02 1.370280236005783081e-01 -2.977323830127716064e-01 1.077377349138259888e-01 6.513419747352600098e-02 -1.682091876864433289e-02 4.248606506735086441e-03 1.513754725456237793e-01 -6.493648141622543335e-02 1.262168139219284058e-01 1.078562736511230469e-01 -1.486091762781143188e-01 -7.287757471203804016e-04 8.908505737781524658e-02
3.601494133472442627e-01 6.337806116789579391e-03 5.369823053479194641e-02 -2.354506589472293854e-02 1.687696576118469238e-01 1.547992527484893799e-01 8.586106821894645691e-03 1.893071830272674561e-01 -1.050952672958374023e-01 -1.808218210935592651e-01 2.931663393974304199e-01 -2.585686445236206055e-01 1.258124411106109619e-01 2.801792696118354797e-03 -2.683313488960266113e-01 -6.453691422939300537e-02 -1.797326207160949707e-01 -1.632766574621200562e-01 8.503188937902450562e-02 -8.024967461824417114e-02 6.078946590423583984e-02 -5.497636646032333374e-02 -1.990453153848648071e-01 4.170231521129608154e-02 -2.834972692653536797e-03 2.225523144006729126e-01 -1.955397874116897583e-01 4.644827917218208313e-02 4.109828174114227295e-01 -1.907099336385726929e-01 -8.342640846967697144e-02 2.589032649993896484e-01
2.349330484867095947e-01 5.281705781817436218e-02 -5.388756841421127319e-02 2.900596857070922852e-01 3.332570195198059082e-01 -2.425024807453155518e-01 3.100266158580780029e-01 2.515713497996330261e-02 9.678560495376586914e-02 -3.542094230651855469e-01 -2.739091813564300537e-01 -1.854092231951653957e-03 1.255262196063995361e-01 1.549349427223205566e-01 1.494745016098022461e-01 -2.698339819908142090e-01 -4.116837680339813232e-02 -7.708792388439178467e-02 -1.206101551651954651e-01 -1.720590889453887939e-01 -1.448243707418441772e-01 -4.455699399113655090e-02 6.467869877815246582e-02 -7.371873408555984497e-02 -7.187953684478998184e-03 -1.071087867021560669e-01 -2.396489977836608887e-01 8.867530524730682373e-02 1.805825829505920410e-01 -7.844696193933486938e-02 -1.917558014392852783e-01 8.286277949810028076e-02
1.381626725196838379e-02 2.462339252233505249e-01 9.748674929141998291e-02 -9.841591119766235352e-03 1.817160993814468384e-01 -6.663278490304946899e-02 -2.104009501636028290e-02 7.488232851028442383e-02 3.789435625076293945e-01 -9.912465699017047882e-03 -2.244927585124969482e-01 -2.086026966571807861e-01 -6.913220137357711792e-02 8.105423301458358765e-02 -2.384568303823471069e-01 -8.565135649405419827e-04 -4.305905103683471680e-01 -4.856200516223907471e-02 2.860050462186336517e-02 2.954327166080474854e-01 -5.944216251373291016e-02 1.174670904874801636e-01 -8.343956619501113892e-02 2.881043553352355957e-01 -4.097933322191238403e-02 -5.164156481623649597e-02 -1.694441586732864380e-01 1.887331604957580566e-01 1.800378412008285522e-01 -6.028690189123153687e-02 3.754383698105812073e-02 3.015760481357574463e-01
2.566129565238952637e-01 2.140138531103730202e-03 2.269216030836105347e-01 -6.802171934396028519e-03 8.461215533316135406e-03 -3.318513035774230957e-01 2.460229843854904175e-01 -9.480589628219604492e-02 -1.790913380682468414e-02 -1.631276309490203857e-01 -1.162421256303787231e-01 -3.266860246658325195e-01 7.381095737218856812e-02 -1.317497342824935913e-01 -3.505146503448486328e-01 -1.872523725032806396e-01 5.507847294211387634e-02 2.146297842264175415e-01 4.189516007900238037e-01 2.387414686381816864e-03 -1.113572623580694199e-02 -6.467766314744949341e-02 -1.480792462825775146e-01 -1.162720471620559692e-01 -1.919161677360534668e-01 4.509631544351577759e-02 -4.000331088900566101e-02 4.564086720347404480e-02 2.535656392574310303e-01 4.925329983234405518e-02 1.807707361876964569e-02 -3.192279487848281860e-02
4.427364468574523926e-01 1.137483399361371994e-02 1.189218312501907349e-01 -1.098799780011177063e-01 -7.942773518152534962e-04 -2.840016484260559082e-01 1.913456469774246216e-01 -1.580122858285903931e-01 -1.248750910162925720e-01 -1.073318533599376678e-02 1.055567059665918350e-03 -2.780494391918182373e-01 1.304032802581787109e-01 -7.887206040322780609e-03 -4.611529111862182617e-01 -2.998656630516052246e-01 -1.222786456346511841e-01 4.236740991473197937e-02 1.188343167304992676e-01 9.929200261831283569e-02 9.601765125989913940e-02 -1.200154051184654236e-02 -1.323761045932769775e-01 -1.560890078544616699e-01 -2.991088032722473145e-01 7.023698091506958008e-02 -8.043099194765090942e-02 -7.618320733308792114e-02 9.484396874904632568e-02 -7.017092406749725342e-02 1.801744289696216583e-02 9.917542338371276855e-02
2.446559723466634750e-03 2.295099012553691864e-02 -1.499634701758623123e-02 1.423828005790710449e-01 2.407360523939132690e-01 -2.063222415745258331e-02 2.178993225097656250e-01 -5.530651286244392395e-02 -1.563672274351119995e-01 -3.066866695880889893e-01 -2.143951952457427979e-01 -1.253055781126022339e-01 -2.769345045089721680e-02 3.770049512386322021e-01 -2.666948139667510986e-01 -1.269603669643402100e-01 -6.410007923841476440e-02 -8.538885414600372314e-02 2.950345277786254883e-01 2.544694542884826660e-01 1.871248632669448853e-01 1.079562753438949585e-01 -1.633113622665405273e-01 9.344510734081268311e-02 1.813461333513259888e-01 -1.363260746002197266e-01 -1.334964334964752197e-01 -1.834956556558609009e-01 1.396015137434005737e-01 1.733925938606262207e-01 -1.648615151643753052e-01 1.864487081766128540e-01
1.572542339563369751e-01 3.130194172263145447e-02 -7.518827333115041256e-04 1.567565486766397953e-03 2.174540013074874878e-01 9.618264436721801758e-02 1.895896345376968384e-01 2.183341681957244873e-01 -3.217314928770065308e-02 7.032816112041473389e-02 -2.031111717224121094e-01 -7.329032570123672485e-02 1.191308423876762390e-01 -8.271007984876632690e-02 -3.848980069160461426e-01 -1.493110805749893188e-01 -2.965961694717407227e-01 -2.129914909601211548e-01 -7.476139068603515625e-02 8.305700123310089111e-02 -1.875724047422409058e-01 -1.810172349214553833e-01 -1.457923203706741333e-01 1.326364874839782715e-01 -8.409537374973297119e-02 -1.548020243644714355e-01 -2.693519890308380127e-01 1.891965717077255249e-01 -6.487905234098434448e-02 -1.493399031460285187e-02 9.529441595077514648e-03 4.399219751358032227e-01
1.721774786710739136e-01 -2.093081325292587280e-01 -6.909717805683612823e-03 6.521363556385040283e-02 1.987892687320709229e-01 -9.227908402681350708e-02 1.025580912828445435e-01 -4.805985838174819946e-02 -1.595857590436935425e-01 -3.287206888198852539e-01 2.245138585567474365e-01 -2.933620214462280273e-01 2.754328250885009766e-01 -1.233896836638450623e-01 -1.535762846469879150e-01 5.851142480969429016e-02 -2.499867975711822510e-01 -1.994259208440780640e-01 -3.443167358636856079e-02 1.083684489130973816e-01 -8.726837486028671265e-02 -1.625237464904785156e-01 -8.708009123802185059e-02 1.223979443311691284e-01 1.047384086996316910e-02 3.657219931483268738e-02 -2.365179955959320068e-01 2.164515480399131775e-02 2.829430699348449707e-01 -1.034694015979766846e-01 1.086559519171714783e-01 3.756077885627746582e-01
3.511161506175994873e-01 9.926818311214447021e-02 -4.555835574865341187e-02 -8.094784617424011230e-02 8.560647070407867432e-02 -1.607978790998458862e-01 1.594747751951217651e-01 -2.178768217563629150e-01 1.134060621261596680e-01 -5.700000748038291931e-02 -4.915943369269371033e-02 -2.604309618473052979e-01 -2.690085582435131073e-02 2.744082808494567871e-01 -3.169218301773071289e-01 9.261018782854080200e-02 1.527184695005416870e-01 -1.764303147792816162e-01 5.924301594495773315e-02 5.969550088047981262e-02 -1.526221781969070435e-01 2.090473175048828125e-01 -7.841591536998748779e-02 -2.648775279521942139e-01 1.319943070411682129e-01 -1.801627278327941895e-01 -3.571464121341705322e-01 -1.181812286376953125e-01 1.135967969894409180e-01 -1.173309385776519775e-01 -2.942355163395404816e-02 2.387307435274124146e-01
3.050841689109802246e-01 -1.525416374206542969e-01 -2.786865085363388062e-02 -2.443464007228612900e-03 -1.260077953338623047e-02 1.068389639258384705e-01 2.804039418697357178e-01 1.236648932099342346e-01 2.711557783186435699e-02 -3.337143659591674805e-01 2.051784396171569824e-01 1.076149195432662964e-01 1.729304194450378418e-01 -3.950868267565965652e-03 -1.392013281583786011e-01 -2.151848822832107544e-01 -8.645830303430557251e-02 -3.037404417991638184e-01 -5.714230355806648731e-04 -5.217421799898147583e-02 5.032043531537055969e-02 5.037391558289527893e-02 9.034406393766403198e-03 2.116494029760360718e-01 -7.613892853260040283e-02 -7.958704978227615356e-02 -5.079938843846321106e-02 3.046766221523284912e-01 1.105768606066703796e-01 -1.917216777801513672e-01 -3.831659257411956787e-01 2.454685419797897339e-01
1.191863045096397400e-01 -3.140543997287750244e-01 1.416422426700592041e-01 2.067114710807800293e-01 1.762011498212814331e-01 -1.114630028605461121e-01 2.131974846124649048e-01 -5.445758998394012451e-02 -1.799675524234771729e-01 -2.696788311004638672e-02 -2.515483796596527100e-01 -8.678801357746124268e-02 -3.333780169486999512e-02 3.007426261901855469e-01 -3.092581927776336670e-01 2.954073622822761536e-02 2.528016641736030579e-02 6.068503716960549355e-04 3.423745334148406982e-01 1.198641881346702576e-01 8.418637514114379883e-02 -5.228410474956035614e-03 3.746776282787322998e-02 2.863672375679016113e-02 2.628617882728576660e-01 -4.968038946390151978e-02 -3.725474774837493896e-01 1.248390078544616699e-01 1.033964082598686218e-01 -2.360318154096603394e-01 -7.792974263429641724e-02 2.248897962272167206e-02
3.906696140766143799e-01 2.077369764447212219e-02 -1.173290237784385681e-01 -1.478589922189712524e-01 8.682461082935333252e-02 -3.178525343537330627e-02 5.016297847032546997e-02 7.211638242006301880e-02 -1.079062670469284058e-01 -2.612487971782684326e-01 -1.826534569263458252e-01 -5.787017941474914551e-02 1.980498880147933960e-01 3.075869567692279816e-02 -1.934236288070678711e-01 -3.399951457977294922e-01 -8.330675959587097168e-02 -1.855073869228363037e-01 1.180939823389053345e-01 2.992245852947235107e-01 9.444174915552139282e-02 6.050831452012062073e-02 1.703271716833114624e-01 4.432607814669609070e-02 2.836974859237670898e-01 2.994041144847869873e-01 -2.041466385126113892e-01 2.988561242818832397e-02 -1.596902012825012207e-01 -1.803563833236694336e-01 -1.522038131952285767e-01 -5.461985990405082703e-02
-8.056676387786865234e-02 6.514644622802734375e-02 1.047079861164093018e-01 -9.278526902198791504e-02 5.080515146255493164e-02 -4.752960056066513062e-02 -1.356741786003112793e-01 -1.296746730804443359e-01 3.493624627590179443e-01 -3.144668638706207275e-01 -3.293786570429801941e-02 -3.762597739696502686e-01 2.329532057046890259e-01 2.282214313745498657e-01 -1.376040875911712646e-01 -1.091813519597053528e-01 1.375962165184319019e-03 -1.695672422647476196e-02 2.719907462596893311e-01 -2.002346701920032501e-02 1.293513327836990356e-01 -3.903792053461074829e-02 -2.941677272319793701e-01 -2.248501181602478027e-01 1.265782266855239868e-01 -1.038917303085327148e-01 -1.304857581853866577e-01 3.703831732273101807e-01 7.916314154863357544e-02 -1.594299823045730591e-02 -1.320955157279968262e-02 1.052755936980247498e-01
4.326455295085906982e-01 -2.404297441244125366e-01 3.209103345870971680e-01 5.582973733544349670e-02 2.032451033592224121e-01 -1.494836062192916870e-01 -2.404933050274848938e-02 8.692982792854309082e-02 -1.809681802988052368e-01 -1.695065498352050781e-01 7.159859687089920044e-02 -1.381912827491760254e-02 -3.522380068898200989e-02 1.016224697232246399e-01 -2.579896450042724609e-01 -1.998407393693923950e-01 -2.247221767902374268e-01 -2.221473306417465210e-01 -1.648224443197250366e-01 -3.464470058679580688e-02 1.764843612909317017e-02 -8.448431268334388733e-03 3.610944747924804688e-02 2.366416752338409424e-01 -1.032769456505775452e-01 5.852976813912391663e-02 -1.724638193845748901e-01 2.402176707983016968e-01 1.147560402750968933e-01 1.329076196998357773e-02 -1.480122655630111694e-01 2.637502551078796387e-01
4.001370668411254883e-01 1.754692047834396362e-01 7.742872089147567749e-02 -3.294130787253379822e-02 1.660371124744415283e-01 1.344823688268661499e-01 1.293490231037139893e-01 4.250318184494972229e-02 -1.494234353303909302e-01 -2.441426664590835571e-01 -4.244730770587921143e-01 1.037294231355190277e-02 8.791283518075942993e-02 1.922117322683334351e-01 -2.696954905986785889e-01 -5.033328756690025330e-02 -6.330098956823348999e-02 -1.831540167331695557e-01 2.072970755398273468e-02 1.896836608648300171e-01 -1.193765476346015930e-01 1.330120489001274109e-02 6.649984419345855713e-02 5.755294114351272583e-02 1.906368881464004517e-01 2.706364989280700684e-01 -2.993380725383758545e-01 1.324625611305236816e-01 -1.369534581899642944e-01 -2.565942145884037018e-02 8.652239292860031128e-02 1.261211782693862915e-01
2.489996701478958130e-01 -2.367449253797531128e-01 1.079206839203834534e-01 -3.133902326226234436e-02 4.234555736184120178e-02 -2.383857667446136475e-01 1.393302977085113525e-01 -7.416794449090957642e-02 2.770851254463195801e-01 -4.671728610992431641e-02 5.259595066308975220e-02 -7.803888618946075439e-02 2.118356227874755859e-01 -1.464317291975021362e-01 -4.249162077903747559e-01 -1.534647494554519653e-01 2.373280003666877747e-02 5.870410799980163574e-02 3.800860643386840820e-01 3.479912877082824707e-01 -1.637443155050277710e-02 -1.113201081752777100e-01 -2.247781753540039062e-01 -6.455259025096893311e-02 -6.809952110052108765e-02 7.984551787376403809e-02 -1.984888166189193726e-01 -1.117704808712005615e-01 -5.339265987277030945e-02 -4.457421228289604187e-02 -1.396880894899368286e-01 -5.806375667452812195e-02
1.799274384975433350e-01 4.289197549223899841e-02 -4.450806975364685059e-02 2.169371098279953003e-01 3.312258720397949219e-01 9.828706830739974976e-02 2.611535489559173584e-01 -1.010368485003709793e-02 7.416956871747970581e-02 -1.988928914070129395e-01 -2.643957138061523438e-01 -1.766757369041442871e-01 1.673543751239776611e-01 3.472810387611389160e-01 -8.494466543197631836e-02 8.317096158862113953e-03 -1.852225661277770996e-01 -1.375200748443603516e-01 -1.216559484601020813e-02 3.344129621982574463e-01 3.292105719447135925e-02 -7.375656813383102417e-02 5.901569500565528870e-02 2.832025885581970215e-01 1.531727463006973267e-01 -2.500003576278686523e-02 -5.842470377683639526e-02 -1.501279026269912720e-01 2.964951694011688232e-01 9.535234421491622925e-02 1.003086566925048828e-01 1.203437298536300659e-01
2.569941058754920959e-02 1.152733573690056801e-03 -2.234690934419631958e-01 8.888994157314300537e-02 6.910339742898941040e-02 -1.669095754623413086e-01 3.438521921634674072e-01 -4.582140222191810608e-02 2.222840301692485809e-02 7.599518634378910065e-03 -1.476051956415176392e-01 -3.423438966274261475e-01 2.111975252628326416e-01 1.149663701653480530e-01 -1.180001646280288696e-01 -2.112013995647430420e-01 -9.947428852319717407e-02 -7.054687291383743286e-02 2.397000342607498169e-01 -8.102385327219963074e-03 -4.559824466705322266e-01 -8.815983682870864868e-02 -7.938969880342483521e-02 2.173541039228439331e-01 -5.944965034723281860e-02 -3.028684556484222412e-01 -1.724039465188980103e-01 1.160017326474189758e-01 1.270795166492462158e-01 1.456435322761535645e-01 -7.725433260202407837e-02 -9.610497951507568359e-02
1.224122419953346252e-01 -1.283116042613983154e-01 2.722625061869621277e-02 1.821064352989196777e-01 2.793689668178558350e-01 -1.281071901321411133e-01 -1.588644236326217651e-01 -5.002212151885032654e-02 -1.735252439975738525e-01 5.703126639127731323e-02 -1.507260948419570923e-01 -1.746112108230590820e-01 3.731363415718078613e-01 1.891122162342071533e-01 -3.751644790172576904e-01 -8.931822329759597778e-02 -1.663910448551177979e-01 1.364421099424362183e-01 3.356094285845756531e-02 -3.906150534749031067e-02 -1.305202245712280273e-01 7.288918644189834595e-02 1.243470087647438049e-01 1.481636613607406616e-01 2.446940839290618896e-01 1.800352185964584351e-01 -1.064544320106506348e-01 3.967322707176208496e-01 4.744743183255195618e-02 2.941135130822658539e-02 -1.700281798839569092e-01 -1.992797665297985077e-02
3.007011711597442627e-01 -8.770624548196792603e-02 1.013776287436485291e-01 -1.363964378833770752e-01 2.768214643001556396e-01 -2.175355255603790283e-01 2.561219036579132080e-01 9.747744351625442505e-02 1.908935010433197021e-01 -2.327872514724731445e-01 -1.312338933348655701e-02 1.995052397251129150e-01 1.060586497187614441e-01 1.123181357979774475e-01 -1.474111825227737427e-01 -5.818947404623031616e-02 -2.133572697639465332e-01 2.832808718085289001e-02 -2.719562873244285583e-02 -3.908049780875444412e-03 -1.546141654253005981e-01 2.757837772369384766e-01 1.322107315063476562e-01 1.412961333990097046e-01 -1.091561093926429749e-02 1.365661323070526123e-01 -1.952221430838108063e-02 1.571318209171295166e-01 4.300407767295837402e-01 -2.198225855827331543e-01 -1.693246215581893921e-01 6.414352357387542725e-02
-1.631038449704647064e-02 -1.135151907801628113e-01 3.629986345767974854e-01 -2.510739862918853760e-01 -5.818811431527137756e-02 -2.102715224027633667e-01 1.825060322880744934e-02 3.183661699295043945e-01 -5.788161978125572205e-02 -1.941441185772418976e-02 1.505848318338394165e-01 -9.142950177192687988e-02 2.825911045074462891e-01 1.607462912797927856e-01 -3.706534802913665771e-01 -6.065557524561882019e-02 -1.915914416313171387e-01 3.273152559995651245e-02 -5.805378314107656479e-03 6.837155669927597046e-02 9.789550676941871643e-03 -1.460911240428686142e-02 1.887136697769165039e-01 8.058074116706848145e-02 6.232384219765663147e-02 -2.816589362919330597e-02 -1.841665804386138916e-01 3.472965955734252930e-01 -7.206379622220993042e-02 -4.389007762074470520e-02 -2.951074838638305664e-01 1.513576060533523560e-01
1.211489439010620117e-01 3.997656330466270447e-02 2.591453492641448975e-01 -2.078976929187774658e-01 2.732283174991607666e-01 -5.749442800879478455e-02 -1.018685400485992432e-01 2.955003380775451660e-01 -1.084695085883140564e-01 -2.741738259792327881e-01 -1.186254620552062988e-01 -2.153934091329574585e-01 1.309792697429656982e-01 2.310950011014938354e-01 -3.196011781692504883e-01 -2.060892879962921143e-01 -1.611384600400924683e-01 -6.170310080051422119e-02 2.585120201110839844e-01 1.377759501338005066e-02 7.862418889999389648e-02 -7.057569921016693115e-02 -6.151669472455978394e-02 3.505342602729797363e-01 1.793025434017181396e-01 1.057244837284088135e-01 -5.650671571493148804e-02 3.271086886525154114e-02 1.098791733384132385e-01 -1.771420389413833618e-01 -9.293119609355926514e-02 2.858470194041728973e-02
9.326756931841373444e-03 -6.821872666478157043e-03 4.584552943706512451e-01 1.353647261857986450e-01 1.452362835407257080e-01 -1.891176700592041016e-01 -2.177055366337299347e-02 -1.703119426965713501e-01 2.120497226715087891e-01 -8.433678746223449707e-02 -1.094273850321769714e-01 -2.092563062906265259e-01 1.026067957282066345e-01 9.849892556667327881e-02 -3.132065534591674805e-01 -5.713803227990865707e-03 -7.185214012861251831e-02 -3.223280608654022217e-01 1.053727865219116211e-01 -6.336477398872375488e-02 7.473036181181669235e-03 8.344192802906036377e-02 -1.354732960462570190e-01 -1.618707329034805298e-01 -1.190060228109359741e-01 -2.814718484878540039e-01 -9.990196675062179565e-02 1.171045228838920593e-01 3.184716701507568359e-01 -1.681146025657653809e-02 2.403960824012756348e-01 -8.056761324405670166e-02
1.118322238326072693e-01 8.021512627601623535e-02 -3.359875380992889404e-01 1.409578323364257812e-01 9.363238513469696045e-02 -8.450540900230407715e-02 -1.350851207971572876e-01 -9.727320820093154907e-02 -2.236423492431640625e-01 -2.078160047531127930e-01 -3.386314213275909424e-02 -3.090204298496246338e-01 7.862740010023117065e-02 1.816111803054809570e-01 -2.621450126171112061e-01 -1.824254244565963745e-01 -3.397686779499053955e-01 -4.363856464624404907e-02 1.661389619112014771e-01 -5.233620479702949524e-02 -5.947649851441383362e-02 -8.104432374238967896e-03 -1.167225167155265808e-01 -1.032635848969221115e-02 4.804472252726554871e-02 -7.703378051519393921e-02 -3.151640295982360840e-01 -6.198498979210853577e-02 9.151452779769897461e-02 6.003638356924057007e-02 -3.623842028900980949e-03 4.304054975509643555e-01
3.044556975364685059e-01 1.788358539342880249e-01 -8.125940710306167603e-02 -3.784135729074478149e-02 3.205565735697746277e-02 -5.391621589660644531e-02 -6.611245870590209961e-02 -1.658805608749389648e-01 1.004292815923690796e-01 5.222864565439522266e-04 -2.612456977367401123e-01 1.533061172813177109e-02 1.268243789672851562e-01 2.454015016555786133e-01 -3.993173241615295410e-01 2.201049625873565674e-01 -1.964884996414184570e-01 -2.250829041004180908e-01 -8.646981418132781982e-02 1.365904510021209717e-01 1.484186947345733643e-01 1.845686882734298706e-01 -3.406107127666473389e-01 -4.006966948509216309e-02 8.171331137418746948e-02 -5.369063839316368103e-02 -1.392677128314971924e-01 2.556876242160797119e-01 2.419767379760742188e-01 5.782943591475486755e-02 -9.174596518278121948e-02 1.221707612276077271e-01
2.105170674622058868e-02 -1.473086327314376831e-01 1.450087279081344604e-01 -6.324383616447448730e-02 1.423861682415008545e-01 -1.337340921163558960e-01 7.234305888414382935e-02 -9.821157157421112061e-02 4.017248749732971191e-01 -1.832727342844009399e-01 -1.985818445682525635e-01 1.361926794052124023e-01 8.163882046937942505e-02 -2.538602426648139954e-02 -3.527243137359619141e-01 3.144618868827819824e-02 -6.521050631999969482e-02 -2.495249807834625244e-01 2.140688002109527588e-01 2.402797639369964600e-01 -2.500204145908355713e-01 -1.535907480865716934e-02 -1.691658496856689453e-01 -2.527371644973754883e-01 -1.012144312262535095e-01 3.342787548899650574e-02 -2.456080913543701172e-01 -8.431473374366760254e-02 3.804006427526473999e-02 -1.029009222984313965e-01 -2.873907089233398438e-01 -1.240444183349609375e-01
1.605747640132904053e-01 -1.309456210583448410e-02 1.053790003061294556e-01 6.685642898082733154e-02 2.530018687248229980e-01 -4.892643168568611145e-02 4.329729452729225159e-02 8.305385708808898926e-02 3.165680682286620140e-04 -2.175073325634002686e-01 -5.498055815696716309e-01 -7.283210009336471558e-02 5.783082544803619385e-02 1.236793920397758484e-01 -2.152024060487747192e-01 3.011622652411460876e-02 1.280440390110015869e-02 -1.689179688692092896e-01 -2.081669494509696960e-02 2.181270867586135864e-01 -2.396971583366394043e-01 -1.119432449340820312e-01 1.033160090446472168e-01 -1.827581524848937988e-01 -4.061813354492187500e-01 -1.609147191047668457e-01 -1.192159354686737061e-01 2.454434484243392944e-01 -1.817840849980711937e-03 3.744386881589889526e-02 5.966206546872854233e-03 7.063861191272735596e-02
2.521907389163970947e-01 -1.174774616956710815e-01 7.833641767501831055e-02 -1.282713562250137329e-02 2.407798320055007935e-01 -2.264332622289657593e-01 2.183300256729125977e-01 -7.889820635318756104e-02 7.752566039562225342e-02 -1.335309445858001709e-01 -1.131028607487678528e-01 1.524617671966552734e-01 3.266469836235046387e-01 3.682718575000762939e-01 -2.121890187263488770e-01 -2.093002013862133026e-02 -3.068556487560272217e-01 -5.262661725282669067e-02 -3.298155963420867920e-02 2.393860965967178345e-01 -1.778729110956192017e-01 2.523231208324432373e-01 -1.276113465428352356e-02 1.227041631937026978e-01 9.004309773445129395e-02 -9.308937191963195801e-02 -1.307730004191398621e-02 -3.038345277309417725e-02 5.506998300552368164e-02 2.538901269435882568e-01 -5.233477056026458740e-02 -2.270419597625732422e-01
2.384271770715713501e-01 -4.052229970693588257e-02 -9.223215281963348389e-02 7.097201049327850342e-02 4.658080339431762695e-01 -2.472970187664031982e-01 2.278892546892166138e-01 2.364880591630935669e-01 1.744987443089485168e-02 -2.913084626197814941e-01 -1.599845439195632935e-01 7.850279100239276886e-03 -7.172737270593643188e-02 2.917194738984107971e-02 -2.850098609924316406e-01 -3.242992758750915527e-01 8.996962010860443115e-02 1.887954026460647583e-01 -2.128770574927330017e-02 5.167413502931594849e-02 -1.256006211042404175e-01 1.643550992012023926e-01 7.193839550018310547e-02 4.555710405111312866e-02 2.471468597650527954e-02 -2.520213425159454346e-01 -1.089791953563690186e-01 8.345394581556320190e-02 1.373779177665710449e-01 -4.993894696235656738e-02 -1.789921373128890991e-01 7.405107468366622925e-02
1.143380533903837204e-02 8.543175458908081055e-02 7.550985366106033325e-02 6.699326634407043457e-02 2.799553871154785156e-01 -1.375364698469638824e-02 6.700098514556884766e-02 8.960143476724624634e-02 7.134858518838882446e-02 -4.805447757244110107e-01 -2.865423858165740967e-01 -2.365734577178955078e-01 -1.409535948187112808e-02 1.065961420536041260e-01 -3.741010129451751709e-01 1.699984190054237843e-03 -1.192590370774269104e-01 1.042379066348075867e-01 3.163921087980270386e-02 1.485117822885513306e-01 1.039509326219558716e-01 -4.160978272557258606e-02 -6.668593734502792358e-02 4.262330234050750732e-01 4.971895366907119751e-02 2.627347782254219055e-02 -2.669302225112915039e-01 -1.348418891429901123e-01 3.640294447541236877e-02 7.867914438247680664e-02 -1.360913515090942383e-01 -1.609397493302822113e-02
2.651337683200836182e-01 -1.005917489528656006e-01 3.737196028232574463e-01 -1.809640079736709595e-01 4.081948660314083099e-03 -2.453197985887527466e-01 -1.409591883420944214e-01 -1.447009593248367310e-01 1.049768030643463135e-01 -2.493181377649307251e-01 -7.369263470172882080e-02 1.419863756746053696e-02 -2.419054321944713593e-02 1.313624531030654907e-01 -1.998759210109710693e-01 -5.842600390315055847e-02 -2.481996268033981323e-01 -3.185836374759674072e-01 -3.912379443645477295e-01 8.591096103191375732e-02 9.828194044530391693e-03 1.471396684646606445e-01 6.777050346136093140e-02 -4.321669414639472961e-02 -3.663173690438270569e-02 4.135821654926985502e-04 -2.218554913997650146e-01 -4.882525652647018433e-03 1.032197177410125732e-01 1.683132648468017578e-01 -2.491762638092041016e-01 5.230528861284255981e-02
5.269182380288839340e-03 -1.570290774106979370e-01 1.566065847873687744e-01 -2.971856668591499329e-02 2.643315792083740234e-01 -2.003861591219902039e-02 -2.732749879360198975e-01 -2.350038439035415649e-01 8.573555201292037964e-02 -3.582786023616790771e-01 -2.005292326211929321e-01 -1.035059466958045959e-01 3.495682179927825928e-01 2.611459493637084961e-01 -1.067120730876922607e-01 -2.445403486490249634e-02 -6.231436133384704590e-02 -1.793007552623748779e-01 1.652932143770158291e-03 -4.536475241184234619e-02 -2.264280058443546295e-02 -5.948978010565042496e-03 -2.389926314353942871e-01 6.776927411556243896e-02 6.523691117763519287e-02 -1.231208965182304382e-01 -6.694958359003067017e-02 2.335046082735061646e-01 3.732365071773529053e-01 -7.091286033391952515e-02 -1.353268623352050781e-01 1.388769000768661499e-01
1.769217699766159058e-01 1.590515077114105225e-01 -1.449248567223548889e-02 -3.714887425303459167e-02 2.236405313014984131e-01 -1.938151270151138306e-01 1.823896318674087524e-01 -1.568667590618133545e-02 2.378102988004684448e-01 -2.565576136112213135e-01 -1.537007987499237061e-01 -3.537233173847198486e-01 6.904788315296173096e-02 1.712894588708877563e-01 3.751372918486595154e-02 -3.313386142253875732e-01 -2.577036023139953613e-01 -4.972554370760917664e-02 2.573574148118495941e-02 6.565265357494354248e-02 -1.700860261917114258e-01 1.758445501327514648e-01 -3.477969169616699219e-01 -2.288763672113418579e-01 7.886129617691040039e-02 6.486976146697998047e-02 1.390203088521957397e-01 9.690968692302703857e-02 1.102718114852905273e-01 -1.169101595878601074e-01 2.511669509112834930e-02 1.778817921876907349e-01
-8.257193863391876221e-02 2.427124679088592529e-01 7.161309570074081421e-02 2.195911109447479248e-01 7.537357043474912643e-03 -1.178701370954513550e-01 5.288690328598022461e-02 1.198742166161537170e-01 1.976581215858459473e-01 -7.379839569330215454e-02 -2.548882663249969482e-01 -2.417549937963485718e-01 -1.003004014492034912e-01 -1.620782315731048584e-01 -3.119176030158996582e-01 -5.719333887100219727e-02 -3.160321116447448730e-01 -4.981352481991052628e-03 1.328920722007751465e-01 1.380010992288589478e-01 -1.381341814994812012e-01 2.843839302659034729e-02 -2.222714573144912720e-01 3.908057883381843567e-02 1.833584159612655640e-01 5.257811769843101501e-02 -1.489697396755218506e-01 2.010222226381301880e-01 3.279982507228851318e-01 5.943822488188743591e-02 1.147027760744094849e-01 3.380807042121887207e-01
7.675217092037200928e-02 -6.022090464830398560e-02 1.728186905384063721e-01 2.081857435405254364e-02 2.221415052190423012e-04 -3.689372539520263672e-02 7.226550579071044922e-02 1.191611513495445251e-01 3.212903439998626709e-01 9.075280278921127319e-02 -2.508560121059417725e-01 -2.157765477895736694e-01 -1.880703307688236237e-02 1.547965407371520996e-01 -2.181833237409591675e-01 -2.217544987797737122e-02 -2.895412445068359375e-01 3.260925039649009705e-02 6.909594405442476273e-03 2.767704799771308899e-02 1.812634170055389404e-01 -1.442473530769348145e-01 3.997417166829109192e-02 1.571903824806213379e-01 2.259677350521087646e-01 1.658118702471256256e-02 -3.149254322052001953e-01 2.430414855480194092e-01 3.588689267635345459e-01 -1.187710165977478027e-01 -2.163910120725631714e-02 3.569452762603759766e-01
-5.175193771719932556e-02 -1.264540702104568481e-01 1.530191488564014435e-02 -9.078283607959747314e-02 2.381810992956161499e-01 5.601528286933898926e-02 -7.951230555772781372e-02 -9.971576184034347534e-02 -7.273978739976882935e-02 -3.333210945129394531e-01 -2.031746655702590942e-01 -9.868152439594268799e-02 2.126835733652114868e-01 1.996295154094696045e-01 -3.658321797847747803e-01 1.061289608478546143e-01 6.894882768392562866e-02 -2.129928469657897949e-01 2.713927030563354492e-01 4.125577509403228760e-01 -1.884777247905731201e-01 -2.324725128710269928e-02 8.633491396903991699e-02 -1.154638826847076416e-02 -3.593272529542446136e-03 2.546934969723224640e-02 -2.398346662521362305e-01 1.951810121536254883e-01 -1.851060613989830017e-02 -1.169349849224090576e-01 -5.261039361357688904e-02 -2.200814187526702881e-01
1.716791391372680664e-01 -3.339929282665252686e-01 1.070166230201721191e-01 -6.535642594099044800e-02 1.701646745204925537e-01 -1.742223054170608521e-01 1.007069423794746399e-01 -2.458171918988227844e-02 1.389727443456649780e-01 -3.629457056522369385e-01 -1.779176294803619385e-01 -4.763390496373176575e-02 1.980167925357818604e-01 5.659314244985580444e-02 -3.036279976367950439e-01 2.015075683593750000e-01 -1.894973218441009521e-01 -3.231650963425636292e-02 9.645994007587432861e-02 -1.066166907548904419e-01 -1.315008699893951416e-01 6.993636488914489746e-02 8.071454614400863647e-02 -2.027966454625129700e-02 -1.841383613646030426e-02 9.947041422128677368e-02 -1.524372249841690063e-01 3.895639777183532715e-01 5.938157439231872559e-02 1.472757477313280106e-02 3.303678333759307861e-01 -1.678352206945419312e-01
1.824395209550857544e-01 -2.047032676637172699e-02 8.527521044015884399e-02 1.170468628406524658e-01 -5.804590135812759399e-02 -6.059421598911285400e-02 -2.999448403716087341e-02 -1.883412897586822510e-01 -8.199821412563323975e-02 -2.607185244560241699e-01 -1.287548989057540894e-02 -2.799662351608276367e-01 1.111202165484428406e-01 -1.716065406799316406e-01 -1.437141839414834976e-02 -2.882673740386962891e-01 -6.802186369895935059e-02 7.927266508340835571e-02 8.776719123125076294e-02 3.258465230464935303e-01 -2.284307777881622314e-01 -2.619941234588623047e-01 -2.972404956817626953e-01 -1.764624267816543579e-01 -2.196199744939804077e-01 -1.246080845594406128e-01 -4.027833789587020874e-02 1.824770420789718628e-01 2.616806030273437500e-01 -1.885437816381454468e-01 -2.341557294130325317e-01 3.047459945082664490e-02
8.403511345386505127e-02 -2.558646202087402344e-01 1.314023286104202271e-01 2.028129622340202332e-02 1.708052307367324829e-01 -3.178022429347038269e-02 1.453403942286968231e-02 9.210132807493209839e-02 -1.787837445735931396e-01 -2.031322568655014038e-01 1.131096482276916504e-01 -2.546947002410888672e-01 3.471883386373519897e-02 -4.680332541465759277e-02 -1.841884106397628784e-01 -1.173739582300186157e-01 -3.569701611995697021e-01 -8.402773737907409668e-02 4.512894526124000549e-02 -3.751547634601593018e-02 -1.977384090423583984e-01 -7.479127496480941772e-02 -5.375955626368522644e-02 1.125679314136505127e-01 -7.581904064863920212e-03 -9.539074450731277466e-02 -3.830001652240753174e-01 8.684957772493362427e-02 2.974182069301605225e-01 -1.722089350223541260e-01 -1.274797022342681885e-01 4.159159362316131592e-01
1.346856504678726196e-01 5.892979726195335388e-02 1.755035668611526489e-01 -2.883655391633510590e-02 1.179469674825668335e-01 -2.005898207426071167e-01 1.144603714346885681e-01 8.932909369468688965e-02 1.947770416736602783e-01 2.040581852197647095e-01 -3.173632621765136719e-01 -1.308179199695587158e-01 -7.538118213415145874e-02 2.605612874031066895e-01 -1.521462947130203247e-01 3.940424323081970215e-02 -3.031593859195709229e-01 -6.413601804524660110e-03 7.224319130182266235e-02 2.256933599710464478e-01 1.156738251447677612e-01 -1.930814832448959351e-01 2.630109712481498718e-02 4.969279468059539795e-02 7.340347766876220703e-02 -9.244161657989025116e-03 -3.410976529121398926e-01 2.356534302234649658e-01 1.944504827260971069e-01 -1.555994004011154175e-01 2.904004976153373718e-02 3.656429350376129150e-01
2.907758951187133789e-01 2.656913399696350098e-01 3.253868222236633301e-02 4.140000045299530029e-02 1.506842374801635742e-01 2.559451945126056671e-02 1.081173866987228394e-02 -1.286574918776750565e-02 5.692995712161064148e-02 -4.381015896797180176e-01 -5.417263135313987732e-02 1.150406673550605774e-01 1.318048089742660522e-01 2.314548343420028687e-01 -5.191082358360290527e-01 8.770924806594848633e-02 1.736668497323989868e-02 3.423825278878211975e-02 1.439422816038131714e-01 -1.007965728640556335e-01 -2.624445259571075439e-01 6.236100196838378906e-02 -7.670123130083084106e-02 -2.774080261588096619e-02 7.647238671779632568e-02 -4.786634072661399841e-02 -1.302794665098190308e-01 1.635285317897796631e-01 2.680521011352539062e-01 -1.410482637584209442e-02 -9.460159391164779663e-02 1.198443770408630371e-01
3.479742705821990967e-01 2.576654851436614990e-01 -5.545234680175781250e-02 8.686807937920093536e-03 1.793682426214218140e-01 -1.670019775629043579e-01 -3.611306473612785339e-02 -5.350659042596817017e-02 7.295826449990272522e-03 -2.113587260246276855e-01 -3.113642930984497070e-01 1.745677888393402100e-01 1.278576105833053589e-01 2.259633988142013550e-01 -3.832967877388000488e-01 1.558541506528854370e-01 -1.457230299711227417e-01 -1.101441159844398499e-01 6.970673799514770508e-02 -3.263732045888900757e-02 -2.846724912524223328e-02 3.246862441301345825e-03 -2.435030937194824219e-01 1.713648997247219086e-02 4.475388675928115845e-02 -1.484351456165313721e-01 -3.274305537343025208e-02 3.442990183830261230e-01 5.919507145881652832e-02 2.138099670410156250e-01 -1.576614230871200562e-01 1.302135884761810303e-01
6.644386798143386841e-02 -1.350542306900024414e-01 1.622586846351623535e-01 -6.482522189617156982e-02 1.231728568673133850e-01 -1.294470131397247314e-01 7.427647709846496582e-02 -1.536832889541983604e-03 2.660932540893554688e-01 1.495985686779022217e-01 -1.861041039228439331e-01 -1.065924465656280518e-01 -1.168716251850128174e-01 3.317208290100097656e-01 -2.023963034152984619e-01 1.227627601474523544e-02 -2.136020809412002563e-01 -1.069064810872077942e-01 1.086729168891906738e-01 1.315416991710662842e-01 2.000544965267181396e-01 -1.734634339809417725e-01 4.012781381607055664e-02 1.464585773646831512e-02 8.689247071743011475e-02 2.867125160992145538e-02 -4.603541195392608643e-01 2.406679540872573853e-01 1.699256598949432373e-01 -1.961060054600238800e-02 -7.123351097106933594e-02 3.670374751091003418e-01
2.060536891222000122e-01 9.169337153434753418e-02 -3.895294666290283203e-02 1.003468967974185944e-02 2.512320578098297119e-01 -3.189202845096588135e-01 4.321900010108947754e-01 4.032322764396667480e-02 1.738554239273071289e-01 -1.647467315196990967e-01 -1.721300333738327026e-01 -1.517029255628585815e-01 9.507375210523605347e-02 3.058381378650665283e-01 7.425647694617509842e-03 -3.058786690235137939e-01 5.481176823377609253e-02 -9.479453787207603455e-03 -1.248351950198411942e-02 -1.953040212392807007e-01 -7.417058199644088745e-02 -1.939120143651962280e-01 5.216858163475990295e-02 2.003809623420238495e-02 -2.386422902345657349e-01 -6.421606242656707764e-02 -2.090560346841812134e-01 6.533975899219512939e-02 -2.142420411109924316e-02 -2.464928478002548218e-01 -1.484339237213134766e-01 -9.029880166053771973e-02
1.140015199780464172e-01 -1.008419990539550781e-01 -2.465326786041259766e-01 4.185558483004570007e-02 -8.574870973825454712e-02 5.360946431756019592e-02 5.902938917279243469e-02 -2.123381793498992920e-01 3.128933012485504150e-01 -1.900577694177627563e-01 -8.392126113176345825e-02 -1.228417269885540009e-03 1.755931079387664795e-01 4.609039053320884705e-03 -5.080586671829223633e-01 -8.566190302371978760e-02 -2.637664973735809326e-01 -2.667574584484100342e-01 2.600104510784149170e-01 1.339066177606582642e-01 -4.023662209510803223e-02 -1.505336910486221313e-01 -1.505394428968429565e-01 -6.121419742703437805e-02 -1.258084475994110107e-01 -1.957779228687286377e-01 -4.996644705533981323e-02 -4.679726064205169678e-02 1.053377054631710052e-02 -1.837271451950073242e-02 -2.395527064800262451e-01 -1.564811021089553833e-01
1.316284537315368652e-01 -5.026559531688690186e-02 8.497121930122375488e-02 -8.002065122127532959e-02 2.082459926605224609e-01 -1.275379061698913574e-01 2.755668163299560547e-01 8.258565515279769897e-02 -1.457846909761428833e-01 -3.145934939384460449e-01 -2.586019635200500488e-01 -7.158087939023971558e-02 1.265945136547088623e-01 -6.430975347757339478e-02 -1.016914322972297668e-01 -4.038745909929275513e-02 6.560440361499786377e-02 -3.241375982761383057e-01 -1.112256757915019989e-02 2.340165823698043823e-01 -1.733959615230560303e-01 1.548035889863967896e-01 1.953546702861785889e-01 1.099654212594032288e-01 -1.198154166340827942e-01 -4.386184215545654297e-01 -2.303821444511413574e-01 1.585063040256500244e-01 -2.370377629995346069e-02 7.190826535224914551e-02 -1.571277827024459839e-01 1.259855777025222778e-01
1.139185652136802673e-01 6.294927746057510376e-02 -6.337924860417842865e-03 -1.870435476303100586e-01 1.706696897745132446e-01 -4.317572340369224548e-02 -1.934498286573216319e-04 2.514070868492126465e-01 -1.652083545923233032e-01 -6.116876006126403809e-02 -2.369291484355926514e-01 -1.103233024477958679e-01 -9.760960936546325684e-03 -1.489928960800170898e-01 -3.330660164356231689e-01 -3.816905319690704346e-01 -2.485631257295608521e-01 2.443918585777282715e-02 -1.840392351150512695e-01 6.629540026187896729e-02 -2.616279125213623047e-01 -8.587016165256500244e-02 5.218073725700378418e-02 8.980058133602142334e-02 3.649229928851127625e-02 1.078885346651077271e-01 -3.444399833679199219e-01 2.198556363582611084e-01 3.526642546057701111e-02 -1.097554042935371399e-01 -2.750441431999206543e-01 1.394177675247192383e-01
2.038872241973876953e-01 -9.857761114835739136e-02 6.821417808532714844e-02 1.299444288015365601e-01 1.770259588956832886e-01 -2.668305337429046631e-01 3.134461641311645508e-01 -1.557441651821136475e-01 -5.928147584199905396e-02 -8.393907546997070312e-02 7.822217792272567749e-02 -2.316878736019134521e-01 1.337120234966278076e-01 3.259455412626266479e-02 -2.239192277193069458e-01 -2.382612526416778564e-01 6.188548728823661804e-02 3.247654065489768982e-02 1.294032335281372070e-01 8.614984899759292603e-02 -8.321236819028854370e-02 2.590347826480865479e-02 -9.155199676752090454e-02 -1.576106995344161987e-01 -3.798143565654754639e-01 1.180303692817687988e-01 -4.255880787968635559e-02 1.280375123023986816e-01 4.153565764427185059e-01 1.283763200044631958e-01 -7.733923941850662231e-02 2.543166875839233398e-01
3.887909054756164551e-01 1.979161798954010010e-01 -2.234858423471450806e-01 -1.264165639877319336e-01 4.539588093757629395e-01 -8.543422073125839233e-02 -9.765189141035079956e-02 -9.025241434574127197e-02 3.218788206577301025e-01 -9.680656343698501587e-02 -1.843244284391403198e-01 -1.724916696548461914e-01 1.710179634392261505e-02 -6.260289251804351807e-02 -3.765460476279258728e-02 -1.114989146590232849e-01 -1.424989253282546997e-01 -1.319863647222518921e-01 1.261034309864044189e-01 -2.214211076498031616e-01 -5.608926713466644287e-02 9.481107816100120544e-03 1.821546852588653564e-01 1.739256083965301514e-01 2.298440337181091309e-01 1.701698452234268188e-01 -1.804677098989486694e-01 1.543827950954437256e-01 -3.209587931632995605e-02 -1.135933864861726761e-02 -6.573091447353363037e-02 -7.018940895795822144e-02
1.206324920058250427e-01 1.998265832662582397e-02 1.201024502515792847e-01 5.100375786423683167e-02 2.102905362844467163e-01 5.291065201163291931e-02 -3.188976943492889404e-01 2.480060607194900513e-02 1.048938706517219543e-01 -3.408513367176055908e-01 -2.057596445083618164e-01 -2.279958575963973999e-01 1.564474105834960938e-01 1.964901089668273926e-01 -2.969291806221008301e-01 -6.951189786195755005e-02 -2.895060926675796509e-02 6.895262748003005981e-02 1.339291185140609741e-01 3.651834428310394287e-01 1.722232848405838013e-01 -5.996144190430641174e-02 -8.234071545302867889e-03 3.162122368812561035e-01 2.286713719367980957e-01 -1.123014539480209351e-01 -1.600755751132965088e-01 1.466858386993408203e-01 1.885359138250350952e-01 -4.431209340691566467e-02 -1.438875030726194382e-02 -3.381399065256118774e-02
3.984359204769134521e-01 -1.731184571981430054e-01 3.358478546142578125e-01 5.963559076189994812e-02 3.721370100975036621e-01 -1.116117164492607117e-01 -1.375666856765747070e-01 -1.582733243703842163e-01 1.019810140132904053e-02 -3.343716561794281006e-01 -2.653369009494781494e-01 7.826605439186096191e-02 1.559783965349197388e-01 1.176839508116245270e-02 -1.114869304001331329e-02 -1.462328583002090454e-01 -1.367462053894996643e-02 -1.219458281993865967e-01 -9.242417290806770325e-03 2.285674512386322021e-01 -5.211707204580307007e-02 -6.736320257186889648e-02 6.265097111463546753e-02 9.257092326879501343e-02 -1.497556865215301514e-01 4.715230688452720642e-02 -1.069182157516479492e-01 6.553331762552261353e-02 2.909359931945800781e-01 -1.365488618612289429e-01 -1.107446178793907166e-01 1.501069217920303345e-01
2.026695609092712402e-01 -5.528924241662025452e-02 -1.477140467613935471e-02 9.391274303197860718e-02 1.505523025989532471e-01 -5.898804217576980591e-02 -1.107616256922483444e-02 4.254758358001708984e-02 -7.642833888530731201e-02 -1.100196689367294312e-01 1.455179005861282349e-01 -3.208368718624114990e-01 1.199171319603919983e-01 -1.327116275206208229e-03 -1.650898605585098267e-01 -1.163194552063941956e-01 -1.713394075632095337e-01 1.711572706699371338e-02 -1.076061651110649109e-01 1.489367485046386719e-01 -2.004767656326293945e-01 1.003594473004341125e-01 -1.594532281160354614e-02 1.468439027667045593e-02 -2.912737727165222168e-01 -1.222405806183815002e-01 -5.082101225852966309e-01 1.117284297943115234e-01 1.444763690233230591e-01 -2.068038582801818848e-01 -4.118643328547477722e-02 4.141278266906738281e-01
1.239606365561485291e-01 1.643785275518894196e-02 8.760949224233627319e-02 4.348737373948097229e-02 1.846683025360107422e-01 -1.454660147428512573e-01 8.445947617292404175e-02 1.185378581285476685e-01 -2.075789868831634521e-01 -8.220647275447845459e-02 6.192576140165328979e-02 -2.124003916978836060e-01 2.492335736751556396e-01 -4.554931446909904480e-02 -1.645884066820144653e-01 -3.069727718830108643e-01 -3.513523340225219727e-01 -1.442441064864397049e-02 -3.681765124201774597e-02 7.868344336748123169e-02 -3.108091056346893311e-01 2.078307867050170898e-01 -1.491311751306056976e-02 2.372069209814071655e-01 5.813810508698225021e-03 1.847927868366241455e-01 -2.822956442832946777e-01 1.191121712327003479e-01 2.210095375776290894e-01 -1.298774331808090210e-01 -2.694898284971714020e-02 3.033995032310485840e-01
1.188415475189685822e-02 -1.720644086599349976e-01 1.292601227760314941e-01 -3.132966533303260803e-02 3.658170998096466064e-01 -2.793850302696228027e-01 -1.494998186826705933e-01 -1.463858336210250854e-01 -5.500672012567520142e-02 -3.085190355777740479e-01 -2.275597304105758667e-01 -2.606812715530395508e-01 1.371586322784423828e-01 1.353760361671447754e-01 -5.286262929439544678e-02 3.023031540215015411e-02 -2.171907722949981689e-01 -1.267748512327671051e-02 1.102850586175918579e-02 1.504143029451370239e-01 -1.497397571802139282e-01 1.488484889268875122e-01 -1.095386072993278503e-01 -3.062663413584232330e-02 2.949669957160949707e-01 -1.677871122956275940e-02 -8.275755681097507477e-03 3.730483651161193848e-01 2.087560892105102539e-01 -2.893312089145183563e-02 -5.172951612621545792e-03 -1.988808661699295044e-01
3.646592199802398682e-01 -2.600753866136074066e-02 -2.581308037042617798e-02 -1.864663809537887573e-01 5.537032485008239746e-01 -3.215171396732330322e-02 3.103580698370933533e-02 -2.132018096745014191e-02 -4.194509703665971756e-03 -1.282633543014526367e-01 3.131153807044029236e-02 -1.550639718770980835e-01 1.636067479848861694e-01 7.776158303022384644e-02 -1.335610747337341309e-01 -1.354929991066455841e-04 -1.780353486537933350e-01 1.193164288997650146e-01 -4.443817771971225739e-03 1.624753028154373169e-01 -1.316306889057159424e-01 2.792491912841796875e-01 3.007319867610931396e-01 9.880264848470687866e-02 1.434352099895477295e-01 1.072730217128992081e-02 -8.888630568981170654e-02 3.159438073635101318e-01 1.354172527790069580e-01 1.028130576014518738e-01 -5.592843517661094666e-02 3.767986223101615906e-02
1.954154372215270996e-01 7.082033902406692505e-02 1.749208010733127594e-02 2.175583131611347198e-02 1.214264258742332458e-01 -2.437052577733993530e-01 1.847631298005580902e-02 -2.339634895324707031e-01 7.951035164296627045e-03 -2.611581981182098389e-01 -4.753745347261428833e-02 -1.406529694795608521e-01 3.842816650867462158e-01 2.057169675827026367e-01 -1.049100682139396667e-01 -2.271832376718521118e-01 -2.683079838752746582e-01 -1.087926179170608521e-01 1.403123438358306885e-01 1.024476662278175354e-01 2.505007088184356689e-01 -1.896248906850814819e-01 6.124964728951454163e-02 -1.209308877587318420e-01 2.296757549047470093e-01 -2.962023913860321045e-01 -6.107178702950477600e-02 2.471821010112762451e-01 -1.281414479017257690e-01 -1.140153855085372925e-01 4.391397908329963684e-02 -1.269850879907608032e-01
2.069140374660491943e-01 -1.208610907196998596e-01 1.967896670103073120e-01 -8.082388341426849365e-02 -3.978463634848594666e-02 -3.746689856052398682e-01 6.055144127458333969e-03 -1.386827826499938965e-01 2.706615328788757324e-01 -2.393499314785003662e-01 5.460850521922111511e-02 1.362426206469535828e-03 3.202774375677108765e-02 1.930432468652725220e-01 -3.233463466167449951e-01 7.648756355047225952e-02 3.963719937019050121e-04 -2.397998124361038208e-01 1.318538039922714233e-01 1.754060089588165283e-01 -3.238317323848605156e-03 5.681618303060531616e-02 1.291783004999160767e-01 -1.770986802875995636e-02 -2.108550220727920532e-01 -2.544882297515869141e-01 -2.764861881732940674e-01 1.062802374362945557e-01 3.251775726675987244e-02 -1.858280897140502930e-01 -5.526627227663993835e-02 -3.039119839668273926e-01
1.887701600790023804e-01 -1.168918386101722717e-01 -4.603496566414833069e-02 1.243087798357009888e-01 2.630106210708618164e-01 -6.413754075765609741e-02 -7.871486991643905640e-02 -4.088591784238815308e-02 -1.188815981149673462e-01 -2.424797862768173218e-01 2.730272114276885986e-01 -2.783938944339752197e-01 1.464890241622924805e-01 2.689534723758697510e-01 -2.484102100133895874e-01 8.897472172975540161e-02 -3.273686766624450684e-01 -7.485804706811904907e-02 -2.870953083038330078e-02 -2.215087786316871643e-02 5.896097049117088318e-03 -8.163198828697204590e-02 -8.904209733009338379e-02 4.497937113046646118e-02 -1.223570629954338074e-01 -1.336225401610136032e-02 -3.054375350475311279e-01 5.718963220715522766e-02 2.560860812664031982e-01 -2.217412441968917847e-01 -4.488421231508255005e-02 3.230535984039306641e-01
1.352741420269012451e-01 9.647187590599060059e-02 3.101049549877643585e-02 1.833245903253555298e-01 1.850125938653945923e-01 -1.798773109912872314e-01 1.491439938545227051e-01 8.829684555530548096e-02 1.490016579627990723e-01 -6.316726654767990112e-02 -4.233779311180114746e-01 -5.382703244686126709e-02 -3.555753827095031738e-02 7.192950695753097534e-02 -3.185685575008392334e-01 -1.964806579053401947e-02 6.854409724473953247e-02 -2.565387487411499023e-01 -4.984879493713378906e-02 -1.768961399793624878e-01 6.541751325130462646e-02 -2.067360430955886841e-01 3.088088035583496094e-01 1.439386606216430664e-01 -1.151702031493186951e-01 -2.564707994461059570e-01 -3.618542850017547607e-01 1.088603064417839050e-01 6.999155879020690918e-02 -3.817544877529144287e-02 -6.898873299360275269e-02 -1.556172519922256470e-01
2.485234588384628296e-01 1.245468109846115112e-02 1.078126654028892517e-01 9.862937778234481812e-02 -3.082565590739250183e-02 -3.345958590507507324e-01 -1.252266019582748413e-01 2.889893949031829834e-01 -1.429889798164367676e-01 5.436227098107337952e-02 -1.594791710376739502e-01 -3.986380994319915771e-01 1.907131224870681763e-01 -6.682461500167846680e-02 -1.834903806447982788e-01 -3.194900602102279663e-02 -2.629355788230895996e-01 -1.043515577912330627e-01 1.960226446390151978e-01 -7.574798166751861572e-02 -4.528071358799934387e-02 -3.055705130100250244e-01 6.400323659181594849e-02 2.379848808050155640e-01 1.796982600353658199e-03 -8.620440214872360229e-02 -1.956816762685775757e-01 6.448851525783538818e-02 1.698070317506790161e-01 3.205409739166498184e-03 1.145670935511589050e-01 2.217118591070175171e-01
1.712205260992050171e-01 -1.511676907539367676e-01 7.173815369606018066e-02 -9.734573215246200562e-02 9.142856299877166748e-02 -3.857619166374206543e-01 -1.051194667816162109e-01 1.460382193326950073e-01 1.282199621200561523e-01 1.391138136386871338e-01 -1.435252577066421509e-01 -2.115796208381652832e-01 -1.031818166375160217e-01 -2.925453521311283112e-02 -8.730086684226989746e-02 1.085063815116882324e-01 -2.227983772754669189e-01 -1.447284519672393799e-01 2.793044149875640869e-01 2.270229160785675049e-02 -7.546597719192504883e-02 -1.067485213279724121e-01 -1.530714035034179688e-01 2.612613439559936523e-01 1.410291492938995361e-01 -1.835520267486572266e-01 -3.750703632831573486e-01 6.252156198024749756e-02 2.347362041473388672e-01 -7.632427662611007690e-02 7.609576731920242310e-02 2.980438768863677979e-01
3.396024182438850403e-02 -4.000352323055267334e-02 5.005212873220443726e-02 8.381649106740951538e-02 -4.166282713413238525e-02 1.418926864862442017e-01 -2.538842856884002686e-01 -7.499007880687713623e-02 2.616852819919586182e-01 -3.028563261032104492e-01 -2.694909870624542236e-01 -5.753829330205917358e-02 -5.859195068478584290e-02 1.441956013441085815e-01 -2.325056046247482300e-01 -8.276299573481082916e-03 1.209874730557203293e-02 -3.247605264186859131e-01 1.233546882867813110e-01 2.711475491523742676e-01 4.163865745067596436e-02 -2.332207411527633667e-01 -1.220390051603317261e-01 -1.715019196271896362e-01 -7.757240533828735352e-02 1.898053288459777832e-01 -3.044673502445220947e-01 2.461492121219635010e-01 6.438387930393218994e-02 -1.857106089591979980e-01 -1.471320539712905884e-01 -1.757157146930694580e-01
1.491395477205514908e-02 -1.116762831807136536e-01 -4.400662705302238464e-02 -4.860547184944152832e-02 1.702984736766666174e-04 1.892213225364685059e-01 -3.083543479442596436e-02 9.687684476375579834e-02 -3.698970749974250793e-02 -6.289088726043701172e-02 -2.941040992736816406e-01 -3.701233863830566406e-01 6.481207162141799927e-02 -8.145496994256973267e-02 -2.546437978744506836e-01 -1.932346522808074951e-01 -3.060981631278991699e-01 -1.706413924694061279e-01 1.593079604208469391e-02 -1.202043052762746811e-02 -9.269335120916366577e-02 -9.584917873144149780e-02 -3.644582331180572510e-01 -6.891300529241561890e-02 -3.192777931690216064e-02 -2.644382417201995850e-01 -2.315773814916610718e-01 6.513860076665878296e-02 2.431571036577224731e-01 2.813509702682495117e-01 -1.508339494466781616e-01 1.631322205066680908e-01
1.389818638563156128e-01 5.397211760282516479e-02 -1.769774705171585083e-01 -3.302099406719207764e-01 2.605593204498291016e-01 3.577532619237899780e-02 1.823289543390274048e-01 -8.858530968427658081e-02 -4.070875421166419983e-02 -4.771027266979217529e-01 -1.625522412359714508e-02 1.851752959191799164e-02 7.002992928028106689e-02 -6.455411761999130249e-02 -2.898966670036315918e-01 -1.715566366910934448e-01 -6.669295579195022583e-02 -1.017046198248863220e-01 2.241953313350677490e-01 1.542908400297164917e-01 4.110349342226982117e-02 -2.158443182706832886e-01 -1.714503020048141479e-01 -5.718923360109329224e-02 1.166556477546691895e-01 1.905794888734817505e-01 -1.337754726409912109e-01 4.642459750175476074e-02 2.154498696327209473e-01 -2.262987941503524780e-01 -1.170143634080886841e-01 -1.536464989185333252e-01
1.371911820024251938e-02 7.723635435104370117e-02 1.427971422672271729e-01 -7.662121672183275223e-03 9.940302371978759766e-02 -6.658328324556350708e-02 -7.751744985580444336e-02 5.734556913375854492e-02 -2.118724733591079712e-01 -1.109331548213958740e-01 -5.003686621785163879e-02 -1.765806227922439575e-01 7.919009029865264893e-02 -7.436356693506240845e-02 -1.030498147010803223e-01 -1.059795469045639038e-01 -4.743343889713287354e-01 -3.251366019248962402e-01 2.248613238334655762e-01 9.879654645919799805e-02 -4.447538405656814575e-03 -5.265789479017257690e-02 -1.231505870819091797e-01 1.223105788230895996e-01 -6.373482197523117065e-02 2.341572046279907227e-01 -3.639107048511505127e-01 1.955734044313430786e-01 3.399073705077171326e-02 -2.943633794784545898e-01 -1.840955317020416260e-01 2.236860841512680054e-01
2.316114753484725952e-01 1.913472861051559448e-01 -1.053595691919326782e-01 8.547554910182952881e-02 -5.888549238443374634e-02 -1.480178534984588623e-01 -2.100210487842559814e-01 -6.578228622674942017e-02 1.289359927177429199e-01 -1.260976791381835938e-01 -2.205487042665481567e-01 5.625023692846298218e-02 -7.167512923479080200e-02 1.158245056867599487e-01 -5.197985172271728516e-01 3.430333733558654785e-02 -4.220655560493469238e-02 -8.261089771986007690e-02 1.814448237419128418e-01 2.255006581544876099e-01 1.233626604080200195e-01 1.009368076920509338e-01 -8.715798705816268921e-02 1.366097573190927505e-02 -2.120282873511314392e-02 -7.323700189590454102e-02 -3.932753205299377441e-02 4.370985031127929688e-01 1.683778315782546997e-01 1.455995440483093262e-01 -8.051662147045135498e-02 2.515059113502502441e-01
7.118428498506546021e-02 -1.562263667583465576e-01 -9.963640570640563965e-02 9.738914668560028076e-02 3.719919025897979736e-01 -3.526045680046081543e-01 1.755300164222717285e-01 1.418106630444526672e-02 2.840336859226226807e-01 -1.843046396970748901e-01 -3.079900741577148438e-01 -9.434622526168823242e-02 8.736862242221832275e-02 6.573179364204406738e-02 7.473819423466920853e-04 -2.612145245075225830e-01 -8.984477072954177856e-02 1.051339972764253616e-02 -4.400622099637985229e-02 -8.129413425922393799e-02 2.949425950646400452e-02 -1.200867071747779846e-02 1.886225491762161255e-02 1.700344234704971313e-01 -2.247243970632553101e-01 -3.077185750007629395e-01 -9.132942557334899902e-02 2.983354590833187103e-02 1.202762424945831299e-01 -1.982265114784240723e-01 -2.876155972480773926e-01 1.445302665233612061e-01
1.730920523405075073e-01 1.337289810180664062e-01 -8.882141858339309692e-02 1.700265407562255859e-01 9.199815243482589722e-02 -3.640365302562713623e-01 -1.035065054893493652e-01 3.804084658622741699e-02 -1.518467068672180176e-01 -2.786102890968322754e-02 1.018736511468887329e-01 -2.673817276954650879e-01 1.574200689792633057e-01 3.719343245029449463e-02 -3.637067377567291260e-01 -1.451909691095352173e-01 -1.337106078863143921e-01 -2.565658092498779297e-01 2.170972824096679688e-01 -6.501904129981994629e-02 -1.328847706317901611e-01 -6.596890836954116821e-02 4.700891673564910889e-02 2.933584153652191162e-02 9.920839965343475342e-02 -8.747035637497901917e-03 -1.391461193561553955e-01 2.608865499496459961e-02 -1.236061453819274902e-01 5.463491659611463547e-03 -2.076559066772460938e-01 4.779578745365142822e-01
4.149783551692962646e-01 -2.915476560592651367e-01 1.325422078371047974e-01 1.657214760780334473e-01 2.050936371088027954e-01 1.106869354844093323e-01 1.625558175146579742e-02 -1.730284392833709717e-01 -5.889309942722320557e-02 -2.656489312648773193e-01 8.526827208697795868e-03 5.457045882940292358e-02 3.270022273063659668e-01 -1.008022874593734741e-01 -2.173606753349304199e-01 -2.103487029671669006e-02 -1.788639873266220093e-01 -3.642708659172058105e-01 1.248470395803451538e-01 3.865324333310127258e-02 -1.553039997816085815e-01 1.631624847650527954e-01 3.164868801832199097e-02 9.417150914669036865e-02 -1.013659611344337463e-01 8.652307093143463135e-02 -6.827050447463989258e-02 1.796998083591461182e-02 1.710887253284454346e-01 5.363668780773878098e-03 -1.456539034843444824e-01 2.360881567001342773e-01
2.588861286640167236e-01 9.207005053758621216e-02 3.509246930480003357e-02 -2.886876463890075684e-01 1.153915598988533020e-01 -2.258145958185195923e-01 1.223030239343643188e-01 2.340862900018692017e-01 8.557322621345520020e-02 -2.922431752085685730e-02 -2.193279862403869629e-01 -2.733054161071777344e-01 3.860916495323181152e-01 1.135098636150360107e-01 -4.169908910989761353e-02 -5.314980819821357727e-02 -3.371424078941345215e-01 -1.737636625766754150e-01 7.957498729228973389e-02 2.314740568399429321e-01 -1.574980318546295166e-01 1.375822126865386963e-01 -2.871271967887878418e-01 -2.040648013353347778e-01 5.109572410583496094e-02 -1.150345206260681152e-01 2.088013105094432831e-03 -1.325879842042922974e-01 -2.313243597745895386e-02 1.563210855238139629e-03 -5.276127159595489502e-02 5.951159633696079254e-03
3.778288364410400391e-01 7.926069945096969604e-02 -1.551013886928558350e-01 -2.811480164527893066e-01 -3.388165310025215149e-02 -2.215011119842529297e-01 -5.818769708275794983e-02 1.903663873672485352e-01 5.121742188930511475e-02 -1.348634958267211914e-01 5.660565569996833801e-03 -4.197382926940917969e-02 1.336202621459960938e-01 -7.529368996620178223e-02 -2.532695829868316650e-01 2.391348481178283691e-01 -1.731116622686386108e-01 -7.600982487201690674e-02 -1.462051272392272949e-01 1.047426909208297729e-01 -2.660011351108551025e-01 -1.252450495958328247e-01 9.897105628624558449e-04 -8.358687907457351685e-02 7.659042626619338989e-02 1.306951344013214111e-01 -3.072711229324340820e-01 2.966060042381286621e-01 2.136365622282028198e-01 -2.184096425771713257e-01 1.729563176631927490e-01 -2.118851803243160248e-02
8.582608401775360107e-02 1.797680258750915527e-01 7.477716356515884399e-02 3.633137792348861694e-02 2.589173614978790283e-01 1.540313661098480225e-01 2.752096652984619141e-01 3.892532587051391602e-01 -7.270497083663940430e-02 -1.080776974558830261e-01 -2.481786161661148071e-01 -2.326039820909500122e-01 1.717000156641006470e-01 -1.374900490045547485e-01 -2.066416889429092407e-01 1.254375744611024857e-02 -3.772954046726226807e-01 -1.413333863019943237e-01 -1.370813790708780289e-02 -7.980532944202423096e-03 1.390733383595943451e-02 2.058334276080131531e-02 -1.416639517992734909e-02 2.065634429454803467e-01 3.944628406316041946e-03 1.540684793144464493e-02 -3.336229026317596436e-01 2.500780820846557617e-01 4.224026948213577271e-02 1.214992478489875793e-01 1.147640347480773926e-01 3.998285531997680664e-02
-5.080857127904891968e-02 -2.265327125787734985e-01 3.584332764148712158e-01 -6.719704251736402512e-03 2.002310454845428467e-01 2.073304727673530579e-02 1.452815085649490356e-01 -1.224166061729192734e-02 1.181350946426391602e-01 -3.255298137664794922e-01 -7.318747229874134064e-03 -9.800311923027038574e-02 2.262931317090988159e-01 1.423132419586181641e-01 -3.106793761253356934e-01 -2.319316864013671875e-01 -6.154416501522064209e-02 -1.266591846942901611e-01 2.661528885364532471e-01 1.387913823127746582e-01 1.661820560693740845e-01 -9.090211987495422363e-02 -8.023004978895187378e-02 -6.545248627662658691e-02 2.716682255268096924e-01 -2.766219973564147949e-01 -1.201715245842933655e-01 2.787687480449676514e-01 7.989808917045593262e-03 -3.144639311358332634e-03 -5.484549328684806824e-02 -4.852067679166793823e-02
1.327470242977142334e-01 3.199493512511253357e-02 -9.588102996349334717e-02 -1.226828172802925110e-01 9.877368807792663574e-02 -1.536131650209426880e-01 -2.854426763951778412e-02 1.524027138948440552e-01 3.096570819616317749e-02 -3.372909128665924072e-01 -2.662402689456939697e-01 -2.411034703254699707e-01 3.253029584884643555e-01 3.032147288322448730e-01 -2.199110686779022217e-01 -2.387279085814952850e-02 -3.907750174403190613e-02 -1.038678213953971863e-01 6.995256990194320679e-02 2.124086767435073853e-01 3.511500358581542969e-01 1.604773476719856262e-02 -2.335805147886276245e-01 2.430904805660247803e-01 5.294146388769149780e-02 -1.342723816633224487e-01 -1.204948276281356812e-01 -4.628784209489822388e-02 1.571890264749526978e-01 -1.069612354040145874e-01 -1.884169876575469971e-01 2.445998787879943848e-02
3.536233603954315186e-01 -1.148936450481414795e-01 -4.753183946013450623e-02 1.125923916697502136e-01 1.458215266466140747e-01 -2.745241224765777588e-01 3.074612468481063843e-02 6.452539563179016113e-02 9.798445552587509155e-02 2.840836904942989349e-02 -2.180941849946975708e-01 -1.031894236803054810e-01 1.475624740123748779e-01 5.539093911647796631e-02 -2.038606442511081696e-02 -2.194367498159408569e-01 1.165335103869438171e-01 -2.178196460008621216e-01 3.432545810937881470e-02 -7.460958510637283325e-02 -1.726835817098617554e-01 -2.131651192903518677e-01 3.129914104938507080e-01 -6.594130396842956543e-02 -1.447270065546035767e-01 -2.805108428001403809e-01 -2.670146226882934570e-01 8.731438219547271729e-02 3.082354068756103516e-01 2.000977545976638794e-01 -1.989834904670715332e-01 -6.714789569377899170e-02
2.361084669828414917e-01 1.020379066467285156e-01 3.081752657890319824e-01 -1.095815747976303101e-01 1.312208622694015503e-01 -7.194771617650985718e-02 2.326185405254364014e-01 1.017259657382965088e-01 1.934091597795486450e-01 -4.569661617279052734e-01 -1.717062443494796753e-01 5.751392617821693420e-02 9.231995791196823120e-02 1.355946213006973267e-01 -2.719928920269012451e-01 2.146523296833038330e-01 -1.708904840052127838e-02 -1.226502582430839539e-01 -1.773005910217761993e-02 9.313390403985977173e-02 8.748685009777545929e-03 6.802511215209960938e-02 1.029886770993471146e-02 1.922104507684707642e-01 6.329165399074554443e-02 6.244245171546936035e-02 -4.922456294298171997e-02 2.917435169219970703e-01 2.438767552375793457e-01 7.411820441484451294e-02 -2.862756848335266113e-01 7.471005618572235107e-02
-1.707804650068283081e-01 1.538467258214950562e-01 -1.682036370038986206e-01 -5.809862166643142700e-02 3.199175698682665825e-03 -1.190684661269187927e-01 2.684817910194396973e-01 3.841406106948852539e-02 8.482585102319717407e-02 -1.053841561079025269e-01 -1.820662468671798706e-01 -3.241839706897735596e-01 2.931329607963562012e-01 1.162322014570236206e-01 -2.006731182336807251e-01 -2.695177495479583740e-01 -3.050974905490875244e-01 -1.810301691293716431e-01 1.138546168804168701e-01 -7.859133929014205933e-02 -3.634381890296936035e-01 -4.605076462030410767e-02 9.647899121046066284e-02 3.093622624874114990e-02 -4.679924249649047852e-02 -2.851931154727935791e-01 -1.743646860122680664e-01 -4.654448479413986206e-03 7.639910094439983368e-03 1.240083947777748108e-01 -1.713130623102188110e-01 1.032322123646736145e-01
-8.734761923551559448e-02 -4.166340455412864685e-02 1.526761651039123535e-01 1.005824208259582520e-01 2.054057866334915161e-01 -4.801196604967117310e-02 3.241863474249839783e-02 4.851878434419631958e-02 -1.996866911649703979e-01 -1.955555081367492676e-01 1.763392798602581024e-02 -1.179998293519020081e-01 6.516993790864944458e-02 -7.283955067396163940e-02 -2.110565453767776489e-01 -8.262777328491210938e-02 -3.643792271614074707e-01 -2.113804966211318970e-01 1.285851448774337769e-01 3.552303463220596313e-02 -1.624075472354888916e-01 -2.469832301139831543e-01 -1.832173019647598267e-02 1.013580858707427979e-01 -9.959670901298522949e-02 4.817797243595123291e-02 -2.225560098886489868e-01 2.950252294540405273e-01 2.998310923576354980e-01 -1.614677608013153076e-01 -1.058011408895254135e-02 4.448586702346801758e-01
1.442805081605911255e-01 -7.814221829175949097e-02 -9.932332672178745270e-03 1.028990298509597778e-01 -2.543118037283420563e-02 5.600380152463912964e-02 3.389880433678627014e-02 1.336216032505035400e-01 8.317255228757858276e-02 -2.721857726573944092e-01 -1.356591582298278809e-01 -1.406027674674987793e-01 1.542032510042190552e-01 2.150746881961822510e-01 -7.886809110641479492e-02 3.330286741256713867e-01 5.375248845666646957e-03 -3.551519513130187988e-01 1.944342255592346191e-01 1.615462303161621094e-01 -5.089104175567626953e-02 1.288228482007980347e-01 1.603618264198303223e-01 8.392005413770675659e-02 1.581657081842422485e-01 1.401203125715255737e-01 -2.434700876474380493e-01 4.086053371429443359e-01 3.223673701286315918e-01 -7.110516726970672607e-02 -4.267631843686103821e-02 -9.783840179443359375e-02
2.336210608482360840e-01 1.237255707383155823e-01 -2.181300334632396698e-02 -1.824624389410018921e-01 1.585712134838104248e-01 -3.618913888931274414e-02 -2.900406531989574432e-02 -3.588924556970596313e-02 -1.317689269781112671e-01 1.660243272781372070e-01 -1.332169920206069946e-01 -2.075727880001068115e-01 -1.088280882686376572e-02 -2.002504281699657440e-02 -4.247931241989135742e-01 -2.921106219291687012e-01 -2.654017806053161621e-01 -1.865312457084655762e-01 -3.725884854793548584e-02 -8.701257407665252686e-02 1.261482387781143188e-01 -3.169528245925903320e-01 -3.168024122714996338e-03 3.527469187974929810e-02 1.586240343749523163e-02 4.008693248033523560e-02 -3.699787557125091553e-01 3.255050778388977051e-01 7.378962635993957520e-02 -2.488172054290771484e-02 1.136088296771049500e-01 1.476293802261352539e-02
1.629118472337722778e-01 -8.371230959892272949e-02 -3.319071233272552490e-02 -1.620580554008483887e-01 3.611760139465332031e-01 -7.470520585775375366e-02 -1.043240725994110107e-01 1.803112030029296875e-01 2.881965227425098419e-02 -1.123122647404670715e-01 1.589203923940658569e-01 -1.571448445320129395e-01 -1.168079301714897156e-01 2.412908896803855896e-02 -1.039636060595512390e-01 -5.965235456824302673e-02 -3.062396049499511719e-01 -1.853706091642379761e-01 3.036510050296783447e-01 1.995083391666412354e-01 2.424550503492355347e-01 1.693990975618362427e-01 2.445837855339050293e-01 -2.171599715948104858e-01 3.951142728328704834e-02 -1.406815946102142334e-01 -2.716393172740936279e-01 5.479423329234123230e-02 2.222322821617126465e-01 1.845243014395236969e-02 -1.035422980785369873e-01 -2.333898544311523438e-01
2.851369678974151611e-01 1.019657589495182037e-02 3.286533290520310402e-03 -2.421822696924209595e-01 4.137833788990974426e-02 -2.834142744541168213e-01 4.388898238539695740e-02 -1.502972990274429321e-01 2.448049336671829224e-01 2.677661553025245667e-02 1.879098266363143921e-02 1.634644120931625366e-01 5.605252087116241455e-02 8.600066602230072021e-02 -2.384661883115768433e-01 3.117421455681324005e-02 -1.397581398487091064e-01 -4.219375550746917725e-01 2.529992461204528809e-01 -7.133986055850982666e-02 -2.357393205165863037e-01 -1.154629979282617569e-02 2.783658802509307861e-01 -7.108334451913833618e-02 6.490467488765716553e-02 1.175831481814384460e-01 -9.007618576288223267e-02 2.956507503986358643e-01 1.773035973310470581e-01 -6.018345057964324951e-02 2.023480385541915894e-01 -5.300115793943405151e-02
3.311633467674255371e-01 -4.559409990906715393e-02 -2.256638258695602417e-01 1.766196638345718384e-01 9.652110189199447632e-02 6.480364501476287842e-02 2.905956353060901165e-04 -2.323417216539382935e-01 1.397885233163833618e-01 -2.121870517730712891e-01 1.994611928239464760e-03 -1.465972214937210083e-01 1.199020743370056152e-01 -2.381618171930313110e-01 -2.793820202350616455e-01 -2.413661628961563110e-01 -7.822293788194656372e-02 1.265081465244293213e-01 1.092495545744895935e-01 1.754212938249111176e-02 -1.502650557085871696e-03 2.644602209329605103e-02 2.703559100627899170e-01 9.158589690923690796e-02 1.975044757127761841e-01 -8.203196525573730469e-02 -1.873957216739654541e-01 2.491546720266342163e-01 1.173131763935089111e-01 9.736353904008865356e-02 -4.021332859992980957e-01 -2.706231363117694855e-02
7.971055805683135986e-02 2.775542065501213074e-02 -1.476675570011138916e-01 1.778775304555892944e-01 -9.529159404337406158e-03 -2.424640953540802002e-01 -2.468514591455459595e-01 -2.088071852922439575e-01 2.178351581096649170e-01 -3.196066021919250488e-01 -1.563959717750549316e-01 1.536931246519088745e-01 2.627131640911102295e-01 5.253778025507926941e-02 -2.621142268180847168e-01 -5.649968609213829041e-02 -1.147521883249282837e-01 8.465991914272308350e-02 -8.039847761392593384e-02 2.296935170888900757e-01 1.052118018269538879e-01 -8.727718377485871315e-04 6.130411475896835327e-02 3.830218315124511719e-02 -1.711214035749435425e-01 -8.733650669455528259e-03 -2.116766721010208130e-01 2.226671427488327026e-01 3.329432308673858643e-01 2.247228473424911499e-02 -2.350675314664840698e-01 2.201010584831237793e-01
1.550497114658355713e-01 -6.882736086845397949e-02 9.991548955440521240e-02 -1.426552683115005493e-01 3.519259691238403320e-01 5.244739353656768799e-02 -1.799030043184757233e-02 -4.633546248078346252e-02 1.271263062953948975e-01 -3.603364229202270508e-01 -1.347332298755645752e-01 -5.659751966595649719e-02 1.548125892877578735e-01 1.822476685047149658e-01 -2.882806360721588135e-01 -3.023753166198730469e-01 -1.764329075813293457e-01 -1.700502336025238037e-01 1.228714510798454285e-01 1.450548022985458374e-01 -9.935314953327178955e-02 -7.347930967807769775e-02 -5.905025452375411987e-02 -3.114843964576721191e-01 2.067309170961380005e-01 2.276265323162078857e-01 -9.473329782485961914e-02 -2.507299557328224182e-02 -1.749985851347446442e-02 9.993387758731842041e-02 -9.051246941089630127e-02 -2.795251309871673584e-01
1.252955198287963867e-01 7.972436398267745972e-02 3.072880506515502930e-01 1.007468029856681824e-01 -2.379380166530609131e-01 -2.961452305316925049e-01 4.272968322038650513e-02 -1.820012629032135010e-01 9.970159083604812622e-02 -3.021890223026275635e-01 -1.508195847272872925e-01 -4.172734171152114868e-02 2.114734500646591187e-01 2.271414995193481445e-01 -1.635440886020660400e-01 -2.168293148279190063e-01 1.082891002297401428e-01 -3.655724227428436279e-03 1.354879289865493774e-01 1.754812430590391159e-03 -2.204872854053974152e-02 6.953325122594833374e-02 5.235343426465988159e-02 -1.084676682949066162e-01 -7.304575294256210327e-02 2.693953514099121094e-01 -2.472105026245117188e-01 3.117595314979553223e-01 1.063110604882240295e-01 -1.657829433679580688e-01 -1.029876023530960083e-01 2.504879236221313477e-01
7.610592991113662720e-02 3.347750008106231689e-02 3.248669579625129700e-02 9.653738699853420258e-03 1.259542554616928101e-01 -6.379934400320053101e-02 -1.706029623746871948e-01 -1.926645077764987946e-02 9.860186278820037842e-02 -3.229527473449707031e-01 -3.045587837696075439e-01 3.222377598285675049e-01 1.362494826316833496e-01 1.349565088748931885e-01 -3.449313938617706299e-01 2.152934670448303223e-02 -2.233409285545349121e-01 -7.348354905843734741e-02 2.083723098039627075e-01 3.364783897995948792e-02 -5.303190648555755615e-02 2.074274718761444092e-01 -1.526656746864318848e-01 -5.239032581448554993e-02 -4.540126770734786987e-02 -6.323061883449554443e-02 -2.632296085357666016e-02 3.088617622852325439e-01 3.667949736118316650e-01 -6.192094832658767700e-02 -1.419087052345275879e-01 2.081196606159210205e-01
1.585898101329803467e-01 -3.128106147050857544e-02 -1.369716823101043701e-01 -6.319026648998260498e-02 2.027471214532852173e-01 -7.662463933229446411e-02 1.582457274198532104e-01 1.532006412744522095e-01 -3.319542706012725830e-01 -7.280796021223068237e-02 8.439098484814167023e-03 2.677574753761291504e-01 2.693895101547241211e-01 2.103079408407211304e-01 -3.500535786151885986e-01 1.688712276518344879e-03 -1.331042051315307617e-01 -2.947973012924194336e-01 2.678393125534057617e-01 -2.858427725732326508e-02 -1.391210556030273438e-01 1.298631876707077026e-01 1.011097282171249390e-01 5.709724128246307373e-02 1.092917006462812424e-02 3.639013320207595825e-02 -2.911494672298431396e-01 1.259888559579849243e-01 1.294969469308853149e-01 2.783759497106075287e-02 -2.440803498029708862e-01 -1.514669358730316162e-01
8.794102817773818970e-02 2.327209413051605225e-01 -4.538065567612648010e-02 2.626099288463592529e-01 1.310025602579116821e-01 -1.116822734475135803e-01 6.351978331804275513e-02 1.556886136531829834e-01 1.178980842232704163e-01 -1.830949336290359497e-01 -2.068847566843032837e-01 -1.214426979422569275e-01 3.651162981986999512e-01 2.834664285182952881e-01 -9.644659608602523804e-02 1.831661164760589600e-02 -9.281101077795028687e-02 -1.652720384299755096e-02 3.433843553066253662e-01 2.104835063219070435e-01 1.339175701141357422e-01 1.886236965656280518e-01 3.827624022960662842e-02 4.492887854576110840e-02 -3.962790966033935547e-02 5.157789215445518494e-02 -3.499024212360382080e-01 -1.893851757049560547e-01 1.670005917549133301e-01 5.836524069309234619e-03 -2.461961060762405396e-01 4.167825728654861450e-02
-4.412695765495300293e-02 5.347705259919166565e-02 2.567280828952789307e-02 -2.839320302009582520e-01 3.899369537830352783e-01 -6.020081229507923126e-03 3.554565459489822388e-02 -4.651035368442535400e-02 6.512625515460968018e-02 -3.745062053203582764e-01 -9.759561717510223389e-02 -7.596506178379058838e-02 1.866574026644229889e-02 -7.032279670238494873e-02 -2.206536084413528442e-01 -1.941935420036315918e-01 -9.127781540155410767e-02 -1.150512397289276123e-01 2.685401141643524170e-01 1.736607253551483154e-01 -9.311755187809467316e-03 -1.529218554496765137e-01 -1.005955200525932014e-04 -3.231262564659118652e-01 1.930089592933654785e-01 1.665181070566177368e-01 -1.784874051809310913e-01 1.031101197004318237e-01 1.651280820369720459e-01 -6.822250783443450928e-02 -2.795942425727844238e-01 -1.939860880374908447e-01
-2.077336795628070831e-02 -2.062124200165271759e-02 4.110747203230857849e-02 1.615417450666427612e-01 -2.915967702865600586e-01 -5.402887612581253052e-02 1.673119962215423584e-01 -7.635290920734405518e-02 7.114508748054504395e-02 -2.152214646339416504e-01 -2.554498016834259033e-01 -8.193296939134597778e-02 1.498261988162994385e-01 1.647162884473800659e-01 -1.371059417724609375e-01 -1.641035825014114380e-01 -1.172693446278572083e-03 -2.665868401527404785e-01 2.270371466875076294e-01 -4.029618576169013977e-02 -1.321064829826354980e-01 2.406058609485626221e-01 5.516159534454345703e-02 -7.851956039667129517e-02 -1.141934171319007874e-01 5.685176700353622437e-02 -1.727161854505538940e-01 3.105116188526153564e-01 3.084931373596191406e-01 -4.097832143306732178e-01 -1.259485632181167603e-01 2.578235231339931488e-02
2.765780128538608551e-02 6.819227337837219238e-02 1.555277407169342041e-01 6.575836986303329468e-02 3.714001178741455078e-01 -1.086550652980804443e-01 -1.139540374279022217e-01 -1.290296763181686401e-01 -1.958978027105331421e-01 2.428266918286681175e-03 -1.147188022732734680e-01 4.671198502182960510e-02 -2.562934532761573792e-03 -1.402377039194107056e-01 -3.628870546817779541e-01 1.591766136698424816e-03 -2.390062510967254639e-01 -2.672462463378906250e-01 -4.441701993346214294e-02 -4.629172757267951965e-02 -3.333128616213798523e-02 -3.319726884365081787e-01 6.918626278638839722e-02 -1.113781612366437912e-02 -9.126545488834381104e-02 5.697217583656311035e-02 -2.841917872428894043e-01 1.967613250017166138e-01 2.930491268634796143e-01 -2.216562628746032715e-01 -1.263489276170730591e-01 2.251444905996322632e-01
5.379359051585197449e-02 -8.777218312025070190e-02 1.352965045953169465e-04 2.262512743473052979e-01 2.809056341648101807e-01 -1.092031002044677734e-01 -1.054171919822692871e-01 5.743123218417167664e-02 -3.804760426282882690e-02 -3.486187756061553955e-01 2.015186995267868042e-01 -2.049046456813812256e-01 1.683014780282974243e-01 2.520860917866230011e-02 -1.593785583972930908e-01 1.525904983282089233e-01 -2.326151430606842041e-01 -1.553124487400054932e-01 5.495331436395645142e-02 -1.751663535833358765e-02 9.840972721576690674e-03 -1.051811650395393372e-01 -9.879811108112335205e-02 6.035574525594711304e-02 -8.594395965337753296e-02 1.018802151083946228e-01 -3.383460938930511475e-01 1.520555913448333740e-01 3.826424777507781982e-01 -1.536874175071716309e-01 6.365491449832916260e-02 3.378895223140716553e-01
2.280337065458297729e-01 -2.406367510557174683e-01 -2.167592346668243408e-01 3.010021708905696869e-02 1.194321662187576294e-01 -3.091930598020553589e-02 5.032684653997421265e-02 -1.458445638418197632e-01 -3.704671515151858330e-03 1.061523333191871643e-01 9.225188754498958588e-03 -2.899029850959777832e-01 2.388614267110824585e-01 6.657026708126068115e-02 -1.673327237367630005e-01 1.501567754894495010e-02 -3.356107771396636963e-01 1.931038871407508850e-02 2.384712733328342438e-02 3.922685235738754272e-02 -3.228127583861351013e-02 -1.206685379147529602e-01 -2.120724618434906006e-01 2.654350996017456055e-01 -2.012667804956436157e-01 1.387894749641418457e-01 -3.860080242156982422e-02 4.370421469211578369e-01 2.667607367038726807e-01 -1.794402003288269043e-01 -1.143539547920227051e-01 -5.661772191524505615e-02
-1.329146772623062134e-01 -6.687045842409133911e-02 2.289389967918395996e-01 -2.338575273752212524e-01 2.124638706445693970e-01 -2.646305859088897705e-01 1.572587639093399048e-01 1.748545467853546143e-02 1.899488270282745361e-01 -3.504016697406768799e-01 -2.718688175082206726e-02 -8.477959781885147095e-03 1.581426113843917847e-01 2.686656713485717773e-01 -1.069842651486396790e-01 -2.548842728137969971e-01 -8.113840222358703613e-02 -1.344964057207107544e-01 3.079317212104797363e-01 7.475148886442184448e-02 1.479825973510742188e-01 -1.035861372947692871e-01 -9.880212694406509399e-02 -1.173848733305931091e-01 2.659090757369995117e-01 -2.475576549768447876e-01 -5.509367585182189941e-02 1.686707437038421631e-01 1.755843907594680786e-01 -3.924817591905593872e-02 -4.031233862042427063e-02 1.362097710371017456e-01
8.714218437671661377e-02 1.257087588310241699e-01 3.540828451514244080e-02 -2.861439883708953857e-01 2.593949735164642334e-01 -2.291025668382644653e-01 8.428092300891876221e-02 -7.450535893440246582e-02 7.172486186027526855e-02 -2.175584137439727783e-01 -1.856247335672378540e-01 -1.466658562421798706e-01 1.817596554756164551e-01 -2.914547175168991089e-02 -2.275623083114624023e-01 -5.917483940720558167e-04 -6.624475121498107910e-02 1.531335562467575073e-01 7.114874571561813354e-02 -2.194794081151485443e-02 1.688203029334545135e-02 4.917801544070243835e-02 3.825253844261169434e-01 3.240948617458343506e-01 1.085544899106025696e-01 1.415246427059173584e-01 -1.923532783985137939e-01 5.578120425343513489e-02 8.043736964464187622e-02 -3.377500176429748535e-01 -2.453872263431549072e-01 1.636929512023925781e-01
3.281535804271697998e-01 -6.996560841798782349e-02 -3.690147399902343750e-01 -9.674740955233573914e-03 -3.169833123683929443e-01 -2.509987056255340576e-01 1.560239046812057495e-01 2.429420650005340576e-01 -1.684544235467910767e-02 -1.370256692171096802e-01 6.665250286459922791e-03 -1.767853945493698120e-01 -7.903783023357391357e-02 -1.276292949914932251e-01 -3.225894868373870850e-01 -2.924075536429882050e-02 -1.280131191015243530e-01 -4.408135265111923218e-02 1.966614127159118652e-01 1.011181399226188660e-01 3.319719806313514709e-02 2.434226274490356445e-01 8.041440695524215698e-02 -2.073402889072895050e-02 8.260754495859146118e-02 -9.747974574565887451e-02 -2.554619014263153076e-01 2.631010413169860840e-01 1.438776552677154541e-01 -7.882007956504821777e-02 -1.051120162010192871e-01 -5.695313960313796997e-02
1.358329504728317261e-01 -1.781305968761444092e-01 -3.476229682564735413e-02 -6.834167987108230591e-02 2.556976377964019775e-01 1.807098388671875000e-01 5.846974818268790841e-05 -5.191750451922416687e-02 1.583081334829330444e-01 -3.739256262779235840e-01 -2.373351901769638062e-01 -7.651762664318084717e-02 2.008291482925415039e-01 4.781193658709526062e-02 -3.321364521980285645e-01 -5.916440859436988831e-02 2.123796584783121943e-04 -1.647179201245307922e-02 1.465274542570114136e-01 3.222300410270690918e-01 -3.970259428024291992e-02 4.140676185488700867e-02 5.436036735773086548e-03 -1.845951229333877563e-01 9.760382818058133125e-04 2.226106822490692139e-01 -2.995509803295135498e-01 1.754047721624374390e-01 1.239607669413089752e-02 -9.249703586101531982e-02 -1.354486048221588135e-01 -3.156418800354003906e-01
1.972872018814086914e-01 1.580575108528137207e-01 1.356454342603683472e-01 6.764641404151916504e-02 -1.810708492994308472e-01 -2.543636262416839600e-01 1.070075556635856628e-01 -1.637400537729263306e-01 -5.621666088700294495e-02 -2.597898244857788086e-01 -3.555169794708490372e-03 -2.613207101821899414e-01 9.704812616109848022e-02 -2.059588581323623657e-01 -3.840761482715606689e-01 -1.868414580821990967e-01 4.604234546422958374e-02 -2.828461825847625732e-01 2.120081335306167603e-01 -1.446407474577426910e-02 2.257634140551090240e-02 -2.756685614585876465e-01 2.439815551042556763e-02 -2.750341966748237610e-02 -3.419208228588104248e-01 2.840821817517280579e-02 6.285735219717025757e-02 1.967416256666183472e-01 1.409106105566024780e-01 -6.881257891654968262e-02 -8.490834385156631470e-02 -8.275600522756576538e-02
4.016586393117904663e-02 -2.504419088363647461e-01 -1.886667311191558838e-01 -2.541875243186950684e-01 -1.154079660773277283e-01 -1.813734322786331177e-01 2.325163632631301880e-01 -4.956050217151641846e-02 3.878273367881774902e-01 -2.040436267852783203e-01 -9.109613299369812012e-02 -1.884142868220806122e-02 6.099237874150276184e-02 -4.549096338450908661e-03 -1.333879828453063965e-01 5.373599007725715637e-02 -4.608234390616416931e-02 -1.011780574917793274e-01 2.462641596794128418e-01 5.877603963017463684e-02 -4.211138561367988586e-02 1.691254526376724243e-01 -1.073596347123384476e-02 1.570170521736145020e-01 -1.257664989680051804e-02 -3.285722732543945312e-01 -3.820302486419677734e-01 1.480086445808410645e-01 2.785276770591735840e-01 -3.234238550066947937e-02 -1.434316635131835938e-01 2.881276421248912811e-02
4.020505547523498535e-01 -8.651161938905715942e-02 -3.940161764621734619e-01 -6.652798503637313843e-02 -1.396807283163070679e-01 -8.455056697130203247e-02 2.363205552101135254e-01 3.989048302173614502e-02 4.049256071448326111e-02 -2.263718545436859131e-01 4.251616448163986206e-02 -1.521888375282287598e-01 2.243417054414749146e-01 6.823281943798065186e-02 -2.667116187512874603e-02 -1.013531759381294250e-01 -2.334716171026229858e-01 -1.369856763631105423e-02 2.611785009503364563e-02 1.192678973893634975e-05 7.127205282449722290e-02 1.194811537861824036e-01 4.095853865146636963e-02 -1.612241566181182861e-01 1.194428876042366028e-01 8.756066858768463135e-02 -4.518904685974121094e-01 2.927752733230590820e-01 4.342646151781082153e-02 -1.186354365199804306e-02 4.166206717491149902e-02 -1.589121669530868530e-01
2.173700183629989624e-01 9.339270740747451782e-02 6.328755617141723633e-02 -1.239351090043783188e-02 -1.315179746598005295e-02 -1.417269259691238403e-01 2.198006659746170044e-01 -5.799075961112976074e-02 -1.622680425643920898e-01 4.301433637738227844e-02 -2.509448230266571045e-01 -3.284633159637451172e-01 1.352132260799407959e-01 5.209128558635711670e-02 -2.594026029109954834e-01 -1.514276415109634399e-01 7.012046873569488525e-02 -3.020073473453521729e-01 6.424185633659362793e-02 -9.178613871335983276e-02 -1.566692739725112915e-01 -1.861596852540969849e-02 1.267431080341339111e-01 -2.239189296960830688e-01 1.905766502022743225e-02 -1.506221592426300049e-01 -2.697035372257232666e-01 -2.241878807544708252e-01 3.084235787391662598e-01 3.134061396121978760e-01 3.181315958499908447e-02 1.322587132453918457e-01
4.368095099925994873e-01 3.175447881221771240e-02 -3.121630847454071045e-01 -9.977494180202484131e-02 1.264103800058364868e-01 -8.856031298637390137e-02 1.152628436684608459e-01 2.047421038150787354e-01 -2.974693290889263153e-02 -2.384098917245864868e-01 -5.821697786450386047e-02 -3.045926094055175781e-01 1.123384106904268265e-02 1.481713056564331055e-01 -1.716657429933547974e-01 1.525705307722091675e-01 -1.432855129241943359e-01 -3.284527063369750977e-01 -3.572689602151513100e-03 8.931756764650344849e-02 -3.178177475929260254e-01 -1.709613204002380371e-01 9.165374562144279480e-03 -1.368270367383956909e-01 -9.147996455430984497e-02 -3.372295945882797241e-02 -1.137400325387716293e-02 1.098352521657943726e-01 1.563401520252227783e-01 1.137095913290977478e-01 1.190148741006851196e-01 -1.853744685649871826e-01
1.340551972389221191e-01 7.542366534471511841e-02 -2.735900133848190308e-02 -1.785589456558227539e-01 3.448045551776885986e-01 -2.079666219651699066e-02 3.175117969512939453e-01 -1.613935530185699463e-01 -4.945063963532447815e-02 -4.412587285041809082e-01 -2.485099248588085175e-02 -5.316716432571411133e-02 8.146464824676513672e-02 -3.969798609614372253e-02 -2.529552280902862549e-01 8.117845281958580017e-03 -9.687211364507675171e-02 -2.807937264442443848e-01 2.554343044757843018e-01 1.942656934261322021e-01 -7.367148995399475098e-02 -2.028992623090744019e-01 -6.337335705757141113e-02 -4.157803580164909363e-02 2.035155743360519409e-01 1.949176937341690063e-01 -1.899540126323699951e-01 2.073938213288784027e-02 1.418186072260141373e-02 -1.164258718490600586e-01 -4.836172610521316528e-02 -2.215534150600433350e-01
9.131333976984024048e-02 1.427577286958694458e-01 1.849982142448425293e-01 -1.203048378229141235e-01 9.303452074527740479e-02 -1.404834538698196411e-01 8.609584718942642212e-02 8.497418463230133057e-02 6.810767948627471924e-02 7.073204964399337769e-02 -8.772050961852073669e-03 -3.766203224658966064e-01 7.520223408937454224e-02 2.506394088268280029e-01 -8.523545414209365845e-02 4.069048445671796799e-03 -2.262509465217590332e-01 -1.211509555578231812e-01 3.394284099340438843e-02 1.819836795330047607e-01 1.209334433078765869e-01 -1.846428066492080688e-01 5.100601166486740112e-02 9.453046135604381561e-03 1.084942743182182312e-01 2.536134719848632812e-01 -3.238251805305480957e-01 4.603041708469390869e-01 7.150616496801376343e-02 6.928561627864837646e-02 -1.329499185085296631e-01 2.833249568939208984e-01
4.719492197036743164e-01 3.409965634346008301e-01 -2.353201154619455338e-03 -1.512027829885482788e-01 1.759021133184432983e-01 -6.937635596841573715e-03 -8.719966746866703033e-03 -2.070308774709701538e-01 1.599373519420623779e-01 -2.111100554466247559e-01 -1.347673684358596802e-01 1.506101489067077637e-01 3.689222410321235657e-02 1.872185021638870239e-01 -4.145104289054870605e-01 -1.678913086652755737e-01 -7.382119446992874146e-02 -1.183435842394828796e-01 -2.117580547928810120e-02 -4.098442941904067993e-02 -1.661298722028732300e-01 9.207691997289657593e-02 6.441179662942886353e-02 6.208674237132072449e-02 6.946279853582382202e-02 -3.605838865041732788e-02 -1.703087389469146729e-01 -9.658332914113998413e-02 2.608063519001007080e-01 -1.104276403784751892e-01 -1.624515354633331299e-01 7.172136101871728897e-03
2.447762526571750641e-02 4.234430566430091858e-02 1.818097233772277832e-01 -2.116129100322723389e-01 3.477355241775512695e-01 -3.740969300270080566e-01 7.991324365139007568e-02 3.548884093761444092e-01 1.602480560541152954e-01 -4.447223618626594543e-02 -1.660661846399307251e-01 -1.068358868360519409e-01 -1.676877439022064209e-01 -2.864266745746135712e-02 -3.981024026870727539e-02 -2.667774558067321777e-01 -1.630593538284301758e-01 -1.379233896732330322e-01 6.976829469203948975e-02 7.349439710378646851e-02 -1.565619707107543945e-01 -8.581902086734771729e-02 -3.615137636661529541e-01 9.856930375099182129e-02 -1.229689642786979675e-01 -9.148693084716796875e-02 -1.243390217423439026e-01 7.860422134399414062e-02 1.226174756884574890e-01 5.883660539984703064e-02 -1.604067981243133545e-01 2.017586827278137207e-01
2.142389714717864990e-01 2.577958405017852783e-01 -1.612523011863231659e-02 -1.670127175748348236e-02 2.165897339582443237e-01 -4.505302011966705322e-02 -1.479547470808029175e-01 1.472457591444253922e-02 9.911442548036575317e-02 -2.400861531496047974e-01 -2.847627997398376465e-01 -1.509822756052017212e-01 1.716947555541992188e-01 2.149397581815719604e-01 -4.313986301422119141e-01 1.022318154573440552e-01 1.738518625497817993e-01 -3.251008689403533936e-01 1.695279926061630249e-01 7.143330760300159454e-03 1.749276816844940186e-01 -8.227694779634475708e-02 -1.985741406679153442e-01 7.074309885501861572e-02 1.244601309299468994e-01 3.993588313460350037e-02 -1.782003976404666901e-02 5.618142709136009216e-02 1.516396850347518921e-01 1.090551540255546570e-01 -2.041273266077041626e-01 1.698379367589950562e-01
8.411072194576263428e-02 -2.721477448940277100e-01 -1.144061833620071411e-01 1.433938443660736084e-01 1.219808906316757202e-01 -1.441489756107330322e-01 2.520876228809356689e-01 -6.948471814393997192e-02 1.668524146080017090e-01 -1.620196998119354248e-01 -1.564536243677139282e-01 -1.076815128326416016e-01 -5.978667363524436951e-02 -4.779126867651939392e-02 -2.091521024703979492e-01 2.021234780550003052e-01 -8.561205863952636719e-02 -3.139725327491760254e-01 8.039953559637069702e-02 -4.690811783075332642e-02 -1.124151423573493958e-01 7.376378029584884644e-02 -1.068507060408592224e-01 3.783313557505607605e-02 1.028128713369369507e-01 -3.589074686169624329e-02 -1.648167669773101807e-01 -2.574066817760467529e-02 4.367914497852325439e-01 -1.114015504717826843e-01 -3.850199878215789795e-01 -2.528504133224487305e-01
3.330028653144836426e-01 -3.258401155471801758e-02 -3.812498748302459717e-01 -2.067584544420242310e-01 2.046184092760086060e-01 -3.790464252233505249e-02 -6.383366882801055908e-02 9.095072001218795776e-02 2.177119553089141846e-01 -2.509050071239471436e-01 5.691609531641006470e-02 -1.280286610126495361e-01 -2.175519242882728577e-02 -2.396927960216999054e-02 -1.768136918544769287e-01 1.500807255506515503e-01 -2.791776694357395172e-02 -2.081862278282642365e-02 7.072129845619201660e-02 6.664334237575531006e-02 -3.620893955230712891e-01 -1.970147043466567993e-01 -7.105053961277008057e-02 -1.545267105102539062e-01 -1.189272776246070862e-01 4.033846035599708557e-02 -2.370179742574691772e-01 3.117972314357757568e-01 2.211675643920898438e-01 -9.671829640865325928e-02 1.396391391754150391e-01 5.510659143328666687e-02
2.217296808958053589e-01 -2.046391554176807404e-02 1.563103348016738892e-01 -2.150303870439529419e-01 1.123086735606193542e-01 5.217479541897773743e-02 3.634876608848571777e-01 5.882051214575767517e-02 3.126953914761543274e-02 -3.220062553882598877e-01 -1.574957817792892456e-01 2.960281632840633392e-02 4.655103012919425964e-02 2.799854576587677002e-01 -3.732768297195434570e-01 1.573851853609085083e-01 -2.084035426378250122e-02 -1.003866270184516907e-01 -3.686860203742980957e-02 1.936478763818740845e-01 -1.299112737178802490e-01 1.164878159761428833e-01 -2.709737233817577362e-02 -5.499631911516189575e-02 -3.032555431127548218e-02 -1.135799586772918701e-01 9.361727163195610046e-03 1.877115070819854736e-01 2.296507358551025391e-01 -2.151319235563278198e-01 -2.006364613771438599e-01 2.860431373119354248e-01
1.650829911231994629e-01 1.916380822658538818e-01 1.385621912777423859e-02 -2.656169235706329346e-01 4.179088771343231201e-02 -2.208754569292068481e-01 -5.125828459858894348e-02 1.185570880770683289e-01 3.771325945854187012e-02 1.525157094001770020e-01 -2.034214138984680176e-02 -2.767695784568786621e-01 4.673177376389503479e-02 1.697368174791336060e-01 -3.228576183319091797e-01 -2.118138670921325684e-01 -1.550100147724151611e-01 -1.366421282291412354e-01 -1.365085830911993980e-03 1.439625322818756104e-01 1.161460801959037781e-01 -3.008463084697723389e-01 -1.461133733391761780e-02 6.347714364528656006e-02 9.745533764362335205e-02 1.066062152385711670e-01 -2.202995121479034424e-01 4.056841433048248291e-01 1.017605513334274292e-01 -1.100704893469810486e-01 1.744250953197479248e-01 2.402726709842681885e-01
2.589996159076690674e-01 -8.782634977251291275e-04 1.663560606539249420e-02 -1.653150022029876709e-01 2.459842413663864136e-01 -4.067249596118927002e-01 -1.041257902979850769e-01 8.602207154035568237e-02 2.666303813457489014e-01 -6.345693767070770264e-02 -6.439700722694396973e-02 -1.297162771224975586e-01 2.147793769836425781e-01 1.336136162281036377e-01 -1.654887199401855469e-02 -3.338471651077270508e-01 -2.807775735855102539e-01 -2.254117727279663086e-01 -8.417441695928573608e-02 1.310139894485473633e-01 -2.056256681680679321e-01 1.064753904938697815e-01 -2.271160781383514404e-01 -1.350547969341278076e-01 6.885650753974914551e-02 -6.089284271001815796e-02 3.632213175296783447e-02 -5.936131998896598816e-02 1.646454185247421265e-01 2.236793562769889832e-02 -1.662018001079559326e-01 2.085044980049133301e-01
3.778548836708068848e-01 3.205232918262481689e-01 -1.101821810007095337e-01 -1.245477050542831421e-02 -5.726714618504047394e-03 -2.152942121028900146e-01 -1.275513321161270142e-02 -2.323574870824813843e-01 -4.774769023060798645e-02 -2.481990754604339600e-01 -8.501981943845748901e-02 1.136270239949226379e-01 1.341806650161743164e-01 1.845293790102005005e-01 -1.687862277030944824e-01 -2.153756469488143921e-01 -8.577340096235275269e-02 9.292513877153396606e-02 1.402014791965484619e-01 3.226797580718994141e-01 4.549129866063594818e-03 1.437201648950576782e-01 3.390116617083549500e-02 -1.023719385266304016e-01 -1.935853809118270874e-01 -1.458934694528579712e-01 -3.368293046951293945e-01 -8.252436295151710510e-03 2.605281770229339600e-01 -1.123436912894248962e-01 -3.419675678014755249e-02 -6.841693818569183350e-02
1.599778383970260620e-01 1.309046298265457153e-01 6.552769988775253296e-02 8.548002690076828003e-02 1.812367141246795654e-01 -1.730355173349380493e-01 7.765410095453262329e-02 -1.085629016160964966e-01 -2.318342030048370361e-01 3.378447145223617554e-02 1.231683045625686646e-01 -4.384575784206390381e-01 1.244936883449554443e-01 -1.595492213964462280e-01 -2.641652524471282959e-01 9.338895976543426514e-02 -1.974416375160217285e-01 -3.206450492143630981e-02 6.894031912088394165e-02 1.329604387283325195e-01 -2.406732290983200073e-01 1.291416734457015991e-01 -1.650094240903854370e-01 1.193171888589859009e-01 -6.794749200344085693e-02 4.201125819236040115e-03 -7.224062085151672363e-02 3.919655680656433105e-01 1.561625897884368896e-01 -2.506064474582672119e-01 -2.111200392246246338e-01 9.768420457839965820e-02
1.119230017066001892e-01 6.408596783876419067e-02 2.670314908027648926e-01 -9.038618206977844238e-02 1.146347448229789734e-01 -2.496838867664337158e-01 1.231978163123130798e-01 -9.821701049804687500e-02 1.494884192943572998e-01 -1.152462442405521870e-03 -9.002829343080520630e-02 -2.936907708644866943e-01 -1.047319769859313965e-01 2.962470650672912598e-01 -9.848376736044883728e-03 5.871798098087310791e-02 -3.406527340412139893e-01 -7.460043579339981079e-02 9.067358076572418213e-02 6.858517229557037354e-02 1.575259268283843994e-01 -2.523693740367889404e-01 -6.156782619655132294e-04 -5.172256380319595337e-02 3.497005999088287354e-02 2.025314718484878540e-01 -4.111317694187164307e-01 1.330239623785018921e-01 1.066562160849571228e-01 3.992066159844398499e-02 -2.540590167045593262e-01 2.289166599512100220e-01
1.736018210649490356e-01 -2.570898532867431641e-01 5.057423189282417297e-02 3.288301825523376465e-02 1.347326934337615967e-01 -8.279841393232345581e-02 7.426498830318450928e-02 4.288769513368606567e-02 1.939298026263713837e-02 9.771570563316345215e-02 1.697718165814876556e-03 -7.717357575893402100e-02 -2.695534005761146545e-02 -3.003582358360290527e-01 -5.834551453590393066e-01 -1.050870120525360107e-01 -1.839081645011901855e-01 -4.608679190278053284e-02 4.200664460659027100e-01 4.687713831663131714e-02 -7.774745672941207886e-02 -3.508424386382102966e-02 -1.568478196859359741e-01 8.816914260387420654e-02 -2.756122946739196777e-01 -3.546524047851562500e-02 -1.173792332410812378e-01 1.810635477304458618e-01 2.200622670352458954e-02 -1.108325868844985962e-01 -5.457190424203872681e-02 1.252950131893157959e-01
8.728767279535531998e-04 -4.396626725792884827e-02 3.649908006191253662e-01 -8.358323015272617340e-03 7.472901046276092529e-02 -3.182798027992248535e-01 1.368656307458877563e-01 5.276343971490859985e-02 -1.339666545391082764e-01 -1.235209405422210693e-02 -1.040183156728744507e-01 -1.076390743255615234e-01 -7.688381592743098736e-04 3.335619568824768066e-01 -1.556103080511093140e-01 -1.515837758779525757e-01 -1.713199019432067871e-01 -1.164836883544921875e-01 1.371331959962844849e-01 -2.248475551605224609e-01 5.721018463373184204e-02 -2.721910178661346436e-01 -1.511427164077758789e-01 2.777656316757202148e-01 1.505679190158843994e-01 -7.801064103841781616e-02 -2.828893363475799561e-01 2.522370405495166779e-02 2.311139106750488281e-01 -1.004654020071029663e-01 -2.690440118312835693e-01 -4.963067546486854553e-02
5.173176527023315430e-01 6.767992675304412842e-02 -9.136019647121429443e-02 -7.472130469977855682e-03 7.643516361713409424e-02 -2.460120916366577148e-01 1.644481346011161804e-02 5.698955804109573364e-02 3.449090421199798584e-01 -1.608549654483795166e-01 -3.656355664134025574e-02 -1.841829121112823486e-01 2.002341002225875854e-01 -8.501406759023666382e-02 -2.392071783542633057e-01 4.467302188277244568e-02 -2.077548950910568237e-01 1.303922384977340698e-01 6.197870522737503052e-02 -1.672465950250625610e-01 1.152227669954299927e-01 -1.166317239403724670e-02 2.298524379730224609e-01 3.213886320590972900e-01 1.402275860309600830e-01 2.004223763942718506e-01 -5.798153579235076904e-02 1.035167053341865540e-01 1.192063763737678528e-01 2.853034995496273041e-02 -9.749094396829605103e-02 -5.414765700697898865e-02
-6.357564032077789307e-02 2.374813258647918701e-01 -2.422150224447250366e-02 -1.416004449129104614e-02 9.030579775571823120e-02 -5.817107856273651123e-02 4.881046712398529053e-02 1.641136705875396729e-01 1.636670231819152832e-01 9.026712179183959961e-02 -3.808078169822692871e-01 -2.048314064741134644e-01 -4.148967936635017395e-02 1.552739292383193970e-01 -2.995654344558715820e-01 -6.514973938465118408e-03 -4.367321133613586426e-01 -1.615377068519592285e-01 1.136342342942953110e-02 7.044550776481628418e-02 -3.209875896573066711e-02 1.022844295948743820e-02 -4.633701406419277191e-03 1.365300416946411133e-01 6.216262280941009521e-02 1.128500774502754211e-01 -2.157316952943801880e-01 2.940231263637542725e-01 1.758321821689605713e-01 1.118388306349515915e-02 5.048371851444244385e-03 3.715178966522216797e-01
3.935660421848297119e-01 -7.251618080772459507e-04 4.264064878225326538e-02 8.150415122509002686e-02 1.390233933925628662e-01 -3.183460831642150879e-01 1.504382938146591187e-01 7.195782847702503204e-03 7.681497931480407715e-02 -8.030609786510467529e-02 1.832131743431091309e-01 -2.103877216577529907e-01 2.349762171506881714e-01 1.148585528135299683e-01 -2.643750905990600586e-01 -3.929482102394104004e-01 8.174606598913669586e-03 -2.738255076110363007e-02 6.136692687869071960e-02 8.886051177978515625e-02 -2.123821973800659180e-01 1.150005981326103210e-01 -1.926235407590866089e-01 -1.676612794399261475e-01 -2.574028968811035156e-01 8.579213917255401611e-02 -2.428633719682693481e-01 -1.983354054391384125e-02 -1.589873991906642914e-02 -8.508475869894027710e-02 -8.711131662130355835e-02 1.621820628643035889e-01
1.403959691524505615e-01 -1.258945930749177933e-02 2.337108105421066284e-01 -1.393010653555393219e-02 1.573611348867416382e-01 4.416098818182945251e-02 3.020783662796020508e-01 1.595545001327991486e-02 2.341412007808685303e-01 -4.097925424575805664e-01 -2.984929978847503662e-01 -2.877266611903905869e-03 -1.131284460425376892e-01 2.518108189105987549e-01 -2.984820604324340820e-01 5.227808281779289246e-02 -1.987026631832122803e-01 -2.107949256896972656e-01 9.123591333627700806e-02 -2.836433984339237213e-02 1.782981865108013153e-02 1.415668278932571411e-01 1.159196067601442337e-02 -3.367306664586067200e-02 -1.974970102310180664e-01 4.957428202033042908e-03 1.386671364307403564e-01 2.879142165184020996e-01 1.261832863092422485e-01 -1.284829247742891312e-02 -2.234641611576080322e-01 7.319717854261398315e-02
3.907158076763153076e-01 -2.324701398611068726e-01 9.656210243701934814e-02 2.011892851442098618e-03 3.385902643203735352e-01 7.228116691112518311e-02 -1.452476829290390015e-01 -7.652712613344192505e-02 7.088564336299896240e-02 -4.979461729526519775e-01 -6.623462587594985962e-02 -4.022490605711936951e-02 3.131711483001708984e-02 -8.790108375251293182e-03 -5.060124024748802185e-02 -1.725221276283264160e-01 -1.299526542425155640e-01 -2.639706134796142578e-01 1.357612311840057373e-01 1.495259255170822144e-01 -2.909150440245866776e-03 2.243958227336406708e-02 3.288142383098602295e-01 6.800461560487747192e-02 -1.022647395730018616e-01 5.468336492776870728e-02 -8.465340733528137207e-02 -6.335297133773565292e-03 2.416305691003799438e-01 -1.390368193387985229e-01 -7.323133200407028198e-02 2.097274363040924072e-02
2.558332085609436035e-01 1.750284284353256226e-01 -3.876484930515289307e-01 -1.011991277337074280e-01 -4.974958300590515137e-02 -2.896422892808914185e-02 1.690499931573867798e-01 1.411294341087341309e-01 1.563487797975540161e-01 -2.325073480606079102e-01 1.079145222902297974e-01 -2.072688564658164978e-02 1.693075746297836304e-01 -2.479760944843292236e-01 -1.609889864921569824e-01 -1.376501619815826416e-01 -2.081740945577621460e-01 -1.557426750659942627e-01 8.561646938323974609e-02 -1.247728094458580017e-01 -4.156681150197982788e-02 1.233476623892784119e-01 -2.374269627034664154e-02 -1.830814182758331299e-01 -2.778691649436950684e-01 -3.576421737670898438e-02 -3.073466718196868896e-01 2.922327220439910889e-01 2.196417003870010376e-01 -1.008631736040115356e-01 -6.082175672054290771e-02 -6.330396980047225952e-02
6.754769384860992432e-02 -1.628981530666351318e-01 7.220816612243652344e-02 -4.162910878658294678e-01 8.523952215909957886e-02 -1.017922013998031616e-01 8.192708715796470642e-03 4.055772349238395691e-02 2.422502487897872925e-01 -4.609425961971282959e-01 -2.645994909107685089e-02 -1.752263009548187256e-01 9.672523289918899536e-02 3.767189802601933479e-03 -5.117881670594215393e-02 -1.265686303377151489e-01 1.000050902366638184e-01 -2.824467420578002930e-01 1.607400476932525635e-01 2.077293395996093750e-01 -3.866449370980262756e-02 -1.219121739268302917e-01 4.597863927483558655e-02 -1.309355795383453369e-01 1.064768359065055847e-01 1.584477871656417847e-01 -2.542803585529327393e-01 1.749076694250106812e-02 2.425948381423950195e-01 -2.456180900335311890e-01 -1.145952418446540833e-01 -1.112719103693962097e-01
1.472131460905075073e-01 -8.637536317110061646e-02 3.096683025360107422e-01 -1.023523658514022827e-01 -2.203271389007568359e-01 -1.033069193363189697e-01 -5.204070731997489929e-02 -2.858698833733797073e-03 3.007515072822570801e-01 -3.873072862625122070e-01 -2.591575384140014648e-01 -7.418316602706909180e-02 1.398538798093795776e-01 1.102460026741027832e-01 -2.537963688373565674e-01 1.415226161479949951e-01 -1.296868622303009033e-01 -1.125831305980682373e-01 -2.310172319412231445e-01 -8.205047808587551117e-03 -1.094026267528533936e-01 3.573145344853401184e-02 2.198983430862426758e-01 -4.711988568305969238e-02 -1.272790282964706421e-01 -4.588747024536132812e-02 -6.679563224315643311e-02 2.589603364467620850e-01 1.528938710689544678e-01 -5.280484631657600403e-02 -2.998016178607940674e-01 1.437389105558395386e-01
-7.558576762676239014e-02 -2.427732497453689575e-01 -1.123472154140472412e-01 -9.962851554155349731e-02 1.229248195886611938e-01 -6.573531776666641235e-02 3.338375315070152283e-02 -1.510663777589797974e-01 1.784374266862869263e-01 -4.738165065646171570e-02 -1.862203031778335571e-01 2.563671581447124481e-02 2.749024331569671631e-02 1.788157820701599121e-01 -2.883913218975067139e-01 -1.379205286502838135e-01 -1.992069929838180542e-01 -3.673897385597229004e-01 2.538935244083404541e-01 2.222834974527359009e-01 -2.812569141387939453e-01 -8.451869338750839233e-02 4.219586029648780823e-02 -2.044338434934616089e-01 -1.981454491615295410e-01 -3.821715340018272400e-02 -2.320065796375274658e-01 1.005698740482330322e-01 8.602429926395416260e-02 1.188425421714782715e-01 -2.060707658529281616e-01 -2.794368267059326172e-01
2.797006964683532715e-01 -1.885406374931335449e-01 5.635401979088783264e-02 -1.469828039407730103e-01 1.267188787460327148e-01 -2.567867636680603027e-01 -6.560354027897119522e-03 -7.336844503879547119e-02 -3.572881966829299927e-02 -9.248535335063934326e-02 1.382259577512741089e-01 -2.829191088676452637e-01 2.049324214458465576e-01 2.448889613151550293e-01 -2.684666216373443604e-02 -3.317109644412994385e-01 -2.151541858911514282e-01 -4.541292041540145874e-02 1.261787265539169312e-01 7.916776090860366821e-02 -1.021715402603149414e-01 1.544520258903503418e-01 1.548447012901306152e-01 -1.364443451166152954e-01 -3.490636125206947327e-02 -5.379981175065040588e-02 -3.581895530223846436e-01 -3.040838055312633514e-02 2.007349431514739990e-01 -3.102288842201232910e-01 9.912198036909103394e-02 1.587041616439819336e-01
2.423723936080932617e-01 1.415657103061676025e-01 -8.080592006444931030e-02 -6.233242154121398926e-02 6.983667612075805664e-02 -2.224431484937667847e-01 -2.840480506420135498e-01 -6.611825525760650635e-02 6.018298119306564331e-02 -3.186100125312805176e-01 -3.053092062473297119e-01 1.238884404301643372e-01 6.317410618066787720e-02 1.556769311428070068e-01 -3.555663526058197021e-01 1.693106144666671753e-01 -1.546837538480758667e-01 -2.243359088897705078e-01 -8.500801771879196167e-02 5.636890605092048645e-02 1.043505072593688965e-01 -4.927388858050107956e-03 -1.350705772638320923e-01 -8.306241035461425781e-02 6.234669312834739685e-02 -1.744732558727264404e-01 -1.877890676259994507e-01 2.878772318363189697e-01 1.849288195371627808e-01 2.289090007543563843e-01 1.671902649104595184e-02 1.196365430951118469e-01
5.536412820219993591e-02 -2.957265973091125488e-01 -1.152631714940071106e-01 -8.835583925247192383e-02 2.010533064603805542e-01 -9.224525094032287598e-02 -9.126357734203338623e-02 -7.104370743036270142e-02 4.984934255480766296e-02 -3.178851604461669922e-01 -2.184543907642364502e-01 -7.168657332658767700e-02 1.449430137872695923e-01 -1.038513630628585815e-01 -3.328863978385925293e-01 -2.032198160886764526e-01 -1.601010113954544067e-01 3.643710166215896606e-02 4.441556334495544434e-01 1.228762120008468628e-01 7.744954526424407959e-02 -5.223823245614767075e-04 -1.710026860237121582e-01 -3.290801346302032471e-01 6.799473613500595093e-02 -3.723331540822982788e-02 -1.213862001895904541e-01 -1.071875095367431641e-01 1.818926781415939331e-01 3.770569805055856705e-03 -2.409118460491299629e-03 -1.938360035419464111e-01
1.763251423835754395e-01 1.162116453051567078e-01 9.190859645605087280e-02 1.833632737398147583e-01 1.082214266061782837e-01 -3.621922433376312256e-01 -5.273918807506561279e-02 -2.343846708536148071e-01 1.539377570152282715e-01 -1.168536618351936340e-01 -2.747474610805511475e-01 -6.927450746297836304e-02 1.156390979886054993e-01 3.827666491270065308e-02 -2.725266814231872559e-01 -3.972060978412628174e-02 1.263142824172973633e-01 -4.928207024931907654e-02 -1.802616566419601440e-02 -6.245209649205207825e-02 8.669406175613403320e-02 3.206794261932373047e-01 -2.481301277875900269e-01 -1.159556768834590912e-02 -2.019053697586059570e-02 9.223664551973342896e-02 -3.184910714626312256e-01 9.788881242275238037e-02 3.303826749324798584e-01 -2.137365490198135376e-01 -1.406695395708084106e-01 -1.232007667422294617e-01
2.853075861930847168e-01 1.127339452505111694e-01 1.885991543531417847e-01 2.072551250457763672e-01 9.248469769954681396e-02 -1.278754230588674545e-02 9.026045352220535278e-02 1.340007036924362183e-01 2.713644206523895264e-01 -5.597772821784019470e-02 -6.908344570547342300e-03 -1.962566226720809937e-01 7.000871747732162476e-02 8.358602970838546753e-02 -1.942597180604934692e-01 -1.801356524229049683e-01 -2.523293793201446533e-01 -1.028755903244018555e-01 2.137195318937301636e-01 -8.688092348165810108e-04 -9.954012930393218994e-02 4.885420203208923340e-02 -1.208422705531120300e-01 -2.390906587243080139e-02 5.372489243745803833e-02 -1.190567854791879654e-02 -2.582975327968597412e-01 -2.816178798675537109e-01 -2.791012637317180634e-02 -1.529276520013809204e-01 -2.264064848423004150e-01 4.725002050399780273e-01
2.532874047756195068e-01 -1.700410991907119751e-01 2.733243256807327271e-02 4.478809237480163574e-02 7.839044183492660522e-02 -3.761460483074188232e-01 2.846381962299346924e-01 -5.607822537422180176e-02 -9.603704512119293213e-02 -3.066747784614562988e-01 1.820197254419326782e-01 -2.473841756582260132e-01 7.658579200506210327e-02 1.152657423517666757e-04 -2.294192165136337280e-01 1.526567190885543823e-01 -9.748763591051101685e-02 -2.643659412860870361e-01 1.650130897760391235e-01 -8.779763430356979370e-02 -1.466254442930221558e-01 1.746222376823425293e-01 -5.587506294250488281e-02 -1.792212128639221191e-01 6.694077700376510620e-02 6.492076069116592407e-02 -2.001505196094512939e-01 4.756370186805725098e-02 2.097909003496170044e-01 -4.741247743368148804e-02 -1.818859428167343140e-01 -2.470881938934326172e-01
2.063658237457275391e-01 8.719424158334732056e-02 -4.099638164043426514e-01 -8.042448759078979492e-02 -1.656011492013931274e-01 -1.187926903367042542e-01 1.267080605030059814e-01 2.414910495281219482e-02 1.340989321470260620e-01 -2.564741969108581543e-01 -1.058133840560913086e-01 -1.285399049520492554e-01 2.629930675029754639e-01 -1.862095892429351807e-01 -1.596385389566421509e-01 -1.064676791429519653e-01 -1.923090070486068726e-01 -5.115828290581703186e-02 -1.212141290307044983e-02 -1.886591166257858276e-01 -9.609200805425643921e-02 2.286250442266464233e-01 -1.886048167943954468e-01 -1.007469743490219116e-01 -1.817405670881271362e-01 -1.867250204086303711e-01 -3.282589018344879150e-01 2.005860209465026855e-01 2.413757741451263428e-01 -1.049359887838363647e-02 -7.546607404947280884e-02 -4.942052811384201050e-02
8.338471874594688416e-03 3.328199312090873718e-02 -1.730060018599033356e-02 -3.901384472846984863e-01 7.247626036405563354e-02 1.959775015711784363e-02 -9.995868057012557983e-02 1.105675473809242249e-01 2.105177566409111023e-02 2.259332872927188873e-02 -7.320893555879592896e-02 -2.448818385601043701e-01 -1.261096149682998657e-01 -5.462401360273361206e-02 -2.463659793138504028e-01 -2.941694259643554688e-01 -1.349340528249740601e-01 -1.386690884828567505e-01 1.579737812280654907e-01 7.317138370126485825e-03 1.841932535171508789e-01 -2.312048673629760742e-01 -8.459644019603729248e-02 2.372738718986511230e-02 -2.596722729504108429e-02 1.010845229029655457e-02 -4.826120734214782715e-01 2.867767214775085449e-01 2.589625120162963867e-01 -5.240327119827270508e-02 -3.986200317740440369e-02 2.029423117637634277e-01
6.938693672418594360e-02 -1.727575063705444336e-01 8.556067943572998047e-02 4.261911660432815552e-02 1.176546290516853333e-01 -1.270806510001420975e-02 1.227215230464935303e-01 -9.749226272106170654e-02 2.295809239149093628e-01 -3.367435038089752197e-01 8.755087852478027344e-02 -2.297382205724716187e-01 1.037502586841583252e-01 1.545649487525224686e-02 -1.459429413080215454e-01 -7.317300885915756226e-02 6.667322665452957153e-02 -2.450693249702453613e-01 3.277048766613006592e-01 3.399512171745300293e-01 1.208152063190937042e-02 -3.238829970359802246e-02 -3.296257928013801575e-03 2.482973337173461914e-01 2.622449100017547607e-01 1.602669805288314819e-01 -2.254483252763748169e-01 1.109311282634735107e-01 9.519840031862258911e-02 8.461350947618484497e-02 -2.456346899271011353e-01 -2.626039981842041016e-01
4.321728646755218506e-02 1.612068563699722290e-01 9.577694535255432129e-02 5.008005350828170776e-02 -5.516680330038070679e-02 1.714255195111036301e-04 1.606755405664443970e-01 1.800509095191955566e-01 2.005756050348281860e-01 -3.506399691104888916e-01 -1.483523193746805191e-02 -1.881023496389389038e-01 2.091492265462875366e-01 2.109617367386817932e-02 -1.257207393646240234e-01 -2.954367399215698242e-01 7.973539642989635468e-03 -2.077469378709793091e-01 1.237850189208984375e-01 1.831414252519607544e-01 -1.006496101617813110e-01 2.642262578010559082e-01 -4.513737931847572327e-02 2.352272719144821167e-01 -6.225294619798660278e-02 -2.464448213577270508e-01 -2.605061829090118408e-01 1.255390644073486328e-01 1.228423863649368286e-01 2.158058732748031616e-01 -2.789266705513000488e-01 -1.898130923509597778e-01
2.519906163215637207e-01 -2.538081407546997070e-01 8.875101059675216675e-02 7.667654752731323242e-02 -2.689459361135959625e-02 -3.573180735111236572e-01 -1.199910715222358704e-01 2.232323288917541504e-01 -4.812977463006973267e-02 2.019514590501785278e-01 -1.327877044677734375e-01 -1.733314692974090576e-01 -2.395151928067207336e-02 5.841692164540290833e-02 -1.880414634943008423e-01 1.341571509838104248e-01 -1.415304243564605713e-01 -1.494624614715576172e-01 2.048305869102478027e-01 3.462360054254531860e-02 2.851198613643646240e-02 -1.089892610907554626e-01 -2.249253392219543457e-01 2.334861904382705688e-01 4.019895195960998535e-02 -3.205477446317672729e-02 -4.309515357017517090e-01 2.177732735872268677e-01 2.057049572467803955e-01 2.442149445414543152e-02 4.636080469936132431e-03 1.884982436895370483e-01
2.201112508773803711e-01 -1.999808400869369507e-01 -9.611821919679641724e-02 -4.309983924031257629e-02 -2.380744740366935730e-02 3.027226962149143219e-02 1.445557828992605209e-02 -1.113903224468231201e-01 6.086730211973190308e-02 -7.080539315938949585e-02 -2.428770661354064941e-01 -5.637554824352264404e-02 1.863907277584075928e-02 1.854335218667984009e-01 -1.332278698682785034e-01 8.322775363922119141e-02 -2.575193643569946289e-01 -3.303543925285339355e-01 8.091183751821517944e-02 2.003750577569007874e-02 -2.408714741468429565e-01 8.443357050418853760e-02 -1.794441193342208862e-01 -2.215113639831542969e-01 -1.098086591809988022e-02 2.388515472412109375e-01 -1.944458335638046265e-01 2.322116643190383911e-01 3.716293275356292725e-01 1.296327263116836548e-01 -8.469614386558532715e-02 -3.409758806228637695e-01
2.169130146503448486e-01 -1.140323430299758911e-01 -4.440369084477424622e-02 9.061784297227859497e-02 2.569657564163208008e-01 -2.834073007106781006e-01 -2.364577203989028931e-01 -6.143981218338012695e-02 1.411351263523101807e-01 -1.475016027688980103e-01 -2.190593332052230835e-01 4.000112786889076233e-02 3.918915614485740662e-02 1.909047216176986694e-01 -1.752050071954727173e-01 2.683663368225097656e-02 -6.349596381187438965e-02 -1.352999359369277954e-01 1.308438330888748169e-01 2.961240708827972412e-01 2.672216594219207764e-01 -7.453864812850952148e-02 -1.336069703102111816e-01 4.831153526902198792e-02 1.542244553565979004e-01 -1.618611365556716919e-01 8.338222652673721313e-02 1.917019933462142944e-01 3.937050998210906982e-01 1.280605792999267578e-01 -2.383818477392196655e-01 -1.298172473907470703e-01
7.014734297990798950e-02 1.477641463279724121e-01 1.392693910747766495e-02 1.598826497793197632e-01 1.681397110223770142e-01 3.414943115785717964e-03 1.953025758266448975e-01 3.195028603076934814e-01 1.978334784507751465e-01 -1.305564492940902710e-01 -1.427992992103099823e-02 -9.207829833030700684e-02 3.253584206104278564e-01 1.340293586254119873e-01 -1.523768305778503418e-01 -7.173997163772583008e-02 1.609390825033187866e-01 -2.299635559320449829e-01 7.521585375070571899e-02 1.815139800310134888e-01 -1.591976732015609741e-01 -7.837904244661331177e-02 -2.097882563248276711e-03 2.359157502651214600e-01 -5.948031321167945862e-03 -9.178670123219490051e-03 -4.186171591281890869e-01 2.431946694850921631e-01 2.803607285022735596e-01 1.269836872816085815e-01 2.007130719721317291e-02 -1.666056215763092041e-01
2.897918783128261566e-02 -1.950405687093734741e-01 -1.765683591365814209e-01 -6.963299959897994995e-02 2.745001912117004395e-01 1.222440134733915329e-02 -1.298745274543762207e-01 -2.816698253154754639e-01 1.059317514300346375e-01 -9.014700353145599365e-02 1.439374312758445740e-02 -1.773643493652343750e-01 -1.726279258728027344e-01 9.443405270576477051e-02 -2.953569889068603516e-01 -1.480490565299987793e-01 -1.149676181375980377e-02 -1.184691414237022400e-01 -9.466640651226043701e-03 -3.437390923500061035e-02 -1.550716906785964966e-01 5.430066958069801331e-02 3.202184140682220459e-01 -1.895822882652282715e-01 1.251412183046340942e-01 -2.615088596940040588e-02 -3.961769640445709229e-01 2.667316794395446777e-01 1.420626789331436157e-01 1.136959716677665710e-02 -3.110350072383880615e-01 -1.099462509155273438e-01
1.003595739603042603e-01 -7.334586232900619507e-02 7.919465750455856323e-02 1.306660380214452744e-02 6.002154201269149780e-03 7.558495551347732544e-02 -2.431259155273437500e-01 1.164978593587875366e-01 5.727441608905792236e-02 -2.479182183742523193e-01 -8.016852289438247681e-02 -2.406456470489501953e-01 1.378922015428543091e-01 2.054343372583389282e-01 -4.639732241630554199e-01 -1.584362238645553589e-01 1.162817701697349548e-01 -5.664268508553504944e-02 1.443836987018585205e-01 -3.356653824448585510e-02 -8.514920622110366821e-02 -3.531148284673690796e-02 -1.494145840406417847e-01 1.558696031570434570e-01 -9.778211265802383423e-02 5.070404335856437683e-02 5.414704233407974243e-02 3.557855784893035889e-01 3.471418619155883789e-01 3.488619998097419739e-02 -2.082209140062332153e-01 2.616380155086517334e-01
1.625051945447921753e-01 6.119935214519500732e-02 -1.043658107519149780e-01 1.839734017848968506e-01 2.526582479476928711e-01 -1.811598390340805054e-01 -4.293456375598907471e-01 -9.536415338516235352e-02 1.705787777900695801e-01 -1.601161658763885498e-01 -2.767765522003173828e-01 -1.356394886970520020e-01 9.965676814317703247e-02 3.174302577972412109e-01 -1.610843278467655182e-02 -1.886117830872535706e-02 -7.301867008209228516e-02 -9.142442047595977783e-02 1.873009800910949707e-01 2.258896231651306152e-01 1.472018361091613770e-01 -9.788290597498416901e-03 9.929672628641128540e-02 -8.128011226654052734e-02 4.681882262229919434e-02 -2.633283473551273346e-02 -2.448646537959575653e-02 3.151543736457824707e-01 2.651765048503875732e-01 -6.866382807493209839e-02 -2.383965402841567993e-01 3.567877784371376038e-02
1.644337177276611328e-01 -2.199605107307434082e-03 1.456382963806390762e-02 -1.655937135219573975e-01 9.030399844050407410e-03 -1.352223306894302368e-01 -1.452920436859130859e-01 2.735689878463745117e-01 -1.742216795682907104e-01 -6.361780315637588501e-02 -3.507112264633178711e-01 -1.650446802377700806e-01 2.657383978366851807e-01 -1.857814043760299683e-01 -2.657977640628814697e-01 -2.852664589881896973e-01 4.174463450908660889e-02 -4.651152994483709335e-03 1.440824717283248901e-01 2.284970134496688843e-01 -2.892407774925231934e-01 -1.488664001226425171e-01 -4.216169193387031555e-02 1.112994998693466187e-01 1.955091804265975952e-01 1.333675682544708252e-01 -1.328873783349990845e-01 -1.530774682760238647e-01 2.869115769863128662e-01 1.397588383406400681e-02 -1.205988824367523193e-01 1.815979927778244019e-02
1.204344853758811951e-01 1.705007106065750122e-01 -1.288692951202392578e-01 1.132259443402290344e-01 -3.409140510484576225e-03 -4.153748154640197754e-01 -7.017648965120315552e-02 1.796636730432510376e-02 -7.400811463594436646e-02 -1.095735058188438416e-01 1.450062990188598633e-01 -3.047656118869781494e-01 1.137338280677795410e-01 -1.179305687546730042e-01 -2.329176068305969238e-01 -2.000236809253692627e-01 -1.890223771333694458e-01 -1.394173949956893921e-01 2.723461687564849854e-01 -1.408159136772155762e-01 -5.284123495221138000e-02 -4.122081026434898376e-02 -7.374066114425659180e-02 2.891978248953819275e-02 7.953359186649322510e-02 8.576980978250503540e-02 -2.357160001993179321e-01 9.078142791986465454e-02 1.064256876707077026e-01 -2.251381985843181610e-02 -1.569319702684879303e-02 4.972001910209655762e-01
9.863519668579101562e-02 -2.499979687854647636e-03 6.227692961692810059e-02 4.381246119737625122e-02 -8.981366455554962158e-02 -2.327840626239776611e-01 2.243475615978240967e-01 -3.100689649581909180e-01 1.764193177223205566e-01 -1.472143083810806274e-01 -6.548268347978591919e-02 -1.730898045934736729e-03 1.538774967193603516e-01 4.110646843910217285e-01 -1.055824756622314453e-01 1.058149114251136780e-01 -2.363372445106506348e-01 -3.933503627777099609e-01 9.016082435846328735e-02 1.305761486291885376e-01 -8.647916465997695923e-02 4.633662849664688110e-02 3.065669536590576172e-02 -8.751308172941207886e-02 -1.966547667980194092e-01 3.136678785085678101e-02 -2.882344722747802734e-01 1.754075139760971069e-01 2.614495754241943359e-01 1.205378174781799316e-01 3.911544382572174072e-02 -1.084041297435760498e-01
-3.217815980315208435e-02 -1.539781540632247925e-01 2.386172711849212646e-01 4.522307589650154114e-02 2.331890612840652466e-01 -9.141679108142852783e-02 -3.172017335891723633e-01 -7.465852797031402588e-02 1.208580732345581055e-01 -1.829798370599746704e-01 -1.915282309055328369e-01 -2.380351573228836060e-01 3.085046708583831787e-01 2.108556926250457764e-01 -8.492349833250045776e-02 -8.434366434812545776e-03 -4.581921175122261047e-02 -6.490600109100341797e-02 1.669772416353225708e-01 -6.931827962398529053e-02 -1.040718629956245422e-01 2.616499736905097961e-02 -2.923329770565032959e-01 -1.166743338108062744e-01 6.795783340930938721e-02 -1.365027427673339844e-01 -1.048968806862831116e-01 3.783664405345916748e-01 2.337140738964080811e-01 2.175538837909698486e-01 -1.328465342521667480e-01 1.113319024443626404e-01
9.548780322074890137e-02 -1.031162291765213013e-01 -1.048472970724105835e-01 -9.800221771001815796e-02 1.746909469366073608e-01 -7.255539298057556152e-02 1.484072059392929077e-01 -6.095706671476364136e-02 1.482057850807905197e-02 -4.494698941707611084e-01 -5.047736316919326782e-02 -9.882857650518417358e-02 2.615655958652496338e-01 1.674940884113311768e-01 -7.514363527297973633e-02 -3.148881196975708008e-01 -4.360353648662567139e-01 6.495718657970428467e-02 9.511207789182662964e-02 2.821051180362701416e-01 2.195027470588684082e-01 -8.592467755079269409e-02 1.137971207499504089e-01 -1.131147369742393494e-01 1.000068560242652893e-01 -7.064657658338546753e-02 -3.582799434661865234e-02 -1.042338013648986816e-01 1.307638175785541534e-02 -1.878205537796020508e-01 -2.034329622983932495e-01 1.184987723827362061e-01
7.826033234596252441e-02 -7.513939589262008667e-02 -7.385062426328659058e-02 4.218624532222747803e-02 -1.546421498060226440e-01 -3.497182130813598633e-01 2.077012360095977783e-01 -2.575125992298126221e-01 1.079631969332695007e-01 -2.938629388809204102e-01 -6.699896603822708130e-02 -5.240508913993835449e-02 1.389974653720855713e-01 1.186717152595520020e-01 -9.869176894426345825e-02 -2.718748897314071655e-02 -3.609051406383514404e-01 -2.035018652677536011e-01 6.128290668129920959e-02 1.299397051334381104e-01 -2.861294150352478027e-01 -1.305579990148544312e-01 1.545676141977310181e-01 -1.652682274580001831e-01 1.410789638757705688e-01 6.398000568151473999e-02 -2.137169688940048218e-01 2.932594120502471924e-01 -1.444288063794374466e-02 1.130484789609909058e-01 5.730613693594932556e-02 -2.486488074064254761e-01
9.099986404180526733e-02 1.064636185765266418e-02 2.737694084644317627e-01 2.738077938556671143e-01 4.728499799966812134e-02 -1.281077265739440918e-01 3.090047538280487061e-01 -2.408867478370666504e-01 -2.201636135578155518e-01 -3.313023447990417480e-01 -7.754019647836685181e-02 -3.125864267349243164e-01 1.346903741359710693e-01 8.527399599552154541e-02 -3.605574965476989746e-01 -1.367113590240478516e-01 4.522837698459625244e-02 2.566432231105864048e-04 1.609833389520645142e-01 1.049804836511611938e-01 -1.399636566638946533e-01 -1.177637651562690735e-01 -3.923249617218971252e-02 -2.408819347620010376e-01 -5.199446156620979309e-02 -2.803452312946319580e-02 -1.183762848377227783e-01 2.636841535568237305e-01 -4.921999201178550720e-02 -5.454605072736740112e-02 6.321729719638824463e-02 -7.097141444683074951e-02
1.767458319664001465e-01 3.054585866630077362e-02 -1.406805068254470825e-01 -1.713826656341552734e-01 2.811513543128967285e-01 -2.353939712047576904e-01 2.833300642669200897e-02 1.607019454240798950e-02 1.805656999349594116e-01 -9.790132194757461548e-02 5.895515158772468567e-02 -2.705160677433013916e-01 1.292376220226287842e-01 2.769990265369415283e-01 -7.243816554546356201e-02 -3.164400756359100342e-01 -2.849377095699310303e-01 -1.427440047264099121e-01 -6.732001900672912598e-02 -1.140256002545356750e-01 -3.507374823093414307e-01 2.431604266166687012e-01 -2.092985957860946655e-01 -1.412155181169509888e-01 3.413052484393119812e-02 -8.260421454906463623e-02 -7.485468406230211258e-03 1.033095791935920715e-01 2.184587121009826660e-01 -1.432130783796310425e-01 -6.025369837880134583e-02 9.959401190280914307e-02
1.031261011958122253e-01 -4.921672865748405457e-02 6.125824898481369019e-02 7.664098520763218403e-04 2.358798533678054810e-01 -2.461004853248596191e-01 -3.837165609002113342e-02 4.638646170496940613e-02 7.606907933950424194e-02 -3.374022841453552246e-01 -3.369219973683357239e-02 -1.433680504560470581e-01 3.219136297702789307e-01 4.367788508534431458e-02 3.644109517335891724e-02 -2.201598286628723145e-01 -2.863395512104034424e-01 8.601604402065277100e-02 4.227723181247711182e-01 1.032541617751121521e-01 2.505718730390071869e-02 1.073314622044563293e-01 2.824616134166717529e-01 -1.547794975340366364e-02 2.388182282447814941e-01 -1.283470094203948975e-01 -1.132177282124757767e-02 3.259553313255310059e-01 -5.830184370279312134e-02 -1.007028967142105103e-01 -2.604303695261478424e-02 -4.062499105930328369e-02
5.733002722263336182e-02 6.366667337715625763e-03 1.433408111333847046e-01 8.362282067537307739e-02 -1.902216859161853790e-02 -6.618463248014450073e-02 -1.104940101504325867e-01 -3.041703253984451294e-02 -2.039662748575210571e-01 -1.363948136568069458e-01 -9.859724342823028564e-02 -1.739319413900375366e-01 1.004283577203750610e-01 -2.667876482009887695e-01 -1.071586161851882935e-01 -7.605280727148056030e-02 -4.614214301109313965e-01 -1.670786291360855103e-01 2.538286745548248291e-01 2.489833720028400421e-02 -1.431096345186233521e-01 -8.764888346195220947e-02 -9.618491679430007935e-02 1.133719757199287415e-01 -1.126419976353645325e-01 1.162473633885383606e-01 -3.594348728656768799e-01 1.796433180570602417e-01 2.226061224937438965e-01 -2.307548820972442627e-01 -1.312221586704254150e-01 2.978596389293670654e-01
1.820719987154006958e-01 -1.655177623033523560e-01 8.265259861946105957e-02 -7.856262847781181335e-03 -1.362154632806777954e-01 -1.374366283416748047e-01 1.252963989973068237e-01 -2.787649631500244141e-01 1.992314755916595459e-01 -1.757106781005859375e-01 -2.005036734044551849e-02 -8.245328068733215332e-02 8.041686564683914185e-02 2.464308589696884155e-01 -3.361013829708099365e-01 1.913490146398544312e-01 -2.053985297679901123e-01 -1.258481591939926147e-01 7.703460752964019775e-02 2.701648175716400146e-01 -7.377991080284118652e-02 2.285422384738922119e-02 4.185948893427848816e-02 -4.600353911519050598e-02 -3.172783553600311279e-01 -1.431252807378768921e-01 -3.825140595436096191e-01 1.043787524104118347e-01 1.805448830127716064e-01 -1.067748293280601501e-01 7.079019397497177124e-02 -1.816905438899993896e-01
2.720530517399311066e-02 1.025154292583465576e-01 8.463606983423233032e-02 -1.873774379491806030e-01 1.388392746448516846e-01 -1.541496515274047852e-01 -6.490968912839889526e-02 5.026788264513015747e-02 1.094105765223503113e-01 6.542463600635528564e-02 1.628305315971374512e-01 -2.347840219736099243e-01 -3.194582089781761169e-02 6.441093236207962036e-02 -1.777341216802597046e-01 7.993039488792419434e-02 -5.414419770240783691e-01 -4.730560258030891418e-02 2.511501610279083252e-01 2.125829458236694336e-01 8.544069528579711914e-02 -1.678272187709808350e-01 6.751351989805698395e-03 2.375620156526565552e-01 2.258414961397647858e-02 -2.099994570016860962e-02 -2.378425896167755127e-01 2.867188751697540283e-01 2.189130038022994995e-01 7.965672761201858521e-02 -1.407721191644668579e-01 2.150282114744186401e-01
3.024340867996215820e-01 1.553624272346496582e-01 -9.572772681713104248e-02 1.827576309442520142e-01 1.068167537450790405e-01 -3.079408705234527588e-01 4.066604971885681152e-01 -1.415480673313140869e-01 -6.922991573810577393e-02 -2.469576299190521240e-01 1.389001011848449707e-01 -2.106475532054901123e-01 4.230644181370735168e-02 -1.530143320560455322e-01 -3.170739114284515381e-01 7.291708141565322876e-02 4.845603182911872864e-02 -8.440913259983062744e-02 1.742304414510726929e-01 3.678723573684692383e-01 2.187161892652511597e-02 -2.520725689828395844e-02 -2.377726323902606964e-02 -7.567815016955137253e-03 -1.883797198534011841e-01 -1.679896861314773560e-01 6.637279875576496124e-03 6.423045694828033447e-02 2.042514979839324951e-01 5.069095641374588013e-02 9.573193266987800598e-03 -2.304128743708133698e-02
-7.860752753913402557e-03 2.026416175067424774e-02 2.016814202070236206e-01 -2.757941558957099915e-02 1.230278611183166504e-01 5.995268747210502625e-02 4.324852023273706436e-03 -6.626792997121810913e-02 -1.679871678352355957e-01 -7.116004079580307007e-02 1.097190752625465393e-01 -1.212311983108520508e-01 1.460986733436584473e-01 -2.885948307812213898e-02 -1.630322039127349854e-01 -1.117336973547935486e-01 -2.873294651508331299e-01 -2.641743719577789307e-01 2.644629776477813721e-01 1.072084344923496246e-02 -3.634758293628692627e-02 5.135249346494674683e-03 -5.465613305568695068e-02 1.325667798519134521e-01 -5.496610701084136963e-02 1.548212170600891113e-01 -3.021256327629089355e-01 3.297124505043029785e-01 3.528549671173095703e-01 -2.876085340976715088e-01 -2.860125601291656494e-01 2.310208231210708618e-01
-8.181786537170410156e-02 -1.546028405427932739e-01 -1.862725317478179932e-01 1.413589157164096832e-02 1.361347585916519165e-01 -2.455850690603256226e-01 3.347897529602050781e-01 5.665447935461997986e-02 1.157868355512619019e-01 -2.525548040866851807e-01 -2.779034972190856934e-01 6.745748221874237061e-02 1.361013948917388916e-01 2.338507771492004395e-01 -3.815493837464600801e-04 -4.559130668640136719e-01 -3.780966997146606445e-01 -1.651306301355361938e-01 -6.141085177659988403e-02 6.970013491809368134e-03 -1.291479468345642090e-01 5.125246010720729828e-03 -1.501473039388656616e-01 2.729538269340991974e-02 -6.578645855188369751e-02 -1.242625936865806580e-01 -1.389084476977586746e-02 1.426372677087783813e-01 -3.859349712729454041e-02 -1.758847683668136597e-01 -1.158734112977981567e-01 1.144621148705482483e-02
-1.572444289922714233e-02 8.407541364431381226e-02 -5.703967437148094177e-02 1.093802228569984436e-02 1.627550870180130005e-01 3.668216615915298462e-02 3.191564977169036865e-02 1.928289420902729034e-02 2.971819639205932617e-01 3.517713770270347595e-02 -4.161154925823211670e-01 -2.859831154346466064e-01 5.440605804324150085e-02 1.509603410959243774e-01 -3.120217919349670410e-01 8.216430246829986572e-02 -4.216171801090240479e-01 3.335436061024665833e-02 -2.492812462151050568e-02 1.032615378499031067e-01 -9.661613404750823975e-02 2.462265547364950180e-03 -1.544678490608930588e-02 1.938361823558807373e-01 1.152456924319267273e-01 2.838271111249923706e-02 -2.268402427434921265e-01 1.696268767118453979e-01 2.271831184625625610e-01 -1.715289205312728882e-01 9.049668163061141968e-02 2.547243833541870117e-01
1.191124171018600464e-01 1.073880586773157120e-02 2.231436222791671753e-01 -9.028037637472152710e-02 9.777422249317169189e-02 -2.740206718444824219e-01 1.290345042943954468e-01 -1.327297836542129517e-01 1.249503493309020996e-01 -2.426066249608993530e-01 2.014529854059219360e-01 -8.900880068540573120e-02 2.359386235475540161e-01 -5.652451142668724060e-02 -1.072325557470321655e-01 -3.095392882823944092e-01 -8.398357778787612915e-02 -1.299277395009994507e-01 1.294446457177400589e-02 -1.703907921910285950e-02 -7.534995675086975098e-02 -3.588679805397987366e-02 -1.988171339035034180e-01 2.283820360898971558e-01 1.193232368677854538e-02 2.711761593818664551e-01 -2.459791451692581177e-01 -1.497707366943359375e-01 2.445018887519836426e-01 -1.348981112241744995e-01 -1.987807601690292358e-01 3.500491380691528320e-01
2.934492826461791992e-01 -1.839825958013534546e-01 1.195819750428199768e-01 -5.098371184431016445e-04 5.756015330553054810e-02 -1.770351380109786987e-01 4.767160117626190186e-02 1.250861436128616333e-01 -1.310844868421554565e-01 -5.402772873640060425e-02 2.196054011583328247e-01 -1.742683500051498413e-01 3.291459381580352783e-02 5.702018737792968750e-02 -3.589107394218444824e-01 9.796603769063949585e-02 -2.412150651216506958e-01 -6.429684907197952271e-02 2.384650707244873047e-01 4.864619299769401550e-02 -2.290969789028167725e-01 -1.277281492948532104e-01 -1.125865802168846130e-01 2.713377177715301514e-01 7.438177615404129028e-02 1.144414395093917847e-01 -3.117088377475738525e-01 -3.945438936352729797e-02 2.437329292297363281e-01 -8.326678723096847534e-02 3.373160585761070251e-02 3.320258855819702148e-01
1.332185417413711548e-01 -2.946983277797698975e-01 1.305969357490539551e-01 1.672093570232391357e-01 1.927083134651184082e-01 1.834664642810821533e-01 -5.568274762481451035e-03 -8.622476458549499512e-02 2.471323162317276001e-01 -2.645274400711059570e-01 -1.851787865161895752e-01 -3.146513551473617554e-02 2.951756715774536133e-01 -1.313402354717254639e-01 -2.852906286716461182e-01 -1.651137918233871460e-01 -2.374493330717086792e-01 -2.069434523582458496e-01 1.276057064533233643e-01 2.700006961822509766e-01 8.277396112680435181e-02 1.870215237140655518e-01 6.002922728657722473e-02 -7.451446354389190674e-02 -1.133921965956687927e-01 2.460116595029830933e-01 -2.650745958089828491e-02 -9.595271944999694824e-02 9.543591737747192383e-02 -1.041455790400505066e-01 -2.086507081985473633e-01 8.131413906812667847e-02
9.995859116315841675e-02 1.535142213106155396e-01 2.938420772552490234e-01 -2.362521551549434662e-02 1.164185479283332825e-01 -3.262444734573364258e-01 1.093292757868766785e-01 -2.671940028667449951e-01 -1.257789433002471924e-01 -3.074699640274047852e-01 -2.103682458400726318e-01 -1.665376573801040649e-01 4.599178582429885864e-02 3.255722522735595703e-01 -1.386743336915969849e-01 -6.170738488435745239e-02 6.385236512869596481e-03 -1.071435883641242981e-01 2.720915079116821289e-01 6.241305172443389893e-02 9.737987071275711060e-02 6.658390164375305176e-02 -6.464461982250213623e-02 -4.361462220549583435e-02 3.006166219711303711e-01 4.935133457183837891e-02 -2.232850342988967896e-01 1.178883835673332214e-01 -7.219810783863067627e-02 -2.655561864376068115e-01 -3.478544205427169800e-02 1.405624747276306152e-01
3.178718984127044678e-01 1.792728751897811890e-01 -3.209257423877716064e-01 -8.388674259185791016e-02 4.972599446773529053e-02 8.448351174592971802e-03 1.421845406293869019e-01 8.287401497364044189e-02 2.610499262809753418e-01 1.551149133592844009e-02 6.820856034755706787e-02 -1.372734755277633667e-01 1.784553378820419312e-01 -3.332468867301940918e-02 -1.924449503421783447e-01 -1.173448637127876282e-01 -1.260349601507186890e-01 -1.596015063114464283e-03 -8.795440942049026489e-02 9.241291135549545288e-02 -6.702064722776412964e-02 -8.220825344324111938e-02 -3.589921444654464722e-02 -8.012895286083221436e-02 -3.917382061481475830e-01 -1.876809298992156982e-01 -3.915397822856903076e-01 3.671667277812957764e-01 -1.381412427872419357e-02 3.507200628519058228e-02 -1.486237496137619019e-01 -9.143626317381858826e-03
4.967691600322723389e-01 1.080801943317055702e-03 2.484421581029891968e-01 -2.457672730088233948e-02 -7.232277188450098038e-03 -1.173366010189056396e-01 1.646952480077743530e-01 2.060055434703826904e-01 1.638451218605041504e-01 2.345041371881961823e-02 -1.354229748249053955e-01 -2.101836204528808594e-01 -2.297087386250495911e-02 -1.927329972386360168e-02 -9.332203119993209839e-02 -1.220331937074661255e-01 -1.338635534048080444e-01 -2.291599512100219727e-01 -7.092373818159103394e-02 1.398979276418685913e-01 -2.117103785276412964e-01 -2.470152825117111206e-01 -2.872454226016998291e-01 -1.273822598159313202e-02 -2.369026690721511841e-01 -1.126227825880050659e-01 -1.605963706970214844e-01 2.019067108631134033e-02 1.759928092360496521e-02 -9.382171928882598877e-02 -4.498749598860740662e-02 3.215735852718353271e-01
6.167679280042648315e-02 -2.538947761058807373e-01 -1.075433343648910522e-01 -3.619704768061637878e-02 1.435886621475219727e-01 -1.060013845562934875e-01 -1.738458871841430664e-01 -1.056472212076187134e-01 -1.001524478197097778e-01 -1.781574189662933350e-01 1.376371532678604126e-01 -1.922495961189270020e-01 2.743673920631408691e-01 2.070232182741165161e-01 -7.836518436670303345e-02 -2.674942314624786377e-01 -3.416923880577087402e-01 1.041948869824409485e-01 1.698418557643890381e-01 2.066783607006072998e-01 -1.578265875577926636e-01 8.895592391490936279e-02 5.097530409693717957e-02 -1.703764498233795166e-02 -1.290622800588607788e-01 -2.653849422931671143e-01 -2.510751187801361084e-01 9.744647890329360962e-02 2.029186934232711792e-01 -2.032468318939208984e-01 8.926088362932205200e-02 2.591483294963836670e-01
2.522193491458892822e-01 1.350944787263870239e-01 2.193054556846618652e-01 2.952769584953784943e-02 -1.211157590150833130e-01 -3.714199066162109375e-01 2.603355646133422852e-01 -6.079181097447872162e-03 -9.361915290355682373e-02 -4.631491750478744507e-02 -1.530324369668960571e-01 -1.910709142684936523e-01 1.713085025548934937e-01 -7.475150376558303833e-02 -3.247398138046264648e-01 -1.436076015233993530e-01 5.253889411687850952e-02 6.438779644668102264e-03 1.847968548536300659e-01 2.374078631401062012e-01 6.350487819872796535e-04 -1.398280411958694458e-01 -1.599046587944030762e-01 -1.460398882627487183e-01 -1.923446357250213623e-01 -1.310293078422546387e-01 6.421387195587158203e-02 5.185168236494064331e-02 4.043574035167694092e-01 1.440024822950363159e-01 -1.090963706374168396e-01 6.926408386789262295e-04
1.418673247098922729e-01 -3.590461984276771545e-02 1.270238012075424194e-01 -8.793580532073974609e-02 2.938504517078399658e-01 -2.375943511724472046e-01 -6.357987970113754272e-02 6.212739273905754089e-02 1.582183837890625000e-01 -3.943923413753509521e-01 4.784484952688217163e-02 -1.736117303371429443e-01 3.197477459907531738e-01 1.148982346057891846e-01 -8.700645412318408489e-04 -1.436492055654525757e-01 -2.813348472118377686e-01 5.529776960611343384e-02 4.563960731029510498e-01 -2.358907274901866913e-02 8.129043877124786377e-02 4.417439177632331848e-02 2.015544772148132324e-01 -5.857306998223066330e-03 1.236207559704780579e-01 -1.624319851398468018e-01 -9.803560376167297363e-02 1.853985339403152466e-01 -1.088251844048500061e-01 -1.231344938278198242e-01 1.896154135465621948e-02 -4.046479612588882446e-02
2.203556001186370850e-01 8.799706399440765381e-02 1.389589440077543259e-02 -7.955000549554824829e-02 1.480808556079864502e-01 -2.087694108486175537e-01 -6.595592200756072998e-02 -1.443764865398406982e-01 1.730945892632007599e-02 -1.747185140848159790e-01 -1.144289597868919373e-01 -2.232900708913803101e-01 3.669345080852508545e-01 2.814396321773529053e-01 -6.797262281179428101e-02 -2.636041343212127686e-01 -1.853325590491294861e-02 -3.486974835395812988e-01 1.650791168212890625e-01 4.282329231500625610e-02 3.693069517612457275e-01 3.638567775487899780e-02 -1.763846129179000854e-01 8.330009132623672485e-02 3.082813136279582977e-02 -1.618095934391021729e-01 2.009041607379913330e-02 2.576028406620025635e-01 1.391149461269378662e-01 -1.160489097237586975e-01 -9.730127453804016113e-02 -4.209829866886138916e-02
2.277652174234390259e-01 -1.396903246641159058e-01 1.293727904558181763e-01 -8.505703508853912354e-02 1.648740619421005249e-01 -2.638955712318420410e-01 -7.056555477902293205e-04 1.000086814165115356e-01 -1.043510362505912781e-01 -2.018447816371917725e-01 -8.823997527360916138e-02 -3.634138405323028564e-01 -3.931216895580291748e-02 -9.691163897514343262e-02 -2.319316267967224121e-01 -1.965093612670898438e-01 1.897911280393600464e-01 3.802856802940368652e-02 -1.983403116464614868e-01 2.625586688518524170e-01 -1.013393104076385498e-01 3.835887415334582329e-03 -3.078188300132751465e-01 -1.579715609550476074e-01 -1.460909545421600342e-01 -3.001630902290344238e-01 -2.493884563446044922e-01 9.516482800245285034e-02 1.633970588445663452e-01 -4.455061629414558411e-02 -1.123561710119247437e-01 5.697343125939369202e-02
3.293719515204429626e-02 -6.277787685394287109e-02 3.554874062538146973e-01 -3.469544351100921631e-01 1.308294981718063354e-01 2.743505127727985382e-02 -1.820285618305206299e-02 1.761795729398727417e-01 1.741390209645032883e-03 -1.009155362844467163e-01 -9.404670447111129761e-02 -3.894445896148681641e-01 3.566040694713592529e-01 -8.569179475307464600e-02 -2.894851267337799072e-01 -2.392196208238601685e-01 -3.633893132209777832e-01 -3.490732237696647644e-02 8.345952630043029785e-02 1.167108938097953796e-01 -1.892561912536621094e-01 9.642158448696136475e-02 2.852749451994895935e-02 1.659780740737915039e-02 6.180260330438613892e-02 1.140603274106979370e-01 -6.473199278116226196e-02 3.036013990640640259e-02 1.354467123746871948e-01 5.407769232988357544e-02 3.449645638465881348e-02 -9.103038161993026733e-02
8.327579498291015625e-02 9.191254526376724243e-02 -8.451766520738601685e-02 2.654697597026824951e-01 1.787160038948059082e-01 -4.833010211586952209e-02 1.181914806365966797e-01 1.686798483133316040e-01 1.018700283020734787e-02 2.321248315274715424e-02 -2.407280206680297852e-01 -2.012186199426651001e-01 1.734395772218704224e-01 8.877743780612945557e-02 5.398247763514518738e-02 -1.497577875852584839e-01 -2.083104997873306274e-01 -3.617441356182098389e-01 -2.554087899625301361e-02 2.788399159908294678e-01 -2.940362393856048584e-01 1.098223403096199036e-01 3.817272558808326721e-02 1.097013056278228760e-01 3.843254223465919495e-02 1.278877258300781250e-01 -3.935922384262084961e-01 5.928933620452880859e-02 1.311496496200561523e-01 2.245978564023971558e-01 1.045958846807479858e-01 2.200087904930114746e-01
1.132845580577850342e-01 2.708853781223297119e-01 1.042338237166404724e-01 8.162820339202880859e-02 2.321150153875350952e-02 -3.860112726688385010e-01 1.369528770446777344e-01 4.311421513557434082e-02 8.163098245859146118e-03 -1.809275299310684204e-01 2.842964604496955872e-02 -9.023170918226242065e-02 5.357861146330833435e-02 -8.098633587360382080e-02 -1.632656455039978027e-01 7.361355703324079514e-03 6.539620459079742432e-02 2.304529026150703430e-02 8.320412784814834595e-02 2.808529436588287354e-01 -2.098354399204254150e-01 2.165839523077011108e-01 -9.379784762859344482e-02 2.832669019699096680e-02 -2.825204432010650635e-01 1.349748075008392334e-01 -3.710647821426391602e-01 -8.154826611280441284e-02 3.265622258186340332e-01 -5.780759081244468689e-02 -3.130784928798675537e-01 -8.175491541624069214e-02
1.586578339338302612e-01 1.106504350900650024e-01 9.337665140628814697e-02 5.975826829671859741e-02 4.611403122544288635e-02 -2.018453478813171387e-01 1.384196877479553223e-01 9.405516088008880615e-02 -4.097822308540344238e-01 -8.582017384469509125e-03 -8.341557532548904419e-02 -1.196818202733993530e-01 5.576602742075920105e-02 3.219221234321594238e-01 -1.686760596930980682e-02 -1.264211237430572510e-01 -7.964556664228439331e-02 -3.154465258121490479e-01 4.681468755006790161e-02 2.973361127078533173e-02 1.263985931873321533e-01 -9.010613709688186646e-02 -4.651442170143127441e-02 3.218151256442070007e-02 8.882950246334075928e-02 2.000463157892227173e-01 -2.992969751358032227e-01 3.741157054901123047e-01 2.466457188129425049e-01 5.934515222907066345e-02 1.419515442103147507e-02 2.981668710708618164e-01
1.257963925600051880e-01 6.197062507271766663e-02 -2.197807431221008301e-01 -2.551542520523071289e-01 2.481125146150588989e-01 5.263730138540267944e-02 3.461383581161499023e-01 -1.117485240101814270e-01 -2.892822772264480591e-02 -3.645858466625213623e-01 -4.742550104856491089e-02 -2.554058432579040527e-01 3.041279911994934082e-01 3.640326112508773804e-02 -6.622818857431411743e-02 -3.056675661355257034e-03 -1.044079810380935669e-01 -2.122660279273986816e-01 1.802888959646224976e-01 7.181811332702636719e-02 -1.364216357469558716e-01 -3.203710317611694336e-01 -7.340285927057266235e-02 -4.885386303067207336e-02 1.802223548293113708e-02 1.325916349887847900e-01 -1.786020100116729736e-01 -4.411474615335464478e-02 4.586568102240562439e-02 -1.529020443558692932e-02 -2.420488297939300537e-01 -1.884783655405044556e-01
4.095548391342163086e-02 7.548781484365463257e-02 -1.248642057180404663e-01 -2.037801779806613922e-02 1.148712914437055588e-02 2.075438946485519409e-01 1.215894892811775208e-01 9.754844009876251221e-02 2.381704449653625488e-01 -2.955278158187866211e-01 -1.182260438799858093e-01 -6.180641800165176392e-02 3.909198641777038574e-01 -9.049779176712036133e-02 -2.399029433727264404e-01 1.506357453763484955e-02 -2.732949852943420410e-01 6.345300376415252686e-02 2.860814332962036133e-01 3.629891276359558105e-01 -1.664064824581146240e-01 9.201907366514205933e-02 -1.193654071539640427e-02 2.206183075904846191e-01 8.588130027055740356e-02 1.259162724018096924e-01 -6.747922301292419434e-02 1.130317822098731995e-01 2.787171006202697754e-01 7.893882691860198975e-02 -1.614983379840850830e-01 -2.477813884615898132e-02
9.929114580154418945e-02 5.621019285172224045e-03 1.609266549348831177e-01 1.993816792964935303e-01 2.175201326608657837e-01 5.974114686250686646e-02 -2.967908084392547607e-01 -1.699038594961166382e-01 1.051634848117828369e-01 -3.424926996231079102e-01 -3.372915387153625488e-01 -4.956998303532600403e-02 3.969981968402862549e-01 2.647168636322021484e-01 -1.427788436412811279e-01 -6.884063035249710083e-02 -1.440372020006179810e-01 -6.524430960416793823e-02 1.318190693855285645e-01 -1.102384105324745178e-01 -3.111553750932216644e-02 8.551283925771713257e-02 -1.021919846534729004e-01 1.176006048917770386e-01 1.701548695564270020e-01 6.041445955634117126e-02 -1.629614382982254028e-01 2.526471912860870361e-01 1.896036416292190552e-01 4.866669327020645142e-02 -1.004307791590690613e-01 -2.743197046220302582e-02
1.979356817901134491e-02 4.483647644519805908e-02 -1.714173518121242523e-02 7.458338886499404907e-02 -1.220988854765892029e-02 -2.066462785005569458e-01 1.562929004430770874e-01 2.538417577743530273e-01 2.623518705368041992e-01 7.809501141309738159e-02 -3.652245998382568359e-01 -2.876370549201965332e-01 -4.247159231454133987e-03 9.995931386947631836e-02 -1.180207133293151855e-01 -4.008575528860092163e-02 -4.072713255882263184e-01 -3.863198310136795044e-02 1.639682799577713013e-01 1.831334680318832397e-01 -3.675365075469017029e-02 8.164486289024353027e-02 -1.433777660131454468e-01 1.775365620851516724e-01 -7.615832984447479248e-02 9.640830010175704956e-02 -3.399709165096282959e-01 5.088578909635543823e-02 1.243378818035125732e-01 4.388636350631713867e-02 4.290190711617469788e-02 3.210293054580688477e-01
4.898625984787940979e-02 -2.265826910734176636e-01 -4.433055222034454346e-02 1.879886090755462646e-01 3.045471906661987305e-01 -1.686843782663345337e-01 2.792725153267383575e-02 -6.430920213460922241e-02 -4.577500000596046448e-02 -3.604052066802978516e-01 2.511705458164215088e-01 -2.953662276268005371e-01 -3.770381910726428032e-03 1.073433607816696167e-01 -1.157658249139785767e-01 8.842941373586654663e-03 -1.866760402917861938e-01 -2.446858882904052734e-01 1.209677532315254211e-01 -4.958649352192878723e-02 -1.482413243502378464e-02 -2.444879710674285889e-01 -1.400218158960342407e-01 1.361988484859466553e-02 2.854335680603981018e-02 1.048621907830238342e-01 -2.952137291431427002e-01 1.173599883913993835e-01 1.552045494318008423e-01 -2.201600670814514160e-01 2.088879607617855072e-02 3.133328855037689209e-01
2.533543705940246582e-01 -3.884584605693817139e-01 -4.905191436409950256e-02 3.480825200676918030e-02 3.378114104270935059e-01 -2.315373569726943970e-01 1.101802960038185120e-01 1.344407349824905396e-01 1.273009330034255981e-01 -2.670177519321441650e-01 -8.358383178710937500e-02 -1.451216936111450195e-01 1.486461758613586426e-01 -8.420371450483798981e-03 -3.695975244045257568e-02 1.371777802705764771e-01 2.426972053945064545e-02 1.218132078647613525e-01 9.610529989004135132e-02 -6.362799555063247681e-02 -1.596767902374267578e-01 9.540078788995742798e-02 1.483339965343475342e-01 4.842821508646011353e-02 1.907640695571899414e-01 2.995994314551353455e-02 -2.165022045373916626e-01 3.878969550132751465e-01 2.238242924213409424e-01 4.061748913954943419e-04 2.046727240085601807e-01 1.057367846369743347e-01
4.447362385690212250e-03 -1.145873293280601501e-01 4.931919276714324951e-02 1.576743647456169128e-02 1.290274411439895630e-01 -4.095394909381866455e-01 1.678696572780609131e-01 -3.104770779609680176e-01 1.459274739027023315e-01 -2.241268157958984375e-01 1.751407794654369354e-02 -1.843900382518768311e-01 -1.883278787136077881e-02 2.382683753967285156e-01 -1.154495328664779663e-01 1.836493462324142456e-01 -2.964564859867095947e-01 -1.023598685860633850e-01 1.764362007379531860e-01 1.871990263462066650e-01 -4.575294628739356995e-02 -8.492134511470794678e-02 1.706061363220214844e-01 -2.896398305892944336e-02 -1.623653247952461243e-02 6.323680281639099121e-02 -3.362821042537689209e-01 2.344736158847808838e-01 3.025528043508529663e-02 1.590278595685958862e-01 1.060072779655456543e-01 -2.272651344537734985e-01
-1.090609803795814514e-01 -8.078103512525558472e-02 7.276134938001632690e-02 -1.535618901252746582e-01 2.518669366836547852e-01 -7.155489176511764526e-02 1.071974411606788635e-01 5.443867295980453491e-02 2.682782709598541260e-02 -2.961342036724090576e-01 -4.146006405353546143e-01 -1.858703792095184326e-01 9.667832404375076294e-02 7.409557700157165527e-02 -1.936886757612228394e-01 3.032566606998443604e-02 2.249692976474761963e-01 -2.375274151563644409e-01 7.331262528896331787e-02 2.399670779705047607e-01 2.072594910860061646e-01 1.105415672063827515e-01 8.100353181362152100e-03 3.951466828584671021e-02 -1.319791674613952637e-01 -3.125526010990142822e-02 -2.012241035699844360e-01 4.126981198787689209e-01 1.142392233014106750e-01 6.451785564422607422e-02 -2.001400887966156006e-01 -9.108541160821914673e-02
2.783374488353729248e-01 1.003196239471435547e-01 2.424600273370742798e-01 1.887803338468074799e-02 2.781527936458587646e-01 -1.991225630044937134e-01 5.606774613261222839e-02 1.098277978599071503e-02 2.341459542512893677e-01 1.515666991472244263e-01 7.462933659553527832e-02 -4.053980708122253418e-01 4.085002839565277100e-02 -1.300366073846817017e-01 -9.252810478210449219e-02 5.908394604921340942e-02 -2.690863907337188721e-01 -8.948521316051483154e-02 6.833016127347946167e-02 1.323515623807907104e-01 -1.352413445711135864e-01 -2.018782347440719604e-01 -2.964095175266265869e-01 5.168229714035987854e-02 -5.871282517910003662e-02 -8.285500109195709229e-02 -3.813262656331062317e-02 2.019250541925430298e-01 1.509788483381271362e-01 3.956452012062072754e-02 -1.541530638933181763e-01 3.191467821598052979e-01
2.187472209334373474e-02 -1.007144302129745483e-01 -1.570453494787216187e-01 8.710880577564239502e-02 -8.539239317178726196e-02 -2.994535267353057861e-01 1.638691127300262451e-01 2.066228687763214111e-01 1.223933920264244080e-01 -7.230206578969955444e-02 -7.710539549589157104e-02 -1.058692634105682373e-01 2.001028507947921753e-01 -3.439102321863174438e-02 -3.523650467395782471e-01 -5.341799557209014893e-02 -6.805349141359329224e-02 -1.364250928163528442e-01 -1.650704741477966309e-01 -1.155634373426437378e-01 -3.786556124687194824e-01 1.322349160909652710e-01 -1.798678003251552582e-02 -2.804065495729446411e-02 1.632428020238876343e-01 -1.967600435018539429e-01 -2.155060917139053345e-01 3.250221312046051025e-01 3.079646229743957520e-01 1.462749838829040527e-01 4.941420257091522217e-02 -1.518854349851608276e-01
1.392859965562820435e-01 3.161572813987731934e-01 4.373395349830389023e-03 1.604430824518203735e-01 -4.430368170142173767e-02 4.584843292832374573e-02 -9.103906154632568359e-02 -1.186396554112434387e-02 2.987072169780731201e-01 -1.534150838851928711e-01 -1.356933563947677612e-01 6.430047750473022461e-02 8.397171646356582642e-02 3.187722265720367432e-01 -4.407135546207427979e-01 -1.276177316904067993e-01 -5.385631695389747620e-02 -7.117407768964767456e-02 4.141533747315406799e-02 2.747518420219421387e-01 8.694443106651306152e-02 2.141451090574264526e-02 -1.671184599399566650e-01 -3.921500407159328461e-03 6.644379347562789917e-02 -1.371642649173736572e-01 -3.680316507816314697e-01 8.170370012521743774e-02 1.498640626668930054e-01 -8.451730012893676758e-02 -2.057639211416244507e-01 -1.716776341199874878e-01
1.236457154154777527e-01 -1.892597377300262451e-01 -7.414837181568145752e-02 1.623426228761672974e-01 1.567323356866836548e-01 -7.937990128993988037e-02 -9.767711907625198364e-02 -6.543610990047454834e-02 -2.413094788789749146e-02 -1.656364798545837402e-01 1.522551923990249634e-01 -1.564514338970184326e-01 3.572054505348205566e-01 1.950795352458953857e-01 -1.000365316867828369e-01 -2.451464682817459106e-01 -4.628069698810577393e-01 8.163376152515411377e-02 2.092521786689758301e-01 5.193308740854263306e-02 -1.689997315406799316e-01 1.764110028743743896e-01 2.700020186603069305e-02 1.468870975077152252e-02 -4.114948585629463196e-02 -1.591174900531768799e-01 -2.958580255508422852e-01 -1.035558059811592102e-02 2.278708666563034058e-01 -1.912351697683334351e-01 -4.706347361207008362e-02 1.661083996295928955e-01
4.813516139984130859e-01 -2.508072257041931152e-01 -2.248227894306182861e-01 4.064679890871047974e-02 1.352483928203582764e-01 -1.857752054929733276e-01 5.998400971293449402e-02 -1.361094117164611816e-01 -3.466086834669113159e-02 -1.717966496944427490e-01 9.816189995035529137e-04 -6.584338843822479248e-02 -1.756231337785720825e-01 2.501410059630870819e-02 -3.089049458503723145e-01 -1.500998437404632568e-01 -3.858235776424407959e-01 9.604448080062866211e-02 -1.364298164844512939e-01 -4.790705814957618713e-02 -3.535506129264831543e-02 -4.035757109522819519e-02 2.557315826416015625e-01 4.224276542663574219e-02 2.583245513960719109e-03 3.312693163752555847e-02 -1.922393888235092163e-01 1.355369389057159424e-01 1.641066744923591614e-02 7.232265919446945190e-02 -2.849153280258178711e-01 -4.044618085026741028e-02
8.138042688369750977e-02 2.810643240809440613e-02 -5.772684141993522644e-02 1.420747786760330200e-01 -2.445198595523834229e-02 -3.627816736698150635e-01 8.279456943273544312e-02 -1.249270066618919373e-01 1.082741096615791321e-01 -3.580376803874969482e-01 1.778280287981033325e-01 -1.706116199493408203e-01 1.299824118614196777e-01 1.455390602350234985e-01 -2.110796421766281128e-01 8.240907639265060425e-02 -2.735897898674011230e-01 -2.120868489146232605e-02 5.996191501617431641e-02 1.812079399824142456e-01 -3.507785871624946594e-02 1.997621916234493256e-02 3.261436223983764648e-01 -1.637373715639114380e-01 2.867245376110076904e-01 1.230726316571235657e-01 -1.443835496902465820e-01 2.199171930551528931e-01 1.688952594995498657e-01 -5.315923597663640976e-03 1.063982993364334106e-01 -2.671083509922027588e-01
2.271652966737747192e-01 1.034952625632286072e-01 4.809733107686042786e-02 1.450928151607513428e-01 2.004357725381851196e-01 1.586415804922580719e-03 3.314256668090820312e-01 8.926508575677871704e-02 -1.833217777311801910e-02 -4.499979913234710693e-01 -9.003064036369323730e-02 1.455310136079788208e-01 1.161782518029212952e-01 3.885859996080398560e-02 -9.531177580356597900e-02 -2.282422482967376709e-01 1.591881364583969116e-02 -2.479032129049301147e-01 2.035252004861831665e-02 3.815359622240066528e-02 -2.102284692227840424e-02 5.428300052881240845e-02 -1.401885896921157837e-01 3.683129847049713135e-01 -1.338241398334503174e-01 -8.985263854265213013e-02 -2.378397583961486816e-01 2.711720168590545654e-01 1.547684371471405029e-01 2.093673944473266602e-01 -2.452138811349868774e-03 4.327006638050079346e-02
2.868110537528991699e-01 -2.697828412055969238e-01 -9.072186052799224854e-02 6.564847379922866821e-02 2.327723354101181030e-01 2.037384547293186188e-02 -3.797533363103866577e-02 8.763078600168228149e-02 -1.606624871492385864e-01 -2.047412097454071045e-01 3.058016598224639893e-01 -2.477355897426605225e-01 9.714017063379287720e-02 1.188214644789695740e-01 -3.588750064373016357e-01 -3.231849521398544312e-02 -2.626532018184661865e-01 -1.796759516000747681e-01 1.913232542574405670e-02 -7.043525576591491699e-02 -1.060889512300491333e-01 -1.322973147034645081e-02 -1.274530887603759766e-01 -7.258103787899017334e-02 -1.652140468358993530e-01 1.633138209581375122e-01 -2.072218805551528931e-01 9.330426901578903198e-02 1.468527764081954956e-01 -1.191195696592330933e-01 -1.239039003849029541e-01 3.105272054672241211e-01
1.834943145513534546e-01 6.866126507520675659e-02 1.405053734779357910e-01 -3.790008369833230972e-03 1.779629886150360107e-01 -1.364718526601791382e-01 -8.476215600967407227e-02 -1.397685520350933075e-02 7.675732672214508057e-02 1.700169891119003296e-01 -3.976364433765411377e-02 -2.994650602340698242e-01 3.490468859672546387e-02 2.512576878070831299e-01 -1.522098630666732788e-01 -2.466486394405364990e-01 -3.877633213996887207e-01 9.488514624536037445e-03 -1.859241724014282227e-02 1.416780948638916016e-01 1.528697609901428223e-01 -3.253439366817474365e-01 6.300508510321378708e-03 -6.057776138186454773e-02 9.540264308452606201e-02 1.052297949790954590e-01 -3.870908617973327637e-01 3.284866511821746826e-01 4.776210337877273560e-02 4.941711202263832092e-03 2.512344904243946075e-02 1.585031598806381226e-01
1.259782761335372925e-01 -1.117857769131660461e-01 -2.913604304194450378e-02 5.679209530353546143e-02 1.772479712963104248e-01 -8.712922036647796631e-02 2.172321826219558716e-01 2.089001387357711792e-01 2.497930377721786499e-01 1.078863069415092468e-02 -1.214589849114418030e-01 -1.929101049900054932e-01 1.824616789817810059e-01 -2.895952463150024414e-01 -1.667926907539367676e-01 -1.814264804124832153e-01 -9.629320353269577026e-02 -2.743929326534271240e-01 2.213666886091232300e-01 1.911314874887466431e-01 -1.307433098554611206e-01 8.489904552698135376e-02 2.238177210092544556e-01 3.907360881567001343e-02 -1.611007750034332275e-01 3.448581323027610779e-02 -3.312073349952697754e-01 -4.931862652301788330e-02 3.356325626373291016e-01 -7.549113780260086060e-02 8.242382109165191650e-02 -1.868500858545303345e-01
7.444380968809127808e-02 -1.691594421863555908e-01 -1.598596870899200439e-01 -1.256708949804306030e-01 2.173246890306472778e-01 -1.711265295743942261e-01 1.900690495967864990e-01 4.127970337867736816e-02 2.754496969282627106e-02 -3.622081279754638672e-01 -3.249108791351318359e-02 -6.576766073703765869e-02 3.130849599838256836e-01 1.389340907335281372e-01 -2.106641791760921478e-02 -2.175423949956893921e-01 -4.529326558113098145e-01 8.398985117673873901e-02 2.776641249656677246e-01 1.987952440977096558e-01 2.355642765760421753e-01 -9.177163243293762207e-02 1.519899219274520874e-01 -1.524912752211093903e-02 2.691617235541343689e-02 -7.702419161796569824e-02 5.496991798281669617e-02 -6.015080213546752930e-02 3.142878040671348572e-02 -1.620302051305770874e-01 -1.047169789671897888e-01 2.003820538520812988e-01
1.697746366262435913e-01 -4.645563662052154541e-03 -1.135914847254753113e-01 2.882660329341888428e-01 1.920278668403625488e-01 -7.225303351879119873e-02 1.793479174375534058e-01 2.862213365733623505e-02 8.075551688671112061e-02 -7.797241210937500000e-02 -9.697164595127105713e-02 -1.270464360713958740e-01 -4.702923074364662170e-02 9.882621467113494873e-03 -8.244277536869049072e-02 -1.065850481390953064e-01 -1.913887709379196167e-01 -1.777601242065429688e-01 3.774785697460174561e-01 1.884558945894241333e-01 -2.200446575880050659e-01 1.300805956125259399e-01 -1.185627356171607971e-01 1.083343476057052612e-01 1.641650646924972534e-01 2.575775384902954102e-01 -4.957238435745239258e-01 -7.107347249984741211e-02 -7.544919848442077637e-02 -9.695172309875488281e-02 2.741175144910812378e-02 2.101446837186813354e-01
5.063827037811279297e-01 3.682555630803108215e-02 5.885051563382148743e-02 3.221668675541877747e-02 5.651540681719779968e-02 -7.805898040533065796e-02 -2.225534468889236450e-01 -8.764816075563430786e-02 2.327104359865188599e-01 -1.677113026380538940e-01 1.006112620234489441e-01 -3.282401561737060547e-01 7.648256421089172363e-02 -3.128391802310943604e-01 -2.102112174034118652e-01 8.360047638416290283e-02 -1.295553147792816162e-01 -6.333542615175247192e-02 1.641935408115386963e-01 1.653805524110794067e-01 1.088436692953109741e-01 -7.647801190614700317e-02 3.232352733612060547e-01 1.861766129732131958e-01 1.022203713655471802e-01 -1.824064552783966064e-02 -1.806134730577468872e-01 1.394767761230468750e-01 1.921923831105232239e-02 6.243846192955970764e-02 -1.227358579635620117e-01 4.522249847650527954e-02
5.753435492515563965e-01 -2.889708578586578369e-01 2.311978787183761597e-01 1.362241208553314209e-01 1.550267338752746582e-01 -1.659600883722305298e-01 -3.336362913250923157e-02 -2.653682231903076172e-02 4.722181335091590881e-02 -2.276942878961563110e-01 1.243199128657579422e-02 6.464514136314392090e-02 -7.176141720265150070e-03 2.108630388975143433e-01 -1.720873862504959106e-01 -1.113989427685737610e-01 -1.063995882868766785e-01 -2.519757449626922607e-01 1.080626323819160461e-01 7.319590076804161072e-03 6.707106367684900761e-04 8.815952390432357788e-02 1.983502507209777832e-01 -8.441782556474208832e-03 -1.039495542645454407e-01 -9.790708869695663452e-02 -7.013485580682754517e-02 2.792230844497680664e-01 7.928469032049179077e-02 -5.292594060301780701e-02 -1.454686820507049561e-01 -2.187963277101516724e-01
-1.305729597806930542e-01 1.354403644800186157e-01 -2.778281271457672119e-02 1.283979117870330811e-01 1.584153324365615845e-01 1.266308575868606567e-01 -5.993417277932167053e-02 3.330462276935577393e-01 2.018253505229949951e-01 -2.830651998519897461e-01 -2.195180207490921021e-01 -4.052365422248840332e-01 -7.193097472190856934e-02 -8.911269158124923706e-02 -1.832052916288375854e-01 -2.799104750156402588e-01 -1.869290322065353394e-01 -1.094181239604949951e-01 4.006231948733329773e-02 1.540436595678329468e-01 -1.319562047719955444e-01 5.079704150557518005e-02 -2.197135984897613525e-01 1.344346553087234497e-01 -1.977057754993438721e-02 -1.119424030184745789e-01 -2.518658041954040527e-01 1.412827521562576294e-01 1.308488696813583374e-01 2.301339060068130493e-02 -8.685660362243652344e-02 2.308888286352157593e-01
5.352676287293434143e-02 5.097554996609687805e-02 3.577117919921875000e-01 3.774413466453552246e-01 1.243695430457592010e-02 -4.253977909684181213e-03 -3.009619005024433136e-02 -5.639354139566421509e-02 2.548450045287609100e-02 -3.059373199939727783e-01 -1.861419528722763062e-01 -2.499854005873203278e-02 3.458983264863491058e-03 1.228937432169914246e-01 -3.080968558788299561e-01 -1.192450821399688721e-01 -2.323834411799907684e-02 1.191548444330692291e-02 1.463167816400527954e-01 2.752852141857147217e-01 4.201540723443031311e-02 7.152964174747467041e-02 -1.477258801460266113e-01 8.963752537965774536e-02 -1.226959601044654846e-01 -2.786937355995178223e-01 -1.495708227157592773e-01 1.845603436231613159e-01 3.853529989719390869e-01 -1.567276120185852051e-01 -9.312783926725387573e-02 -2.398655936121940613e-02
4.542514681816101074e-02 6.234573200345039368e-02 1.810214817523956299e-01 1.243512183427810669e-01 4.713306203484535217e-02 3.911938890814781189e-02 4.683671519160270691e-02 1.062785089015960693e-01 -5.166669562458992004e-02 -4.620460569858551025e-01 -1.452008038759231567e-01 -1.256914734840393066e-01 1.036628782749176025e-01 1.984810382127761841e-01 -4.834304749965667725e-01 8.501402288675308228e-02 -1.445399522781372070e-01 1.811761111021041870e-01 -1.933163497596979141e-03 1.703160703182220459e-01 6.094925105571746826e-02 -9.204660356044769287e-02 5.337812751531600952e-02 1.282961219549179077e-01 -6.956515368074178696e-03 -1.207669451832771301e-01 -3.597181737422943115e-01 -1.040936559438705444e-01 -3.704755753278732300e-02 2.110116928815841675e-01 -1.870122402906417847e-01 1.857526302337646484e-01
1.029082685708999634e-01 -1.131776422262191772e-01 -8.731730282306671143e-02 -1.544292420148849487e-01 -1.648092716932296753e-01 9.919984731823205948e-04 9.439851343631744385e-02 -1.583488471806049347e-02 3.493587672710418701e-01 -1.812102645635604858e-01 -2.020774632692337036e-01 -8.918843232095241547e-03 9.871124476194381714e-02 2.788758873939514160e-01 -1.345540732145309448e-01 1.560551226139068604e-01 -1.543031185865402222e-01 -4.554266929626464844e-01 2.280109077692031860e-01 9.441535174846649170e-02 -2.577767074108123779e-01 1.345134526491165161e-01 -1.491923928260803223e-01 2.182542681694030762e-01 -4.921213909983634949e-02 4.855164885520935059e-02 -1.040912494063377380e-01 1.693124920129776001e-01 2.973729670047760010e-01 -7.680457085371017456e-03 3.080726787447929382e-02 -5.238567292690277100e-02
7.360600680112838745e-02 -2.590440511703491211e-01 8.549573272466659546e-02 6.715314090251922607e-02 1.511873006820678711e-01 -1.520157754421234131e-01 -1.767185926437377930e-01 -8.336462080478668213e-02 2.865013182163238525e-01 -2.998083829879760742e-01 -1.283987909555435181e-01 1.012879833579063416e-01 1.762553155422210693e-01 3.564558550715446472e-02 -3.722581565380096436e-01 3.899736702442169189e-02 -9.559641033411026001e-02 -2.167306244373321533e-01 3.577678501605987549e-01 2.318101525306701660e-01 -1.459262669086456299e-01 -9.513881802558898926e-02 -2.203387022018432617e-02 -2.001233845949172974e-01 -1.679904013872146606e-01 -1.616819500923156738e-01 -5.890287831425666809e-02 1.279509905725717545e-02 4.706607200205326080e-03 -8.439832925796508789e-02 -2.261856943368911743e-01 -1.879919320344924927e-01
1.402141302824020386e-01 -2.959335222840309143e-02 -4.131573438644409180e-02 1.232124119997024536e-02 6.580516230314970016e-03 2.164666801691055298e-01 1.051787883043289185e-01 -2.100276648998260498e-01 9.792432934045791626e-02 -2.199840992689132690e-01 -2.584744989871978760e-01 -1.772069036960601807e-01 1.736738234758377075e-01 -1.338022053241729736e-01 -1.884898990392684937e-01 -1.453081816434860229e-01 -3.865998983383178711e-01 -2.053050994873046875e-01 1.673491150140762329e-01 -2.118656784296035767e-02 6.269944459199905396e-02 7.210387289524078369e-02 1.183118447661399841e-01 -4.804206266999244690e-02 -2.111968956887722015e-02 1.604054719209671021e-01 -1.585092693567276001e-01 1.064747795462608337e-01 -2.412932217121124268e-01 -1.216366421431303024e-02 -2.996844947338104248e-01 3.978802859783172607e-01
2.311683259904384613e-02 -1.203231811523437500e-01 1.091390755027532578e-02 -1.161274965852499008e-02 2.535976469516754150e-01 -8.849579095840454102e-02 -2.474180422723293304e-02 3.295003250241279602e-02 -1.159369423985481262e-01 -1.318981200456619263e-01 1.852544583380222321e-02 -2.458191812038421631e-01 9.700064361095428467e-02 5.596965923905372620e-02 -1.162733361124992371e-01 -3.132880628108978271e-01 -1.719957590103149414e-01 -7.425166666507720947e-02 3.883747383952140808e-02 3.201790153980255127e-01 -1.947410255670547485e-01 1.764082014560699463e-01 2.961967885494232178e-01 -1.099991872906684875e-01 2.130642533302307129e-01 -6.712499260902404785e-02 -3.127897083759307861e-01 7.434288412332534790e-02 2.901346087455749512e-01 -2.945038080215454102e-01 -1.545482873916625977e-01 1.975248306989669800e-01
2.044623643159866333e-01 1.700150817632675171e-01 -2.858222462236881256e-03 1.301991939544677734e-01 -1.196482963860034943e-02 -3.077512681484222412e-01 -1.990919858217239380e-01 6.920529156923294067e-02 -2.884632162749767303e-02 2.356601133942604065e-02 1.358687579631805420e-01 -3.697738051414489746e-01 1.474876850843429565e-01 -2.985821105539798737e-02 -2.469627559185028076e-01 -1.221890002489089966e-01 -2.449160367250442505e-01 -3.244356811046600342e-01 2.724073529243469238e-01 -6.317135691642761230e-02 -1.314807683229446411e-01 -1.434470713138580322e-01 6.516438722610473633e-02 5.488445237278938293e-02 1.253727227449417114e-01 -5.896785110235214233e-02 -9.911813586950302124e-02 1.341298818588256836e-01 4.106684122234582901e-03 -1.717934384942054749e-02 -1.783981174230575562e-02 4.262638390064239502e-01
4.808872342109680176e-01 -5.635902285575866699e-03 3.314441442489624023e-01 -6.821239367127418518e-03 -5.969792976975440979e-02 1.144524849951267242e-02 -7.846309244632720947e-02 1.909613013267517090e-01 -6.046393886208534241e-02 -3.327656984329223633e-01 -8.338548988103866577e-02 -1.564319618046283722e-02 1.342642754316329956e-01 1.962200105190277100e-01 -3.341440856456756592e-01 -9.593841433525085449e-02 1.757070235908031464e-02 -1.511049419641494751e-01 3.167019225656986237e-03 1.718601435422897339e-01 -1.547057181596755981e-01 5.433536693453788757e-02 2.598639950156211853e-02 -7.806787639856338501e-02 -1.340402960777282715e-01 1.545995175838470459e-01 -1.681165397167205811e-02 2.495177537202835083e-01 2.543981075286865234e-01 -1.805801987648010254e-01 -1.232779920101165771e-01 1.012217104434967041e-01
1.221504211425781250e-01 -1.818061619997024536e-02 1.372336447238922119e-01 8.260118961334228516e-02 1.436526775360107422e-01 -2.920349836349487305e-01 -1.928964704275131226e-01 -8.645989745855331421e-02 2.614029943943023682e-01 -3.125714659690856934e-01 -1.058009415864944458e-01 -2.270595580339431763e-01 -1.555853784084320068e-01 2.228004634380340576e-01 -5.021555349230766296e-02 -2.239932864904403687e-01 1.347086299210786819e-02 -1.624350994825363159e-01 1.090960726141929626e-01 1.992449909448623657e-01 5.158192012459039688e-03 -8.913129568099975586e-03 -3.513048291206359863e-01 1.256442349404096603e-02 6.359764933586120605e-02 6.351409852504730225e-02 -6.644911319017410278e-02 3.835917711257934570e-01 -3.724112734198570251e-02 2.437266111373901367e-01 1.673462688922882080e-01 5.372828617691993713e-02
1.874549239873886108e-01 1.580859720706939697e-01 1.035235151648521423e-01 -5.529085174202919006e-02 2.728981077671051025e-01 -3.902619704604148865e-02 -2.395954877138137817e-01 -8.351674675941467285e-02 7.561340928077697754e-02 -1.898823082447052002e-01 -1.192885264754295349e-01 -3.105903863906860352e-01 -3.386780619621276855e-02 2.746942639350891113e-01 -4.859541356563568115e-01 -5.042232200503349304e-02 1.537917256355285645e-01 -3.864050656557083130e-02 1.231981590390205383e-01 -3.369529545307159424e-02 7.630640268325805664e-02 3.385682031512260437e-02 -1.678003966808319092e-01 1.331754177808761597e-01 2.146578393876552582e-02 7.419007271528244019e-02 5.997877195477485657e-02 4.198344051837921143e-01 1.495196074247360229e-01 -2.236382104456424713e-02 -7.830863445997238159e-02 9.391354024410247803e-02
2.633462846279144287e-01 2.950917184352874756e-02 1.443051248788833618e-01 7.687567174434661865e-02 2.052675038576126099e-01 -1.625255495309829712e-01 -4.906103480607271194e-03 -2.012100815773010254e-01 1.411897391080856323e-01 -3.210103511810302734e-01 3.348384052515029907e-02 -4.172635078430175781e-02 4.206278026103973389e-01 3.007590584456920624e-02 6.826373189687728882e-02 -1.682245433330535889e-01 -2.410895973443984985e-01 -6.628376990556716919e-02 3.591921329498291016e-01 -6.795815378427505493e-02 2.407625168561935425e-01 -1.033968254923820496e-01 -3.323861956596374512e-02 -4.536814987659454346e-02 1.365854591131210327e-01 -2.736314833164215088e-01 -1.450183540582656860e-01 2.374230027198791504e-01 5.613547191023826599e-02 -9.192425012588500977e-02 -4.876368865370750427e-02 -6.681709736585617065e-02
1.882745921611785889e-01 1.293767392635345459e-01 2.110670059919357300e-01 -6.184641644358634949e-02 1.357409954071044922e-01 -1.561283916234970093e-01 1.416928321123123169e-01 1.371843833476305008e-02 1.886123269796371460e-01 1.911460906267166138e-01 1.448466535657644272e-02 -3.092397749423980713e-01 8.117806166410446167e-02 3.595043718814849854e-01 -2.091290503740310669e-01 2.218787744641304016e-02 -2.849323153495788574e-01 -1.602254211902618408e-01 2.125191502273082733e-02 5.485556647181510925e-02 1.260308474302291870e-01 -2.098292559385299683e-01 6.229258701205253601e-02 -4.008696973323822021e-02 2.014547586441040039e-01 8.819577842950820923e-02 -3.735966980457305908e-01 1.896276473999023438e-01 1.566162705421447754e-01 6.179307773709297180e-02 -1.156664937734603882e-01 2.168457955121994019e-01
3.761362731456756592e-01 -3.317123055458068848e-01 4.160287976264953613e-02 -2.574503049254417419e-02 1.020084768533706665e-01 -6.779424101114273071e-02 2.830516919493675232e-02 -2.323314398527145386e-01 -1.546061597764492035e-02 1.551788952201604843e-02 1.860845834016799927e-02 4.329679161310195923e-02 9.164889156818389893e-02 6.515946984291076660e-02 -3.141680359840393066e-01 -2.657558023929595947e-01 -2.668015062808990479e-01 1.645271033048629761e-01 3.783538341522216797e-01 1.642622202634811401e-01 -2.124666422605514526e-01 -3.388496488332748413e-02 1.676847338676452637e-01 -1.449084002524614334e-02 -1.488223671913146973e-01 -1.047175377607345581e-01 -2.247110009193420410e-01 2.333048498257994652e-03 5.351353809237480164e-02 2.098329365253448486e-01 -1.033777371048927307e-01 8.626134693622589111e-02
1.187061071395874023e-01 -1.042661666870117188e-01 8.688000589609146118e-02 -2.203302271664142609e-02 1.886865645647048950e-01 -2.502209544181823730e-01 8.994495123624801636e-02 2.539600990712642670e-02 2.563697695732116699e-01 2.242819219827651978e-01 -3.132367432117462158e-01 -1.351013630628585815e-01 -4.026097804307937622e-02 1.856298148632049561e-01 -5.795792862772941589e-02 -7.715644687414169312e-02 -2.720930278301239014e-01 -1.815053517930209637e-03 4.727739840745925903e-02 1.949029974639415741e-02 5.122442543506622314e-02 -2.651938498020172119e-01 7.129064761102199554e-03 -2.114328555762767792e-02 6.185917928814888000e-02 7.944980263710021973e-02 -3.622061014175415039e-01 2.814745903015136719e-01 2.975440919399261475e-01 -9.263698011636734009e-02 -2.305507846176624298e-02 3.375771343708038330e-01
2.613819837570190430e-01 -1.452089995145797729e-01 -2.121290937066078186e-02 -1.447796970605850220e-01 8.235582709312438965e-02 -1.929688751697540283e-01 -5.029290914535522461e-02 2.381991036236286163e-02 -1.254363805055618286e-01 -1.817448437213897705e-01 -3.033249378204345703e-01 -1.433329284191131592e-01 -5.674340203404426575e-02 6.211386248469352722e-02 -7.308782637119293213e-02 1.283243298530578613e-01 3.505873680114746094e-02 -2.652618288993835449e-01 -1.090953275561332703e-01 3.640059530735015869e-01 -2.631851136684417725e-01 -3.200698494911193848e-01 1.497969478368759155e-01 -1.737649589776992798e-01 -4.950554296374320984e-02 -1.648615300655364990e-01 -1.876047104597091675e-01 1.870016753673553467e-01 3.059406280517578125e-01 -1.952992565929889679e-02 4.318362101912498474e-02 1.260276287794113159e-01
1.431775242090225220e-01 -1.390986442565917969e-01 -2.902519702911376953e-01 6.725176423788070679e-02 -1.206162348389625549e-01 -2.063092887401580811e-01 3.220312297344207764e-01 1.191930249333381653e-01 1.439297348260879517e-01 -4.753797948360443115e-01 2.125648222863674164e-02 -2.530319690704345703e-01 -2.368979156017303467e-02 2.440614998340606689e-02 -1.828096508979797363e-01 3.985825181007385254e-02 2.489101327955722809e-02 -1.072539240121841431e-01 -7.123436033725738525e-02 9.477297216653823853e-02 5.294781178236007690e-03 1.739275455474853516e-01 -5.255788937211036682e-02 -6.061277817934751511e-03 -8.559092134237289429e-02 1.512566506862640381e-01 -4.048935174942016602e-01 2.411977499723434448e-01 1.529814600944519043e-01 7.832632958889007568e-02 -2.926950342953205109e-02 -8.393235504627227783e-02
7.433100044727325439e-02 5.654338374733924866e-02 -9.623050689697265625e-02 -7.012939453125000000e-02 9.995149075984954834e-02 5.692131351679563522e-03 -1.463905256241559982e-02 6.863634288311004639e-02 -1.100844964385032654e-01 1.033340115100145340e-02 2.561309933662414551e-01 -1.269100159406661987e-01 1.764916032552719116e-01 2.141862958669662476e-01 -5.127290636301040649e-02 -1.115127801895141602e-01 -3.882075846195220947e-01 -2.616575658321380615e-01 5.468184500932693481e-02 4.975881427526473999e-02 -1.646892875432968140e-01 3.089256770908832550e-02 -1.955949813127517700e-01 -4.051107913255691528e-02 1.410092711448669434e-01 1.225977689027786255e-01 -3.652369081974029541e-01 3.654963076114654541e-01 1.695462167263031006e-01 -1.445800065994262695e-01 -1.962750554084777832e-01 3.056859672069549561e-01
-5.060257017612457275e-02 4.936456680297851562e-02 1.896304488182067871e-01 -9.891603887081146240e-02 3.059897422790527344e-01 -1.176796555519104004e-01 -1.676799952983856201e-01 -1.274625957012176514e-01 1.105221286416053772e-01 -1.998254507780075073e-01 -3.879267275333404541e-01 -1.148036196827888489e-01 1.075823977589607239e-01 2.316847592592239380e-01 8.553905412554740906e-03 3.189160302281379700e-02 9.719339013099670410e-02 -9.774383902549743652e-02 1.804975718259811401e-01 3.425080478191375732e-01 4.841373767703771591e-03 -1.091007068753242493e-01 -3.526850342750549316e-01 6.103631481528282166e-02 2.149970643222332001e-02 -1.043266952037811279e-01 -2.818531394004821777e-01 5.447128042578697205e-02 2.115839570760726929e-01 1.171830743551254272e-01 -2.311545461416244507e-01 2.541177906095981598e-02
1.668963581323623657e-02 -3.522616624832153320e-02 4.707355424761772156e-02 -4.957281053066253662e-02 1.720444709062576294e-01 -2.533399164676666260e-01 -1.720498800277709961e-01 2.279722988605499268e-01 2.177145928144454956e-01 -2.920494675636291504e-01 -1.489223390817642212e-01 -3.776551410555839539e-02 1.286407113075256348e-01 -1.072240248322486877e-01 -2.589632272720336914e-01 -1.380227208137512207e-01 -5.579964444041252136e-02 -8.501380681991577148e-02 3.224591314792633057e-01 2.039855904877185822e-02 -1.323713064193725586e-01 -2.342253327369689941e-01 3.947571665048599243e-02 -3.016896843910217285e-01 2.995770871639251709e-01 7.624723017215728760e-02 -9.635632485151290894e-02 -4.221527278423309326e-02 5.926110595464706421e-02 -3.360967934131622314e-01 -2.116448134183883667e-01 -2.028104662895202637e-02
5.294699072837829590e-01 -4.232610017061233521e-02 7.770773768424987793e-02 -1.801641099154949188e-02 1.443290412425994873e-01 2.168601006269454956e-02 2.613971233367919922e-01 9.933649003505706787e-02 3.477551788091659546e-02 -4.126752912998199463e-01 1.126443073153495789e-01 1.222636848688125610e-01 2.123589813709259033e-01 1.864960789680480957e-01 -1.068694815039634705e-01 -1.821434646844863892e-01 -3.664959222078323364e-02 -1.201137080788612366e-01 -1.718645244836807251e-01 1.439274251461029053e-01 -4.679701477289199829e-02 1.061694603413343430e-02 1.108872331678867340e-02 2.461978420615196228e-02 -2.139887213706970215e-01 4.429443925619125366e-02 -2.672400474548339844e-01 1.526172459125518799e-01 1.479549705982208252e-01 -2.132038772106170654e-01 -6.105716899037361145e-02 -7.613173872232437134e-02
2.412853986024856567e-01 -1.850858479738235474e-01 -2.556389197707176208e-03 2.491936981678009033e-01 -2.397407777607440948e-02 -9.918377548456192017e-02 8.775871247053146362e-03 -1.897949576377868652e-01 8.364555239677429199e-02 -3.265481889247894287e-01 -8.810730278491973877e-02 -1.347495913505554199e-01 1.849618256092071533e-01 2.447351999580860138e-02 -1.113747656345367432e-01 1.170079633593559265e-01 -3.418194130063056946e-02 -3.917041420936584473e-01 -1.049641966819763184e-01 2.459372282028198242e-01 -2.172858687117695808e-03 1.724874228239059448e-01 5.796673893928527832e-02 -2.286783307790756226e-01 4.382337257266044617e-02 1.697160750627517700e-01 -3.218445181846618652e-01 4.889512434601783752e-02 2.993882298469543457e-01 -2.036133110523223877e-01 -7.403269410133361816e-02 -1.169131696224212646e-01
1.540287733078002930e-01 -2.466008812189102173e-02 -1.768338382244110107e-01 -3.072126209735870361e-01 3.785037398338317871e-01 1.072166264057159424e-01 -1.865500658750534058e-01 -1.846971735358238220e-02 1.459415704011917114e-01 -3.271336257457733154e-01 1.930373534560203552e-02 -9.511110186576843262e-02 1.496144980192184448e-01 -1.500709801912307739e-01 -2.497497200965881348e-01 -4.434617608785629272e-02 -2.114302515983581543e-01 -1.457228362560272217e-01 1.186078414320945740e-01 1.067555844783782959e-01 1.574696749448776245e-01 -1.398006547242403030e-02 7.910638302564620972e-02 -2.884814739227294922e-01 3.497515618801116943e-01 -1.104572191834449768e-01 -1.347253620624542236e-01 8.766186982393264771e-02 1.727571934461593628e-01 2.266746200621128082e-02 -1.282532960176467896e-01 -9.438964538276195526e-03
2.478915899991989136e-01 -4.138012602925300598e-02 -2.305053174495697021e-03 1.255981028079986572e-01 -9.619930386543273926e-02 1.436736136674880981e-01 2.752037048339843750e-01 9.879473596811294556e-02 -6.669531762599945068e-02 -3.316118419170379639e-01 -2.697665691375732422e-01 -2.217584103345870972e-01 2.006071060895919800e-01 -1.104654371738433838e-01 -2.664076983928680420e-01 -3.759464249014854431e-02 -4.943695664405822754e-02 -2.214260995388031006e-01 -4.301661998033523560e-02 -7.662300765514373779e-02 -2.963963449001312256e-01 2.279008477926254272e-01 -2.934331633150577545e-02 -1.027482822537422180e-01 -1.476077288389205933e-01 -1.033742129802703857e-01 -2.564622461795806885e-01 1.686923056840896606e-01 4.269463196396827698e-02 -3.208106458187103271e-01 -1.750097610056400299e-02 -4.806489124894142151e-02
5.414798110723495483e-02 -2.716050110757350922e-02 1.979635804891586304e-01 2.969199717044830322e-01 -5.083584040403366089e-02 -3.487150743603706360e-02 8.095706999301910400e-02 1.425044238567352295e-01 2.067198157310485840e-01 -3.921101689338684082e-01 -3.254792988300323486e-01 -8.064752444624900818e-03 1.009475663304328918e-01 7.431136816740036011e-02 -2.817410528659820557e-01 -3.716102614998817444e-02 -2.988432161509990692e-02 -1.703269630670547485e-01 -3.639430180191993713e-02 3.013482093811035156e-01 1.474294258514419198e-04 1.181959509849548340e-01 -9.249229729175567627e-02 5.145314335823059082e-02 -1.542328894138336182e-01 -2.105763405561447144e-01 -1.308026164770126343e-01 1.489450037479400635e-01 4.049295783042907715e-01 3.142356872558593750e-02 -1.402317434549331665e-01 -1.019437331706285477e-02
4.418358504772186279e-01 1.748008280992507935e-02 9.803580492734909058e-02 -1.359664201736450195e-01 7.080578245222568512e-03 8.429491892457008362e-03 1.585705578327178955e-01 7.290361076593399048e-02 4.889913275837898254e-02 2.211817204952239990e-01 -1.749123334884643555e-01 -1.820001006126403809e-01 3.788942694664001465e-01 -3.015800416469573975e-01 -1.713489443063735962e-01 -1.493174731731414795e-01 -7.011849433183670044e-02 -1.786609888076782227e-01 1.121845394372940063e-01 2.320794314146041870e-01 -1.201276406645774841e-01 -3.899504989385604858e-02 6.813015788793563843e-02 -1.366551965475082397e-01 9.656696021556854248e-02 -2.005638480186462402e-01 -3.523380756378173828e-01 5.587308481335639954e-02 8.988488465547561646e-02 -1.175377517938613892e-02 -6.298946589231491089e-02 -1.142283305525779724e-01
1.646837890148162842e-01 8.457974344491958618e-02 2.475664764642715454e-01 -1.628125607967376709e-01 2.223005741834640503e-01 -1.161735355854034424e-01 1.068541109561920166e-01 2.511701285839080811e-01 3.937458992004394531e-02 -5.854587554931640625e-01 -1.198951676487922668e-01 8.645960688591003418e-02 3.203508257865905762e-02 7.614767551422119141e-02 -1.952058672904968262e-01 5.629771202802658081e-02 -1.210950985550880432e-01 -3.022832274436950684e-01 8.546873182058334351e-02 6.588637083768844604e-02 3.116582892835140228e-02 1.727387756109237671e-01 6.064048781991004944e-02 1.562197953462600708e-01 -1.347443908452987671e-01 2.245624512434005737e-01 -1.060315072536468506e-01 1.210849136114120483e-01 2.226142287254333496e-01 3.177252039313316345e-02 -6.695169955492019653e-02 1.156693603843450546e-02
1.206184774637222290e-01 7.767584919929504395e-02 -2.101456522941589355e-01 -1.893181353807449341e-02 1.967312693595886230e-01 3.219790384173393250e-02 1.143922330811619759e-03 9.011960774660110474e-02 6.903934478759765625e-02 -3.810779750347137451e-01 -1.332589536905288696e-01 -3.396240249276161194e-02 5.393385142087936401e-02 3.148289322853088379e-01 -3.083218634128570557e-01 1.495836526155471802e-01 6.212484440766274929e-04 -1.682962328195571899e-01 2.928150296211242676e-01 1.323497891426086426e-01 8.224900811910629272e-02 2.620100677013397217e-01 1.821496523916721344e-02 9.627070277929306030e-02 2.035389393568038940e-01 3.327526152133941650e-02 4.438765347003936768e-02 3.763647973537445068e-01 2.782935500144958496e-01 -2.831212431192398071e-02 -1.281495839357376099e-01 3.536766394972801208e-02
9.043724834918975830e-02 -2.110004574060440063e-01 -8.412327617406845093e-03 -1.153427064418792725e-01 8.874889463186264038e-02 1.351141277700662613e-02 -1.568525284528732300e-02 2.498901188373565674e-01 2.146629616618156433e-02 -1.522610634565353394e-01 -1.604258567094802856e-01 -2.188762426376342773e-01 -4.069049656391143799e-02 5.156361684203147888e-02 -3.386190831661224365e-01 2.910388112068176270e-01 -1.246142312884330750e-01 -2.931231260299682617e-01 2.370644174516201019e-02 2.911176383495330811e-01 -3.492693901062011719e-01 -3.269736096262931824e-02 1.445950716733932495e-01 -1.126438751816749573e-01 -1.647333502769470215e-01 -2.531221807003021240e-01 -2.091674059629440308e-01 2.485725432634353638e-01 1.308509558439254761e-01 -6.212494336068630219e-03 -3.825042396783828735e-02 -5.847893282771110535e-02
5.119886249303817749e-02 1.645214557647705078e-01 1.496811956167221069e-01 -6.856268644332885742e-02 2.306006848812103271e-01 -1.696843802928924561e-01 -4.281409457325935364e-02 7.096930593252182007e-02 -1.091910433024168015e-02 7.420012354850769043e-02 1.383863538503646851e-01 -2.704692184925079346e-01 5.411654338240623474e-02 4.130675923079252243e-03 -2.434110939502716064e-01 1.461768522858619690e-02 -3.205856978893280029e-01 1.399801549268886447e-04 1.793302595615386963e-01 8.783675730228424072e-02 2.258669771254062653e-02 -2.732717096805572510e-01 2.271578162908554077e-01 1.434434503316879272e-01 7.042486965656280518e-02 2.259155511856079102e-01 -2.755976617336273193e-01 3.588470518589019775e-01 2.414769083261489868e-01 4.579182341694831848e-02 -1.835336908698081970e-02 2.873110771179199219e-01
9.152834117412567139e-02 9.721780661493539810e-04 1.080363839864730835e-01 -4.254041239619255066e-02 4.068266600370407104e-02 -1.836535753682255745e-03 2.920367382466793060e-02 6.311674136668443680e-03 2.482006251811981201e-01 1.429434269666671753e-01 -3.719853162765502930e-01 -1.828776746988296509e-01 -2.197582274675369263e-02 2.798864841461181641e-01 -1.214853599667549133e-01 -5.666601285338401794e-02 -3.543849587440490723e-01 -2.723807469010353088e-02 1.811638772487640381e-01 1.402082890272140503e-01 2.106640487909317017e-01 -1.466333568096160889e-01 -1.951964758336544037e-02 2.498498931527137756e-02 1.060300096869468689e-01 -2.795263193547725677e-03 -3.834930360317230225e-01 1.846134215593338013e-01 2.567873001098632812e-01 -6.884110718965530396e-02 -5.815477669239044189e-02 3.358436822891235352e-01
-5.826133117079734802e-02 -3.933491650968790054e-03 -1.293148547410964966e-01 2.317086756229400635e-01 2.745953798294067383e-01 3.461090847849845886e-02 -2.720962092280387878e-02 2.024929672479629517e-01 -4.460737854242324829e-02 6.982266157865524292e-02 -1.622101068496704102e-01 -3.305107653141021729e-01 5.330914258956909180e-02 -4.364502802491188049e-02 -1.751043349504470825e-01 -2.542080581188201904e-01 -2.140463739633560181e-01 -2.320527732372283936e-01 2.694894373416900635e-01 -9.586141444742679596e-03 -1.830660849809646606e-01 -2.773374319076538086e-01 -1.367563940584659576e-02 -1.610829085111618042e-01 -1.000806130468845367e-02 -2.337206751108169556e-01 -1.117291823029518127e-01 2.757362723350524902e-01 1.868838071823120117e-01 7.519265264272689819e-02 -2.694530785083770752e-01 -4.628023132681846619e-03
2.354352325201034546e-01 9.787379205226898193e-02 5.247013643383979797e-02 1.928366571664810181e-01 -8.298516273498535156e-02 6.703684478998184204e-02 1.406995058059692383e-01 -3.114329576492309570e-01 -3.696300834417343140e-02 -3.026719093322753906e-01 -2.964221835136413574e-01 -2.110183537006378174e-01 2.210981994867324829e-01 1.541691869497299194e-01 -2.627467736601829529e-02 1.218655481934547424e-01 -5.363716557621955872e-02 -3.444730862975120544e-02 1.445835977792739868e-01 1.267408877611160278e-01 -1.506829410791397095e-01 9.498071856796741486e-03 -6.256731599569320679e-02 -1.176717574708163738e-03 -3.027850948274135590e-02 7.718062028288841248e-03 -3.257754445075988770e-01 1.341884434223175049e-01 1.356510967016220093e-01 -4.659618139266967773e-01 1.565345972776412964e-01 2.095509693026542664e-02
1.905755400657653809e-01 4.918332770466804504e-02 3.040206432342529297e-01 1.640093922615051270e-01 3.807462751865386963e-02 -3.301945924758911133e-01 -2.045394182205200195e-01 -1.031196117401123047e-01 5.395981669425964355e-02 -2.922545075416564941e-01 -1.297057718038558960e-01 -1.890797913074493408e-01 3.810676634311676025e-01 2.525238990783691406e-01 1.338543836027383804e-02 -3.403024971485137939e-01 -9.692429006099700928e-02 1.658835634589195251e-02 -5.905886366963386536e-02 -4.749427735805511475e-02 -8.502963930368423462e-02 1.002123951911926270e-01 -1.289816051721572876e-01 -9.557496756315231323e-02 2.040041610598564148e-03 7.796696573495864868e-02 -2.281330227851867676e-01 9.447471797466278076e-02 2.485442012548446655e-01 -7.537682354450225830e-02 4.110588133335113525e-02 1.358892619609832764e-01
2.650827467441558838e-01 -4.653930664062500000e-02 -1.347785536199808121e-02 1.074231266975402832e-01 2.020972669124603271e-01 -2.997333705425262451e-01 1.397511214017868042e-01 -3.321399390697479248e-01 1.428518295288085938e-01 -3.567382693290710449e-01 -1.534304618835449219e-01 -4.686166718602180481e-02 1.754641085863113403e-01 -3.600683510303497314e-01 -1.109349504113197327e-01 -1.983351707458496094e-01 -1.421030377969145775e-03 -3.046462833881378174e-01 7.664616405963897705e-02 2.369065433740615845e-01 -8.187302947044372559e-02 1.816628277301788330e-01 -6.501442193984985352e-02 -6.324174255132675171e-02 -1.461758464574813843e-01 -9.834950789809226990e-03 -9.932161867618560791e-02 2.160160243511199951e-02 9.838042408227920532e-02 1.058118324726819992e-02 -5.719234421849250793e-02 -1.490918397903442383e-01
-2.061587385833263397e-02 1.822493621148169041e-03 -3.510590270161628723e-02 1.355857253074645996e-01 2.276127412915229797e-02 -2.731210179626941681e-02 2.369949668645858765e-01 -2.801854908466339111e-01 -6.611221935600042343e-03 -1.771135330200195312e-01 -1.987257301807403564e-01 -2.400548458099365234e-01 -4.466434568166732788e-02 3.016879037022590637e-02 -6.339603662490844727e-02 1.764874607324600220e-01 -2.532629072666168213e-01 -3.287470936775207520e-01 -2.355331182479858398e-02 3.828079625964164734e-02 -7.290094345808029175e-02 2.878592163324356079e-02 -1.081541180610656738e-01 -1.730087697505950928e-01 -1.071546897292137146e-01 2.001371532678604126e-01 -2.126966416835784912e-01 1.987718194723129272e-01 4.327705502510070801e-01 4.589540185406804085e-04 -3.083703517913818359e-01 -1.916738599538803101e-01
5.566133260726928711e-01 -7.449794560670852661e-02 2.809961326420307159e-02 4.091312736272811890e-02 1.496784687042236328e-01 5.728256702423095703e-02 2.406647205352783203e-01 5.600107833743095398e-02 -5.990692973136901855e-02 1.043738424777984619e-02 -2.047744393348693848e-01 -8.319301903247833252e-02 -4.554692283272743225e-02 1.172617971897125244e-01 -1.626268178224563599e-01 -2.984111905097961426e-01 -2.280142158269882202e-01 -1.450802832841873169e-01 1.386120170354843140e-01 4.006446804851293564e-03 -3.557235002517700195e-01 -2.780401110649108887e-01 3.506359830498695374e-02 1.561673283576965332e-01 -6.483227014541625977e-02 -2.647773735225200653e-02 -1.228064373135566711e-01 1.575625985860824585e-01 -8.899313211441040039e-02 6.310501694679260254e-02 -3.364987298846244812e-02 1.788220554590225220e-01
4.154481589794158936e-01 1.705352962017059326e-02 1.540860235691070557e-01 1.175016239285469055e-01 1.242731139063835144e-01 -4.445283859968185425e-02 1.852432489395141602e-01 8.386823534965515137e-02 -1.089033763855695724e-02 -6.124559044837951660e-02 -3.316855728626251221e-01 -6.870614830404520035e-03 9.518487378954887390e-03 2.500568032264709473e-01 -1.334088742733001709e-01 -5.583567544817924500e-04 -9.746163338422775269e-02 -8.038840442895889282e-02 2.149256914854049683e-01 1.964609026908874512e-01 2.815622277557849884e-02 7.856623828411102295e-02 8.161550015211105347e-02 -1.667579635977745056e-02 -6.271657068282365799e-03 7.681138347834348679e-03 -4.201203584671020508e-01 -2.813046276569366455e-01 -2.294478565454483032e-02 5.350723490118980408e-02 -2.030119448900222778e-01 3.485026657581329346e-01
8.554161339998245239e-02 -9.753455221652984619e-02 2.762828208506107330e-02 -1.705018989741802216e-02 9.319771826267242432e-02 -2.356337606906890869e-01 7.741691917181015015e-02 1.348931342363357544e-01 1.413108706474304199e-01 2.609808184206485748e-02 -2.245045453310012817e-01 -1.943890452384948730e-01 4.806125909090042114e-02 -1.207008399069309235e-02 -1.994532346725463867e-01 -1.007193699479103088e-01 -1.648087799549102783e-01 -3.555093407630920410e-01 2.264711819589138031e-02 3.123769164085388184e-01 -1.879928112030029297e-01 6.899419426918029785e-02 5.841214209794998169e-02 1.525430828332901001e-01 -1.834630966186523438e-01 -2.801171541213989258e-01 -2.740756273269653320e-01 1.422345191240310669e-01 2.105076462030410767e-01 1.252136677503585815e-01 2.959427610039710999e-02 -3.817487657070159912e-01
2.353476285934448242e-01 -6.726448237895965576e-02 -2.324338853359222412e-01 -1.089360266923904419e-01 -9.912814944982528687e-02 -3.449167609214782715e-01 1.307566016912460327e-01 2.677671238780021667e-02 1.199531629681587219e-01 -1.421127915382385254e-01 -1.897827982902526855e-01 -3.467915654182434082e-01 -2.442310936748981476e-02 -6.168694049119949341e-02 -1.278720498085021973e-01 5.126260966062545776e-02 3.092918358743190765e-02 -3.263565897941589355e-01 -6.948937475681304932e-02 -3.882649540901184082e-02 9.682417660951614380e-02 1.768281161785125732e-01 -8.977514691650867462e-03 -1.152543574571609497e-01 -1.441715508699417114e-01 1.406055092811584473e-01 -3.256639838218688965e-01 3.176862001419067383e-01 1.420211493968963623e-01 2.670558393001556396e-01 6.092458590865135193e-02 -5.284214019775390625e-02
1.081640571355819702e-01 5.670284852385520935e-02 3.457254767417907715e-01 1.130375415086746216e-01 1.323477737605571747e-02 -2.778681218624114990e-01 1.460849195718765259e-01 -1.407923847436904907e-01 -7.932750135660171509e-02 -1.926197409629821777e-01 -1.312585026025772095e-01 -2.937856316566467285e-01 -1.027581989765167236e-01 -1.306018233299255371e-02 -4.067596197128295898e-01 -3.005027174949645996e-01 5.880897119641304016e-02 -1.796172931790351868e-02 9.536454826593399048e-02 7.616359740495681763e-02 -2.214025557041168213e-01 -1.726867556571960449e-01 1.436481438577175140e-02 -2.170839905738830566e-01 -2.363444715738296509e-01 -1.325557827949523926e-01 -1.469357311725616455e-01 1.309566050767898560e-01 1.597263813018798828e-01 -1.385143697261810303e-01 1.315539143979549408e-02 -1.375649273395538330e-01
2.188323140144348145e-01 1.738546043634414673e-01 1.980393379926681519e-01 -2.230491489171981812e-01 1.676001995801925659e-01 -1.702981628477573395e-02 -1.433303952217102051e-01 1.303566247224807739e-01 -2.680921554565429688e-01 -4.621569439768791199e-02 4.784969985485076904e-02 -1.808390915393829346e-01 1.526999026536941528e-01 2.655192911624908447e-01 -1.599383652210235596e-01 -7.113131135702133179e-02 -3.077654242515563965e-01 -1.494898349046707153e-01 1.899704709649085999e-02 -6.395312398672103882e-02 -1.012757271528244019e-01 -9.532541036605834961e-02 2.644330076873302460e-02 7.323320955038070679e-02 -2.461431473493576050e-01 -5.463628564029932022e-03 -3.753848075866699219e-01 1.476626247167587280e-01 1.334256678819656372e-01 -8.893971890211105347e-02 -1.686478555202484131e-01 3.303453326225280762e-01
2.420282065868377686e-01 2.247236967086791992e-01 -5.748219415545463562e-02 -1.472691595554351807e-01 3.472630679607391357e-02 -2.504972517490386963e-01 4.734310880303382874e-02 -3.984199464321136475e-02 -1.765539944171905518e-01 -4.215017892420291901e-03 1.044749170541763306e-01 -2.651858031749725342e-01 1.178621500730514526e-01 4.494188353419303894e-02 -5.218473076820373535e-02 -1.280187070369720459e-01 -2.052344232797622681e-01 -9.453611075878143311e-02 2.086614072322845459e-02 5.125554651021957397e-02 2.041094303131103516e-01 -3.153688311576843262e-01 -5.157722160220146179e-02 2.343451529741287231e-01 1.741332858800888062e-01 3.649973124265670776e-02 -3.772523999214172363e-01 3.338920176029205322e-01 2.206774950027465820e-01 -1.683975607156753540e-01 -1.351996045559644699e-02 1.875658631324768066e-01
6.228300556540489197e-02 -2.469448298215866089e-01 6.476395577192306519e-02 -9.515434503555297852e-02 1.622212827205657959e-01 1.726648770272731781e-02 1.192682534456253052e-01 1.777411848306655884e-01 1.294505298137664795e-01 -3.526048362255096436e-02 -1.580070406198501587e-01 -9.806936979293823242e-02 2.128390520811080933e-01 3.030219860374927521e-02 -4.132450520992279053e-01 1.946412026882171631e-01 -1.042986363172531128e-01 -3.826113045215606689e-02 -1.648802496492862701e-02 2.422676533460617065e-01 -1.945902258157730103e-01 -3.134367987513542175e-02 2.192671038210391998e-02 -1.074790209531784058e-01 -1.686762571334838867e-01 -1.530183702707290649e-01 1.338283121585845947e-01 4.696591198444366455e-01 6.268231570720672607e-02 -2.910400927066802979e-01 -1.950335949659347534e-01 5.276736244559288025e-02
3.571855723857879639e-01 -8.342935144901275635e-02 9.307178109884262085e-02 -1.569626666605472565e-02 3.530116975307464600e-01 -2.402233481407165527e-01 4.920045379549264908e-03 -6.686705350875854492e-02 -1.478471606969833374e-01 7.428108900785446167e-02 4.013575240969657898e-02 -3.068035244941711426e-01 1.727100610733032227e-01 -1.187665946781635284e-02 -1.265493184328079224e-01 1.315270215272903442e-01 -4.156379997730255127e-01 6.618196610361337662e-03 -4.687949642539024353e-02 -1.196450591087341309e-01 -2.363660782575607300e-01 -1.101808995008468628e-01 -1.572355926036834717e-01 2.304401248693466187e-01 8.166798204183578491e-02 2.708656899631023407e-02 -9.244038909673690796e-02 2.460237294435501099e-01 5.825559794902801514e-02 -1.144329607486724854e-01 -2.301425933837890625e-01 4.747009649872779846e-02
1.303159892559051514e-01 1.565782129764556885e-01 1.962417736649513245e-02 -9.544329345226287842e-02 3.552487865090370178e-02 -4.463400691747665405e-02 7.821650058031082153e-02 -1.342437118291854858e-01 1.535969227552413940e-01 -3.810042142868041992e-01 -4.780907183885574341e-02 7.110147178173065186e-02 6.255826447159051895e-03 2.712031006813049316e-01 -5.005878806114196777e-01 8.008032292127609253e-02 -3.076262585818767548e-02 7.471346110105514526e-02 1.403686106204986572e-01 -8.900358527898788452e-02 -1.441885083913803101e-01 2.241397649049758911e-01 2.183528058230876923e-02 -1.051244139671325684e-02 2.003143727779388428e-02 3.514213487505912781e-02 -1.243082359433174133e-01 2.334944903850555420e-01 4.310918152332305908e-01 1.443795263767242432e-01 -1.675681173801422119e-01 5.274150520563125610e-02
3.543611466884613037e-01 6.514283269643783569e-02 -1.010128408670425415e-01 3.265146538615226746e-02 1.058853939175605774e-01 -3.282350897789001465e-01 1.579045355319976807e-01 -3.287305831909179688e-01 1.504125893115997314e-01 -4.251285791397094727e-01 -1.323127150535583496e-01 4.138847813010215759e-02 1.713512092828750610e-01 -1.202654540538787842e-01 -1.690140068531036377e-01 -2.639206349849700928e-01 5.705082789063453674e-02 -1.236576512455940247e-01 2.273292243480682373e-01 8.171135187149047852e-02 -1.040334999561309814e-01 1.072361767292022705e-01 -1.753626614809036255e-01 -2.308224439620971680e-01 7.999557256698608398e-02 1.431445628404617310e-01 -1.013238131999969482e-01 -2.398236654698848724e-02 5.889171361923217773e-02 -1.119322180747985840e-01 1.622941903769969940e-02 -7.139844447374343872e-02
4.989216849207878113e-02 5.392016842961311340e-02 2.336531281471252441e-01 -1.148178502917289734e-01 1.347417831420898438e-01 -7.635375112295150757e-02 -1.362958699464797974e-01 5.931772757321596146e-03 -2.660511434078216553e-01 -6.311576813459396362e-02 2.478009276092052460e-02 -1.483428925275802612e-01 8.543565869331359863e-02 -1.886560320854187012e-01 -1.789177656173706055e-01 2.956313826143741608e-02 -3.042876720428466797e-01 -3.503049314022064209e-01 1.769420802593231201e-01 7.265595346689224243e-02 -2.781032584607601166e-02 9.443383663892745972e-03 -1.685228198766708374e-01 6.904239207506179810e-02 6.202457845211029053e-02 1.424828320741653442e-01 -3.482709825038909912e-01 2.230714708566665649e-01 2.557749748229980469e-01 -2.305461466312408447e-01 -1.946849822998046875e-01 2.710519433021545410e-01
5.519010126590728760e-02 5.102680996060371399e-02 3.048086464405059814e-01 1.824765652418136597e-01 1.513383388519287109e-01 7.855203002691268921e-02 1.829382777214050293e-01 -1.559299826622009277e-01 -6.829003244638442993e-02 -3.171032667160034180e-01 -1.642775833606719971e-01 -1.623622328042984009e-01 4.379365220665931702e-02 1.125147789716720581e-01 -3.770102560520172119e-01 -4.665576387196779251e-03 -8.635479211807250977e-02 -1.303717643022537231e-01 1.355986297130584717e-01 2.161011248826980591e-01 -2.681896388530731201e-01 -6.240257993340492249e-02 -8.190777152776718140e-03 -2.712925970554351807e-01 -7.174565643072128296e-02 -2.055716365575790405e-01 -1.390734910964965820e-01 1.854753345251083374e-01 1.647970825433731079e-01 -1.596458256244659424e-01 1.910819858312606812e-01 -1.914504468441009521e-01
1.661670506000518799e-01 -1.237297430634498596e-01 2.428091764450073242e-01 -6.896875053644180298e-02 1.579803377389907837e-01 -2.053707838058471680e-01 -1.157157681882381439e-02 9.761865437030792236e-02 2.880223393440246582e-01 2.023504674434661865e-01 -2.488807737827301025e-01 -1.029360070824623108e-01 -1.700770705938339233e-01 2.545004189014434814e-01 -8.745011687278747559e-02 -8.139093220233917236e-02 -2.214273065328598022e-01 -9.512723237276077271e-02 1.901944577693939209e-01 3.503532707691192627e-02 1.317612081766128540e-01 -1.487184911966323853e-01 -7.240954786539077759e-03 5.756140872836112976e-02 4.746505245566368103e-02 7.762444764375686646e-02 -4.903925061225891113e-01 2.263515591621398926e-01 1.104758530855178833e-01 -4.854519665241241455e-02 -3.755774721503257751e-02 2.405508607625961304e-01
2.616201341152191162e-01 6.873080879449844360e-02 -5.647508054971694946e-02 -1.409798562526702881e-01 1.998204439878463745e-01 -5.229463800787925720e-02 8.961115777492523193e-02 1.054828315973281860e-01 -1.263185143470764160e-01 -1.511533260345458984e-01 -5.541643872857093811e-02 -1.454853564500808716e-01 -1.315494030714035034e-01 5.315908417105674744e-02 -4.089038372039794922e-01 -1.656615734100341797e-01 -3.818889856338500977e-01 -2.186237722635269165e-01 -5.387708544731140137e-02 1.207893043756484985e-01 -5.650819838047027588e-02 -1.227513253688812256e-01 7.372370362281799316e-02 1.211321055889129639e-01 -2.079336941242218018e-01 -4.113938659429550171e-03 -9.714913368225097656e-02 1.015997901558876038e-01 -2.113828063011169434e-01 1.398392021656036377e-01 -3.285565674304962158e-01 2.818336188793182373e-01
1.269610524177551270e-01 -1.924877166748046875e-01 4.817145317792892456e-02 7.861005514860153198e-02 1.358412653207778931e-01 -1.029423475265502930e-01 -1.729392409324645996e-01 -8.675932139158248901e-02 -1.318348199129104614e-01 -2.968796491622924805e-01 1.404903978109359741e-01 -2.008555084466934204e-01 1.603791266679763794e-01 1.370794028043746948e-01 -1.285828351974487305e-01 8.126830309629440308e-02 -4.130321741104125977e-01 -1.352829933166503906e-01 6.149813160300254822e-02 4.801839962601661682e-02 2.257871069014072418e-02 -1.367861032485961914e-01 -5.899986624717712402e-02 9.311725199222564697e-02 -9.179429709911346436e-02 -6.252644211053848267e-02 -3.225610554218292236e-01 -3.894909471273422241e-02 4.071998894214630127e-01 -2.168344259262084961e-01 4.681129381060600281e-02 2.816383540630340576e-01
2.273106575012207031e-01 1.003753319382667542e-01 -1.547739803791046143e-01 1.510403007268905640e-01 -5.773007124662399292e-02 -1.316830236464738846e-02 -1.571426242589950562e-01 -3.536340594291687012e-02 1.573258340358734131e-01 -3.976204693317413330e-01 -2.263254821300506592e-01 -1.050113067030906677e-01 6.353567540645599365e-02 2.343289852142333984e-01 1.098379865288734436e-02 -4.776137415319681168e-03 5.056572705507278442e-02 -3.119412064552307129e-01 6.814178824424743652e-02 1.279914230108261108e-01 1.653876900672912598e-01 -2.001165896654129028e-01 -1.841746717691421509e-01 1.632193475961685181e-01 -8.749513328075408936e-02 5.043308809399604797e-02 -4.408467411994934082e-01 1.264051645994186401e-01 6.777241080999374390e-02 -2.648921012878417969e-01 -8.098531514406204224e-02 -8.455375581979751587e-02
2.718744874000549316e-01 -8.942435379140079021e-04 1.393831521272659302e-01 2.749325633049011230e-01 6.692522764205932617e-02 7.646287232637405396e-02 1.301211714744567871e-01 8.692748099565505981e-02 -1.665355712175369263e-01 -4.068649113178253174e-01 -2.457131892442703247e-01 -1.970496028661727905e-03 -1.583286970853805542e-01 -8.695442229509353638e-02 -3.421214222908020020e-01 -1.921052634716033936e-01 -5.721888318657875061e-02 -4.151601344347000122e-02 5.207518581300973892e-03 1.748568862676620483e-01 1.398203223943710327e-01 6.326349079608917236e-02 1.264979317784309387e-02 3.305186629295349121e-01 2.628660015761852264e-02 -1.501802355051040649e-01 -2.819254398345947266e-01 2.785673737525939941e-01 4.546218737959861755e-02 -5.517924576997756958e-02 -4.235159605741500854e-02 1.535355392843484879e-02
6.529709696769714355e-01 -1.292078495025634766e-01 -1.099331304430961609e-01 1.314466744661331177e-01 -9.169085882604122162e-03 -1.409842371940612793e-01 -1.328444778919219971e-01 3.290822356939315796e-02 -8.120220154523849487e-03 -3.591753542423248291e-01 -2.530683204531669617e-02 -1.126287952065467834e-01 1.469114795327186584e-02 3.939892724156379700e-02 -2.797226905822753906e-01 -8.013650029897689819e-02 -3.072898983955383301e-01 2.730595692992210388e-02 -1.215273886919021606e-01 1.168234460055828094e-02 -2.742565609514713287e-02 -6.432569772005081177e-02 2.555966675281524658e-01 1.031939610838890076e-01 2.298259176313877106e-02 1.109575778245925903e-01 8.271778933703899384e-03 1.064923331141471863e-01 6.541392952203750610e-02 1.146691367030143738e-01 -1.655092835426330566e-01 -5.411039106547832489e-03
5.179109051823616028e-02 4.634520038962364197e-02 4.085990041494369507e-02 1.051490828394889832e-01 -3.092898726463317871e-01 -1.864667087793350220e-01 -1.155924871563911438e-01 -6.586601585149765015e-02 2.069272696971893311e-01 -2.994752526283264160e-01 -3.215785026550292969e-01 -5.186935514211654663e-02 2.098085284233093262e-01 2.793501913547515869e-01 -1.712054461240768433e-01 -4.398295655846595764e-02 1.424567550420761108e-01 -1.505568921566009521e-01 6.615129113197326660e-02 2.741407752037048340e-01 1.027747094631195068e-01 -3.388668596744537354e-02 -3.523615747690200806e-02 -2.243780717253684998e-02 1.062764972448348999e-01 6.921456195414066315e-03 -3.020563423633575439e-01 1.102493852376937866e-01 4.028390049934387207e-01 -1.327603608369827271e-01 -2.512947469949722290e-02 1.057661250233650208e-01
2.647699117660522461e-01 3.068253397941589355e-01 -3.947435691952705383e-02 -9.846059978008270264e-02 -9.142950922250747681e-02 -2.440896034240722656e-01 4.800680652260780334e-02 1.190876774489879608e-02 -7.052007317543029785e-02 -2.054103016853332520e-01 -1.439298838376998901e-01 8.654768019914627075e-02 9.871487319469451904e-02 1.478276401758193970e-01 -4.637567400932312012e-01 1.723310947418212891e-01 -5.022245272994041443e-02 7.154261227697134018e-03 2.136440575122833252e-02 2.103620022535324097e-01 8.982939273118972778e-02 -3.657797118648886681e-03 8.800497278571128845e-03 -5.015017092227935791e-02 3.354589641094207764e-01 -3.583944961428642273e-02 -5.151466280221939087e-02 2.967567443847656250e-01 2.931811213493347168e-01 -3.915266320109367371e-02 -2.270483970642089844e-01 2.909051626920700073e-02
6.098897755146026611e-02 -3.923911973834037781e-02 -1.131147873820737004e-04 1.168262735009193420e-01 -2.130643874406814575e-01 8.329124003648757935e-02 -2.457664161920547485e-02 4.055918008089065552e-02 2.464977800846099854e-01 -2.251933813095092773e-01 -1.786087155342102051e-01 -2.870975136756896973e-01 1.539751980453729630e-02 3.270602226257324219e-01 -2.961665689945220947e-01 -2.750500664114952087e-02 -4.675320163369178772e-02 -3.319132328033447266e-01 7.922377437353134155e-03 3.875505924224853516e-02 5.286305770277976990e-02 2.600444853305816650e-01 -8.198185823857784271e-03 -1.499894857406616211e-01 -6.553810834884643555e-02 -3.164453059434890747e-02 -3.446469008922576904e-01 -1.427390724420547485e-01 2.450927197933197021e-01 -2.816127836704254150e-01 -1.190977469086647034e-01 1.103172544389963150e-02
5.018998309969902039e-02 -1.966965049505233765e-01 8.138971030712127686e-02 4.481249302625656128e-02 -6.982631050050258636e-03 -1.522282510995864868e-01 -2.323570102453231812e-02 7.428395748138427734e-02 -3.552441596984863281e-01 -9.558399766683578491e-02 -1.783579289913177490e-01 -1.266175955533981323e-01 8.303120732307434082e-02 2.663626708090305328e-02 -2.064428031444549561e-01 -1.079178601503372192e-01 -1.871199011802673340e-01 -8.472619950771331787e-02 1.673393398523330688e-01 6.709229201078414917e-02 -1.519150137901306152e-01 1.238927766680717468e-01 1.185480784624814987e-02 1.941871196031570435e-01 1.084875017404556274e-01 2.795811295509338379e-01 -3.793831467628479004e-01 2.394035160541534424e-01 5.782509595155715942e-02 -3.453623652458190918e-01 -1.673966944217681885e-01 2.881626188755035400e-01
4.017549753189086914e-01 4.248771443963050842e-02 2.834958769381046295e-02 -1.752167940139770508e-01 6.555230170488357544e-02 5.454861372709274292e-02 1.661540567874908447e-01 3.708640858530998230e-02 8.983451128005981445e-02 1.017557457089424133e-01 -1.454408317804336548e-01 -2.411238998174667358e-01 2.621892988681793213e-01 -3.691040873527526855e-01 -3.026873469352722168e-01 -1.220224201679229736e-01 -3.333166539669036865e-01 1.063938438892364502e-01 -1.001315191388130188e-01 1.784662455320358276e-01 -4.245818406343460083e-02 6.320805847644805908e-02 3.136736806482076645e-03 -1.758937090635299683e-01 3.152367472648620605e-02 -1.824262179434299469e-02 -3.002460896968841553e-01 4.245770350098609924e-02 -3.661967068910598755e-02 -5.098110437393188477e-02 -2.188393771648406982e-01 -1.169154420495033264e-01
9.792788326740264893e-02 -1.080605834722518921e-01 -1.708087623119354248e-01 -1.531194001436233521e-01 1.243777293711900711e-02 -2.086661197245121002e-02 1.018916741013526917e-01 -8.078267425298690796e-02 1.674200445413589478e-01 -2.074755579233169556e-01 -1.202249154448509216e-02 4.271032288670539856e-03 -2.951166126877069473e-03 5.772722885012626648e-02 -3.114369511604309082e-01 -4.398782551288604736e-02 -1.887037009000778198e-01 -2.991447150707244873e-01 2.744848132133483887e-01 1.305868476629257202e-01 -1.935263723134994507e-01 1.315265521407127380e-02 1.814216524362564087e-01 -1.257493942975997925e-01 -3.195954719558358192e-03 -5.208007618784904480e-02 -1.675411164760589600e-01 1.299543231725692749e-01 3.243201971054077148e-01 -3.753614798188209534e-02 -1.977602541446685791e-01 -4.877301156520843506e-01
3.081029094755649567e-02 -1.065592318773269653e-01 -8.559363335371017456e-02 1.289124488830566406e-01 5.689215660095214844e-02 -2.541385218501091003e-02 8.828660100698471069e-02 -1.540816575288772583e-02 -7.491946965456008911e-02 -4.393993690609931946e-02 -2.516877055168151855e-01 -2.185772359371185303e-01 -2.409405447542667389e-02 1.786466091871261597e-01 3.008156269788742065e-02 1.552768349647521973e-01 -2.796627283096313477e-01 -2.841575741767883301e-01 9.686226397752761841e-02 2.692629098892211914e-01 -4.588878154754638672e-02 1.708185076713562012e-01 -2.250908464193344116e-01 -1.638749241828918457e-01 -1.350959837436676025e-01 6.095875799655914307e-02 -1.743860691785812378e-01 3.458819985389709473e-01 4.175449311733245850e-01 -1.022189408540725708e-01 -1.858738958835601807e-01 -1.861688643693923950e-01
5.881759896874427795e-02 6.206025928258895874e-02 1.431238204240798950e-01 -3.816505521535873413e-02 1.590372025966644287e-01 -1.624919176101684570e-01 6.099765375256538391e-02 1.465533673763275146e-01 2.800828218460083008e-01 9.499468654394149780e-02 -3.074216544628143311e-01 -9.375895559787750244e-02 -2.124780416488647461e-02 3.367607891559600830e-01 -1.206702664494514465e-01 -8.313380181789398193e-02 -2.125873863697052002e-01 2.363556437194347382e-02 9.186367690563201904e-02 1.677341908216476440e-01 4.259527102112770081e-02 -2.251788675785064697e-01 2.165170758962631226e-02 8.040784299373626709e-02 1.359209269285202026e-01 2.958743833005428314e-03 -4.529425203800201416e-01 2.611600160598754883e-01 9.806945919990539551e-02 -9.745047241449356079e-02 1.304295472800731659e-02 3.388847708702087402e-01
2.136678844690322876e-01 9.025586768984794617e-03 2.661716043949127197e-01 -2.314648032188415527e-02 1.621491909027099609e-01 -3.636205196380615234e-02 4.930620267987251282e-02 2.557051775511354208e-04 3.851031512022018433e-02 -4.713441729545593262e-01 -4.774758219718933105e-01 -3.025534003973007202e-02 1.455319970846176147e-01 4.227070137858390808e-02 -7.203139364719390869e-02 -1.605417728424072266e-01 -1.600214391946792603e-01 -8.302932232618331909e-02 -2.031603641808032990e-02 -3.493553772568702698e-02 1.011911593377590179e-02 -3.815467236563563347e-03 2.384049296379089355e-01 8.826238103210926056e-03 -1.975760757923126221e-01 1.203179135918617249e-01 -1.301603298634290695e-02 -7.375586032867431641e-02 3.363010287284851074e-01 -1.598578095436096191e-01 -6.658740341663360596e-02 2.301863580942153931e-01
5.249150991439819336e-01 -6.374403089284896851e-02 8.549857884645462036e-02 -1.527700126171112061e-01 1.672335863113403320e-01 1.344981342554092407e-01 1.736570149660110474e-01 2.108000963926315308e-01 8.464249223470687866e-02 -3.006347417831420898e-01 1.838053613901138306e-01 -3.419302031397819519e-02 2.462311387062072754e-01 3.418998047709465027e-02 -1.891487687826156616e-01 -3.106763362884521484e-01 4.349228402134031057e-05 -1.256964653730392456e-01 1.303435415029525757e-01 -6.945797801017761230e-02 1.184167433530092239e-02 1.215829029679298401e-01 -1.388193070888519287e-01 1.839660108089447021e-01 8.848959952592849731e-02 4.676293209195137024e-02 -1.585222780704498291e-01 1.784491837024688721e-01 6.341941654682159424e-02 -1.677030026912689209e-01 -1.873289346694946289e-01 -5.126016959547996521e-02
1.187883466482162476e-01 -9.157395362854003906e-02 -8.080273121595382690e-02 1.352378353476524353e-02 -1.293089520186185837e-02 -3.235459923744201660e-01 1.182406619191169739e-01 -2.507549822330474854e-01 2.098073065280914307e-01 -4.405085742473602295e-01 -1.116256490349769592e-01 -6.110319495201110840e-02 2.436399161815643311e-01 3.940532356500625610e-02 -1.638790518045425415e-01 1.426485031843185425e-01 -4.214572310447692871e-01 -2.518147416412830353e-02 2.405536919832229614e-02 9.965758025646209717e-02 -1.427457183599472046e-01 -4.841466248035430908e-02 3.636460751295089722e-02 -7.567498832941055298e-02 1.138866692781448364e-01 -2.295122016221284866e-03 -2.089145481586456299e-01 2.004033476114273071e-01 -3.915431350469589233e-02 -8.296965807676315308e-02 6.932192295789718628e-02 -3.133048117160797119e-01
8.179964870214462280e-02 -4.920485243201255798e-02 -1.050846427679061890e-01 -6.062812730669975281e-02 1.115647107362747192e-01 -6.524053961038589478e-02 -1.172444149851799011e-01 -3.224518150091171265e-02 -3.384598065167665482e-03 -4.503070414066314697e-01 -1.451340913772583008e-01 -2.314797043800354004e-01 1.792778670787811279e-01 3.372903764247894287e-01 -3.568003177642822266e-01 -5.623482912778854370e-02 -5.263591301627457142e-04 -1.020047813653945923e-01 2.030458450317382812e-01 9.703882038593292236e-02 3.059426844120025635e-01 2.952241338789463043e-02 -8.000161498785018921e-02 3.369349241256713867e-01 7.896183431148529053e-02 -1.425791680812835693e-01 -1.933579593896865845e-01 1.390956193208694458e-01 5.863527581095695496e-02 -1.121364757418632507e-01 -8.265942335128784180e-02 9.633222967386245728e-02
2.311437726020812988e-01 8.839935064315795898e-02 -1.788706481456756592e-01 -1.767139583826065063e-01 -3.234187662601470947e-01 -2.398109585046768188e-01 4.706505686044692993e-02 7.731243968009948730e-03 2.179350005462765694e-03 -1.326932460069656372e-01 -1.259093582630157471e-01 -3.059392571449279785e-01 -5.863344296813011169e-02 6.091507896780967712e-02 -2.134937494993209839e-01 6.462659221142530441e-03 -1.973862498998641968e-01 -7.308861613273620605e-02 1.666665263473987579e-02 1.393238157033920288e-01 -1.659923046827316284e-01 1.521172374486923218e-01 6.280375272035598755e-02 -7.818378508090972900e-02 2.086363136768341064e-01 -6.450124830007553101e-02 -3.732309043407440186e-01 2.819254696369171143e-01 1.806583553552627563e-01 2.510958909988403320e-01 1.129215285181999207e-01 -1.779454499483108521e-01
[truncated: 3,276,929 more chars]
