# Supplementary material for: The Language of Innovation
Source: PLoS One. 2020 Apr 30;15(4):e0230107. doi: 10.1371/journal.pone.0230107 (PMC7194493; doi:10.1371/journal.pone.0230107)
Supplement: S7 File — (GZ) [file pone.0230107.s007.tar.gz › 1985-1989/V2Run_5_VS_4500_embeddings1985-1989ED32.txt]

6.981481611728668213e-02 2.361669018864631653e-02 -1.071608811616897583e-01 -2.966515421867370605e-01 -1.572571992874145508e-01 -3.879069983959197998e-01 -8.596191555261611938e-02 -7.238160818815231323e-02 2.554063796997070312e-01 2.296619713306427002e-01 -3.208262622356414795e-01 -2.475918382406234741e-01 -1.861465163528919220e-02 3.028566949069499969e-02 -2.734478116035461426e-01 -2.179096825420856476e-02 3.776633366942405701e-02 9.482791647315025330e-03 -4.285786673426628113e-02 -1.354627162218093872e-01 7.406685501337051392e-02 2.354012876749038696e-01 1.070068962872028351e-02 -1.400519311428070068e-01 4.936578869819641113e-02 -7.276164740324020386e-02 -3.072249591350555420e-01 6.538327783346176147e-02 2.081185281276702881e-01 7.551784068346023560e-02 2.262656539678573608e-01 1.989830136299133301e-01
1.163317561149597168e-01 -9.473621845245361328e-03 -2.517070770263671875e-01 -3.232396543025970459e-01 -1.856630146503448486e-01 -2.773707807064056396e-01 3.351345956325531006e-01 -8.100104331970214844e-02 1.945196092128753662e-01 1.114555001258850098e-01 -1.870156526565551758e-01 -1.507057398557662964e-01 -1.726387590169906616e-01 -1.036154553294181824e-01 1.720432937145233154e-02 9.649957716464996338e-02 7.412258535623550415e-02 -2.093752920627593994e-01 9.086101502180099487e-02 2.059532552957534790e-01 -2.573469877243041992e-01 -1.513058096170425415e-01 9.642495214939117432e-02 1.304682195186614990e-01 1.471717953681945801e-01 -1.359102278947830200e-01 -2.694195508956909180e-01 6.196063011884689331e-02 4.324169456958770752e-02 8.918326348066329956e-02 -2.069303095340728760e-01 -2.133382707834243774e-01
6.558426469564437866e-02 8.842770755290985107e-02 -3.003044128417968750e-01 -1.207151114940643311e-01 -2.705085575580596924e-01 -1.329681277275085449e-01 2.499925196170806885e-01 3.187317028641700745e-02 -8.396249264478683472e-02 3.744088113307952881e-01 5.904870852828025818e-02 -1.597295254468917847e-01 1.830348372459411621e-01 -3.150069713592529297e-01 -1.397607754915952682e-02 -8.649571985006332397e-02 2.357931807637214661e-02 -3.460401296615600586e-01 -8.695260435342788696e-02 4.283719509840011597e-02 1.159049104899168015e-02 -1.397763937711715698e-01 -1.624312400817871094e-01 2.836697101593017578e-01 3.453965485095977783e-01 1.168253421783447266e-01 -6.931570917367935181e-02 -1.119541153311729431e-01 -6.078765168786048889e-02 2.063918672502040863e-02 -3.006125241518020630e-02 -2.423076145350933075e-02
2.265372574329376221e-01 3.430027142167091370e-02 -1.670968532562255859e-02 -5.428629368543624878e-02 -1.878839135169982910e-01 -1.458993703126907349e-01 2.840925455093383789e-01 3.780292719602584839e-02 -9.633287787437438965e-03 2.985590100288391113e-01 -2.211558520793914795e-01 -1.565150022506713867e-01 2.358749695122241974e-02 -2.346368432044982910e-01 -9.039421379566192627e-02 1.222198382019996643e-01 -2.117210477590560913e-01 -2.942661345005035400e-01 -8.456872776150703430e-03 -2.556513249874114990e-01 -9.725528210401535034e-02 -2.170834839344024658e-01 -1.747875660657882690e-02 -8.900669962167739868e-02 5.905357655137777328e-03 -1.057860329747200012e-01 -4.350585341453552246e-01 2.019688934087753296e-01 -9.364406019449234009e-02 1.341057568788528442e-01 -1.479396522045135498e-01 -1.122729182243347168e-01
1.252023130655288696e-01 -1.355351954698562622e-01 4.389940947294235229e-02 -2.721793353557586670e-01 -2.017195671796798706e-01 -2.018964290618896484e-01 2.304876148700714111e-01 2.165015600621700287e-02 5.652161315083503723e-02 3.635875880718231201e-01 -1.734570264816284180e-01 7.962485402822494507e-02 2.366618812084197998e-01 1.286126375198364258e-01 9.593876451253890991e-02 -2.529579401016235352e-01 -2.442191541194915771e-02 -1.290617883205413818e-01 9.891837835311889648e-02 -1.197034493088722229e-01 4.473139718174934387e-02 -2.038248926401138306e-01 1.137339025735855103e-01 3.621871769428253174e-02 1.492171734571456909e-01 -2.290614992380142212e-01 -4.411409199237823486e-01 -1.251742392778396606e-01 4.864622652530670166e-02 1.295057535171508789e-01 1.697837710380554199e-01 7.215430587530136108e-02
6.770528852939605713e-02 6.874482333660125732e-02 -7.427251548506319523e-04 -2.883444428443908691e-01 -8.251119405031204224e-03 1.568249613046646118e-01 2.119897603988647461e-01 -1.692421138286590576e-01 1.019474342465400696e-01 5.159882307052612305e-01 -3.100985884666442871e-01 -1.844211071729660034e-01 1.411794573068618774e-01 -7.972242310643196106e-03 -1.980768516659736633e-02 -3.857834264636039734e-02 -1.277153193950653076e-01 -1.058593913912773132e-01 -3.932240977883338928e-02 1.115029156208038330e-01 4.436871781945228577e-02 -3.034004271030426025e-01 3.753085061907768250e-02 -6.952989846467971802e-03 1.875758767127990723e-01 -1.233719214797019958e-01 -3.139812946319580078e-01 -4.287172853946685791e-02 -2.144371122121810913e-01 -2.127748914062976837e-03 1.143042147159576416e-01 1.837455183267593384e-01
1.296938210725784302e-01 1.361625939607620239e-01 -1.489242166280746460e-01 -2.427606284618377686e-01 2.994688972830772400e-02 -1.288940012454986572e-01 4.131837934255599976e-02 -6.474673748016357422e-02 6.270653754472732544e-02 3.303868472576141357e-01 -1.708547025918960571e-01 -5.795618519186973572e-02 6.434296071529388428e-02 -4.972505196928977966e-02 -2.262622416019439697e-01 -3.686059415340423584e-01 1.708324849605560303e-01 -4.002669155597686768e-01 -1.335014849901199341e-01 -1.286330223083496094e-01 -2.343369424343109131e-01 -6.300288438796997070e-02 -4.357091337442398071e-02 4.592818766832351685e-02 2.187714278697967529e-01 -9.489299356937408447e-02 -3.557663559913635254e-01 -5.429734662175178528e-02 -7.414442300796508789e-02 -8.279868215322494507e-02 1.183074265718460083e-01 1.463299840688705444e-01
1.535655260086059570e-01 -1.016487330198287964e-01 -1.352670043706893921e-01 -1.291629672050476074e-01 -1.687563657760620117e-01 -1.512037366628646851e-01 4.082442522048950195e-01 1.551137119531631470e-01 9.335073828697204590e-02 2.865409851074218750e-01 6.171875633299350739e-03 -1.415395885705947876e-01 -1.025696322321891785e-01 -2.449643909931182861e-01 -1.211845651268959045e-01 1.580935902893543243e-02 -1.044768914580345154e-01 -2.555592060089111328e-01 2.524122595787048340e-01 -9.267480671405792236e-02 -1.689805388450622559e-01 -1.145556420087814331e-01 1.104350239038467407e-01 -3.270923197269439697e-01 -7.739887386560440063e-02 -5.488892272114753723e-02 -3.294045031070709229e-01 6.024228036403656006e-02 7.025601714849472046e-02 1.843304336071014404e-01 -8.685716241598129272e-02 1.252906918525695801e-01
2.700565755367279053e-02 1.960231810808181763e-01 6.298913061618804932e-02 -1.296785175800323486e-01 -4.998379051685333252e-01 -2.145215421915054321e-01 1.291958093643188477e-01 -5.767324566841125488e-02 1.676792651414871216e-01 3.769184052944183350e-01 -1.219859644770622253e-01 -2.462143003940582275e-01 -2.090814709663391113e-01 -3.862783685326576233e-02 -1.445716023445129395e-01 9.219014644622802734e-02 -3.716079890727996826e-02 -1.001068502664566040e-01 1.288846880197525024e-01 -1.400381475687026978e-01 -2.395683228969573975e-01 5.112613365054130554e-02 -5.814767628908157349e-02 4.962906986474990845e-02 -8.318585157394409180e-02 -2.107123583555221558e-01 -2.765960991382598877e-01 -1.021328270435333252e-01 7.262202352285385132e-02 -1.650192216038703918e-02 1.619625985622406006e-01 -1.427718698978424072e-01
2.017845362424850464e-01 1.459991745650768280e-02 -9.539293497800827026e-02 -2.304348349571228027e-01 2.694087028503417969e-01 -1.266320347785949707e-01 1.188634485006332397e-01 -3.654224276542663574e-01 1.482004299759864807e-02 3.679335117340087891e-01 -1.803715378046035767e-01 9.390287846326828003e-02 5.246489122509956360e-02 -5.069471895694732666e-02 -9.909366816282272339e-02 2.236107736825942993e-01 2.064196318387985229e-01 1.000464186072349548e-01 5.435201898217201233e-02 -2.114016562700271606e-01 3.222592547535896301e-02 -3.647241368889808655e-02 -2.205369621515274048e-02 -1.398784816265106201e-01 -4.264737665653228760e-02 -2.380187660455703735e-01 -3.471999466419219971e-01 -9.998512454330921173e-03 -3.504702821373939514e-02 -1.636994779109954834e-01 -2.801561951637268066e-01 1.009153351187705994e-01
1.072927042841911316e-01 1.816093921661376953e-01 -2.063061892986297607e-01 -3.637725114822387695e-01 -3.478304743766784668e-01 7.620628178119659424e-02 2.392274737358093262e-01 -1.384648084640502930e-01 1.022692769765853882e-01 1.952445507049560547e-01 -1.270232647657394409e-01 -1.909543573856353760e-01 -1.605873852968215942e-01 1.285161972045898438e-01 -2.126589864492416382e-01 2.266546785831451416e-01 3.842317312955856323e-02 -7.003159075975418091e-02 2.589048258960247040e-02 -1.801486611366271973e-01 -3.167758584022521973e-01 -1.094983145594596863e-01 -1.669484563171863556e-02 -1.744869947433471680e-01 1.142877042293548584e-01 4.764898493885993958e-02 -2.591455876827239990e-01 2.428764104843139648e-02 -1.518373638391494751e-01 -1.180941909551620483e-01 -6.344360858201980591e-02 -1.751253008842468262e-01
-8.937557041645050049e-02 1.071787029504776001e-01 -2.654614485800266266e-02 -1.811313480138778687e-01 -7.775804400444030762e-02 -1.469673812389373779e-01 9.442039579153060913e-02 1.445623636245727539e-01 8.001638948917388916e-02 2.397491484880447388e-01 -2.567804455757141113e-01 2.130585908889770508e-02 2.187329232692718506e-01 -1.483352631330490112e-01 -3.170253336429595947e-01 1.106352359056472778e-01 5.943693686276674271e-03 -2.673814594745635986e-01 1.202104687690734863e-01 3.811113163828849792e-02 -1.169131398200988770e-01 -3.075277507305145264e-01 -1.352735757827758789e-01 -1.197983399033546448e-01 2.208381444215774536e-01 -4.540675282478332520e-01 -2.574420273303985596e-01 -5.452632904052734375e-02 -7.182388752698898315e-02 -5.665323510766029358e-02 -1.256213039159774780e-01 4.261828958988189697e-03
-5.675912648439407349e-02 2.687179446220397949e-01 -1.917949616909027100e-01 -2.030663937330245972e-01 2.825844287872314453e-02 -3.483976796269416809e-02 1.107066422700881958e-01 -1.199674904346466064e-01 3.640481270849704742e-03 2.936553359031677246e-01 -1.368812620639801025e-01 -1.931557655334472656e-01 2.153612487018108368e-02 -1.892943233251571655e-01 -1.875384002923965454e-01 -2.500641345977783203e-01 -2.797788977622985840e-01 -1.990083754062652588e-01 -7.135706394910812378e-02 -6.223743408918380737e-02 5.202048644423484802e-02 3.486289829015731812e-02 -2.547585368156433105e-01 1.073319185525178909e-02 3.584965467453002930e-01 -7.322649657726287842e-02 -3.055424988269805908e-01 2.922438643872737885e-02 1.159944906830787659e-01 1.921618282794952393e-01 2.153719216585159302e-01 -1.447521597146987915e-01
-1.214887499809265137e-01 -1.916889846324920654e-01 8.468932658433914185e-02 -2.927742600440979004e-01 -2.513962090015411377e-01 -5.650453735142946243e-03 1.115232333540916443e-01 7.921368232928216457e-04 1.650903075933456421e-01 8.081402629613876343e-02 -6.232847273349761963e-02 -2.151758223772048950e-01 9.862785041332244873e-02 -1.060189753770828247e-01 -7.913310080766677856e-02 1.586824208498001099e-01 -4.303369671106338501e-02 -3.637048304080963135e-01 3.572408854961395264e-01 -1.866679042577743530e-01 -1.411982923746109009e-01 -5.444657057523727417e-02 5.857677012681961060e-02 2.868361771106719971e-01 2.018207609653472900e-01 2.074798643589019775e-01 -3.549775183200836182e-01 -7.367130368947982788e-03 -3.342434763908386230e-02 -1.204408034682273865e-01 -9.828426688909530640e-02 5.677511170506477356e-02
-1.759201288223266602e-01 1.990234404802322388e-01 -1.737386733293533325e-01 -7.615459710359573364e-02 -3.744745552539825439e-01 -8.320079743862152100e-02 2.318429499864578247e-01 1.516942828893661499e-01 2.493691891431808472e-01 4.401512742042541504e-01 -4.967086762189865112e-02 -9.780162945389747620e-04 -3.581522777676582336e-02 1.272584404796361923e-02 -1.724924594163894653e-01 -9.395729750394821167e-02 6.611184030771255493e-02 8.344799280166625977e-03 2.139101773500442505e-01 -3.921588510274887085e-02 -2.728842794895172119e-01 -1.035760939121246338e-01 7.709442824125289917e-02 -1.435747891664505005e-01 1.671724468469619751e-01 4.528735950589179993e-02 -3.278990685939788818e-01 1.959276348352432251e-01 1.471089106053113937e-02 -6.602215021848678589e-02 6.752387434244155884e-02 -1.503454297780990601e-01
3.390755876898765564e-02 -2.141027599573135376e-01 -1.820708811283111572e-02 -5.752106308937072754e-01 -8.069530874490737915e-02 2.309416607022285461e-02 1.425488889217376709e-01 -2.015067823231220245e-02 -5.761646665632724762e-03 -7.220286130905151367e-02 -2.860421873629093170e-02 -2.940372824668884277e-01 1.312677562236785889e-01 -2.015974819660186768e-01 -1.798464059829711914e-01 5.001942813396453857e-02 -6.760992854833602905e-02 -3.473040759563446045e-01 1.863135844469070435e-01 -1.187234930694103241e-02 -7.932767271995544434e-02 -1.323109958320856094e-02 2.905315905809402466e-02 -1.121842414140701294e-01 3.802402317523956299e-01 -7.133294641971588135e-02 -2.261045575141906738e-01 -8.189184591174125671e-03 1.063188686966896057e-01 -8.975441008806228638e-02 9.151837229728698730e-02 1.611161604523658752e-02
-8.951588720083236694e-02 1.962643489241600037e-02 -4.221590235829353333e-02 -2.123232185840606689e-01 1.643524691462516785e-02 -6.943327840417623520e-03 2.404351681470870972e-01 -4.884812980890274048e-02 6.112830340862274170e-02 5.706874728202819824e-01 -3.006411194801330566e-01 -9.512201696634292603e-02 1.769868284463882446e-01 -3.272095695137977600e-03 -3.809861540794372559e-01 -2.783833146095275879e-01 -1.581316441297531128e-01 8.017506450414657593e-03 1.056910231709480286e-01 4.187238402664661407e-03 -1.607108563184738159e-01 -3.525483980774879456e-02 1.484866887331008911e-01 -2.826100215315818787e-02 5.003147572278976440e-02 -2.400920093059539795e-01 -2.313577383756637573e-02 1.519167870283126831e-01 -1.432956159114837646e-01 9.066250175237655640e-02 -1.492292433977127075e-02 4.974772408604621887e-02
-1.580977737903594971e-01 -6.565291434526443481e-02 -3.674657642841339111e-01 -3.923277556896209717e-01 -1.568538546562194824e-01 -6.380112469196319580e-02 5.445082113146781921e-02 -2.743043005466461182e-01 -1.336806416511535645e-01 2.219092845916748047e-01 3.567958995699882507e-02 -1.623352020978927612e-01 1.764443516731262207e-01 -7.214925438165664673e-02 -2.604501247406005859e-01 6.412600725889205933e-02 2.456637173891067505e-01 -1.358623057603836060e-01 -4.324225336313247681e-02 -1.799629032611846924e-01 -5.516371503472328186e-02 6.611200422048568726e-02 3.225529938936233521e-02 5.631496012210845947e-02 -7.434289157390594482e-02 8.382091671228408813e-02 -8.542589098215103149e-02 2.675335407257080078e-01 -1.710586398839950562e-01 1.231151446700096130e-01 -2.853330969810485840e-01 1.728798151016235352e-01
5.437214672565460205e-02 4.474106058478355408e-02 2.352456003427505493e-02 -2.800902724266052246e-01 -4.524815455079078674e-02 -8.635139465332031250e-02 4.548783004283905029e-01 -1.198691651225090027e-01 -2.598739787936210632e-02 2.552824616432189941e-01 1.841461360454559326e-01 -9.682288020849227905e-02 3.713193833827972412e-01 -1.124029010534286499e-01 -7.526309788227081299e-02 2.226371318101882935e-01 2.092545181512832642e-01 -2.137508988380432129e-01 -7.893438450992107391e-03 -1.892946660518646240e-01 -2.917573228478431702e-02 2.024775445461273193e-01 -1.437678784132003784e-01 -1.500935554504394531e-01 -1.254274845123291016e-01 -2.120807766914367676e-01 -2.160776555538177490e-01 5.487810447812080383e-02 2.632970735430717468e-02 -1.883212625980377197e-01 -1.007996350526809692e-01 -5.683605000376701355e-02
-1.038849428296089172e-01 2.465610578656196594e-02 -1.135136261582374573e-01 -1.516978144645690918e-01 -4.366851747035980225e-01 -1.017326936125755310e-01 9.317927807569503784e-02 6.293383985757827759e-02 6.377328187227249146e-02 2.239066362380981445e-01 -3.414236605167388916e-01 1.795112043619155884e-01 -2.280940413475036621e-01 -5.154461786150932312e-02 -1.347751617431640625e-01 1.349693238735198975e-01 3.666536509990692139e-01 -1.978079229593276978e-01 -1.375246495008468628e-01 -1.370258331298828125e-01 1.018051877617835999e-01 -4.616356268525123596e-02 -9.670735150575637817e-02 -7.337374985218048096e-02 2.188275307416915894e-01 -2.025323212146759033e-01 -2.705175578594207764e-01 -1.198167055845260620e-01 1.557761570438742638e-04 1.359522193670272827e-01 1.059043630957603455e-01 -1.823624409735202789e-02
5.665374547243118286e-02 -6.067635118961334229e-02 -1.450880896300077438e-02 -2.878110408782958984e-01 -2.044880241155624390e-01 -3.683367073535919189e-01 2.889370918273925781e-01 -2.167660742998123169e-02 -1.468952000141143799e-01 3.373500704765319824e-01 -1.456426531076431274e-01 -1.443608999252319336e-01 -1.902657002210617065e-01 -1.223205924034118652e-01 -2.507306933403015137e-01 -9.632465988397598267e-02 -1.629857346415519714e-03 -1.151841208338737488e-01 -1.311413198709487915e-01 -1.130099818110466003e-01 -8.623968064785003662e-02 -3.499124348163604736e-01 2.020198255777359009e-01 -1.069026216864585876e-01 -9.967559576034545898e-02 -2.197023481130599976e-02 -1.699200868606567383e-01 1.955899894237518311e-01 5.519153084605932236e-03 -1.248754337430000305e-01 1.697496026754379272e-01 -2.318265475332736969e-02
-3.705963492393493652e-02 1.199187338352203369e-01 1.045852601528167725e-01 -8.049602061510086060e-02 -1.990459710359573364e-01 -2.216618061065673828e-01 1.948516517877578735e-01 5.065882578492164612e-02 -8.612446486949920654e-02 2.873859405517578125e-01 -1.893473714590072632e-01 -1.539441943168640137e-01 -9.687449038028717041e-02 -8.496414870023727417e-02 -1.952219009399414062e-01 -2.167538106441497803e-01 -1.029798239469528198e-01 -9.554520249366760254e-02 -1.317863818258047104e-02 1.121418643742799759e-02 1.182775571942329407e-01 -4.742990806698799133e-02 -1.315919905900955200e-01 -3.220845162868499756e-01 3.146376013755798340e-01 -2.490518242120742798e-01 -3.818025887012481689e-01 -9.126222133636474609e-02 1.314206123352050781e-01 1.598969548940658569e-01 -5.509186163544654846e-02 -2.606885135173797607e-01
-4.211145453155040741e-03 -2.325038053095340729e-02 -1.352258920669555664e-01 -2.732481956481933594e-01 -2.493792325258255005e-01 -2.096401602029800415e-01 2.503558062016963959e-02 -2.027738243341445923e-01 -1.030433848500251770e-01 1.810496300458908081e-01 -2.637076675891876221e-01 6.317449361085891724e-02 1.533885449171066284e-01 -6.399734318256378174e-02 -4.134216904640197754e-01 -1.206070333719253540e-01 1.751395501196384430e-02 -7.081237155944108963e-03 -2.227479666471481323e-01 -7.154758274555206299e-02 -2.306942939758300781e-01 -1.700843721628189087e-01 -1.267936378717422485e-01 3.278381424024701118e-03 1.937749832868576050e-01 -2.031052410602569580e-01 -1.779067702591419220e-02 3.241703212261199951e-01 1.570549234747886658e-02 1.693928241729736328e-01 3.874874487519264221e-02 2.462054342031478882e-01
2.266141325235366821e-01 -1.987253129482269287e-01 -4.252751171588897705e-02 -4.586614295840263367e-02 -8.742736279964447021e-02 -1.346122175455093384e-01 1.669133007526397705e-01 -1.604641675949096680e-01 3.387926518917083740e-02 3.009345531463623047e-01 2.967538237571716309e-01 -2.912227511405944824e-01 2.132253050804138184e-01 1.813781857490539551e-01 -3.812082707881927490e-01 2.224659174680709839e-01 1.670866161584854126e-01 2.142093628644943237e-01 -1.737804710865020752e-01 4.640607535839080811e-02 1.060236766934394836e-01 -1.812895387411117554e-01 1.312073618173599243e-01 -2.738838456571102142e-02 2.507335841655731201e-01 -1.577800139784812927e-02 -1.979714035987854004e-01 -1.781042083166539669e-03 -1.279164552688598633e-01 1.046371925622224808e-02 -1.873893104493618011e-02 -2.734547853469848633e-02
-1.813982278108596802e-01 -4.178249090909957886e-02 5.338475573807954788e-03 -4.558606743812561035e-01 1.200013533234596252e-01 1.148939207196235657e-01 3.358296453952789307e-01 -9.998739510774612427e-02 1.457096450030803680e-02 5.197175741195678711e-01 -2.478302270174026489e-01 -1.491327434778213501e-01 -8.383602835237979889e-04 -2.812517434358596802e-02 -1.723969727754592896e-01 5.514407157897949219e-02 -1.211215928196907043e-01 -1.230631843209266663e-01 -1.944828182458877563e-01 9.808914363384246826e-02 9.939131326973438263e-03 -1.173109486699104309e-01 1.038719806820154190e-02 -3.835993353277444839e-03 -6.318108737468719482e-02 -2.260361015796661377e-01 -1.664304137229919434e-01 1.928163766860961914e-01 7.131277024745941162e-02 -9.028598666191101074e-03 -4.705346375703811646e-02 -3.183282539248466492e-02
-2.566979825496673584e-02 4.576282203197479248e-02 1.587017811834812164e-02 -4.297633171081542969e-01 7.030837982892990112e-02 -7.943653315305709839e-02 1.051287278532981873e-01 1.111108958721160889e-01 1.184094697237014771e-01 6.933397054672241211e-01 -1.814257502555847168e-01 -9.925345331430435181e-02 7.907212525606155396e-02 2.559984102845191956e-03 -1.113617196679115295e-01 1.851513236761093140e-02 -3.175077587366104126e-02 -1.346776932477951050e-01 -3.678852319717407227e-02 3.813738375902175903e-02 -2.202783077955245972e-01 -2.392685413360595703e-02 1.790830343961715698e-01 6.534469872713088989e-02 4.571466892957687378e-02 -5.493194982409477234e-02 -2.524570226669311523e-01 9.831760823726654053e-02 -9.643463790416717529e-02 -7.726851850748062134e-02 -3.487322828732430935e-04 -1.413110792636871338e-01
1.106061264872550964e-01 1.624880135059356689e-01 9.260501712560653687e-02 -1.307011097669601440e-01 7.966558635234832764e-02 -3.595171272754669189e-01 2.737399935722351074e-01 1.014727056026458740e-01 2.539575099945068359e-01 2.161335945129394531e-01 -1.191919296979904175e-01 -2.512514591217041016e-01 -1.030469592660665512e-02 1.669169515371322632e-01 -3.025573194026947021e-01 -1.406407803297042847e-01 -2.967425622045993805e-02 1.853484362363815308e-01 -4.458615928888320923e-02 1.067412942647933960e-01 -1.571531146764755249e-01 -4.007588624954223633e-01 -1.397868543863296509e-01 6.654113531112670898e-02 9.902274608612060547e-02 -1.348702758550643921e-01 -3.036375939846038818e-01 -4.449189826846122742e-02 6.043982692062854767e-03 -6.841326504945755005e-02 -2.990653179585933685e-02 3.707363083958625793e-02
2.073681354522705078e-02 2.267814241349697113e-02 -1.102072447538375854e-01 -1.936390697956085205e-01 -3.889847695827484131e-01 -2.178109586238861084e-01 1.150440871715545654e-01 -2.311105728149414062e-01 -1.638667136430740356e-01 1.530247479677200317e-01 -2.858346402645111084e-01 -1.806853897869586945e-02 3.590784966945648193e-01 8.828310295939445496e-03 -2.637023329734802246e-01 6.302884966135025024e-02 -8.850859850645065308e-02 -3.019144833087921143e-01 1.730914413928985596e-01 -9.052842855453491211e-02 -2.735980153083801270e-01 8.009005337953567505e-02 -1.923664100468158722e-02 -9.652098268270492554e-02 1.497788280248641968e-01 -2.407404035329818726e-01 -7.242632657289505005e-02 -5.867252126336097717e-02 9.750498831272125244e-02 1.318551748991012573e-01 -6.326447427272796631e-02 -3.347351029515266418e-02
-4.773291293531656265e-03 -1.529351025819778442e-01 4.487317055463790894e-02 -3.618497252464294434e-01 6.979526579380035400e-02 1.110491007566452026e-01 1.004268079996109009e-01 -1.070212796330451965e-01 7.101318333297967911e-04 5.557311773300170898e-01 -3.500466421246528625e-02 -2.928639650344848633e-01 -1.101101636886596680e-01 -1.593367904424667358e-01 -2.755540609359741211e-01 -7.963570952415466309e-02 -6.229762360453605652e-02 -1.413623243570327759e-01 8.060244470834732056e-02 9.011305123567581177e-02 -2.012839913368225098e-02 -6.398895382881164551e-02 4.295429214835166931e-02 1.261462420225143433e-01 2.556671947240829468e-02 -1.343865543603897095e-01 -4.030568301677703857e-01 1.116989850997924805e-01 -7.753037661314010620e-02 8.099665492773056030e-02 4.768139496445655823e-02 -1.416028887033462524e-01
-1.632790863513946533e-01 5.327233299612998962e-02 2.115688323974609375e-01 -2.609764039516448975e-01 -1.550904661417007446e-01 6.329417228698730469e-02 2.567265927791595459e-01 -1.645703613758087158e-01 1.720234900712966919e-01 4.143336713314056396e-01 -2.766068577766418457e-01 -2.579900920391082764e-01 -3.952496871352195740e-02 -1.484734266996383667e-01 -3.282357156276702881e-01 -7.692331820726394653e-02 -7.548680901527404785e-02 -2.524865865707397461e-01 -1.174991112202405930e-02 1.416385620832443237e-01 -6.988564133644104004e-02 1.370844990015029907e-01 6.916367262601852417e-02 -1.558986492455005646e-03 -1.778026819229125977e-01 -1.712965816259384155e-01 -1.536827683448791504e-01 1.614854633808135986e-01 -1.396604776382446289e-01 -2.570110559463500977e-02 4.198988527059555054e-02 6.552202254533767700e-02
1.791690140962600708e-01 1.046878285706043243e-02 -2.696948051452636719e-01 -1.527033448219299316e-01 1.791292242705821991e-02 -3.233543336391448975e-01 1.669760048389434814e-01 -1.684308797121047974e-02 1.217075437307357788e-01 3.856053352355957031e-01 -8.060456067323684692e-02 -2.221466600894927979e-01 2.235673069953918457e-01 -4.877880588173866272e-02 -2.123081386089324951e-01 -9.874147921800613403e-02 2.816359139978885651e-02 -2.250332683324813843e-01 -1.085205152630805969e-01 2.503759264945983887e-01 2.172254957258701324e-02 -9.542831219732761383e-03 -2.065128982067108154e-01 2.433140277862548828e-01 1.985828578472137451e-01 -2.241056114435195923e-01 -4.894474148750305176e-02 1.018188148736953735e-02 -1.901933848857879639e-01 4.079690203070640564e-02 1.425654143095016479e-01 -1.830957084894180298e-01
1.213272213935852051e-01 1.208816021680831909e-01 -1.170875802636146545e-01 -2.065154463052749634e-01 -1.748739480972290039e-01 -1.809235811233520508e-01 1.188926920294761658e-01 -9.703340381383895874e-02 1.686234027147293091e-01 1.308295577764511108e-01 -1.093442887067794800e-01 1.796234846115112305e-01 2.102143317461013794e-01 -8.120409399271011353e-02 -1.867025345563888550e-01 1.725235283374786377e-01 8.669001981616020203e-03 -5.684219673275947571e-02 2.021115869283676147e-01 1.223675459623336792e-01 -8.371629565954208374e-02 -1.961542107164859772e-02 -9.938002564013004303e-03 -2.442859113216400146e-02 8.834701031446456909e-02 -1.776270121335983276e-01 -4.119519293308258057e-01 2.006399631500244141e-01 2.189100086688995361e-01 -4.312779605388641357e-01 -2.208884209394454956e-01 1.517154872417449951e-01
1.244916468858718872e-01 -1.778935454785823822e-02 -2.583176493644714355e-01 -1.356707513332366943e-01 5.822646245360374451e-02 -3.145499229431152344e-01 3.072860538959503174e-01 -7.378353178501129150e-02 -1.658497899770736694e-01 2.204500436782836914e-01 -3.042897284030914307e-01 5.369790270924568176e-02 1.360310167074203491e-01 -1.572892814874649048e-02 -1.159770190715789795e-01 -1.912776231765747070e-01 -1.158847138285636902e-01 -3.170502483844757080e-01 -1.019713357090950012e-01 7.115167379379272461e-02 4.283472150564193726e-02 -1.002192273736000061e-01 -2.822973132133483887e-01 7.948046922683715820e-02 2.855681478977203369e-01 -1.941082440316677094e-02 -3.458631336688995361e-01 9.870442561805248260e-03 -1.262616217136383057e-01 -1.029153913259506226e-01 -2.999629639089107513e-02 -1.019481290131807327e-02
-1.886666007339954376e-02 -1.352304667234420776e-01 -1.306612193584442139e-01 -2.508662641048431396e-03 -8.817813545465469360e-02 -1.966022551059722900e-01 2.850760221481323242e-01 -3.201796710491180420e-01 2.015999257564544678e-01 9.762262925505638123e-03 1.183329448103904724e-01 -3.187052672728896141e-03 -1.197339072823524475e-01 -1.230753585696220398e-01 -1.592341661453247070e-01 2.018588036298751831e-01 -1.520532816648483276e-01 1.713180989027023315e-01 -8.920450508594512939e-02 -5.750141292810440063e-02 5.098043009638786316e-02 -3.179554343223571777e-01 -1.376005858182907104e-01 -1.003596931695938110e-01 3.610858693718910217e-02 -1.768655925989151001e-01 -5.268446207046508789e-01 6.132527068257331848e-02 2.164337038993835449e-01 6.129230931401252747e-02 1.509412676095962524e-01 7.448260439559817314e-04
1.542123258113861084e-01 5.856945738196372986e-02 3.335788473486900330e-02 -3.143855631351470947e-01 3.338561207056045532e-02 6.174923479557037354e-02 3.131628930568695068e-01 -8.250508457422256470e-02 4.702178388833999634e-02 4.189812839031219482e-01 -1.566566079854965210e-01 -2.737952470779418945e-01 1.366241425275802612e-01 8.145479485392570496e-03 -3.257579207420349121e-01 -2.383746802806854248e-01 -7.649490237236022949e-02 -1.657651960849761963e-01 -1.882406771183013916e-01 -1.965833827853202820e-02 2.679118700325489044e-02 -2.131139487028121948e-02 2.551438808441162109e-01 8.249373733997344971e-02 -3.206751123070716858e-02 -1.705718636512756348e-01 -2.556257545948028564e-01 1.738922446966171265e-01 -2.836340479552745819e-02 -1.122329980134963989e-01 4.237416759133338928e-02 -1.448038667440414429e-01
-1.891420334577560425e-01 -1.423135548830032349e-01 1.424377411603927612e-01 -1.582389771938323975e-01 -9.134182333946228027e-02 -1.002774089574813843e-01 1.345790922641754150e-01 1.967704296112060547e-02 -4.551744088530540466e-02 3.949213325977325439e-01 -2.768554687500000000e-01 -5.833166092634201050e-02 2.184257805347442627e-01 -5.360218137502670288e-02 -4.000341892242431641e-02 -2.093850076198577881e-01 1.732586771249771118e-01 -3.806565999984741211e-01 -8.784260600805282593e-02 -1.008373424410820007e-01 1.085425913333892822e-02 -1.711993105709552765e-02 5.661040171980857849e-02 1.306742429733276367e-01 2.539750337600708008e-01 -1.491113752126693726e-02 -3.790961205959320068e-01 8.553257584571838379e-02 -1.188944727182388306e-01 1.399443745613098145e-01 -2.300570607185363770e-01 1.083470135927200317e-01
3.397142142057418823e-02 -5.449945479631423950e-02 -6.807067990303039551e-02 -2.233345359563827515e-01 -2.148244976997375488e-01 -1.335059553384780884e-01 4.500031173229217529e-01 1.898947805166244507e-01 -6.141472607851028442e-02 1.922741681337356567e-01 -2.178468108177185059e-01 5.574716720730066299e-03 8.181907981634140015e-02 -1.538526713848114014e-01 -2.089949250221252441e-01 3.015386462211608887e-01 -1.073761433362960815e-01 1.340025812387466431e-01 6.622582674026489258e-02 -1.907425820827484131e-01 -9.743952751159667969e-02 -8.473978936672210693e-02 -2.318662405014038086e-01 -1.270939683308824897e-04 1.233899518847465515e-01 5.054787918925285339e-02 -4.208859801292419434e-02 -1.725723743438720703e-01 3.472036421298980713e-01 -9.370365738868713379e-02 2.526011168956756592e-01 4.965538531541824341e-02
3.400610387325286865e-01 -2.164039760828018188e-01 -1.405879110097885132e-01 -6.639479100704193115e-02 -1.670257598161697388e-01 -8.081822842359542847e-02 4.142969548702239990e-01 -1.256167292594909668e-01 -1.503477543592453003e-01 1.169801726937294006e-01 -7.860316336154937744e-02 -3.242461383342742920e-01 -8.904159069061279297e-02 -5.033575370907783508e-02 -2.824376225471496582e-01 1.720347814261913300e-02 -7.068803906440734863e-02 2.561954548582434654e-03 -2.858722768723964691e-02 -2.679947614669799805e-01 -3.066332340240478516e-01 2.536785006523132324e-01 1.888539940118789673e-01 1.845658421516418457e-01 7.538032531738281250e-02 -2.668127045035362244e-02 -1.448620408773422241e-01 1.021284461021423340e-01 4.292685166001319885e-02 -1.348171848803758621e-02 4.496777057647705078e-02 7.594197988510131836e-02
3.015509806573390961e-02 3.763183578848838806e-02 -1.461988687515258789e-02 -3.499878942966461182e-01 1.385901421308517456e-01 9.582838043570518494e-03 1.519955098628997803e-01 2.416858822107315063e-02 -2.986092492938041687e-02 4.470238685607910156e-01 -4.727735221385955811e-01 -1.637947559356689453e-01 1.230483651161193848e-01 -1.369228959083557129e-01 -1.733295023441314697e-01 -2.178557068109512329e-01 -6.458887830376625061e-03 -1.583666056394577026e-01 8.188741654157638550e-02 -2.139176987111568451e-02 1.740185357630252838e-02 -3.033309243619441986e-02 -1.409372687339782715e-01 -1.349335908889770508e-01 -4.320563003420829773e-02 -1.634191274642944336e-01 -3.107454478740692139e-01 -3.970924764871597290e-02 6.867534946650266647e-03 9.679686278104782104e-02 -1.208277866244316101e-01 2.172977626323699951e-01
-1.272690147161483765e-01 4.922868311405181885e-02 9.874176234006881714e-02 -7.014494389295578003e-02 -1.726012080907821655e-01 -1.949324458837509155e-01 1.877968013286590576e-01 -1.349247843027114868e-01 -8.788381516933441162e-02 3.507913276553153992e-02 -6.305310130119323730e-02 -2.462109923362731934e-01 4.422934353351593018e-02 -8.103056252002716064e-02 -4.480297267436981201e-01 2.321381419897079468e-01 3.716141581535339355e-01 -2.652704715728759766e-01 -1.307637989521026611e-01 -4.097016900777816772e-02 1.695668091997504234e-03 5.774399638175964355e-02 -1.405231207609176636e-01 -7.430689036846160889e-02 -3.647478520870208740e-01 1.200621128082275391e-01 -2.265906482934951782e-01 -1.234499365091323853e-01 1.847771853208541870e-01 1.450267527252435684e-02 6.703042984008789062e-02 -4.717633128166198730e-03
-1.290290709584951401e-02 -1.213191822171211243e-01 -1.174378693103790283e-01 -2.069815546274185181e-01 -7.291399687528610229e-02 -7.808449864387512207e-02 1.001758724451065063e-01 -7.498052716255187988e-02 -8.044108748435974121e-02 4.581999778747558594e-01 -4.553814828395843506e-01 -2.700164616107940674e-01 2.553235888481140137e-01 1.983478218317031860e-01 -1.342310011386871338e-01 -1.566782593727111816e-01 2.822569198906421661e-02 -2.196604609489440918e-01 -1.883007958531379700e-02 -1.832887530326843262e-01 -7.626659423112869263e-02 -7.355732470750808716e-02 5.862452462315559387e-02 -1.370173841714859009e-01 9.858623892068862915e-02 -6.117987632751464844e-02 -1.912691593170166016e-01 2.479802668094635010e-01 -8.160334080457687378e-02 1.356680095195770264e-01 -3.473846241831779480e-02 5.802865326404571533e-02
-4.951706156134605408e-02 1.584841161966323853e-01 -1.940879821777343750e-01 -8.086662739515304565e-02 1.812287420034408569e-01 -1.364242732524871826e-01 2.151572853326797485e-01 -4.193780124187469482e-01 1.784268766641616821e-01 2.935161292552947998e-01 7.295620441436767578e-02 3.688812255859375000e-02 2.591577172279357910e-02 -1.094328835606575012e-01 1.028889138251543045e-02 3.316817746963351965e-04 1.952062547206878662e-01 -1.439253985881805420e-01 -1.379059851169586182e-01 -4.690410196781158447e-02 -3.036004006862640381e-01 1.806269772350788116e-02 -2.407401651144027710e-01 1.987786218523979187e-02 1.538794785737991333e-01 2.139930427074432373e-01 -2.318802624940872192e-01 -6.249208748340606689e-02 2.319032847881317139e-01 -2.213524281978607178e-01 -5.203396081924438477e-02 2.316315025091171265e-01
1.622176766395568848e-01 -1.426319032907485962e-01 -5.310753732919692993e-02 9.672143310308456421e-02 2.174277231097221375e-02 -1.963047385215759277e-01 1.304628849029541016e-01 -3.134500384330749512e-01 2.028056047856807709e-02 8.067242801189422607e-02 1.475252062082290649e-01 -9.597602300345897675e-03 1.308899223804473877e-01 -2.252598255872726440e-01 -4.454095959663391113e-01 -9.565697610378265381e-02 1.205882653594017029e-01 -2.625402510166168213e-01 -8.395165950059890747e-02 -1.565709523856639862e-02 1.017562076449394226e-01 -4.172476753592491150e-02 -4.633305070456117392e-04 6.233910471200942993e-02 1.317872852087020874e-02 1.593367755413055420e-02 -2.697208225727081299e-01 1.872393488883972168e-01 3.077192902565002441e-01 3.914088308811187744e-01 -1.174305230379104614e-01 -7.769189774990081787e-02
5.203091353178024292e-02 -6.437453627586364746e-02 2.091151475906372070e-01 -2.625572979450225830e-01 2.301746308803558350e-01 -1.535861343145370483e-01 2.991041839122772217e-01 -8.535859733819961548e-02 1.712681800127029419e-01 3.765533566474914551e-01 -2.021123617887496948e-01 -1.061438918113708496e-01 6.639420241117477417e-02 -1.500046700239181519e-01 -9.581620246171951294e-02 -1.075491681694984436e-01 -5.451533198356628418e-02 -1.643681973218917847e-01 3.270448148250579834e-01 -2.155850529670715332e-01 3.447881026659160852e-04 -1.744539588689804077e-01 1.177722513675689697e-01 2.002626061439514160e-01 2.134669721126556396e-01 9.169354289770126343e-02 -1.700033545494079590e-01 2.329863011837005615e-01 1.195237562060356140e-01 1.157579869031906128e-01 -5.931561440229415894e-02 8.294632658362388611e-03
1.643799692392349243e-01 -7.011114805936813354e-02 -7.184496615082025528e-03 -1.107253283262252808e-01 -3.428157866001129150e-01 -1.377855092287063599e-01 5.246379226446151733e-02 -4.666147753596305847e-02 2.915800549089908600e-02 2.847144603729248047e-01 1.423714160919189453e-01 -1.194828599691390991e-01 2.250997871160507202e-01 -3.987688105553388596e-03 -2.780490815639495850e-01 1.961513236165046692e-02 -2.147684805095195770e-02 1.042149737477302551e-01 1.064612437039613724e-02 -4.049107059836387634e-02 -2.161764539778232574e-02 -7.694014161825180054e-02 -1.139137446880340576e-01 -9.617322683334350586e-02 3.852265477180480957e-01 -8.420894853770732880e-03 -3.371242880821228027e-01 -7.560130208730697632e-02 4.852490425109863281e-01 -1.332733966410160065e-02 -3.100248239934444427e-02 -1.527827978134155273e-01
2.012893855571746826e-01 -5.445047095417976379e-02 -2.325353920459747314e-01 -3.884770274162292480e-01 1.252319961786270142e-01 -1.645020395517349243e-01 1.923912018537521362e-02 -2.979107797145843506e-01 2.414066195487976074e-01 2.967442572116851807e-01 -9.689828753471374512e-02 -1.381483078002929688e-01 1.171158999204635620e-01 -2.127123177051544189e-01 4.790200851857662201e-03 2.624087333679199219e-01 3.258781433105468750e-01 -2.603781819343566895e-01 -1.270826309919357300e-01 -6.145482510328292847e-02 7.577455788850784302e-02 8.274552971124649048e-02 -1.941662281751632690e-02 -4.612337425351142883e-02 -1.318991184234619141e-01 1.011763811111450195e-01 -1.974210590124130249e-01 8.125156164169311523e-02 8.121836930513381958e-02 -1.036426797509193420e-02 1.176836267113685608e-01 1.193143501877784729e-01
1.339044868946075439e-01 -3.600420430302619934e-02 -1.499046981334686279e-01 -2.947559654712677002e-01 -1.134654656052589417e-01 -7.574990391731262207e-02 1.929968297481536865e-01 -2.980010807514190674e-01 7.819181680679321289e-02 4.334082901477813721e-01 8.959425240755081177e-02 1.757231801748275757e-01 9.621632844209671021e-02 -1.855243593454360962e-01 -3.247476369142532349e-02 3.199994564056396484e-01 -8.603984117507934570e-02 6.727411877363920212e-03 1.080863401293754578e-01 9.993127733469009399e-02 1.128501370549201965e-01 1.850302666425704956e-01 -3.470375835895538330e-01 -9.126520901918411255e-02 -9.291218966245651245e-02 -8.188232034444808960e-02 -1.501560062170028687e-01 -3.329342976212501526e-02 5.782627686858177185e-02 9.729439765214920044e-02 -2.448966205120086670e-01 1.735871881246566772e-01
1.014530584216117859e-01 2.593412995338439941e-02 -2.841674163937568665e-02 2.372453734278678894e-02 -3.353992104530334473e-01 -3.501331508159637451e-01 1.029309183359146118e-01 1.094038337469100952e-01 3.465210497379302979e-01 2.713914811611175537e-01 -6.917095929384231567e-02 -1.986984610557556152e-01 -1.570473797619342804e-02 1.316428277641534805e-02 -1.935839504003524780e-01 -6.486142426729202271e-02 -1.842676550149917603e-01 -2.835835516452789307e-01 1.531032472848892212e-01 -7.560864835977554321e-02 -2.177575044333934784e-02 -3.106448426842689514e-02 -1.034557297825813293e-01 -1.081549227237701416e-01 3.129081428050994873e-01 -2.116378545761108398e-01 -1.314642727375030518e-01 1.572651565074920654e-01 -5.322888121008872986e-02 2.943692803382873535e-01 -3.678362071514129639e-02 8.359970152378082275e-02
-4.753364622592926025e-02 -1.171208918094635010e-02 -8.101005107164382935e-03 -3.920466005802154541e-01 -1.024372652173042297e-01 -2.688269019126892090e-01 1.796091347932815552e-01 -1.232850700616836548e-01 1.231435909867286682e-01 3.911933898925781250e-01 -5.666626095771789551e-01 -1.414540857076644897e-01 -1.329724490642547607e-01 1.374240815639495850e-01 -2.081173360347747803e-01 2.357849292457103729e-02 -5.488559603691101074e-02 -5.950645729899406433e-02 -4.677732661366462708e-02 7.044358551502227783e-02 1.141859441995620728e-01 -5.448637995868921280e-03 2.370646744966506958e-01 9.212350845336914062e-02 -8.830932900309562683e-03 -1.191872060298919678e-01 1.074607763439416885e-02 -2.819774486124515533e-02 -5.739448592066764832e-02 -3.681616485118865967e-02 1.103798300027847290e-01 -1.957421377301216125e-02
1.553787589073181152e-01 -7.331281900405883789e-02 -2.254487574100494385e-01 -4.096594750881195068e-01 -1.405319571495056152e-01 -1.579777002334594727e-01 2.695087194442749023e-01 8.982641622424125671e-03 -1.090516224503517151e-01 3.998041898012161255e-02 -4.238790273666381836e-01 -1.988579928874969482e-01 -2.491836249828338623e-02 9.234506636857986450e-02 -2.829645574092864990e-01 -1.167369782924652100e-01 2.864250913262367249e-02 4.152777604758739471e-03 -2.783285919576883316e-03 -1.994083970785140991e-01 -1.102053672075271606e-01 9.883231669664382935e-02 -3.649461781606078148e-03 -1.419269442558288574e-01 1.743919253349304199e-01 -3.306731209158897400e-02 -1.014424040913581848e-01 2.279897630214691162e-01 -4.148240759968757629e-02 2.941185534000396729e-01 1.809358000755310059e-01 3.795423731207847595e-02
1.317241638898849487e-01 1.971638351678848267e-01 -1.529749780893325806e-01 -1.098367795348167419e-01 3.599524870514869690e-02 2.951322123408317566e-03 6.399242579936981201e-02 -1.430487483739852905e-01 2.530349791049957275e-01 2.906894981861114502e-01 -3.443022370338439941e-01 -8.287873864173889160e-02 3.312893211841583252e-01 1.283027082681655884e-01 -1.164646148681640625e-01 7.143092155456542969e-02 2.078152745962142944e-01 -2.557275891304016113e-01 2.706726491451263428e-01 -5.802678689360618591e-02 -1.249514240771532059e-02 -1.064081713557243347e-01 -1.828376948833465576e-01 6.798011716455221176e-03 2.588877081871032715e-01 -1.926554888486862183e-01 -1.505983620882034302e-01 4.327329248189926147e-02 2.635814547538757324e-01 -1.371960341930389404e-02 1.431044936180114746e-01 -1.209289580583572388e-01
4.307771101593971252e-02 -7.015739381313323975e-02 -8.795267785899341106e-04 -2.234239280223846436e-01 3.620363026857376099e-02 -3.297259807586669922e-01 3.047781288623809814e-01 -4.146182909607887268e-02 1.423456668853759766e-01 5.077209696173667908e-02 -3.809367120265960693e-01 1.051321551203727722e-01 2.199887931346893311e-01 -4.305241256952285767e-02 -2.425723820924758911e-01 -1.281623169779777527e-02 1.196841448545455933e-01 -5.011001974344253540e-02 -7.954147877171635628e-04 -2.030562758445739746e-01 -5.137816071510314941e-02 -1.736754775047302246e-01 -1.829183250665664673e-01 -6.479537487030029297e-02 4.443015754222869873e-01 -9.083686769008636475e-02 -1.033121570944786072e-01 -3.338817879557609558e-02 -2.388448119163513184e-01 1.777247637510299683e-01 1.198137253522872925e-01 3.801181912422180176e-02
1.576922386884689331e-01 2.432294934988021851e-02 7.011929899454116821e-02 -1.488822847604751587e-01 -3.830439746379852295e-01 -7.508896291255950928e-02 1.359552294015884399e-01 -2.833321094512939453e-01 -6.342913024127483368e-03 2.040401995182037354e-01 8.070190250873565674e-02 -7.740676403045654297e-02 1.912213116884231567e-01 -1.291656941175460815e-01 -2.435464859008789062e-01 1.463005393743515015e-01 -1.171583905816078186e-01 9.246467053890228271e-02 3.770963549613952637e-01 -3.182070329785346985e-02 2.898785769939422607e-01 -4.132980108261108398e-02 1.464445050805807114e-02 1.805561780929565430e-01 6.887900829315185547e-02 -2.006030380725860596e-01 -3.233305215835571289e-01 1.556836962699890137e-01 1.714098006486892700e-01 -2.586703188717365265e-02 5.737247690558433533e-02 -1.305405199527740479e-01
1.406904458999633789e-01 1.177266091108322144e-01 -1.803030073642730713e-01 -1.344941109418869019e-01 4.588550701737403870e-02 -1.156427711248397827e-01 2.148346006870269775e-01 2.664681896567344666e-02 -1.335598342120647430e-02 4.134084880352020264e-01 -4.382237046957015991e-02 -1.978645175695419312e-01 -5.679274350404739380e-02 -4.914374351501464844e-01 -1.414483040571212769e-01 1.681940108537673950e-01 -2.166332304477691650e-01 4.317723959684371948e-02 -1.116402894258499146e-01 -5.756293609738349915e-02 3.592270612716674805e-01 9.844641387462615967e-02 2.469632923603057861e-01 9.809182584285736084e-02 1.973649114370346069e-02 7.230971008539199829e-02 -1.932604014873504639e-01 -9.940597414970397949e-02 -6.465388834476470947e-02 -7.669587433338165283e-02 -1.044656336307525635e-01 2.174057625234127045e-02
3.933522105216979980e-02 7.686281204223632812e-02 8.709566667675971985e-03 -2.102323174476623535e-01 -3.156056702136993408e-01 -2.625120282173156738e-01 1.376521438360214233e-01 -1.438530385494232178e-01 -1.882033944129943848e-01 8.560208976268768311e-02 4.757914226502180099e-03 -3.488338738679885864e-02 2.506592273712158203e-01 -6.305158138275146484e-02 -2.681317925453186035e-01 2.358761429786682129e-01 -9.779098629951477051e-02 4.699594527482986450e-02 -9.687627851963043213e-02 -1.857438497245311737e-02 -2.736821072176098824e-03 -6.885232031345367432e-02 -5.936712026596069336e-02 -4.141341522336006165e-02 2.027226388454437256e-01 5.449864547699689865e-03 -4.243691265583038330e-01 1.801626086235046387e-01 3.583661615848541260e-01 -2.432245016098022461e-01 -2.991193719208240509e-02 -1.677562892436981201e-01
-1.273602098226547241e-01 7.464011758565902710e-02 -1.646483391523361206e-01 -3.516872227191925049e-01 -2.804034054279327393e-01 -4.233650267124176025e-01 -1.338814795017242432e-01 -2.145099192857742310e-01 -7.812376320362091064e-02 2.983672916889190674e-01 -2.342751994729042053e-02 -1.784773170948028564e-01 -2.660642564296722412e-02 -8.098961412906646729e-02 -3.324139714241027832e-01 -5.164135713130235672e-03 -3.785260021686553955e-03 1.367000490427017212e-01 -1.142570599913597107e-01 1.274470537900924683e-01 -2.700415439903736115e-02 -8.208142966032028198e-02 -1.073462590575218201e-01 -1.306157112121582031e-01 -9.426134824752807617e-02 -1.733114719390869141e-01 -8.222115039825439453e-02 2.566909790039062500e-01 -8.318074047565460205e-02 1.227100417017936707e-01 1.837788224220275879e-01 9.443153440952301025e-02
2.672147452831268311e-01 7.091908156871795654e-02 3.165929019451141357e-01 -2.156364358961582184e-02 -8.410906791687011719e-02 -2.072750180959701538e-01 1.789459437131881714e-01 -5.497720837593078613e-02 2.298188358545303345e-01 4.270174503326416016e-01 -1.354528665542602539e-01 -1.631717085838317871e-01 -8.466801792383193970e-02 -1.072320416569709778e-01 -2.027610540390014648e-01 -2.474324554204940796e-01 9.917558170855045319e-03 -1.042268350720405579e-01 2.794663235545158386e-02 -3.941337168216705322e-01 6.890958547592163086e-02 -8.755446225404739380e-02 3.492061048746109009e-02 8.799107745289802551e-04 4.472607746720314026e-02 -1.106860581785440445e-03 -3.356885313987731934e-01 2.153184823691844940e-02 -7.569015771150588989e-02 -5.098417773842811584e-02 1.134264543652534485e-01 1.399622261524200439e-01
-2.584787905216217041e-01 -5.442200601100921631e-02 -2.666744589805603027e-01 -3.654578030109405518e-01 -1.637393608689308167e-02 -1.254220604896545410e-01 -2.438461221754550934e-02 -1.335487067699432373e-01 1.686115115880966187e-01 3.437002301216125488e-01 5.571472644805908203e-02 -2.031214833259582520e-01 -1.091257110238075256e-01 4.190126433968544006e-02 4.636989161372184753e-02 -2.361150830984115601e-01 1.815644204616546631e-01 2.037583105266094208e-02 5.163573846220970154e-02 3.236623853445053101e-02 7.923963665962219238e-02 -2.062990367412567139e-01 9.564007073640823364e-02 -7.573074847459793091e-02 2.925132513046264648e-01 6.601682305335998535e-02 -3.095024824142456055e-01 1.483890116214752197e-01 -6.523052603006362915e-02 1.017180904746055603e-01 -1.958750635385513306e-01 2.590750753879547119e-01
2.207869440317153931e-01 6.016687303781509399e-02 -9.840851277112960815e-02 -1.435589939355850220e-01 -3.409352898597717285e-01 -1.314715147018432617e-01 2.325789481401443481e-01 -4.537568613886833191e-02 3.823775425553321838e-02 2.457574456930160522e-01 -1.262860596179962158e-01 2.166403084993362427e-01 2.664942741394042969e-01 -2.991647124290466309e-01 -1.798638552427291870e-01 2.907723784446716309e-01 7.946406304836273193e-02 2.066190838813781738e-01 -7.605848461389541626e-02 -1.728370934724807739e-01 -6.613014638423919678e-02 -6.184311583638191223e-02 -3.237279877066612244e-02 -1.420113295316696167e-01 1.980183422565460205e-01 2.055952697992324829e-01 -1.772393286228179932e-01 -2.008357085287570953e-02 1.960635930299758911e-01 -7.140731811523437500e-02 1.667176038026809692e-01 -1.637029796838760376e-01
2.095379680395126343e-01 -3.714316338300704956e-02 1.573678553104400635e-01 -5.660052876919507980e-03 -9.032353013753890991e-02 -1.293343454599380493e-01 3.523016273975372314e-01 -8.472309261560440063e-02 -9.235425293445587158e-02 1.209335401654243469e-01 -2.827688120305538177e-03 -1.255602240562438965e-01 1.924862270243465900e-03 1.639730781316757202e-01 -3.113772571086883545e-01 -1.700312346220016479e-01 9.374801814556121826e-02 1.591256260871887207e-02 1.497314423322677612e-01 -1.628628224134445190e-01 -3.963081836700439453e-01 9.360589832067489624e-02 -9.590414911508560181e-02 -1.699115633964538574e-01 1.311939358711242676e-01 1.862475425004959106e-01 -2.654667496681213379e-01 8.188492059707641602e-02 3.622833192348480225e-01 2.823919802904129028e-02 1.589657515287399292e-01 1.838002055883407593e-01
6.657332926988601685e-02 3.900181874632835388e-02 -2.224631607532501221e-01 -2.283465415239334106e-01 -4.314601123332977295e-01 -6.928077340126037598e-02 1.880450099706649780e-01 -9.358339011669158936e-02 3.170771896839141846e-02 1.606882363557815552e-01 1.767842620611190796e-01 4.528388008475303650e-02 1.868314892053604126e-01 -2.555780112743377686e-02 -1.839967370033264160e-01 5.185456946492195129e-02 -1.732724532485008240e-02 -3.229645639657974243e-02 1.273129433393478394e-01 -7.682903110980987549e-02 2.553172968327999115e-02 -1.563259772956371307e-02 -7.084747403860092163e-02 1.645322702825069427e-02 3.950877860188484192e-02 -2.051059715449810028e-02 -5.645340681076049805e-01 1.972600370645523071e-01 2.125877141952514648e-01 -2.335793226957321167e-01 -1.735022664070129395e-01 7.757264375686645508e-02
8.985207229852676392e-02 6.299533694982528687e-02 1.843225359916687012e-01 -3.275930881500244141e-01 -5.951659008860588074e-02 -1.383060216903686523e-01 2.826560437679290771e-01 1.189396809786558151e-02 4.283975437283515930e-02 5.092958211898803711e-01 -7.122717052698135376e-02 -3.558361828327178955e-01 1.230752989649772644e-01 2.164232544600963593e-02 -9.921079128980636597e-02 -1.358290463685989380e-01 3.295494616031646729e-02 -1.519309878349304199e-01 -3.601450473070144653e-02 -4.589695110917091370e-02 3.868046402931213379e-02 -1.837271749973297119e-01 1.081070601940155029e-01 -7.276087999343872070e-02 -4.606033116579055786e-02 -5.689525231719017029e-02 -2.100885212421417236e-01 1.034933254122734070e-01 -2.498755976557731628e-02 -2.323437295854091644e-02 3.115708529949188232e-01 -2.624653279781341553e-01
7.493789494037628174e-02 -4.584241285920143127e-02 3.717547655105590820e-02 -2.214735001325607300e-01 -1.344768553972244263e-01 -1.216169595718383789e-01 3.979960381984710693e-01 1.746146827936172485e-01 2.765806913375854492e-01 3.776292502880096436e-01 -3.066021502017974854e-01 -2.524560391902923584e-01 1.048671007156372070e-01 -1.747912168502807617e-01 4.682651255279779434e-03 -6.456410884857177734e-02 1.886811852455139160e-02 -1.837006807327270508e-01 -1.092638000845909119e-01 -2.655141614377498627e-02 -6.961385905742645264e-02 -2.980613112449645996e-01 3.216394037008285522e-02 -2.082220315933227539e-01 -1.259145438671112061e-01 -8.591610193252563477e-02 -1.420565545558929443e-01 1.212285831570625305e-01 7.863249629735946655e-03 1.512342095375061035e-01 1.445566564798355103e-01 1.036311015486717224e-01
-1.753469579853117466e-03 -2.440069802105426788e-02 -3.817191347479820251e-02 -9.027809649705886841e-02 -3.250715434551239014e-01 -2.625224590301513672e-01 1.058526113629341125e-01 -1.290414929389953613e-01 5.779800191521644592e-02 1.383736878633499146e-01 -8.396228402853012085e-02 -3.086041510105133057e-01 3.219134211540222168e-01 1.439343392848968506e-01 -1.630972772836685181e-01 6.134411692619323730e-02 -1.097567528486251831e-01 1.759126484394073486e-01 1.183843091130256653e-01 4.679504409432411194e-02 -2.334573864936828613e-02 -1.425494849681854248e-01 -2.355786859989166260e-01 -1.081378944218158722e-02 2.374829053878784180e-01 -8.072991669178009033e-02 -3.500913977622985840e-01 -1.674327105283737183e-01 3.124532997608184814e-01 -5.283627286553382874e-02 2.720430865883827209e-02 -2.398275285959243774e-01
8.078635483980178833e-02 -1.220514252781867981e-01 5.082558840513229370e-02 -1.984614729881286621e-01 8.137846738100051880e-02 -1.849715560674667358e-01 4.751169681549072266e-01 -6.399385631084442139e-02 7.012186944484710693e-02 1.769764870405197144e-01 1.208227314054965973e-02 -1.296904683113098145e-01 9.596633911132812500e-02 -1.954647600650787354e-01 -1.721256971359252930e-01 3.618828654289245605e-01 5.368757620453834534e-02 -8.668810129165649414e-02 9.284506738185882568e-02 -2.314016669988632202e-01 -6.463422626256942749e-02 1.860358752310276031e-02 2.771063521504402161e-02 -6.960240006446838379e-02 -1.520479321479797363e-01 -3.852882087230682373e-01 -1.274557411670684814e-01 1.099425330758094788e-01 9.821916371583938599e-02 -1.249177753925323486e-01 -2.951177060604095459e-01 9.893730282783508301e-02
1.256779134273529053e-01 -1.671007871627807617e-01 4.529722034931182861e-02 -1.858985275030136108e-01 -1.097741350531578064e-01 -1.890773139894008636e-02 2.727920711040496826e-01 -1.012206822633743286e-01 6.075639277696609497e-03 1.841290444135665894e-01 -1.121542677283287048e-01 -7.251576753333210945e-04 3.558019399642944336e-01 -2.099054306745529175e-01 -1.608773171901702881e-01 -3.882381916046142578e-01 -3.687330335378646851e-02 -1.136313304305076599e-01 1.023418009281158447e-01 -5.925463885068893433e-02 -9.847231209278106689e-02 -2.156252861022949219e-01 7.543700933456420898e-02 -7.163608074188232422e-02 2.144052386283874512e-01 -1.607405841350555420e-01 -3.770548999309539795e-01 -5.789873190224170685e-03 -1.383333839476108551e-02 3.317410945892333984e-01 -8.400555700063705444e-02 4.729061201214790344e-02
-2.294325530529022217e-01 2.484242469072341919e-01 1.189053729176521301e-01 -5.856779962778091431e-02 -3.378794193267822266e-01 -1.887515187263488770e-01 1.342118233442306519e-01 -3.340880572795867920e-02 2.445343136787414551e-02 2.353967428207397461e-01 -1.106812506914138794e-01 -1.755084246397018433e-01 2.018954753875732422e-01 -3.928957879543304443e-01 -2.557291835546493530e-02 1.117913424968719482e-02 3.862731531262397766e-02 2.067835628986358643e-02 -3.363678753376007080e-01 -1.426576226949691772e-01 2.140885777771472931e-02 1.297628581523895264e-01 2.724895179271697998e-01 1.502941548824310303e-01 8.778940141201019287e-02 3.487826138734817505e-02 -1.939626783132553101e-01 1.238069459795951843e-01 1.471401602029800415e-01 6.696196645498275757e-02 -8.085036650300025940e-03 2.580030262470245361e-01
4.497954249382019043e-02 4.522395879030227661e-02 2.865391075611114502e-01 -2.281937301158905029e-01 9.062307886779308319e-03 -2.062432765960693359e-01 4.158397018909454346e-01 -1.116443946957588196e-01 9.779076091945171356e-03 3.399132490158081055e-01 -7.298760861158370972e-02 5.101519823074340820e-02 4.827981069684028625e-02 -1.031139418482780457e-01 -1.930905729532241821e-01 -1.105061024427413940e-01 -3.185095787048339844e-01 -4.493035376071929932e-02 2.377027571201324463e-01 -1.048400998115539551e-01 6.382984668016433716e-02 -7.718713581562042236e-02 1.434238441288471222e-02 2.331631332635879517e-01 3.348737657070159912e-01 1.156524643301963806e-01 -1.816129535436630249e-01 -3.475375100970268250e-02 -1.624944359064102173e-01 -1.487438976764678955e-01 2.940828539431095123e-02 5.530557036399841309e-02
-4.230517521500587463e-02 -2.115263789892196655e-02 1.511310040950775146e-01 -1.300405412912368774e-01 -1.267061233520507812e-01 -4.430675804615020752e-01 -1.383645646274089813e-02 -3.648209571838378906e-02 4.835500568151473999e-02 1.106253936886787415e-01 -1.628841757774353027e-01 -2.185777872800827026e-01 -3.012834303081035614e-02 2.140096388757228851e-03 -4.639230072498321533e-01 6.303399801254272461e-02 -2.021752595901489258e-01 2.038358151912689209e-01 -2.097803167998790741e-02 -1.422055214643478394e-01 1.516359150409698486e-01 1.318570971488952637e-01 -1.815507933497428894e-02 -1.240217834711074829e-01 1.083415821194648743e-01 2.484106123447418213e-01 -3.483238816261291504e-01 -1.769492030143737793e-01 -6.643518805503845215e-02 -1.191687285900115967e-01 1.389146745204925537e-01 -1.093469038605690002e-01
8.138946443796157837e-02 -5.650352686643600464e-02 -1.281020343303680420e-01 2.042378764599561691e-03 -1.579269170761108398e-01 -3.360982537269592285e-01 1.420743316411972046e-01 -3.266260325908660889e-01 1.290901750326156616e-01 6.753439456224441528e-02 -5.878223851323127747e-02 -1.634089797735214233e-01 2.349873073399066925e-02 -6.179703772068023682e-02 -1.703803092241287231e-01 1.410548388957977295e-01 -1.744098663330078125e-01 -2.129832282662391663e-02 2.720408439636230469e-01 -1.950067579746246338e-01 -7.690680027008056641e-02 -2.466690391302108765e-01 -2.158242315053939819e-01 -1.168127730488777161e-01 2.270549982786178589e-01 -3.706722753122448921e-03 -3.134536743164062500e-01 1.309769451618194580e-01 1.023182421922683716e-01 2.733080387115478516e-01 2.778559923171997070e-01 -7.126280665397644043e-02
-6.193386798258870840e-05 -1.717507094144821167e-02 8.132484555244445801e-02 1.889708042144775391e-01 7.170331478118896484e-02 2.502785436809062958e-02 2.441680282354354858e-01 1.409301459789276123e-01 1.510515213012695312e-01 5.650401711463928223e-01 -1.895940899848937988e-01 -1.753083914518356323e-01 1.144046112895011902e-01 7.718485593795776367e-02 1.629794947803020477e-02 -6.637542694807052612e-02 1.280208826065063477e-01 -1.025928184390068054e-02 -5.157227069139480591e-02 -1.906159818172454834e-01 1.218348275870084763e-02 -2.512251436710357666e-01 5.797358602285385132e-02 3.301600739359855652e-02 1.257023811340332031e-01 -3.199483826756477356e-02 -4.493736624717712402e-01 1.687771379947662354e-01 -4.945534467697143555e-02 3.947645053267478943e-02 2.320184409618377686e-01 1.066058874130249023e-01
7.359790056943893433e-02 2.599561810493469238e-01 3.773780539631843567e-02 -2.588705420494079590e-01 6.505357474088668823e-02 -2.889441791921854019e-03 2.395190149545669556e-01 -1.671009808778762817e-01 -1.858393847942352295e-01 3.922208547592163086e-01 -3.082672655582427979e-01 -1.345925033092498779e-01 2.424911409616470337e-01 -7.767878472805023193e-02 -9.615406394004821777e-02 -3.538636863231658936e-01 1.445685923099517822e-01 -6.415624916553497314e-02 1.241953447461128235e-01 3.559089079499244690e-02 2.698955312371253967e-02 -2.433362752199172974e-01 -5.589011590927839279e-03 -9.699111804366111755e-03 1.616906933486461639e-02 -7.548162713646888733e-03 -3.149038553237915039e-01 1.954059898853302002e-01 5.074553564190864563e-02 1.258529424667358398e-01 -4.882785305380821228e-02 8.932600170373916626e-02
1.913000196218490601e-01 -2.492176182568073273e-02 1.664789915084838867e-01 -3.920788690447807312e-02 -8.105760067701339722e-02 9.837949275970458984e-02 3.054523169994354248e-01 -1.172734275460243225e-01 5.484203621745109558e-02 4.654276967048645020e-01 -6.340411305427551270e-02 -1.957974731922149658e-01 1.425514221191406250e-01 5.813086777925491333e-02 -2.061732709407806396e-01 -1.004595607519149780e-01 -8.364107459783554077e-03 -1.009937375783920288e-01 2.609242498874664307e-01 1.827642321586608887e-01 -2.235932052135467529e-01 -1.354656517505645752e-01 -1.973579972982406616e-01 -6.399225443601608276e-02 3.168330192565917969e-01 -8.304405957460403442e-02 -1.124575585126876831e-01 2.944963574409484863e-01 1.525820046663284302e-01 4.576271027326583862e-02 1.016504094004631042e-01 8.021317422389984131e-02
1.564043574035167694e-02 2.632084675133228302e-02 -3.525453805923461914e-01 -1.967928558588027954e-01 1.555777192115783691e-01 1.614994928240776062e-02 -1.365298777818679810e-02 -1.887279897928237915e-01 7.948542013764381409e-03 2.661549150943756104e-01 -8.962205797433853149e-02 -2.163375914096832275e-01 1.653775870800018311e-01 -2.424825280904769897e-01 -1.235128566622734070e-01 1.798599660396575928e-01 2.749333977699279785e-01 -1.423535868525505066e-02 -1.899014413356781006e-01 -2.803149633109569550e-02 9.467678517103195190e-02 3.034052625298500061e-02 -2.760599851608276367e-01 -3.844353184103965759e-02 -7.782068103551864624e-02 -6.234133243560791016e-02 -4.516021311283111572e-01 2.168623805046081543e-01 -6.773249711841344833e-03 -1.774226501584053040e-02 -1.111009716987609863e-01 2.060531675815582275e-01
-3.257075324654579163e-02 -2.630228698253631592e-01 -2.321530878543853760e-01 -1.557134836912155151e-01 3.200167417526245117e-02 -2.648510932922363281e-01 -1.025261171162128448e-02 -2.135677486658096313e-01 1.220828667283058167e-01 3.259573876857757568e-01 -2.316705137491226196e-01 -1.032503098249435425e-01 3.026480674743652344e-01 -1.827598810195922852e-01 -6.485396623611450195e-02 1.392483115196228027e-01 3.299508094787597656e-01 -9.822934865951538086e-02 -1.148909851908683777e-01 -5.905118584632873535e-02 3.690957278013229370e-02 2.264671474695205688e-01 -1.671011000871658325e-01 2.504271082580089569e-02 5.894095636904239655e-03 -5.644324049353599548e-02 -1.474105715751647949e-01 1.935788094997406006e-01 -1.899082399904727936e-02 1.292548924684524536e-01 6.176382675766944885e-02 3.177164196968078613e-01
-1.338310539722442627e-01 5.936764553189277649e-02 -2.204993218183517456e-01 -6.607353687286376953e-02 -3.927434384822845459e-01 -1.058430001139640808e-01 6.023430079221725464e-02 1.157927443273365498e-03 6.842409074306488037e-02 2.769338488578796387e-01 -2.638467215001583099e-02 5.426898598670959473e-03 1.707624346017837524e-01 -2.398172914981842041e-01 -1.538093388080596924e-01 -6.039290502667427063e-02 1.320590674877166748e-01 5.733918771147727966e-02 6.583502888679504395e-02 -2.006430178880691528e-02 8.359090983867645264e-02 1.424808949232101440e-01 -1.024312227964401245e-01 -4.923237953335046768e-03 2.348825186491012573e-01 2.392283640801906586e-02 -4.316015839576721191e-01 1.582591980695724487e-01 3.902235925197601318e-01 -2.412716150283813477e-01 1.157336123287677765e-02 1.395190805196762085e-01
-4.277335479855537415e-02 1.059153154492378235e-01 -2.182130515575408936e-01 -1.923012137413024902e-01 -3.331050574779510498e-01 -1.988586783409118652e-01 3.245946466922760010e-01 -1.959820240736007690e-01 -1.269600689411163330e-01 2.343292236328125000e-01 -1.508121192455291748e-01 -2.196694910526275635e-01 -2.380487620830535889e-01 1.533618867397308350e-01 -1.647568196058273315e-01 -3.454840555787086487e-02 -2.509018965065479279e-02 -5.332704260945320129e-02 5.305448919534683228e-02 -1.611617654561996460e-01 -3.079176843166351318e-01 -1.147934421896934509e-02 -1.108992770314216614e-01 1.946566104888916016e-01 8.277803659439086914e-02 5.441062152385711670e-02 -2.536248862743377686e-01 -1.476128399372100830e-01 -1.630769670009613037e-01 -1.705701798200607300e-01 -1.526665985584259033e-01 7.216897606849670410e-02
-7.392323762178421021e-02 2.021789364516735077e-02 -4.234188795089721680e-02 -2.856535911560058594e-01 -3.302558660507202148e-01 -2.887923121452331543e-01 1.522001922130584717e-01 3.445100784301757812e-02 1.869152486324310303e-01 1.321943849325180054e-01 -2.643922269344329834e-01 -1.760074496269226074e-02 7.861526310443878174e-02 6.391980685293674469e-03 -2.632919549942016602e-01 -7.558437436819076538e-02 1.746139228343963623e-01 -2.490866929292678833e-01 2.108899503946304321e-01 1.789138093590736389e-02 1.885628700256347656e-01 -1.247366294264793396e-01 -1.838716417551040649e-01 -2.131353467702865601e-01 3.570857346057891846e-01 -2.007600367069244385e-01 -1.560483872890472412e-01 -1.179393604397773743e-01 -7.620506733655929565e-02 1.018651202321052551e-01 -1.702708075754344463e-03 9.468803182244300842e-03
-1.296660210937261581e-02 -7.185567170381546021e-02 5.153290182352066040e-02 -5.883783102035522461e-02 -4.677773267030715942e-02 8.683883398771286011e-02 3.048472702503204346e-01 2.224863618612289429e-01 1.264117937535047531e-02 5.250236988067626953e-01 -2.036066949367523193e-01 -1.262486279010772705e-01 4.541051387786865234e-02 1.237099319696426392e-01 -2.377861142158508301e-01 -1.265106797218322754e-01 -5.084423348307609558e-02 -2.037931680679321289e-01 -1.264230906963348389e-01 -1.709876656532287598e-01 2.440517544746398926e-01 8.250317722558975220e-02 -5.678292736411094666e-02 2.680448591709136963e-01 -3.508837893605232239e-02 -4.006373882293701172e-02 -3.961720168590545654e-01 1.321751624345779419e-01 1.556420791894197464e-02 2.189350128173828125e-02 -5.782524123787879944e-02 3.422575816512107849e-02
-6.733512133359909058e-02 5.800401326268911362e-03 -1.286136507987976074e-01 -1.090795099735260010e-01 -8.821669220924377441e-02 -4.427961707115173340e-01 1.019900739192962646e-01 -5.861952900886535645e-02 3.622774779796600342e-01 -2.389600267633795738e-03 -1.254202872514724731e-01 -6.039161235094070435e-02 -1.183568164706230164e-01 -1.676740646362304688e-01 -2.721362411975860596e-01 1.123786345124244690e-01 -1.143389791250228882e-01 3.559595048427581787e-01 9.015763550996780396e-02 1.490855813026428223e-01 1.641669124364852905e-01 -2.227337099611759186e-02 7.447668164968490601e-02 7.552567124366760254e-02 2.930259406566619873e-01 5.864493548870086670e-02 -2.461373060941696167e-01 -4.694062471389770508e-02 1.710405647754669189e-01 8.174753189086914062e-02 -2.279826700687408447e-01 1.450119912624359131e-01
1.855172216892242432e-01 -4.421811178326606750e-02 -3.991820290684700012e-02 -2.480179220438003540e-01 -2.856022119522094727e-01 -2.050505429506301880e-01 2.519671022891998291e-01 1.123923212289810181e-01 1.543902307748794556e-01 1.428301483392715454e-01 -2.560308575630187988e-01 1.528299748897552490e-01 2.047542333602905273e-01 -8.134824037551879883e-02 -4.029901623725891113e-01 7.689025253057479858e-02 -1.691394448280334473e-01 2.332588881254196167e-01 -3.470958396792411804e-02 -7.866003364324569702e-02 -1.176822036504745483e-01 7.037261873483657837e-02 -6.564003974199295044e-02 -2.237616181373596191e-01 1.272885501384735107e-01 1.344981193542480469e-01 -2.093288898468017578e-01 -4.867698252201080322e-02 2.737058997154235840e-01 -5.850677564740180969e-02 1.647932231426239014e-01 -3.497179970145225525e-02
-4.704684950411319733e-03 2.326824963092803955e-01 -1.151000335812568665e-02 4.787410795688629150e-02 -1.885573714971542358e-01 -6.968725472688674927e-02 2.309196889400482178e-01 1.763893365859985352e-01 2.173945754766464233e-01 3.382326960563659668e-01 -1.327563077211380005e-01 -4.419485926628112793e-01 -1.508514434099197388e-01 -3.055585362017154694e-02 -3.392525613307952881e-01 -7.524023205041885376e-02 1.239752173423767090e-01 1.059410572052001953e-01 -1.323106586933135986e-01 -6.321723014116287231e-02 -6.528642773628234863e-02 -2.880850434303283691e-01 -4.597993940114974976e-02 -8.231022395193576813e-03 1.193546950817108154e-01 1.038105227053165436e-02 -2.650727033615112305e-01 1.696515530347824097e-01 1.335936039686203003e-01 -1.128025501966476440e-01 7.397570461034774780e-02 1.119891479611396790e-01
-9.326402842998504639e-02 -9.395525604486465454e-02 -3.864821195602416992e-01 -2.356271594762802124e-01 1.756900697946548462e-01 3.572112694382667542e-02 9.815944358706474304e-03 -2.698293924331665039e-01 1.763936579227447510e-01 3.906953334808349609e-01 -6.138831004500389099e-02 -2.149402499198913574e-01 1.479664742946624756e-01 3.836225718259811401e-02 -1.774016469717025757e-01 1.871584355831146240e-01 1.880504339933395386e-01 -1.309604644775390625e-01 -8.321426063776016235e-02 -1.123517826199531555e-01 1.350761651992797852e-01 1.115614175796508789e-01 -9.167424589395523071e-02 -7.662772387266159058e-02 4.571101162582635880e-03 -8.105815201997756958e-02 -1.999229490756988525e-01 4.755431041121482849e-02 2.099023666232824326e-03 -1.627957075834274292e-01 -2.041340321302413940e-01 3.389978408813476562e-01
-2.131530940532684326e-01 1.022142022848129272e-01 -1.168480888009071350e-01 -1.224449425935745239e-01 -2.483208328485488892e-01 -2.260691225528717041e-01 3.238882422447204590e-01 -1.946031749248504639e-01 -7.424667477607727051e-02 3.041808009147644043e-01 1.138957813382148743e-01 -1.105590537190437317e-01 1.172634065151214600e-01 -3.740504682064056396e-01 -1.129480376839637756e-01 -1.179930642247200012e-01 -1.352085471153259277e-01 -9.019258432090282440e-03 -1.264774799346923828e-01 4.462745971977710724e-03 2.580174505710601807e-01 2.060439437627792358e-02 -4.063102230429649353e-02 2.142557501792907715e-01 5.281663686037063599e-02 1.027222052216529846e-01 -6.040156260132789612e-02 -3.753407895565032959e-01 7.189736515283584595e-02 1.949933916330337524e-01 -2.131257206201553345e-03 7.968247681856155396e-02
9.192796796560287476e-02 -2.051365226507186890e-01 -3.025666773319244385e-01 -4.274293780326843262e-02 -3.861277401447296143e-01 -1.014196276664733887e-01 2.353615164756774902e-01 -1.351923197507858276e-01 9.454677999019622803e-02 1.553823202848434448e-01 -7.162232697010040283e-02 -1.538952291011810303e-01 -8.673144620843231678e-04 3.501330688595771790e-02 -1.178750246763229370e-01 2.389061599969863892e-01 2.508390247821807861e-01 -3.022970259189605713e-02 -5.147276818752288818e-02 4.549034312367439270e-02 -6.013485603034496307e-03 -2.451996803283691406e-01 1.187944933772087097e-01 4.896113276481628418e-02 5.317711830139160156e-02 -3.355107456445693970e-02 -3.940843343734741211e-01 2.639758586883544922e-01 -1.365867853164672852e-01 -2.787500806152820587e-02 2.138271331787109375e-01 -2.227848917245864868e-01
-4.084758087992668152e-02 1.355239003896713257e-01 1.922075450420379639e-02 -1.378652453422546387e-01 4.897184669971466064e-02 1.253772377967834473e-01 3.743263185024261475e-01 6.059201061725616455e-02 1.498679369688034058e-01 5.616403818130493164e-01 -1.281294375658035278e-01 -6.639386992901563644e-03 -8.887818083167076111e-03 5.648357421159744263e-02 -3.291657865047454834e-01 -1.407436281442642212e-02 6.036311760544776917e-02 -3.643830120563507080e-01 -1.702976413071155548e-02 -6.898614764213562012e-02 2.112105041742324829e-01 -7.442948874086141586e-03 1.485059857368469238e-01 1.139801815152168274e-01 6.073909625411033630e-02 -7.005432248115539551e-02 -1.752163320779800415e-01 1.921769827604293823e-01 -8.630438148975372314e-02 8.854622393846511841e-02 1.372501999139785767e-01 3.106900304555892944e-02
5.410984903573989868e-02 1.329317390918731689e-01 -1.152064800262451172e-01 -2.217771708965301514e-01 1.756252348423004150e-02 -3.341719508171081543e-02 1.684374064207077026e-01 -3.723566234111785889e-01 -1.883241161704063416e-02 3.194096386432647705e-01 -6.481319665908813477e-02 -6.751815974712371826e-02 3.463664650917053223e-01 6.185904890298843384e-02 -1.142064109444618225e-01 2.683058977127075195e-01 4.014093428850173950e-02 -5.432495474815368652e-02 7.569450885057449341e-02 -1.917406022548675537e-01 1.181601211428642273e-01 -9.137538075447082520e-02 -3.209304213523864746e-01 -1.261327862739562988e-01 -1.222916226834058762e-02 1.723255962133407593e-01 -7.258201390504837036e-02 1.184413433074951172e-01 1.675240993499755859e-01 -2.216242253780364990e-02 -3.173168003559112549e-01 2.487419992685317993e-01
1.933823823928833008e-01 4.202713072299957275e-02 -4.682445153594017029e-02 -3.564116954803466797e-01 -5.205338075757026672e-02 -2.385080903768539429e-01 1.082952320575714111e-01 -1.972213089466094971e-01 3.553700819611549377e-02 1.886728703975677490e-01 1.666627228260040283e-01 -1.447138637304306030e-01 -7.397276163101196289e-02 2.014500200748443604e-01 -1.903384327888488770e-01 1.754644326865673065e-02 1.244518607854843140e-01 1.553387790918350220e-01 1.371553540229797363e-01 1.327046751976013184e-01 -2.363582104444503784e-01 8.839680999517440796e-02 -2.267689555883407593e-01 -6.495507806539535522e-02 1.288244128227233887e-01 4.739855974912643433e-02 -3.420864641666412354e-01 -1.221098974347114563e-01 4.221125245094299316e-01 6.801173835992813110e-02 -7.685788907110691071e-03 1.556368023157119751e-01
1.841997951269149780e-01 5.272653698921203613e-02 1.805042922496795654e-01 -1.044613942503929138e-01 8.322700113058090210e-02 -2.782725989818572998e-01 2.119410187005996704e-01 2.422893941402435303e-01 -3.443484753370285034e-02 4.081954360008239746e-01 -5.189702659845352173e-02 8.855989202857017517e-03 1.310929656028747559e-01 -8.615694195032119751e-02 -2.567143738269805908e-01 -8.751798421144485474e-02 2.115221470594406128e-01 -1.113362237811088562e-01 -1.673267409205436707e-02 -3.187332451343536377e-01 -2.544941089581698179e-04 6.689311563968658447e-02 1.416062414646148682e-01 2.023196369409561157e-01 -1.141574513167142868e-02 -1.640748530626296997e-01 -3.570472300052642822e-01 2.459658384323120117e-01 -1.212291270494461060e-01 -8.468193560838699341e-02 1.203231979161500931e-02 3.932194411754608154e-02
1.720657497644424438e-01 2.117388546466827393e-01 -2.506053447723388672e-01 -2.251842021942138672e-01 1.460068821907043457e-01 -8.203174918889999390e-02 1.347004920244216919e-01 4.549048840999603271e-02 -7.614825852215290070e-03 4.829037487506866455e-01 -2.720019817352294922e-01 -2.997900545597076416e-01 8.938910067081451416e-02 -1.149441823363304138e-01 -1.318076848983764648e-01 -1.897274702787399292e-01 9.486854076385498047e-02 -1.055725663900375366e-01 -1.580346822738647461e-01 -7.383719086647033691e-02 -4.673307016491889954e-02 -1.592262536287307739e-01 -2.036251723766326904e-01 1.234062314033508301e-01 9.018387645483016968e-02 1.545259952545166016e-01 -2.650772035121917725e-01 1.109687262214720249e-03 1.340163964778184891e-02 -6.116206198930740356e-02 1.841587424278259277e-01 -1.311011910438537598e-01
-2.514608576893806458e-02 -2.497338876128196716e-02 1.598341166973114014e-01 -5.020790174603462219e-02 -1.172366887331008911e-01 -1.447551995515823364e-01 4.115669727325439453e-01 2.587874829769134521e-01 1.222999393939971924e-01 3.412976264953613281e-01 -3.743461146950721741e-02 -3.137334585189819336e-01 1.783386319875717163e-01 -2.239462174475193024e-02 -1.557772159576416016e-01 -2.706799209117889404e-01 8.270116150379180908e-02 5.251190066337585449e-02 -5.215426906943321228e-02 3.324054181575775146e-02 -1.908616721630096436e-01 -2.398481220006942749e-01 -8.939995616674423218e-02 5.724002420902252197e-02 1.908146291971206665e-01 8.356771618127822876e-02 -3.735649287700653076e-01 -9.899289906024932861e-02 2.874742075800895691e-02 -2.969186380505561829e-02 -8.217160403728485107e-02 -1.365919113159179688e-01
2.090076208114624023e-01 1.360743492841720581e-01 -1.732060015201568604e-01 -1.451507508754730225e-01 -2.174735069274902344e-02 -3.003797829151153564e-01 2.484502643346786499e-01 -1.906372755765914917e-01 -7.269284222275018692e-03 1.978525072336196899e-01 -2.581351101398468018e-01 5.660005379468202591e-03 3.128048479557037354e-01 -7.192839402705430984e-03 -1.314423084259033203e-01 1.554068922996520996e-01 -9.147927165031433105e-03 -3.061798512935638428e-01 2.618087530136108398e-01 7.464522868394851685e-02 -1.586046367883682251e-01 -1.815703362226486206e-01 -8.789072185754776001e-02 -2.578887045383453369e-01 2.261062860488891602e-01 -6.709625571966171265e-02 -1.362046413123607635e-02 1.618532836437225342e-01 7.987207919359207153e-02 -2.196338474750518799e-01 -1.252374984323978424e-02 1.252384930849075317e-01
2.565904706716537476e-02 7.679271697998046875e-02 -2.167738378047943115e-01 -2.598787844181060791e-01 8.186963200569152832e-02 4.076894372701644897e-02 3.034691810607910156e-01 -9.481635689735412598e-02 3.898215293884277344e-02 5.074198246002197266e-01 -2.544295787811279297e-01 -2.341740727424621582e-01 5.271668359637260437e-02 -8.512831479310989380e-02 -1.762749999761581421e-01 -3.218079805374145508e-01 7.361771166324615479e-02 -2.095120847225189209e-01 1.202892214059829712e-01 -2.724260836839675903e-02 2.200681529939174652e-02 -4.917260725051164627e-03 -1.589091122150421143e-01 -2.616150677204132080e-02 1.314331591129302979e-01 1.000503152608871460e-01 -1.948506981134414673e-01 -9.291177242994308472e-02 -1.398122906684875488e-01 9.620344638824462891e-02 1.877086907625198364e-01 -1.317189782857894897e-01
7.404547184705734253e-02 -9.578786790370941162e-02 6.200128048658370972e-02 -2.585379779338836670e-01 2.924653887748718262e-02 -9.822570532560348511e-02 3.470740020275115967e-01 -1.964988559484481812e-01 1.120979487895965576e-01 3.999599516391754150e-01 -7.612721621990203857e-02 -1.007547825574874878e-01 2.343162521719932556e-02 -9.748080372810363770e-02 -5.764155462384223938e-02 -1.047478467226028442e-01 -2.747086882591247559e-01 -3.079763948917388916e-01 2.822574228048324585e-02 6.797954440116882324e-02 -1.901793926954269409e-01 -1.918273866176605225e-01 -3.451247885823249817e-02 -1.940397173166275024e-01 -3.568571805953979492e-02 -3.296650946140289307e-02 -3.838814198970794678e-01 1.687730848789215088e-01 -3.785688430070877075e-02 2.210049778223037720e-01 1.244294717907905579e-01 2.727139554917812347e-02
5.526743084192276001e-02 1.088535189628601074e-01 5.634733662009239197e-02 -1.643372625112533569e-01 -3.781132772564888000e-02 -1.799701899290084839e-01 4.420204162597656250e-01 -2.994746901094913483e-02 -1.268082261085510254e-01 3.418740928173065186e-01 -2.146316766738891602e-01 -1.471503674983978271e-01 -6.297603715211153030e-03 -1.814597100019454956e-01 -7.685501873493194580e-02 -3.179151713848114014e-01 1.153664886951446533e-01 -1.696548908948898315e-01 1.526318639516830444e-01 7.174851745367050171e-02 1.221840158104896545e-01 -8.963420987129211426e-02 -1.198239102959632874e-01 -1.583582609891891479e-01 1.453241109848022461e-01 -2.388128489255905151e-01 -3.763352036476135254e-01 -4.591678455471992493e-02 -1.122182980179786682e-01 5.535244196653366089e-02 -1.610258780419826508e-02 -1.160011589527130127e-01
1.817986518144607544e-01 -2.507686913013458252e-01 -9.034398943185806274e-02 -9.339789301156997681e-02 -2.923659980297088623e-01 -2.752425968647003174e-01 3.327791094779968262e-01 -1.238029748201370239e-01 -2.132697700290009379e-04 2.841462194919586182e-01 -3.103513121604919434e-01 -1.456557959318161011e-01 1.353669315576553345e-01 4.475757479667663574e-02 7.049106527119874954e-03 -1.483781486749649048e-01 6.952416896820068359e-02 -2.142059057950973511e-01 -1.711737811565399170e-01 3.726729378104209900e-02 -1.058144569396972656e-01 2.046602964401245117e-01 -2.224993258714675903e-01 2.305407971143722534e-01 6.504185497760772705e-02 -9.765196591615676880e-04 -1.800792813301086426e-01 -6.513260304927825928e-02 1.272390186786651611e-01 -1.480009779334068298e-02 2.505346834659576416e-01 4.454933479428291321e-02
2.733100354671478271e-01 -2.754244208335876465e-01 -1.591780930757522583e-01 1.284249965101480484e-02 -2.036288380622863770e-01 -1.905249804258346558e-01 2.600803971290588379e-01 -8.719255775213241577e-02 -6.881608068943023682e-02 3.329160213470458984e-01 -3.339417576789855957e-01 -1.929479986429214478e-01 1.301023811101913452e-01 -8.983416855335235596e-02 -1.093783527612686157e-01 -1.004784088581800461e-02 -1.206954121589660645e-01 -1.177124828100204468e-01 -1.934466883540153503e-02 1.788262575864791870e-01 -1.866431981325149536e-01 2.507293820381164551e-01 -5.517654493451118469e-02 1.794318854808807373e-01 2.249172925949096680e-01 2.546138502657413483e-02 -1.628611981868743896e-01 2.288260264322161674e-03 -5.892631411552429199e-02 5.215236544609069824e-02 3.006935417652130127e-01 -3.825806081295013428e-02
-1.576622948050498962e-02 -9.573774784803390503e-02 -2.890203595161437988e-01 -3.414782285690307617e-01 -1.524739861488342285e-01 -2.118954807519912720e-01 1.679714322090148926e-01 3.500874713063240051e-02 -1.545506417751312256e-01 2.208797782659530640e-01 -1.444314569234848022e-01 -3.240291774272918701e-01 1.728525161743164062e-01 -3.190422952175140381e-01 1.755159646272659302e-01 6.116529181599617004e-02 -1.001768652349710464e-02 7.368324697017669678e-02 -2.926263585686683655e-02 -2.420082390308380127e-01 5.559626221656799316e-02 -2.115687727928161621e-01 1.424458324909210205e-01 1.183136180043220520e-01 2.135055810213088989e-01 -1.403448581695556641e-01 -1.745941936969757080e-01 9.902237355709075928e-02 -6.757679581642150879e-02 1.976542621850967407e-01 1.247882097959518433e-01 1.274534314870834351e-01
5.086246505379676819e-02 -7.044942677021026611e-02 4.270685836672782898e-02 -2.106551080942153931e-01 -3.484606146812438965e-01 -2.186209857463836670e-01 1.033197566866874695e-01 -1.016426086425781250e-01 1.110935769975185394e-02 2.449440211057662964e-01 1.504495367407798767e-02 -6.869540363550186157e-02 3.092268407344818115e-01 6.042876467108726501e-02 -3.179859817028045654e-01 2.138751596212387085e-01 1.502905339002609253e-01 2.029978930950164795e-01 -2.961403317749500275e-02 1.760352253913879395e-01 4.241589456796646118e-02 -4.590104520320892334e-02 -1.557069271802902222e-01 -2.616371214389801025e-01 2.781559824943542480e-01 1.952364742755889893e-01 -2.172386795282363892e-01 -2.995444647967815399e-02 2.546840608119964600e-01 -1.303841918706893921e-02 1.372207552194595337e-01 -7.155827432870864868e-02
2.250184565782546997e-01 3.031532466411590576e-02 -6.196288764476776123e-02 -1.505167931318283081e-01 -2.192285209894180298e-01 -2.577591240406036377e-01 1.556896567344665527e-01 4.634759202599525452e-02 7.610359787940979004e-02 2.610326707363128662e-01 -3.025242984294891357e-01 -6.094374135136604309e-02 1.960108280181884766e-01 7.276693359017372131e-03 -2.629862129688262939e-01 2.332457602024078369e-01 1.638169735670089722e-01 2.654640674591064453e-01 4.048947244882583618e-03 -7.710622157901525497e-03 -2.366653233766555786e-01 -1.042475998401641846e-01 -1.352664977312088013e-01 1.197330951690673828e-01 3.288598954677581787e-01 1.875663548707962036e-01 -4.252646863460540771e-02 5.690491944551467896e-02 3.023855984210968018e-01 5.404177308082580566e-02 -3.840750828385353088e-02 -9.358429908752441406e-02
2.672306299209594727e-01 -2.185091078281402588e-01 1.490603238344192505e-01 -2.667753696441650391e-01 4.025633633136749268e-02 -1.176583319902420044e-01 2.066249400377273560e-01 -8.615608513355255127e-02 1.722070574760437012e-01 4.478718042373657227e-01 -1.517677307128906250e-01 -1.659718006849288940e-01 -1.257532089948654175e-01 7.966721802949905396e-02 -1.943665891885757446e-01 -9.996345266699790955e-03 -1.486026495695114136e-01 -5.888866260647773743e-02 6.552316248416900635e-02 -3.864452242851257324e-02 -4.381101205945014954e-02 -1.135096549987792969e-01 -1.708829849958419800e-01 1.873133331537246704e-02 2.910854816436767578e-01 -1.033133193850517273e-01 -2.387863993644714355e-01 2.844210267066955566e-01 -4.737392067909240723e-02 -2.434709519147872925e-01 4.346127808094024658e-02 -9.266290068626403809e-02
6.848777085542678833e-02 -1.112917140126228333e-01 -1.435699164867401123e-01 -2.975064516067504883e-01 -7.386477291584014893e-02 -1.862984895706176758e-01 1.297508031129837036e-01 1.017283350229263306e-01 7.690574973821640015e-02 1.220170110464096069e-01 -5.078860521316528320e-01 -8.917080610990524292e-02 8.943726122379302979e-02 1.397907361388206482e-02 -1.920868605375289917e-01 -8.786842972040176392e-02 2.054259628057479858e-01 -2.362310588359832764e-01 4.842928051948547363e-02 -2.328903041779994965e-02 5.682286992669105530e-02 -1.067143976688385010e-01 -2.343707531690597534e-01 -1.308833509683609009e-01 3.372596502304077148e-01 -2.709877490997314453e-01 -2.472296059131622314e-01 -5.534798279404640198e-02 -2.104041539132595062e-02 1.573525667190551758e-01 -5.156954005360603333e-02 1.197607442736625671e-02
-1.030192971229553223e-01 1.297294199466705322e-01 -1.878470480442047119e-01 -1.220291703939437866e-01 -3.239294886589050293e-01 -3.301890492439270020e-01 1.199069172143936157e-01 -3.849446773529052734e-02 1.593607813119888306e-01 2.216966301202774048e-01 -8.830504119396209717e-02 7.520762830972671509e-02 1.460893899202346802e-01 2.156160473823547363e-01 -1.544426828622817993e-01 3.672035783529281616e-02 -2.025700658559799194e-01 6.933051161468029022e-03 -1.815645247697830200e-01 2.607247233390808105e-01 -2.519157715141773224e-02 -1.060313507914543152e-01 -3.108218908309936523e-01 -1.237287595868110657e-01 -2.740991488099098206e-02 -6.084070727229118347e-02 -2.492320537567138672e-01 -8.951716125011444092e-02 9.590040892362594604e-02 1.614683270454406738e-01 2.533444762229919434e-01 2.677223682403564453e-01
-1.694787442684173584e-01 8.341330289840698242e-02 -3.604101538658142090e-01 -1.417933106422424316e-01 -1.953996866941452026e-01 -1.532537341117858887e-01 3.173045217990875244e-01 -5.028776079416275024e-02 2.760530449450016022e-02 2.610427737236022949e-01 4.111544694751501083e-03 5.175817757844924927e-02 3.546866774559020996e-02 -1.076401248574256897e-01 -2.707267999649047852e-01 2.337374091148376465e-01 1.402507722377777100e-01 -1.742102801799774170e-01 1.760569661855697632e-01 -6.271801143884658813e-02 9.092088788747787476e-02 -5.875748768448829651e-02 4.938020557165145874e-02 -7.105548679828643799e-02 3.080711662769317627e-01 -2.212459295988082886e-01 -3.775960765779018402e-03 1.997911036014556885e-01 2.842090129852294922e-01 -2.486130148172378540e-01 -6.607268005609512329e-02 4.663671553134918213e-02
2.111860215663909912e-01 -1.234396398067474365e-01 -9.302705526351928711e-02 -4.086404740810394287e-01 -4.103379249572753906e-01 -8.404232561588287354e-02 3.410813212394714355e-01 -1.226721331477165222e-01 1.305019706487655640e-01 1.555472314357757568e-01 -3.092174232006072998e-01 1.867785453796386719e-01 1.127710118889808655e-01 -5.460496991872787476e-02 -1.385491341352462769e-01 2.179808765649795532e-01 -6.301031261682510376e-02 5.455060303211212158e-02 -5.603523924946784973e-02 -8.188334852457046509e-02 6.459246575832366943e-02 7.579820603132247925e-02 -2.039702683687210083e-01 2.240249514579772949e-02 -5.237064510583877563e-02 1.911182552576065063e-01 -1.606386899948120117e-01 -5.834071710705757141e-02 1.506114155054092407e-01 6.388461589813232422e-02 1.616025567054748535e-01 -1.157028451561927795e-01
-7.885921746492385864e-02 -4.030111804604530334e-02 -4.761702846735715866e-03 -2.714778762310743332e-03 -2.021093964576721191e-01 -3.671540021896362305e-01 3.363208174705505371e-01 2.694793343544006348e-01 -1.343525797128677368e-01 2.106244564056396484e-01 -6.115086004137992859e-02 -3.064362406730651855e-01 2.713772654533386230e-01 -1.291686594486236572e-01 -2.922037541866302490e-01 2.515926957130432129e-02 2.066716104745864868e-01 2.272197306156158447e-01 -7.879501581192016602e-02 -1.357918791472911835e-02 1.309476345777511597e-01 1.358718723058700562e-01 -4.868098348379135132e-02 -1.068951413035392761e-01 2.160641103982925415e-01 1.865342259407043457e-01 -3.896885365247726440e-02 4.281553253531455994e-02 1.814894676208496094e-01 -1.394576132297515869e-01 -3.783658891916275024e-02 7.453153282403945923e-02
2.899251878261566162e-02 -1.456430703401565552e-01 -9.345385432243347168e-02 -8.023831248283386230e-02 -1.240430921316146851e-01 -1.889548152685165405e-01 1.106860265135765076e-01 -1.978414207696914673e-01 3.394731581211090088e-01 2.998075187206268311e-01 -7.191654294729232788e-02 -1.084757298231124878e-01 -5.664415284991264343e-02 6.863387674093246460e-02 -2.660276889801025391e-01 1.425691694021224976e-01 -8.831939101219177246e-02 -5.180770158767700195e-02 1.547688394784927368e-01 1.150046736001968384e-01 -4.478213563561439514e-02 -4.626786708831787109e-01 -3.716138005256652832e-02 5.353883281350135803e-02 -1.267884224653244019e-01 3.605038300156593323e-02 -4.237402081489562988e-01 5.724325031042098999e-02 -1.826214343309402466e-01 1.905670762062072754e-01 -2.004439011216163635e-02 3.077754564583301544e-02
8.782437443733215332e-02 -2.558669261634349823e-02 -8.692828938364982605e-03 -1.259129047393798828e-01 -2.781051397323608398e-01 -2.837860286235809326e-01 2.391191571950912476e-02 6.579443812370300293e-02 -1.376664489507675171e-01 3.185222744941711426e-01 9.784225374460220337e-02 -1.779481321573257446e-01 1.781244128942489624e-01 7.645925134420394897e-02 -3.832945525646209717e-01 5.842025578022003174e-02 1.729041151702404022e-02 8.452325314283370972e-02 1.106212437152862549e-01 -2.668967936187982559e-03 -4.773012176156044006e-02 -9.487871080636978149e-02 -2.813535332679748535e-01 -4.897747188806533813e-02 3.877055048942565918e-01 4.395207390189170837e-02 -3.246776759624481201e-01 2.975233597680926323e-03 2.351067513227462769e-01 -7.379230856895446777e-02 5.182188004255294800e-02 -1.725455224514007568e-01
-1.349896192550659180e-01 -5.500228330492973328e-02 -1.792389005422592163e-01 -1.035480201244354248e-01 -8.292488008737564087e-02 -2.449796348810195923e-01 2.734349966049194336e-01 -6.540153175592422485e-02 -3.044610470533370972e-02 1.920591890811920166e-01 -2.714290320873260498e-01 2.729048021137714386e-03 1.696047931909561157e-01 -2.821260690689086914e-01 -2.846684753894805908e-01 1.768555343151092529e-01 -8.172167837619781494e-02 -1.727641224861145020e-01 3.356651067733764648e-01 7.557477056980133057e-02 -1.328610777854919434e-01 -8.994166553020477295e-02 -4.205331578850746155e-02 -5.108618736267089844e-02 2.082614414393901825e-02 4.896376747637987137e-03 -1.499523669481277466e-01 2.282235026359558105e-01 -3.240903615951538086e-01 3.010206520557403564e-01 -4.414178431034088135e-02 1.200885977596044540e-02
-1.274348348379135132e-01 4.282651841640472412e-02 2.246465981006622314e-01 -1.030432581901550293e-01 -1.634721457958221436e-01 -1.150533035397529602e-01 1.968889385461807251e-01 1.612859219312667847e-01 1.217073425650596619e-01 3.879338502883911133e-01 -2.352892607450485229e-01 -3.187272846698760986e-01 1.733213067054748535e-01 7.761552184820175171e-02 -2.369348704814910889e-01 -1.429348587989807129e-01 1.021368280053138733e-01 -2.836844623088836670e-01 -1.622437685728073120e-01 -1.056054010987281799e-01 2.077154815196990967e-01 -1.402735263109207153e-01 2.487711757421493530e-01 1.051017493009567261e-01 1.454526633024215698e-01 -1.933802850544452667e-02 -1.001031026244163513e-01 3.561307862401008606e-02 8.855041116476058960e-02 7.377120852470397949e-02 -6.741254776716232300e-02 2.577393352985382080e-01
-6.840838491916656494e-02 -1.901893527247011662e-03 -1.307781934738159180e-01 -5.801532417535781860e-02 5.832742527127265930e-02 -1.122566536068916321e-01 2.370893359184265137e-01 -2.710013687610626221e-01 1.927388459444046021e-01 1.704351454973220825e-01 -1.786661520600318909e-02 -2.114633172750473022e-01 2.107370048761367798e-01 2.240633219480514526e-01 7.481790333986282349e-02 1.947884857654571533e-01 -7.864553481340408325e-02 7.986626774072647095e-02 2.086068242788314819e-01 -3.347370922565460205e-01 -1.526064705103635788e-02 -2.026076465845108032e-01 2.010719627141952515e-01 6.201001256704330444e-02 1.368732452392578125e-01 8.792844414710998535e-02 -4.096378684043884277e-01 -3.338305652141571045e-02 1.031085625290870667e-01 2.396508753299713135e-01 1.279545724391937256e-01 -2.151678800582885742e-01
9.775274991989135742e-02 1.335950493812561035e-01 -2.151395976543426514e-01 -1.110088452696800232e-01 -3.477763533592224121e-01 -2.368251383304595947e-01 1.312105655670166016e-01 -1.703552454710006714e-01 5.275537073612213135e-02 1.750880926847457886e-01 9.267033636569976807e-02 5.378495156764984131e-02 9.905666857957839966e-02 -1.554609984159469604e-01 -9.835760295391082764e-02 9.896141290664672852e-02 -1.819846406579017639e-02 -1.141924187541007996e-01 9.889870136976242065e-02 -4.936977475881576538e-02 1.584203690290451050e-01 -8.818244934082031250e-02 -7.298697531223297119e-02 -8.208853006362915039e-02 2.529496550559997559e-01 -1.733283512294292450e-02 -4.375005960464477539e-01 1.627097725868225098e-01 3.203796148300170898e-01 -2.754456996917724609e-01 -1.621327251195907593e-01 1.866971552371978760e-01
3.075760304927825928e-01 -3.790951147675514221e-02 -4.839621484279632568e-02 -1.658721268177032471e-01 -8.776680380105972290e-02 -1.845530271530151367e-01 1.273503005504608154e-01 2.749140858650207520e-01 3.828838840126991272e-02 2.669116258621215820e-01 -1.178274825215339661e-01 -1.628768593072891235e-01 -4.570161923766136169e-02 -1.471342146396636963e-01 -4.074805080890655518e-01 1.205753237009048462e-01 2.985520660877227783e-01 3.553612530231475830e-01 7.328937202692031860e-02 -2.562253177165985107e-02 1.692229211330413818e-01 8.038522303104400635e-02 -1.392848491668701172e-01 -2.040209025144577026e-01 1.671795248985290527e-01 7.184029370546340942e-02 -1.311420500278472900e-01 8.086905628442764282e-02 1.398286521434783936e-01 -9.130223095417022705e-02 1.852328889071941376e-02 -1.430545002222061157e-01
5.718380957841873169e-02 -7.828531414270401001e-02 -2.558424472808837891e-01 2.266484797000885010e-01 -6.880325824022293091e-02 -2.975156307220458984e-01 1.418751627206802368e-01 -1.383645087480545044e-01 1.982142217457294464e-03 1.434791088104248047e-01 -1.795502565801143646e-02 -1.770160943269729614e-01 2.447708696126937866e-02 -3.237624764442443848e-01 -2.077747732400894165e-01 2.774078845977783203e-01 2.575851045548915863e-02 -1.826747953891754150e-01 1.801870912313461304e-01 -1.944439411163330078e-01 -1.282410174608230591e-01 -1.945345401763916016e-01 -9.627713263034820557e-02 -8.887968957424163818e-03 6.695976853370666504e-02 -6.308584660291671753e-02 -3.487251698970794678e-01 9.248606860637664795e-02 1.068852916359901428e-01 2.475676536560058594e-01 2.025291919708251953e-01 -2.077353894710540771e-01
-1.001503095030784607e-01 1.146578416228294373e-01 -6.647770851850509644e-02 8.059278130531311035e-02 1.203499287366867065e-01 -8.643800020217895508e-02 2.019487172365188599e-01 6.424903124570846558e-02 1.361870318651199341e-01 5.071460008621215820e-01 -1.368943154811859131e-01 -9.513796865940093994e-02 -1.135146841406822205e-01 6.982725113630294800e-02 -2.807077169418334961e-01 -1.406018733978271484e-01 -9.976863861083984375e-02 -1.887453794479370117e-01 -2.168610878288745880e-02 -1.254165172576904297e-01 2.033202648162841797e-01 -1.241165474057197571e-01 1.190791130065917969e-01 1.758289486169815063e-01 -3.077429346740245819e-02 -1.904642879962921143e-01 -4.382531344890594482e-01 1.681777089834213257e-01 1.172265782952308655e-01 -1.531260162591934204e-01 -1.448318921029567719e-02 1.434890925884246826e-01
-1.550528854131698608e-01 -1.940831094980239868e-01 9.821101278066635132e-02 -3.721387684345245361e-01 1.445267442613840103e-02 -3.090246915817260742e-01 4.131047129631042480e-01 -1.466389745473861694e-01 9.779127687215805054e-02 1.751668006181716919e-01 -1.318268179893493652e-01 -1.452905535697937012e-01 1.824757307767868042e-01 -2.117538303136825562e-01 -3.344675898551940918e-02 -7.184150815010070801e-02 -4.157103970646858215e-02 -4.253442966728471220e-05 2.748087644577026367e-01 4.177547991275787354e-02 1.978186145424842834e-02 -1.141883432865142822e-01 -6.163106113672256470e-02 2.627578973770141602e-01 3.478595018386840820e-01 -3.677478060126304626e-02 3.790060058236122131e-02 -1.079763099551200867e-02 -9.180001169443130493e-02 -5.612886697053909302e-02 1.414285749197006226e-01 1.356019973754882812e-01
-1.873619705438613892e-01 8.126702904701232910e-02 7.074686139822006226e-02 -1.772126406431198120e-01 1.817001700401306152e-01 -3.155078291893005371e-01 3.292602896690368652e-01 8.025264251045882702e-04 3.123841881752014160e-01 6.713343411684036255e-02 5.996181815862655640e-02 -3.216411545872688293e-02 2.089428454637527466e-01 -1.856519281864166260e-01 -1.196713671088218689e-01 2.865363657474517822e-01 3.128121495246887207e-01 -1.203243881464004517e-01 1.884765475988388062e-01 -5.461368337273597717e-02 -2.308378964662551880e-01 3.416545316576957703e-02 -1.176810041069984436e-01 -4.002691432833671570e-02 -2.615900337696075439e-02 -2.116510719060897827e-01 -3.275127112865447998e-01 5.458281561732292175e-02 2.449715882539749146e-02 -1.126224175095558167e-01 -3.114864230155944824e-02 9.445357322692871094e-02
1.177414972335100174e-02 -2.327661961317062378e-01 -1.871959120035171509e-01 -3.138221502304077148e-01 3.159790113568305969e-02 -1.676479279994964600e-01 -1.700793355703353882e-01 -3.700629472732543945e-01 -1.018935162574052811e-02 3.289296627044677734e-01 3.843739628791809082e-02 -2.472627460956573486e-01 1.512744575738906860e-01 -2.773629128932952881e-01 -3.101348131895065308e-02 1.388266533613204956e-01 2.224769890308380127e-01 -2.170379906892776489e-01 -1.691120564937591553e-01 -4.738445207476615906e-02 -5.347626656293869019e-02 1.577759981155395508e-01 -5.023121088743209839e-02 1.605429053306579590e-01 -1.579547300934791565e-02 -1.083506122231483459e-01 -2.373545467853546143e-01 -4.679512232542037964e-02 2.275069057941436768e-01 4.448922723531723022e-02 6.065113935619592667e-03 1.357400417327880859e-01
2.804464660584926605e-02 1.809747517108917236e-02 -3.345569372177124023e-01 3.535564616322517395e-02 -6.777537614107131958e-02 -3.469016551971435547e-01 1.403111219406127930e-01 -5.676699057221412659e-02 2.036013454198837280e-02 2.549290955066680908e-01 1.240283176302909851e-01 6.107392162084579468e-02 3.092846572399139404e-01 2.302910387516021729e-02 -1.543456166982650757e-01 1.790440976619720459e-01 8.698190562427043915e-03 6.404034048318862915e-02 2.280071973800659180e-01 4.489628598093986511e-02 -9.298179298639297485e-03 -7.187779247760772705e-02 1.559948315843939781e-03 5.138584226369857788e-02 7.538548205047845840e-03 -2.374229878187179565e-01 -4.196769297122955322e-01 8.599421009421348572e-03 2.469196170568466187e-01 -8.123902976512908936e-02 -3.245156407356262207e-01 -1.723262071609497070e-01
-7.958213798701763153e-03 -1.696763187646865845e-01 1.509700566530227661e-01 -3.219512104988098145e-01 1.719237565994262695e-01 -2.033969610929489136e-01 3.999106585979461670e-01 -6.830972433090209961e-02 1.997165381908416748e-01 3.056553006172180176e-01 -1.400410532951354980e-01 -1.996968090534210205e-01 -4.258957132697105408e-02 -2.408498823642730713e-01 -6.576041132211685181e-02 -6.476442515850067139e-02 -1.033618077635765076e-01 -1.737700998783111572e-01 2.556905150413513184e-01 -1.687961518764495850e-01 -3.772163018584251404e-02 -3.375208377838134766e-02 -6.077439710497856140e-02 1.645641624927520752e-01 3.099158108234405518e-01 1.171438619494438171e-01 -1.067031994462013245e-01 3.404179960489273071e-02 -7.619097083806991577e-02 -1.565660834312438965e-01 1.620578765869140625e-01 3.245661035180091858e-02
1.016236320137977600e-01 1.281634718179702759e-01 1.182346716523170471e-01 -4.258774593472480774e-02 -1.110678017139434814e-01 -2.238150238990783691e-01 3.875066041946411133e-01 1.404917389154434204e-01 -3.238725662231445312e-02 2.101562470197677612e-01 4.102915152907371521e-02 -1.712755300104618073e-02 3.222215473651885986e-01 8.958852291107177734e-02 -5.224065184593200684e-01 2.379936426877975464e-01 2.601685374975204468e-02 -1.205608341842889786e-02 -4.443870857357978821e-02 -7.723309844732284546e-02 1.219732165336608887e-01 -1.571835875511169434e-01 -2.056622644886374474e-03 2.806408703327178955e-02 -7.610252499580383301e-02 1.267408877611160278e-01 -4.021334275603294373e-02 -2.969034612178802490e-01 -1.297056325711309910e-03 1.759756803512573242e-01 3.403602913022041321e-02 2.089074254035949707e-01
6.666696816682815552e-02 6.371862441301345825e-02 -2.452939748764038086e-01 -3.249341621994972229e-02 1.669202372431755066e-02 -3.748869895935058594e-01 1.001246720552444458e-01 1.678517311811447144e-01 2.673278152942657471e-01 2.430111467838287354e-01 -2.257130891084671021e-01 -1.079532727599143982e-01 -2.025418542325496674e-02 -5.836582556366920471e-02 -1.296913325786590576e-01 -1.325825694948434830e-02 7.117364555597305298e-02 -1.207945272326469421e-01 8.236022293567657471e-02 -3.033321797847747803e-01 -1.216958314180374146e-01 -1.262576580047607422e-01 -1.651585251092910767e-01 -5.516478791832923889e-02 1.950219571590423584e-01 -3.769007325172424316e-01 -2.649016976356506348e-01 1.105300262570381165e-01 5.766736809164285660e-03 1.957732886075973511e-01 2.319948673248291016e-01 5.603291466832160950e-02
1.720654070377349854e-01 2.122341543436050415e-01 -1.322454661130905151e-01 2.393168024718761444e-02 -1.519583016633987427e-01 -9.153903275728225708e-02 3.160290122032165527e-01 -1.287315189838409424e-01 1.144467890262603760e-01 1.288007646799087524e-01 -1.104211956262588501e-01 -1.080988347530364990e-01 -9.379986673593521118e-03 -1.744325831532478333e-02 -2.166266441345214844e-01 2.066833078861236572e-01 1.032114773988723755e-01 9.894886054098606110e-03 3.164944946765899658e-01 -2.744096815586090088e-01 -5.782122537493705750e-02 -1.469715833663940430e-01 3.440144658088684082e-02 -1.231476962566375732e-01 5.620355159044265747e-02 -5.798727646470069885e-02 -3.178342580795288086e-01 2.036991268396377563e-01 2.794089913368225098e-01 -3.528231680393218994e-01 -1.890323162078857422e-01 3.058860264718532562e-02
-5.396500229835510254e-02 1.368186785839498043e-03 -2.701113522052764893e-01 -1.333754956722259521e-01 1.293210387229919434e-01 -1.256493628025054932e-01 -1.589391976594924927e-01 -3.278551399707794189e-01 9.342388808727264404e-02 3.288658559322357178e-01 -9.335727989673614502e-02 -2.933792173862457275e-01 8.901521563529968262e-02 -1.289507746696472168e-01 -1.162079498171806335e-01 1.959092766046524048e-01 2.884575128555297852e-01 -1.150056049227714539e-01 -2.259247303009033203e-01 -1.413564831018447876e-01 1.356683224439620972e-01 1.530792117118835449e-01 -1.556314975023269653e-01 -1.091213673353195190e-01 1.696543693542480469e-01 -1.261890307068824768e-02 -3.371791839599609375e-01 1.694746017456054688e-01 -8.099148981273174286e-03 5.238037556409835815e-02 -7.183787226676940918e-02 1.679916977882385254e-01
2.595468051731586456e-02 1.707448661327362061e-01 -7.077271491289138794e-02 -2.821637392044067383e-01 1.076963171362876892e-02 -2.940395772457122803e-01 1.844972521066665649e-01 -1.346139982342720032e-02 3.352304548025131226e-02 6.202974170446395874e-02 -1.480906754732131958e-01 -1.685816943645477295e-01 6.885232031345367432e-02 -3.115027844905853271e-01 -7.927068322896957397e-02 2.463548183441162109e-01 -9.288340806961059570e-03 1.806744933128356934e-02 1.311712525784969330e-02 8.360143750905990601e-02 7.606104016304016113e-02 2.631138563156127930e-01 -1.450456120073795319e-02 9.357042610645294189e-02 2.080920636653900146e-01 3.993240892887115479e-01 -3.302452862262725830e-01 -8.238756656646728516e-02 -2.362934648990631104e-01 -8.586611598730087280e-02 -2.315642982721328735e-01 1.169843897223472595e-01
2.991472184658050537e-01 -2.533045709133148193e-01 -7.634324580430984497e-02 3.860933333635330200e-02 -2.019235789775848389e-01 -1.787677258253097534e-01 3.013446629047393799e-01 -2.524293959140777588e-01 1.897116936743259430e-02 2.953978478908538818e-01 -2.251011133193969727e-01 -1.888535767793655396e-01 1.065456718206405640e-01 7.489223778247833252e-02 -1.450378149747848511e-01 -1.883081942796707153e-01 -3.307792544364929199e-02 -2.193137109279632568e-01 -1.537477374076843262e-01 2.268282473087310791e-01 -1.805902123451232910e-01 1.177773401141166687e-01 -1.143899187445640564e-01 5.497735738754272461e-02 1.265581697225570679e-01 1.334877461194992065e-01 -2.035378366708755493e-01 -2.240577526390552521e-02 -2.205294184386730194e-02 1.417296826839447021e-01 2.132114470005035400e-01 1.889006495475769043e-01
-1.678134128451347351e-02 -1.567424982786178589e-01 2.577851414680480957e-01 -3.168159723281860352e-01 3.375076130032539368e-02 2.488195151090621948e-02 3.423569202423095703e-01 -9.470793604850769043e-02 1.320527773350477219e-02 2.910787463188171387e-01 -4.129438102245330811e-01 -1.048447340726852417e-01 1.801386326551437378e-01 -1.488441377878189087e-01 -4.567316919565200806e-02 -1.282854229211807251e-01 -4.574278369545936584e-02 -1.188540607690811157e-01 1.816127896308898926e-01 -1.133326590061187744e-01 3.514723153784871101e-03 -1.111487522721290588e-01 5.256925523281097412e-02 4.858575761318206787e-02 2.119184583425521851e-01 1.031351312994956970e-01 -3.487259745597839355e-01 1.837088018655776978e-01 8.607950061559677124e-02 -9.581228345632553101e-02 1.260000020265579224e-01 1.338557302951812744e-01
1.820318847894668579e-01 3.230898380279541016e-01 -9.589862078428268433e-02 -3.068077564239501953e-01 -1.076266691088676453e-01 -3.542513847351074219e-01 1.785388290882110596e-01 2.164382338523864746e-01 3.082031607627868652e-01 3.567538559436798096e-01 4.776206985116004944e-02 -1.700143963098526001e-01 2.386985421180725098e-01 -2.296412922441959381e-02 -1.247075051069259644e-01 2.581860497593879700e-02 6.348767876625061035e-02 1.353995203971862793e-01 -2.419821768999099731e-01 -5.604064837098121643e-02 1.382860392332077026e-01 8.819220215082168579e-02 -1.376569569110870361e-01 1.332163959741592407e-01 5.760423466563224792e-02 -1.142796315252780914e-02 4.763979464769363403e-02 -1.236654147505760193e-01 -4.751592129468917847e-02 1.386887729167938232e-01 5.225980188697576523e-03 1.612180918455123901e-01
9.373912960290908813e-02 -2.253063470125198364e-01 -2.940746843814849854e-01 -2.271033525466918945e-01 5.161495134234428406e-02 -1.753659248352050781e-01 1.742906123399734497e-01 1.628706008195877075e-01 1.462470442056655884e-01 8.482882380485534668e-02 -3.301808834075927734e-01 -1.813509464263916016e-01 2.302413731813430786e-01 -1.640449315309524536e-01 -1.127636507153511047e-01 -1.391586363315582275e-01 -6.696666777133941650e-02 -6.335458904504776001e-02 -1.300827949307858944e-03 -1.508162468671798706e-01 3.010782971978187561e-02 -1.721028536558151245e-01 -3.537643849849700928e-01 3.561655431985855103e-02 2.399348616600036621e-01 -1.942255645990371704e-01 -2.846280336380004883e-01 2.991588786244392395e-02 -1.314857155084609985e-01 1.540812104940414429e-01 5.545900017023086548e-02 1.417166441679000854e-01
2.730860412120819092e-01 -9.554108232259750366e-02 3.081558942794799805e-01 -2.190396487712860107e-01 3.606738150119781494e-02 -1.998768895864486694e-01 3.431058824062347412e-01 1.651075482368469238e-02 5.995501577854156494e-02 2.539806663990020752e-01 -1.925296187400817871e-01 -1.896404772996902466e-01 7.075333595275878906e-02 -4.457759484648704529e-02 -5.640983954071998596e-02 -1.538734138011932373e-02 3.672967106103897095e-02 1.119670048356056213e-01 2.149135023355484009e-01 -1.116699911653995514e-02 1.790553331375122070e-02 -3.128611147403717041e-01 5.323730036616325378e-02 2.161736786365509033e-01 2.380972206592559814e-01 7.895438373088836670e-02 -3.491940200328826904e-01 -1.061979085206985474e-01 -3.075339132919907570e-03 -1.034352928400039673e-02 2.186494320631027222e-01 -1.026595234870910645e-01
-8.362554013729095459e-02 -3.433515504002571106e-02 -3.463328778743743896e-01 -2.617090642452239990e-01 -9.733511507511138916e-02 -2.593598961830139160e-01 1.225534081459045410e-01 -3.127320408821105957e-01 7.093562930822372437e-02 1.323791146278381348e-01 -2.635276019573211670e-01 -5.885876342654228210e-02 -1.482646912336349487e-01 -5.058825016021728516e-02 -3.267082870006561279e-01 -4.086879082024097443e-03 2.014259994029998779e-01 3.892254456877708435e-02 -4.614591971039772034e-02 4.360290616750717163e-02 -1.207584440708160400e-01 -6.761575490236282349e-02 -1.119767501950263977e-02 -5.665223300457000732e-02 -2.602807991206645966e-02 1.142572909593582153e-01 -5.649463459849357605e-02 3.256897628307342529e-01 1.231225803494453430e-01 3.467146754264831543e-01 -8.222416043281555176e-02 2.309279143810272217e-01
1.770433038473129272e-01 5.794658884406089783e-02 1.485885083675384521e-01 -2.777046263217926025e-01 -7.395991683006286621e-02 -4.132821410894393921e-02 2.862167954444885254e-01 -3.911868110299110413e-02 3.788767457008361816e-01 2.629292607307434082e-01 -2.377205640077590942e-01 6.999745219945907593e-02 3.852352872490882874e-02 -2.552695572376251221e-01 -2.523456513881683350e-01 -2.498741075396537781e-02 -1.405950486660003662e-01 -1.849223375320434570e-01 1.060100570321083069e-01 -1.763132028281688690e-02 4.724137112498283386e-02 -2.068050354719161987e-01 1.318846493959426880e-01 -1.889731734991073608e-02 -1.102181151509284973e-01 -7.340545207262039185e-02 -2.440444231033325195e-01 2.372637242078781128e-01 -2.053829133510589600e-01 1.514958739280700684e-01 6.087635830044746399e-02 1.998540908098220825e-01
1.119682788848876953e-01 -3.676141053438186646e-02 -7.842619717121124268e-02 -1.842826306819915771e-01 -7.998483628034591675e-02 -2.225010991096496582e-01 3.343142569065093994e-01 -1.490634381771087646e-01 -2.846921328455209732e-03 1.763778477907180786e-01 -4.197686612606048584e-01 -3.043465018272399902e-01 1.536284387111663818e-01 3.179769963026046753e-02 -1.816904991865158081e-01 7.152735441923141479e-02 -9.927304834127426147e-02 3.085540533065795898e-01 2.428887970745563507e-02 7.065858691930770874e-02 -4.171711206436157227e-01 -9.687191992998123169e-02 4.725277796387672424e-02 1.299650669097900391e-01 5.242839455604553223e-03 -1.028870642185211182e-01 -9.793756902217864990e-02 -1.015580967068672180e-01 -2.292837947607040405e-02 -1.545273363590240479e-01 -6.503553688526153564e-02 1.452045291662216187e-01
1.323113441467285156e-01 -1.545720994472503662e-01 -9.965395927429199219e-02 -1.165097057819366455e-01 -2.076585739850997925e-01 -1.319425702095031738e-01 2.028390616178512573e-01 -3.198741078376770020e-01 -5.574786663055419922e-02 3.050935864448547363e-01 -2.193396836519241333e-01 -1.386919170618057251e-01 1.468909531831741333e-01 4.285465925931930542e-02 -1.455261856317520142e-01 -1.118135750293731689e-01 -2.505120821297168732e-02 -2.849009633064270020e-01 -3.001913428306579590e-01 1.207519173622131348e-01 -1.330997049808502197e-01 2.740735411643981934e-01 -8.297573029994964600e-02 1.479659378528594971e-01 1.686040014028549194e-01 3.106155619025230408e-02 -1.850672215223312378e-01 -1.842032559216022491e-02 5.117458477616310120e-02 -2.944010868668556213e-02 3.638795912265777588e-01 -4.994740337133407593e-02
1.160324644297361374e-02 -1.317131668329238892e-01 -1.066645160317420959e-01 -1.905347704887390137e-01 -1.711007654666900635e-01 -1.734190136194229126e-01 1.764860898256301880e-01 -9.086418896913528442e-02 -1.375159174203872681e-01 2.150561809539794922e-01 -3.140763044357299805e-01 -3.913326263427734375e-01 -1.103913262486457825e-01 -3.462598025798797607e-01 -6.332954764366149902e-02 -6.819660309702157974e-03 -7.484993338584899902e-02 2.054778188467025757e-01 7.236536592245101929e-02 -1.524614691734313965e-01 -4.728617612272500992e-03 -8.967683464288711548e-02 1.095753256231546402e-02 4.187344573438167572e-03 1.691360920667648315e-01 2.385642379522323608e-02 -1.016904339194297791e-01 2.753011286258697510e-01 9.552563726902008057e-02 3.564340472221374512e-01 1.335424184799194336e-01 1.708218753337860107e-01
1.278395503759384155e-01 -2.272420376539230347e-01 -6.135478243231773376e-02 1.306620240211486816e-01 -2.769611179828643799e-01 -3.417202457785606384e-02 1.535869687795639038e-01 -2.415727972984313965e-01 2.828266322612762451e-01 1.677743494510650635e-01 -8.428043127059936523e-02 -2.296879738569259644e-01 -1.463463064283132553e-02 -7.451092451810836792e-02 -2.042715847492218018e-01 9.671721607446670532e-02 1.074878573417663574e-01 1.472110580652952194e-02 1.184677779674530029e-01 1.089150831103324890e-01 -3.198931366205215454e-02 -1.557206809520721436e-01 -2.360173910856246948e-01 -1.405112072825431824e-02 -7.486484944820404053e-02 1.176019981503486633e-01 -5.445560216903686523e-01 2.016018778085708618e-01 -1.432485878467559814e-01 1.122951284050941467e-01 1.179790869355201721e-01 6.327215582132339478e-02
4.484830796718597412e-02 -5.407115072011947632e-02 -1.807258427143096924e-01 -2.721237838268280029e-01 -1.964995414018630981e-01 -9.552939794957637787e-03 2.756934165954589844e-01 -2.404429316520690918e-01 -2.625875174999237061e-02 2.052797079086303711e-01 5.405028909444808960e-02 -1.546721607446670532e-01 1.024252399802207947e-01 -1.025578156113624573e-01 -2.113340944051742554e-01 -1.903358399868011475e-01 9.067636728286743164e-02 1.024876683950424194e-01 3.107491135597229004e-01 -2.255324125289916992e-01 4.800929129123687744e-02 -2.739055752754211426e-01 2.971367910504341125e-02 -1.363938599824905396e-01 1.019583493471145630e-01 1.040903106331825256e-01 -1.047905087471008301e-01 2.803594172000885010e-01 -1.717244386672973633e-01 1.634169816970825195e-01 9.415901452302932739e-02 3.246712684631347656e-01
1.915322057902812958e-02 2.359254956245422363e-01 -3.194411518052220345e-03 -3.365207016468048096e-01 -1.735483407974243164e-01 -3.041138350963592529e-01 4.441676437854766846e-01 1.536968499422073364e-01 3.329079449176788330e-01 7.545816153287887573e-02 -6.749658845365047455e-03 -5.719538033008575439e-02 2.189406454563140869e-01 -1.066340357065200806e-01 -1.532296687364578247e-01 2.285479940474033356e-02 -1.453951001167297363e-01 -2.675432562828063965e-01 -1.199601292610168457e-01 -6.205420196056365967e-02 5.126250535249710083e-02 -1.186122931540012360e-02 8.348498493432998657e-02 -1.963637396693229675e-02 -3.610000386834144592e-02 2.368157170712947845e-02 -2.280117869377136230e-01 1.367188990116119385e-01 -2.110121101140975952e-01 9.582892991602420807e-03 1.732891052961349487e-01 -1.256234198808670044e-01
1.354487333446741104e-02 4.040224105119705200e-02 7.168589532375335693e-02 -3.012877404689788818e-01 -4.692386984825134277e-01 -1.212266609072685242e-01 1.257776021957397461e-01 -3.240210190415382385e-02 3.316707313060760498e-01 2.108571082353591919e-01 -5.352213606238365173e-02 -1.549930572509765625e-01 -8.334612473845481873e-03 1.189228147268295288e-01 -2.825540602207183838e-01 -1.435380429029464722e-01 2.260764539241790771e-01 7.146706432104110718e-02 1.384714841842651367e-01 -8.072748780250549316e-02 -1.046891789883375168e-02 -2.758468091487884521e-01 2.206192351877689362e-02 -6.428433209657669067e-02 1.310934424400329590e-01 9.965210407972335815e-02 -3.461970090866088867e-01 4.292939975857734680e-02 8.593227714300155640e-02 -3.656677156686782837e-02 1.163942366838455200e-01 -1.438905596733093262e-01
3.103297576308250427e-02 -5.266725644469261169e-02 5.721716210246086121e-02 -2.424092441797256470e-01 -9.532812237739562988e-02 1.474143713712692261e-01 1.816653013229370117e-01 -6.822050362825393677e-02 2.036884874105453491e-01 5.509912371635437012e-01 -2.686453759670257568e-01 -1.120086833834648132e-01 1.066581606864929199e-01 -2.138211205601692200e-02 -2.877782881259918213e-01 -6.556759029626846313e-02 1.140359882265329361e-02 -2.034075111150741577e-01 -2.174000740051269531e-01 -1.199839934706687927e-01 2.091523855924606323e-01 -8.007312566041946411e-02 1.037468854337930679e-02 2.807687520980834961e-01 -6.845441460609436035e-02 -9.095139056444168091e-02 -1.918234080076217651e-01 1.556423008441925049e-01 -1.897718012332916260e-02 -2.605606615543365479e-02 8.705954998731613159e-02 1.488323509693145752e-01
9.745250642299652100e-02 -2.407990247011184692e-01 -1.192382797598838806e-01 1.890800893306732178e-01 -6.353432685136795044e-02 -2.569307386875152588e-01 3.340327739715576172e-01 -1.125215440988540649e-01 2.562879025936126709e-01 1.154054626822471619e-01 -5.334123969078063965e-02 1.407982707023620605e-01 -2.152984775602817535e-02 -1.638638824224472046e-01 -6.373699754476547241e-02 1.902171820402145386e-01 -1.574801504611968994e-01 -2.374063879251480103e-01 2.283088415861129761e-01 -1.382392495870590210e-01 5.063640698790550232e-02 -1.546134501695632935e-01 -3.712156414985656738e-02 -8.954323828220367432e-02 -5.607707053422927856e-02 -6.649154424667358398e-02 -4.890945851802825928e-01 3.617175295948982239e-02 1.005007233470678329e-02 2.841384708881378174e-01 2.330742031335830688e-02 -3.606823831796646118e-02
1.834948658943176270e-01 -8.407783508300781250e-02 1.064568758010864258e-01 -1.743659079074859619e-01 -3.535620402544736862e-03 -1.583924591541290283e-01 2.894786298274993896e-01 1.392872035503387451e-01 6.140145007520914078e-03 1.992719918489456177e-01 3.489155694842338562e-02 -2.837060093879699707e-01 -2.068482041358947754e-01 -7.493863254785537720e-02 -1.964673995971679688e-01 1.328323688358068466e-02 1.335127204656600952e-01 -2.723140418529510498e-01 -1.036223620176315308e-01 -3.071200251579284668e-01 1.306264698505401611e-01 -8.837223798036575317e-02 7.192251831293106079e-02 1.037515774369239807e-01 1.971605420112609863e-01 -3.902319669723510742e-01 -2.796612381935119629e-01 1.077965646982192993e-02 1.389692351222038269e-02 2.076728641986846924e-01 1.728602945804595947e-01 -7.768690586090087891e-03
2.384775578975677490e-01 -1.880290545523166656e-02 2.783955074846744537e-02 -5.633701384067535400e-02 6.988399475812911987e-02 -3.992932289838790894e-02 6.878153234720230103e-02 -3.231622576713562012e-01 2.118246704339981079e-01 3.214810788631439209e-01 9.897414594888687134e-02 1.035032793879508972e-01 3.004011809825897217e-01 -3.040927052497863770e-01 -7.775905728340148926e-02 9.644927084445953369e-02 6.993071734905242920e-02 -2.233217507600784302e-01 1.341392397880554199e-01 1.033444553613662720e-01 -6.980151683092117310e-02 1.112768203020095825e-01 2.260747700929641724e-01 -9.904415905475616455e-02 6.535968184471130371e-02 -1.696112304925918579e-01 -3.650858700275421143e-01 2.705267071723937988e-02 -1.338489074259996414e-02 3.851307183504104614e-02 -2.761334478855133057e-01 2.231818735599517822e-01
-1.377429440617561340e-02 9.346935898065567017e-02 -7.969400286674499512e-02 9.280253201723098755e-03 -3.014002740383148193e-01 -1.229792609810829163e-01 2.528890073299407959e-01 8.263248205184936523e-02 1.149498969316482544e-01 4.490986466407775879e-01 1.838078908622264862e-02 -2.462033033370971680e-01 -1.294643431901931763e-01 -1.119558736681938171e-01 -3.114429116249084473e-01 -3.330123424530029297e-02 5.388494208455085754e-02 2.565167546272277832e-01 -7.665377110242843628e-02 -8.147636801004409790e-02 -4.950796440243721008e-02 -3.014540970325469971e-01 -1.276547759771347046e-01 1.251844167709350586e-01 1.215403378009796143e-01 -3.741417080163955688e-02 -3.741525411605834961e-01 4.075998812913894653e-02 -9.827747195959091187e-02 -8.279956877231597900e-02 1.509640552103519440e-02 -1.534766703844070435e-01
-1.939841546118259430e-02 -9.284482151269912720e-02 -2.008741348981857300e-02 -3.427686095237731934e-01 -2.288834750652313232e-01 -8.029087632894515991e-02 2.123649865388870239e-01 -1.638451404869556427e-02 1.568894237279891968e-01 3.015437126159667969e-01 2.839894220232963562e-02 8.982691168785095215e-02 5.684928223490715027e-02 -5.392006784677505493e-02 -3.406452238559722900e-01 2.553697824478149414e-01 6.356341391801834106e-02 -7.769081741571426392e-02 2.887990176677703857e-01 -1.988497525453567505e-01 1.741966307163238525e-01 7.791285216808319092e-02 5.066302046179771423e-02 -2.250037193298339844e-01 2.842174097895622253e-02 -1.039121821522712708e-01 -2.369054704904556274e-01 -2.280961163341999054e-02 2.296767681837081909e-01 -3.164418935775756836e-01 -4.679993912577629089e-02 -1.055464744567871094e-01
8.864503353834152222e-02 1.129747480154037476e-01 1.498236507177352905e-01 -1.129475161433219910e-01 -2.453813105821609497e-01 -2.954992353916168213e-01 2.168391048908233643e-01 3.558738529682159424e-01 1.157312095165252686e-01 3.701100647449493408e-01 -3.320778012275695801e-01 -2.081692814826965332e-01 5.052597820758819580e-02 -7.613742351531982422e-02 -1.005364730954170227e-01 5.596163216978311539e-03 1.639395058155059814e-01 1.722813993692398071e-01 -1.874599158763885498e-01 1.554494798183441162e-01 1.853824406862258911e-01 -3.067281469702720642e-02 1.150589957833290100e-01 8.534043282270431519e-02 1.017776653170585632e-01 6.479673087596893311e-02 -2.949377000331878662e-01 1.016161441802978516e-01 -6.337966024875640869e-02 6.279597431421279907e-02 3.704567626118659973e-02 -8.722215890884399414e-02
1.072067543864250183e-01 -9.816842526197433472e-02 9.801346063613891602e-02 -3.035959005355834961e-01 -9.224057197570800781e-02 -1.563195139169692993e-01 2.578904926776885986e-01 -1.421666294336318970e-01 3.037876486778259277e-01 2.287038564682006836e-01 -2.115236967802047729e-01 -9.251902252435684204e-02 1.131774485111236572e-01 7.798333466053009033e-02 4.801208153367042542e-02 -4.538784548640251160e-02 3.990395925939083099e-03 -6.874141842126846313e-02 4.042028188705444336e-01 4.364065080881118774e-02 -2.025941014289855957e-01 -9.077744185924530029e-02 2.801879867911338806e-02 1.523722708225250244e-01 3.894526660442352295e-01 1.173766106367111206e-01 -1.975652426481246948e-01 -2.991629764437675476e-02 8.904355764389038086e-02 -1.341259330511093140e-01 1.530450433492660522e-01 1.955698132514953613e-01
2.824650704860687256e-01 1.712828129529953003e-01 -7.871127687394618988e-03 9.899972006678581238e-03 -2.249239087104797363e-01 -4.870246350765228271e-02 3.439928591251373291e-01 1.808101832866668701e-01 1.846811175346374512e-01 2.016690671443939209e-01 -2.596319615840911865e-01 -8.430602401494979858e-02 4.719951003789901733e-02 -2.158319950103759766e-01 -3.081981241703033447e-01 -2.484721317887306213e-02 6.014801934361457825e-02 -1.482666730880737305e-01 -9.772146120667457581e-03 1.734051480889320374e-02 -1.473761498928070068e-01 -2.530396580696105957e-01 -2.493596673011779785e-01 -1.271822452545166016e-01 1.016358807682991028e-01 -2.889572381973266602e-01 -1.903909295797348022e-01 3.169150650501251221e-02 7.646226882934570312e-02 2.205567955970764160e-01 1.059323996305465698e-01 7.827695459127426147e-02
2.032861579209566116e-03 1.043597608804702759e-01 2.022386761382222176e-03 -2.711597681045532227e-01 -8.551809936761856079e-02 -2.057112455368041992e-01 2.849138677120208740e-01 -3.466752767562866211e-01 2.243650704622268677e-01 1.652458906173706055e-01 8.521122485399246216e-02 -4.819711670279502869e-02 -7.357960939407348633e-02 -5.737201496958732605e-02 -1.988244205713272095e-01 2.025387585163116455e-01 1.295790523290634155e-01 -1.129467934370040894e-01 -7.872278243303298950e-02 -2.109872400760650635e-01 9.561852365732192993e-02 2.987616062164306641e-01 -1.588823050260543823e-01 -1.651863008737564087e-01 1.841868013143539429e-01 -4.022545516490936279e-01 -1.130904927849769592e-01 -1.692988350987434387e-02 1.600446999073028564e-01 -3.627443313598632812e-02 -1.454427391290664673e-01 -3.047217847779393196e-03
9.020132571458816528e-02 1.788637489080429077e-01 -1.224753409624099731e-01 -1.786485016345977783e-01 -1.833741739392280579e-02 -2.373645454645156860e-01 5.817228928208351135e-02 -5.815569683909416199e-02 -7.035286724567413330e-02 4.581803977489471436e-01 -3.850174844264984131e-01 -7.391031831502914429e-02 -6.909986585378646851e-02 -2.799977362155914307e-01 -1.140354499220848083e-01 6.756608188152313232e-02 -7.747036963701248169e-02 8.429699391126632690e-02 -1.262374371290206909e-01 -1.531155221164226532e-02 3.064481914043426514e-01 2.416236251592636108e-01 1.122345998883247375e-01 -8.804171346127986908e-03 -6.109866499900817871e-02 1.920585185289382935e-01 -3.094966709613800049e-01 -1.904387176036834717e-01 -8.700273931026458740e-02 -4.213019087910652161e-02 -4.023750498890876770e-02 4.802312329411506653e-02
-1.392104178667068481e-01 -2.156661152839660645e-01 -9.940710663795471191e-02 -2.406155914068222046e-01 -1.286122500896453857e-01 -2.231892943382263184e-01 3.823283314704895020e-01 1.290945243090391159e-02 -1.408902555704116821e-01 2.959124743938446045e-01 -2.776710391044616699e-01 -3.389964699745178223e-01 2.097631618380546570e-02 1.224623993039131165e-01 -1.329040080308914185e-01 1.136733070015907288e-01 -2.976268231868743896e-01 7.556172460317611694e-02 6.427481025457382202e-02 -6.711302790790796280e-03 -8.828612416982650757e-02 8.876653015613555908e-02 -2.286105602979660034e-02 1.916112303733825684e-01 1.674790978431701660e-01 -1.359174698591232300e-01 -3.710971027612686157e-02 -1.405836790800094604e-01 2.776942029595375061e-02 6.246541813015937805e-02 -1.734194904565811157e-01 2.332132011651992798e-01
1.194539666175842285e-01 1.069686785340309143e-01 3.782570362091064453e-02 -3.195388317108154297e-01 -2.298193275928497314e-01 -7.027489691972732544e-02 2.902945578098297119e-01 -1.349906343966722488e-02 2.106349766254425049e-01 4.510882496833801270e-01 6.012030877172946930e-03 -1.484424918889999390e-01 -1.412308812141418457e-01 -1.884106993675231934e-01 -1.355317831039428711e-01 -3.378904610872268677e-02 -2.573834955692291260e-01 -2.282598167657852173e-01 1.911032386124134064e-02 -1.363679021596908569e-01 -3.208729997277259827e-02 6.790126860141754150e-02 1.248692348599433899e-01 -1.620468497276306152e-02 -9.060966968536376953e-02 -1.334082633256912231e-01 -2.191341817378997803e-01 2.879235744476318359e-01 -8.037056773900985718e-03 2.302701026201248169e-01 1.210492029786109924e-01 1.395397447049617767e-02
2.531014084815979004e-01 6.587679684162139893e-02 -1.754908859729766846e-01 -1.755278408527374268e-01 8.296072483062744141e-02 9.313093125820159912e-02 3.839795291423797607e-01 -1.027067080140113831e-01 7.208986673504114151e-03 3.700917065143585205e-01 -1.226135566830635071e-01 -1.908359974622726440e-01 1.082694679498672485e-01 -2.263175994157791138e-01 -1.506215333938598633e-01 -8.840202540159225464e-02 -5.861784890294075012e-02 -1.727061569690704346e-01 -2.334255278110504150e-01 -1.555311772972345352e-02 -1.175791546702384949e-01 4.394964128732681274e-02 -2.570969164371490479e-01 1.535087078809738159e-01 3.064076006412506104e-01 1.264721900224685669e-01 -2.081322968006134033e-01 4.267762415111064911e-03 -1.353503018617630005e-01 -1.017278656363487244e-01 1.931997686624526978e-01 -4.366523772478103638e-02
-1.717729866504669189e-02 -9.706033766269683838e-02 -2.502909302711486816e-01 -1.293197125196456909e-01 -2.842328548431396484e-01 -1.431178450584411621e-01 2.186909615993499756e-01 -3.913613259792327881e-01 2.130924463272094727e-01 1.115145981311798096e-01 5.596652999520301819e-02 -5.816897377371788025e-02 -5.033794324845075607e-03 9.182001464068889618e-03 -3.292885720729827881e-01 1.790543794631958008e-01 -1.937048655236139894e-04 1.491130292415618896e-01 1.633009761571884155e-01 8.409230411052703857e-02 -3.329233452677726746e-02 -2.572632730007171631e-01 -2.224815785884857178e-01 -1.155680716037750244e-01 6.169480457901954651e-02 -1.894309818744659424e-01 -3.726120591163635254e-01 -1.557594537734985352e-02 4.010050743818283081e-02 1.314588040113449097e-01 1.019887849688529968e-01 -9.751724451780319214e-02
5.299782380461692810e-02 -2.916285097599029541e-01 -1.849079132080078125e-01 -3.264020979404449463e-01 -6.960940361022949219e-02 1.069763451814651489e-01 1.747663319110870361e-01 7.318975776433944702e-02 -2.170041352510452271e-01 3.890322148799896240e-01 -3.394908308982849121e-01 -1.476884931325912476e-01 5.379156023263931274e-02 -5.519981309771537781e-02 -2.492323517799377441e-01 -1.661657840013504028e-01 3.495407477021217346e-02 -1.095667034387588501e-01 -8.594887331128120422e-03 -8.284827321767807007e-02 -2.571538090705871582e-02 -3.771316260099411011e-02 -4.937944188714027405e-02 -3.774657472968101501e-02 1.697265505790710449e-01 2.426876313984394073e-02 -3.360028862953186035e-01 2.986660301685333252e-01 -1.447188258171081543e-01 -4.788265749812126160e-02 -4.852379858493804932e-02 6.969042867422103882e-02
-1.087159514427185059e-01 2.486249245703220367e-02 -1.447020024061203003e-01 -1.678384244441986084e-01 2.398899570107460022e-02 -7.144461572170257568e-02 4.044815003871917725e-01 -4.170871153473854065e-02 8.802285045385360718e-02 1.240354552865028381e-01 -6.330265849828720093e-02 -2.140120714902877808e-01 5.962188169360160828e-02 8.129534125328063965e-02 -4.233864694833755493e-02 3.470010459423065186e-01 -7.583808153867721558e-02 -1.593600809574127197e-01 -1.120924055576324463e-01 -7.442913949489593506e-02 9.269312024116516113e-02 1.084276065230369568e-01 5.351791623979806900e-03 1.857945770025253296e-01 1.890785694122314453e-01 2.546085417270660400e-01 -3.997063040733337402e-01 1.721384190022945404e-02 -1.370756030082702637e-01 2.443943917751312256e-01 -1.905349455773830414e-02 -3.441731333732604980e-01
4.235529154539108276e-02 -8.343228697776794434e-02 -6.008692458271980286e-02 -2.238414734601974487e-01 4.609644785523414612e-02 -1.747395843267440796e-01 2.091666450724005699e-03 1.158137544989585876e-01 -4.342403262853622437e-02 2.532067596912384033e-01 -2.099859863519668579e-01 -1.988686621189117432e-01 -1.205127388238906860e-01 1.093737930059432983e-01 -1.778497695922851562e-01 2.348515689373016357e-01 8.196853846311569214e-02 1.233447268605232239e-01 -1.275912821292877197e-01 -2.708363234996795654e-01 -2.220311909914016724e-01 -1.032362729310989380e-01 1.562575101852416992e-01 2.124897949397563934e-02 -5.948155000805854797e-02 2.679219096899032593e-02 -3.989287018775939941e-01 2.500758171081542969e-01 -9.634042158722877502e-03 3.625866472721099854e-01 -2.127251774072647095e-01 1.714636534452438354e-01
-9.161846339702606201e-02 1.871860772371292114e-01 3.935610409826040268e-03 -1.154878437519073486e-01 -2.970897555351257324e-01 -1.532126069068908691e-01 2.169392257928848267e-01 -1.784969568252563477e-01 -3.365184739232063293e-02 2.507283985614776611e-01 -4.228216712363064289e-04 1.837758123874664307e-01 2.636077105998992920e-01 -1.966168433427810669e-01 -1.959095895290374756e-01 6.354171037673950195e-02 -2.630339702591300011e-03 -8.125136792659759521e-02 1.349326074123382568e-01 -6.229639798402786255e-02 4.463985562324523926e-02 -1.130742281675338745e-01 -7.724018394947052002e-02 -4.034389555454254150e-02 1.462006419897079468e-01 -3.667804598808288574e-02 -3.639667332172393799e-01 5.527206137776374817e-02 3.729266822338104248e-01 -3.660215139389038086e-01 3.171786293387413025e-02 1.443981081247329712e-01
-3.777329623699188232e-02 -6.903834640979766846e-02 -1.128081008791923523e-01 -2.628656625747680664e-01 -1.469813734292984009e-01 -1.942252516746520996e-01 1.087276935577392578e-01 -1.846586465835571289e-01 -2.631663382053375244e-01 2.173194885253906250e-01 -3.889653682708740234e-01 -3.501048982143402100e-01 -1.278808247298002243e-02 -1.687972247600555420e-01 -1.065449416637420654e-01 2.589091472327709198e-02 -1.553001999855041504e-01 2.107849419116973877e-01 -9.414392709732055664e-02 -1.297360807657241821e-01 -5.815947428345680237e-02 5.557652190327644348e-02 5.632107704877853394e-02 -7.412910461425781250e-02 2.781557142734527588e-01 5.890837055630981922e-04 -1.414142847061157227e-01 1.785608232021331787e-01 -4.278931766748428345e-02 3.038488626480102539e-01 1.697238981723785400e-01 1.187845543026924133e-01
1.871436387300491333e-01 -5.406251177191734314e-02 -1.049478128552436829e-01 -2.038954198360443115e-01 -3.783545792102813721e-01 2.363245189189910889e-02 3.370920419692993164e-01 -4.352043615654110909e-04 8.729610592126846313e-02 6.060136482119560242e-02 -5.774185806512832642e-02 1.159203201532363892e-01 2.281758040189743042e-01 9.662608616054058075e-03 -2.883923649787902832e-01 2.521935701370239258e-01 1.683342307806015015e-01 5.973003804683685303e-02 -1.024777442216873169e-01 -4.547791182994842529e-02 -8.865471929311752319e-02 -1.468068808317184448e-01 -1.161933615803718567e-01 2.271378636360168457e-01 2.791416943073272705e-01 2.180149704217910767e-01 -2.106257230043411255e-01 1.768375337123870850e-01 2.790015339851379395e-01 1.214220537804067135e-03 8.459903299808502197e-03 8.457337319850921631e-02
8.961359411478042603e-02 1.113485470414161682e-01 6.622391939163208008e-02 -1.455620378255844116e-01 -2.736485004425048828e-02 -2.803251147270202637e-01 2.122562825679779053e-01 5.974740907549858093e-02 1.712466180324554443e-01 8.594620972871780396e-02 -3.858684003353118896e-02 7.363986223936080933e-02 3.626452982425689697e-01 2.878261506557464600e-01 -4.493658244609832764e-01 7.697450369596481323e-02 3.834731876850128174e-02 -1.515966206789016724e-01 -3.376133739948272705e-02 3.002914041280746460e-02 -1.975098699331283569e-01 -2.874319255352020264e-02 2.705632150173187256e-01 -3.918214887380599976e-02 -1.854593157768249512e-01 3.159961104393005371e-02 -2.315351516008377075e-01 -2.181312888860702515e-01 -9.481649845838546753e-02 1.108205094933509827e-01 1.028307378292083740e-01 2.251907140016555786e-01
2.481751441955566406e-01 -1.292479485273361206e-01 1.810456067323684692e-01 -4.245958030223846436e-01 -2.067646086215972900e-01 -5.712803453207015991e-02 1.838756948709487915e-01 9.629994630813598633e-02 -5.585867166519165039e-02 3.452498912811279297e-01 -3.252631425857543945e-02 -1.363183408975601196e-01 1.069437265396118164e-01 -7.778921723365783691e-02 -8.780361153185367584e-03 4.915826395153999329e-02 2.725175023078918457e-01 1.155119985342025757e-01 -1.515320618636906147e-03 -2.625716030597686768e-01 -1.454088538885116577e-01 -2.380124758929014206e-03 4.757202789187431335e-02 3.405407443642616272e-02 -3.434429317712783813e-02 -1.431713998317718506e-01 -3.141068518161773682e-01 1.017216444015502930e-01 -1.568330377340316772e-01 3.417904973030090332e-01 4.359955340623855591e-02 4.972235113382339478e-02
-2.194721996784210205e-01 2.595899701118469238e-01 6.552016735076904297e-02 -2.693031728267669678e-01 1.254503987729549408e-02 -1.465397030115127563e-01 2.361548990011215210e-01 -1.191470474004745483e-01 1.448355615139007568e-01 8.828859776258468628e-02 -1.326625943183898926e-01 -7.806232571601867676e-02 3.026490211486816406e-01 -2.778345346450805664e-01 -1.973962783813476562e-01 8.101713657379150391e-02 1.082034930586814880e-01 1.657507121562957764e-01 -1.774963140487670898e-01 -1.865340024232864380e-01 1.787724196910858154e-01 1.623159348964691162e-01 1.900668442249298096e-02 8.519110083580017090e-02 2.039511799812316895e-01 2.688139975070953369e-01 -1.704920083284378052e-01 2.136880457401275635e-01 -4.275313019752502441e-02 1.034796163439750671e-01 2.744280695915222168e-01 3.753610327839851379e-02
-5.549510568380355835e-02 2.073268592357635498e-01 4.235925152897834778e-02 -2.171142995357513428e-01 -2.200950086116790771e-01 -1.251515001058578491e-01 3.982240557670593262e-01 1.960600614547729492e-01 1.082741916179656982e-01 5.012348890304565430e-01 -1.853706240653991699e-01 -1.909390389919281006e-01 4.077547043561935425e-02 -2.622124552726745605e-02 -3.570125252008438110e-02 -2.557858526706695557e-01 -1.430108994245529175e-01 1.764400750398635864e-01 -6.864104419946670532e-02 3.486040234565734863e-02 9.487092494964599609e-02 -9.217488020658493042e-02 -9.941039979457855225e-02 -2.035084664821624756e-01 1.765239834785461426e-01 -2.706654183566570282e-02 -4.034054651856422424e-02 9.648600965738296509e-02 2.595990300178527832e-01 -2.747829072177410126e-02 -2.904905006289482117e-02 5.403360724449157715e-02
2.506789267063140869e-01 2.076867967844009399e-01 3.335189446806907654e-02 -2.352310717105865479e-01 4.636309295892715454e-02 -2.886565029621124268e-01 1.931943297386169434e-01 6.870101392269134521e-02 4.357528388500213623e-01 2.588834762573242188e-01 1.170469224452972412e-01 -5.117142572999000549e-02 3.261178135871887207e-01 2.700832784175872803e-01 -3.496893644332885742e-01 1.014918759465217590e-01 4.291238635778427124e-02 2.893750183284282684e-02 -9.945368021726608276e-02 -6.207372248172760010e-02 -7.114228606224060059e-02 -5.144226923584938049e-02 1.325036585330963135e-01 -4.139449819922447205e-02 -9.793350100517272949e-02 1.195276156067848206e-01 -9.590665251016616821e-02 -7.432296127080917358e-02 -5.370278377085924149e-03 1.644705235958099365e-01 3.520533069968223572e-02 1.210115402936935425e-01
4.498956352472305298e-02 1.277699619531631470e-01 4.907693713903427124e-03 -1.713350564241409302e-01 4.077502340078353882e-02 -4.338483810424804688e-01 1.516285836696624756e-01 -3.710862249135971069e-02 -1.522698700428009033e-01 3.310347497463226318e-01 -1.600477695465087891e-01 -4.075385257601737976e-02 5.121318250894546509e-02 -2.560063004493713379e-01 4.047766327857971191e-02 1.639456897974014282e-01 -5.175961554050445557e-02 2.912849420681595802e-03 -6.561002880334854126e-02 -1.955341100692749023e-01 2.486532777547836304e-01 1.910468786954879761e-01 3.034267425537109375e-01 6.412967294454574585e-02 -8.195192366838455200e-02 1.429170966148376465e-01 -3.004068434238433838e-01 -1.663217544555664062e-01 4.084072541445493698e-03 -5.288318917155265808e-02 -1.009760797023773193e-01 2.889619767665863037e-01
3.357000350952148438e-01 -8.448073267936706543e-02 6.098905205726623535e-02 -2.732338905334472656e-01 -3.472569212317466736e-02 -2.849124372005462646e-01 3.691572546958923340e-01 -1.365172564983367920e-01 -2.235954441130161285e-02 2.761776745319366455e-01 -9.860897809267044067e-02 5.907782912254333496e-02 6.784354150295257568e-02 2.071652561426162720e-02 -1.253151707351207733e-02 -4.808204248547554016e-02 -8.141662180423736572e-02 -2.584286630153656006e-01 -1.626097112894058228e-01 -1.088586151599884033e-01 2.249456197023391724e-02 -3.001105189323425293e-01 -1.335288304835557938e-02 -1.495023369789123535e-01 3.992325961589813232e-01 1.649469286203384399e-01 -1.569469869136810303e-01 -1.034786775708198547e-01 -1.039916947484016418e-01 7.915385812520980835e-02 -4.237991571426391602e-02 -3.728722408413887024e-02
-1.366783082485198975e-01 1.068527325987815857e-01 7.966691255569458008e-02 -7.131617516279220581e-02 -1.688452363014221191e-01 -4.195676743984222412e-02 3.569830060005187988e-01 1.364119946956634521e-01 -8.482906967401504517e-03 3.857858479022979736e-01 -8.775792270898818970e-02 -5.356871709227561951e-02 -3.586710616946220398e-02 3.744397312402725220e-02 -4.816821217536926270e-01 8.274141699075698853e-02 4.658833518624305725e-02 1.931241750717163086e-01 -1.896369904279708862e-01 -2.088153176009654999e-02 1.998658776283264160e-01 -2.632837295532226562e-01 3.037152811884880066e-02 -6.123173236846923828e-02 2.161696404218673706e-01 -2.381402626633644104e-02 -2.255849391222000122e-01 -2.712284624576568604e-01 -4.482283070683479309e-02 -1.189675927162170410e-01 4.198681563138961792e-02 -4.063504561781883240e-02
1.395692955702543259e-02 -1.342401206493377686e-01 -2.911587655544281006e-01 -2.065848261117935181e-01 1.280767917633056641e-01 -1.435049474239349365e-01 2.471425756812095642e-02 -2.460890263319015503e-01 1.058097556233406067e-01 3.182008266448974609e-01 -3.830181807279586792e-02 -1.204977855086326599e-01 1.191228702664375305e-01 -3.664233684539794922e-01 -1.317283362150192261e-01 7.337129861116409302e-02 3.458802103996276855e-01 -1.146852970123291016e-01 -1.829323619604110718e-01 -1.251381188631057739e-01 -6.300690025091171265e-02 2.620716392993927002e-01 -1.072831302881240845e-01 -1.180561035871505737e-01 6.175099685788154602e-02 9.486936777830123901e-02 -2.528700828552246094e-01 2.252826541662216187e-01 1.422363072633743286e-01 -4.000381752848625183e-02 -1.646194607019424438e-01 -9.588738903403282166e-03
-9.298677742481231689e-02 1.546629518270492554e-01 4.185712337493896484e-02 -3.696148842573165894e-02 -3.607706725597381592e-02 -1.821772605180740356e-01 3.330255746841430664e-01 -7.131904363632202148e-02 1.015268415212631226e-01 2.426158338785171509e-01 -2.629061937332153320e-01 -1.048465818166732788e-01 1.031693667173385620e-01 -2.298215925693511963e-01 -1.022548079490661621e-01 2.132060229778289795e-01 -1.157847270369529724e-01 1.069450974464416504e-01 9.673840366303920746e-03 1.902277618646621704e-01 3.401578366756439209e-01 2.124727368354797363e-01 9.319348610006272793e-04 -9.247395209968090057e-03 3.308233618736267090e-01 -2.649118192493915558e-02 -2.754296734929084778e-02 -2.567615807056427002e-01 -1.589556485414505005e-01 3.338719159364700317e-02 1.237839907407760620e-01 3.233850002288818359e-01
1.631384938955307007e-01 -2.284282632172107697e-02 1.190820336341857910e-01 6.167559325695037842e-02 -2.027960717678070068e-01 -2.415185570716857910e-01 3.860160112380981445e-01 2.079163938760757446e-01 2.290248274803161621e-01 2.719876468181610107e-01 -9.636259078979492188e-02 -1.091663613915443420e-01 1.792531907558441162e-01 -5.147333443164825439e-02 -3.311938643455505371e-01 -1.584155485033988953e-02 3.230163827538490295e-02 3.449824154376983643e-01 -1.196103841066360474e-01 -1.022214442491531372e-02 -1.000115573406219482e-01 2.732213586568832397e-02 -1.146315336227416992e-01 -1.965957880020141602e-01 1.772739738225936890e-01 6.764353066682815552e-02 -2.864559888839721680e-01 -2.060985416173934937e-01 -4.521726071834564209e-02 -5.447470396757125854e-02 -8.999274671077728271e-02 1.333231292665004730e-02
-1.855364590883255005e-01 -7.584868371486663818e-02 -1.225458830595016479e-01 -2.457641251385211945e-02 -1.129226852208375931e-02 -2.098093032836914062e-01 1.880604326725006104e-01 8.225054293870925903e-02 2.678118050098419189e-01 4.174749180674552917e-02 -7.318002730607986450e-02 -2.095001041889190674e-01 2.537890672683715820e-01 -3.259805142879486084e-01 -2.411898970603942871e-01 1.697216331958770752e-01 -3.498169183731079102e-01 1.183258816599845886e-01 1.708155721426010132e-01 1.997585035860538483e-02 -1.048986762762069702e-01 1.122238561511039734e-01 1.076726987957954407e-02 1.550537496805191040e-01 2.737861871719360352e-01 1.915707588195800781e-01 -3.713297247886657715e-01 1.131050586700439453e-01 -1.114963553845882416e-02 -5.873558111488819122e-04 -3.301399573683738708e-02 -1.742970570921897888e-02
2.480207830667495728e-01 -6.400279700756072998e-02 1.590515486896038055e-02 -2.165769636631011963e-01 3.163809329271316528e-02 -2.673942744731903076e-01 2.539087235927581787e-01 -1.315054893493652344e-01 -4.882765561342239380e-02 2.717940807342529297e-01 -4.211601242423057556e-02 -3.278456628322601318e-01 3.971040248870849609e-01 -2.410020679235458374e-01 -6.044430285692214966e-02 1.419549882411956787e-01 -6.274537742137908936e-02 2.782074809074401855e-01 6.069899350404739380e-02 2.372390590608119965e-02 9.025906026363372803e-02 -8.066645823419094086e-03 1.520843654870986938e-01 -5.874144658446311951e-02 8.314339816570281982e-02 2.273877561092376709e-01 -1.501468420028686523e-01 -2.041879445314407349e-01 -1.191071420907974243e-01 6.468795239925384521e-02 1.520349532365798950e-01 -1.521832942962646484e-01
2.535166032612323761e-02 -3.818547725677490234e-02 -6.388803571462631226e-02 -2.083253711462020874e-01 -7.367618381977081299e-02 5.513719469308853149e-02 -1.654389314353466034e-02 -3.818087577819824219e-01 1.108971685171127319e-01 4.185607731342315674e-01 -1.271661818027496338e-01 1.833597943186759949e-02 2.416188418865203857e-01 -3.561938405036926270e-01 -1.942295581102371216e-01 2.992451488971710205e-01 1.202084645628929138e-01 -1.634787023067474365e-01 -1.172053441405296326e-01 -3.459967374801635742e-01 9.789660573005676270e-02 -4.423576407134532928e-03 -3.691538423299789429e-02 -1.034416481852531433e-01 -8.058349788188934326e-02 -9.330449253320693970e-02 -1.268681585788726807e-01 1.231680251657962799e-02 -3.686883673071861267e-02 5.108866468071937561e-02 -1.892256140708923340e-01 1.088953912258148193e-01
-2.714132070541381836e-01 -1.002369597554206848e-01 -1.122021973133087158e-01 -1.829132139682769775e-01 1.157711446285247803e-01 7.860106974840164185e-02 2.192348241806030273e-01 -1.931784115731716156e-02 2.372539937496185303e-01 2.152291089296340942e-01 -2.398259937763214111e-01 -3.185275197029113770e-02 1.564272940158843994e-01 2.127611041069030762e-01 -1.095472425222396851e-01 1.679698824882507324e-01 1.753400564193725586e-01 -7.985865697264671326e-03 4.608252644538879395e-02 -2.726716399192810059e-01 -9.151798486709594727e-02 -2.059789001941680908e-01 -2.725354582071304321e-02 -1.961565911769866943e-01 2.279587835073471069e-01 2.375396490097045898e-01 -1.577568352222442627e-01 1.767146587371826172e-02 4.561855643987655640e-02 9.617328643798828125e-02 -2.753006219863891602e-01 3.363218009471893311e-01
1.932952404022216797e-01 2.396547421813011169e-02 -1.359703093767166138e-01 -5.848494172096252441e-02 3.224383890628814697e-01 -2.875974178314208984e-01 2.459141016006469727e-01 2.262460887432098389e-01 1.275192350149154663e-01 1.086740717291831970e-01 -3.519149869680404663e-02 -2.481772750616073608e-01 8.819314092397689819e-02 -9.909661859273910522e-02 -2.917933166027069092e-01 2.342904657125473022e-01 2.790921740233898163e-02 -2.290046541020274162e-03 -1.887216120958328247e-01 -1.374474465847015381e-01 4.533504322171211243e-02 -2.073070555925369263e-01 -1.397085841745138168e-03 2.806144058704376221e-01 -8.266808465123176575e-03 1.874752640724182129e-01 -3.258844614028930664e-01 -1.011270210146903992e-01 9.252255409955978394e-02 2.025863379240036011e-01 8.492054045200347900e-02 -7.585410028696060181e-02
1.235042735934257507e-01 1.051737740635871887e-01 2.035186439752578735e-02 -7.043627649545669556e-02 -4.045517370104789734e-02 -2.924674153327941895e-01 2.823044061660766602e-01 -1.436541825532913208e-01 -8.624853938817977905e-02 3.256743252277374268e-01 -5.713513121008872986e-02 -4.338651522994041443e-02 -9.208247810602188110e-02 3.835088387131690979e-02 -3.050724565982818604e-01 -2.066074460744857788e-01 6.395732611417770386e-02 1.141623407602310181e-01 2.081601619720458984e-01 1.079183891415596008e-01 -7.168237864971160889e-02 3.341998532414436340e-02 -1.891407072544097900e-01 2.763738855719566345e-02 2.027805149555206299e-01 2.812880277633666992e-01 -2.967156171798706055e-01 -2.175945788621902466e-01 3.046014010906219482e-01 4.787766560912132263e-02 1.910134106874465942e-01 1.198481321334838867e-01
1.245309337973594666e-01 1.227093860507011414e-01 -1.561057418584823608e-01 -8.146451413631439209e-02 -4.450153410434722900e-01 -1.416041254997253418e-01 1.334027647972106934e-01 -2.059130668640136719e-01 2.599647501483559608e-03 1.352822929620742798e-01 4.015761613845825195e-02 -2.295788377523422241e-01 1.530838608741760254e-01 -3.656976670026779175e-02 -4.671601057052612305e-01 3.391179144382476807e-01 -2.677719295024871826e-02 -6.752119213342666626e-02 2.595711052417755127e-01 -6.227390374988317490e-03 7.699944823980331421e-02 -3.456288948655128479e-02 5.992212891578674316e-02 9.062191843986511230e-02 2.946682572364807129e-01 3.647631406784057617e-02 -5.621797218918800354e-02 -3.087136708199977875e-02 9.114184230566024780e-02 7.530268281698226929e-02 1.044687926769256592e-01 -1.439464688301086426e-01
9.873308986425399780e-02 1.753949970006942749e-01 1.557314209640026093e-02 -2.346822619438171387e-01 -1.991167962551116943e-01 -8.131975680589675903e-02 5.567459464073181152e-01 6.214747205376625061e-02 1.323891431093215942e-01 3.648740947246551514e-01 -1.756013184785842896e-01 -1.286102831363677979e-01 1.113636940717697144e-01 -7.534050941467285156e-02 9.698089212179183960e-02 -1.131383180618286133e-01 1.163056865334510803e-02 1.746317744255065918e-01 -1.867965906858444214e-01 8.869772404432296753e-02 2.057176530361175537e-01 -2.930967509746551514e-01 -2.143449150025844574e-02 -5.781553313136100769e-02 -4.062602669000625610e-02 5.673485621809959412e-02 -2.848656773567199707e-01 -1.140319183468818665e-02 9.539701044559478760e-03 -7.779777050018310547e-02 7.442370057106018066e-02 5.011989176273345947e-02
-3.476020395755767822e-01 1.359403878450393677e-01 -1.299653649330139160e-01 -1.585059762001037598e-01 -1.124044284224510193e-01 -1.751490980386734009e-01 1.026392206549644470e-01 -2.181279510259628296e-01 -2.301773428916931152e-02 3.031179010868072510e-01 4.720232263207435608e-02 -6.168055906891822815e-02 1.494185179471969604e-01 5.553064867854118347e-02 -8.582025766372680664e-02 1.830886900424957275e-01 -8.820933103561401367e-02 -1.496212929487228394e-01 1.939098387956619263e-01 -1.862010359764099121e-01 7.500700652599334717e-02 -5.583855137228965759e-02 -6.772249937057495117e-02 2.865579128265380859e-01 1.920627243816852570e-02 -4.653136059641838074e-02 -4.560683965682983398e-01 8.253133296966552734e-02 -2.033458463847637177e-02 -1.500543802976608276e-01 3.192576766014099121e-01 -1.114823296666145325e-01
2.556844353675842285e-01 2.255800217390060425e-01 -1.240060925483703613e-01 2.251023203134536743e-01 -2.019281834363937378e-01 -2.774138450622558594e-01 3.317014575004577637e-01 1.974564418196678162e-02 -8.921463787555694580e-02 3.545875251293182373e-01 -1.210953220725059509e-01 -8.553156256675720215e-02 2.221189439296722412e-01 -6.333910673856735229e-02 -9.002036601305007935e-02 1.134833618998527527e-01 7.429850846529006958e-02 2.258558012545108795e-02 -3.217801079154014587e-02 1.198418904095888138e-03 2.916861474514007568e-01 -2.076188921928405762e-01 -8.908793330192565918e-02 -2.418480813503265381e-01 2.960786223411560059e-01 -9.283795207738876343e-02 -9.790133684873580933e-02 1.201277226209640503e-02 -7.160947471857070923e-02 2.098500579595565796e-01 -5.015338957309722900e-02 -1.294818054884672165e-02
-3.594489023089408875e-02 2.579309642314910889e-01 -2.035907208919525146e-01 -1.752585619688034058e-01 -3.268973529338836670e-01 -5.423294752836227417e-02 1.512436270713806152e-01 -1.195497587323188782e-01 2.952316775918006897e-02 2.493632286787033081e-01 6.955837365239858627e-03 2.123297378420829773e-02 1.717467457056045532e-01 -1.776370853185653687e-01 -2.393093407154083252e-01 1.978728473186492920e-01 1.466027945280075073e-01 -9.290535748004913330e-02 2.105055898427963257e-01 1.063389405608177185e-01 6.239879876375198364e-02 6.885051727294921875e-02 -2.528573945164680481e-02 -7.322043180465698242e-02 2.723613381385803223e-01 -1.968394033610820770e-02 -3.032266497611999512e-01 2.276943624019622803e-01 1.262298524379730225e-01 -2.698397338390350342e-01 -2.390863746404647827e-01 1.654376685619354248e-01
6.228605750948190689e-03 -1.906962245702743530e-01 -2.776629105210304260e-02 -3.007475137710571289e-01 3.759461641311645508e-02 -4.528208971023559570e-01 1.766009628772735596e-01 1.433506608009338379e-01 1.744242608547210693e-01 4.892176091670989990e-01 1.024066805839538574e-01 -1.622827202081680298e-01 1.204152032732963562e-01 -1.440897434949874878e-01 6.666879355907440186e-02 1.832345426082611084e-01 -7.140607386827468872e-02 1.917027384042739868e-01 -4.158629477024078369e-02 1.806436628103256226e-01 4.739411175251007080e-02 7.800637185573577881e-02 2.014935761690139771e-02 -1.225569397211074829e-01 2.908331453800201416e-01 -1.341170072555541992e-02 1.950163394212722778e-02 -1.511167585849761963e-01 -1.050288230180740356e-02 -1.223776564002037048e-01 -8.307295292615890503e-02 6.618775427341461182e-02
-9.973035752773284912e-02 -4.669572226703166962e-03 1.092461682856082916e-02 -1.771883517503738403e-01 7.490012794733047485e-02 3.771270439028739929e-02 3.221018612384796143e-01 2.382532926276326180e-03 2.535171210765838623e-01 5.139142274856567383e-01 -2.649981677532196045e-01 -9.405574947595596313e-02 -3.883928526192903519e-03 7.664962112903594971e-02 -1.540262401103973389e-01 -3.513262048363685608e-02 3.737927973270416260e-02 -1.698999255895614624e-01 -2.196516543626785278e-01 -2.067123055458068848e-01 3.323854506015777588e-01 -4.683050513267517090e-02 -1.337251439690589905e-02 1.660459041595458984e-01 -1.448382716625928879e-02 -1.628978848457336426e-01 -2.444446980953216553e-01 1.684456169605255127e-01 -1.589093506336212158e-01 -1.560042146593332291e-02 6.892562657594680786e-02 5.147089436650276184e-02
9.177476912736892700e-02 -5.451555550098419189e-02 -9.260375797748565674e-02 6.487808190286159515e-03 -1.229571998119354248e-01 -2.767744064331054688e-01 4.585551917552947998e-01 2.280919626355171204e-02 -2.253282517194747925e-01 4.167237877845764160e-01 -1.215271875262260437e-01 -1.584756076335906982e-01 -1.426994502544403076e-01 1.996409147977828979e-01 -1.953184306621551514e-01 3.616395220160484314e-02 5.007099732756614685e-02 -2.166141420602798462e-01 6.996513903141021729e-02 1.917621307075023651e-02 -1.843990087509155273e-01 8.425459265708923340e-02 1.822782754898071289e-01 9.940093383193016052e-03 8.664257824420928955e-02 8.182194828987121582e-02 -3.546591103076934814e-02 -8.117093145847320557e-02 -6.865288317203521729e-02 -2.691783607006072998e-01 1.596877276897430420e-01 2.442220896482467651e-01
-2.286354303359985352e-01 6.179840490221977234e-02 2.947502732276916504e-01 -3.663390874862670898e-02 -3.898181617259979248e-01 -2.812195122241973877e-01 2.086224704980850220e-01 -8.927491493523120880e-03 2.860048711299896240e-01 1.677462309598922729e-01 -3.421302651986479759e-03 -1.044424697756767273e-01 -1.211710423231124878e-01 -6.399534642696380615e-02 -7.352327555418014526e-02 1.225381344556808472e-01 1.763551980257034302e-01 -2.196436822414398193e-01 -6.869389116764068604e-02 2.251921892166137695e-01 -2.139626443386077881e-02 1.791505217552185059e-01 -4.979313164949417114e-02 -1.553555428981781006e-01 1.890731900930404663e-01 -4.785941541194915771e-02 -3.483752906322479248e-01 2.400419116020202637e-01 -7.602687925100326538e-02 -2.935888012871146202e-03 2.078313007950782776e-02 6.162179261445999146e-02
1.363611370325088501e-01 -7.357811182737350464e-02 -1.150472387671470642e-01 -1.571802943944931030e-01 -3.121377825736999512e-01 -1.703916341066360474e-01 1.919544935226440430e-01 2.187654003500938416e-02 1.127764731645584106e-01 1.999799013137817383e-01 -2.716851234436035156e-01 8.041553199291229248e-02 2.906080782413482666e-01 1.241287216544151306e-02 -1.902290731668472290e-01 3.225543200969696045e-01 -2.144253440201282501e-02 2.764810025691986084e-01 -8.905565738677978516e-02 -9.166382951661944389e-04 1.143943285569548607e-03 -1.293826252222061157e-01 1.736759990453720093e-01 -1.482298523187637329e-01 1.722197681665420532e-01 2.115135490894317627e-01 -3.424701392650604248e-01 -1.901444979012012482e-02 2.449160814285278320e-01 1.496750861406326294e-02 4.160845652222633362e-02 -9.350059181451797485e-02
-3.296225517988204956e-02 6.614573299884796143e-02 3.133611083030700684e-01 -1.871728003025054932e-01 5.253685265779495239e-02 -1.945654004812240601e-01 1.688618957996368408e-01 1.830207407474517822e-01 1.501649152487516403e-03 4.533027708530426025e-01 1.474612057209014893e-01 7.491166144609451294e-02 6.765806674957275391e-02 -4.908706247806549072e-02 -1.274306178092956543e-01 1.061471411958336830e-03 8.960268646478652954e-02 6.307017803192138672e-02 -1.112483069300651550e-01 -3.120944797992706299e-01 -9.809645265340805054e-02 -1.842930912971496582e-02 -4.455785453319549561e-02 -2.142588943243026733e-01 2.323106974363327026e-01 1.682744622230529785e-01 -4.599460661411285400e-01 -7.363129407167434692e-02 -1.099783554673194885e-01 9.748361259698867798e-02 4.726858343929052353e-03 -4.578329995274543762e-02
-9.840565919876098633e-02 -1.723203808069229126e-01 -2.913762331008911133e-01 -2.649760842323303223e-01 6.555707007646560669e-02 -3.419021070003509521e-01 2.064352780580520630e-01 1.895506381988525391e-01 2.989434897899627686e-01 1.955147385597229004e-01 5.741039756685495377e-03 -2.225995063781738281e-01 -5.991567298769950867e-02 -1.490315794944763184e-01 -2.039182335138320923e-01 -8.945777267217636108e-02 -9.475445747375488281e-02 1.608441025018692017e-01 -3.295020014047622681e-02 6.119630858302116394e-02 1.675495356321334839e-01 -1.344759911298751831e-01 -2.531837485730648041e-02 3.380894660949707031e-01 1.818339377641677856e-01 1.240510493516921997e-01 -2.778552770614624023e-01 1.687043160200119019e-02 8.733433485031127930e-02 -6.101260334253311157e-02 1.133494749665260315e-01 4.782131686806678772e-02
1.798264868557453156e-02 5.485754087567329407e-02 -2.569233812391757965e-02 -2.314529567956924438e-01 -2.888154387474060059e-01 -2.883231937885284424e-01 1.116057708859443665e-01 -8.773820102214813232e-02 5.240828171372413635e-02 1.131501421332359314e-01 -2.844234108924865723e-01 -2.473667711019515991e-01 8.053148537874221802e-02 3.354184702038764954e-02 -8.862580358982086182e-02 -1.233229935169219971e-01 3.078001439571380615e-01 -3.273018896579742432e-01 -9.095654636621475220e-02 -1.080659180879592896e-01 -1.526872999966144562e-02 -1.744811981916427612e-01 -5.465076491236686707e-02 -1.556772887706756592e-01 1.138170063495635986e-01 -1.512089073657989502e-01 -1.911132186651229858e-01 1.421525608748197556e-02 -4.628781229257583618e-02 3.534290194511413574e-01 1.358289867639541626e-01 2.639349400997161865e-01
1.689582169055938721e-01 5.363553017377853394e-02 -1.551583111286163330e-01 -2.293242514133453369e-01 1.327309012413024902e-01 5.483466759324073792e-02 2.364896237850189209e-01 -3.365528881549835205e-01 2.939568758010864258e-01 4.292262196540832520e-01 -4.682200402021408081e-02 -4.693927615880966187e-02 1.868732571601867676e-01 -2.748378515243530273e-01 -2.962992154061794281e-02 1.902139782905578613e-01 1.638348400592803955e-01 1.004560738801956177e-01 -9.194086492061614990e-02 -1.859638690948486328e-01 9.785442613065242767e-03 -9.912284091114997864e-03 -1.559067890048027039e-02 -2.012133449316024780e-01 1.293756365776062012e-01 -1.749600172042846680e-01 -9.573704749345779419e-02 1.232962235808372498e-01 7.016913592815399170e-02 -1.911887079477310181e-01 -1.884478777647018433e-01 9.968001395463943481e-02
5.356634408235549927e-02 -1.932928413152694702e-01 6.757077295333147049e-03 -2.693647146224975586e-01 -1.309053599834442139e-01 -2.491423785686492920e-01 2.907481789588928223e-01 2.914649546146392822e-01 4.853216931223869324e-02 2.352690547704696655e-01 -2.049648761749267578e-01 -2.415810823440551758e-01 2.568680942058563232e-01 -9.543874114751815796e-02 -2.044899016618728638e-01 1.221506372094154358e-01 2.927679121494293213e-01 1.236094608902931213e-01 6.128586083650588989e-02 1.919839084148406982e-01 2.044323086738586426e-01 -2.447588741779327393e-02 -5.156508833169937134e-02 -5.715986713767051697e-02 1.187983248382806778e-02 1.124202534556388855e-01 -1.162269935011863708e-01 -1.064341738820075989e-01 5.960166454315185547e-02 -3.354357481002807617e-01 -5.995984375476837158e-02 3.688722848892211914e-02
-2.550513744354248047e-01 1.911473870277404785e-01 -1.613582968711853027e-01 -1.296708732843399048e-01 -2.402580380439758301e-01 -2.525124140083789825e-02 1.972309648990631104e-01 -3.244389221072196960e-02 2.804175019264221191e-01 1.554933339357376099e-01 -6.224579364061355591e-02 -1.107979565858840942e-01 6.295194476842880249e-02 -1.350503712892532349e-01 -6.131837889552116394e-02 4.587236791849136353e-02 9.628092870116233826e-03 5.580265447497367859e-02 2.509121596813201904e-02 -3.169005364179611206e-02 -4.048506915569305420e-01 -2.514006197452545166e-01 -6.909169256687164307e-02 -2.061339765787124634e-01 6.026180833578109741e-02 -7.108800113201141357e-02 -5.035856962203979492e-01 9.145116060972213745e-02 3.420294076204299927e-02 -9.270909428596496582e-02 1.612904220819473267e-01 1.567790508270263672e-01
-2.102419286966323853e-01 1.568541377782821655e-01 1.425812542438507080e-01 -2.458149343729019165e-01 -1.185624599456787109e-01 -3.094925284385681152e-01 1.670610159635543823e-01 -1.382787078619003296e-01 4.705982282757759094e-02 3.461426496505737305e-01 -1.790222376585006714e-01 -2.869633436203002930e-01 2.753692679107189178e-04 -3.597957491874694824e-01 -1.072952151298522949e-01 1.518962979316711426e-01 8.394975215196609497e-02 8.652088046073913574e-02 -2.690843045711517334e-01 -1.773892343044281006e-01 1.018145382404327393e-01 -5.971948802471160889e-02 2.385219037532806396e-01 1.292411983013153076e-01 -4.717438947409391403e-03 4.469703882932662964e-02 -1.228384450078010559e-01 5.504953488707542419e-02 -3.913340345025062561e-02 2.789955958724021912e-02 6.984606385231018066e-02 2.446224391460418701e-01
1.354873627424240112e-01 -2.405461817979812622e-01 -1.199794486165046692e-01 -5.894356593489646912e-02 -2.440970093011856079e-01 2.711270377039909363e-02 2.549668252468109131e-01 1.626491993665695190e-01 7.104987651109695435e-02 2.115220576524734497e-01 -1.218038890510797501e-02 -1.905568987131118774e-01 3.896926641464233398e-01 7.856336236000061035e-02 -4.792641699314117432e-01 -1.916449144482612610e-02 2.238969057798385620e-01 -1.339611560106277466e-01 -1.075956448912620544e-01 -1.324277371168136597e-01 -3.147356212139129639e-02 6.653920561075210571e-02 3.315945342183113098e-02 -1.544608473777770996e-01 1.125783622264862061e-01 1.641731113195419312e-01 -1.567373424768447876e-01 -2.148050963878631592e-01 -6.150465458631515503e-02 -1.204233765602111816e-01 -1.096250861883163452e-01 -1.076297163963317871e-01
-1.804554611444473267e-01 2.259824723005294800e-01 -1.954988092184066772e-01 1.420660503208637238e-02 -2.018875032663345337e-01 -2.259716093540191650e-01 2.874090373516082764e-01 -1.306963264942169189e-01 -3.681578859686851501e-02 1.643874496221542358e-01 -2.105908840894699097e-01 -2.732481062412261963e-01 3.386129066348075867e-02 8.957926928997039795e-02 -3.200633525848388672e-01 5.289878696203231812e-02 -1.284653600305318832e-02 1.084318757057189941e-01 -1.522797942161560059e-01 -6.601449847221374512e-02 -2.905521988868713379e-01 -9.674353152513504028e-02 -2.470698207616806030e-01 1.881925165653228760e-01 1.100823096930980682e-02 1.073396354913711548e-01 -2.984178364276885986e-01 1.073255911469459534e-01 8.392754197120666504e-02 1.522107124328613281e-01 -9.577384591102600098e-02 -2.081551700830459595e-01
1.963740885257720947e-01 -1.902921684086322784e-02 -2.733992934226989746e-01 -2.476825714111328125e-01 -2.873723804950714111e-01 -2.330202162265777588e-01 2.233007550239562988e-01 3.832341730594635010e-01 1.987866610288619995e-01 1.139080896973609924e-01 -1.542223840951919556e-01 -2.540505528450012207e-01 3.022189736366271973e-01 -9.110165387392044067e-02 -1.672519594430923462e-01 4.957386851310729980e-02 2.732282578945159912e-01 4.218339547514915466e-02 8.387979865074157715e-02 -6.764117628335952759e-02 -2.668365836143493652e-02 -1.635883189737796783e-02 -3.684223070740699768e-02 -1.642573177814483643e-01 1.454766243696212769e-01 8.008856326341629028e-02 -1.198349818587303162e-01 -3.398465737700462341e-02 -5.344974994659423828e-02 -1.558371633291244507e-01 -1.501609683036804199e-01 1.016815006732940674e-01
2.356256395578384399e-01 2.823906242847442627e-01 -2.026026397943496704e-01 -2.692216932773590088e-01 -1.007642149925231934e-01 -4.070640504360198975e-01 1.400400549173355103e-01 -7.273677736520767212e-02 8.463434875011444092e-02 3.527929782867431641e-01 -2.671824395656585693e-01 -3.736955299973487854e-02 -5.455600097775459290e-03 -2.093304097652435303e-01 3.961124643683433533e-02 3.818481042981147766e-02 -8.363776654005050659e-02 1.880499869585037231e-01 -1.107971183955669403e-02 -1.943341642618179321e-02 2.869587242603302002e-01 1.299126893281936646e-01 2.010833173990249634e-01 7.264079153537750244e-02 1.377896592020988464e-02 4.134243354201316833e-02 -2.215130627155303955e-01 -1.071918159723281860e-01 -1.315148323774337769e-01 -5.409780889749526978e-02 -1.493029147386550903e-01 8.001942932605743408e-02
-9.119138866662979126e-02 3.783899173140525818e-02 -1.220298111438751221e-01 -1.992515772581100464e-01 -2.537486702203750610e-02 -4.149121940135955811e-01 5.189902186393737793e-01 1.441427171230316162e-01 2.550559341907501221e-01 1.478791534900665283e-01 -5.073998123407363892e-02 -1.762602478265762329e-01 1.260580122470855713e-02 -1.692033112049102783e-01 -1.221292391419410706e-01 -8.316785842180252075e-02 -1.224995478987693787e-01 -1.208054497838020325e-01 -1.676908582448959351e-01 1.748610287904739380e-01 7.772163301706314087e-02 -2.108999788761138916e-01 8.438820391893386841e-02 -5.376210063695907593e-02 -6.217794865369796753e-02 -1.850792765617370605e-01 -2.074866145849227905e-01 1.718101948499679565e-01 -7.991243898868560791e-02 -3.731840103864669800e-02 1.145985201001167297e-01 1.453327536582946777e-01
-2.299143821001052856e-01 -3.242066130042076111e-02 -1.679238528013229370e-01 -1.463829427957534790e-01 -1.431336253881454468e-01 -3.344580531120300293e-02 3.351894617080688477e-01 1.038444042205810547e-02 9.175308793783187866e-02 -1.210061181336641312e-02 -3.842794597148895264e-01 -1.968414485454559326e-01 2.694354057312011719e-01 2.862968146800994873e-01 -2.400930970907211304e-01 2.093579024076461792e-01 -6.628522183746099472e-03 1.406343281269073486e-01 -1.269572228193283081e-01 -1.010828539729118347e-01 -1.627069264650344849e-01 -5.777281150221824646e-02 -1.186229363083839417e-01 9.945061802864074707e-02 1.163695529103279114e-01 -5.834914371371269226e-02 -3.345507979393005371e-01 2.381272986531257629e-02 -1.764563769102096558e-01 1.682394593954086304e-01 -1.408937424421310425e-01 5.211735516786575317e-02
7.070790976285934448e-02 -1.175152435898780823e-01 -1.698644161224365234e-01 -1.939158290624618530e-01 -2.321470528841018677e-01 -4.458440933376550674e-03 1.743924617767333984e-01 -5.679676309227943420e-02 1.260962188243865967e-01 2.296406924724578857e-01 1.529529541730880737e-01 -2.367370575666427612e-01 1.590587198734283447e-01 1.816761046648025513e-01 -3.008503019809722900e-01 1.683607250452041626e-01 3.127918243408203125e-01 1.226835846900939941e-01 -6.235753744840621948e-02 4.440987110137939453e-02 1.607269495725631714e-01 -9.888259321451187134e-02 1.245427951216697693e-01 -1.849365681409835815e-01 2.281073182821273804e-01 2.113429084420204163e-02 -3.452962040901184082e-01 -2.142935693264007568e-01 1.010293662548065186e-01 5.618617311120033264e-02 2.484101653099060059e-01 -7.190339267253875732e-02
-2.023984789848327637e-01 1.432906985282897949e-01 1.765328347682952881e-01 -2.397370636463165283e-01 -1.728365123271942139e-01 -3.532156348228454590e-01 1.735692173242568970e-01 -1.800321042537689209e-01 1.286704838275909424e-01 1.469486504793167114e-01 5.993735790252685547e-02 4.462812468409538269e-02 2.629707753658294678e-01 -3.291997015476226807e-01 -2.022885084152221680e-01 2.254976779222488403e-01 6.040915474295616150e-02 -7.309807837009429932e-02 -1.242087781429290771e-01 -8.121033757925033569e-02 1.104515045881271362e-01 1.768568307161331177e-01 1.205498445779085159e-02 2.106633633375167847e-01 3.366526216268539429e-02 1.302313506603240967e-01 -1.429076641798019409e-01 9.636146575212478638e-02 -5.289616435766220093e-02 2.002867758274078369e-01 2.926270365715026855e-01 1.558862775564193726e-01
-2.902339026331901550e-02 -2.553362548351287842e-01 -2.060700803995132446e-01 1.580821871757507324e-01 -2.364194393157958984e-01 -1.296222507953643799e-01 3.195883035659790039e-01 -3.933445513248443604e-01 2.187305390834808350e-01 1.934164315462112427e-01 6.093902513384819031e-02 -8.955081552267074585e-02 6.601846963167190552e-02 -1.811964064836502075e-02 -1.591411083936691284e-01 1.010268777608871460e-01 6.358335167169570923e-02 -1.262790560722351074e-01 7.893659919500350952e-02 8.066920936107635498e-02 -7.999717257916927338e-03 -2.173657119274139404e-01 -2.402281761169433594e-01 3.036151826381683350e-02 4.906424880027770996e-02 -6.110376119613647461e-02 -4.125814437866210938e-01 1.158036366105079651e-01 -2.552124559879302979e-01 2.529446408152580261e-02 -4.087891802191734314e-02 6.211702153086662292e-02
5.825535207986831665e-02 7.158850133419036865e-02 -1.567235291004180908e-01 -2.743129432201385498e-01 1.333447452634572983e-02 6.227008253335952759e-02 6.316178478300571442e-04 -3.302686810493469238e-01 6.370069086551666260e-02 4.312415122985839844e-01 4.222537949681282043e-02 -2.910253591835498810e-02 2.461767792701721191e-01 -3.091256693005561829e-02 -7.982490956783294678e-02 2.306349426507949829e-01 1.259595155715942383e-01 4.558488354086875916e-02 -9.310384839773178101e-02 -1.752268821001052856e-01 1.840839534997940063e-01 1.075190398842096329e-02 -2.605130374431610107e-01 1.233252957463264465e-01 1.880292594432830811e-01 -1.557698994874954224e-01 -2.398532330989837646e-01 1.137971356511116028e-01 2.523583173751831055e-01 4.814516752958297729e-03 -2.752475142478942871e-01 1.442054659128189087e-01
2.039469778537750244e-01 3.050895929336547852e-01 -1.343092620372772217e-01 -2.658697068691253662e-01 -1.263661123812198639e-02 1.442861929535865784e-02 3.888111114501953125e-01 -2.042883187532424927e-01 -1.906326711177825928e-01 1.113129630684852600e-01 1.577766239643096924e-01 -2.797227799892425537e-01 9.422219544649124146e-02 1.366907507181167603e-01 -3.113023377954959869e-02 4.527404531836509705e-02 6.501903408206999302e-04 5.243708193302154541e-02 -1.493960171937942505e-01 3.061060979962348938e-02 6.005141139030456543e-02 -2.369755506515502930e-01 -1.330147385597229004e-01 -8.108861744403839111e-02 6.888246536254882812e-02 1.690158247947692871e-02 -2.450280189514160156e-01 -1.222460865974426270e-01 3.404371440410614014e-01 9.954060614109039307e-02 9.972148574888706207e-03 2.914056479930877686e-01
-1.078715026378631592e-01 2.504522167146205902e-02 -1.186322718858718872e-01 1.317752618342638016e-02 2.775502949953079224e-02 -1.130678206682205200e-01 2.417443394660949707e-01 7.558349519968032837e-02 2.397430539131164551e-01 5.600432753562927246e-01 1.149132847785949707e-01 -2.030289471149444580e-01 -4.372278600931167603e-02 1.414677780121564865e-02 -1.508208811283111572e-01 -1.028446927666664124e-01 -6.096048280596733093e-02 -2.819299697875976562e-01 -1.522211581468582153e-01 -2.801221013069152832e-01 8.923727273941040039e-02 -1.444820780307054520e-02 9.788554161787033081e-02 -3.160735219717025757e-02 7.976688444614410400e-02 -2.655541598796844482e-01 -3.208079338073730469e-01 5.646318942308425903e-02 -2.176017761230468750e-01 -2.425533719360828400e-02 1.128642167896032333e-02 -1.215323247015476227e-02
-2.149397134780883789e-01 -1.886031031608581543e-01 1.043797433376312256e-01 1.017546430230140686e-01 -2.299300730228424072e-01 -3.215053379535675049e-01 3.046205937862396240e-01 -1.562240421772003174e-01 1.515534222126007080e-01 1.780758202075958252e-01 1.203096285462379456e-01 -2.681918740272521973e-01 1.304114758968353271e-01 1.707257144153118134e-02 1.359509527683258057e-01 2.479174733161926270e-01 2.074024081230163574e-01 -1.309773772954940796e-01 -1.270830035209655762e-01 -9.676874428987503052e-02 -1.121874600648880005e-01 -7.422102987766265869e-02 1.384130795486271381e-03 -1.323533803224563599e-01 2.299873828887939453e-01 9.694489091634750366e-02 -2.478464543819427490e-01 3.398274183273315430e-01 9.354130923748016357e-02 -7.366834580898284912e-02 -6.962089985609054565e-02 -7.547292113304138184e-02
5.076698586344718933e-02 1.196833252906799316e-01 -8.923851884901523590e-03 -2.061499953269958496e-01 -9.436968713998794556e-02 -3.672611415386199951e-01 2.804997265338897705e-01 5.279588699340820312e-02 3.192810714244842529e-01 2.036620229482650757e-01 -4.140595346689224243e-02 -3.274115324020385742e-01 2.009354829788208008e-01 -1.792223453521728516e-01 -7.568036019802093506e-02 -7.689599692821502686e-02 -1.520906537771224976e-01 -2.984954714775085449e-01 -8.624443411827087402e-02 9.908659756183624268e-02 2.125086821615695953e-02 -1.874912381172180176e-01 9.802626445889472961e-03 1.097940560430288315e-02 -7.578039169311523438e-02 -1.843806207180023193e-01 -2.678431868553161621e-01 7.356751710176467896e-02 -2.133837193250656128e-01 -1.385613996535539627e-02 1.687388867139816284e-01 1.496748328208923340e-01
-1.913506835699081421e-01 1.085861697793006897e-01 -1.146147102117538452e-01 -1.345748603343963623e-01 -4.117939770221710205e-01 -2.421876043081283569e-01 2.548869848251342773e-01 -6.725426018238067627e-02 -4.170181695371866226e-03 1.804096102714538574e-01 1.325546652078628540e-01 2.095346152782440186e-01 2.003409564495086670e-01 9.296984225511550903e-02 -1.074118316173553467e-01 2.674599885940551758e-01 2.832568809390068054e-02 -2.031905017793178558e-02 3.018742427229881287e-02 -1.436715126037597656e-01 -2.106631845235824585e-01 -2.028571218252182007e-01 -9.253443218767642975e-03 9.155927598476409912e-02 2.070920616388320923e-01 -1.682771444320678711e-01 -4.173433780670166016e-01 4.306804388761520386e-02 1.207531988620758057e-02 -1.390929073095321655e-01 -6.793234497308731079e-02 9.287630766630172729e-02
1.088090091943740845e-01 -1.732193231582641602e-01 -3.503070175647735596e-01 -2.525138258934020996e-01 -9.360481798648834229e-02 -1.102970093488693237e-01 -5.059995129704475403e-02 -1.410348117351531982e-01 8.889251202344894409e-02 2.581765353679656982e-01 -1.740238815546035767e-01 -1.229270845651626587e-01 5.191569775342941284e-02 -1.243427470326423645e-01 -2.425107955932617188e-01 1.459608525037765503e-01 3.109344840049743652e-01 -1.184484064579010010e-01 -2.088346779346466064e-01 -2.166058570146560669e-01 -3.704464435577392578e-02 1.080704666674137115e-02 4.119756817817687988e-02 -1.568313688039779663e-01 -9.610909968614578247e-02 -6.349235773086547852e-02 -1.701809614896774292e-01 3.681753277778625488e-01 8.093957602977752686e-02 1.176181510090827942e-01 -1.539680212736129761e-01 2.432636320590972900e-01
4.443939775228500366e-02 2.514143288135528564e-01 -1.381388604640960693e-01 -2.671413421630859375e-01 -1.970543339848518372e-02 -8.009548485279083252e-02 2.063120305538177490e-01 5.434411764144897461e-02 -1.378599703311920166e-01 1.203850656747817993e-01 -1.712556928396224976e-01 3.623748943209648132e-02 6.063297763466835022e-02 -3.057556785643100739e-02 -2.451691776514053345e-01 1.585085876286029816e-02 2.624092251062393188e-02 -1.630011796951293945e-01 2.293915897607803345e-01 -2.246610671281814575e-01 1.916912347078323364e-01 -1.408517062664031982e-01 8.618691004812717438e-03 1.294148061424493790e-02 -7.656505703926086426e-02 9.918414801359176636e-02 -5.741994380950927734e-01 -1.011141166090965271e-01 -6.632459163665771484e-02 1.516408622264862061e-01 -5.743873771280050278e-03 -3.044741749763488770e-01
-5.481358245015144348e-02 4.663819819688796997e-02 2.037357352674007416e-02 -2.588799595832824707e-01 -2.025799304246902466e-01 6.644888967275619507e-02 1.833635568618774414e-01 -6.485834717750549316e-02 6.348903477191925049e-02 1.526947617530822754e-01 -2.282983809709548950e-01 1.873840987682342529e-01 8.378171361982822418e-03 2.346782833337783813e-01 -4.061907529830932617e-01 -6.543239951133728027e-02 -2.554450184106826782e-02 -1.074384078383445740e-01 -3.064731508493423462e-02 -1.486046761274337769e-01 1.027714461088180542e-01 -7.275162637233734131e-02 1.043971814215183258e-02 -2.797911763191223145e-01 3.374057412147521973e-01 1.635913550853729248e-01 -2.021983116865158081e-01 5.722345039248466492e-02 -9.797506034374237061e-03 2.659280896186828613e-01 -1.707208007574081421e-01 3.015291094779968262e-01
1.122115626931190491e-01 2.694595754146575928e-01 -1.285611689090728760e-01 -1.558925658464431763e-01 -3.044698759913444519e-02 -1.431427896022796631e-01 2.293164730072021484e-01 -6.881517916917800903e-02 2.425031065940856934e-01 2.892602682113647461e-01 2.813757061958312988e-01 -1.374092102050781250e-01 3.752271458506584167e-02 -5.828716233372688293e-02 -2.326895296573638916e-01 -1.418396383523941040e-01 -3.819187730550765991e-02 -9.208480268716812134e-02 -3.341137468814849854e-01 1.424184441566467285e-01 2.100570499897003174e-01 1.156832128763198853e-01 -1.297314763069152832e-01 6.459036469459533691e-02 6.346109509468078613e-02 -3.324225917458534241e-02 -2.230225354433059692e-01 3.153230762109160423e-03 1.766344904899597168e-01 3.775716423988342285e-01 1.629479825496673584e-01 -8.650708012282848358e-03
1.123580932617187500e-01 -9.670867770910263062e-02 -1.567499339580535889e-01 -2.081943005323410034e-01 -2.814864814281463623e-01 -6.341648846864700317e-02 3.910233080387115479e-01 -7.646841555833816528e-02 -1.545559335500001907e-02 1.112076044082641602e-01 -2.439413368701934814e-01 -6.001289188861846924e-02 3.684637546539306641e-01 -4.384329169988632202e-02 -7.003112137317657471e-02 2.832359075546264648e-01 -2.697352506220340729e-02 1.778150200843811035e-01 -4.911636561155319214e-02 -5.834932625293731689e-02 -1.216532140970230103e-01 -6.848507374525070190e-02 -1.264309883117675781e-01 -7.591760158538818359e-02 2.014064639806747437e-01 1.711960136890411377e-01 -2.079686671495437622e-01 7.041662186384201050e-02 3.377800881862640381e-01 -1.487800180912017822e-01 1.758430600166320801e-01 -7.028926908969879150e-02
-5.430860072374343872e-02 -3.219545260071754456e-02 -8.026690036058425903e-02 1.120965331792831421e-01 -1.548571735620498657e-01 1.155913993716239929e-01 4.303340017795562744e-01 -2.828119397163391113e-01 9.678068011999130249e-02 3.468519076704978943e-02 -1.208807453513145447e-01 -2.076781690120697021e-01 2.029975354671478271e-01 -3.717872872948646545e-02 1.241302862763404846e-01 3.984456658363342285e-01 3.183515742421150208e-02 1.487042605876922607e-01 1.325567066669464111e-01 -3.663511574268341064e-02 -7.888223975896835327e-02 -4.866583645343780518e-02 -1.783785969018936157e-01 9.452382475137710571e-02 7.339706271886825562e-02 2.034952193498611450e-01 -4.043782651424407959e-01 1.906892657279968262e-01 8.751852810382843018e-02 1.217266246676445007e-01 1.603453010320663452e-01 5.630990490317344666e-02
-6.579484790563583374e-02 -1.395470499992370605e-01 -1.755526810884475708e-01 -3.086887598037719727e-01 -9.246334433555603027e-02 -1.189182251691818237e-01 3.650755286216735840e-01 5.392759665846824646e-02 -6.715262681245803833e-02 6.600814312696456909e-02 -8.522642403841018677e-02 2.969539724290370941e-02 1.786478459835052490e-01 1.995472311973571777e-01 -2.256234139204025269e-01 -1.311575174331665039e-01 8.731613308191299438e-02 -2.274127751588821411e-01 2.492911368608474731e-02 -2.738170027732849121e-01 1.068432107567787170e-01 -7.275616377592086792e-02 8.477922528982162476e-02 -1.088401302695274353e-01 2.690548896789550781e-01 -8.174967765808105469e-02 -2.452097684144973755e-01 -1.659063100814819336e-01 -1.026180535554885864e-01 3.071906268596649170e-01 -2.354974150657653809e-01 1.912966072559356689e-01
2.233814597129821777e-01 -1.945062577724456787e-01 -7.698790729045867920e-02 -3.638853728771209717e-01 -2.909051477909088135e-01 -1.018414050340652466e-01 3.301428556442260742e-01 2.565361261367797852e-01 2.257163971662521362e-01 2.019596695899963379e-01 -1.050942540168762207e-01 7.937857508659362793e-02 2.044813036918640137e-01 -3.066710941493511200e-02 -1.839284598827362061e-01 3.524765968322753906e-01 4.553320351988077164e-03 5.725128576159477234e-02 2.392431348562240601e-02 -9.734580665826797485e-02 -1.656900532543659210e-02 -7.414902746677398682e-02 -8.031346648931503296e-02 -9.464903920888900757e-02 1.580435335636138916e-01 7.406492531299591064e-02 -8.306854218244552612e-02 2.024959959089756012e-02 3.259398937225341797e-01 2.867279388010501862e-02 1.217814460396766663e-01 -5.511504597961902618e-03
3.350707888603210449e-02 -1.021880060434341431e-01 -1.916583925485610962e-01 -1.952662765979766846e-01 1.203786358237266541e-01 -5.864819884300231934e-02 3.012430667877197266e-01 6.353551894426345825e-02 9.052327275276184082e-02 4.084590077400207520e-01 4.806555807590484619e-02 2.965227700769901276e-03 2.501648068428039551e-01 -4.039299488067626953e-02 -1.777133792638778687e-01 4.728074371814727783e-02 1.009297445416450500e-01 4.414774943143129349e-03 3.924733400344848633e-02 3.991931676864624023e-01 3.721142932772636414e-02 -1.180023103952407837e-01 2.231506556272506714e-01 1.001469120383262634e-01 -3.352861106395721436e-02 -2.684752643108367920e-02 -1.928926706314086914e-01 -3.912461996078491211e-01 1.395798772573471069e-01 2.520773112773895264e-01 -6.357435882091522217e-02 6.646735593676567078e-03
-5.494905635714530945e-02 3.373594582080841064e-02 -2.898579649627208710e-02 -2.374022901058197021e-01 -1.337030343711376190e-02 -2.498499900102615356e-01 3.291505873203277588e-01 -1.643634587526321411e-01 2.152032256126403809e-01 2.173297852277755737e-01 2.013238370418548584e-01 -1.859818585216999054e-02 6.221012398600578308e-02 -2.095006108283996582e-01 -2.280304580926895142e-01 2.289739251136779785e-01 2.672750949859619141e-01 -1.474540382623672485e-01 6.077657639980316162e-02 -2.543993890285491943e-01 -1.103731170296669006e-01 1.347197443246841431e-01 4.366756230592727661e-02 -1.938685923814773560e-01 -1.264858897775411606e-02 -2.893270254135131836e-01 -2.275408357381820679e-01 9.498410671949386597e-02 8.723448961973190308e-02 -2.513211667537689209e-01 5.850962549448013306e-02 6.161525845527648926e-02
2.060398459434509277e-02 9.126114845275878906e-02 1.461540460586547852e-01 -2.272692322731018066e-01 -1.635975092649459839e-01 -3.197690844535827637e-01 2.549215555191040039e-01 -5.294284317642450333e-03 1.790111511945724487e-01 3.252439796924591064e-01 -3.542238473892211914e-02 -1.656709015369415283e-01 -1.385461445897817612e-02 -2.957788407802581787e-01 -1.076626479625701904e-01 1.896999180316925049e-01 9.528932161629199982e-03 3.414523229002952576e-02 -2.386360913515090942e-01 -1.669579595327377319e-01 2.109116017818450928e-01 2.540579438209533691e-01 3.497467339038848877e-01 1.925064250826835632e-02 -1.380966454744338989e-01 1.750264912843704224e-01 -1.237993612885475159e-01 9.821484796702861786e-03 -2.912146225571632385e-02 4.885597154498100281e-02 1.061282493174076080e-02 1.901157349348068237e-01
3.700761124491691589e-02 1.639015227556228638e-01 -1.945154219865798950e-01 -2.303237766027450562e-01 9.402497112751007080e-02 7.173959165811538696e-02 1.486359834671020508e-01 -8.425924181938171387e-02 4.810178279876708984e-02 4.240415394306182861e-01 -4.061616957187652588e-01 -2.285317927598953247e-01 1.063960138708353043e-02 -6.304647773504257202e-02 -2.961767315864562988e-01 -2.059729993343353271e-01 -9.763361886143684387e-03 -1.930857002735137939e-01 1.015420183539390564e-01 -2.824848331511020660e-02 8.450929820537567139e-02 -2.859870530664920807e-02 -2.854127883911132812e-01 1.341085880994796753e-01 2.782413661479949951e-01 2.068567462265491486e-02 -2.286240160465240479e-01 -1.134396046400070190e-01 -3.057148121297359467e-02 -2.422182820737361908e-02 6.119328737258911133e-02 2.841378562152385712e-03
-1.985528320074081421e-01 1.283498108386993408e-01 -6.348556280136108398e-02 3.919132798910140991e-02 2.771140635013580322e-02 -2.700044214725494385e-01 2.965272367000579834e-01 3.784159570932388306e-02 1.185761466622352600e-01 9.694957733154296875e-02 -1.005391776561737061e-01 2.461538650095462799e-02 1.230047717690467834e-01 -7.978992536664009094e-03 -4.452603459358215332e-01 2.444841116666793823e-01 3.212409317493438721e-01 -2.572793364524841309e-01 -2.618374824523925781e-01 -1.035832911729812622e-01 3.661071136593818665e-02 -1.339191198348999023e-01 1.544867157936096191e-01 -4.818255454301834106e-02 -1.565455459058284760e-02 2.966921925544738770e-01 -1.130602061748504639e-01 -1.214044690132141113e-01 1.122505962848663330e-01 1.904905885457992554e-01 9.254357218742370605e-02 2.694322355091571808e-02
3.399298712611198425e-02 1.253450065851211548e-01 -3.130373358726501465e-01 -9.128525108098983765e-02 -3.803229629993438721e-01 -4.628844186663627625e-02 1.846389621496200562e-01 -1.021680608391761780e-02 9.401448071002960205e-02 2.307661771774291992e-01 8.163535594940185547e-02 -8.949732780456542969e-02 8.074396103620529175e-02 -3.623203560709953308e-02 -1.357252299785614014e-01 1.179222911596298218e-01 1.833180896937847137e-02 -1.645132340490818024e-02 3.982266411185264587e-02 6.768361479043960571e-02 1.922148466110229492e-01 1.513687372207641602e-01 -4.789941385388374329e-02 -1.007097866386175156e-02 6.993835326284170151e-03 2.462139353156089783e-02 -4.511671364307403564e-01 1.535280197858810425e-01 2.364710122346878052e-01 -4.138734340667724609e-01 -1.604217141866683960e-01 1.707261502742767334e-01
1.703693568706512451e-01 7.071983069181442261e-02 -2.279384285211563110e-01 -1.741244941949844360e-01 -2.298913896083831787e-01 -8.279295265674591064e-02 1.740634590387344360e-01 -7.288997620344161987e-02 1.724046617746353149e-01 1.131285652518272400e-01 -6.255292892456054688e-02 -1.649562865495681763e-01 6.688803434371948242e-02 -1.387344151735305786e-01 -6.118333339691162109e-01 1.921666115522384644e-01 -4.797334969043731689e-02 -1.621043384075164795e-01 3.599855005741119385e-01 6.145708262920379639e-02 9.014768898487091064e-02 -6.612107902765274048e-02 4.347501322627067566e-02 -8.775353431701660156e-02 1.622218042612075806e-01 3.847922757267951965e-02 -1.662091817706823349e-03 4.764558747410774231e-03 1.474494189023971558e-01 2.431070990860462189e-02 1.276884377002716064e-01 -1.710378676652908325e-01
-2.641411311924457550e-02 1.661470681428909302e-01 -1.689997315406799316e-01 -1.352031081914901733e-01 -2.120405733585357666e-01 -6.051203608512878418e-02 3.412514328956604004e-01 -7.678245753049850464e-02 4.597566276788711548e-02 2.724518626928329468e-02 4.817040264606475830e-02 -6.582938879728317261e-02 5.899583175778388977e-02 -8.888985216617584229e-02 -3.371296525001525879e-01 3.827477246522903442e-02 -1.141115278005599976e-01 1.405002623796463013e-01 2.382516115903854370e-01 1.125600887462496758e-03 -1.133488491177558899e-02 2.064571157097816467e-02 4.691397026181221008e-02 -9.947214275598526001e-02 4.565199837088584900e-02 -1.492857038974761963e-01 -4.364908635616302490e-01 2.273583412170410156e-01 2.723803818225860596e-01 -2.611570358276367188e-01 -3.263539075851440430e-01 -1.441529393196105957e-02
1.393381506204605103e-02 3.435419201850891113e-01 -1.157427430152893066e-01 -1.194267198443412781e-01 -1.518885940313339233e-01 5.690107867121696472e-02 3.054481148719787598e-01 -9.618392586708068848e-02 1.980701647698879242e-02 1.832667440176010132e-01 1.028648838400840759e-01 -2.501176595687866211e-01 1.115549281239509583e-01 1.599676012992858887e-01 -1.227243617177009583e-02 6.234615296125411987e-02 -4.540696367621421814e-02 -2.042574435472488403e-01 -1.803590506315231323e-01 2.263556420803070068e-02 3.365946933627128601e-02 -2.404562681913375854e-01 7.164034247398376465e-02 -2.150636166334152222e-01 2.057821154594421387e-01 1.932015717029571533e-01 -2.272952198982238770e-01 -8.059416711330413818e-02 2.615744769573211670e-01 2.171309888362884521e-01 1.930680871009826660e-01 3.134347498416900635e-01
-4.492173902690410614e-03 -2.539161778986454010e-02 -3.657004833221435547e-01 -3.223232328891754150e-01 1.638134419918060303e-01 -6.268637627363204956e-02 -8.699205517768859863e-02 -2.109165638685226440e-01 1.149265915155410767e-01 2.655897438526153564e-01 -2.166057005524635315e-02 -1.389314383268356323e-01 3.191200271248817444e-02 -2.633352577686309814e-01 -2.070583254098892212e-01 2.649109363555908203e-01 1.301864683628082275e-01 -2.146482281386852264e-02 2.069241926074028015e-02 -1.638326048851013184e-01 2.071009576320648193e-01 1.586736142635345459e-01 -1.977748274803161621e-01 -1.525308787822723389e-01 7.703525573015213013e-02 -4.967335611581802368e-02 -2.178006768226623535e-01 2.001698613166809082e-01 2.351631224155426025e-02 6.378378719091415405e-02 -1.081385090947151184e-01 3.234296739101409912e-01
8.480200916528701782e-02 -1.188572496175765991e-01 -1.040716767311096191e-01 4.452986270189285278e-02 -6.818008422851562500e-02 -1.829716935753822327e-02 2.149518281221389771e-01 1.313661877065896988e-02 2.617920339107513428e-01 1.704162508249282837e-01 1.007308512926101685e-01 -2.964422106742858887e-01 1.307858228683471680e-01 2.857111692428588867e-01 -4.335382580757141113e-01 -4.609174281358718872e-02 2.186743468046188354e-01 5.361030995845794678e-02 -1.330204606056213379e-01 4.013916105031967163e-02 1.945002675056457520e-01 1.297589987516403198e-01 9.925004839897155762e-02 -2.464829236268997192e-01 3.088260255753993988e-02 -1.266185939311981201e-02 -4.003061652183532715e-01 -1.321971565485000610e-01 7.646781858056783676e-03 -5.246227607131004333e-02 2.299921214580535889e-01 -1.666485890746116638e-02
6.399416923522949219e-02 -4.135416448116302490e-02 -1.501358449459075928e-01 -2.002841532230377197e-01 -1.738385111093521118e-01 7.918746210634708405e-03 2.140990048646926880e-01 -3.738606348633766174e-02 2.879524827003479004e-01 2.628938257694244385e-01 2.142152339220046997e-01 -6.424251198768615723e-02 6.186162680387496948e-02 1.536015570163726807e-01 -4.029015600681304932e-01 1.347125321626663208e-01 1.412804126739501953e-01 1.379333436489105225e-01 5.211589485406875610e-02 1.450515240430831909e-01 -4.179218411445617676e-02 -8.350096642971038818e-02 1.791534572839736938e-01 -2.730335295200347900e-01 3.714227080345153809e-01 -2.112809568643569946e-02 -2.550984025001525879e-01 -1.869969666004180908e-01 -3.582904115319252014e-02 -6.424745172262191772e-02 1.088297814130783081e-01 -1.013671904802322388e-01
2.259387820959091187e-02 -1.427676677703857422e-01 -1.387264281511306763e-01 -2.652626335620880127e-01 -1.120607480406761169e-01 -1.941188871860504150e-01 3.449425473809242249e-02 -4.784411191940307617e-02 -2.649249508976936340e-02 5.186088085174560547e-01 -2.352221608161926270e-01 2.180241495370864868e-01 1.856860332190990448e-02 -3.155028680339455605e-03 -1.723289340734481812e-01 -1.249914467334747314e-01 9.468188881874084473e-02 -1.929972171783447266e-01 1.723785698413848877e-01 -2.032533586025238037e-01 -1.552548818290233612e-02 5.603055469691753387e-03 8.440637588500976562e-02 2.592510543763637543e-02 1.896285265684127808e-01 2.963804900646209717e-01 -1.795911490917205811e-01 8.329331129789352417e-02 -2.305658161640167236e-01 2.227808684110641479e-01 -1.578959971666336060e-01 3.951068967580795288e-02
-3.002549894154071808e-02 -1.417796015739440918e-01 -1.406140923500061035e-01 -1.662853062152862549e-01 6.528200954198837280e-02 -4.198405146598815918e-01 1.086269170045852661e-01 -1.739440858364105225e-01 3.649069741368293762e-02 8.843343704938888550e-02 7.154475897550582886e-02 -1.246167793869972229e-01 8.186797052621841431e-02 -1.377721130847930908e-01 -2.711077332496643066e-01 3.299214839935302734e-01 4.515158832073211670e-01 -8.207546919584274292e-02 2.970424294471740723e-02 1.211781054735183716e-01 -3.160003805533051491e-03 -2.110145092010498047e-01 -1.838199794292449951e-01 -4.734417796134948730e-02 1.486361958086490631e-02 -9.053049981594085693e-02 -1.683519184589385986e-01 1.176818087697029114e-01 2.591893076896667480e-01 -3.851817920804023743e-02 -1.741922795772552490e-01 1.216848492622375488e-01
-5.791255459189414978e-02 2.320369146764278412e-02 -2.368018329143524170e-01 -4.990431293845176697e-02 -3.986252248287200928e-01 -1.560075432062149048e-01 1.346016675233840942e-01 4.724430385977029800e-03 3.250877559185028076e-02 1.548955738544464111e-01 7.379027456045150757e-02 -1.028117164969444275e-01 3.519805371761322021e-01 -1.181386113166809082e-01 -3.551583364605903625e-02 1.985518485307693481e-01 -1.871116831898689270e-02 -1.072837486863136292e-01 1.784369796514511108e-01 -9.242085507139563560e-04 2.404101341962814331e-01 -3.547275438904762268e-02 -2.891467325389385223e-02 8.603943511843681335e-03 1.847107410430908203e-01 -2.733383327722549438e-02 -3.965308070182800293e-01 -4.658342339098453522e-03 3.913018405437469482e-01 -1.254784017801284790e-01 -1.572637706995010376e-01 1.648715138435363770e-01
-6.071118637919425964e-02 -7.216678559780120850e-02 1.409982293844223022e-01 -4.862403497099876404e-02 -9.384098649024963379e-02 -2.537977993488311768e-01 1.154892444610595703e-01 2.746564149856567383e-01 9.382227808237075806e-02 5.302386283874511719e-01 2.180943498387932777e-03 -9.864052757620811462e-03 2.774150669574737549e-01 -2.183329761028289795e-01 -8.909912407398223877e-02 2.799316048622131348e-01 3.421832621097564697e-02 -1.190728098154067993e-01 -1.063382253050804138e-01 -9.321354329586029053e-02 -1.828662604093551636e-01 7.448562886565923691e-03 -3.588347136974334717e-02 -1.716054528951644897e-01 1.655583679676055908e-01 3.102362751960754395e-01 -9.907738864421844482e-02 -2.396063655614852905e-01 6.392355263233184814e-02 -5.397307872772216797e-02 5.147021729499101639e-03 9.162251651287078857e-02
-1.508127897977828979e-01 1.116461977362632751e-01 -2.928571999073028564e-01 -8.316714316606521606e-02 -4.606235921382904053e-01 6.076071411371231079e-02 2.836380302906036377e-01 8.795733004808425903e-02 1.721742302179336548e-01 3.545538187026977539e-01 1.203917637467384338e-01 -1.062417328357696533e-01 1.748609840869903564e-01 -7.454217225313186646e-02 6.720555573701858521e-02 1.544665396213531494e-01 -4.043782874941825867e-02 -7.040525972843170166e-02 1.224141288548707962e-02 -4.436875134706497192e-02 -2.619688510894775391e-01 -2.060396224260330200e-01 -1.849752962589263916e-01 8.626973628997802734e-02 1.986612193286418915e-02 -1.162846535444259644e-01 -2.579046189785003662e-01 5.122882314026355743e-03 -1.998161152005195618e-02 6.776878237724304199e-02 -1.178131029009819031e-01 2.482615262269973755e-01
2.078349441289901733e-01 -9.392721951007843018e-02 1.141457334160804749e-01 -5.215823054313659668e-01 -5.887079983949661255e-02 -3.039768338203430176e-01 1.652820408344268799e-01 -1.189517602324485779e-01 -6.828201562166213989e-02 1.609430648386478424e-02 -1.404771804809570312e-01 8.414171636104583740e-02 2.212515026330947876e-01 -3.541909158229827881e-02 -1.652744114398956299e-01 -1.001696810126304626e-01 -2.172181382775306702e-02 -1.094704344868659973e-01 -2.651812732219696045e-01 -9.887769073247909546e-02 9.501810371875762939e-02 -3.576331213116645813e-02 -2.666970016434788704e-03 -7.090065628290176392e-02 4.391047954559326172e-01 7.046195678412914276e-04 -2.711739838123321533e-01 -4.480690881609916687e-02 -1.112718805670738220e-01 5.497076734900474548e-02 -1.204458028078079224e-01 -1.078686676919460297e-02
-2.274253964424133301e-01 -4.321029409766197205e-02 -2.073163688182830811e-01 -3.090370595455169678e-01 -5.067770928144454956e-02 -8.919753134250640869e-02 1.576202809810638428e-01 -4.472920298576354980e-02 1.338713914155960083e-01 9.722434729337692261e-02 -2.810199856758117676e-01 -5.629327893257141113e-02 6.242265179753303528e-02 1.450899839401245117e-01 -3.322968184947967529e-01 1.151585355401039124e-01 -1.945679485797882080e-01 -5.357069894671440125e-02 -1.769684068858623505e-02 -2.441754490137100220e-01 -2.590181529521942139e-01 -9.870217740535736084e-02 -1.220138594508171082e-01 3.010459803044795990e-02 2.624398171901702881e-01 -2.568984031677246094e-01 -2.123465687036514282e-01 -2.242523133754730225e-01 4.620463773608207703e-02 2.577005922794342041e-01 3.160822018980979919e-02 -1.390283852815628052e-01
1.032744348049163818e-01 -8.823838829994201660e-02 4.953450709581375122e-02 -1.004769653081893921e-01 8.136398345232009888e-02 2.792040072381496429e-02 3.421517908573150635e-01 -1.685187667608261108e-01 -4.600954800844192505e-02 3.416109979152679443e-01 -2.881966996937990189e-03 -4.320287406444549561e-01 1.678243577480316162e-01 -1.092270240187644958e-01 -4.362503066658973694e-02 -1.638407856225967407e-01 3.061515092849731445e-01 -1.234058290719985962e-02 -2.686443030834197998e-01 1.040489599108695984e-01 -1.097576245665550232e-01 3.973573073744773865e-02 -7.266478985548019409e-02 1.554026603698730469e-01 3.718258440494537354e-01 8.765478432178497314e-02 -3.001984767615795135e-02 2.321625500917434692e-01 2.951538003981113434e-02 1.870975457131862640e-02 1.168494895100593567e-01 -7.919628173112869263e-02
-1.683381646871566772e-01 2.160625904798507690e-01 -7.770027220249176025e-02 -5.672977771610021591e-03 -4.011731147766113281e-01 -3.662775158882141113e-01 1.556966304779052734e-01 -1.845383048057556152e-01 1.348718404769897461e-01 2.879275679588317871e-01 8.363014459609985352e-02 -5.521942302584648132e-02 -3.714795783162117004e-02 -3.805505484342575073e-02 -7.562874257564544678e-02 2.495457530021667480e-01 -5.621717870235443115e-02 -7.586052268743515015e-02 5.289200320839881897e-02 -1.206253096461296082e-01 -2.218118309974670410e-02 -2.199173718690872192e-01 -1.563888639211654663e-01 -7.967860251665115356e-02 2.040987163782119751e-01 -1.038538068532943726e-01 -3.452799022197723389e-01 1.627527624368667603e-01 6.141057237982749939e-02 -2.636509239673614502e-01 -7.170736044645309448e-02 -3.254935517907142639e-02
-1.032856032252311707e-01 1.189058497548103333e-01 -1.271364688873291016e-01 -2.083887010812759399e-01 -8.858878165483474731e-02 -3.091512322425842285e-01 2.448671311140060425e-01 7.227349281311035156e-02 2.331980317831039429e-01 -2.250620722770690918e-02 -1.751307100057601929e-01 -5.177772045135498047e-02 -8.417441695928573608e-02 -6.562989205121994019e-02 -2.504636943340301514e-01 -7.115671038627624512e-02 -3.394493088126182556e-02 -1.830380707979202271e-01 -1.816286891698837280e-02 -3.304498195648193359e-01 2.668266417458653450e-03 3.204743564128875732e-02 -3.362208902835845947e-01 -1.339012086391448975e-01 2.704079151153564453e-01 -2.642301619052886963e-01 -2.468032985925674438e-01 7.590436190366744995e-02 -9.507862478494644165e-02 2.798604071140289307e-01 7.787615060806274414e-02 1.850080676376819611e-02
1.035223081707954407e-01 -2.435483783483505249e-01 -2.731161192059516907e-02 -1.535453051328659058e-01 -2.193088233470916748e-01 9.250099770724773407e-03 1.735642403364181519e-01 -2.530831694602966309e-01 2.065954655408859253e-01 9.405972063541412354e-02 -7.337766885757446289e-02 -8.971107006072998047e-02 1.548718363046646118e-01 9.861735254526138306e-02 -3.622224628925323486e-01 2.293111085891723633e-01 7.609310001134872437e-02 1.224241480231285095e-01 8.951754122972488403e-02 2.087119221687316895e-01 -2.205669321119785309e-02 3.960620146244764328e-03 2.569843828678131104e-01 -5.014043301343917847e-03 1.551801115274429321e-01 -1.237325370311737061e-01 -2.435455769300460815e-01 -3.109999001026153564e-01 -1.682885587215423584e-01 1.305757928639650345e-02 -3.551915287971496582e-02 3.416543900966644287e-01
-1.893534213304519653e-01 -1.531613916158676147e-01 -2.258894592523574829e-01 -4.002864658832550049e-01 3.683023899793624878e-02 -1.679588258266448975e-01 -1.731247268617153168e-02 -1.822909414768218994e-01 -1.822048798203468323e-02 2.959902286529541016e-01 9.854653477668762207e-02 -3.582976013422012329e-02 1.376512087881565094e-02 2.390402741730213165e-02 -2.756331264972686768e-01 -1.292603462934494019e-01 1.123672500252723694e-01 -8.561755716800689697e-02 5.911322310566902161e-02 -8.369923382997512817e-02 1.360526680946350098e-01 -2.344243228435516357e-01 1.049747392535209656e-01 -2.683928310871124268e-01 2.813342399895191193e-02 1.346090435981750488e-01 -3.521097898483276367e-01 1.716244071722030640e-01 -1.542887687683105469e-01 -1.484238542616367340e-03 1.239748112857341766e-02 3.011155426502227783e-01
-1.560416519641876221e-01 3.864701837301254272e-02 -2.648177444934844971e-01 4.791802167892456055e-02 1.253013163805007935e-01 -2.630693614482879639e-01 1.883829981088638306e-01 -2.222125977277755737e-01 1.667477190494537354e-01 1.659174859523773193e-01 -7.254313677549362183e-02 5.495234578847885132e-02 1.843982189893722534e-01 -1.577450633049011230e-01 -4.747694134712219238e-01 -7.838200777769088745e-02 -8.604510128498077393e-02 -9.956302493810653687e-02 -4.844040796160697937e-02 9.860806167125701904e-02 2.370892167091369629e-01 -1.596821844577789307e-01 6.713430583477020264e-02 -6.743111461400985718e-02 -1.430066078901290894e-01 2.338445037603378296e-01 -1.865877062082290649e-01 -1.251730769872665405e-01 2.801028192043304443e-01 9.577049314975738525e-02 1.533930003643035889e-01 1.448520570993423462e-01
-5.361440032720565796e-02 -1.716834604740142822e-01 4.856874793767929077e-02 -3.901112079620361328e-01 -5.015999823808670044e-02 -1.369936466217041016e-01 2.285843044519424438e-01 -9.068398922681808472e-02 4.874256625771522522e-02 1.561513245105743408e-01 -3.065037727355957031e-02 -5.654367059469223022e-02 2.307454794645309448e-01 -2.536040842533111572e-01 8.893894031643867493e-03 1.074793860316276550e-01 -9.592973440885543823e-02 -1.692661643028259277e-01 4.155087471008300781e-01 -6.008752825437113643e-05 3.356968611478805542e-02 -1.087268814444541931e-01 -3.074301481246948242e-01 7.871073484420776367e-02 3.174538314342498779e-01 -2.059821225702762604e-02 -3.097873330116271973e-01 7.547356933355331421e-02 -3.004047088325023651e-02 4.427959397435188293e-02 2.032841593027114868e-01 -7.095511537045240402e-03
-1.470831781625747681e-01 2.711738646030426025e-01 -2.370151504874229431e-02 -1.433882862329483032e-01 -2.586643099784851074e-01 -4.351731389760971069e-02 5.203180909156799316e-01 -2.581240609288215637e-02 6.175711750984191895e-02 1.479616202414035797e-02 1.634563207626342773e-01 -1.916178911924362183e-01 1.323211640119552612e-01 -7.134610787034034729e-03 -2.800586819648742676e-01 -4.561179876327514648e-02 -4.721914604306221008e-02 2.966293878853321075e-02 1.076172804459929466e-03 -2.729476392269134521e-01 -8.094585686922073364e-02 -2.390113919973373413e-01 -9.559442847967147827e-02 6.493716686964035034e-02 2.671234309673309326e-02 1.366008725017309189e-02 -3.309830427169799805e-01 9.336046129465103149e-02 -4.851898550987243652e-02 -1.009901389479637146e-01 2.380450218915939331e-01 1.869229823350906372e-01
1.445460915565490723e-01 5.500633642077445984e-02 -3.164988756179809570e-02 2.186181396245956421e-02 -1.582894921302795410e-01 -6.903099268674850464e-02 8.677265048027038574e-02 -1.964941769838333130e-01 1.411035656929016113e-01 -1.750758104026317596e-02 -4.248889982700347900e-01 -2.350384742021560669e-01 2.464720904827117920e-01 -3.210998177528381348e-01 -1.941215395927429199e-01 1.867009848356246948e-01 4.202784970402717590e-02 -3.964255452156066895e-01 2.490319013595581055e-01 2.051077187061309814e-01 -1.964229159057140350e-02 -1.068189889192581177e-01 -7.873641699552536011e-02 -8.682554960250854492e-02 -3.736862540245056152e-02 -2.046948224306106567e-01 -1.955591738224029541e-01 -5.890016257762908936e-02 1.279159188270568848e-01 -7.820532470941543579e-02 3.028850443661212921e-02 9.649669378995895386e-02
-5.494145303964614868e-02 1.669734902679920197e-02 -3.656662702560424805e-01 -2.360145747661590576e-01 -1.204182058572769165e-01 -1.155590564012527466e-01 2.538315653800964355e-01 -4.898434132337570190e-02 -1.868232041597366333e-01 3.402564823627471924e-01 -3.768498301506042480e-01 -1.709488779306411743e-01 6.685978919267654419e-02 2.822611294686794281e-02 -1.782029420137405396e-01 4.022438079118728638e-02 -1.216182336211204529e-01 -3.319525718688964844e-01 2.013240158557891846e-01 -5.472428724169731140e-02 -1.976883560419082642e-01 2.381363185122609138e-03 -1.252047419548034668e-01 -2.156950533390045166e-01 1.448387652635574341e-01 2.993730828166007996e-02 -1.627593934535980225e-01 1.127955392003059387e-01 -7.977304607629776001e-02 6.333132088184356689e-02 -5.054226890206336975e-02 -9.073045849800109863e-02
5.758398026227951050e-02 -2.271671146154403687e-01 7.094518095254898071e-02 -2.122869342565536499e-02 -4.924865067005157471e-02 -4.720702767372131348e-02 2.397672384977340698e-01 5.577754229307174683e-02 1.970457136631011963e-01 4.779807031154632568e-01 -1.581154614686965942e-01 -2.238199859857559204e-01 3.609294816851615906e-02 -2.071097726002335548e-03 -1.151009276509284973e-02 9.320580400526523590e-03 2.687555253505706787e-01 9.701120667159557343e-03 -3.842678386718034744e-03 -1.804675534367561340e-02 3.797506392002105713e-01 1.185956746339797974e-01 -1.238372623920440674e-01 2.332358509302139282e-01 1.437799334526062012e-01 1.501746177673339844e-01 -1.858271509408950806e-01 -2.599562108516693115e-01 -2.501429431140422821e-02 -1.676395535469055176e-01 -4.674687981605529785e-02 2.313115149736404419e-01
-1.383078843355178833e-01 -2.675103954970836639e-03 -1.027424354106187820e-02 5.034658126533031464e-03 -2.640509791672229767e-02 -6.561806891113519669e-03 1.011296659708023071e-01 -5.265370383858680725e-02 -5.789094418287277222e-02 1.573988050222396851e-01 2.266182098537683487e-03 1.691142655909061432e-02 1.451572924852371216e-01 5.353330075740814209e-02 -4.130261242389678955e-01 2.754810154438018799e-01 -2.190233767032623291e-02 -3.316645324230194092e-01 -2.431087940931320190e-01 -2.519251219928264618e-02 5.661060661077499390e-02 4.336419515311717987e-03 7.350529730319976807e-02 -2.300956249237060547e-01 1.064813360571861267e-01 8.201679587364196777e-02 -5.139477252960205078e-01 1.298532485961914062e-01 2.892724871635437012e-01 -1.719004809856414795e-01 -1.545124948024749756e-01 -1.412863843142986298e-02
9.572265297174453735e-02 -8.141806721687316895e-02 4.169370979070663452e-02 -3.105351030826568604e-01 5.254639312624931335e-02 3.972990810871124268e-02 2.056029140949249268e-01 3.336927294731140137e-02 4.562351107597351074e-01 3.608163297176361084e-01 -1.633357838727533817e-03 -1.027759630233049393e-02 3.178242594003677368e-02 -2.144899964332580566e-01 -2.506726980209350586e-01 -1.746860891580581665e-01 1.060882210731506348e-01 -1.891773045063018799e-01 -1.629896163940429688e-01 -2.251607328653335571e-01 1.430259943008422852e-01 -2.699202857911586761e-02 2.298343330621719360e-01 5.055853631347417831e-03 1.709383726119995117e-01 -1.092064455151557922e-01 -1.646407693624496460e-01 2.445051372051239014e-01 1.459747273474931717e-02 1.320725679397583008e-01 1.198724508285522461e-01 3.310357779264450073e-02
2.102927863597869873e-01 -1.176754012703895569e-01 2.132352292537689209e-01 -6.438089907169342041e-02 -1.731881946325302124e-01 -2.417042106389999390e-01 4.225020110607147217e-01 -2.251070924103260040e-02 1.216235980391502380e-01 1.032053232192993164e-01 -1.422206759452819824e-01 -2.504471540451049805e-01 1.914631389081478119e-02 -4.465418308973312378e-02 -9.203798323869705200e-02 1.454176604747772217e-01 5.405480414628982544e-02 2.109682373702526093e-02 -2.134614884853363037e-01 2.362405508756637573e-02 1.182719990611076355e-01 3.611763417720794678e-01 2.327199727296829224e-01 1.023409366607666016e-01 3.770681023597717285e-01 -2.793590165674686432e-02 -6.750698387622833252e-02 -1.700023710727691650e-01 -3.720512613654136658e-02 1.678726077079772949e-01 -1.632340624928474426e-02 1.403674930334091187e-01
2.240778207778930664e-01 9.359437227249145508e-02 1.429814100265502930e-01 -3.708705902099609375e-01 -3.312156349420547485e-02 -3.462433218955993652e-01 3.121803402900695801e-01 1.304026693105697632e-01 2.407487183809280396e-01 2.365342974662780762e-01 -8.408626168966293335e-02 -1.453273594379425049e-01 1.460496056824922562e-02 1.691879481077194214e-01 -1.516590565443038940e-01 2.024513185024261475e-01 6.763606518507003784e-02 -2.399449348449707031e-01 -2.284332662820816040e-01 7.711026072502136230e-02 1.228629574179649353e-01 -1.396777480840682983e-01 1.201002579182386398e-02 1.604284942150115967e-01 -1.134421899914741516e-01 4.231856018304824829e-02 -2.181494049727916718e-02 -6.959598511457443237e-02 5.067832395434379578e-02 1.578917354345321655e-01 -7.116075605154037476e-02 2.817265987396240234e-01
8.571200072765350342e-02 -1.806701272726058960e-01 -7.732157409191131592e-02 -3.936420381069183350e-01 -1.980265378952026367e-01 -8.803950250148773193e-02 5.585370957851409912e-02 -1.574814021587371826e-01 1.284411847591400146e-01 1.467344164848327637e-01 -2.409359216690063477e-01 -2.118845582008361816e-01 1.063129752874374390e-01 -1.181819736957550049e-01 -1.705833822488784790e-01 -8.367709815502166748e-02 -3.366434201598167419e-02 1.352874040603637695e-01 2.366330325603485107e-01 -3.439106792211532593e-02 1.378786712884902954e-01 -2.076128870248794556e-01 -9.367774426937103271e-02 8.425667136907577515e-02 -2.795109748840332031e-01 7.811850309371948242e-02 -3.196590244770050049e-01 -2.001993209123611450e-01 -6.329065561294555664e-02 1.273922622203826904e-01 3.030788302421569824e-01 1.693110913038253784e-01
-1.384753137826919556e-01 2.316709756851196289e-01 -1.499032825231552124e-01 -1.925152689218521118e-01 -1.052511110901832581e-01 -2.131116986274719238e-01 3.331689238548278809e-01 -1.431080847978591919e-01 1.816129386425018311e-01 9.906198829412460327e-02 -9.175458550453186035e-02 3.083433723077178001e-03 1.640997678041458130e-01 4.193209111690521240e-01 -1.429629046469926834e-02 -5.221116356551647186e-03 -1.701917201280593872e-01 -1.550084203481674194e-01 -8.018645644187927246e-02 9.975691139698028564e-02 -1.583492010831832886e-01 -1.777114719152450562e-01 -6.083695963025093079e-02 -1.168441921472549438e-01 -5.549485236406326294e-02 1.154114007949829102e-01 -4.016736447811126709e-01 -6.195812672376632690e-02 1.012195572257041931e-01 5.463079735636711121e-02 1.395518183708190918e-01 2.603083848953247070e-01
-1.159944981336593628e-01 -1.036513447761535645e-01 -1.495022028684616089e-01 -1.544234007596969604e-01 -6.906738132238388062e-02 -4.002923965454101562e-01 -1.038419082760810852e-02 -3.914839774370193481e-02 -2.025030255317687988e-01 2.386843115091323853e-01 -2.333197891712188721e-01 -7.855886965990066528e-02 4.781652614474296570e-02 -6.759197264909744263e-02 -2.374195903539657593e-01 -2.518119215965270996e-01 -5.000085756182670593e-02 -8.186395466327667236e-02 2.639825046062469482e-01 4.577042534947395325e-03 -1.487713903188705444e-01 2.161314524710178375e-02 9.697677195072174072e-02 -2.181312069296836853e-02 7.331107556819915771e-02 7.024154067039489746e-02 -3.748567104339599609e-01 3.033275902271270752e-01 -1.919045299291610718e-02 2.818343937397003174e-01 -1.260318905115127563e-01 1.668336838483810425e-01
-1.739920526742935181e-01 9.415389597415924072e-02 2.815362513065338135e-01 -1.624074578285217285e-01 -1.395951509475708008e-01 -4.722219705581665039e-01 2.654570639133453369e-01 -1.056922972202301025e-02 2.571166753768920898e-01 2.256221026182174683e-01 -3.069472871720790863e-02 -6.378517299890518188e-02 -2.865892946720123291e-01 1.306955814361572266e-01 -1.863979548215866089e-01 6.650225818157196045e-02 3.737941011786460876e-02 9.300321340560913086e-02 -5.368134379386901855e-02 4.640904068946838379e-02 2.039300464093685150e-02 -4.007826372981071472e-02 7.183372974395751953e-02 -2.360654175281524658e-01 3.212002813816070557e-01 2.504026889801025391e-02 -1.583205461502075195e-01 1.840203404426574707e-01 6.000280752778053284e-02 -1.858246475458145142e-01 -7.657691021449863911e-04 -5.392957478761672974e-02
9.647227078676223755e-02 -1.901119798421859741e-01 1.610655635595321655e-01 -2.390173673629760742e-01 3.311073407530784607e-02 -5.757067818194627762e-03 2.614877223968505859e-01 -7.287935912609100342e-02 5.659924820065498352e-02 5.066311359405517578e-01 -2.300969362258911133e-01 -2.178752273321151733e-01 -1.164161562919616699e-01 -7.435708492994308472e-02 -1.474824845790863037e-01 -8.329688757658004761e-02 3.200017288327217102e-02 -4.992990568280220032e-02 4.286046326160430908e-02 1.689606010913848877e-01 -8.251146227121353149e-02 -1.317644268274307251e-01 -1.741595864295959473e-01 1.137340888381004333e-01 2.661699056625366211e-01 -8.012493699789047241e-02 -2.525627613067626953e-01 2.600821554660797119e-01 -7.457281649112701416e-02 -2.209143638610839844e-01 1.554840952157974243e-01 -4.812609404325485229e-03
1.485542953014373779e-01 4.112282022833824158e-02 1.171390339732170105e-01 -1.631220132112503052e-01 -2.222196571528911591e-02 -2.239572703838348389e-01 3.161906003952026367e-01 -2.570475339889526367e-01 -6.554471701383590698e-02 4.021722078323364258e-01 5.463399365544319153e-02 1.026742979884147644e-01 -7.649317383766174316e-02 9.304040670394897461e-02 -1.016540378332138062e-01 -3.081219643354415894e-02 2.775745093822479248e-01 7.748103886842727661e-02 1.751276403665542603e-01 3.963359817862510681e-02 -2.423710227012634277e-01 8.612245321273803711e-02 -9.467173367738723755e-02 -8.405871689319610596e-03 2.751355171203613281e-01 1.779942214488983154e-01 -3.429676890373229980e-01 -2.029528170824050903e-01 1.861352175474166870e-01 7.738726586103439331e-02 1.012806594371795654e-01 -7.922564446926116943e-02
-1.055675279349088669e-02 -3.003250360488891602e-01 -2.553287744522094727e-01 -2.647803425788879395e-01 1.454998254776000977e-01 -8.793021738529205322e-02 -1.544852554798126221e-01 -2.082869410514831543e-01 -9.502495080232620239e-02 2.678213715553283691e-01 -1.047081723809242249e-01 -2.771404981613159180e-01 2.939897477626800537e-01 -2.453653216361999512e-01 -1.978246271610260010e-01 3.053524494171142578e-01 1.847171634435653687e-01 -8.289658278226852417e-02 -3.700459003448486328e-02 -4.260641336441040039e-02 -3.541803732514381409e-02 3.566738218069076538e-02 -1.499171853065490723e-01 -1.488128453493118286e-01 -2.883873879909515381e-02 5.658508837223052979e-02 -2.145724445581436157e-01 6.748410314321517944e-02 1.565296351909637451e-01 5.478972103446722031e-03 -6.018491834402084351e-02 2.379004061222076416e-01
1.497022062540054321e-01 -1.209762915968894958e-01 -1.592322736978530884e-01 -2.629047334194183350e-01 1.323712021112442017e-01 -1.319194398820400238e-02 4.067356511950492859e-02 -3.047718703746795654e-01 1.195406913757324219e-01 3.438728451728820801e-01 3.118111193180084229e-02 -2.861861139535903931e-02 2.552791833877563477e-01 -3.396552205085754395e-01 -1.273040473461151123e-01 2.265307605266571045e-01 3.643798083066940308e-02 -9.528781473636627197e-02 -8.993678539991378784e-02 -4.071431457996368408e-01 9.996078908443450928e-02 4.649551585316658020e-02 -1.394327878952026367e-01 -4.590632766485214233e-02 1.191529855132102966e-01 -1.477461159229278564e-01 -2.047013640403747559e-01 1.205264329910278320e-01 -2.549147047102451324e-02 -2.623559907078742981e-02 -1.971821188926696777e-01 1.523791551589965820e-01
-3.221335262060165405e-02 -1.951139569282531738e-01 1.383470147848129272e-01 -3.009139597415924072e-01 -1.449821591377258301e-01 -3.320165872573852539e-01 2.045782357454299927e-01 -8.080562949180603027e-02 6.412488222122192383e-02 1.544741988182067871e-01 -4.400235414505004883e-01 -2.912165820598602295e-01 1.322058588266372681e-01 -1.136944293975830078e-01 -2.306629419326782227e-01 -6.301333010196685791e-02 -2.551270127296447754e-01 -6.167522072792053223e-02 -1.191355846822261810e-02 -8.307525515556335449e-02 -3.359312936663627625e-02 4.999855905771255493e-02 5.312179774045944214e-02 -3.815793618559837341e-02 1.855531185865402222e-01 -2.347874343395233154e-01 7.821878045797348022e-02 -3.890044242143630981e-02 -1.602223888039588928e-02 1.762989014387130737e-01 1.402066946029663086e-01 2.134442329406738281e-01
2.558933198451995850e-02 -2.058208435773849487e-01 -1.351436674594879150e-01 -3.056345582008361816e-01 6.200294196605682373e-02 -2.582770586013793945e-01 2.278954535722732544e-01 1.868788897991180420e-01 3.085881173610687256e-01 1.413494646549224854e-01 -2.091076076030731201e-01 3.215498849749565125e-02 7.296782452613115311e-03 -2.037665396928787231e-01 -3.169457316398620605e-01 -4.506030306220054626e-02 -1.707099974155426025e-01 1.291277557611465454e-01 -2.733784355223178864e-02 -9.263461083173751831e-02 1.443440765142440796e-01 4.557148367166519165e-02 9.945731610059738159e-02 2.482614070177078247e-01 1.212242841720581055e-01 1.612585783004760742e-01 -3.003903031349182129e-01 -2.130259573459625244e-02 -1.462842673063278198e-01 -2.813045121729373932e-02 1.112310066819190979e-01 2.614145278930664062e-01
1.485755145549774170e-01 1.864593289792537689e-02 -3.112546801567077637e-01 -6.510724127292633057e-02 -1.247220933437347412e-01 -2.326593995094299316e-01 1.670595072209835052e-02 5.673317983746528625e-02 1.067947410047054291e-02 1.227007359266281128e-01 1.060517206788063049e-01 -2.723944783210754395e-01 3.029067814350128174e-01 2.221970409154891968e-01 -1.898045688867568970e-01 8.070634305477142334e-02 3.657456338405609131e-01 6.049636378884315491e-02 -9.618164598941802979e-02 1.058200076222419739e-01 -2.193004339933395386e-01 7.185257971286773682e-02 1.990270316600799561e-01 -1.363273710012435913e-01 2.959014177322387695e-01 -1.746289059519767761e-02 -1.502402275800704956e-01 -5.959516018629074097e-02 8.474041521549224854e-02 3.499120473861694336e-02 2.690927824005484581e-03 3.567449748516082764e-01
-1.106528099626302719e-02 7.885174453258514404e-02 -3.690580427646636963e-01 -2.012743055820465088e-01 -3.095744550228118896e-01 -1.147740632295608521e-01 1.682284027338027954e-01 -1.370274424552917480e-01 5.146045610308647156e-02 1.891718208789825439e-01 -6.665118038654327393e-03 8.698034286499023438e-02 2.564511001110076904e-01 -6.825216859579086304e-02 -2.664881646633148193e-01 2.926554381847381592e-01 -7.434868253767490387e-03 -1.410599648952484131e-01 5.959447100758552551e-02 -5.629138275980949402e-02 4.533514752984046936e-02 -2.883226424455642700e-02 -3.317290171980857849e-02 1.331367529928684235e-02 1.017491891980171204e-01 -5.419931560754776001e-02 -3.065070807933807373e-01 1.968386918306350708e-01 3.750858008861541748e-01 -2.167506814002990723e-01 -1.142775490880012512e-01 1.008728221058845520e-01
5.887130647897720337e-02 8.180402219295501709e-02 -1.544185131788253784e-01 -2.425026744604110718e-01 1.468084603548049927e-01 -1.311386823654174805e-01 9.983862191438674927e-02 -3.295165300369262695e-01 1.829147785902023315e-01 4.930296242237091064e-01 -5.302280187606811523e-02 -1.449035704135894775e-01 2.762493789196014404e-01 -2.036715745925903320e-01 1.557449717074632645e-02 1.235573813319206238e-01 2.411967962980270386e-01 4.249999672174453735e-02 -2.305118739604949951e-02 -2.104165107011795044e-01 3.278318792581558228e-02 1.356530934572219849e-02 -9.170576184988021851e-02 -1.094572842121124268e-01 2.689222060143947601e-02 -2.080125361680984497e-01 -1.719813644886016846e-01 4.140298068523406982e-02 1.021720170974731445e-01 -1.365217566490173340e-01 -2.242066115140914917e-01 1.875443309545516968e-01
4.329116642475128174e-02 5.387571174651384354e-03 9.060963988304138184e-02 -1.195371001958847046e-01 -1.030311286449432373e-01 -2.731902599334716797e-01 2.892882227897644043e-01 8.908362686634063721e-02 2.666702866554260254e-01 2.315842807292938232e-01 -1.231201961636543274e-01 -1.880875676870346069e-01 1.056646183133125305e-01 -2.376095354557037354e-01 -1.103616133332252502e-01 -1.267285943031311035e-01 -1.581778824329376221e-01 -1.615084856748580933e-01 1.352194249629974365e-01 -3.049579262733459473e-01 2.922951243817806244e-02 -2.102439105510711670e-01 1.167927980422973633e-01 2.992767095565795898e-02 -1.707565635442733765e-01 -2.150849699974060059e-01 -4.137212038040161133e-01 1.276484578847885132e-01 6.878525763750076294e-02 1.219618171453475952e-01 -1.207120269536972046e-01 9.243714809417724609e-02
1.498680841177701950e-02 -5.439379438757896423e-02 1.230958476662635803e-01 -2.699419856071472168e-01 -3.499379754066467285e-02 -1.270098262466490269e-03 3.146254122257232666e-01 8.020300418138504028e-02 2.925449311733245850e-01 3.938736915588378906e-01 -2.056043595075607300e-02 -3.248583897948265076e-02 -2.095836400985717773e-02 -2.902389764785766602e-01 -1.532602757215499878e-01 -6.948979198932647705e-02 2.029258012771606445e-01 -4.008806347846984863e-01 -1.391278058290481567e-01 -1.618128567934036255e-01 1.664447635412216187e-01 -1.470883488655090332e-01 3.284917399287223816e-02 2.049623429775238037e-01 5.551317241042852402e-03 -2.102865464985370636e-02 -2.265462279319763184e-01 2.087625563144683838e-01 2.534145675599575043e-02 7.302901148796081543e-02 2.732122549787163734e-03 7.577979564666748047e-02
8.079202473163604736e-02 1.238080784678459167e-01 -1.172838658094406128e-01 -1.360760778188705444e-01 1.184195652604103088e-01 1.020742356777191162e-01 2.150877714157104492e-01 -2.769453525543212891e-01 3.298911452293395996e-01 4.924769401550292969e-01 -1.430123746395111084e-01 -6.272332370281219482e-02 1.567974239587783813e-01 -2.521869242191314697e-01 -8.979386091232299805e-02 1.097390577197074890e-01 1.762173920869827271e-01 4.661612957715988159e-02 -2.943382784724235535e-02 -2.796481251716613770e-01 9.288021177053451538e-02 5.698388814926147461e-02 -8.944709599018096924e-02 -1.721435785293579102e-01 1.139021888375282288e-01 -1.708473265171051025e-01 -1.096228957176208496e-01 1.863408982753753662e-01 9.213792532682418823e-02 -1.119276136159896851e-01 -1.965794861316680908e-01 6.374960392713546753e-02
4.767218977212905884e-02 2.920320332050323486e-01 -1.294520348310470581e-01 -1.470163315534591675e-01 2.583161890506744385e-01 -1.607072204351425171e-01 3.270377218723297119e-01 -6.567560881376266479e-02 -4.682268574833869934e-02 1.974577754735946655e-01 1.553665250539779663e-01 -1.948253959417343140e-01 1.059271208941936493e-02 2.633088827133178711e-01 -1.459907442331314087e-01 2.340414375066757202e-01 -2.191048860549926758e-02 -7.082297652959823608e-02 -2.619425654411315918e-01 1.630375534296035767e-01 -1.314681395888328552e-02 -1.775948405265808105e-01 -1.069722250103950500e-01 -1.952711939811706543e-01 -1.485915295779705048e-02 -7.963987067341804504e-03 -3.633979260921478271e-01 -1.577680259943008423e-01 7.829924672842025757e-02 -7.598582655191421509e-02 1.376382261514663696e-01 2.266761660575866699e-01
1.500440761446952820e-02 -2.228776365518569946e-02 -3.073646873235702515e-02 1.421826332807540894e-01 -1.144257411360740662e-01 -2.653000354766845703e-01 2.856311500072479248e-01 -2.929617166519165039e-01 1.506531685590744019e-01 2.523699104785919189e-01 -1.634035408496856689e-01 -1.921674311161041260e-01 1.678697764873504639e-02 -1.780461370944976807e-01 -1.868375539779663086e-01 1.314800679683685303e-01 -9.371427446603775024e-02 1.146643012762069702e-01 2.064586132764816284e-01 3.063535988330841064e-01 9.105417132377624512e-02 2.982784807682037354e-01 3.444484770298004150e-01 -4.788830131292343140e-02 2.717790566384792328e-02 -6.902077794075012207e-02 -9.537982195615768433e-02 -7.143954932689666748e-02 -1.624816209077835083e-01 1.942659467458724976e-01 -3.319286182522773743e-02 1.774350553750991821e-01
-1.361283194273710251e-02 1.472823023796081543e-01 -1.241925358772277832e-01 -3.272011876106262207e-01 -2.984142899513244629e-01 -2.904275059700012207e-01 2.120057493448257446e-01 -5.102924478705972433e-05 1.504931449890136719e-01 1.805150210857391357e-01 -1.024705097079277039e-01 -2.308672368526458740e-01 4.853773117065429688e-02 -2.134100720286369324e-02 -2.165109664201736450e-01 -5.486700311303138733e-02 -2.457159161567687988e-01 -1.788414120674133301e-01 -2.372844368219375610e-01 2.171962112188339233e-01 -3.421599045395851135e-02 -1.109335869550704956e-01 -2.215272001922130585e-02 6.213637813925743103e-02 7.648600731045007706e-03 1.324290782213211060e-01 -1.045034229755401611e-01 -2.161155939102172852e-01 1.439472138881683350e-01 2.853955030441284180e-01 2.106965482234954834e-01 1.735097318887710571e-01
-6.834936887025833130e-02 5.145233124494552612e-02 -3.106516003608703613e-01 -1.137624531984329224e-01 -1.646150946617126465e-01 -2.974158227443695068e-01 2.311583906412124634e-01 -1.095540747046470642e-01 1.016689985990524292e-01 2.099096216261386871e-02 -5.489320028573274612e-04 -1.059132143855094910e-01 1.488770991563796997e-01 -1.595816910266876221e-01 -2.834829092025756836e-01 2.477401643991470337e-01 1.463966816663742065e-01 -2.749646008014678955e-01 1.248800456523895264e-01 6.831979844719171524e-03 -1.644060760736465454e-01 2.845916338264942169e-02 -2.329797744750976562e-01 -1.439247746020555496e-02 -1.345084886997938156e-02 -1.915793120861053467e-01 -9.554745256900787354e-02 1.592496186494827271e-01 3.341671824455261230e-01 2.640403509140014648e-01 1.763964593410491943e-01 1.095495894551277161e-01
5.214365571737289429e-02 -9.962411969900131226e-02 -2.078613340854644775e-01 -1.218112558126449585e-01 -3.226954340934753418e-01 -1.816383898258209229e-01 3.157161548733711243e-02 2.920635044574737549e-02 1.531035453081130981e-01 3.350663185119628906e-01 2.225521951913833618e-01 -2.892737388610839844e-01 -7.576221134513616562e-03 8.543071150779724121e-02 -2.246553301811218262e-01 2.551856935024261475e-01 2.039990574121475220e-01 6.656470894813537598e-02 -1.757005751132965088e-01 1.863618940114974976e-01 1.598110496997833252e-01 3.495600447058677673e-02 1.888341009616851807e-01 -9.057997912168502808e-02 1.380001604557037354e-01 -1.321132332086563110e-01 -2.401950061321258545e-01 -1.756683290004730225e-01 1.478509157896041870e-01 -1.621109806001186371e-02 2.139420062303543091e-01 -1.524970680475234985e-01
-1.843038052320480347e-01 -2.289597410708665848e-03 -2.510172426700592041e-01 -8.748859167098999023e-02 3.191211028024554253e-03 -3.479892015457153320e-02 3.272348046302795410e-01 -1.382680386304855347e-01 1.510111093521118164e-01 4.106820747256278992e-02 3.777219681069254875e-03 -3.148903846740722656e-01 -2.926921658217906952e-02 1.925424188375473022e-01 5.238105356693267822e-02 2.701349854469299316e-01 -1.398497372865676880e-01 -2.515790760517120361e-01 -1.298971176147460938e-01 -1.330917626619338989e-01 -4.658716917037963867e-02 1.376816928386688232e-01 7.505945861339569092e-03 1.285327821969985962e-01 7.099562883377075195e-02 1.108565106987953186e-01 -5.367588996887207031e-01 -3.178456798195838928e-02 -1.034353952854871750e-02 2.424714565277099609e-01 -9.343361109495162964e-02 -3.761076927185058594e-02
-7.551977038383483887e-02 -1.281915456056594849e-01 -1.587540209293365479e-01 -2.442568391561508179e-01 -1.292046010494232178e-01 -5.945991352200508118e-02 6.443838775157928467e-02 -9.058208763599395752e-02 -1.284224689006805420e-01 3.817281723022460938e-01 -3.194614052772521973e-01 -2.512863278388977051e-01 4.573749378323554993e-02 1.571343988180160522e-01 -1.044919863343238831e-01 -1.739016920328140259e-01 -1.512502580881118774e-01 -1.455348730087280273e-01 3.688073903322219849e-02 -1.810991764068603516e-01 -6.812395900487899780e-02 9.918811172246932983e-02 1.265738811343908310e-02 -4.316543415188789368e-02 1.789194345474243164e-01 -1.587184667587280273e-01 -3.955471515655517578e-01 2.770547568798065186e-01 -1.769714653491973877e-01 -8.750871755182743073e-03 -4.807163774967193604e-02 2.149797081947326660e-01
-9.948472678661346436e-02 8.929419517517089844e-02 -9.136641398072242737e-03 -9.136997908353805542e-02 -1.990223228931427002e-01 -1.721130311489105225e-01 3.088175952434539795e-01 4.967169463634490967e-02 4.348196089267730713e-02 3.657886981964111328e-01 -1.318152099847793579e-01 -2.976578772068023682e-01 -7.625880092382431030e-02 -1.005840301513671875e-01 -2.157667428255081177e-01 2.461146563291549683e-02 1.850834935903549194e-01 5.275370553135871887e-02 -1.979417502880096436e-01 -1.034902483224868774e-01 -2.071664333343505859e-01 -3.616066575050354004e-01 -2.345341742038726807e-01 3.281782940030097961e-02 1.632982045412063599e-01 -7.465551793575286865e-02 -2.587670087814331055e-01 6.177079677581787109e-02 -1.009602006524801254e-02 -2.320733070373535156e-01 4.018443077802658081e-02 -1.630546003580093384e-01
7.327024638652801514e-02 -4.746908694505691528e-02 -4.856244195252656937e-03 -3.234182596206665039e-01 -3.539386093616485596e-01 -2.021753638982772827e-01 1.522118449211120605e-01 -5.943896993994712830e-02 1.315769702196121216e-01 1.402397602796554565e-01 7.988363504409790039e-02 1.377445459365844727e-01 2.596087753772735596e-01 9.446097910404205322e-02 -3.638462126255035400e-01 2.824010252952575684e-01 -4.114570561796426773e-03 5.250787828117609024e-03 -1.559819579124450684e-01 1.823136210441589355e-02 1.224663332104682922e-01 -3.309084847569465637e-02 -1.926507353782653809e-01 -8.800087124109268188e-02 1.055087149143218994e-01 -2.381389727815985680e-03 -2.134936898946762085e-01 2.016987800598144531e-01 3.785806894302368164e-01 -9.010992199182510376e-02 3.614169731736183167e-02 9.115808457136154175e-02
-5.191477760672569275e-02 7.075107097625732422e-02 -1.163666918873786926e-01 -3.164166808128356934e-01 -4.046809673309326172e-01 -2.966103255748748779e-01 8.116716891527175903e-02 -1.695408076047897339e-01 -3.210494294762611389e-02 1.555971503257751465e-01 -1.113246604800224304e-01 7.932766340672969818e-03 1.421829760074615479e-01 -4.285576567053794861e-02 -3.127173483371734619e-01 2.496968358755111694e-01 9.631057083606719971e-02 -1.543919742107391357e-01 1.956389844417572021e-01 3.347268328070640564e-02 4.786431044340133667e-02 -1.537412405014038086e-01 -1.668999791145324707e-01 -1.537061179988086224e-03 3.055448532104492188e-01 7.705777883529663086e-02 -1.843138486146926880e-01 1.442536013200879097e-03 2.882991135120391846e-01 -4.996673390269279480e-02 5.809834599494934082e-02 -1.520542055368423462e-01
-1.080307643860578537e-02 -4.148865640163421631e-01 1.489022821187973022e-01 -2.726156711578369141e-01 2.410089224576950073e-02 -1.473788619041442871e-01 2.976472973823547363e-01 -7.648880034685134888e-02 1.755819022655487061e-01 2.787616848945617676e-01 -2.512166202068328857e-01 -2.379473745822906494e-01 1.934912651777267456e-01 -2.504698373377323151e-02 -2.309293150901794434e-01 -1.187006235122680664e-01 -6.141176074743270874e-02 -5.431867018342018127e-02 3.441417515277862549e-01 2.957436069846153259e-02 -5.808039009571075439e-02 3.633210808038711548e-02 5.485255271196365356e-03 1.605175733566284180e-01 1.876184344291687012e-01 1.666052043437957764e-01 -1.157298609614372253e-01 -2.311167307198047638e-02 6.363703310489654541e-02 -6.652245670557022095e-02 1.970080286264419556e-01 8.551580831408500671e-03
-3.790219128131866455e-02 1.026502624154090881e-01 -2.930366992950439453e-01 -2.228733748197555542e-01 -1.536337435245513916e-01 -9.383948892354965210e-02 2.001833617687225342e-01 -1.938652247190475464e-01 2.151160985231399536e-01 5.803058296442031860e-02 -1.507298797369003296e-01 -1.177208274602890015e-01 2.215904882177710533e-03 6.284216791391372681e-02 2.734823152422904968e-02 1.378215402364730835e-01 -4.268744215369224548e-02 -5.252312496304512024e-02 2.182316035032272339e-01 -6.347520649433135986e-02 -1.835596002638339996e-02 -1.430921256542205811e-01 2.404859811067581177e-01 5.524567514657974243e-02 1.019058525562286377e-01 1.770616918802261353e-01 -4.617910385131835938e-01 6.704954802989959717e-02 -1.057392433285713196e-01 -1.257193833589553833e-01 4.477840960025787354e-01 -8.711029589176177979e-02
2.713143527507781982e-01 4.888302087783813477e-02 -5.343071743845939636e-02 -1.170641109347343445e-01 1.048910841345787048e-01 5.468012765049934387e-02 2.642521262168884277e-01 -1.485293507575988770e-01 -4.556540772318840027e-02 4.972645342350006104e-01 -3.470967710018157959e-01 -2.475734204053878784e-01 2.587734758853912354e-01 -4.197062924504280090e-02 -7.080542296171188354e-02 -2.020234800875186920e-02 -6.707313656806945801e-02 -1.001885533332824707e-01 -8.892985433340072632e-02 -1.311277747154235840e-01 -2.003006488084793091e-01 5.271948128938674927e-02 -2.266609221696853638e-01 1.580652296543121338e-01 1.338744014501571655e-01 1.766733527183532715e-01 -1.830882430076599121e-01 -1.517134755849838257e-01 1.181303989142179489e-02 4.847530275583267212e-02 1.708046644926071167e-01 7.572043687105178833e-03
1.723390258848667145e-02 3.093162477016448975e-01 -1.351221799850463867e-01 -1.347010210156440735e-02 -4.852266609668731689e-02 -1.839072108268737793e-01 3.387821912765502930e-01 2.294647991657257080e-01 2.141691446304321289e-01 3.387300968170166016e-01 -2.706871628761291504e-01 -2.805362343788146973e-01 1.035659909248352051e-01 -1.573916524648666382e-01 1.595397293567657471e-01 -6.353801488876342773e-02 -7.740918546915054321e-02 5.208419263362884521e-02 -8.574157208204269409e-02 2.885866677388548851e-03 6.830871105194091797e-02 1.161836534738540649e-01 1.359104514122009277e-01 -4.956544563174247742e-02 7.661187648773193359e-02 8.906396478414535522e-02 -2.990199029445648193e-01 -3.401232063770294189e-01 1.136862393468618393e-02 -4.241509735584259033e-02 -8.061780780553817749e-02 1.480963826179504395e-01
-8.262529224157333374e-02 3.036718368530273438e-01 -8.904404938220977783e-02 -2.056178301572799683e-01 -2.386261224746704102e-01 -1.292519718408584595e-01 2.026703208684921265e-01 4.993254691362380981e-02 1.086841523647308350e-02 1.829649507999420166e-01 4.537167400121688843e-02 6.904186680912971497e-03 2.630616724491119385e-01 -6.080527976155281067e-02 -1.122490093111991882e-01 1.427046954631805420e-01 -7.306648790836334229e-02 -4.794533550739288330e-02 1.360364407300949097e-01 -1.095503345131874084e-01 5.498519912362098694e-02 5.516592785716056824e-02 -1.095403879880905151e-01 2.067971974611282349e-02 1.981826275587081909e-01 1.466087847948074341e-01 -4.015820026397705078e-01 2.747739553451538086e-01 3.682960569858551025e-01 -2.734042108058929443e-01 -4.322061687707901001e-02 1.597838848829269409e-01
1.016542762517929077e-01 1.114974766969680786e-01 7.147809863090515137e-02 -7.835344970226287842e-02 -1.362880468368530273e-01 -6.231495738029479980e-02 1.546647548675537109e-01 -3.226753324270248413e-02 1.650099456310272217e-01 2.967992126941680908e-01 -1.994030550122261047e-02 -1.611094623804092407e-01 6.327185034751892090e-02 -1.257064342498779297e-01 -9.816391766071319580e-02 2.064476013183593750e-01 -1.682932972908020020e-01 -1.659051179885864258e-01 -2.649652361869812012e-01 1.706446111202239990e-01 1.894574463367462158e-01 -1.257803738117218018e-01 -1.648412086069583893e-02 2.279427349567413330e-01 -1.431660354137420654e-01 -2.315121889114379883e-01 -2.960282564163208008e-01 -1.216714177280664444e-02 1.314639896154403687e-01 3.565173149108886719e-01 -2.420133724808692932e-02 3.726474344730377197e-01
-9.240421652793884277e-02 8.930216729640960693e-02 -1.353878378868103027e-01 -2.504442930221557617e-01 -8.152957260608673096e-02 -2.817224264144897461e-01 1.577667295932769775e-01 -2.649910748004913330e-01 -3.475484997034072876e-02 5.003635883331298828e-01 6.506985425949096680e-02 2.501899749040603638e-02 -6.842730194330215454e-02 7.868098467588424683e-02 -1.536417901515960693e-01 2.607141137123107910e-01 1.266514807939529419e-01 -1.086283847689628601e-01 1.520099341869354248e-01 -2.868626266717910767e-02 1.306039690971374512e-01 3.607435226440429688e-01 1.541618444025516510e-02 -1.719556301832199097e-01 -2.083637267351150513e-01 -3.216273710131645203e-02 -6.158101931214332581e-02 1.429938524961471558e-01 2.001001983880996704e-01 2.100327052175998688e-02 -1.004559099674224854e-01 -1.199779734015464783e-01
2.335951291024684906e-02 -9.680135548114776611e-02 -3.537176549434661865e-02 -1.696943938732147217e-01 -1.855777390301227570e-02 -2.751379609107971191e-01 9.353998303413391113e-02 -3.519091606140136719e-01 2.746015191078186035e-01 4.585664272308349609e-01 -1.045138016343116760e-01 3.918354213237762451e-02 1.043624654412269592e-01 9.974125772714614868e-02 -5.389068648219108582e-02 2.958468198776245117e-01 -4.575578123331069946e-02 -2.132699638605117798e-02 -5.370468646287918091e-02 6.502282805740833282e-03 1.539797782897949219e-01 1.412594467401504517e-01 -2.273426055908203125e-01 8.146632462739944458e-02 -8.371921628713607788e-02 1.747483946382999420e-02 -1.414723098278045654e-01 4.385681822896003723e-02 2.334367632865905762e-01 -1.290633380413055420e-01 -3.416441380977630615e-01 1.319138407707214355e-01
2.082325704395771027e-02 3.817589953541755676e-02 1.905183121562004089e-02 -2.979507148265838623e-01 -2.277904152870178223e-01 -2.007515728473663330e-01 2.815241813659667969e-01 1.200417578220367432e-01 2.101269178092479706e-02 2.556346058845520020e-01 -3.055074214935302734e-01 -2.279027849435806274e-01 1.437759548425674438e-01 8.271389454603195190e-02 -6.600996851921081543e-02 7.696376740932464600e-02 2.064874619245529175e-01 2.817399986088275909e-02 -5.476849153637886047e-03 2.210230939090251923e-02 9.065517783164978027e-02 3.869946897029876709e-01 2.578693628311157227e-01 3.978692367672920227e-02 1.115440726280212402e-01 -1.822611987590789795e-01 -6.409283727407455444e-03 1.018655896186828613e-01 -2.567438483238220215e-01 1.924332976341247559e-01 1.232863292098045349e-01 1.732577532529830933e-01
-9.012683480978012085e-02 -1.156776249408721924e-01 -3.715560436248779297e-01 8.051314204931259155e-02 1.219130605459213257e-01 -1.064163595438003540e-01 9.740450233221054077e-02 -7.180075347423553467e-02 7.389453705400228500e-03 2.010857313871383667e-01 -3.453886136412620544e-02 -6.897390633821487427e-02 3.283538222312927246e-01 -2.294552028179168701e-01 -4.148593842983245850e-01 -6.527187675237655640e-02 3.925127387046813965e-01 -1.624949574470520020e-01 1.061545684933662415e-01 -9.253845363855361938e-02 -5.004662647843360901e-02 3.037397004663944244e-02 -6.274210661649703979e-02 9.574247151613235474e-02 -1.699683219194412231e-01 5.586259067058563232e-02 -2.374561578035354614e-01 9.323059022426605225e-02 2.371019124984741211e-01 1.161114946007728577e-01 1.299438476562500000e-01 9.668944031000137329e-02
-2.286211699247360229e-01 -3.102031648159027100e-01 -1.910635977983474731e-01 -6.416380405426025391e-02 -9.804230183362960815e-02 -1.165114715695381165e-01 3.912943899631500244e-01 -1.535429507493972778e-01 -2.349401265382766724e-01 1.986337155103683472e-01 -3.402337431907653809e-01 -1.949858069419860840e-01 -6.014789640903472900e-02 -1.478680968284606934e-01 -3.146744072437286377e-01 8.629386126995086670e-02 -1.102603040635585785e-02 1.247243434190750122e-01 -1.743916608393192291e-02 -2.087726593017578125e-01 -1.874882280826568604e-01 -1.932267472147941589e-02 2.704443642869591713e-03 -8.096110075712203979e-02 1.038769632577896118e-01 -3.326609730720520020e-02 -1.529921591281890869e-01 -2.377549558877944946e-01 3.247683867812156677e-02 -1.895932257175445557e-01 -6.110157817602157593e-03 1.030746474862098694e-02
5.076086148619651794e-02 -3.815157106146216393e-03 -1.391263306140899658e-01 -2.127095460891723633e-01 -1.213613972067832947e-01 -8.215925842523574829e-02 2.900950908660888672e-01 -1.120257526636123657e-01 -1.844701729714870453e-02 2.572283446788787842e-01 -5.025001615285873413e-02 4.223749972879886627e-03 9.170641750097274780e-02 -2.919915691018104553e-02 -3.734289109706878662e-01 2.159201800823211670e-01 2.666870355606079102e-01 -1.160265356302261353e-01 1.417031288146972656e-01 -5.947710201144218445e-02 2.257576584815979004e-01 -7.093138527125120163e-03 -8.182055503129959106e-02 -7.644713670015335083e-02 2.638207674026489258e-01 -2.814587652683258057e-01 -8.106730878353118896e-02 3.392472863197326660e-01 2.484575659036636353e-01 -1.456466466188430786e-01 -1.577133238315582275e-01 -1.360397413372993469e-02
1.655700430274009705e-02 1.213633939623832703e-01 1.171507760882377625e-01 -7.621431350708007812e-02 2.739871293306350708e-02 8.243813365697860718e-02 2.216961234807968140e-01 -1.173210889101028442e-01 1.662070155143737793e-01 4.288398623466491699e-01 -7.512812968343496323e-03 -2.155040502548217773e-01 1.383490562438964844e-01 -2.172502130270004272e-02 -1.728189587593078613e-01 -8.092645555734634399e-02 1.266384720802307129e-01 -3.147878944873809814e-01 -8.567854017019271851e-02 -2.691827416419982910e-01 3.223511874675750732e-01 -9.936993569135665894e-02 1.174281612038612366e-01 2.513838112354278564e-01 -2.577807381749153137e-02 -1.724900305271148682e-01 -3.330929875373840332e-01 1.715240031480789185e-01 -3.728025767486542463e-04 9.742864221334457397e-02 5.391622707247734070e-02 1.098361015319824219e-01
1.592865139245986938e-01 3.664318025112152100e-01 -1.330942958593368530e-01 -2.608004808425903320e-01 -6.259381771087646484e-02 1.209247931838035583e-01 3.001551628112792969e-01 -2.504366338253021240e-01 9.918084740638732910e-02 1.514754891395568848e-01 -1.547895092517137527e-02 -1.301988512277603149e-01 -4.587332531809806824e-02 2.200706303119659424e-01 -1.752798818051815033e-02 1.770013719797134399e-01 9.360142052173614502e-02 -1.212887838482856750e-01 -1.418774574995040894e-01 1.389356553554534912e-01 4.872877150774002075e-03 -1.002760082483291626e-01 -1.064231842756271362e-01 -6.224425975233316422e-03 5.477653816342353821e-02 2.787407487630844116e-02 -3.637547492980957031e-01 -2.083977609872817993e-01 1.254637986421585083e-01 8.034390211105346680e-02 -1.094101741909980774e-02 4.061260521411895752e-01
-1.356394030153751373e-02 1.260329633951187134e-01 -1.605611667037010193e-02 4.877733811736106873e-02 -1.514898687601089478e-01 -4.726673662662506104e-02 1.165164262056350708e-01 -2.391467094421386719e-01 1.718126796185970306e-02 3.642047345638275146e-01 -1.088518351316452026e-01 5.465278029441833496e-02 1.078915968537330627e-01 8.603730797767639160e-02 -1.920303851366043091e-01 3.413246273994445801e-01 4.754646494984626770e-02 -1.373743414878845215e-01 -9.255845099687576294e-03 1.144141182303428650e-01 2.337920218706130981e-01 -7.495425641536712646e-02 4.172713309526443481e-02 -3.253758549690246582e-01 7.573968917131423950e-02 1.674047261476516724e-01 -4.539158046245574951e-01 2.160150557756423950e-01 2.130529433488845825e-01 -4.750590014737099409e-04 -2.842608839273452759e-02 -1.740352660417556763e-01
-3.151909634470939636e-02 6.145609915256500244e-02 -8.595665916800498962e-03 6.521573662757873535e-02 -5.021172165870666504e-01 -8.813593536615371704e-02 3.739223256707191467e-02 9.750771522521972656e-02 2.197051942348480225e-01 2.745359539985656738e-01 -8.736882358789443970e-02 -2.014946639537811279e-01 -1.341488361358642578e-01 4.746517539024353027e-02 -2.968938052654266357e-01 8.522137254476547241e-02 -5.327605083584785461e-02 1.656326204538345337e-01 1.665825583040714264e-02 -6.177961081266403198e-02 1.294130086898803711e-01 -2.118207216262817383e-01 -6.862715631723403931e-02 8.081991225481033325e-02 2.049606293439865112e-01 -7.294639945030212402e-02 -3.588646054267883301e-01 1.335890442132949829e-01 1.346271485090255737e-01 -1.680036261677742004e-02 1.073317453265190125e-01 3.185362219810485840e-01
2.356203794479370117e-01 2.924048155546188354e-02 -1.607471853494644165e-01 -2.132445722818374634e-01 2.254496961832046509e-01 -1.194490566849708557e-01 1.744237989187240601e-01 -1.700450778007507324e-01 -6.938741356134414673e-02 3.327839076519012451e-01 -3.098203241825103760e-02 -3.121038898825645447e-03 -1.401983946561813354e-01 2.742918953299522400e-02 -3.898350894451141357e-01 1.153544150292873383e-02 1.441751718521118164e-01 5.714412033557891846e-02 1.924660354852676392e-01 1.566038876771926880e-01 -1.970828026533126831e-01 2.541422247886657715e-01 -2.074195295572280884e-01 2.487491257488727570e-02 9.592892229557037354e-02 1.809797137975692749e-01 -2.528565824031829834e-01 -2.023279070854187012e-01 1.447474956512451172e-01 1.806152313947677612e-01 1.578130573034286499e-01 -2.897652052342891693e-02
-2.926909923553466797e-01 2.779317498207092285e-01 -1.444566398859024048e-01 -2.032750546932220459e-01 9.363169223070144653e-02 -1.196879670023918152e-01 2.583321928977966309e-01 -3.561599180102348328e-02 1.507687717676162720e-01 2.121782153844833374e-01 1.447478979825973511e-01 -2.887700200080871582e-01 6.895340979099273682e-02 -2.786696255207061768e-01 -3.253965079784393311e-01 1.922668516635894775e-01 -1.574342250823974609e-01 -7.739521563053131104e-02 -1.530413031578063965e-01 -2.298682183027267456e-01 -4.559676349163055420e-02 1.051502972841262817e-01 -7.573151588439941406e-02 1.663317829370498657e-01 2.248666435480117798e-01 9.811818599700927734e-02 -9.774419479072093964e-03 -1.426497399806976318e-01 4.721063654869794846e-03 -1.305730938911437988e-01 -1.840980201959609985e-01 -3.571348264813423157e-02
7.961104810237884521e-02 7.447554171085357666e-02 -1.114437282085418701e-01 -2.730408608913421631e-01 -1.671723276376724243e-02 -2.278533279895782471e-01 4.200112447142601013e-02 -7.368952780961990356e-02 -7.210323214530944824e-02 2.931959554553031921e-02 -5.173445492982864380e-02 -3.543716669082641602e-01 -7.876855321228504181e-03 -9.231827408075332642e-02 -4.220075011253356934e-01 1.356556862592697144e-01 1.930839717388153076e-01 -1.174788326025009155e-01 2.637185901403427124e-02 -1.082079950720071793e-02 1.083277817815542221e-02 7.505950517952442169e-03 -2.858449518680572510e-02 5.719906464219093323e-02 -1.372395008802413940e-01 -2.471999824047088623e-02 -1.281099617481231689e-01 4.882573485374450684e-01 1.340696215629577637e-01 9.012646228075027466e-02 -3.238666057586669922e-01 2.023954391479492188e-01
6.010844558477401733e-02 -6.926309317350387573e-02 -2.050672173500061035e-01 -8.799655735492706299e-02 -1.549438685178756714e-01 -1.374838948249816895e-01 3.195685744285583496e-01 -1.994077414274215698e-01 -9.225542098283767700e-02 2.850071787834167480e-01 -3.375569283962249756e-01 -3.369549214839935303e-01 1.327911615371704102e-01 -1.496683992445468903e-02 -8.169485628604888916e-02 -5.730694159865379333e-02 7.255831360816955566e-02 -2.901807725429534912e-01 -1.936009526252746582e-01 1.281847059726715088e-02 -7.796696573495864868e-02 1.127685606479644775e-01 -2.105597704648971558e-01 6.605105847120285034e-02 1.692597419023513794e-01 1.103728488087654114e-01 -9.071078151464462280e-02 1.198506634682416916e-02 -1.511164903640747070e-01 1.785435480996966362e-03 3.510237634181976318e-01 1.486223340034484863e-01
-1.140673905611038208e-01 1.965082064270973206e-02 -9.979017823934555054e-02 -3.041724264621734619e-01 7.623139023780822754e-02 -9.347189962863922119e-02 6.947961449623107910e-02 -6.771802157163619995e-02 -6.735689938068389893e-02 5.214915275573730469e-01 -5.170438885688781738e-01 -9.717226028442382812e-02 1.134398058056831360e-01 -4.180582240223884583e-02 -6.725713610649108887e-02 -2.842892706394195557e-01 1.150040701031684875e-01 -3.898625448346138000e-02 9.092627465724945068e-02 5.436789616942405701e-02 -4.358132183551788330e-02 1.957135647535324097e-02 1.784991472959518433e-02 -3.951600193977355957e-02 1.040576919913291931e-01 -5.515119060873985291e-02 -3.617642819881439209e-01 1.164405643939971924e-01 1.573087088763713837e-02 1.281226575374603271e-01 -4.228873550891876221e-02 -7.089108228683471680e-03
1.577968709170818329e-02 1.025846004486083984e-01 -1.188032031059265137e-01 -1.410696357488632202e-01 -4.801307991147041321e-02 -1.040939241647720337e-01 2.535222172737121582e-01 8.665639162063598633e-02 2.978572547435760498e-01 2.434851080179214478e-01 2.200960181653499603e-02 3.267612680792808533e-02 2.348980754613876343e-01 2.228104881942272186e-02 -2.511884868144989014e-01 5.680298432707786560e-03 -9.076906740665435791e-02 -1.161259636282920837e-01 -3.289707005023956299e-01 2.603949010372161865e-01 1.909919679164886475e-01 -8.374532312154769897e-02 2.177838049829006195e-02 7.533101737499237061e-02 2.135931281372904778e-03 -1.194730121642351151e-02 -2.639530003070831299e-01 -1.104922071099281311e-01 2.226373553276062012e-01 4.544080197811126709e-01 -6.657923758029937744e-02 1.096612885594367981e-01
-1.297565400600433350e-01 2.465106360614299774e-02 -4.157060757279396057e-03 -2.134508341550827026e-01 -3.090770542621612549e-01 -2.774433791637420654e-01 2.245022207498550415e-01 4.632471594959497452e-03 4.607824236154556274e-02 2.649549245834350586e-01 -2.853866294026374817e-02 -3.101135194301605225e-01 -1.253192033618688583e-02 -2.878589630126953125e-01 -2.376539707183837891e-01 -2.036728262901306152e-01 -1.113253310322761536e-01 -2.140369713306427002e-01 4.637769982218742371e-02 5.471545457839965820e-02 1.242226138710975647e-01 -1.694356501102447510e-01 2.024414986371994019e-01 -8.922702819108963013e-02 2.810434810817241669e-02 -1.544326245784759521e-01 -2.182148545980453491e-01 2.739739120006561279e-01 -9.668902307748794556e-02 8.383374661207199097e-02 -3.322333097457885742e-02 2.062209993600845337e-01
3.956933692097663879e-02 -4.871722683310508728e-02 -1.415781974792480469e-01 -1.602138876914978027e-01 1.605270653963088989e-01 -1.770102083683013916e-01 1.887443959712982178e-01 -2.905878126621246338e-01 1.038262322545051575e-01 9.765397757291793823e-02 -1.547891199588775635e-01 2.305343151092529297e-01 1.634095609188079834e-01 2.039903588593006134e-02 -5.412721037864685059e-01 3.048900887370109558e-02 -5.097011476755142212e-02 -5.391833558678627014e-02 -1.976695060729980469e-01 1.039213910698890686e-01 6.297085434198379517e-02 -1.862678490579128265e-02 1.668580770492553711e-01 1.058166027069091797e-01 -1.997855901718139648e-01 1.718500703573226929e-01 -2.819207608699798584e-01 -1.098066847771406174e-02 3.054210841655731201e-01 6.888272613286972046e-02 8.213460445404052734e-02 4.675897955894470215e-02
-6.065619736909866333e-02 -4.080642759799957275e-02 -1.911028772592544556e-01 -1.968474835157394409e-01 -2.237957864999771118e-01 -2.574822306632995605e-01 2.010068744421005249e-01 -1.399424970149993896e-01 -1.246192865073680878e-02 2.136889547109603882e-01 6.208916753530502319e-02 -3.464245796203613281e-02 1.260588765144348145e-01 -1.576969325542449951e-01 -1.755371391773223877e-01 1.689702570438385010e-01 2.182046175003051758e-01 -1.255153268575668335e-01 8.603713661432266235e-02 -9.423859417438507080e-02 1.642856448888778687e-01 4.036568477749824524e-02 5.784142389893531799e-02 2.100427076220512390e-02 2.359679490327835083e-01 -1.203278377652168274e-01 -1.477989405393600464e-01 4.071575105190277100e-01 3.428835868835449219e-01 -2.485779970884323120e-01 -2.065489888191223145e-01 1.262251846492290497e-02
-2.698334306478500366e-02 -6.323875486850738525e-02 -8.360081166028976440e-02 -3.973341882228851318e-01 -9.630223363637924194e-02 -2.072221040725708008e-01 1.834314912557601929e-01 2.409472763538360596e-01 4.308129474520683289e-02 2.358458489179611206e-01 -2.828449904918670654e-01 -1.197058409452438354e-01 1.012171134352684021e-01 -3.876850605010986328e-01 1.810836791992187500e-02 1.094100549817085266e-01 -1.958899572491645813e-02 8.547526597976684570e-02 5.814769864082336426e-02 -1.521251052618026733e-01 1.076414883136749268e-01 -4.011582210659980774e-02 8.149307221174240112e-02 1.110937520861625671e-01 1.866039484739303589e-01 7.789748907089233398e-02 -1.518585383892059326e-01 2.391550987958908081e-01 -3.845644742250442505e-02 2.774206399917602539e-01 1.324296593666076660e-01 2.798611223697662354e-01
-6.320782750844955444e-02 -2.202233299612998962e-02 -1.788429915904998779e-02 -1.194516867399215698e-01 1.592533886432647705e-01 -2.467767149209976196e-01 4.491910040378570557e-01 -9.443087875843048096e-02 2.291227728128433228e-01 1.304022520780563354e-01 1.209544911980628967e-01 -6.068783253431320190e-02 1.851766705513000488e-01 -2.605807781219482422e-01 -1.595210582017898560e-01 2.579374611377716064e-01 2.510727047920227051e-01 -5.989761278033256531e-02 1.724543422460556030e-01 -1.252399832010269165e-01 -1.524222940206527710e-01 1.029906123876571655e-01 -4.526377096772193909e-02 -1.693528592586517334e-01 -6.818438321352005005e-02 -3.334729671478271484e-01 -2.624397873878479004e-01 1.975281909108161926e-02 1.603089720010757446e-01 -9.668257087469100952e-02 -4.284790530800819397e-02 -5.809195339679718018e-02
5.222871154546737671e-02 -7.815142162144184113e-03 -3.576259315013885498e-01 -1.871591508388519287e-01 -2.128928899765014648e-01 7.938808947801589966e-02 4.440680742263793945e-01 -2.746380269527435303e-01 1.119688674807548523e-01 3.838184103369712830e-02 -3.239092826843261719e-01 -2.734299004077911377e-01 1.023064330220222473e-01 -5.671795830130577087e-02 -1.096292119473218918e-02 1.968013495206832886e-01 -5.644252896308898926e-02 1.068780720233917236e-01 -2.080383151769638062e-01 2.116875909268856049e-02 2.284592241048812866e-01 -9.840016253292560577e-03 1.476537287235260010e-01 1.962869316339492798e-01 1.048003882169723511e-01 8.066908270120620728e-02 -4.056527838110923767e-02 8.297786116600036621e-02 1.515462994575500488e-01 -1.202922910451889038e-01 1.612222343683242798e-01 -5.834356695413589478e-02
-1.660436689853668213e-01 -8.489841222763061523e-02 -5.370961502194404602e-02 -1.277529746294021606e-01 3.141465410590171814e-02 -1.091711819171905518e-01 2.901152968406677246e-01 1.864813715219497681e-01 4.499076306819915771e-02 1.036036983132362366e-01 -3.237618505954742432e-01 -1.290626972913742065e-01 3.132184147834777832e-01 -1.811703741550445557e-01 9.402683936059474945e-03 1.849484443664550781e-01 -1.311836540699005127e-01 4.477886110544204712e-02 1.404933035373687744e-01 -1.748888194561004639e-01 1.014812812209129333e-01 9.408713132143020630e-02 -2.999076852574944496e-03 1.731866598129272461e-02 -1.535098254680633545e-01 2.554122805595397949e-01 -5.106748342514038086e-01 -8.905095607042312622e-02 6.574752926826477051e-02 -5.757271870970726013e-02 -2.433572560548782349e-01 3.648319095373153687e-02
-1.692041456699371338e-01 -1.122866123914718628e-01 -2.987957298755645752e-01 -1.826849579811096191e-01 -1.827124878764152527e-02 -2.029550373554229736e-01 2.226048260927200317e-01 -1.759502440690994263e-01 2.429621815681457520e-01 3.405749499797821045e-01 -2.312823943793773651e-02 9.188894182443618774e-02 -6.738996505737304688e-02 1.092499941587448120e-01 6.577178835868835449e-02 2.074347585439682007e-01 -9.188072872348129749e-04 1.398221701383590698e-01 -1.283094137907028198e-01 -7.537470012903213501e-02 -7.182431221008300781e-02 1.197770833969116211e-01 3.642109036445617676e-02 2.022313177585601807e-01 2.408211678266525269e-01 -5.310188233852386475e-02 -2.899270355701446533e-01 1.336556673049926758e-01 -1.019218787550926208e-01 3.077376186847686768e-01 2.288250327110290527e-01 -2.064650058746337891e-01
-6.728865951299667358e-02 1.564205288887023926e-01 2.229105681180953979e-01 6.779833137989044189e-02 -1.089500784873962402e-01 -1.187300458550453186e-01 1.039346009492874146e-01 -8.680015802383422852e-03 1.524659842252731323e-01 5.445495247840881348e-01 -1.621316000819206238e-02 -2.982756197452545166e-01 1.221140939742326736e-02 1.011519059538841248e-01 -1.457985043525695801e-01 -1.641584336757659912e-01 1.854341328144073486e-01 -5.607175081968307495e-02 1.790656894445419312e-02 -2.198259234428405762e-01 1.380595266819000244e-01 2.215143293142318726e-01 1.403728779405355453e-02 1.488281488418579102e-01 -1.485304068773984909e-02 -1.369113475084304810e-01 -3.729651868343353271e-01 2.486578673124313354e-01 4.736616834998130798e-02 3.398239985108375549e-02 9.745799005031585693e-02 5.321644246578216553e-02
1.770384758710861206e-01 -3.721058964729309082e-01 -1.342328488826751709e-01 7.838153839111328125e-02 -2.534613609313964844e-01 -2.957228720188140869e-01 2.917355298995971680e-01 -2.132315784692764282e-01 -9.526905417442321777e-02 2.437169551849365234e-01 -2.652004659175872803e-01 -2.994282841682434082e-01 6.390322465449571609e-03 5.429158732295036316e-02 -2.075388729572296143e-01 7.690887898206710815e-02 -2.042334526777267456e-01 6.006073951721191406e-02 -5.931342951953411102e-03 -3.501955047249794006e-02 -1.559783816337585449e-01 -1.471665780991315842e-02 8.517485111951828003e-02 1.915055960416793823e-01 2.239428013563156128e-01 -1.572980917990207672e-02 8.424017578363418579e-03 -2.569373697042465210e-02 9.016246348619461060e-02 -1.170587725937366486e-02 6.267579738050699234e-03 2.623589336872100830e-01
2.656837701797485352e-01 1.284910440444946289e-01 -1.594807021319866180e-02 -6.216370314359664917e-02 -2.089515179395675659e-01 -1.816854029893875122e-01 2.141105383634567261e-01 2.903411388397216797e-01 -9.772928804159164429e-02 4.170292019844055176e-01 4.500797018408775330e-02 -1.187233254313468933e-01 1.272591762244701385e-02 -1.186472922563552856e-01 -1.054302155971527100e-01 -8.211619406938552856e-02 1.173545345664024353e-01 -4.891540110111236572e-02 6.495574116706848145e-02 1.620139628648757935e-01 4.816432669758796692e-02 -1.193372234702110291e-01 1.459385827183723450e-02 -2.328475713729858398e-01 4.127716720104217529e-01 -1.543553471565246582e-01 -3.700059354305267334e-01 2.176343463361263275e-02 -9.186115115880966187e-03 9.851391613483428955e-02 -1.040326729416847229e-01 2.162740565836429596e-02
3.824471309781074524e-02 -7.956794649362564087e-02 9.742464125156402588e-02 -2.654416486620903015e-02 -2.101414203643798828e-01 2.594717778265476227e-02 3.088485896587371826e-01 1.654713153839111328e-01 2.454201728105545044e-01 3.289517164230346680e-01 -1.222349256277084351e-01 -1.415006220340728760e-01 -8.538597077131271362e-02 -1.402176171541213989e-01 -2.486246079206466675e-01 -2.056862711906433105e-01 8.398733288049697876e-02 -2.074417769908905029e-01 -4.524926096200942993e-02 -1.212255582213401794e-01 1.000853255391120911e-01 -1.175286322832107544e-01 1.913225054740905762e-01 2.764703333377838135e-01 -6.951540708541870117e-02 -1.546973288059234619e-01 -4.211879372596740723e-01 4.614057764410972595e-02 3.011726308614015579e-03 1.078928112983703613e-01 -1.944819279015064240e-02 2.364593595266342163e-01
-7.414753735065460205e-02 -1.680349260568618774e-01 -1.118650436401367188e-01 -2.662220895290374756e-01 -1.833889931440353394e-01 -1.512740254402160645e-01 -5.391545593738555908e-03 -2.888780552893877029e-03 1.501714140176773071e-01 2.136653214693069458e-01 -7.057945430278778076e-02 -1.390548888593912125e-02 1.621519327163696289e-01 -3.729558289051055908e-01 -1.457019895315170288e-02 4.302844405174255371e-02 -3.926918376237154007e-03 1.934217810630798340e-01 1.403586417436599731e-01 -2.925631403923034668e-02 -3.974301517009735107e-01 -1.687304228544235229e-01 9.447378106415271759e-03 2.611198835074901581e-02 1.737273782491683960e-01 -1.629502922296524048e-01 -3.454997837543487549e-01 -7.673974335193634033e-02 -2.584098605439066887e-03 2.525920569896697998e-01 2.827399969100952148e-01 1.207207292318344116e-01
-2.070133984088897705e-01 1.101562380790710449e-02 8.879611641168594360e-02 -4.339624941349029541e-01 2.947950921952724457e-02 -2.160202413797378540e-01 1.179478988051414490e-01 -9.468983113765716553e-02 -1.037648543715476990e-01 4.397105276584625244e-01 5.183499306440353394e-02 8.011908829212188721e-02 1.085976418107748032e-02 1.426738053560256958e-01 -1.142683066427707672e-02 -1.087338849902153015e-02 2.517835199832916260e-01 1.641168631613254547e-02 -2.893579006195068359e-02 -3.232596218585968018e-01 -1.742863655090332031e-01 -2.496340498328208923e-02 -2.204915881156921387e-02 -1.910106092691421509e-01 3.400298953056335449e-02 1.189657747745513916e-01 -2.968284487724304199e-01 1.239391602575778961e-02 -1.195184662938117981e-01 1.185345798730850220e-01 1.227759942412376404e-01 2.692879736423492432e-01
-2.962510287761688232e-02 -2.976411283016204834e-01 -1.347579658031463623e-01 -1.198708862066268921e-01 -1.511200368404388428e-01 -2.669829130172729492e-01 4.065855145454406738e-01 -2.363623380661010742e-01 -5.499347299337387085e-02 1.640366315841674805e-01 -3.132230341434478760e-01 -2.503154873847961426e-01 -2.403158247470855713e-01 1.992521435022354126e-02 -2.257343828678131104e-01 1.435692012310028076e-01 -8.343985676765441895e-02 6.211791653186082840e-03 -6.936494261026382446e-02 -1.377309113740921021e-01 -2.035268843173980713e-01 1.493859887123107910e-01 6.650348007678985596e-02 1.521350145339965820e-01 1.425473541021347046e-01 -9.027837216854095459e-02 -1.018977463245391846e-01 -1.213273108005523682e-01 4.638219624757766724e-02 -2.406658828258514404e-01 -2.297805249691009521e-02 7.765074074268341064e-02
1.234211623668670654e-01 1.464045345783233643e-01 -8.114106208086013794e-02 -1.002600118517875671e-01 -1.342528909444808960e-01 -2.965765297412872314e-01 3.747088015079498291e-01 3.006667196750640869e-01 1.037276238203048706e-01 1.959885805845260620e-01 -2.318051457405090332e-01 2.976942807435989380e-02 7.447043806314468384e-02 -2.114764750003814697e-01 -1.009576544165611267e-01 1.904434151947498322e-02 1.435112506151199341e-01 1.362183243036270142e-01 -6.221325695514678955e-02 1.042331382632255554e-01 2.342721819877624512e-01 -8.369600400328636169e-03 -1.315141469240188599e-01 -2.230000942945480347e-01 3.091207444667816162e-01 -1.523803174495697021e-01 -1.754307150840759277e-01 9.734950214624404907e-02 -2.280895560979843140e-01 2.629062533378601074e-02 -1.026021093130111694e-01 2.171597480773925781e-01
-1.721367835998535156e-01 -6.817214936017990112e-02 -2.318479120731353760e-01 -5.467081069946289062e-02 -1.796354800462722778e-01 -1.356340944766998291e-01 2.992136478424072266e-01 -2.027922123670578003e-02 -5.721712950617074966e-03 2.870312333106994629e-01 4.146294295787811279e-02 -9.910808503627777100e-02 -7.673445157706737518e-03 -1.794022321701049805e-01 -1.271255761384963989e-01 3.170294165611267090e-01 9.077992290258407593e-02 -2.362063527107238770e-02 -4.687966406345367432e-02 -9.321451187133789062e-02 -2.486315742135047913e-02 1.666172295808792114e-01 5.268869921565055847e-03 -1.771333627402782440e-02 3.330892920494079590e-01 -3.537676930427551270e-01 -3.046394884586334229e-02 3.181355595588684082e-01 2.909193933010101318e-01 -1.964475959539413452e-01 -4.669917002320289612e-02 1.159658357501029968e-01
-2.271003462374210358e-02 7.050921022891998291e-02 -4.680119082331657410e-02 -2.471086978912353516e-01 -4.055610001087188721e-01 -7.723710685968399048e-02 2.585177123546600342e-01 -5.022897943854331970e-02 -6.684605777263641357e-02 1.349770575761795044e-01 -7.160626351833343506e-02 2.731446363031864166e-02 2.092298418283462524e-01 -1.230037957429885864e-01 -1.101005524396896362e-01 7.412932813167572021e-02 2.070075273513793945e-01 -5.080511793494224548e-02 1.423761248588562012e-01 1.147360876202583313e-01 1.189999282360076904e-01 -1.048309076577425003e-02 -2.162298932671546936e-02 9.832065552473068237e-02 4.628155753016471863e-02 -9.025845793075859547e-04 -3.001983165740966797e-01 1.914029270410537720e-01 2.652339041233062744e-01 -3.823113739490509033e-01 -2.153336405754089355e-01 3.021991252899169922e-01
-3.452088311314582825e-02 -1.535298079252243042e-01 -2.177313528954982758e-02 -5.977540090680122375e-02 -2.335657328367233276e-01 -1.838407516479492188e-01 2.534946501255035400e-01 -2.531546354293823242e-01 2.864475846290588379e-01 3.331207334995269775e-01 4.994352534413337708e-02 8.535139262676239014e-02 2.855266928672790527e-01 -1.116072684526443481e-01 -7.826506346464157104e-02 2.772177457809448242e-01 -2.611278593540191650e-01 -7.852043211460113525e-02 3.110163211822509766e-01 -1.360640674829483032e-01 1.061623096466064453e-01 1.007861047983169556e-01 1.886102408170700073e-01 1.887013167142868042e-01 8.487434685230255127e-02 -6.117418408393859863e-02 -7.325194776058197021e-02 1.999642997980117798e-01 5.587488412857055664e-02 -3.099128231406211853e-02 6.449007242918014526e-02 1.672955155372619629e-01
6.836611032485961914e-02 -3.687351197004318237e-02 -9.089090675115585327e-02 9.543517976999282837e-02 -2.869697511196136475e-01 -1.374515742063522339e-01 3.459339141845703125e-01 -1.231672242283821106e-01 -4.168726503849029541e-02 2.927860319614410400e-01 -2.687164247035980225e-01 -1.451995223760604858e-01 1.540480405092239380e-01 8.598566800355911255e-02 -1.851158142089843750e-01 -2.006627470254898071e-01 1.477766036987304688e-01 -2.323752790689468384e-01 -1.277237385511398315e-01 1.301482617855072021e-01 -1.500624567270278931e-01 3.910504877567291260e-01 -1.883664727210998535e-01 1.209849417209625244e-01 1.408188343048095703e-01 1.035301387310028076e-01 -1.926251053810119629e-01 9.397672116756439209e-02 -4.598153010010719299e-02 -6.786654121242463589e-04 2.021254152059555054e-01 1.193667063489556313e-03
8.941853791475296021e-02 2.745202779769897461e-01 -1.915179789066314697e-01 -1.891442388296127319e-01 -2.485748678445816040e-01 -3.915859386324882507e-02 3.236317932605743408e-01 -2.119784057140350342e-01 -1.891966909170150757e-01 -3.055172041058540344e-02 -1.294728815555572510e-01 -1.535483896732330322e-01 1.935988366603851318e-01 -6.061091646552085876e-02 -1.003441512584686279e-01 -9.050942957401275635e-03 9.746965020895004272e-02 -1.247555762529373169e-01 2.716352343559265137e-01 -8.186568319797515869e-02 -2.756281755864620209e-02 -3.905975446105003357e-02 -4.991666227579116821e-02 1.952617019414901733e-01 1.215551123023033142e-01 -6.656613200902938843e-02 -4.290905594825744629e-01 -1.572032645344734192e-02 -2.425411194562911987e-01 1.760189235210418701e-01 -1.263815313577651978e-01 -2.121534496545791626e-01
-1.855737864971160889e-01 1.864618510007858276e-01 -6.157439202070236206e-02 -2.495644390583038330e-01 -7.489400357007980347e-02 -2.605774700641632080e-01 2.626135945320129395e-01 -1.758109480142593384e-01 2.226702421903610229e-01 2.216089144349098206e-02 -1.812919676303863525e-01 -2.705773413181304932e-01 3.434166908264160156e-01 -9.271918982267379761e-02 -2.035755664110183716e-02 2.534376829862594604e-02 7.863175123929977417e-02 3.719471096992492676e-01 -1.108039449900388718e-02 -8.798430114984512329e-02 -1.327409148216247559e-01 1.847280412912368774e-01 -4.306505620479583740e-02 1.240833178162574768e-01 -6.103063933551311493e-03 1.506228744983673096e-01 -2.558260560035705566e-01 4.612930119037628174e-02 1.181627735495567322e-01 1.928930282592773438e-01 2.096115499734878540e-01 -2.829773165285587311e-02
9.958194941282272339e-02 -1.906183809041976929e-01 -1.081616505980491638e-01 -2.690872251987457275e-01 -1.325935125350952148e-01 -2.596840262413024902e-01 3.890798389911651611e-01 -2.630097791552543640e-02 -9.222464263439178467e-02 2.380966693162918091e-01 -4.086647927761077881e-01 -1.901982873678207397e-01 -4.862307757139205933e-02 1.315700858831405640e-01 -6.689858436584472656e-02 1.551371216773986816e-01 -1.823220252990722656e-01 1.222243160009384155e-01 -7.790212333202362061e-02 -7.950108498334884644e-02 1.317173242568969727e-02 -6.636368483304977417e-02 8.805724233388900757e-02 2.423660904169082642e-01 1.345619410276412964e-01 -1.945253908634185791e-01 -1.480910629034042358e-01 -1.283531635999679565e-01 -1.453557014465332031e-01 1.522404402494430542e-01 -1.603312939405441284e-01 1.412362754344940186e-01
4.220241606235504150e-01 3.409345820546150208e-02 -1.817562878131866455e-01 5.300969630479812622e-02 -7.719446718692779541e-02 -1.738138049840927124e-01 1.132488697767257690e-01 4.384883120656013489e-02 2.231779247522354126e-01 1.225350350141525269e-01 2.180573195219039917e-01 -1.210466176271438599e-01 1.115476130507886410e-03 -1.297535449266433716e-01 -4.095110595226287842e-01 1.290592253208160400e-01 1.722251027822494507e-01 -4.784171283245086670e-02 -1.695713549852371216e-01 -1.439492106437683105e-01 1.074864268302917480e-01 4.676164686679840088e-02 7.713918387889862061e-02 -5.768701806664466858e-02 1.534438133239746094e-01 1.906308159232139587e-02 -3.346814513206481934e-01 -3.045913577079772949e-01 -1.498393267393112183e-01 7.345780730247497559e-02 2.096545100212097168e-01 -2.844477444887161255e-02
1.841395860537886620e-03 1.932344138622283936e-01 -8.565298467874526978e-02 -1.456620842218399048e-01 -2.488160282373428345e-01 -1.811856776475906372e-01 1.580357998609542847e-01 -1.915833204984664917e-01 1.522940248250961304e-01 3.030820786952972412e-01 -1.551003307104110718e-01 -1.642472892999649048e-01 1.941143721342086792e-01 -2.944687902927398682e-01 -1.573730260133743286e-01 7.977947592735290527e-02 1.669104099273681641e-01 3.152389228343963623e-01 -2.487383037805557251e-01 -1.782291084527969360e-01 1.346996873617172241e-01 1.949053108692169189e-01 2.789895236492156982e-01 1.225032657384872437e-01 -2.021521516144275665e-02 3.263463079929351807e-02 -1.423410177230834961e-01 -1.337969899177551270e-01 -1.181851141154766083e-02 3.455876559019088745e-02 5.597516149282455444e-02 2.052524089813232422e-01
-7.350984960794448853e-02 2.461295807734131813e-03 -5.269984900951385498e-02 -1.154206246137619019e-01 -1.328667551279067993e-01 -1.451934128999710083e-01 2.417389452457427979e-01 -3.007334172725677490e-01 2.858689129352569580e-01 4.409004747867584229e-02 -1.637088805437088013e-01 -2.573956251144409180e-01 2.655027508735656738e-01 -3.897702395915985107e-01 -1.819757521152496338e-01 7.710399478673934937e-02 -3.004869632422924042e-02 2.802084684371948242e-01 -2.179097384214401245e-01 -2.118737101554870605e-01 -1.605040580034255981e-01 1.424330621957778931e-01 -8.684419095516204834e-02 1.116656064987182617e-01 -5.031813052482903004e-04 1.024459078907966614e-01 -1.968155056238174438e-01 -1.993477530777454376e-02 -1.478084027767181396e-01 1.660248339176177979e-01 1.175654605031013489e-01 -4.438602551817893982e-02
5.824491847306489944e-03 -2.187072336673736572e-01 -1.344867795705795288e-01 -2.473519891500473022e-01 9.650422260165214539e-03 5.587676540017127991e-02 6.061695516109466553e-02 1.664535105228424072e-01 1.091991961002349854e-01 4.806620776653289795e-01 1.736888289451599121e-01 -5.440305173397064209e-02 3.620744347572326660e-01 -1.088997125625610352e-01 -4.568673372268676758e-01 3.889791667461395264e-02 1.403457205742597580e-02 -3.726430237293243408e-02 -6.530722975730895996e-02 1.414621919393539429e-01 -3.893845714628696442e-03 -2.745034918189048767e-02 -3.536019474267959595e-02 -7.128375582396984100e-03 -1.385209113359451294e-01 1.404388546943664551e-01 -2.076449096202850342e-01 -2.147913128137588501e-01 8.411396294832229614e-02 1.649766415357589722e-01 1.272380203008651733e-01 -4.903532564640045166e-02
3.272877261042594910e-02 1.352398991584777832e-01 -3.055266104638576508e-02 -3.912786245346069336e-01 2.349256128072738647e-01 -1.979778259992599487e-01 3.520478606224060059e-01 1.077505871653556824e-01 2.149434089660644531e-01 -9.275396168231964111e-02 2.533047497272491455e-01 -3.786021769046783447e-01 1.039735674858093262e-01 -1.949602812528610229e-01 -3.574171960353851318e-01 5.105166509747505188e-02 -1.610164903104305267e-02 1.142010539770126343e-01 -8.653091639280319214e-02 2.391632273793220520e-02 -2.603488042950630188e-02 -1.250133011490106583e-02 2.094276808202266693e-02 1.211205869913101196e-02 1.405214518308639526e-01 1.291139125823974609e-01 -2.330348193645477295e-01 -5.826296750456094742e-03 4.638665542006492615e-02 1.276361644268035889e-01 -1.240757405757904053e-01 -8.843015134334564209e-02
-1.998113989830017090e-01 -3.773987889289855957e-01 -1.268091052770614624e-01 -8.513149619102478027e-02 6.769219040870666504e-02 -3.245227038860321045e-01 3.181712925434112549e-01 -6.125826761126518250e-02 -7.760415971279144287e-02 1.932631880044937134e-01 -3.348051905632019043e-01 -1.166742220520973206e-01 -4.905461892485618591e-02 -2.084937244653701782e-01 -3.059567809104919434e-01 8.925718814134597778e-02 -1.613659262657165527e-01 1.236356794834136963e-01 -1.587734669446945190e-01 -1.560569703578948975e-01 -6.658149510622024536e-02 -1.090161968022584915e-02 4.508489742875099182e-02 -6.056660041213035583e-02 3.000794649124145508e-01 -9.330768883228302002e-02 -9.597966074943542480e-02 -1.582006067037582397e-01 2.024427428841590881e-02 -1.345261335372924805e-01 7.551275938749313354e-02 -6.751921027898788452e-02
8.207988925278186798e-03 1.012519001960754395e-01 -3.377768769860267639e-02 -1.865641176700592041e-01 -5.181824415922164917e-02 -6.476060301065444946e-02 2.746687531471252441e-01 -4.115830063819885254e-01 2.124387472867965698e-01 2.263705581426620483e-01 -6.615624576807022095e-02 -4.503405094146728516e-02 1.710055470466613770e-01 -7.674832642078399658e-02 -3.111746348440647125e-02 1.157668754458427429e-01 1.669531762599945068e-01 -1.346742957830429077e-01 6.610717158764600754e-03 -2.006152421236038208e-01 2.396203130483627319e-01 1.956959366798400879e-01 8.917754143476486206e-02 -3.425049483776092529e-01 8.595076948404312134e-02 -3.366605341434478760e-01 -2.682279050350189209e-01 6.666866689920425415e-02 1.498570758849382401e-02 4.747547209262847900e-02 -2.007012665271759033e-01 -5.072528123855590820e-02
4.630877450108528137e-02 2.517287135124206543e-01 4.853647574782371521e-02 4.306583665311336517e-03 -1.668338328599929810e-01 -2.149383574724197388e-01 3.779021203517913818e-01 -1.522661596536636353e-01 2.637226581573486328e-01 2.208559066057205200e-01 -2.274897880852222443e-02 6.463171541690826416e-02 1.299599707126617432e-01 -6.737219542264938354e-02 -1.169495731592178345e-01 -1.852054148912429810e-01 1.250495463609695435e-01 1.161408349871635437e-01 9.414203464984893799e-03 -1.374493241310119629e-01 -2.982147037982940674e-01 -2.301373332738876343e-01 9.484951943159103394e-02 5.954066291451454163e-02 -3.784540342167019844e-03 -1.446076631546020508e-01 -4.435622394084930420e-01 1.259302645921707153e-01 -2.249906510114669800e-01 1.127853840589523315e-01 -1.137717533856630325e-02 1.057542767375707626e-02
2.039357274770736694e-01 2.562164962291717529e-01 -1.713217645883560181e-01 -8.423322439193725586e-02 -1.178579628467559814e-01 -2.476414591073989868e-01 1.536645740270614624e-01 -4.653952419757843018e-01 1.977059841156005859e-01 2.456185072660446167e-01 2.045482397079467773e-01 -1.629925817251205444e-01 3.619121760129928589e-02 9.756843000650405884e-02 -7.678516209125518799e-02 -4.608392715454101562e-02 2.726608812808990479e-01 -2.305760607123374939e-02 3.226240724325180054e-02 -2.617938630282878876e-02 -1.260577291250228882e-01 2.367364428937435150e-02 -5.985671281814575195e-02 -9.557900018990039825e-03 1.369828358292579651e-03 2.499651163816452026e-01 -1.727752685546875000e-01 6.382738798856735229e-02 3.013898730278015137e-01 5.851639062166213989e-02 -2.204116880893707275e-01 1.350738257169723511e-01
6.145448423922061920e-04 -1.574652269482612610e-02 -1.760483160614967346e-02 -3.562421798706054688e-01 -4.284622520208358765e-02 9.918338060379028320e-02 3.051309883594512939e-01 -1.923641413450241089e-01 3.148635476827621460e-02 4.254735410213470459e-01 -2.028772383928298950e-01 -1.697227358818054199e-01 4.298063740134239197e-02 -1.164466068148612976e-01 -1.107131689786911011e-01 -1.834892928600311279e-01 -5.845950171351432800e-02 -2.690628170967102051e-01 -4.646298661828041077e-02 8.531063795089721680e-03 -6.314060837030410767e-02 -7.970854640007019043e-02 3.276880085468292236e-01 -1.121785566210746765e-01 1.594889350235462189e-02 4.340871050953865051e-02 -3.395569324493408203e-01 2.448080480098724365e-01 -1.480589359998703003e-01 -9.961028583347797394e-03 -9.746167063713073730e-02 -1.409521419554948807e-02
1.340033113956451416e-01 -5.549385026097297668e-02 8.637969195842742920e-02 -2.396174967288970947e-01 -1.447636038064956665e-01 -3.680478632450103760e-01 2.562602460384368896e-01 -2.917456030845642090e-01 3.650660440325737000e-02 -2.477517537772655487e-02 -1.826433092355728149e-01 -3.999477922916412354e-01 1.949837654829025269e-01 -2.143214344978332520e-01 -6.519164890050888062e-02 2.256197929382324219e-01 -7.363179326057434082e-02 1.547347158193588257e-01 4.968235641717910767e-02 -8.752821944653987885e-03 2.260646671056747437e-01 -7.322759181261062622e-02 4.422399774193763733e-02 -2.312133461236953735e-01 1.182171106338500977e-01 1.589166820049285889e-01 -3.312857821583747864e-02 9.907928854227066040e-02 -1.718705147504806519e-01 -7.111724466085433960e-03 -1.369133498519659042e-02 2.209100127220153809e-01
-8.356424421072006226e-02 1.276724785566329956e-01 -2.117055058479309082e-01 -4.029644727706909180e-01 -4.850163590162992477e-03 -1.402553319931030273e-01 1.310563683509826660e-01 2.672918327152729034e-02 2.445243895053863525e-01 -2.140728570520877838e-02 2.159828133881092072e-02 -3.866072595119476318e-01 1.913159936666488647e-01 -2.116198688745498657e-01 -3.687013685703277588e-01 1.602913290262222290e-01 -1.195163428783416748e-01 -1.015871111303567886e-02 -2.772838175296783447e-01 -2.562456727027893066e-01 1.605334281921386719e-01 -9.160297363996505737e-02 7.563591748476028442e-02 4.534098319709300995e-03 1.121230721473693848e-01 5.068625882267951965e-02 -1.079426184296607971e-01 -1.518470048904418945e-01 1.578500568866729736e-01 -6.239261850714683533e-02 -3.080914914608001709e-02 4.778701066970825195e-02
1.368830353021621704e-02 2.470446079969406128e-01 6.127609312534332275e-02 -2.496158182621002197e-01 -1.798611879348754883e-01 -3.067161440849304199e-01 3.598079383373260498e-01 1.262960582971572876e-01 1.558718234300613403e-01 1.224800497293472290e-01 -1.703028976917266846e-01 -1.722758710384368896e-01 1.503143608570098877e-01 -4.029216244816780090e-02 -6.219835951924324036e-02 -1.022347584366798401e-01 -2.003033906221389771e-01 -3.004297614097595215e-01 -3.428156301379203796e-02 -1.087198033928871155e-02 8.199653029441833496e-02 -4.869149997830390930e-02 6.440041214227676392e-02 -1.324118822813034058e-01 -1.256335228681564331e-01 2.159647457301616669e-02 -4.469206333160400391e-01 1.437354832887649536e-01 -8.678372204303741455e-02 8.664067834615707397e-02 2.232791185379028320e-01 1.940507814288139343e-02
-8.158799260854721069e-02 -2.922052703797817230e-02 8.308256417512893677e-02 -2.852989137172698975e-01 8.361108601093292236e-02 -2.551199495792388916e-01 3.019599616527557373e-01 -2.128866463899612427e-01 2.765805125236511230e-01 1.828309297561645508e-01 1.971943117678165436e-02 -1.119366213679313660e-01 1.307937353849411011e-01 -9.698841720819473267e-02 -2.886430919170379639e-02 2.330497205257415771e-01 1.699592173099517822e-01 -1.896809339523315430e-01 -1.060795970261096954e-02 -1.854469627141952515e-01 -2.595372200012207031e-01 1.857935786247253418e-01 1.416645711287856102e-03 -7.088363915681838989e-02 1.537664141505956650e-02 -3.337611556053161621e-01 -2.175525277853012085e-01 2.758990228176116943e-02 2.102803289890289307e-01 7.986077107489109039e-03 -2.586007118225097656e-01 -1.181506216526031494e-01
1.574274301528930664e-01 -7.323407381772994995e-02 3.359898924827575684e-02 -9.899543970823287964e-02 -2.316114492714405060e-02 -3.245986104011535645e-01 2.364331334829330444e-01 -2.876213788986206055e-01 1.454299502074718475e-02 3.030526041984558105e-01 -4.099891055375337601e-03 1.696630381047725677e-02 -2.372514456510543823e-01 8.587232977151870728e-02 -2.681246697902679443e-01 -2.459386177361011505e-02 5.777550116181373596e-02 2.418050020933151245e-01 1.201909631490707397e-01 9.542470425367355347e-02 -1.016542166471481323e-01 9.024960547685623169e-02 -2.552999556064605713e-01 -5.594501644372940063e-02 2.592272162437438965e-01 8.947319537401199341e-02 -2.073474377393722534e-01 -9.014573693275451660e-02 3.978070318698883057e-01 7.840491086244583130e-02 6.128824874758720398e-02 1.387756913900375366e-01
7.207373529672622681e-02 -4.984112083911895752e-02 2.749878764152526855e-01 -3.054326167330145836e-03 -3.826931715011596680e-01 -1.633458584547042847e-01 2.892630696296691895e-01 3.153802827000617981e-02 7.951067388057708740e-02 3.891105651855468750e-01 -8.171240240335464478e-02 -1.168780308216810226e-02 2.640797495841979980e-01 -3.811045736074447632e-02 -1.781333833932876587e-01 -1.057035773992538452e-01 2.142487913370132446e-01 2.095667421817779541e-01 5.108628887683153152e-03 -1.051993072032928467e-01 -1.284094750881195068e-01 -1.025101728737354279e-02 -1.388628482818603516e-01 1.721826195716857910e-01 3.224264457821846008e-02 -2.372835427522659302e-01 -2.850061058998107910e-01 2.348046377301216125e-02 -2.584705650806427002e-01 7.444757223129272461e-02 -1.838789694011211395e-02 4.476515203714370728e-02
-2.253630757331848145e-02 -8.096639811992645264e-02 1.025238186120986938e-01 -1.134826242923736572e-01 -2.855006456375122070e-01 -1.215314269065856934e-01 8.485166728496551514e-02 -1.811753958463668823e-01 1.844508796930313110e-01 2.489434778690338135e-01 -3.093247860670089722e-02 -5.603401362895965576e-02 2.730780839920043945e-01 5.493357405066490173e-02 -3.891893327236175537e-01 2.247740328311920166e-01 -2.165968865156173706e-01 -7.565421611070632935e-02 3.743521869182586670e-01 -4.256428033113479614e-02 2.471101582050323486e-01 -9.268643707036972046e-02 1.495301127433776855e-01 9.119250625371932983e-02 1.319465786218643188e-01 -2.209902107715606689e-01 -1.389792263507843018e-01 1.810900866985321045e-02 1.853977143764495850e-01 -9.760002046823501587e-02 6.601737439632415771e-02 1.565406173467636108e-01
8.491480350494384766e-02 2.454019039869308472e-01 -1.568139195442199707e-01 -8.251422643661499023e-02 -4.437712579965591431e-02 -1.000827997922897339e-01 1.913951039314270020e-01 -4.143795669078826904e-01 9.822482615709304810e-02 3.025880753993988037e-01 -5.390167608857154846e-02 -1.110157370567321777e-02 3.946505188941955566e-01 -1.856735646724700928e-01 -6.302095204591751099e-02 -5.650511384010314941e-02 1.764131039381027222e-01 5.496165901422500610e-02 7.843597978353500366e-02 -1.875637620687484741e-01 1.254808455705642700e-01 1.276415884494781494e-01 1.086490377783775330e-01 -2.427332103252410889e-01 1.326520889997482300e-01 -3.030528724193572998e-01 -1.968422085046768188e-01 1.251838505268096924e-01 -5.498573556542396545e-02 -3.150216490030288696e-02 -1.680648773908615112e-01 6.972698867321014404e-02
-1.109048351645469666e-01 -6.360900588333606720e-03 -7.876365631818771362e-02 -5.444243550300598145e-02 -1.563774347305297852e-01 2.102899849414825439e-01 2.651491165161132812e-01 -3.255021870136260986e-01 7.012855261564254761e-02 3.005068302154541016e-01 1.043969392776489258e-01 -4.465207085013389587e-02 1.123000383377075195e-01 -1.610325872898101807e-01 -4.284335970878601074e-01 2.288504540920257568e-01 2.331897765398025513e-01 2.586084008216857910e-01 9.749329835176467896e-02 1.918467283248901367e-01 1.483971178531646729e-01 -7.052779942750930786e-02 -1.016257256269454956e-01 -8.494611084461212158e-02 3.756777942180633545e-02 -1.946590095758438110e-01 -2.302448451519012451e-01 1.080553531646728516e-01 3.234024718403816223e-02 4.735883325338363647e-03 1.837392896413803101e-01 -6.990280933678150177e-03
2.251056134700775146e-01 -1.473091095685958862e-01 -2.650104761123657227e-01 9.047973901033401489e-02 -8.913476951420307159e-03 -1.474359482526779175e-01 1.411295384168624878e-01 -2.992985844612121582e-01 8.720733970403671265e-02 2.987573146820068359e-01 -2.546856999397277832e-01 1.381576806306838989e-01 3.120142519474029541e-01 3.601835668087005615e-02 -7.362384349107742310e-02 -6.245716940611600876e-03 6.178717128932476044e-03 -2.131853550672531128e-01 9.177266061305999756e-02 -1.549504697322845459e-01 -1.128471046686172485e-01 5.912299826741218567e-02 1.929302513599395752e-01 -2.949078083038330078e-01 3.622875511646270752e-01 -9.834982454776763916e-02 -1.553935855627059937e-01 6.576561182737350464e-02 9.621064364910125732e-02 -6.080025341361761093e-04 -1.889637112617492676e-01 -1.647113636136054993e-02
-1.585773229598999023e-01 -8.946938440203666687e-03 -1.860245466232299805e-01 -1.651368290185928345e-01 -1.905198767781257629e-02 -9.373702108860015869e-02 3.015690743923187256e-01 -1.271471679210662842e-01 4.692308232188224792e-02 2.867328822612762451e-01 2.839952707290649414e-02 -2.056193500757217407e-01 3.342797607183456421e-02 4.865578934550285339e-02 4.142089188098907471e-02 1.079887151718139648e-01 -3.055071234703063965e-01 5.225247889757156372e-02 1.524037420749664307e-01 -2.782032489776611328e-01 2.152038216590881348e-01 1.207194328308105469e-01 -5.861221812665462494e-03 1.886245049536228180e-02 8.842549473047256470e-02 1.282189786434173584e-01 -4.301359057426452637e-01 2.429515682160854340e-02 -6.781327538192272186e-03 3.120275437831878662e-01 -9.269959479570388794e-02 -2.800731062889099121e-01
-1.658294349908828735e-02 4.130978882312774658e-02 -2.183745056390762329e-01 -1.273318380117416382e-01 1.802511066198348999e-01 -1.231572329998016357e-01 1.050902977585792542e-01 -3.029286265373229980e-01 2.794092148542404175e-02 2.764711081981658936e-01 -1.854815147817134857e-02 -2.624376118183135986e-01 9.746841341257095337e-02 -2.362289875745773315e-01 -1.790177971124649048e-01 1.665071547031402588e-01 3.007451891899108887e-01 -1.986050158739089966e-01 -1.564138829708099365e-01 -5.966025218367576599e-02 1.163112968206405640e-01 1.087616831064224243e-01 -1.773433387279510498e-01 -1.027262136340141296e-01 6.891023367643356323e-02 -8.421245217323303223e-02 -2.186574488878250122e-01 2.595044672489166260e-01 4.366834461688995361e-02 -1.476383358240127563e-01 -2.496725469827651978e-01 2.717126905918121338e-01
8.929131180047988892e-02 -1.252666264772415161e-01 4.262840002775192261e-02 -7.221540063619613647e-02 -3.246329426765441895e-01 -2.183209508657455444e-01 1.246501356363296509e-01 -8.454664796590805054e-02 8.071648329496383667e-02 2.810371220111846924e-01 1.108668074011802673e-01 -1.605666577816009521e-01 2.700120210647583008e-01 1.226813048124313354e-01 -3.614751100540161133e-01 1.041783988475799561e-01 1.098959371447563171e-01 2.133063077926635742e-01 -1.607821136713027954e-02 4.658578708767890930e-02 -1.002405956387519836e-01 -2.616782905533909798e-03 -1.897464245557785034e-01 -1.587514728307723999e-01 3.209599852561950684e-01 7.453855127096176147e-02 -2.166990935802459717e-01 -8.305284380912780762e-02 3.037321865558624268e-01 3.058279119431972504e-02 1.783654987812042236e-01 -1.477342844009399414e-01
-4.431185126304626465e-02 1.336240917444229126e-01 6.629492342472076416e-02 -2.879732847213745117e-01 -3.448746800422668457e-01 -1.388702243566513062e-01 5.072827339172363281e-01 3.806778416037559509e-02 6.069058924913406372e-02 2.481145709753036499e-01 3.444182127714157104e-02 -1.318306624889373779e-01 -1.644673012197017670e-02 -1.923101097345352173e-01 -1.563673019409179688e-01 -5.420702695846557617e-02 5.471897311508655548e-03 -1.963391155004501343e-01 -9.970602393150329590e-02 1.516981720924377441e-01 6.284963339567184448e-02 -8.022753521800041199e-03 -5.679066851735115051e-02 1.675197668373584747e-02 -2.882603108882904053e-01 7.528741657733917236e-02 -2.642585039138793945e-01 1.089678704738616943e-01 -2.636183500289916992e-01 -2.993940003216266632e-02 -3.266186453402042389e-03 1.657502204179763794e-01
1.812454871833324432e-02 8.568880707025527954e-02 -1.924279034137725830e-01 -1.182638332247734070e-01 -3.797438740730285645e-01 -6.293115764856338501e-02 2.597365677356719971e-01 -2.790451981127262115e-02 2.505625486373901367e-01 2.629221081733703613e-01 -2.523771524429321289e-01 -1.055202707648277283e-01 -2.641492486000061035e-01 -1.064270213246345520e-01 -2.916052937507629395e-01 1.823341995477676392e-01 2.834590896964073181e-02 2.232369482517242432e-01 -1.494262367486953735e-01 -4.493872076272964478e-02 -1.761701405048370361e-01 -2.137438207864761353e-01 -7.523302733898162842e-02 1.663211435079574585e-01 1.889833211898803711e-01 2.611295878887176514e-02 -2.130432426929473877e-01 9.682184457778930664e-02 -1.312977373600006104e-01 -1.501690149307250977e-01 -1.010307483375072479e-02 -5.201756954193115234e-02
-1.514421254396438599e-01 1.758339554071426392e-01 8.257489651441574097e-02 -1.621949821710586548e-01 -1.238091439008712769e-01 -2.612526416778564453e-01 3.940920829772949219e-01 -3.871452808380126953e-02 4.314066842198371887e-02 2.107951045036315918e-02 -1.044504693709313869e-03 -3.842759504914283752e-02 2.265300154685974121e-01 -1.190534532070159912e-01 -1.566103696823120117e-01 3.579488992691040039e-01 2.035573720932006836e-01 3.069796860218048096e-01 -6.711003184318542480e-02 8.041764050722122192e-02 1.313754171133041382e-01 1.531171202659606934e-01 -6.866736710071563721e-02 2.387097924947738647e-01 1.156357824802398682e-01 3.682395815849304199e-02 -2.811133265495300293e-01 4.034291207790374756e-02 -1.865316182374954224e-01 2.189069390296936035e-01 -1.517748236656188965e-01 2.304888516664505005e-02
6.704375892877578735e-02 -5.654308944940567017e-02 1.273402664810419083e-02 -1.516394019126892090e-01 -8.024810254573822021e-02 -2.765803337097167969e-01 2.955994009971618652e-01 -1.241656765341758728e-01 -7.523891329765319824e-02 1.304214000701904297e-01 -2.958060204982757568e-01 -3.718816339969635010e-01 1.737291067838668823e-01 4.262597858905792236e-02 -4.162583351135253906e-01 -3.972989320755004883e-02 4.062713310122489929e-02 3.083824217319488525e-01 -4.782529547810554504e-02 -1.348340362310409546e-01 -2.981781959533691406e-01 -4.806628450751304626e-02 1.376836001873016357e-01 2.017687559127807617e-01 1.914544999599456787e-01 -3.023316338658332825e-02 -1.701176166534423828e-02 2.497265860438346863e-02 -4.231622815132141113e-02 -1.300171017646789551e-01 4.337152093648910522e-02 -3.064298629760742188e-02
-5.812294036149978638e-02 6.982219219207763672e-02 1.963906139135360718e-01 -1.938064992427825928e-01 -2.182844132184982300e-01 -4.891952276229858398e-01 1.284362077713012695e-01 2.054086625576019287e-01 2.324995249509811401e-01 2.035806179046630859e-01 -9.722147881984710693e-02 -2.066803127527236938e-01 -7.890005409717559814e-02 -1.235963702201843262e-01 -2.348763048648834229e-01 3.047065064311027527e-02 -3.536804020404815674e-02 -1.431635022163391113e-01 -2.804320454597473145e-01 9.631049633026123047e-02 7.309004664421081543e-02 -1.005125511437654495e-02 9.218890964984893799e-02 -1.254901140928268433e-01 1.213824227452278137e-01 -7.672969996929168701e-02 -2.725513875484466553e-01 2.935269474983215332e-01 -1.341513693332672119e-01 -4.452799260616302490e-02 4.795882105827331543e-02 4.476624354720115662e-02
-3.708707168698310852e-02 1.516837775707244873e-01 1.206595972180366516e-01 -8.673130720853805542e-02 -1.385662406682968140e-01 -1.882493942975997925e-01 3.894108831882476807e-01 -1.514416784048080444e-01 1.664344817399978638e-01 1.075980961322784424e-01 -2.793262898921966553e-01 -1.722281873226165771e-01 -6.939414888620376587e-02 -4.089339375495910645e-01 -1.299457401037216187e-01 1.771449856460094452e-02 -2.728194892406463623e-01 3.747319057583808899e-02 3.594392910599708557e-02 2.436500638723373413e-01 -1.141846063546836376e-03 2.129501551389694214e-01 1.878516972064971924e-01 -2.735390886664390564e-02 1.855949610471725464e-01 -1.090684626251459122e-02 -5.369726940989494324e-02 -1.403668671846389771e-01 2.054406255483627319e-01 1.253176480531692505e-01 -1.592997610569000244e-01 1.726295799016952515e-01
1.156249195337295532e-01 4.291043803095817566e-02 -3.058889694511890411e-02 -3.087711036205291748e-01 -2.668612301349639893e-01 -1.116204485297203064e-01 1.801910400390625000e-01 -3.551999107003211975e-02 9.333886206150054932e-02 2.767382860183715820e-01 -1.918558031320571899e-01 8.067883551120758057e-03 2.775762975215911865e-01 -2.919875830411911011e-02 -3.779844641685485840e-01 1.225348412990570068e-01 7.800963521003723145e-02 1.543371677398681641e-01 -9.179735928773880005e-02 5.525515601038932800e-02 -1.744604110717773438e-01 -5.832225084304809570e-03 -3.863709047436714172e-02 3.544662147760391235e-02 3.246722221374511719e-01 1.202956214547157288e-01 -2.040593177080154419e-01 -2.894003503024578094e-02 2.705408036708831787e-01 -1.806786060333251953e-01 4.746726527810096741e-02 -2.609511017799377441e-01
2.543302625417709351e-02 -1.850507557392120361e-01 1.352772712707519531e-01 -1.958982050418853760e-01 -1.078715082257986069e-02 1.962465792894363403e-02 3.763847649097442627e-01 5.952943116426467896e-03 2.014334797859191895e-01 4.961984157562255859e-01 -8.001915365457534790e-02 -9.162571281194686890e-02 1.709141135215759277e-01 3.074785508215427399e-02 -1.864632815122604370e-01 -6.633874773979187012e-02 2.045109122991561890e-01 -1.853719949722290039e-01 -6.227101385593414307e-02 -2.461704462766647339e-01 1.226147040724754333e-01 -4.512009024620056152e-02 2.112765610218048096e-01 2.652105987071990967e-01 3.576188348233699799e-03 -1.232767924666404724e-01 -1.071664467453956604e-01 2.577481865882873535e-01 -7.469951361417770386e-02 1.248316317796707153e-01 5.369082465767860413e-02 -7.371548563241958618e-02
1.009170636534690857e-01 -1.781139820814132690e-01 9.758160263299942017e-02 1.760743409395217896e-01 -1.160361915826797485e-01 -1.004109904170036316e-01 4.583620727062225342e-01 -2.409985065460205078e-01 -1.928608715534210205e-01 2.355240285396575928e-02 -1.972403377294540405e-01 -3.165936470031738281e-01 -4.425493627786636353e-02 7.213913649320602417e-02 -2.869360744953155518e-01 2.036115676164627075e-01 -7.896812260150909424e-02 -5.347101017832756042e-02 -1.019641980528831482e-01 1.698640882968902588e-01 -6.334614753723144531e-02 2.542504854500293732e-02 -1.236019730567932129e-01 2.586783841252326965e-02 2.212338447570800781e-01 -3.484905883669853210e-02 -2.614785134792327881e-01 -2.156581878662109375e-01 -8.965037018060684204e-02 -7.175855338573455811e-02 -1.560955308377742767e-02 2.656806409358978271e-01
1.293525695800781250e-01 7.746007293462753296e-02 3.505480885505676270e-01 -1.507638990879058838e-01 6.600407510995864868e-02 -3.510729670524597168e-01 1.863709986209869385e-01 2.467430084943771362e-01 1.181865707039833069e-01 4.014223814010620117e-01 -1.337314695119857788e-01 -1.638445854187011719e-01 1.272691786289215088e-01 -6.552792340517044067e-02 -8.284535259008407593e-02 -1.032683402299880981e-01 1.911363303661346436e-01 1.334578841924667358e-01 1.840339004993438721e-01 -9.078988432884216309e-02 2.041786536574363708e-02 -1.090152189135551453e-01 -5.777942389249801636e-02 -4.289495758712291718e-03 1.899434179067611694e-01 -1.653387397527694702e-02 -3.680958449840545654e-01 -1.444673985242843628e-01 -3.843006491661071777e-02 -1.042006090283393860e-01 3.282228251919150352e-03 1.827479153871536255e-01
-1.011622995138168335e-01 -8.112055063247680664e-02 -7.293420843780040741e-03 -2.167816758155822754e-01 -1.451767683029174805e-01 -4.111404344439506531e-02 -1.607407033443450928e-01 -1.969340294599533081e-01 4.097789525985717773e-02 3.945292234420776367e-01 -1.465127021074295044e-01 -1.293566972017288208e-01 4.940215498208999634e-02 3.177028298377990723e-01 -2.463725656270980835e-01 1.606294214725494385e-01 1.652565896511077881e-01 -6.058900803327560425e-02 -7.004106789827346802e-02 1.033988781273365021e-02 -7.890489697456359863e-02 1.289932578802108765e-01 -1.588855981826782227e-01 -1.187019497156143188e-01 2.758568823337554932e-01 2.061279714107513428e-01 -3.028931617736816406e-01 6.807019561529159546e-02 2.682642936706542969e-01 9.200295805931091309e-02 -2.619956135749816895e-01 3.336617350578308105e-02
4.478826746344566345e-02 6.462261080741882324e-03 1.262046545743942261e-01 -1.203928515315055847e-01 -2.291659563779830933e-01 -3.345953822135925293e-01 6.659375131130218506e-02 -9.687304496765136719e-02 -1.068957448005676270e-01 1.581876277923583984e-01 -6.986019015312194824e-02 -3.683756589889526367e-01 3.387153148651123047e-01 -2.119021415710449219e-01 -2.004947662353515625e-01 1.346908658742904663e-01 -1.914748996496200562e-01 2.288816869258880615e-01 7.076355163007974625e-03 -5.786388367414474487e-02 -1.967894472181797028e-02 7.161782681941986084e-02 -7.279941439628601074e-02 -4.553883522748947144e-02 1.216766610741615295e-01 2.064492106437683105e-01 -3.774824142456054688e-01 -2.126389294862747192e-01 -8.904308080673217773e-02 -1.448962837457656860e-01 1.073131933808326721e-01 -5.767422169446945190e-02
-5.142585933208465576e-02 2.520791292190551758e-01 4.378807544708251953e-02 -2.972806692123413086e-01 -8.894460648298263550e-02 -2.893093526363372803e-01 3.755300343036651611e-01 -1.222387328743934631e-01 1.708129793405532837e-01 7.851546257734298706e-02 -7.785393297672271729e-02 1.542770266532897949e-01 1.806429475545883179e-01 -1.754538565874099731e-01 -2.541839480400085449e-01 1.584992706775665283e-01 3.375941812992095947e-01 3.257188498973846436e-01 -5.650185048580169678e-02 6.653705239295959473e-02 9.069704264402389526e-02 9.638731926679611206e-02 -2.222813665866851807e-02 1.178802251815795898e-01 1.076062247157096863e-01 1.994476169347763062e-01 -9.556075185537338257e-02 1.187163032591342926e-02 -1.259378194808959961e-01 1.899091899394989014e-01 6.778673082590103149e-02 2.915026433765888214e-02
4.606006294488906860e-02 -2.763432636857032776e-02 4.622295498847961426e-02 -2.694903612136840820e-01 1.119910627603530884e-01 -1.733567416667938232e-01 3.240507245063781738e-01 -1.360246092081069946e-01 2.210864722728729248e-01 2.477241307497024536e-01 2.203987538814544678e-02 6.821598112583160400e-02 1.091221421957015991e-01 -6.309681385755538940e-02 -3.692047297954559326e-01 7.467920333147048950e-02 1.754327565431594849e-01 9.408349543809890747e-02 -1.644282341003417969e-01 -1.738710254430770874e-01 -1.163185089826583862e-01 1.575189381837844849e-01 -1.136202514171600342e-01 -9.010299295186996460e-02 -6.839470565319061279e-02 -4.314117729663848877e-01 -1.624006479978561401e-01 2.048380672931671143e-01 1.941970735788345337e-01 -1.268602311611175537e-01 -5.908820033073425293e-02 -1.019463092088699341e-01
-3.301648190245032310e-03 -1.951046288013458252e-01 -1.966118216514587402e-01 -1.704851388931274414e-01 -1.412333250045776367e-01 5.231007188558578491e-02 1.726425290107727051e-01 -1.929205656051635742e-01 -3.465910255908966064e-01 1.853419989347457886e-01 -3.615078926086425781e-01 -3.528966605663299561e-01 1.197965145111083984e-01 -1.731864213943481445e-01 -1.631345003843307495e-01 1.776975989341735840e-01 -9.709049761295318604e-02 1.293002516031265259e-01 -7.944090664386749268e-02 -1.189729273319244385e-01 -1.332070678472518921e-01 2.575231157243251801e-02 1.113428547978401184e-01 -1.479658633470535278e-01 2.323930114507675171e-01 1.992883533239364624e-02 -1.933994144201278687e-01 1.540790032595396042e-02 -7.698073238134384155e-02 2.656741738319396973e-01 1.219567731022834778e-01 9.759193658828735352e-02
7.555960211902856827e-03 9.881309419870376587e-02 -2.004042863845825195e-01 -1.582916527986526489e-01 -1.683971434831619263e-01 -1.920658051967620850e-01 1.926207244396209717e-01 -4.371527582406997681e-02 -1.851452142000198364e-01 2.039897888898849487e-01 -3.108912706375122070e-01 4.265586845576763153e-03 -8.982061594724655151e-02 -6.171422079205513000e-02 -1.611661911010742188e-01 -1.794030666351318359e-01 8.736828714609146118e-02 1.938959062099456787e-01 -1.597751677036285400e-01 1.075180321931838989e-01 4.601024463772773743e-02 -6.939691305160522461e-02 -1.347496062517166138e-01 2.968884445726871490e-02 -1.138390898704528809e-01 9.961903095245361328e-02 -3.273426294326782227e-01 5.997602641582489014e-02 1.724999994039535522e-01 4.178246259689331055e-01 1.319710314273834229e-01 3.382735848426818848e-01
3.818272426724433899e-02 -1.171108037233352661e-01 -1.048094406723976135e-01 -1.864177584648132324e-01 -7.633902132511138916e-02 -2.098220437765121460e-01 1.213095858693122864e-01 -2.899747788906097412e-01 2.028532028198242188e-01 3.196016550064086914e-01 -1.881448626518249512e-01 6.179537251591682434e-02 6.510302424430847168e-02 -3.876042738556861877e-02 -2.131973505020141602e-01 2.473147809505462646e-01 -2.573480270802974701e-02 -1.573657542467117310e-01 -9.463584423065185547e-02 -1.865829923190176487e-03 3.017336428165435791e-01 2.669418752193450928e-01 -2.174021899700164795e-01 -1.794202253222465515e-02 -8.348117023706436157e-02 -8.251953125000000000e-02 -1.638117879629135132e-01 -9.282679855823516846e-02 1.265806257724761963e-01 -7.101553678512573242e-02 -4.063788950443267822e-01 -1.259125024080276489e-01
5.632531642913818359e-02 1.264884173870086670e-01 -1.637468039989471436e-01 -7.197609543800354004e-02 3.521398827433586121e-02 -3.147642910480499268e-01 1.895215362310409546e-01 8.930321037769317627e-02 1.342635303735733032e-01 -2.052681334316730499e-02 -2.766128480434417725e-01 -3.122541904449462891e-01 1.749810427427291870e-01 -4.317104220390319824e-01 -4.082019254565238953e-02 2.909578979015350342e-01 7.156279683113098145e-02 -8.955703675746917725e-02 -8.122485876083374023e-02 -9.664516896009445190e-03 8.627014607191085815e-02 -5.201089754700660706e-02 1.922307163476943970e-01 -1.434602867811918259e-02 2.895431518554687500e-01 2.090727239847183228e-01 -9.843825548887252808e-02 -1.179932206869125366e-01 8.060283958911895752e-02 7.815554738044738770e-02 1.729527711868286133e-01 2.191541790962219238e-01
-8.086214214563369751e-02 7.365749217569828033e-03 -3.606669604778289795e-02 -1.332453638315200806e-01 1.960097551345825195e-01 7.663371413946151733e-02 3.003010749816894531e-01 2.230860143899917603e-01 -1.824432611465454102e-01 4.553555548191070557e-01 3.819495812058448792e-02 -3.015915751457214355e-01 1.587214916944503784e-01 -6.491616368293762207e-02 -3.257958218455314636e-02 -1.346128135919570923e-01 -6.769362837076187134e-02 -1.135540828108787537e-01 -1.648145355284214020e-02 -1.501877158880233765e-01 2.063780464231967926e-02 5.351151153445243835e-02 2.557401061058044434e-01 7.316077500581741333e-02 2.495573163032531738e-01 -3.996964171528816223e-02 -3.909151554107666016e-01 1.094105914235115051e-01 3.727972134947776794e-02 -7.407576590776443481e-02 -1.835658997297286987e-01 1.577562987804412842e-01
-1.021841764450073242e-01 5.952055007219314575e-02 -1.695219427347183228e-01 -3.194644153118133545e-01 -1.140698790550231934e-01 -1.828591972589492798e-01 1.617730110883712769e-01 1.351118683815002441e-01 -2.136422246694564819e-01 4.235460162162780762e-01 -7.505577802658081055e-02 -4.573880508542060852e-02 5.827833712100982666e-02 -2.140827029943466187e-01 -2.246941924095153809e-01 5.515438318252563477e-02 1.169301196932792664e-01 1.895983815193176270e-01 1.926511526107788086e-02 -4.578144475817680359e-02 -6.334745883941650391e-02 -5.008558928966522217e-02 2.255921512842178345e-01 5.085602402687072754e-02 -1.638648808002471924e-01 -8.483607321977615356e-02 -1.407181769609451294e-01 8.887311071157455444e-02 2.161411046981811523e-01 3.612786829471588135e-01 4.370923712849617004e-02 2.753962874412536621e-01
-4.326327517628669739e-02 -2.725748531520366669e-02 -2.767503559589385986e-01 -4.577679336071014404e-01 -9.005320817232131958e-02 8.845904469490051270e-02 3.606245219707489014e-01 -8.798038214445114136e-02 2.769930362701416016e-01 4.314765706658363342e-02 -2.027401775121688843e-01 7.490663975477218628e-02 -5.071970634162425995e-03 -1.715690642595291138e-01 9.433977305889129639e-02 6.541723012924194336e-02 -1.722973398864269257e-02 2.268963605165481567e-01 -5.711740627884864807e-02 -9.874780476093292236e-02 -1.206547394394874573e-01 2.430145889520645142e-01 1.008584424853324890e-01 -9.565045684576034546e-02 1.374102979898452759e-01 7.718089967966079712e-02 -3.347444236278533936e-01 -2.795430272817611694e-02 1.360679119825363159e-01 1.879236698150634766e-01 1.882557868957519531e-01 -7.003040611743927002e-02
2.111236602067947388e-01 -4.817365482449531555e-02 -6.673899292945861816e-02 -1.896257102489471436e-01 1.623575761914253235e-02 -5.719913914799690247e-02 2.989930510520935059e-01 -2.100138813257217407e-01 2.016441076993942261e-01 4.634750187397003174e-01 6.435219198465347290e-02 -2.850721478462219238e-01 1.254833936691284180e-01 -9.282805025577545166e-02 -1.054041758179664612e-01 2.379763871431350708e-02 -2.503230571746826172e-01 -1.911260783672332764e-01 2.204746939241886139e-03 -2.152947243303060532e-03 -2.491883039474487305e-01 -1.266030371189117432e-01 5.832988768815994263e-02 -1.631945222616195679e-01 -1.080125570297241211e-02 -2.340162992477416992e-01 -1.215273812413215637e-01 1.822031736373901367e-01 -1.063426434993743896e-01 2.458499968051910400e-01 5.046620965003967285e-02 -1.193164288997650146e-01
2.966163121163845062e-02 5.860069021582603455e-02 -8.348295092582702637e-02 -1.931696981191635132e-01 1.155737638473510742e-01 1.319328844547271729e-01 2.777242064476013184e-01 2.360287159681320190e-01 -1.410726830363273621e-02 4.769512116909027100e-01 -8.380510658025741577e-02 -3.422389328479766846e-01 1.573269665241241455e-01 4.030414298176765442e-02 -3.569314628839492798e-02 -8.990360796451568604e-02 5.109254643321037292e-02 -5.474711651913821697e-04 9.687145054340362549e-02 -1.158819571137428284e-01 -6.901542097330093384e-02 9.354450553655624390e-02 2.049674540758132935e-01 6.864849478006362915e-02 1.204402092844247818e-02 -2.396881133317947388e-01 -2.495196610689163208e-01 1.604124009609222412e-01 1.274507492780685425e-01 -1.052639335393905640e-01 -5.613366141915321350e-02 3.721679747104644775e-01
-8.058733493089675903e-02 -3.331400826573371887e-02 -2.803362905979156494e-01 8.145908825099468231e-03 -6.962174177169799805e-02 -2.578775882720947266e-01 2.424074262380599976e-01 -4.776552319526672363e-02 5.677416548132896423e-02 3.287497162818908691e-01 -5.702271312475204468e-02 2.166942358016967773e-01 -8.832287788391113281e-02 -2.338797412812709808e-02 -6.444474458694458008e-01 -8.789659477770328522e-03 -5.292502045631408691e-02 -1.842371672391891479e-01 2.800280787050724030e-02 -1.379059851169586182e-01 -2.487102001905441284e-01 3.673742339015007019e-02 1.681660860776901245e-01 -4.443936794996261597e-02 2.495664730668067932e-02 8.045777678489685059e-02 -2.514884620904922485e-02 -2.303162775933742523e-02 4.957637749612331390e-03 1.319996714591979980e-01 -7.275120168924331665e-02 -1.228679865598678589e-01
7.827733457088470459e-02 5.795620381832122803e-02 -3.698305925354361534e-03 7.826966792345046997e-02 -1.798772960901260376e-01 -1.271653622388839722e-01 1.250553727149963379e-01 -1.041092798113822937e-01 -1.025386974215507507e-01 4.282303452491760254e-01 -9.461241960525512695e-02 1.040272042155265808e-01 1.490057259798049927e-01 9.402943402528762817e-02 -2.262579947710037231e-01 3.702301084995269775e-01 -3.603513538837432861e-02 -9.424969553947448730e-02 -1.929713971912860870e-02 2.176929861307144165e-01 1.727421432733535767e-01 5.677873268723487854e-02 2.089456841349601746e-02 -1.953586786985397339e-01 1.025438606739044189e-01 -1.073064506053924561e-01 -3.692684471607208252e-01 1.445509940385818481e-01 3.279871344566345215e-01 -1.077187713235616684e-02 -1.724428236484527588e-01 -1.734125167131423950e-01
1.463911384344100952e-01 1.615334749221801758e-01 -9.862128645181655884e-02 -1.961538940668106079e-01 -1.134606525301933289e-01 -2.697537243366241455e-01 2.260166406631469727e-01 1.943650469183921814e-02 -5.366256088018417358e-02 2.585160136222839355e-01 -1.332363635301589966e-01 -2.091097533702850342e-01 -3.787120431661605835e-02 -2.433265000581741333e-01 9.144693613052368164e-02 1.987159624695777893e-02 -1.829449236392974854e-01 8.173743635416030884e-02 -1.348991841077804565e-01 -3.838948905467987061e-02 3.405379056930541992e-01 2.806256711483001709e-01 -3.465879335999488831e-02 -7.293217629194259644e-02 1.355916559696197510e-01 2.082387506961822510e-01 -3.761669695377349854e-01 -5.144433677196502686e-02 -1.024532224982976913e-02 1.316068787127733231e-02 -1.667099446058273315e-01 2.675037086009979248e-01
7.710944116115570068e-02 -2.084976732730865479e-01 2.517387829720973969e-02 -2.563517987728118896e-01 -1.119059976190328598e-02 1.090290695428848267e-01 2.815668880939483643e-01 -1.056058332324028015e-01 1.452717036008834839e-01 4.662010967731475830e-01 1.035199034959077835e-03 -3.205075263977050781e-01 -6.979071348905563354e-02 8.582382649183273315e-02 -1.239830106496810913e-01 -5.647294968366622925e-02 8.736817538738250732e-02 -1.894292831420898438e-01 5.391671881079673767e-02 9.691282361745834351e-02 -1.584172621369361877e-02 2.115637436509132385e-02 -8.186085522174835205e-02 1.542597115039825439e-01 3.689014315605163574e-01 1.759318858385086060e-01 -1.233407706022262573e-01 3.279433846473693848e-01 2.133121155202388763e-02 -1.558754295110702515e-01 5.364349856972694397e-02 7.331817597150802612e-02
1.112249121069908142e-01 8.313051611185073853e-02 -1.791073083877563477e-01 1.838365346193313599e-01 -6.209915131330490112e-02 2.074912376701831818e-02 2.316919565200805664e-01 -3.446530401706695557e-01 1.024657115340232849e-01 2.708204090595245361e-01 -4.668425023555755615e-01 -1.891545653343200684e-01 -1.386096049100160599e-02 4.396136105060577393e-02 -7.724543660879135132e-02 4.249290376901626587e-02 9.914477914571762085e-02 -1.482342779636383057e-01 -8.634040504693984985e-02 -5.107163637876510620e-02 -1.324980258941650391e-01 -5.204305052757263184e-02 1.837956011295318604e-01 1.137448549270629883e-01 3.338431715965270996e-01 1.558746695518493652e-01 -2.256019562482833862e-01 -1.894193701446056366e-02 2.676579952239990234e-01 -3.673535585403442383e-02 1.454784870147705078e-01 -2.492719702422618866e-02
7.526589184999465942e-02 -2.911844290792942047e-02 -2.569211125373840332e-01 -9.688591212034225464e-02 9.914472699165344238e-02 -3.806726336479187012e-01 2.236282378435134888e-01 3.356179594993591309e-02 1.548301875591278076e-01 1.286961734294891357e-01 -2.187594622373580933e-01 6.371982395648956299e-02 1.960233151912689209e-01 -4.392718970775604248e-01 -1.934024691581726074e-01 3.402043506503105164e-02 -2.331701368093490601e-01 3.926585242152214050e-02 -1.280568093061447144e-01 -2.202992141246795654e-02 -2.572329714894294739e-03 2.479977756738662720e-01 2.179862000048160553e-02 2.425515651702880859e-02 4.087605327367782593e-02 1.938815712928771973e-01 -2.942288517951965332e-01 -4.586849361658096313e-02 -1.149319782853126526e-01 1.558813303709030151e-01 -1.961072534322738647e-01 1.027018204331398010e-01
2.516118288040161133e-01 -3.014582395553588867e-01 -2.089478969573974609e-01 -5.484117940068244934e-02 -2.361857146024703979e-01 -1.920745968818664551e-01 2.687250375747680664e-01 2.202236354351043701e-01 -1.663689874112606049e-02 1.640450060367584229e-01 1.369914710521697998e-01 -1.649516820907592773e-01 2.628044486045837402e-01 1.021079942584037781e-01 -3.509270548820495605e-01 -2.050080299377441406e-01 1.016909033060073853e-01 -1.533482074737548828e-01 -3.854391351342201233e-02 -1.049503907561302185e-01 1.950095444917678833e-01 2.372383885085582733e-02 -2.390224300324916840e-02 -9.392055869102478027e-02 1.339435577392578125e-01 1.914927922189235687e-02 -3.586056232452392578e-01 -9.887581318616867065e-02 -8.039020746946334839e-02 -8.503744006156921387e-02 4.553203657269477844e-02 3.370620682835578918e-02
1.490411907434463501e-01 7.690165191888809204e-02 -5.089651327580213547e-03 -3.856627047061920166e-01 -1.379627734422683716e-01 -1.785362064838409424e-01 3.596706390380859375e-01 -1.699598282575607300e-01 -1.530129909515380859e-01 2.131891846656799316e-01 3.629047423601150513e-02 2.147819846868515015e-02 -3.281169384717941284e-02 1.111172288656234741e-01 -1.750997155904769897e-01 8.739885687828063965e-02 7.043138146400451660e-02 1.782330572605133057e-01 2.332276254892349243e-01 9.806227684020996094e-02 -5.753725022077560425e-02 -2.835076302289962769e-02 -1.225983798503875732e-01 8.155862987041473389e-02 1.795300841331481934e-01 2.462759613990783691e-01 -3.089015185832977295e-01 -1.509423553943634033e-01 3.809341490268707275e-01 -6.859878450632095337e-02 -5.583494901657104492e-02 3.215275332331657410e-02
1.834876090288162231e-01 7.138092070817947388e-02 -3.737290948629379272e-02 -3.014931082725524902e-02 2.047678455710411072e-03 -1.904854625463485718e-01 1.286027133464813232e-01 -2.992747351527214050e-02 -3.200725838541984558e-02 1.827471256256103516e-01 -4.329235553741455078e-01 -1.351478844881057739e-01 3.141705691814422607e-01 1.198348999023437500e-01 -1.461408585309982300e-01 1.046009138226509094e-01 -1.506426334381103516e-01 -2.302411794662475586e-01 -1.495968848466873169e-01 -1.020994558930397034e-01 -2.267888337373733521e-01 3.948127850890159607e-02 5.831013619899749756e-02 2.224556505680084229e-01 2.483327090740203857e-01 2.208115309476852417e-01 -3.007311522960662842e-01 1.177390068769454956e-01 4.595422744750976562e-02 1.788335666060447693e-02 2.957448065280914307e-01 -2.694424428045749664e-02
-7.882030308246612549e-02 -1.084885075688362122e-01 -1.404715776443481445e-01 -1.529601961374282837e-01 -2.285258173942565918e-01 -1.290983557701110840e-01 1.955989003181457520e-01 -1.975165456533432007e-01 -2.225010693073272705e-01 2.766313552856445312e-01 -1.097360327839851379e-01 -3.141135349869728088e-02 1.718878298997879028e-01 -7.099614292383193970e-02 -3.001171350479125977e-01 2.062294036149978638e-01 2.039695084095001221e-01 -2.526222355663776398e-02 2.013217806816101074e-01 7.245689630508422852e-02 2.483363300561904907e-01 4.422798380255699158e-02 -1.093568652868270874e-01 -9.861502051353454590e-02 2.595437765121459961e-01 -2.998074293136596680e-01 -8.232711255550384521e-02 2.207624912261962891e-01 2.859346270561218262e-01 -6.619575619697570801e-02 -1.190201714634895325e-01 -8.885606192052364349e-03
1.637962907552719116e-01 1.660596877336502075e-01 -8.995191752910614014e-02 -1.662083566188812256e-01 8.544315397739410400e-02 -2.691353261470794678e-01 2.369167953729629517e-01 -3.525156993418931961e-03 1.092516630887985229e-01 3.891277909278869629e-01 -1.804622709751129150e-01 -1.352148503065109253e-01 -1.510287355631589890e-02 -2.655365467071533203e-01 1.357275545597076416e-01 1.517478227615356445e-01 -3.382110223174095154e-02 1.287964284420013428e-01 -1.554826945066452026e-01 7.607157528400421143e-02 2.519820034503936768e-01 1.611687391996383667e-01 4.683420434594154358e-02 1.153228990733623505e-02 1.260649859905242920e-01 1.235580295324325562e-01 -3.331265449523925781e-01 -2.496917992830276489e-01 -1.364021450281143188e-01 -1.185127794742584229e-01 -1.477029472589492798e-01 2.217498272657394409e-01
-8.179263770580291748e-02 -9.229470789432525635e-02 -5.931640043854713440e-03 -1.649659574031829834e-01 -1.478558331727981567e-01 -1.558305919170379639e-01 1.924748122692108154e-01 -5.212640166282653809e-01 1.797779202461242676e-01 2.300686538219451904e-01 1.034733429551124573e-01 -3.952848538756370544e-02 1.900745034217834473e-01 -2.420972287654876709e-01 -8.373633772134780884e-02 5.110604315996170044e-02 -1.687627081992104650e-04 -1.267022043466567993e-01 1.097694970667362213e-02 -4.064031690359115601e-02 5.055224150419235229e-02 1.759159415960311890e-01 -6.922990083694458008e-02 -8.142138272523880005e-02 4.077730118297040462e-04 -1.368502229452133179e-01 -2.581532895565032959e-01 3.543026745319366455e-01 1.092766448855400085e-01 -1.326031088829040527e-01 -3.108547329902648926e-01 3.073518909513950348e-02
1.205790936946868896e-01 1.973011298105120659e-03 -1.224520429968833923e-01 -1.483324766159057617e-01 -2.229819297790527344e-01 -3.702834844589233398e-01 1.965960115194320679e-02 -7.618295401334762573e-02 -8.988127857446670532e-02 1.081400215625762939e-01 2.232889235019683838e-01 -1.460445821285247803e-01 3.061113059520721436e-01 3.866050392389297485e-02 -2.447339147329330444e-01 3.263769671320915222e-02 5.584416911005973816e-02 1.211805939674377441e-01 -9.282846748828887939e-02 1.824951171875000000e-01 1.048968657851219177e-01 -8.047293871641159058e-02 1.719373166561126709e-01 5.153426900506019592e-02 1.366969048976898193e-01 -4.282009974122047424e-02 -4.882410466670989990e-01 -2.663728594779968262e-01 -2.344435453414916992e-01 4.743955284357070923e-02 4.922223836183547974e-02 9.699124842882156372e-02
-1.141487881541252136e-01 2.163222618401050568e-02 -4.822523891925811768e-02 -7.597055286169052124e-02 -2.175297737121582031e-01 -8.266450464725494385e-02 3.124967217445373535e-01 -7.502363622188568115e-02 4.169523343443870544e-02 1.594547778367996216e-01 -2.312847226858139038e-01 -2.155354246497154236e-02 4.165676981210708618e-02 3.902896121144294739e-02 -3.921101987361907959e-01 1.751921623945236206e-01 5.858132243156433105e-02 -1.536439061164855957e-01 1.912694573402404785e-01 -1.635041683912277222e-01 1.589951962232589722e-01 1.775991171598434448e-02 -6.973415613174438477e-02 -2.819613181054592133e-02 2.787452936172485352e-01 -2.857932150363922119e-01 -1.973943561315536499e-01 1.279244571924209595e-01 2.663338482379913330e-01 -2.875179648399353027e-01 -2.465756535530090332e-01 -3.784836828708648682e-02
-2.338234707713127136e-02 9.941713884472846985e-03 -1.113099530339241028e-01 -1.085670217871665955e-01 2.109767347574234009e-01 6.407151930034160614e-03 4.224503040313720703e-01 -1.697291582822799683e-01 -4.325278475880622864e-02 3.342551589012145996e-01 1.551260054111480713e-02 -5.694733001291751862e-03 1.958495974540710449e-01 4.671800509095191956e-02 3.658434003591537476e-02 9.949539601802825928e-02 1.677802205085754395e-02 1.579281687736511230e-02 -2.750335633754730225e-01 1.652157865464687347e-02 -2.660010755062103271e-01 -1.915051639080047607e-01 3.098100423812866211e-02 3.077909350395202637e-02 6.820503622293472290e-02 2.018272280693054199e-01 -1.646481156349182129e-01 -4.142832010984420776e-02 4.077261090278625488e-01 3.634687140583992004e-02 7.221448421478271484e-02 3.534574210643768311e-01
1.457238476723432541e-02 -2.013967186212539673e-01 -3.087063133716583252e-01 -2.298955321311950684e-01 9.363754093647003174e-02 -2.092009633779525757e-01 -8.236891776323318481e-02 -2.052530050277709961e-01 1.087942495942115784e-01 2.508204281330108643e-01 5.783061683177947998e-02 -1.836203783750534058e-01 2.278586030006408691e-01 -2.428387850522994995e-01 -1.392977088689804077e-01 2.534742057323455811e-01 1.351905465126037598e-01 -1.050543338060379028e-01 -2.552073001861572266e-01 -3.751105442643165588e-02 1.938931941986083984e-01 -3.643555194139480591e-02 -2.084484100341796875e-01 -7.938183099031448364e-02 1.425917595624923706e-01 -1.498324275016784668e-01 -2.535673379898071289e-01 2.512873411178588867e-01 6.378190219402313232e-02 9.525376372039318085e-03 -8.415282517671585083e-02 1.931021213531494141e-01
2.441784590482711792e-01 -3.925305604934692383e-02 -1.272975653409957886e-01 -9.995424747467041016e-02 -4.373306632041931152e-01 -7.678334414958953857e-02 -6.912686675786972046e-02 -7.540354877710342407e-02 -8.378839492797851562e-02 4.027839004993438721e-01 -4.963327199220657349e-02 -1.532898098230361938e-01 8.200462907552719116e-03 7.589828222990036011e-02 -4.189345538616180420e-01 1.035092473030090332e-01 1.170516833662986755e-01 6.926798075437545776e-02 1.397459208965301514e-01 7.023932784795761108e-02 -6.589575856924057007e-02 -5.908275768160820007e-02 -1.448250412940979004e-01 -3.104037791490554810e-02 2.535176277160644531e-01 -1.068556532263755798e-01 -2.377056479454040527e-01 6.936324387788772583e-02 2.480923533439636230e-01 -1.317519098520278931e-01 -1.689253598451614380e-01 -2.401285804808139801e-02
-1.000518500804901123e-01 6.953899562358856201e-02 -3.305385410785675049e-01 -4.043813794851303101e-02 -2.755053341388702393e-01 -3.830107450485229492e-01 1.435826718807220459e-01 -1.011560857295989990e-01 6.619320064783096313e-02 2.124145328998565674e-01 -1.366508305072784424e-01 8.885464072227478027e-02 2.384803891181945801e-01 -4.832617193460464478e-02 -6.203234195709228516e-02 1.661965996026992798e-01 -7.155141979455947876e-02 2.778186835348606110e-02 2.305739670991897583e-01 -2.640707232058048248e-02 1.776110976934432983e-01 -4.802941903471946716e-02 -2.597081363201141357e-01 -7.237627357244491577e-02 2.115418610628694296e-04 -1.367942392826080322e-01 -3.509527146816253662e-01 -1.070115864276885986e-01 2.295061647891998291e-01 -2.054483443498611450e-01 -1.984272003173828125e-01 1.365873962640762329e-02
4.464373365044593811e-02 -1.314667635597288609e-03 -8.864941447973251343e-02 6.276785582304000854e-02 -4.436640739440917969e-01 1.282980740070343018e-01 2.166098207235336304e-01 1.200527995824813843e-01 4.076466709375381470e-02 4.362769052386283875e-02 -2.352426648139953613e-01 -2.867606580257415771e-01 -1.850034296512603760e-01 1.849067583680152893e-02 -3.171707391738891602e-01 2.187760323286056519e-01 8.842714875936508179e-02 5.346829816699028015e-02 -1.570683568716049194e-01 -4.499666392803192139e-02 -1.696713268756866455e-02 -1.089816838502883911e-01 1.402274072170257568e-01 2.015292458236217499e-02 2.996703088283538818e-01 -8.757514506578445435e-02 -2.706530988216400146e-01 -1.732770167291164398e-02 8.574727922677993774e-02 6.548330187797546387e-02 -3.855862095952033997e-02 3.655831515789031982e-01
3.068689405918121338e-01 1.615883409976959229e-02 7.828912883996963501e-02 -2.855900824069976807e-01 -1.095485538244247437e-01 -4.735998436808586121e-02 3.220108449459075928e-01 2.592465281486511230e-02 -2.172519564628601074e-01 2.391472756862640381e-01 -3.296333551406860352e-01 -3.081369400024414062e-02 9.691976010799407959e-02 -2.744655590504407883e-03 -1.796836405992507935e-01 -5.581218749284744263e-02 1.523000895977020264e-01 -3.284878134727478027e-01 3.335553407669067383e-02 -5.106132477521896362e-03 6.463727355003356934e-02 -5.933982133865356445e-02 -5.037479568272829056e-03 -7.535768300294876099e-02 3.073611557483673096e-01 -7.307758927345275879e-02 -3.292452096939086914e-01 -1.771725267171859741e-01 -9.816463291645050049e-02 -7.067005336284637451e-02 -2.052731812000274658e-02 -2.004387825727462769e-01
-1.367844641208648682e-01 2.220256924629211426e-01 8.794665336608886719e-02 -4.418443143367767334e-02 -5.032522976398468018e-02 -3.552165925502777100e-01 1.968927532434463501e-01 -1.118293702602386475e-01 1.824011206626892090e-01 7.508898526430130005e-02 5.009745061397552490e-02 -2.031611055135726929e-01 2.565125524997711182e-01 -2.246441841125488281e-01 -3.774522244930267334e-01 3.621487319469451904e-01 3.035621941089630127e-01 1.312551498413085938e-01 4.462615028023719788e-02 2.211563475430011749e-02 -9.702404960989952087e-03 1.298928260803222656e-01 6.274324655532836914e-02 1.961487680673599243e-01 -1.019006818532943726e-01 -3.772554546594619751e-02 -9.937015920877456665e-02 8.586053550243377686e-02 -4.702436923980712891e-02 1.732784658670425415e-01 1.925691366195678711e-01 1.168903429061174393e-02
8.906110376119613647e-02 1.118011176586151123e-01 6.895903497934341431e-02 -1.702748984098434448e-01 -5.074148252606391907e-02 -1.444136649370193481e-01 7.896076142787933350e-02 -4.064181819558143616e-02 2.865026891231536865e-01 3.371649384498596191e-01 1.520382612943649292e-01 1.334505504928529263e-03 1.677377521991729736e-01 1.826572567224502563e-01 -3.499870002269744873e-01 2.230524569749832153e-01 3.634896278381347656e-01 -2.260420769453048706e-01 1.694780886173248291e-01 2.189236283302307129e-01 4.943410679697990417e-02 3.431895375251770020e-02 -2.260762602090835571e-01 -1.291887611150741577e-01 -3.288426995277404785e-02 2.451956421136856079e-01 -1.633137613534927368e-01 -1.126583293080329895e-02 6.711961328983306885e-02 9.038610011339187622e-02 -1.370069235563278198e-01 1.055507436394691467e-01
-7.938012480735778809e-02 8.473875373601913452e-02 -1.538871377706527710e-01 -2.206936925649642944e-01 -1.834383159875869751e-01 -4.170254990458488464e-02 1.654353290796279907e-01 -8.785528130829334259e-03 6.384803354740142822e-02 5.559488758444786072e-02 -1.393929719924926758e-01 1.208634078502655029e-01 3.158144950866699219e-01 -6.858789175748825073e-02 -3.242048025131225586e-01 1.339472383260726929e-01 -5.724317394196987152e-03 -1.844858527183532715e-01 -8.119822293519973755e-02 -7.172371842898428440e-04 -1.625059694051742554e-01 -7.273124158382415771e-02 1.585592329502105713e-01 1.679696328938007355e-02 3.578756153583526611e-01 1.494790464639663696e-01 -3.597845733165740967e-01 -2.384985052049160004e-02 3.649797439575195312e-01 -2.444595843553543091e-01 1.060768961906433105e-01 -1.259960420429706573e-02
2.767612971365451813e-02 -5.333684012293815613e-02 -1.126228272914886475e-01 -1.176995187997817993e-01 -1.352865099906921387e-01 -5.254448950290679932e-02 2.235173135995864868e-01 1.197366937994956970e-01 1.622034460306167603e-01 3.233716189861297607e-01 2.814304530620574951e-01 -1.359589993953704834e-01 2.153726220130920410e-01 1.682845205068588257e-01 -2.674016058444976807e-01 -1.218490824103355408e-01 2.017938643693923950e-01 -1.376533210277557373e-01 2.348489314317703247e-02 1.778381466865539551e-01 1.286915391683578491e-01 5.760946497321128845e-02 2.517249286174774170e-01 -1.153806447982788086e-01 1.683381944894790649e-01 7.300682365894317627e-02 -3.550623655319213867e-01 -2.339580953121185303e-01 -1.512868255376815796e-01 1.526822745800018311e-01 1.994138360023498535e-01 7.761672884225845337e-02
2.227170169353485107e-01 2.168666943907737732e-02 -2.131113708019256592e-01 3.751283138990402222e-02 -8.179157972335815430e-02 -1.527101546525955200e-01 1.824392229318618774e-01 -1.285880208015441895e-01 5.033656209707260132e-02 1.805334687232971191e-01 -3.651988208293914795e-01 -1.037280783057212830e-01 2.149630934000015259e-01 1.326740831136703491e-01 -1.303893178701400757e-01 -8.105875551700592041e-02 -8.063498884439468384e-02 -2.264355123043060303e-01 -1.623465567827224731e-01 -1.477715522050857544e-01 -2.226708233356475830e-01 1.082162931561470032e-02 6.819948554039001465e-02 2.088086754083633423e-01 2.838678359985351562e-01 2.139757275581359863e-01 -3.341997861862182617e-01 5.746378004550933838e-02 1.399962455034255981e-01 -1.493994612246751785e-02 2.893295586109161377e-01 -8.845026791095733643e-02
1.112923100590705872e-01 2.595113217830657959e-01 -3.314237669110298157e-02 -2.981432676315307617e-01 -9.543739259243011475e-03 1.040173545479774475e-01 1.886294931173324585e-01 -1.126388534903526306e-01 1.088844537734985352e-01 6.195802092552185059e-01 -3.561370968818664551e-01 -2.756940722465515137e-01 1.797215491533279419e-01 -4.193403571844100952e-02 4.501566756516695023e-03 -1.635434180498123169e-01 -4.547695070505142212e-02 -1.000066567212343216e-02 7.727194577455520630e-02 8.275233954191207886e-02 9.320142678916454315e-03 8.238627016544342041e-02 -7.660858333110809326e-02 9.720065444707870483e-02 1.749853491783142090e-01 -4.973156005144119263e-02 -1.515414565801620483e-01 -1.153814122080802917e-01 6.236080080270767212e-02 2.748665027320384979e-02 2.247531339526176453e-02 9.522202890366315842e-04
3.526536375284194946e-02 7.051744312047958374e-02 -1.372787654399871826e-01 -1.840540021657943726e-01 -2.015662193298339844e-01 -2.513044178485870361e-01 3.818435370922088623e-01 -1.325732320547103882e-01 3.357565402984619141e-01 1.013336181640625000e-01 4.644597321748733521e-02 -1.928505301475524902e-01 1.484530419111251831e-01 2.006510198116302490e-01 -1.018845587968826294e-01 -1.985613815486431122e-02 4.122208058834075928e-01 -5.689243599772453308e-02 -5.990139022469520569e-02 -1.288750618696212769e-01 -3.156783804297447205e-02 -1.287436783313751221e-01 -5.004188418388366699e-02 -1.205329224467277527e-01 1.744404137134552002e-01 1.258113980293273926e-01 4.818172007799148560e-02 -2.825464904308319092e-01 2.161771059036254883e-01 -1.787470281124114990e-02 -7.166740298271179199e-02 1.729511469602584839e-01
3.906229883432388306e-02 7.437776029109954834e-02 -2.858520448207855225e-01 -8.481452614068984985e-02 -7.206377387046813965e-02 -1.346389353275299072e-01 4.256076812744140625e-01 -7.467450946569442749e-02 6.954748183488845825e-02 1.959277242422103882e-01 -1.205687224864959717e-01 1.045366562902927399e-02 -5.574673041701316833e-02 -2.009141147136688232e-01 -5.022290945053100586e-01 1.044682487845420837e-01 -4.628346487879753113e-02 -2.357945442199707031e-01 3.095355033874511719e-01 6.715359538793563843e-02 -7.152840495109558105e-02 1.023489162325859070e-01 -4.462351649999618530e-02 -7.253416627645492554e-02 2.290041297674179077e-01 1.200616136193275452e-01 1.259616613388061523e-01 1.589712314307689667e-02 6.033031269907951355e-02 -2.235575765371322632e-02 2.147265076637268066e-01 -1.239952296018600464e-01
-2.971593737602233887e-01 8.051261305809020996e-02 -8.792844414710998535e-02 -4.431417286396026611e-01 9.112853556871414185e-02 1.066546607762575150e-02 -1.472245343029499054e-02 -1.669653877615928650e-02 2.425821265205740929e-03 1.916470229625701904e-01 -2.343077212572097778e-02 1.821842044591903687e-02 8.983426541090011597e-02 -4.358274117112159729e-02 -4.186536967754364014e-01 8.388321101665496826e-02 1.955575048923492432e-01 -2.171556279063224792e-02 6.358496844768524170e-02 -1.729166507720947266e-01 1.907503604888916016e-01 -6.392744183540344238e-02 -5.680836364626884460e-02 -4.563979059457778931e-02 -3.480990976095199585e-02 1.726845949888229370e-01 -2.747409343719482422e-01 1.182637587189674377e-01 3.118576109409332275e-01 2.037917226552963257e-01 -2.170834541320800781e-01 1.935197860002517700e-01
-1.260756403207778931e-01 2.954737981781363487e-03 3.040893375873565674e-01 -3.435809016227722168e-01 -2.461741119623184204e-01 -1.583418697118759155e-01 5.503088980913162231e-02 2.385944277048110962e-01 -6.713042035698890686e-03 1.517583429813385010e-01 1.288251429796218872e-01 -1.924117803573608398e-01 2.183620929718017578e-01 1.168263703584671021e-01 -2.976610660552978516e-01 1.199718937277793884e-01 8.422838896512985229e-02 2.317248135805130005e-01 -2.603675611317157745e-02 -1.954018622636795044e-01 -9.230196475982666016e-02 5.244776606559753418e-02 3.321384266018867493e-02 -8.925071358680725098e-02 1.632444709539413452e-01 9.031277894973754883e-02 -4.147167801856994629e-01 -1.523303687572479248e-01 1.349344849586486816e-02 1.403896510601043701e-01 -6.405597180128097534e-02 1.137754321098327637e-01
1.776810288429260254e-01 1.723713576793670654e-01 4.830848053097724915e-02 -1.590104550123214722e-01 -4.546165838837623596e-02 -2.176596596837043762e-02 2.701007425785064697e-01 -6.900003552436828613e-02 -7.328986976062878966e-05 1.210365369915962219e-01 -5.073279887437820435e-02 1.163475587964057922e-02 -3.081774152815341949e-02 -2.047295421361923218e-01 -7.592819631099700928e-02 9.007244557142257690e-02 2.698416411876678467e-01 -1.536398082971572876e-01 1.747898012399673462e-01 -2.286111861467361450e-01 1.791126467287540436e-02 -2.609936147928237915e-02 -1.270614117383956909e-01 -2.397589832544326782e-01 2.192977666854858398e-01 -3.788012266159057617e-01 -4.165179729461669922e-01 -1.868775635957717896e-01 2.521157562732696533e-01 -4.038570448756217957e-02 -1.909078806638717651e-01 3.529545664787292480e-02
-3.012923896312713623e-01 -2.329834699630737305e-01 -1.417161375284194946e-01 8.160592056810855865e-03 1.388776600360870361e-01 -2.267784774303436279e-01 3.999639153480529785e-01 -1.445998102426528931e-01 -2.746028639376163483e-02 1.372523605823516846e-01 -3.068140745162963867e-01 -2.062366455793380737e-01 4.640137031674385071e-02 -1.495496928691864014e-01 -3.992722928524017334e-01 1.022741943597793579e-01 -1.159619726240634918e-02 -1.689152568578720093e-01 -1.805457770824432373e-01 -8.433056622743606567e-02 -1.719599068164825439e-01 -8.656477928161621094e-02 1.622587144374847412e-01 7.783601433038711548e-02 1.799204796552658081e-01 1.209776550531387329e-01 -4.108582809567451477e-02 -1.385912895202636719e-01 5.291559919714927673e-02 -5.998299270868301392e-02 -1.399792730808258057e-01 -2.861224114894866943e-02
-1.457241028547286987e-01 5.846821144223213196e-02 -2.720732986927032471e-01 -1.817048341035842896e-01 -6.412261724472045898e-02 -2.264675945043563843e-01 2.997707575559616089e-03 -3.163566291332244873e-01 -1.357822716236114502e-01 2.450373321771621704e-01 -9.189978241920471191e-02 -1.085253506898880005e-01 -1.251926273107528687e-01 -8.333916962146759033e-02 -2.916567623615264893e-01 1.268818825483322144e-01 -2.347415685653686523e-01 1.181121692061424255e-01 -1.550938040018081665e-01 -2.981740422546863556e-02 1.785504445433616638e-02 -1.427121311426162720e-01 2.018217593431472778e-01 -1.029974669218063354e-01 3.372797966003417969e-01 6.775361485779285431e-03 -8.036539703607559204e-02 2.623464167118072510e-01 -5.137234181165695190e-02 2.737926542758941650e-01 8.514626324176788330e-02 2.244289815425872803e-01
-7.315516471862792969e-02 -1.118082627654075623e-01 3.941417206078767776e-03 -3.266685903072357178e-01 -1.131145730614662170e-01 -6.444632261991500854e-02 1.888358592987060547e-01 -1.607517153024673462e-02 -2.189820818603038788e-02 3.796546161174774170e-01 -2.177960872650146484e-01 -2.867517471313476562e-01 -6.712865829467773438e-02 3.705462068319320679e-02 -2.113301455974578857e-01 -1.265204548835754395e-01 1.201210767030715942e-01 -1.214764341711997986e-01 1.340790838003158569e-01 -4.814698919653892517e-02 -2.629483118653297424e-02 -8.700776100158691406e-02 -1.548083722591400146e-01 2.250906229019165039e-01 3.949395418167114258e-01 -1.501708924770355225e-01 -1.638187170028686523e-01 1.932158470153808594e-01 -7.252239435911178589e-02 -6.601388752460479736e-02 2.794422209262847900e-01 1.376612782478332520e-01
-2.680969610810279846e-02 -1.618256866931915283e-01 -2.127892673015594482e-01 -2.784555554389953613e-01 8.579038083553314209e-02 -7.257597893476486206e-02 5.918862298130989075e-02 -3.451971113681793213e-01 -5.193324759602546692e-02 2.522631287574768066e-01 1.308586448431015015e-02 -3.750123456120491028e-02 1.182315051555633545e-01 -2.616320550441741943e-02 -9.854723513126373291e-02 1.664338260889053345e-01 3.253397643566131592e-01 -3.695897012948989868e-02 -2.546339929103851318e-01 -3.030892014503479004e-01 3.190376460552215576e-01 3.727049008011817932e-02 -1.468913555145263672e-01 -1.152490824460983276e-01 1.797439530491828918e-02 3.975340351462364197e-02 -2.598839700222015381e-01 5.884112790226936340e-02 1.433029621839523315e-01 1.332547962665557861e-01 -1.956322640180587769e-01 2.087631523609161377e-01
-2.838090993463993073e-02 1.233253479003906250e-01 -2.209952026605606079e-01 -1.340133696794509888e-01 -3.745343387126922607e-01 -1.468873918056488037e-01 5.187194421887397766e-02 -1.318712159991264343e-02 -6.568111479282379150e-03 2.745876014232635498e-01 -2.638752013444900513e-02 -8.817888051271438599e-02 1.940760910511016846e-01 -1.194763556122779846e-01 -6.129208579659461975e-02 1.090767085552215576e-01 7.431875914335250854e-02 -6.563327461481094360e-02 9.885039925575256348e-02 1.275621950626373291e-01 -4.346334934234619141e-02 1.551344692707061768e-01 1.038212552666664124e-01 4.468499496579170227e-02 1.154832988977432251e-01 8.623997680842876434e-03 -4.334151148796081543e-01 1.979041397571563721e-01 2.763478457927703857e-01 -2.998853623867034912e-01 -1.960982680320739746e-01 2.849165201187133789e-01
-1.375052034854888916e-01 -1.246342658996582031e-01 -3.335863947868347168e-01 -2.635152041912078857e-01 1.348901689052581787e-01 -2.323113828897476196e-01 3.593046367168426514e-01 1.236937493085861206e-01 2.291976064443588257e-01 1.890906393527984619e-01 1.706236228346824646e-02 -9.956105053424835205e-02 -8.191709965467453003e-02 5.955033935606479645e-03 -2.332824468612670898e-01 6.916716694831848145e-02 3.219845890998840332e-02 1.572183221578598022e-01 9.864372014999389648e-02 -9.801332652568817139e-02 1.358843743801116943e-01 -4.596446454524993896e-02 1.964646577835083008e-01 1.984872668981552124e-01 1.410544961690902710e-01 2.618083953857421875e-01 -2.420512437820434570e-01 1.436703056097030640e-01 -3.917913883924484253e-02 -8.601877093315124512e-02 2.276674062013626099e-01 1.781360954046249390e-01
1.824185438454151154e-02 4.452893137931823730e-02 -2.521065771579742432e-01 -1.182424873113632202e-01 -5.598582699894905090e-02 -2.910893857479095459e-01 1.838243007659912109e-01 3.327440470457077026e-02 1.822924464941024780e-01 2.272540479898452759e-01 -1.797900646924972534e-01 4.179098643362522125e-03 -1.538392156362533569e-01 -3.383856713771820068e-01 -1.050145626068115234e-01 -7.091851532459259033e-02 -2.068237960338592529e-01 -3.394392132759094238e-02 -2.124077528715133667e-01 -7.592190057039260864e-02 7.446145266294479370e-02 3.323699533939361572e-01 -2.883436856791377068e-03 5.140486173331737518e-03 5.469145998358726501e-02 2.710926532745361328e-01 -4.141947031021118164e-01 -1.231530830264091492e-01 -9.429509192705154419e-02 -6.273628771305084229e-02 -1.353594213724136353e-01 1.439419090747833252e-01
-1.427299082279205322e-01 1.440262049436569214e-01 1.461368203163146973e-01 -3.222424089908599854e-01 -2.795572578907012939e-02 -2.856262624263763428e-01 3.194230198860168457e-01 -8.430069684982299805e-02 -2.358461916446685791e-01 4.526510834693908691e-01 -2.359161227941513062e-01 -2.576467394828796387e-01 4.438119381666183472e-02 3.985275328159332275e-02 -2.228241115808486938e-01 -1.696339845657348633e-01 -2.289891988039016724e-01 -2.039695903658866882e-02 -1.691710352897644043e-01 1.286946684122085571e-01 1.509505212306976318e-01 -2.673395350575447083e-02 1.106738299131393433e-01 1.039205491542816162e-01 -2.618076652288436890e-02 -9.485740959644317627e-02 -5.251567810773849487e-02 4.183620214462280273e-03 -4.697204101830720901e-03 1.337925344705581665e-01 -5.173299834132194519e-02 2.873010467737913132e-03
1.420085430145263672e-01 -5.841755867004394531e-02 -5.006044730544090271e-02 -6.035725027322769165e-02 -2.302757352590560913e-01 1.983135566115379333e-02 2.409262582659721375e-02 -2.801693379878997803e-01 1.830735355615615845e-01 3.901085257530212402e-01 2.102535367012023926e-01 -1.315100789070129395e-01 1.864885985851287842e-01 9.283444285392761230e-02 -2.128175348043441772e-01 2.837756872177124023e-01 2.339352816343307495e-01 -1.665011942386627197e-01 2.014691084623336792e-01 -1.497588586062192917e-03 1.557317227125167847e-01 1.485008448362350464e-01 9.038918465375900269e-02 -1.138299927115440369e-01 -6.674906611442565918e-02 8.709520101547241211e-03 -2.228048294782638550e-01 3.877243772149085999e-02 1.439407914876937866e-01 1.449807733297348022e-01 -3.486066758632659912e-01 1.092884242534637451e-01
6.509387493133544922e-02 1.101865991950035095e-01 1.333322674036026001e-01 -2.637180685997009277e-01 1.239660680294036865e-01 -1.916057020425796509e-01 2.759617865085601807e-01 -1.011760905385017395e-02 -6.484000384807586670e-02 1.860621720552444458e-01 6.203649938106536865e-02 6.638719886541366577e-02 1.395292282104492188e-01 -4.069470763206481934e-01 -3.464525640010833740e-01 -9.202361851930618286e-02 1.823132187128067017e-01 2.208246588706970215e-01 -1.457002609968185425e-01 1.443686932325363159e-01 1.170154213905334473e-01 -8.242641389369964600e-02 7.516433484852313995e-03 3.186598718166351318e-01 5.240546166896820068e-02 2.045220583677291870e-01 -2.786544263362884521e-01 9.024341404438018799e-02 1.508030891418457031e-01 2.709169872105121613e-02 6.542981415987014771e-02 5.499189347028732300e-02
1.861483901739120483e-01 5.879882723093032837e-02 2.545037865638732910e-01 -2.527824342250823975e-01 -3.633522093296051025e-01 -1.280522048473358154e-01 1.774602979421615601e-01 -5.824112147092819214e-02 -9.814994782209396362e-02 4.235377907752990723e-01 -8.397459983825683594e-02 -9.024833142757415771e-02 2.036508172750473022e-01 -3.208031505346298218e-02 -2.477684058248996735e-03 -1.149197574704885483e-03 1.704077422618865967e-01 3.920300304889678955e-02 9.765429049730300903e-02 -2.003737092018127441e-01 -3.665056824684143066e-02 1.624191403388977051e-01 3.909999504685401917e-02 1.008013635873794556e-02 -1.520696189254522324e-02 -3.182379528880119324e-02 -1.854012459516525269e-01 2.960780560970306396e-01 -3.219862580299377441e-01 1.569078117609024048e-01 -7.083748281002044678e-02 1.923050284385681152e-01
-2.972961775958538055e-02 1.085090711712837219e-01 -3.613305836915969849e-02 -2.087558507919311523e-01 -1.622689217329025269e-01 -9.273544698953628540e-02 1.071620807051658630e-01 2.831207774579524994e-02 -2.446731738746166229e-02 2.260845005512237549e-01 -2.173890918493270874e-01 1.596250236034393311e-01 3.128342628479003906e-01 -1.401687692850828171e-02 -2.158077955245971680e-01 1.897004544734954834e-01 1.122973673045635223e-02 -1.909954100847244263e-01 -6.132673472166061401e-02 -4.599757120013237000e-02 -1.529643386602401733e-01 -1.747945398092269897e-01 8.315299451351165771e-02 1.818164288997650146e-01 3.018465638160705566e-01 7.048012316226959229e-02 -3.893958032131195068e-01 -5.938512459397315979e-02 3.573431968688964844e-01 -2.470620423555374146e-01 8.871604502201080322e-02 -7.697500288486480713e-02
-2.733947932720184326e-01 -2.616042830049991608e-02 -2.004835940897464752e-02 3.241204842925071716e-02 -1.083201691508293152e-01 -2.224330157041549683e-01 4.408929646015167236e-01 -3.299152255058288574e-01 2.284301519393920898e-01 2.812486588954925537e-01 -5.039383471012115479e-02 -8.324263989925384521e-02 2.040978148579597473e-02 6.150710210204124451e-02 -1.732208579778671265e-02 2.510609030723571777e-01 -6.247620284557342529e-02 1.934533417224884033e-01 1.079622730612754822e-01 -8.624973148107528687e-02 9.553880244493484497e-02 -9.984397143125534058e-02 -2.808797061443328857e-01 1.744554005563259125e-02 -5.802893638610839844e-02 1.314990222454071045e-01 -2.419982552528381348e-01 2.362951338291168213e-01 7.408700883388519287e-02 1.410452872514724731e-01 1.706082373857498169e-01 -4.617904871702194214e-02
1.125457063317298889e-01 -6.858751177787780762e-02 -2.194343060255050659e-01 -8.016729354858398438e-02 -1.881878823041915894e-01 -2.120649665594100952e-01 1.239778995513916016e-01 4.982714075595140457e-03 2.163252085447311401e-01 1.874106675386428833e-01 -3.005330264568328857e-01 -1.797141432762145996e-01 2.071684002876281738e-01 -2.558380365371704102e-01 -6.035576760768890381e-02 6.519761681556701660e-02 -1.446869373321533203e-01 8.665713667869567871e-02 -2.797624766826629639e-01 1.320023648440837860e-02 -1.005760505795478821e-01 1.483652293682098389e-01 7.741095032542943954e-03 2.644469439983367920e-01 3.765258239582180977e-03 3.132597506046295166e-01 -3.739882409572601318e-01 -4.201875254511833191e-02 -2.288101911544799805e-01 6.411870568990707397e-02 -6.400723755359649658e-02 -4.606130346655845642e-02
4.122260026633739471e-03 2.158815562725067139e-01 -2.753335237503051758e-01 -2.934447228908538818e-01 -3.803369402885437012e-01 -1.920684278011322021e-01 7.112341374158859253e-02 -1.685176342725753784e-01 8.276031352579593658e-03 3.940653502941131592e-01 -1.207093298435211182e-01 3.196865145582705736e-04 -1.167130172252655029e-01 3.431854769587516785e-02 -1.110645085573196411e-01 1.983684860169887543e-02 -1.289614289999008179e-01 8.472104556858539581e-03 -9.986736625432968140e-02 -2.723065391182899475e-02 1.442228555679321289e-01 -2.735420465469360352e-01 -7.250097580254077911e-03 3.505814447999000549e-02 -1.625893861055374146e-01 -5.218105390667915344e-02 -2.254504859447479248e-01 2.577953040599822998e-02 -1.115178223699331284e-02 2.849007248878479004e-01 1.648515015840530396e-01 2.560406923294067383e-01
-3.559298440814018250e-02 1.770495027303695679e-01 -5.848747119307518005e-02 -1.775743961334228516e-01 -3.041360378265380859e-01 -5.977138876914978027e-02 2.303832471370697021e-01 -8.112085983157157898e-03 1.425379365682601929e-01 1.173262204974889755e-02 -4.660243913531303406e-02 -8.043594658374786377e-03 1.575479656457901001e-01 -4.884610697627067566e-02 -2.074790745973587036e-01 1.790632754564285278e-01 2.163108997046947479e-02 -2.593166381120681763e-02 1.256773918867111206e-01 8.677838742733001709e-02 1.617905916646122932e-03 7.260428275913000107e-03 -1.166328713297843933e-01 2.859991230070590973e-02 9.939884394407272339e-02 5.386299267411231995e-02 -6.389466524124145508e-01 2.042263150215148926e-01 2.634408771991729736e-01 -2.804544270038604736e-01 -2.014573290944099426e-02 8.979737758636474609e-02
1.128184720873832703e-01 1.130622625350952148e-01 -1.510951071977615356e-01 -2.822057306766510010e-01 -1.686728000640869141e-02 -4.207315668463706970e-02 2.582957148551940918e-01 -3.548746407032012939e-01 2.164968997240066528e-01 5.634116753935813904e-02 -5.904743075370788574e-02 -1.190190948545932770e-02 3.636324107646942139e-01 -9.128367155790328979e-02 -1.074516326189041138e-01 1.602813005447387695e-01 1.619584858417510986e-01 -1.881759315729141235e-01 -6.835850328207015991e-02 -1.562070995569229126e-01 -6.133802980184555054e-02 1.987049132585525513e-01 -1.635491102933883667e-02 -2.311626374721527100e-01 -2.555278316140174866e-02 -3.588060736656188965e-01 -3.116629123687744141e-01 8.395646698772907257e-03 9.184808284044265747e-02 2.157037891447544098e-02 -1.475477218627929688e-01 3.011292032897472382e-02
-1.384001374244689941e-01 -6.125848740339279175e-02 3.120275959372520447e-02 -1.180464550852775574e-01 -1.335459947586059570e-01 -1.227627173066139221e-01 2.177407890558242798e-01 1.220054645091295242e-02 -4.311374202370643616e-02 1.022706478834152222e-01 -2.036386877298355103e-01 -2.527525722980499268e-01 9.538356214761734009e-02 -1.352243423461914062e-01 -4.525735974311828613e-01 1.816132366657257080e-01 1.158945113420486450e-01 1.948652416467666626e-01 -2.157651036977767944e-01 1.699610650539398193e-01 9.473329782485961914e-02 -7.191057666204869747e-04 1.254220455884933472e-01 1.456510573625564575e-01 2.017825394868850708e-01 9.048850275576114655e-03 -1.681360006332397461e-01 -1.611740440130233765e-01 2.189655303955078125e-01 3.796956837177276611e-01 -1.963341087102890015e-01 -1.966207660734653473e-02
2.395301312208175659e-01 -2.072898298501968384e-02 -1.593816280364990234e-01 2.196278423070907593e-01 -8.256084471940994263e-02 1.018615812063217163e-01 1.939421296119689941e-01 -2.872345447540283203e-01 2.061574608087539673e-01 4.194601178169250488e-01 -4.506375491619110107e-01 -7.259234786033630371e-02 7.021564990282058716e-02 1.013086177408695221e-02 -1.167115271091461182e-01 8.608935028314590454e-02 1.507588475942611694e-01 -7.807911932468414307e-02 -8.376908302307128906e-02 9.541061706840991974e-03 -1.374398022890090942e-01 -4.539470374584197998e-02 1.979690939188003540e-01 1.103754937648773193e-01 2.085703313350677490e-01 1.497410386800765991e-01 -1.058328226208686829e-01 6.332106888294219971e-02 2.407930344343185425e-01 1.934253238141536713e-02 1.749435365200042725e-01 6.118447054177522659e-03
-2.866356074810028076e-01 -2.126356512308120728e-01 -1.346422135829925537e-01 -3.922341167926788330e-01 -7.811448723077774048e-02 3.575887158513069153e-02 1.170474514365196228e-01 -1.918109804391860962e-01 6.369411200284957886e-02 1.720484644174575806e-01 -1.504359096288681030e-01 7.159646600484848022e-02 -3.955897316336631775e-02 8.806715160608291626e-02 -2.286930531263351440e-01 3.450321257114410400e-01 1.639888621866703033e-02 3.336441516876220703e-02 6.895215064287185669e-02 -1.417981535196304321e-01 2.374241501092910767e-01 -9.280409663915634155e-02 -1.176126003265380859e-01 -2.291495054960250854e-01 2.603781223297119141e-01 8.704002946615219116e-02 -2.461955845355987549e-01 -1.183556020259857178e-01 9.789974987506866455e-02 9.729344397783279419e-02 -1.732084751129150391e-01 2.099572718143463135e-01
-6.761381868273019791e-03 -8.601987361907958984e-02 -1.788852661848068237e-01 1.423064023256301880e-01 -1.749839447438716888e-02 -1.631288230419158936e-01 3.004611730575561523e-01 -7.045774906873703003e-02 1.329327821731567383e-01 3.022686243057250977e-01 -1.015973389148712158e-01 -3.080069124698638916e-01 1.327799558639526367e-01 3.234704434871673584e-01 4.831442609429359436e-02 3.395959734916687012e-01 -1.269064843654632568e-01 7.128649391233921051e-03 -6.682589650154113770e-02 -2.231418341398239136e-01 -3.364900127053260803e-03 1.680267006158828735e-01 7.284819334745407104e-02 4.053505882620811462e-02 2.138127982616424561e-01 1.647992730140686035e-01 -2.291123420000076294e-01 2.275659441947937012e-01 1.357024163007736206e-01 1.702209264039993286e-01 4.600337520241737366e-02 -1.781180500984191895e-01
-1.934644430875778198e-01 1.370899230241775513e-01 -6.639307737350463867e-02 -2.663241922855377197e-01 -1.331058889627456665e-01 -4.038626700639724731e-02 5.966093540191650391e-01 1.163457334041595459e-02 1.660358607769012451e-01 3.770386278629302979e-01 -1.141624152660369873e-01 -7.281964272260665894e-02 9.271332621574401855e-02 -9.028851240873336792e-02 1.675827950239181519e-01 1.266474127769470215e-01 4.814626649022102356e-02 1.711197942495346069e-01 -1.071855542249977589e-03 9.118341654539108276e-02 -4.340041801333427429e-02 -2.850683629512786865e-01 -2.233247011899948120e-01 -8.832695893943309784e-03 -3.132108831778168678e-03 1.498057395219802856e-01 -1.744842827320098877e-01 7.875498384237289429e-02 -9.185182303190231323e-02 -1.367525663226842880e-02 -2.334825228899717331e-03 -5.778299272060394287e-02
-5.431963596493005753e-03 -1.306193619966506958e-01 -3.944727182388305664e-01 -3.237924575805664062e-01 5.856937728822231293e-03 -2.129808664321899414e-01 5.614094063639640808e-02 -1.203254535794258118e-01 -5.535393580794334412e-02 4.505940526723861694e-02 7.311049848794937134e-02 -9.165824204683303833e-02 8.916404098272323608e-02 -1.585544198751449585e-01 -1.979291588068008423e-01 1.281399875879287720e-01 2.628167867660522461e-01 -2.800139188766479492e-01 -9.145334362983703613e-02 -1.527127176523208618e-01 -9.790885448455810547e-02 1.753177493810653687e-01 -6.348646432161331177e-02 -5.923878028988838196e-02 4.778779298067092896e-02 2.315096110105514526e-01 -1.825621575117111206e-01 1.770056635141372681e-01 2.275448441505432129e-01 2.613755762577056885e-01 8.638435602188110352e-02 2.770980298519134521e-01
1.880367696285247803e-01 -1.168629676103591919e-01 9.997124969959259033e-02 -1.230451837182044983e-01 -2.897985577583312988e-01 -8.459763973951339722e-02 3.350563645362854004e-01 3.511566296219825745e-02 -1.204964071512222290e-01 3.709943294525146484e-01 -3.009139187633991241e-02 -2.836708426475524902e-01 1.374214738607406616e-01 1.628497093915939331e-01 -2.873346209526062012e-02 -8.920542895793914795e-02 1.517283469438552856e-01 -2.450789697468280792e-02 2.310209348797798157e-02 -1.251636743545532227e-01 1.294990032911300659e-01 -1.965456604957580566e-01 -2.021594196557998657e-01 9.031406790018081665e-02 1.109496653079986572e-01 -4.334315890446305275e-04 -2.038580626249313354e-01 1.523644030094146729e-01 -1.598504185676574707e-01 8.119578659534454346e-02 -1.293618381023406982e-01 4.040874540805816650e-01
1.187881603837013245e-01 -1.053959727287292480e-01 -8.199013769626617432e-02 -1.191510558128356934e-01 -1.375108063220977783e-01 -3.096724152565002441e-01 -2.338580973446369171e-02 -3.328361781314015388e-03 -2.051792442798614502e-01 2.843942940235137939e-01 -2.681554257869720459e-01 2.431799843907356262e-02 2.182280719280242920e-01 -8.013464510440826416e-02 -1.601303666830062866e-01 -4.708693549036979675e-02 1.455087810754776001e-01 -2.277795821428298950e-01 1.860541254281997681e-01 2.159830369055271149e-02 -1.218513995409011841e-01 -2.740211784839630127e-01 -7.765598595142364502e-03 1.319060176610946655e-01 -6.701779365539550781e-02 -2.950770407915115356e-02 -3.686156570911407471e-01 2.548913955688476562e-01 8.058240264654159546e-02 3.090815842151641846e-01 -8.795858919620513916e-02 1.720800846815109253e-01
5.510688200592994690e-02 1.179516687989234924e-01 1.701746322214603424e-02 -2.181257605552673340e-01 -1.312363743782043457e-01 -5.392845347523689270e-02 1.140463128685951233e-01 4.032893106341362000e-02 -1.025228425860404968e-01 1.643454283475875854e-01 -2.042248547077178955e-01 -2.971119284629821777e-01 2.281432896852493286e-01 -4.851076900959014893e-01 -1.481740921735763550e-01 1.362365931272506714e-01 -6.250821053981781006e-02 9.481664001941680908e-02 1.174778863787651062e-01 -2.247393131256103516e-01 2.969725728034973145e-01 -4.193617030978202820e-02 2.114857584238052368e-01 -1.638368368148803711e-01 4.724370315670967102e-03 1.414626538753509521e-01 -1.909454762935638428e-01 -1.835834793746471405e-02 9.229515492916107178e-02 5.244291201233863831e-02 -3.654763475060462952e-02 3.112194538116455078e-01
1.543066799640655518e-01 -4.268385097384452820e-02 2.407337576150894165e-01 -9.993509389460086823e-03 -2.451874762773513794e-01 -1.536697596311569214e-01 4.421350955963134766e-01 -7.889591902494430542e-02 -1.087059918791055679e-02 2.085573673248291016e-01 -2.780717313289642334e-01 -3.027895987033843994e-01 -1.583297923207283020e-02 -1.158693153411149979e-02 -1.455640494823455811e-01 8.571847528219223022e-02 -6.795580685138702393e-02 -4.264829307794570923e-02 -3.508096188306808472e-02 -3.227341547608375549e-02 1.557652801275253296e-01 2.571432888507843018e-01 2.072722762823104858e-01 1.708084940910339355e-01 1.857992559671401978e-01 -7.221912592649459839e-02 -1.981149613857269287e-01 -2.672729492187500000e-01 -1.589087396860122681e-01 1.998336613178253174e-02 -8.922467008233070374e-03 2.048175334930419922e-01
1.112832054495811462e-01 -1.904806494712829590e-02 -2.811548709869384766e-01 -8.993255347013473511e-02 1.060757637023925781e-01 -2.079079626128077507e-03 9.105395525693893433e-02 9.663519263267517090e-02 7.142330706119537354e-02 -5.525654554367065430e-02 -1.985162049531936646e-01 -5.709407851099967957e-02 -1.939552128314971924e-01 9.397405199706554413e-03 -2.575771510601043701e-01 3.347827494144439697e-01 1.035429909825325012e-01 -1.368204653263092041e-01 -1.658865995705127716e-02 -8.309984952211380005e-02 1.887495219707489014e-01 -1.182242035865783691e-01 2.407802082598209381e-02 2.195206843316555023e-02 2.325329333543777466e-01 -1.786235272884368896e-01 -5.522621273994445801e-01 1.260028928518295288e-01 2.291023582220077515e-01 2.095923870801925659e-01 8.363005518913269043e-02 8.204035460948944092e-02
2.469028979539871216e-01 4.603372141718864441e-02 -2.662327587604522705e-01 -3.196076750755310059e-01 -3.253216445446014404e-01 -1.435337662696838379e-01 2.414221614599227905e-01 -3.098299913108348846e-02 -1.766567826271057129e-01 1.322141438722610474e-01 -2.500455081462860107e-01 8.961174637079238892e-02 2.049084156751632690e-01 -6.628762185573577881e-02 -1.494804024696350098e-01 4.224448800086975098e-01 -2.914792485535144806e-02 -1.616139709949493408e-02 -1.391315162181854248e-01 -4.088729619979858398e-02 1.323582883924245834e-02 -1.573739200830459595e-02 2.797338180243968964e-02 1.020262949168682098e-02 8.178923279047012329e-02 3.930917754769325256e-02 -1.675011962652206421e-01 4.985220730304718018e-02 3.260629475116729736e-01 4.415318742394447327e-02 1.683081388473510742e-01 -1.138549745082855225e-01
4.635529965162277222e-02 -6.143204867839813232e-02 -9.107853472232818604e-02 4.570633545517921448e-02 -1.250601261854171753e-01 -7.792750000953674316e-02 1.609735935926437378e-01 -2.117091268301010132e-01 -3.404223546385765076e-02 4.674509167671203613e-01 3.673697065096348524e-04 9.076239913702011108e-02 1.129053384065628052e-01 1.411271840333938599e-02 -2.563264667987823486e-01 3.258349299430847168e-01 -3.226215392351150513e-02 -1.381846517324447632e-01 -9.925527498126029968e-03 1.271493881940841675e-01 1.715478450059890747e-01 6.878463178873062134e-02 -5.130892619490623474e-02 -2.916819751262664795e-01 -5.169699341058731079e-02 9.869864583015441895e-02 -3.522871136665344238e-01 2.434334903955459595e-01 2.661714255809783936e-01 -8.454712480306625366e-02 -1.187723875045776367e-01 -1.799075156450271606e-01
1.940323114395141602e-01 1.928856670856475830e-01 5.425855517387390137e-02 7.869613356888294220e-03 -2.297934740781784058e-01 -2.202298790216445923e-01 2.474998980760574341e-01 1.452192366123199463e-01 2.580863237380981445e-01 2.503471970558166504e-01 -1.557492315769195557e-01 -4.094529449939727783e-01 3.017753921449184418e-02 -2.119937539100646973e-02 -1.246003285050392151e-01 -5.037767812609672546e-02 -3.117885440587997437e-02 -6.832413375377655029e-02 7.194136828184127808e-02 -3.788143862038850784e-03 -2.543323934078216553e-01 -2.222220003604888916e-01 -1.158940270543098450e-01 -1.176993846893310547e-01 2.998266182839870453e-02 -1.628011316061019897e-01 -3.796729743480682373e-01 1.593010723590850830e-01 1.837656646966934204e-01 8.822866529226303101e-02 8.484661579132080078e-02 2.738279756158590317e-03
1.559958904981613159e-01 -9.437215328216552734e-02 4.291640594601631165e-02 -1.703037321567535400e-01 -1.259642839431762695e-01 1.872601360082626343e-01 3.220652341842651367e-01 -6.932765990495681763e-02 1.985125541687011719e-01 4.236575365066528320e-01 -1.677271537482738495e-02 -9.487101435661315918e-02 1.285000443458557129e-01 1.336729526519775391e-01 -6.267214566469192505e-02 1.339436159469187260e-03 -4.002368822693824768e-02 -5.904212966561317444e-02 2.722371816635131836e-01 1.798391193151473999e-01 1.675479412078857422e-01 3.038330078125000000e-01 9.226466715335845947e-02 -2.055563479661941528e-01 1.984391063451766968e-01 -3.688489785417914391e-03 -1.557766646146774292e-01 2.205038964748382568e-01 -6.714684516191482544e-02 2.680375277996063232e-01 1.467895507812500000e-01 1.307181566953659058e-01
2.163683474063873291e-01 -8.770994842052459717e-02 9.514440596103668213e-02 -2.246982157230377197e-01 -6.564358621835708618e-02 5.064750555902719498e-03 2.723636031150817871e-01 -1.470885574817657471e-01 1.519083529710769653e-01 6.176629662513732910e-01 -6.616566330194473267e-02 -2.469422221183776855e-01 6.763643026351928711e-02 -1.358771882951259613e-02 -2.411610633134841919e-02 -1.197641268372535706e-01 -1.384152323007583618e-01 -2.375116497278213501e-01 2.032874226570129395e-01 4.073871299624443054e-03 -6.620130687952041626e-02 -1.405197381973266602e-01 -3.100811503827571869e-02 2.410459518432617188e-02 -1.270548403263092041e-01 -6.430835276842117310e-02 -2.682790756225585938e-01 2.127329707145690918e-01 -2.951564453542232513e-02 9.501010924577713013e-02 -7.860584557056427002e-02 1.867173472419381142e-03
2.539351880550384521e-01 1.633085310459136963e-01 -1.502339243888854980e-01 -4.000979661941528320e-02 4.013916943222284317e-03 2.942634373903274536e-02 1.446741223335266113e-01 -1.084998473525047302e-01 -3.455675765872001648e-02 4.389784634113311768e-01 -2.023403346538543701e-01 -2.554489672183990479e-01 2.436142265796661377e-01 1.405455172061920166e-02 -1.151472404599189758e-01 -3.226203843951225281e-02 -8.391563594341278076e-02 -1.723726242780685425e-01 2.021099068224430084e-02 -1.572531610727310181e-01 -4.961015284061431885e-02 1.061449721455574036e-01 -1.019717156887054443e-01 3.062837421894073486e-01 2.401673793792724609e-01 1.707299053668975830e-01 -2.415766119956970215e-01 -1.841811835765838623e-01 2.934846095740795135e-02 -7.849241048097610474e-02 3.177965581417083740e-01 1.009904965758323669e-01
1.948454231023788452e-01 8.301012963056564331e-02 -6.871391087770462036e-02 -2.277215272188186646e-01 6.401636451482772827e-02 1.917881332337856293e-02 2.002591192722320557e-01 -3.960997462272644043e-01 1.244757771492004395e-01 2.881065905094146729e-01 -1.414472460746765137e-01 -3.404072299599647522e-02 3.419745862483978271e-01 -1.690225601196289062e-01 3.275976330041885376e-02 3.452776372432708740e-02 1.641540825366973877e-01 9.427096694707870483e-03 6.572017818689346313e-02 -1.573169529438018799e-01 2.519977651536464691e-02 2.066957950592041016e-01 1.616790741682052612e-01 -1.849140375852584839e-01 1.236383244395256042e-01 -2.693839371204376221e-01 -2.936954498291015625e-01 2.044146955013275146e-01 1.458245515823364258e-01 -3.438358753919601440e-02 -1.774972528219223022e-01 -3.367773955687880516e-03
2.390041761100292206e-02 -1.959681659936904907e-01 -2.690206468105316162e-01 -6.659267842769622803e-02 -3.174779415130615234e-01 8.308446407318115234e-02 2.960790991783142090e-01 -3.836478888988494873e-01 2.840186953544616699e-01 1.300651580095291138e-01 4.950641468167304993e-02 1.147726848721504211e-01 8.065629750490188599e-03 -6.600515544414520264e-02 -3.824517726898193359e-01 1.924575120210647583e-01 3.301835060119628906e-02 2.283404022455215454e-01 -1.069561168551445007e-01 6.355797499418258667e-02 6.028178706765174866e-02 -1.687271893024444580e-01 -8.386575430631637573e-02 -1.266769915819168091e-01 1.917409896850585938e-01 1.408326160162687302e-02 -1.973242908716201782e-01 5.351930856704711914e-02 -8.915905654430389404e-02 1.198245510458946228e-01 1.255581676959991455e-01 -2.874014433473348618e-03
1.224555000662803650e-01 6.244815513491630554e-02 -1.378045082092285156e-01 -2.679930329322814941e-01 8.785534650087356567e-02 4.875483736395835876e-02 2.464958727359771729e-01 -3.269497454166412354e-01 1.698768734931945801e-01 3.392520844936370850e-01 -1.138522028923034668e-01 1.772686839103698730e-02 2.558830082416534424e-01 -1.648561656475067139e-01 -7.797828316688537598e-02 1.366524100303649902e-01 2.907571494579315186e-01 6.669613067060709000e-03 -4.744542762637138367e-02 -3.608176410198211670e-01 9.134883992373943329e-03 5.855963751673698425e-02 -9.851282089948654175e-02 -9.463505446910858154e-02 2.256977930665016174e-02 -6.978935748338699341e-02 -1.105964034795761108e-01 8.851772546768188477e-02 9.746619313955307007e-02 8.644694462418556213e-03 -3.469198048114776611e-01 2.081705927848815918e-01
7.348722964525222778e-02 1.410255432128906250e-01 9.111918509006500244e-02 -2.885821759700775146e-01 -4.191036336123943329e-03 -3.253852427005767822e-01 2.107989042997360229e-01 1.034020632505416870e-01 2.335215061902999878e-01 1.114003658294677734e-01 1.278536617755889893e-01 -4.583185315132141113e-01 1.038708239793777466e-01 -4.545328766107559204e-02 -3.080274760723114014e-01 -1.164296548813581467e-02 -1.491778790950775146e-01 -2.171847075223922729e-01 -2.020673006772994995e-01 -1.168186068534851074e-01 -4.586656019091606140e-02 8.600474148988723755e-02 -7.276100665330886841e-02 3.805020451545715332e-02 2.956235036253929138e-02 1.263615489006042480e-01 -6.385556608438491821e-02 -1.222912687808275223e-02 2.908591032028198242e-01 1.215487867593765259e-01 -1.533930003643035889e-01 1.917736828327178955e-01
-1.980215311050415039e-01 6.296595931053161621e-02 1.833450607955455780e-02 -2.181333005428314209e-01 -1.426485925912857056e-01 -4.187074303627014160e-01 2.030431479215621948e-01 -2.902210457250475883e-03 7.374058663845062256e-02 8.752129226922988892e-02 -1.479524523019790649e-01 -1.623918265104293823e-01 2.056453227996826172e-01 -2.576815783977508545e-01 -8.518601953983306885e-02 6.849895417690277100e-02 1.531302332878112793e-01 3.526997268199920654e-01 -2.012193351984024048e-01 1.080558151006698608e-01 -5.040935054421424866e-02 -1.731396093964576721e-02 1.007157713174819946e-01 9.989996999502182007e-02 5.979055538773536682e-02 2.196528166532516479e-01 -4.022569656372070312e-01 1.002673432230949402e-01 -6.426239013671875000e-02 1.691091209650039673e-01 7.276876270771026611e-02 7.295631617307662964e-02
-1.439693272113800049e-01 1.272435039281845093e-01 6.878802180290222168e-02 -2.135090231895446777e-01 -1.513987630605697632e-01 -7.909125834703445435e-02 1.443384438753128052e-01 -3.306113183498382568e-02 1.112263202667236328e-01 2.554076015949249268e-01 -5.526768043637275696e-02 1.533921808004379272e-01 2.062133997678756714e-01 -1.759555488824844360e-01 -3.670704662799835205e-01 1.351670026779174805e-01 -7.000328972935676575e-03 -2.033627331256866455e-01 1.435720920562744141e-01 -1.530601680278778076e-01 -1.100874841213226318e-01 -1.209717094898223877e-01 -4.532624036073684692e-02 1.042556390166282654e-02 2.656408548355102539e-01 -2.006256580352783203e-01 -2.720765471458435059e-01 9.841231256723403931e-02 4.272285103797912598e-01 -1.278835982084274292e-01 -1.485735774040222168e-01 3.370202705264091492e-02
-1.698299497365951538e-01 -1.799189299345016479e-01 2.152319252490997314e-02 -4.046592712402343750e-01 -3.843502700328826904e-02 2.121322602033615112e-02 1.845771968364715576e-01 -9.102827310562133789e-02 -7.931345701217651367e-02 3.930261731147766113e-01 -2.570144236087799072e-01 -2.718667387962341309e-01 6.528258090838789940e-04 3.622444868087768555e-01 -3.147399127483367920e-01 -1.890445947647094727e-01 7.088330388069152832e-02 -1.144534796476364136e-01 3.781405091285705566e-02 6.982038170099258423e-02 7.277686893939971924e-02 7.095836848020553589e-02 1.780513674020767212e-01 -5.132630094885826111e-02 7.198289036750793457e-02 7.694792002439498901e-02 -1.453143954277038574e-01 8.079066127538681030e-02 -8.900725096464157104e-02 -7.797894626855850220e-02 -3.782052779570221901e-03 2.041652947664260864e-01
2.890103757381439209e-01 6.619197130203247070e-02 -2.195595055818557739e-01 -7.636890560388565063e-02 -5.670587345957756042e-02 -2.418880760669708252e-01 4.181475937366485596e-01 -2.046367377042770386e-01 -5.420042574405670166e-02 1.513659507036209106e-01 -3.542320057749748230e-02 -2.003545314073562622e-01 -1.487545575946569443e-02 6.896794587373733521e-02 -2.424659729003906250e-01 7.585471868515014648e-02 -9.574940800666809082e-02 -1.477430388331413269e-02 -1.182588562369346619e-01 2.088036574423313141e-02 -3.254983127117156982e-01 2.126140594482421875e-01 2.815315723419189453e-01 1.676054745912551880e-01 2.678490243852138519e-02 -7.646125555038452148e-02 -2.719651758670806885e-01 4.691682697739452124e-04 -1.081175580620765686e-01 -2.403438985347747803e-01 -2.897334285080432892e-02 9.849160164594650269e-02
-1.803723275661468506e-01 3.873240947723388672e-01 -1.847146898508071899e-01 -1.653094291687011719e-01 -2.442838549613952637e-01 -1.365777105093002319e-01 3.910765349864959717e-01 1.706110835075378418e-01 9.978470206260681152e-02 2.930137515068054199e-01 -3.812323883175849915e-02 -1.091231703758239746e-01 -2.093246392905712128e-02 -1.191194877028465271e-01 -1.922445930540561676e-02 4.390719532966613770e-02 -1.757069975137710571e-01 1.785497814416885376e-01 -1.747262105345726013e-02 -1.421709656715393066e-01 -2.289415746927261353e-01 -1.005817353725433350e-01 -1.530141532421112061e-01 -1.430370565503835678e-02 2.319164723157882690e-01 -4.526569694280624390e-02 -3.460561633110046387e-01 2.268725447356700897e-02 1.087083816528320312e-01 -1.244036015123128891e-02 3.754749894142150879e-02 1.030348539352416992e-01
8.144978433847427368e-02 1.168724745512008667e-01 -1.742938905954360962e-02 -2.823512554168701172e-01 -9.296447969973087311e-04 -2.417484521865844727e-01 1.490372568368911743e-01 2.893938720226287842e-01 7.780920248478651047e-03 2.003498226404190063e-01 -2.487100064754486084e-01 -3.208705186843872070e-01 -4.755181726068258286e-03 -6.980039924383163452e-02 9.692436084151268005e-03 4.144429564476013184e-01 5.267812311649322510e-02 1.704825311899185181e-01 -1.361191123723983765e-01 4.471821710467338562e-02 7.112346589565277100e-02 -1.388632785528898239e-02 -5.769749358296394348e-02 -4.294663667678833008e-02 3.993162512779235840e-01 1.475299894809722900e-01 -2.185307890176773071e-01 -7.077157497406005859e-02 -7.326999306678771973e-02 -9.304448962211608887e-02 5.471029877662658691e-02 1.992885321378707886e-01
1.735211350023746490e-02 -5.193357169628143311e-02 -2.958846688270568848e-01 5.626434832811355591e-02 -1.931966990232467651e-01 1.347754746675491333e-01 5.367210507392883301e-01 -1.993726640939712524e-01 -1.093362048268318176e-01 1.213751137256622314e-01 -3.768692612648010254e-01 -2.577453553676605225e-01 5.003198981285095215e-02 8.827049285173416138e-02 -9.590210765600204468e-02 -3.659336827695369720e-03 -8.822807669639587402e-02 -1.510494854301214218e-02 -2.431760281324386597e-01 -2.283702418208122253e-02 -7.911361753940582275e-02 2.555240392684936523e-01 5.822725594043731689e-02 1.321357339620590210e-01 8.539705723524093628e-02 1.261859685182571411e-01 -2.489340752363204956e-01 4.004374891519546509e-02 1.343814772553741932e-03 -8.059819787740707397e-02 -1.092884168028831482e-01 -5.500784516334533691e-02
5.804673209786415100e-02 7.619479298591613770e-02 -1.624345928430557251e-01 -2.709454894065856934e-01 -2.838101089000701904e-01 -3.552542328834533691e-01 1.493164598941802979e-01 3.655497133731842041e-01 6.076411157846450806e-02 2.444919645786285400e-01 7.468041777610778809e-02 -7.700331509113311768e-02 6.274932622909545898e-02 -1.937132030725479126e-01 -3.087772428989410400e-01 1.229356378316879272e-01 6.279093027114868164e-02 4.224395379424095154e-02 2.257217094302177429e-02 9.283606708049774170e-02 4.856530204415321350e-02 1.119888797402381897e-01 -2.522759735584259033e-01 1.434299647808074951e-01 1.845415979623794556e-01 9.091665595769882202e-02 -2.679028734564781189e-02 -6.082007661461830139e-02 -2.137614637613296509e-01 1.654933542013168335e-01 -2.364068478345870972e-01 1.085336655378341675e-01
8.366126567125320435e-03 2.491370774805545807e-02 1.272677779197692871e-01 -1.398569345474243164e-01 -2.920978963375091553e-01 -2.176587432622909546e-01 1.386435776948928833e-01 7.710107415914535522e-02 -9.989784657955169678e-02 3.724700808525085449e-01 -5.458850041031837463e-02 -3.077039718627929688e-01 -1.270333081483840942e-01 -7.939240336418151855e-02 -1.944740116596221924e-01 -1.925687193870544434e-01 1.606811136007308960e-01 -1.867005787789821625e-02 -1.956611126661300659e-01 4.568629339337348938e-02 2.452640980482101440e-01 -3.525020927190780640e-02 4.921467229723930359e-02 -1.054901070892810822e-02 5.592630803585052490e-02 1.274192780256271362e-01 -2.404330521821975708e-01 1.968949139118194580e-01 3.896199166774749756e-02 2.142627835273742676e-01 -1.256644725799560547e-01 3.903144896030426025e-01
-5.294517055153846741e-02 5.456095188856124878e-02 -3.226183652877807617e-01 -1.569903343915939331e-01 -8.528237044811248779e-02 -1.470481883734464645e-02 2.268475443124771118e-01 9.343855082988739014e-02 1.920464634895324707e-01 3.188852667808532715e-01 -8.122204802930355072e-03 8.435666561126708984e-02 -7.020482420921325684e-02 -1.099602878093719482e-01 -4.931094646453857422e-01 1.059975698590278625e-01 4.074694216251373291e-02 -1.478191465139389038e-01 9.690777957439422607e-02 2.206195592880249023e-01 -7.609033957123756409e-03 2.513301968574523926e-01 1.908540725708007812e-02 9.641572833061218262e-02 4.484204202890396118e-02 1.546038091182708740e-01 -1.152353659272193909e-01 -1.358977407217025757e-01 2.723217569291591644e-02 3.681080639362335205e-01 1.796403527259826660e-01 3.327074926346540451e-03
-5.258789286017417908e-03 1.144781112670898438e-01 -5.227671191096305847e-02 -2.141519039869308472e-01 -2.645038664340972900e-01 -1.978154629468917847e-01 2.855706214904785156e-01 2.586370147764682770e-02 -1.087507084012031555e-01 2.426521480083465576e-01 -2.264971472322940826e-02 -2.813155949115753174e-01 -1.627810150384902954e-01 -3.071575462818145752e-01 -4.109977483749389648e-01 -6.473822891712188721e-02 -7.496717385947704315e-03 7.428091019392013550e-02 -3.104033134877681732e-02 -9.807132184505462646e-03 -1.780410706996917725e-01 -1.657417565584182739e-01 9.266602247953414917e-02 -1.860354095697402954e-01 -4.563499242067337036e-03 -5.836315453052520752e-02 -2.349567562341690063e-01 2.449913173913955688e-01 -2.666663229465484619e-01 -5.668801814317703247e-02 2.392589859664440155e-02 1.002767123281955719e-02
-6.690523028373718262e-02 -4.808221757411956787e-02 4.590196162462234497e-02 -3.086852431297302246e-01 -5.618295446038246155e-02 4.489268176257610321e-03 4.770726561546325684e-01 4.981044679880142212e-02 5.034476146101951599e-02 2.444991916418075562e-01 -2.505372166633605957e-01 -1.221078857779502869e-01 -7.327821105718612671e-02 -3.297180533409118652e-01 -9.900463372468948364e-02 -1.823278367519378662e-01 -1.147143393754959106e-01 -1.561441123485565186e-01 1.059109047055244446e-01 -1.879639029502868652e-01 4.570746049284934998e-02 -1.112570390105247498e-01 1.036682426929473877e-01 -3.067926131188869476e-02 2.827216498553752899e-02 -8.516652137041091919e-02 -2.074956595897674561e-01 2.573426961898803711e-01 4.586532339453697205e-02 2.422882020473480225e-01 2.119369618594646454e-02 2.767800092697143555e-01
-6.183150038123130798e-02 2.451313287019729614e-01 2.718955650925636292e-02 -3.990978896617889404e-01 4.279354587197303772e-02 -3.732684254646301270e-01 2.157187312841415405e-01 8.409234881401062012e-02 9.835910983383655548e-03 1.422650814056396484e-01 -3.627521172165870667e-02 -2.678548395633697510e-01 -7.250555604696273804e-02 -2.704428136348724365e-01 -3.706701695919036865e-01 3.064203262329101562e-02 -9.608814120292663574e-02 -1.897862255573272705e-01 -1.575011610984802246e-01 -1.804373413324356079e-02 2.182208895683288574e-01 7.113887369632720947e-02 1.276384592056274414e-01 6.460107862949371338e-02 7.628273963928222656e-02 1.747665554285049438e-01 -1.013677753508090973e-02 -1.042876616120338440e-01 2.456179857254028320e-01 5.360122025012969971e-02 1.093004643917083740e-02 1.303105503320693970e-01
-1.597345247864723206e-02 2.905633300542831421e-02 -2.159433960914611816e-01 -2.257045507431030273e-01 -2.522944211959838867e-01 -8.739653229713439941e-02 1.975660622119903564e-01 -3.923319876194000244e-01 1.594469696283340454e-01 1.847082972526550293e-01 2.544419839978218079e-02 1.742353290319442749e-01 2.578969299793243408e-01 -2.005742788314819336e-01 -1.935134530067443848e-01 3.253580331802368164e-01 1.603716751560568810e-03 -8.398999273777008057e-02 -3.141772747039794922e-02 -8.433331549167633057e-02 1.816640235483646393e-02 3.476251661777496338e-02 -7.759786397218704224e-02 -1.520203500986099243e-01 -3.836344182491302490e-02 -4.074811935424804688e-01 -2.419091612100601196e-01 1.108427271246910095e-01 2.779757604002952576e-02 -4.871930554509162903e-02 -9.076417982578277588e-02 3.094817139208316803e-02
1.452850103378295898e-01 -5.812151730060577393e-02 -1.518875956535339355e-01 -1.871323585510253906e-01 1.894368231296539307e-01 -3.774230182170867920e-02 6.003423780202865601e-02 -3.085435926914215088e-01 2.100658863782882690e-01 3.625255823135375977e-01 -1.081257164478302002e-01 -8.096757531166076660e-02 3.364793062210083008e-01 -3.374044299125671387e-01 -6.273841857910156250e-02 1.646506786346435547e-01 6.222527846693992615e-02 9.181262925267219543e-03 -1.664967983961105347e-01 -1.340795010328292847e-01 -1.149931270629167557e-02 3.852773830294609070e-02 -1.428749263286590576e-01 -1.307789236307144165e-01 1.162720099091529846e-01 -1.548946350812911987e-01 -2.086069136857986450e-01 1.787955611944198608e-01 2.100055478513240814e-02 -1.214131712913513184e-01 -2.806932628154754639e-01 1.834434568881988525e-01
-8.607344701886177063e-03 -1.101634651422500610e-01 -4.419197738170623779e-01 -1.581466943025588989e-02 1.854406595230102539e-01 -8.067064732313156128e-02 1.477611511945724487e-01 -3.637169003486633301e-01 8.268618583679199219e-02 5.941227823495864868e-02 1.315920650959014893e-01 -7.376178354024887085e-02 1.959821432828903198e-01 -1.323784142732620239e-01 -2.935109734535217285e-01 -3.734363988041877747e-02 1.779114454984664917e-01 -2.284983694553375244e-01 -2.966644987463951111e-02 1.237956900149583817e-02 5.327752605080604553e-02 2.666667290031909943e-02 2.518684864044189453e-01 1.879293620586395264e-01 -2.821720670908689499e-03 -3.945296257734298706e-02 -3.783298432826995850e-01 -4.579085484147071838e-02 2.444358915090560913e-01 1.560454368591308594e-01 9.822444990277290344e-03 -4.934212192893028259e-02
1.718996018171310425e-01 -1.187538579106330872e-01 -1.276117712259292603e-01 -2.354420274496078491e-01 -5.692904442548751831e-02 -2.806060612201690674e-01 3.585626780986785889e-01 3.672828078269958496e-01 -6.320858746767044067e-02 2.043617367744445801e-01 -6.053485348820686340e-02 -3.823933377861976624e-02 7.798322290182113647e-02 -1.207961812615394592e-01 -1.049810349941253662e-01 -1.240857988595962524e-01 -4.305249080061912537e-02 1.252057254314422607e-01 -1.215380653738975525e-01 -1.928821206092834473e-01 3.762825578451156616e-02 1.129872202873229980e-01 -2.250858843326568604e-01 -1.954935938119888306e-01 2.420314252376556396e-01 -1.505491286516189575e-01 -1.979597806930541992e-01 -9.361181408166885376e-02 -1.734945625066757202e-01 1.134793087840080261e-01 -3.019995391368865967e-01 7.254836708307266235e-02
2.164195179939270020e-01 -9.087421000003814697e-03 1.938137412071228027e-02 -1.423049420118331909e-01 -7.623807340860366821e-02 -1.018897816538810730e-01 2.009856700897216797e-01 5.084538087248802185e-02 -1.204682588577270508e-01 4.079541862010955811e-01 -1.239845454692840576e-01 -3.145045340061187744e-01 -5.084634572267532349e-02 1.852665990591049194e-01 -1.887318789958953857e-01 1.659986563026905060e-02 7.490354776382446289e-02 1.079205125570297241e-01 1.299484521150588989e-01 2.560918331146240234e-01 -8.391563594341278076e-02 -1.340511292219161987e-01 -3.212262094020843506e-01 -5.730064958333969116e-02 2.998195290565490723e-01 -5.802766978740692139e-02 -2.462338358163833618e-01 8.022546768188476562e-02 2.935118079185485840e-01 -1.250213086605072021e-01 2.568018436431884766e-02 1.061943769454956055e-01
6.767756491899490356e-02 4.908691626042127609e-03 5.677872151136398315e-02 4.372205212712287903e-02 -1.461802721023559570e-01 -8.652231842279434204e-02 3.740470111370086670e-01 2.114317864179611206e-01 -2.226683497428894043e-02 1.776166409254074097e-01 -9.188603609800338745e-03 -3.313094377517700195e-01 2.344387397170066833e-02 -8.818593621253967285e-02 -3.213066756725311279e-01 2.385110780596733093e-02 1.241710931062698364e-01 3.592034578323364258e-01 -3.473531901836395264e-01 -1.173129826784133911e-01 5.227901041507720947e-02 -6.773914396762847900e-02 1.209866702556610107e-01 3.444347158074378967e-02 2.371832728385925293e-01 -4.183096066117286682e-02 -2.845802605152130127e-01 -2.398294806480407715e-01 9.229365736246109009e-02 1.167955771088600159e-01 4.354023560881614685e-02 1.381047163158655167e-02
1.627379059791564941e-01 1.354330480098724365e-01 -1.229984685778617859e-01 -6.577431410551071167e-02 1.434391289949417114e-01 -2.986595332622528076e-01 1.944954246282577515e-01 1.931292004883289337e-02 9.461584687232971191e-02 4.527923837304115295e-02 -2.792110443115234375e-01 -4.349994659423828125e-01 1.260427832603454590e-01 -1.154686287045478821e-01 4.586305841803550720e-02 2.615572810173034668e-01 5.795726552605628967e-02 7.336845993995666504e-02 -1.349423527717590332e-01 -1.576019972562789917e-01 1.306684911251068115e-01 4.366904497146606445e-02 9.170069545507431030e-02 -9.775906056165695190e-02 2.783028483390808105e-01 2.667287588119506836e-01 -1.812255084514617920e-01 9.766791760921478271e-02 -2.557405969128012657e-03 -5.565930902957916260e-02 6.244244053959846497e-02 3.508639931678771973e-01
-1.067067384719848633e-01 -2.143929600715637207e-01 -5.489622429013252258e-02 5.193205177783966064e-02 -1.975193619728088379e-01 -2.446391284465789795e-01 2.316144555807113647e-01 -1.212872490286827087e-01 3.615846931934356689e-01 1.384133547544479370e-01 8.850026130676269531e-02 -7.628835737705230713e-02 -1.401450671255588531e-02 -2.224113792181015015e-02 -4.241358637809753418e-01 1.612972766160964966e-01 2.865435481071472168e-01 -2.321102023124694824e-01 1.733227074146270752e-01 5.626519396901130676e-02 9.998993575572967529e-02 -1.677697449922561646e-01 -3.073652684688568115e-01 5.333236232399940491e-02 -1.324757188558578491e-01 -8.894978091120719910e-03 -1.854999959468841553e-01 1.255567520856857300e-01 -4.026399552822113037e-02 1.434441059827804565e-01 -3.936146199703216553e-02 5.801786109805107117e-02
-1.572685241699218750e-01 7.397814840078353882e-02 -1.583007276058197021e-01 -1.541479676961898804e-01 -3.484967630356550217e-03 -2.554344236850738525e-01 -1.892541050910949707e-01 -1.572173088788986206e-02 2.452152371406555176e-01 2.790747880935668945e-01 -1.549347117543220520e-02 -4.086727276444435120e-02 1.169330775737762451e-01 1.505647897720336914e-01 -3.201161324977874756e-01 -8.797732880339026451e-05 -6.215690635144710541e-03 -3.186362981796264648e-01 4.313058778643608093e-02 -1.531909555196762085e-01 8.659201115369796753e-02 -2.326008528470993042e-01 -1.745562255382537842e-01 -2.429203540086746216e-01 2.446302622556686401e-01 1.238228231668472290e-01 -2.923593521118164062e-01 -4.892648011445999146e-02 -2.460337430238723755e-02 2.115100324153900146e-01 1.419014669954776764e-02 2.331203967332839966e-01
-3.517760708928108215e-02 1.286133974790573120e-01 2.233023010194301605e-02 -2.463354617357254028e-01 -8.479658514261245728e-02 -2.020643651485443115e-01 2.424373179674148560e-01 -2.038677036762237549e-01 -2.433272078633308411e-02 1.441550552845001221e-01 -8.001761883497238159e-02 -1.918936520814895630e-01 -1.524551305919885635e-02 -2.966406345367431641e-01 -2.701455652713775635e-01 -6.203503534197807312e-02 9.756469726562500000e-02 1.920502819120883942e-02 -1.166933253407478333e-01 1.754010915756225586e-01 3.428069949150085449e-01 -5.393035709857940674e-02 7.844030112028121948e-02 1.798283606767654419e-01 4.710423573851585388e-02 1.344344168901443481e-01 -1.842832416296005249e-01 -3.524563610553741455e-01 2.186351269483566284e-01 2.727512419223785400e-01 -1.013259589672088623e-01 1.374913007020950317e-01
-1.862522959709167480e-01 3.150546923279762268e-02 6.098553165793418884e-02 -1.120382174849510193e-01 -6.199130415916442871e-02 -2.674599587917327881e-01 3.645617067813873291e-01 -5.696274340152740479e-02 7.393846660852432251e-02 -5.974562466144561768e-02 -1.251940848305821419e-04 -2.509046792984008789e-01 3.903988599777221680e-01 -1.719099730253219604e-01 -1.841071993112564087e-01 -1.014577820897102356e-01 1.712429076433181763e-01 1.548122763633728027e-01 -5.334526300430297852e-02 -1.513032168149948120e-01 7.014501839876174927e-02 1.547144055366516113e-01 -2.492035478353500366e-01 1.140451133251190186e-01 -1.636560074985027313e-02 1.961695551872253418e-01 -2.936982214450836182e-01 -1.092761531472206116e-01 1.516713853925466537e-02 2.768093347549438477e-01 8.210288733243942261e-02 1.866422146558761597e-01
2.696784138679504395e-01 -7.532548904418945312e-02 -8.881682902574539185e-02 -8.522275835275650024e-02 -1.665866971015930176e-01 -1.569074392318725586e-01 2.506105899810791016e-01 2.512431740760803223e-01 1.280638426542282104e-01 1.398374587297439575e-01 9.821059554815292358e-02 -9.065745025873184204e-02 3.133709728717803955e-01 2.323672473430633545e-01 -3.051295280456542969e-01 3.342136507853865623e-03 2.594229280948638916e-01 -1.710319668054580688e-01 -1.162562742829322815e-01 -7.495846599340438843e-02 2.335748821496963501e-01 9.726302325725555420e-02 3.704733774065971375e-02 1.297419611364603043e-02 1.197752580046653748e-01 2.013308554887771606e-01 -3.283850252628326416e-01 -1.656481176614761353e-01 -8.079125732183456421e-02 -3.069148957729339600e-02 -2.216680645942687988e-01 -3.180577233433723450e-02
-7.411028724163770676e-03 1.717868894338607788e-01 -4.595556110143661499e-02 -2.287201285362243652e-01 -2.437907159328460693e-01 -8.796770870685577393e-02 2.154698222875595093e-01 -2.436312884092330933e-01 2.031843960285186768e-01 1.434851437807083130e-01 -1.944200247526168823e-01 -5.096349865198135376e-02 7.041503489017486572e-02 -8.966781944036483765e-02 -1.547692865133285522e-01 1.760925054550170898e-01 1.201391071081161499e-01 -1.498872488737106323e-01 2.079572677612304688e-01 -1.197686642408370972e-01 3.350095823407173157e-02 -1.751369833946228027e-01 -3.135555237531661987e-02 -2.728878855705261230e-01 8.812364190816879272e-03 -1.606761962175369263e-01 -3.211201727390289307e-01 2.027071714401245117e-01 3.715401589870452881e-01 -1.321171224117279053e-01 -1.140106543898582458e-01 -1.802499592304229736e-01
9.808516502380371094e-02 3.564125299453735352e-02 4.478284344077110291e-02 -1.845889538526535034e-01 1.030391198582947254e-03 -2.469099313020706177e-01 4.025171697139739990e-01 -2.500370144844055176e-01 1.049049720168113708e-01 1.557813286781311035e-01 1.815957278013229370e-01 1.236467808485031128e-01 8.857070654630661011e-02 -9.976989030838012695e-02 -8.519890159368515015e-02 1.972205787897109985e-01 -2.999150753021240234e-02 -2.138341069221496582e-01 -1.056694760918617249e-01 -2.819717824459075928e-01 1.282842364162206650e-02 1.327531784772872925e-01 1.060714852064847946e-02 -1.806241422891616821e-01 1.994184106588363647e-01 -2.523585557937622070e-01 -2.722411155700683594e-01 4.993329569697380066e-02 2.382525950670242310e-01 -4.618868231773376465e-02 -3.039323389530181885e-01 -2.960379235446453094e-02
3.960886597633361816e-02 1.714639961719512939e-01 -4.815809056162834167e-02 -2.629363238811492920e-01 3.770375251770019531e-02 -2.379398345947265625e-01 4.013319611549377441e-01 2.433664053678512573e-01 4.569220542907714844e-02 1.551897227764129639e-01 3.187167458236217499e-03 -2.040109038352966309e-01 3.236691653728485107e-01 -8.913789689540863037e-02 -2.996902167797088623e-01 1.315729022026062012e-01 -1.807598769664764404e-01 -1.250632554292678833e-01 -1.028620973229408264e-01 5.906422063708305359e-02 -2.806113101541996002e-02 -6.685196608304977417e-02 4.772112146019935608e-02 1.393590122461318970e-01 -9.336686693131923676e-03 -5.168870091438293457e-02 6.783642619848251343e-02 3.423007428646087646e-01 -3.366197645664215088e-02 -1.475118845701217651e-01 -5.233758129179477692e-03 3.079285621643066406e-01
5.807514488697052002e-02 1.003144085407257080e-01 -1.297926753759384155e-01 -2.673576772212982178e-01 -1.364209353923797607e-01 -1.309059411287307739e-01 1.200542375445365906e-01 -3.548864722251892090e-01 1.135522648692131042e-01 2.698889374732971191e-01 2.174696475267410278e-01 1.195808313786983490e-02 2.178018912672996521e-02 1.783115044236183167e-02 -2.194936722517013550e-01 1.725686937570571899e-01 -2.101248353719711304e-01 -1.742602288722991943e-01 4.282152354717254639e-01 -6.891549378633499146e-02 2.331522405147552490e-01 -3.394322469830513000e-02 -3.400747478008270264e-02 1.377188414335250854e-01 8.527030795812606812e-02 -1.032939925789833069e-01 -2.952862083911895752e-01 1.204302310943603516e-01 1.565286815166473389e-01 -9.426279366016387939e-02 1.341451555490493774e-01 3.036848641932010651e-02
2.991383709013462067e-02 3.621487319469451904e-02 1.915895342826843262e-01 -8.618386089801788330e-02 -2.345570325851440430e-01 -1.926690787076950073e-01 3.988338410854339600e-01 8.560760878026485443e-03 2.663752436637878418e-01 2.882787883281707764e-01 2.256763726472854614e-02 -2.451171576976776123e-01 1.186881810426712036e-01 -2.297254800796508789e-01 -5.101797357201576233e-02 -3.162503987550735474e-02 -1.678079664707183838e-01 -2.089721411466598511e-01 8.300791680812835693e-02 -2.547593414783477783e-01 -4.259480163455009460e-02 -2.089695185422897339e-01 2.254545986652374268e-01 -2.355193160474300385e-02 -4.712573066353797913e-02 -2.687020301818847656e-01 -2.029490023851394653e-01 3.375628590583801270e-02 3.140127658843994141e-02 1.091421619057655334e-01 -6.271044164896011353e-02 2.078346610069274902e-01
1.038847714662551880e-01 -7.625607401132583618e-02 -9.127230942249298096e-02 1.037018299102783203e-01 -7.764166593551635742e-02 -2.329888641834259033e-01 2.254137843847274780e-01 1.296384483575820923e-01 6.754416227340698242e-02 2.978720664978027344e-01 -2.281816154718399048e-01 -1.342802047729492188e-01 -4.501695558428764343e-02 5.239699408411979675e-02 -2.933689355850219727e-01 -5.444398894906044006e-02 7.076418399810791016e-02 3.278921544551849365e-01 -1.105661690235137939e-01 2.160985767841339111e-02 -7.121290266513824463e-02 -6.434956192970275879e-02 -3.617293015122413635e-02 -1.031944230198860168e-01 2.923037409782409668e-01 6.202458962798118591e-02 -4.263019859790802002e-01 -3.679918646812438965e-01 4.478960484266281128e-02 7.793822139501571655e-02 -5.390400066971778870e-02 1.240190342068672180e-01
-9.686435572803020477e-03 1.719545945525169373e-02 -9.784485399723052979e-02 -1.694417148828506470e-01 -3.416408300399780273e-01 -1.420731991529464722e-01 2.675547301769256592e-01 -1.107732877135276794e-01 -1.051859110593795776e-01 2.208218574523925781e-01 -2.031407505273818970e-01 8.773475885391235352e-03 8.969178050756454468e-02 -6.329979002475738525e-02 -2.918007671833038330e-01 3.422212600708007812e-01 3.564704582095146179e-02 -1.669195890426635742e-01 1.996196806430816650e-01 -1.649010032415390015e-01 1.495254933834075928e-01 -4.575001448392868042e-02 -3.357125818729400635e-02 -1.880659908056259155e-02 2.230505049228668213e-01 -2.964075505733489990e-01 -4.808449000120162964e-02 8.895075321197509766e-02 1.911689043045043945e-01 -2.707949876785278320e-01 -2.085529714822769165e-01 -4.212855920195579529e-02
2.607471644878387451e-01 -2.564060986042022705e-01 -1.752163022756576538e-01 -2.247889488935470581e-01 -2.143117934465408325e-01 -1.484752446413040161e-01 3.866121768951416016e-01 1.991239041090011597e-01 7.163599133491516113e-03 3.390769064426422119e-01 -9.755901247262954712e-02 -9.378515928983688354e-02 3.033616840839385986e-01 5.084046721458435059e-02 -1.309299618005752563e-01 -5.084129050374031067e-02 6.066616624593734741e-02 7.314298301935195923e-02 1.797022111713886261e-02 -1.227136924862861633e-01 1.956880986690521240e-01 6.212843582034111023e-02 -2.453419379889965057e-03 1.573503762483596802e-01 -5.705685168504714966e-02 7.475586980581283569e-02 -9.936885535717010498e-02 -9.865772724151611328e-02 -3.535579442977905273e-01 -9.599837660789489746e-02 -2.450859360396862030e-02 1.601934880018234253e-01
1.603102535009384155e-01 1.483464613556861877e-03 -1.178389638662338257e-01 -1.627888083457946777e-01 2.560804039239883423e-02 -4.766806587576866150e-02 1.474776864051818848e-01 -3.967537283897399902e-01 2.277706712484359741e-01 4.674674570560455322e-01 -1.420124918222427368e-01 6.165756657719612122e-02 2.213724106550216675e-01 -2.118817567825317383e-01 -9.298059158027172089e-03 9.736745059490203857e-02 1.032559052109718323e-01 3.351738303899765015e-02 -1.139083877205848694e-01 -2.743038237094879150e-01 9.280692785978317261e-02 -6.766522675752639771e-02 -1.601644754409790039e-01 -1.350966095924377441e-01 2.350494638085365295e-02 -1.868650168180465698e-01 -1.760700941085815430e-01 8.232616633176803589e-02 1.274953782558441162e-01 -1.784102059900760651e-02 -2.896352112293243408e-01 1.522180140018463135e-01
-1.272272169589996338e-01 1.542755868285894394e-02 -1.081346049904823303e-01 -1.260409597307443619e-02 -2.198080345988273621e-02 -4.322259128093719482e-01 2.188577204942703247e-01 -2.584463357925415039e-01 1.622807085514068604e-01 1.327329874038696289e-02 8.147978037595748901e-02 6.548604369163513184e-02 7.807535585016012192e-03 -1.623512245714664459e-03 -1.547298878431320190e-01 3.231626451015472412e-01 1.151956394314765930e-01 -1.506884247064590454e-01 4.995996505022048950e-02 1.001247614622116089e-01 -2.273618131875991821e-01 5.517965182662010193e-03 -1.310596019029617310e-01 -4.885939881205558777e-02 1.370962113142013550e-01 1.784440502524375916e-02 -4.533639550209045410e-01 2.947489023208618164e-01 1.457587629556655884e-01 1.243865340948104858e-01 1.586427837610244751e-01 1.031959429383277893e-01
-1.057267859578132629e-01 2.519357502460479736e-01 -1.114034280180931091e-01 -2.760287821292877197e-01 -3.299457430839538574e-01 -2.156103551387786865e-01 2.393910586833953857e-01 -8.602391928434371948e-02 1.053896266967058182e-02 1.203731372952461243e-01 -1.386778205633163452e-01 -1.402236893773078918e-02 6.260307133197784424e-02 -2.872697636485099792e-02 -9.214404225349426270e-02 9.201248176395893097e-03 2.107358425855636597e-01 -1.340339630842208862e-01 1.324993371963500977e-01 -6.375056505203247070e-02 2.137196511030197144e-01 1.645811945199966431e-01 5.433333292603492737e-02 -4.577094689011573792e-02 1.284953951835632324e-01 1.112941280007362366e-01 -2.235916703939437866e-01 2.510531544685363770e-01 3.538174927234649658e-01 -3.312810659408569336e-01 -2.804262563586235046e-02 1.729024201631546021e-01
-1.367658823728561401e-01 1.984122097492218018e-01 1.173581108450889587e-01 -3.115029931068420410e-01 -9.493070095777511597e-02 -7.712975889444351196e-02 1.629248857498168945e-01 2.043389715254306793e-02 -2.506736516952514648e-01 4.602327346801757812e-01 -3.066400885581970215e-01 -1.019425466656684875e-01 1.055672541260719299e-01 2.627696609124541283e-03 -9.889370948076248169e-02 9.867061674594879150e-02 1.526239961385726929e-01 9.993568062782287598e-02 7.327629718929529190e-03 -1.917141377925872803e-01 1.486944854259490967e-01 2.026409655809402466e-01 -6.434565782546997070e-02 -1.095876172184944153e-01 1.743839681148529053e-01 -2.774568200111389160e-01 -1.023660227656364441e-01 6.007337570190429688e-02 -2.046871632337570190e-01 1.144942790269851685e-01 2.168862819671630859e-01 8.075382560491561890e-02
1.283122599124908447e-01 5.408603325486183167e-02 -1.649830304086208344e-02 -2.679571807384490967e-01 -2.591384649276733398e-01 -2.388767600059509277e-01 1.591080874204635620e-01 -9.424212574958801270e-02 -8.106280863285064697e-02 5.976003408432006836e-02 -1.646269559860229492e-01 -1.572974324226379395e-01 2.127524092793464661e-02 5.373541638255119324e-02 -1.670677363872528076e-01 -1.053910255432128906e-01 6.755905598402023315e-02 -2.843203842639923096e-01 -1.836680173873901367e-01 -2.378724217414855957e-01 7.908480241894721985e-03 -2.653390765190124512e-01 -1.971569508314132690e-01 7.107676006853580475e-03 -8.875717967748641968e-02 -5.739926174283027649e-02 -4.139829576015472412e-01 -8.819171041250228882e-02 -9.960863739252090454e-03 3.566851019859313965e-01 -9.020283818244934082e-03 2.072062641382217407e-01
-1.776362657546997070e-01 1.729426672682166100e-03 1.017024070024490356e-01 -1.714277453720569611e-02 -2.020639628171920776e-01 -9.038798511028289795e-02 4.487301707267761230e-01 -2.567082345485687256e-01 2.720630764961242676e-01 2.020329833030700684e-01 -1.104189530014991760e-01 -4.537691920995712280e-02 -1.776142162270843983e-03 1.212477982044219971e-01 -8.772667497396469116e-02 1.882033348083496094e-01 -1.017681062221527100e-01 2.076155506074428558e-02 8.604513853788375854e-02 -3.328805863857269287e-01 2.342491038143634796e-02 -1.281255334615707397e-01 -1.035360395908355713e-01 2.533899247646331787e-02 -6.345183937810361385e-04 1.870179772377014160e-01 -3.350985348224639893e-01 1.312887966632843018e-01 6.536876410245895386e-02 2.810249924659729004e-01 6.971006281673908234e-03 -2.225120067596435547e-01
1.686248928308486938e-01 1.297665983438491821e-01 1.415799558162689209e-01 -1.219954490661621094e-01 -2.065625637769699097e-01 -1.330099850893020630e-01 1.196319013833999634e-01 1.267344504594802856e-01 -7.006798684597015381e-02 4.469425082206726074e-01 -2.692042291164398193e-01 -1.463450342416763306e-01 1.174131408333778381e-01 -7.906114310026168823e-02 -9.079020470380783081e-02 -1.108259707689285278e-01 2.855442762374877930e-01 -2.202651835978031158e-02 3.711651079356670380e-03 4.152474179863929749e-02 1.309979707002639771e-01 1.011205613613128662e-01 2.396451383829116821e-01 -1.325710713863372803e-01 3.051179945468902588e-01 -1.701254844665527344e-01 -1.967664510011672974e-01 2.049366235733032227e-01 -1.876564770936965942e-01 -4.269951488822698593e-03 3.474721312522888184e-02 2.541709840297698975e-01
1.349426209926605225e-01 9.555358556099236012e-04 2.788454294204711914e-01 -3.008233606815338135e-01 -1.591938883066177368e-01 -8.768622577190399170e-02 1.374880522489547729e-01 -1.299552321434020996e-01 2.286336272954940796e-01 1.483038067817687988e-01 -1.967061907052993774e-01 5.441641435027122498e-02 1.221663281321525574e-01 -2.084629535675048828e-01 -2.031211555004119873e-01 -2.086329162120819092e-01 9.693936444818973541e-03 -1.802953928709030151e-01 -1.533427089452743530e-02 -3.615996614098548889e-02 2.362137287855148315e-01 -1.675877720117568970e-01 1.922318190336227417e-01 -9.188194759190082550e-03 9.774541854858398438e-02 -5.976818874478340149e-02 -4.775842428207397461e-01 2.785962820053100586e-01 -2.541795000433921814e-02 7.833695411682128906e-02 -1.728476583957672119e-02 6.822391599416732788e-02
2.733092308044433594e-01 -1.430492568761110306e-02 2.141144424676895142e-01 -3.202569186687469482e-01 -2.941316366195678711e-01 -2.947605252265930176e-01 5.464212223887443542e-02 2.360448688268661499e-01 2.177012711763381958e-02 3.564215600490570068e-01 -2.051890790462493896e-01 -1.967295706272125244e-01 5.123424157500267029e-02 -1.567407101392745972e-01 -6.020861119031906128e-02 2.999308407306671143e-01 1.947716176509857178e-01 2.035500705242156982e-01 -5.796457082033157349e-02 1.348035223782062531e-02 3.772621601819992065e-02 1.921304166316986084e-01 -2.796223945915699005e-02 -1.608992069959640503e-01 1.694729030132293701e-01 4.577697068452835083e-02 -1.285171359777450562e-01 3.143926709890365601e-02 -8.439983427524566650e-02 4.448930919170379639e-02 6.411862373352050781e-02 7.773560285568237305e-02
-1.092617586255073547e-01 -9.470834583044052124e-02 -4.894364252686500549e-02 -2.118217796087265015e-01 -2.444452047348022461e-01 -1.795715689659118652e-01 1.193954050540924072e-01 -1.701987534761428833e-02 -1.118740588426589966e-01 -3.574195131659507751e-02 -1.781740784645080566e-01 1.660135760903358459e-02 3.163284957408905029e-01 -1.778277456760406494e-01 -2.755743861198425293e-01 2.128639966249465942e-01 1.262476891279220581e-01 -2.523159384727478027e-01 2.105347514152526855e-01 -6.663840729743242264e-03 9.921291843056678772e-03 -5.805613845586776733e-02 -2.485949844121932983e-01 -8.532284945249557495e-02 4.145007431507110596e-01 -2.506761252880096436e-01 -2.641763091087341309e-01 -2.088863775134086609e-02 6.720039248466491699e-02 6.744614243507385254e-02 -1.265408396720886230e-01 -7.638004142791032791e-03
1.696237623691558838e-01 1.229897513985633850e-02 -2.618057429790496826e-01 -1.202509552240371704e-01 7.329478394240140915e-03 1.330067515373229980e-01 2.299767583608627319e-01 -5.668976344168186188e-03 1.279804408550262451e-01 1.965260058641433716e-01 -4.788666591048240662e-02 -1.165946573019027710e-01 -5.882935225963592529e-02 4.474003612995147705e-02 -4.655975401401519775e-01 4.422860741615295410e-01 -3.141865879297256470e-02 -6.651771068572998047e-02 2.135749012231826782e-01 1.141890212893486023e-01 -6.425700336694717407e-02 1.065485402941703796e-01 -1.241774763911962509e-02 1.895516812801361084e-01 -2.526462636888027191e-02 1.099735274910926819e-01 -1.782841682434082031e-01 -6.243591755628585815e-02 7.394262403249740601e-02 3.407145440578460693e-01 1.463876217603683472e-01 1.470666378736495972e-01
-4.904995113611221313e-02 -4.659675061702728271e-02 -3.088234551250934601e-02 -2.760207355022430420e-01 -1.425280123949050903e-01 -2.458215206861495972e-01 4.878160953521728516e-01 -1.663484722375869751e-01 1.570475171320140362e-03 -3.696262463927268982e-02 -1.743371188640594482e-01 -2.178669571876525879e-01 1.278656572103500366e-01 -2.844883203506469727e-01 -2.899915166199207306e-02 1.424225717782974243e-01 -2.171322405338287354e-01 2.754362225532531738e-01 5.558897182345390320e-02 5.149698350578546524e-03 2.694827318191528320e-02 3.833847492933273315e-02 2.767436802387237549e-01 2.881916612386703491e-02 1.887280642986297607e-01 4.595992714166641235e-02 -1.622604280710220337e-01 -1.512890607118606567e-01 -1.427663024514913559e-03 1.901153773069381714e-01 -1.221314892172813416e-01 1.746859550476074219e-01
1.113484427332878113e-01 1.946964561939239502e-01 -8.485613018274307251e-02 -5.979679897427558899e-02 5.146947130560874939e-02 -2.704666554927825928e-01 1.024942174553871155e-01 5.128762125968933105e-02 5.871583148837089539e-02 1.051182970404624939e-01 -2.517538666725158691e-01 -5.039204955101013184e-01 2.179873883724212646e-01 -2.487351894378662109e-01 7.813712954521179199e-02 2.511198222637176514e-01 2.223314903676509857e-02 -1.012353599071502686e-01 -8.227927610278129578e-03 -1.664582490921020508e-01 8.046153932809829712e-02 -7.638805545866489410e-03 1.672402322292327881e-01 -4.046814050525426865e-03 2.605682909488677979e-01 2.226516455411911011e-01 -9.642372280359268188e-02 7.781904190778732300e-02 1.520384699106216431e-01 5.649616196751594543e-02 7.712415535934269428e-04 3.277899622917175293e-01
5.702851712703704834e-02 8.989524096250534058e-02 -1.955922842025756836e-01 -1.666126698255538940e-01 2.016154229640960693e-01 -1.354844309389591217e-02 1.216302886605262756e-01 -2.979672253131866455e-01 2.366087287664413452e-01 3.951699733734130859e-01 3.852531313896179199e-02 -1.483071893453598022e-01 3.064194619655609131e-01 -2.755294740200042725e-01 3.644471988081932068e-02 7.608667016029357910e-02 2.494173794984817505e-01 -6.290655583143234253e-02 -3.421676158905029297e-02 -2.418017387390136719e-01 3.326925262808799744e-02 -4.156979266554117203e-03 -1.120562031865119934e-01 -6.887568533420562744e-02 7.412047684192657471e-02 -1.817904710769653320e-01 -2.582540810108184814e-01 1.703660041093826294e-01 6.851927936077117920e-02 -9.210465475916862488e-03 -2.010353803634643555e-01 2.049502879381179810e-01
4.799096286296844482e-02 2.454656958580017090e-01 2.123181894421577454e-02 1.476032435894012451e-01 -3.005333617329597473e-02 -2.485290765762329102e-01 4.882472455501556396e-01 6.127194315195083618e-02 4.958942905068397522e-02 2.307492792606353760e-01 6.504375487565994263e-03 -1.754228174686431885e-01 -1.072813421487808228e-01 -1.849969476461410522e-01 -3.725223541259765625e-01 -2.577474713325500488e-02 7.567083090543746948e-02 6.172366812825202942e-02 -8.499328047037124634e-02 9.922467172145843506e-02 -1.159021630883216858e-01 -3.370989561080932617e-01 -1.242635548114776611e-01 -6.030416861176490784e-02 2.148535102605819702e-01 -2.455980330705642700e-02 -1.894520074129104614e-01 2.099262624979019165e-01 -1.502592712640762329e-01 4.188889265060424805e-02 -8.591009676456451416e-02 -8.668529987335205078e-02
-9.640039503574371338e-02 2.240682840347290039e-01 -4.141202867031097412e-01 -2.415374517440795898e-01 -2.773233354091644287e-01 7.259031385183334351e-02 2.752696871757507324e-01 -1.370778232812881470e-01 1.619142889976501465e-01 1.605122685432434082e-01 -8.236858993768692017e-02 -2.605237662792205811e-01 -1.754733026027679443e-01 -1.143582314252853394e-01 -3.786214813590049744e-02 2.327351272106170654e-02 -1.174382790923118591e-01 2.892224118113517761e-02 5.436516925692558289e-02 -5.579718947410583496e-02 -2.853288948535919189e-01 -1.438012421131134033e-01 -1.964551806449890137e-01 -1.332804858684539795e-01 9.905648231506347656e-02 -1.228106021881103516e-01 -3.389612734317779541e-01 -8.048193156719207764e-02 2.896072529256343842e-02 -2.685554884374141693e-02 1.420835107564926147e-01 1.195001527667045593e-01
1.131688803434371948e-02 -8.019645512104034424e-02 -1.578883975744247437e-01 -7.963335514068603516e-02 9.900364093482494354e-03 -3.421199619770050049e-01 1.510927230119705200e-01 9.035657346248626709e-02 6.745266914367675781e-02 2.832877039909362793e-01 -3.798956871032714844e-01 -1.235806420445442200e-01 1.160695105791091919e-01 -2.482238709926605225e-01 -3.127092123031616211e-01 -1.329018771648406982e-01 -2.609074115753173828e-01 6.858355551958084106e-02 -1.371578723192214966e-01 -1.488299518823623657e-01 -3.164377808570861816e-02 2.333618104457855225e-01 -5.972246080636978149e-02 1.132898330688476562e-01 1.417686492204666138e-01 2.230473309755325317e-01 -2.474002540111541748e-01 -1.144571080803871155e-01 -1.352313011884689331e-01 1.946236379444599152e-02 -1.583677344024181366e-02 1.744382828474044800e-01
6.656728684902191162e-02 -1.584998890757560730e-02 -1.145509257912635803e-01 -3.127247095108032227e-01 8.372914791107177734e-02 -5.772672966122627258e-02 2.091976702213287354e-01 -1.199386119842529297e-01 -5.877359211444854736e-02 4.520171582698822021e-01 -5.051937699317932129e-01 -2.507873065769672394e-02 2.301761806011199951e-01 -1.708074845373630524e-02 -5.462812632322311401e-02 -2.521097660064697266e-01 -1.682545617222785950e-02 -1.353228837251663208e-01 5.708105117082595825e-02 -9.540436789393424988e-03 3.052336163818836212e-03 4.714653268456459045e-02 -4.148325324058532715e-02 6.944470852613449097e-02 8.618260174989700317e-02 -9.508340060710906982e-02 -3.241753876209259033e-01 1.479163616895675659e-01 -1.059246137738227844e-01 1.656234562397003174e-01 -1.342011094093322754e-01 4.060180112719535828e-02
-2.062550485134124756e-01 1.823254115879535675e-02 1.503831893205642700e-01 -2.343064397573471069e-01 1.737779378890991211e-01 -3.011638820171356201e-01 1.531230807304382324e-01 -1.713644117116928101e-01 1.989752501249313354e-01 1.366651803255081177e-01 -1.504697054624557495e-01 -1.339076906442642212e-01 4.579095840454101562e-01 -3.081791698932647705e-01 -2.203574329614639282e-01 -4.580538254231214523e-03 -1.485283076763153076e-01 1.276815980672836304e-01 -2.723613381385803223e-01 4.882951825857162476e-02 5.031710490584373474e-02 1.862808689475059509e-02 -1.036196649074554443e-01 7.925531268119812012e-02 4.579653590917587280e-02 1.987903118133544922e-01 -2.034069746732711792e-01 1.805933937430381775e-02 7.563703693449497223e-03 1.386537551879882812e-01 -8.109566569328308105e-02 9.912920743227005005e-02
[truncated: 3,273,948 more chars]
