# Supplementary material for: The Language of Innovation
Source: PLoS One. 2020 Apr 30;15(4):e0230107. doi: 10.1371/journal.pone.0230107 (PMC7194493; doi:10.1371/journal.pone.0230107)
Supplement: S7 File — (GZ) [file pone.0230107.s007.tar.gz › 1985-1989/V2Run_6_VS_4500_embeddings1985-1989ED32.txt]

-8.155038207769393921e-02 1.672106236219406128e-01 2.478795498609542847e-01 3.787583410739898682e-01 2.726643681526184082e-01 7.097948342561721802e-02 5.445691943168640137e-02 -6.884436309337615967e-02 -4.433937370777130127e-02 -6.445400416851043701e-02 2.448648214340209961e-01 2.115940153598785400e-01 -8.712369948625564575e-03 1.516191065311431885e-01 1.921286731958389282e-01 -2.020440436899662018e-02 -2.704222202301025391e-01 -1.880029141902923584e-01 2.057731896638870239e-01 1.196342855691909790e-01 -3.000180609524250031e-02 2.930394932627677917e-02 -8.869279175996780396e-02 1.490534991025924683e-01 -5.829194560647010803e-02 -2.329531908035278320e-01 7.096345722675323486e-02 -2.394192814826965332e-01 -9.913428872823715210e-02 -2.032779455184936523e-01 1.793513447046279907e-01 -3.191432356834411621e-01
3.675586730241775513e-02 -2.045448683202266693e-02 3.819578140974044800e-02 1.967678219079971313e-01 1.390848606824874878e-01 -2.648694515228271484e-01 2.165592759847640991e-01 1.628233343362808228e-01 -1.359485089778900146e-01 -2.864536345005035400e-01 -1.556102782487869263e-01 1.656204313039779663e-01 1.611060351133346558e-01 1.172875538468360901e-01 6.430148333311080933e-02 8.500260859727859497e-02 1.186631843447685242e-01 -1.224141791462898254e-01 -1.378959268331527710e-01 2.220098674297332764e-01 -6.613787263631820679e-02 3.252139687538146973e-01 -8.952954411506652832e-02 7.079242914915084839e-02 -1.004627197980880737e-01 -1.746219396591186523e-01 2.323340624570846558e-01 -1.919342726469039917e-01 5.163639038801193237e-02 1.675661057233810425e-01 7.525761425495147705e-02 -4.511577486991882324e-01
-1.035927757620811462e-01 -6.631358712911605835e-02 4.246732294559478760e-01 2.408286929130554199e-01 2.201239764690399170e-01 -8.182132244110107422e-02 -1.057539880275726318e-01 -4.730254411697387695e-02 1.201811805367469788e-01 -1.961745880544185638e-02 -1.848300397396087646e-01 -1.780181191861629486e-02 1.478097736835479736e-01 -2.106454372406005859e-01 1.580549180507659912e-01 -1.149450615048408508e-01 1.385796666145324707e-01 -3.085622191429138184e-01 -8.868862688541412354e-02 1.737091094255447388e-01 -5.634301900863647461e-02 1.575599014759063721e-01 -3.564951419830322266e-01 7.368630031123757362e-04 -1.758583188056945801e-01 -4.205474629998207092e-02 7.581759989261627197e-02 -6.043605133891105652e-02 -3.654394671320915222e-02 2.286510020494461060e-01 -1.459233909845352173e-01 -3.157272636890411377e-01
-1.604316532611846924e-01 -7.916305214166641235e-02 -1.518582738935947418e-02 1.134833842515945435e-01 4.422149434685707092e-02 -1.236532703042030334e-01 7.871177792549133301e-02 5.275829508900642395e-02 -3.343336051329970360e-03 -3.025976754724979401e-02 4.800653755664825439e-01 4.536115098744630814e-03 2.315892577171325684e-01 1.057078093290328979e-01 5.634716525673866272e-02 3.177239745855331421e-02 -1.683409363031387329e-01 -1.701399534940719604e-01 -1.101809889078140259e-01 2.053337246179580688e-01 1.487858686596155167e-02 3.471831977367401123e-01 -1.365806609392166138e-01 7.005362957715988159e-02 -2.104894965887069702e-01 -1.284183412790298462e-01 2.658236622810363770e-01 -3.357502222061157227e-01 -1.296119391918182373e-01 1.336839646100997925e-01 -1.325606405735015869e-01 -2.755374014377593994e-01
7.391256839036941528e-02 -1.272871196269989014e-01 1.502806544303894043e-01 2.461000382900238037e-01 1.719611734151840210e-01 1.552282869815826416e-01 2.236482948064804077e-01 2.706145644187927246e-01 6.710331141948699951e-02 -1.475930809974670410e-01 1.748462170362472534e-01 2.690259516239166260e-01 2.043675780296325684e-01 -4.781782627105712891e-02 6.500039249658584595e-02 1.394980996847152710e-01 -1.050531789660453796e-01 -3.730562627315521240e-01 9.021718800067901611e-02 3.806431312114000320e-03 2.768701612949371338e-01 2.052348852157592773e-02 -1.052570566534996033e-01 1.577603369951248169e-01 -2.809439003467559814e-01 -1.729915589094161987e-01 2.935752272605895996e-01 -1.331676393747329712e-01 -3.413452580571174622e-02 1.619955152273178101e-01 -9.437392652034759521e-02 2.831703424453735352e-02
-2.835631668567657471e-01 1.846739649772644043e-01 2.342046052217483521e-01 4.681546986103057861e-02 3.379202187061309814e-01 2.339277788996696472e-02 6.131328642368316650e-02 7.560956478118896484e-02 2.219342254102230072e-02 -7.030752301216125488e-02 1.668869405984878540e-01 1.450327485799789429e-01 -6.260932981967926025e-02 2.165457792580127716e-02 1.482834964990615845e-01 6.426213681697845459e-02 -1.486435979604721069e-01 -3.285872042179107666e-01 -2.017091587185859680e-02 -1.023686379194259644e-01 3.029031753540039062e-01 1.216283887624740601e-01 -3.487028181552886963e-02 1.668329834938049316e-01 -4.133701324462890625e-02 -1.196993142366409302e-01 2.431264966726303101e-01 -2.397967576980590820e-01 1.184313744306564331e-01 4.200581908226013184e-01 9.743971377611160278e-02 -1.011928990483283997e-01
-1.008428037166595459e-01 -8.064135164022445679e-02 9.960397332906723022e-02 4.595945402979850769e-02 3.240526914596557617e-01 3.683258220553398132e-02 1.902198344469070435e-01 2.000378817319869995e-02 1.313515156507492065e-01 -4.828233644366264343e-02 -1.222126707434654236e-01 1.352005749940872192e-01 1.435222327709197998e-01 1.822874136269092560e-02 2.047965526580810547e-01 -1.376374810934066772e-01 -7.200901210308074951e-02 -2.769356667995452881e-01 1.213449686765670776e-01 -8.640109002590179443e-02 8.989134430885314941e-02 1.770302653312683105e-01 -3.125990033149719238e-01 8.553521335124969482e-02 -2.672715783119201660e-01 -2.386264503002166748e-01 2.385371327400207520e-01 2.444659732282161713e-02 5.942048877477645874e-02 1.348285526037216187e-01 2.422613352537155151e-01 -4.230018556118011475e-01
3.917330503463745117e-02 -4.980331659317016602e-02 3.091419301927089691e-02 1.800504177808761597e-01 -4.293558374047279358e-02 -1.550035029649734497e-01 2.307826094329357147e-02 1.536281555891036987e-01 -3.277076482772827148e-01 -1.758296787738800049e-02 4.302293956279754639e-01 3.470677137374877930e-02 2.164863198995590210e-01 1.340413838624954224e-01 2.098679542541503906e-01 1.283248364925384521e-01 -1.363150924444198608e-01 -2.542974948883056641e-01 4.281659424304962158e-02 3.606396019458770752e-01 5.923032015562057495e-02 2.746423780918121338e-01 -2.251366227865219116e-01 9.742481261491775513e-02 1.844867831096053123e-03 -1.014735028147697449e-01 6.607614457607269287e-02 -3.470274433493614197e-02 1.850329041481018066e-01 2.450175732374191284e-01 -6.745968014001846313e-02 -1.559124886989593506e-01
-5.919225886464118958e-02 -5.530424788594245911e-02 7.303291559219360352e-02 -2.062710970640182495e-01 -1.003835909068584442e-02 -1.778351217508316040e-01 -6.321547180414199829e-02 1.884329468011856079e-01 -2.168872952461242676e-02 -3.929293155670166016e-01 2.379699945449829102e-01 1.233686208724975586e-01 1.518948227167129517e-01 2.006283104419708252e-01 2.414989322423934937e-01 4.137506708502769470e-02 9.970740973949432373e-02 -2.601127028465270996e-01 -1.037338152527809143e-01 2.259829193353652954e-01 -2.223165333271026611e-02 9.277458488941192627e-02 -1.539547741413116455e-01 -1.792655140161514282e-01 -9.877318888902664185e-02 -5.237094126641750336e-03 2.730064094066619873e-01 -1.816900372505187988e-01 -2.140750437974929810e-01 2.799793481826782227e-01 -5.671425163745880127e-02 -2.740928232669830322e-01
3.364770859479904175e-02 4.174216687679290771e-01 1.838731765747070312e-01 5.952568352222442627e-02 1.380954682826995850e-01 2.118309140205383301e-01 3.008771687746047974e-02 7.339594513177871704e-02 5.371258780360221863e-02 3.605180606245994568e-02 1.244934052228927612e-01 -9.527825564146041870e-02 1.206409160658949986e-05 1.695453375577926636e-01 6.961924582719802856e-02 -3.037196584045886993e-02 2.208128720521926880e-01 -2.270184904336929321e-01 3.405209481716156006e-01 1.978056728839874268e-01 2.093522846698760986e-01 2.742989659309387207e-01 -3.994347155094146729e-01 1.444690376520156860e-01 -4.944268241524696350e-02 -1.675722450017929077e-01 -2.115136198699474335e-02 3.209921345114707947e-02 -2.159061096608638763e-02 -1.897310763597488403e-01 -1.078812330961227417e-01 -1.370871663093566895e-01
-1.866564303636550903e-01 -1.554458215832710266e-02 3.423351645469665527e-01 2.151499688625335693e-01 -1.254412624984979630e-02 -2.704502642154693604e-01 1.583749651908874512e-01 1.378054022789001465e-01 2.513971552252769470e-02 -3.879283368587493896e-01 8.182714134454727173e-02 2.926322519779205322e-01 6.619548797607421875e-02 5.394156277179718018e-02 7.456783205270767212e-02 9.809339046478271484e-02 -2.277418039739131927e-03 -2.617014348506927490e-01 -1.274836510419845581e-01 4.702972993254661560e-02 9.669491089880466461e-03 1.404194235801696777e-01 -1.677246242761611938e-01 -8.007746189832687378e-02 5.205060169100761414e-02 2.549407184123992920e-01 1.679187417030334473e-01 -8.869685232639312744e-02 -6.724013388156890869e-02 2.220413535833358765e-01 1.086983904242515564e-01 -3.277478516101837158e-01
-1.014322191476821899e-01 1.463362723588943481e-01 1.004714798182249069e-02 -1.064389348030090332e-01 -4.415339604020118713e-02 -1.448143832385540009e-02 -1.266383100301027298e-02 -4.813037067651748657e-02 1.946747153997421265e-01 -2.071722447872161865e-01 1.437706351280212402e-01 1.903375834226608276e-01 2.296374291181564331e-01 -4.882919043302536011e-02 1.389719545841217041e-02 2.289104610681533813e-01 -5.491128936409950256e-02 -3.055308163166046143e-01 2.720632553100585938e-01 1.820812523365020752e-01 3.030406683683395386e-02 8.536387979984283447e-02 -6.657393276691436768e-02 4.163088202476501465e-01 -2.361128628253936768e-01 -2.030548453330993652e-01 1.250897198915481567e-01 9.410365018993616104e-04 -1.042572334408760071e-01 2.236720174551010132e-01 -2.469829656183719635e-02 -3.783898055553436279e-01
-3.500074744224548340e-01 2.241477966308593750e-01 1.431038975715637207e-01 1.340979337692260742e-01 2.726920545101165771e-01 -1.999191194772720337e-01 -5.492673721164464951e-03 5.459655448794364929e-02 4.801778122782707214e-03 2.226669490337371826e-01 1.051800996065139771e-01 1.466772854328155518e-01 2.329556941986083984e-01 -2.349139451980590820e-01 1.852873861789703369e-01 -1.203063949942588806e-01 1.396373510360717773e-01 -2.240606099367141724e-01 -6.160550564527511597e-02 1.403881162405014038e-01 6.572072952985763550e-02 1.968451440334320068e-01 -1.683508902788162231e-01 9.255614876747131348e-02 -2.395848035812377930e-01 -2.917232215404510498e-01 -1.913134194910526276e-02 4.447627812623977661e-02 -5.097216367721557617e-02 2.804308831691741943e-01 1.033432111144065857e-01 -1.451364457607269287e-01
-2.508199512958526611e-01 -9.635382145643234253e-02 1.908735632896423340e-01 -6.621306389570236206e-02 1.011697500944137573e-01 -1.904750764369964600e-01 -9.722896665334701538e-02 2.549459934234619141e-01 1.046670675277709961e-01 -6.158111244440078735e-02 6.696743518114089966e-02 1.051431968808174133e-01 1.662901341915130615e-01 2.884211838245391846e-01 4.394195042550563812e-03 -2.412243336439132690e-01 1.163164451718330383e-01 -1.500386893749237061e-01 5.014946311712265015e-02 2.443629503250122070e-01 -9.879449009895324707e-02 5.474673584103584290e-02 1.048630475997924805e-01 3.286117017269134521e-01 -2.137024700641632080e-01 -3.590134670957922935e-03 4.760196506977081299e-01 -6.987797468900680542e-02 -3.128530830144882202e-02 -3.837278112769126892e-02 7.351775467395782471e-02 -2.272935807704925537e-01
-2.549947798252105713e-01 1.774110198020935059e-01 1.701545864343643188e-01 -1.128883380442857742e-02 1.189846843481063843e-01 -2.259804010391235352e-01 2.527864277362823486e-01 5.892974510788917542e-02 -4.257137887179851532e-03 -1.666215956211090088e-01 3.456563651561737061e-01 9.847566485404968262e-02 1.317393928766250610e-01 1.823786795139312744e-01 2.882414758205413818e-01 1.985930353403091431e-01 -2.418462559580802917e-02 -1.882482767105102539e-01 -2.218354344367980957e-01 1.254175603389739990e-01 -1.616340503096580505e-02 -1.281732767820358276e-01 -1.442410796880722046e-01 1.292871534824371338e-01 1.151904314756393433e-01 -6.732983887195587158e-02 2.015212625265121460e-01 -3.700004145503044128e-02 1.833874359726905823e-02 2.701573073863983154e-01 4.950175434350967407e-02 -3.478534221649169922e-01
-3.568949401378631592e-01 -5.593738704919815063e-02 9.214024990797042847e-02 1.425144076347351074e-01 2.595926225185394287e-01 7.828903943300247192e-02 -1.634762436151504517e-01 2.031698524951934814e-01 1.609256416559219360e-01 -2.972476184368133545e-01 9.478319436311721802e-02 1.620369255542755127e-01 6.096404790878295898e-02 3.143950402736663818e-01 3.683510795235633850e-02 -1.160009130835533142e-01 1.708680689334869385e-01 -6.676249951124191284e-02 1.134371086955070496e-01 3.097984194755554199e-01 3.450867533683776855e-02 1.463677734136581421e-01 4.795583710074424744e-02 1.932358890771865845e-01 -3.107375502586364746e-01 -1.418873071670532227e-01 -1.496851723641157150e-02 -2.950649894773960114e-02 -4.672256112098693848e-02 2.291435748338699341e-01 -1.372901946306228638e-01 -1.903591901063919067e-01
-2.931507118046283722e-02 3.678043484687805176e-01 1.472450345754623413e-01 -1.003774777054786682e-01 2.138805687427520752e-01 -5.591583624482154846e-02 -1.060432940721511841e-02 1.351507846266031265e-02 -5.847525224089622498e-02 -2.024620324373245239e-01 1.336072385311126709e-01 1.344600021839141846e-01 -1.801124773919582367e-02 -1.940630376338958740e-02 3.071368038654327393e-01 -4.599306732416152954e-02 -1.134076043963432312e-01 -1.793926358222961426e-01 1.511148363351821899e-02 -1.064585000276565552e-01 2.286911457777023315e-01 2.163931131362915039e-01 -2.690786719322204590e-01 3.280366361141204834e-01 -3.220345079898834229e-01 -1.406918913125991821e-01 7.747207581996917725e-02 -1.798876971006393433e-01 4.858756437897682190e-02 3.163987100124359131e-01 -6.558372825384140015e-02 -3.276296705007553101e-02
1.456697732210159302e-01 3.551088571548461914e-01 3.237751722335815430e-01 1.325354576110839844e-01 2.705687582492828369e-01 9.931236505508422852e-02 3.357554087415337563e-03 1.503416001796722412e-01 -1.360828895121812820e-02 -2.262627147138118744e-02 1.337829828262329102e-01 4.208666086196899414e-01 -3.406489966437220573e-03 8.008373528718948364e-02 1.019063666462898254e-01 1.631200760602951050e-01 6.596343219280242920e-02 -2.412551194429397583e-01 2.371306717395782471e-01 -1.915333867073059082e-01 -7.447468489408493042e-02 2.704357504844665527e-01 -1.539484709501266479e-01 2.023572027683258057e-01 -1.645455658435821533e-01 1.991466134786605835e-01 -3.284537792205810547e-02 -3.115673922002315521e-02 -6.454948335886001587e-02 3.703589364886283875e-02 9.019555151462554932e-02 -6.478010118007659912e-02
-3.743003308773040771e-02 1.998877823352813721e-01 1.665164232254028320e-01 1.562896668910980225e-01 -6.792704761028289795e-02 9.017348289489746094e-02 -1.079780533909797668e-01 -1.650136113166809082e-01 -2.483425289392471313e-01 -1.388294398784637451e-01 3.017157912254333496e-01 1.255861371755599976e-01 -1.343290954828262329e-01 2.196814417839050293e-01 2.472004443407058716e-01 5.497906357049942017e-02 4.314906150102615356e-02 -9.724289178848266602e-02 3.944984376430511475e-01 2.342278808355331421e-01 6.661239266395568848e-02 -1.149123907089233398e-01 -3.547364771366119385e-01 2.998996898531913757e-02 -1.753992885351181030e-01 -1.595081835985183716e-01 1.732180267572402954e-01 1.712167561054229736e-01 -6.262260675430297852e-02 -1.086793933063745499e-02 3.602122887969017029e-04 -2.256374955177307129e-01
5.714389681816101074e-02 2.586368620395660400e-01 -2.021927852183580399e-03 2.018302232027053833e-01 2.463711351156234741e-01 1.016303151845932007e-01 1.370523683726787567e-02 1.625875383615493774e-01 1.839089095592498779e-01 -1.653838306665420532e-01 -1.539564784616231918e-02 8.502187579870223999e-02 2.760776281356811523e-01 1.949263662099838257e-01 8.839364349842071533e-02 2.926548421382904053e-01 -5.404854938387870789e-02 -1.958563327789306641e-01 7.427209615707397461e-02 1.591034829616546631e-01 -6.736191362142562866e-02 1.390376389026641846e-01 -3.122948408126831055e-01 -1.200823113322257996e-02 3.198039531707763672e-02 -9.476014226675033569e-02 7.071255892515182495e-02 9.400302916765213013e-02 1.502303332090377808e-01 5.096496343612670898e-01 5.136277526617050171e-02 -1.126716285943984985e-01
-1.016100347042083740e-01 1.582940220832824707e-01 7.453594356775283813e-02 2.842607498168945312e-01 9.553790837526321411e-02 -1.733143478631973267e-01 -1.706688106060028076e-01 -9.478222578763961792e-02 -3.163354098796844482e-01 -2.797382473945617676e-01 2.832216322422027588e-01 8.979705721139907837e-02 2.792641222476959229e-01 5.734536051750183105e-02 2.159978449344635010e-01 1.173448488116264343e-01 -1.665422767400741577e-01 -1.703670620918273926e-01 1.149102672934532166e-02 3.433977812528610229e-02 5.401012301445007324e-02 1.536020487546920776e-01 -3.513873219490051270e-01 1.557488739490509033e-02 -8.340305835008621216e-02 -3.590293228626251221e-02 3.669722974300384521e-01 -1.076036393642425537e-01 -1.159456744790077209e-02 1.377334892749786377e-01 9.505330026149749756e-02 4.182270914316177368e-02
-2.559999376535415649e-02 1.345593184232711792e-01 1.373939812183380127e-01 1.813986897468566895e-01 7.873734086751937866e-02 -3.021065518260002136e-02 1.895250082015991211e-01 -1.998110562562942505e-01 1.932957619428634644e-01 -1.560246050357818604e-01 2.225902229547500610e-01 1.463866382837295532e-01 3.458376228809356689e-01 -5.375064164400100708e-02 3.637540042400360107e-01 6.296261679381132126e-03 -5.458738654851913452e-02 -1.085909903049468994e-01 4.586775228381156921e-02 4.463177919387817383e-02 -1.042694505304098129e-02 -4.948766902089118958e-02 -2.401661872863769531e-01 2.309242784976959229e-01 -1.610328257083892822e-01 -1.976367086172103882e-01 1.244711130857467651e-01 -3.759431838989257812e-01 2.214316837489604950e-02 2.522098124027252197e-01 -4.641272127628326416e-02 -1.961227804422378540e-01
1.034008264541625977e-01 2.965574562549591064e-01 -7.446325570344924927e-02 1.114530265331268311e-01 -7.286838442087173462e-02 8.355475217103958130e-02 -5.750136449933052063e-02 1.692529916763305664e-01 2.858415246009826660e-03 -5.757131800055503845e-02 2.336973845958709717e-01 3.716798722743988037e-01 2.135757058858871460e-01 1.710698604583740234e-01 -1.966152638196945190e-01 -9.406683593988418579e-02 -9.850759804248809814e-02 -2.075301110744476318e-01 -2.753158845007419586e-02 -9.674198180437088013e-02 -6.534016691148281097e-03 1.916360706090927124e-01 -4.124701023101806641e-01 2.062505334615707397e-01 -3.463626503944396973e-01 -5.074558779597282410e-02 5.292884632945060730e-02 -1.482131332159042358e-01 -6.659536063671112061e-02 1.048175916075706482e-01 1.068813577294349670e-01 -1.849298626184463501e-01
1.356049031019210815e-01 4.239108413457870483e-02 1.643985360860824585e-01 3.040517270565032959e-01 6.839020550251007080e-02 3.233397752046585083e-02 -3.069961676374077797e-03 3.416370451450347900e-01 8.416987955570220947e-02 -8.500500768423080444e-02 -3.868612274527549744e-02 -7.520411908626556396e-02 -1.960577964782714844e-01 -2.315659672021865845e-01 3.179639205336570740e-02 1.753130555152893066e-01 1.060508377850055695e-02 -2.893068194389343262e-01 2.012382149696350098e-01 3.220320641994476318e-01 -3.716645389795303345e-02 -1.029724925756454468e-01 1.603821963071823120e-01 1.664032638072967529e-01 1.277734935283660889e-01 -1.275218576192855835e-01 3.275217711925506592e-01 -2.795576001517474651e-04 -1.050787940621376038e-01 3.028580844402313232e-01 -2.023544535040855408e-02 -2.370233237743377686e-01
-1.264877915382385254e-01 1.787282973527908325e-01 1.854671537876129150e-01 6.582141667604446411e-02 1.288446784019470215e-01 5.414485558867454529e-02 -1.902503073215484619e-01 1.119299456477165222e-01 -2.370487898588180542e-01 -2.230415940284729004e-01 2.686016261577606201e-01 -1.091142669320106506e-01 -2.561004161834716797e-01 -8.116186410188674927e-02 2.680783867835998535e-01 9.517697989940643311e-02 -1.805500090122222900e-01 -3.676783666014671326e-02 -4.800898022949695587e-03 8.887456357479095459e-02 2.020947337150573730e-01 2.633675038814544678e-01 -9.114421159029006958e-02 1.657866984605789185e-01 -2.429783195257186890e-01 -1.697527915239334106e-01 2.426532357931137085e-01 -7.525394111871719360e-02 2.458011545240879059e-02 3.406196236610412598e-01 1.314901858568191528e-01 -1.667197942733764648e-01
-7.332870364189147949e-02 1.285927593708038330e-01 1.940935403108596802e-01 5.952194333076477051e-02 1.299596130847930908e-01 1.870407909154891968e-02 -1.452181488275527954e-01 1.889437139034271240e-01 -1.336038410663604736e-01 -2.122470438480377197e-01 1.327500343322753906e-01 2.366628497838973999e-02 3.958537243306636810e-03 -1.486571580171585083e-01 3.458268046379089355e-01 -6.866232305765151978e-02 -2.118356227874755859e-01 -7.427977770566940308e-02 1.215304061770439148e-01 1.697246730327606201e-01 3.765348196029663086e-01 2.627384066581726074e-01 -3.237862288951873779e-01 1.519369632005691528e-01 2.943257242441177368e-02 -2.241465300321578979e-01 1.780062317848205566e-01 -1.463114619255065918e-01 6.850372254848480225e-02 1.896600574254989624e-01 2.107136547565460205e-01 -1.156390830874443054e-01
-2.004840970039367676e-01 1.759918928146362305e-01 1.826122552156448364e-01 1.139293164014816284e-01 -7.915864884853363037e-02 1.576051115989685059e-02 1.731226034462451935e-02 2.468678951263427734e-01 -1.512257605791091919e-01 -1.554575711488723755e-01 -6.051344797015190125e-02 6.905113160610198975e-02 3.474479019641876221e-01 -1.057474166154861450e-01 4.268718138337135315e-02 -9.782312810420989990e-02 -4.109014570713043213e-02 -2.161654531955718994e-01 -1.763819158077239990e-01 2.642000913619995117e-01 4.029673337936401367e-02 -5.620885640382766724e-02 -2.922433316707611084e-01 2.612858079373836517e-02 7.297805696725845337e-02 -4.277496635913848877e-01 2.445603162050247192e-01 -1.787485182285308838e-01 -2.336673140525817871e-01 1.960772275924682617e-01 -5.162876471877098083e-02 -4.318502731621265411e-03
-1.352043002843856812e-01 -4.438993334770202637e-02 -3.070520609617233276e-02 8.234594017267227173e-02 9.579785168170928955e-02 -1.311874985694885254e-01 1.274440139532089233e-01 -1.865306198596954346e-01 5.618753284215927124e-02 -2.301499843597412109e-01 2.238541990518569946e-01 2.635142207145690918e-01 7.847902923822402954e-02 -3.591688722372055054e-02 -7.159503549337387085e-02 -1.856299489736557007e-01 1.223928704857826233e-01 -3.818330168724060059e-01 3.965074196457862854e-02 2.007472515106201172e-01 -1.448737680912017822e-01 1.179641857743263245e-01 -3.187052309513092041e-01 2.011730968952178955e-01 -3.480712175369262695e-01 1.390236318111419678e-01 9.535161405801773071e-02 8.837109059095382690e-02 -4.745547845959663391e-02 2.703441977500915527e-01 1.017659157514572144e-01 -2.218571156263351440e-01
-3.046754002571105957e-02 1.467113196849822998e-01 2.128835916519165039e-01 -7.246045023202896118e-02 2.278732508420944214e-01 -9.448949247598648071e-02 -1.602262705564498901e-01 1.569013893604278564e-01 -1.220494434237480164e-01 -2.425014078617095947e-01 2.019992619752883911e-01 -7.242789119482040405e-02 3.040262497961521149e-03 -6.833022832870483398e-02 8.288335800170898438e-02 -2.376212179660797119e-01 -2.939891256392002106e-02 -1.472489237785339355e-01 -8.151441812515258789e-02 1.287402212619781494e-01 2.129180282354354858e-01 2.014787644147872925e-01 -1.089338809251785278e-01 2.159987390041351318e-01 -1.640380471944808960e-01 -2.404735684394836426e-01 4.150300025939941406e-01 -3.033536374568939209e-01 1.965099424123764038e-01 1.206970661878585815e-01 7.567343860864639282e-02 -1.730133295059204102e-01
-1.115986183285713196e-01 1.403124332427978516e-01 -3.099555894732475281e-02 -2.124681323766708374e-02 3.503949642181396484e-01 1.048900112509727478e-01 -2.288625091314315796e-01 8.019378781318664551e-02 -2.647044956684112549e-01 -1.292392313480377197e-01 2.049882709980010986e-01 1.889131516218185425e-01 -6.101347506046295166e-02 -1.057524159550666809e-01 3.280926048755645752e-01 -3.571111708879470825e-02 -1.802850216627120972e-01 -1.400610059499740601e-01 -9.521358460187911987e-02 4.624316468834877014e-02 1.236788406968116760e-01 1.976824849843978882e-01 -1.488331407308578491e-01 2.775475382804870605e-01 -1.140516698360443115e-01 -2.324076294898986816e-01 2.745727300643920898e-01 -2.511527538299560547e-01 -6.802268326282501221e-02 5.882908403873443604e-02 1.241105142980813980e-02 -2.343909591436386108e-01
-6.500016897916793823e-02 1.474792808294296265e-01 2.654274106025695801e-01 2.667030990123748779e-01 3.177955448627471924e-01 -9.869681298732757568e-02 -1.066075488924980164e-01 8.934005349874496460e-02 2.605585940182209015e-02 1.604775935411453247e-01 -1.635940223932266235e-01 2.201106995344161987e-01 2.330887317657470703e-01 -1.407969556748867035e-02 4.501816257834434509e-02 -2.437915056943893433e-01 -7.894512265920639038e-02 -5.070116519927978516e-01 -5.074540153145790100e-03 8.747643232345581055e-02 1.590358912944793701e-01 1.353286951780319214e-01 -2.069382071495056152e-01 1.128881797194480896e-01 1.125853415578603745e-02 -1.412392258644104004e-01 5.166406556963920593e-02 -3.782657533884048462e-02 -1.017679348587989807e-01 7.505540549755096436e-02 -3.088919818401336670e-02 -2.710421085357666016e-01
6.135727092623710632e-02 5.262274295091629028e-02 1.567390561103820801e-01 -1.832661032676696777e-01 2.388435006141662598e-01 -1.322758197784423828e-01 3.790802657604217529e-01 8.685901761054992676e-02 1.715355068445205688e-01 -4.925177618861198425e-02 2.287791520357131958e-01 1.304485499858856201e-01 -6.395505368709564209e-02 -1.362869292497634888e-01 2.073105424642562866e-01 5.306788533926010132e-02 7.507324684411287308e-03 -1.322597116231918335e-01 1.532526463270187378e-01 3.395142853260040283e-01 -4.225172474980354309e-02 3.209303691983222961e-02 -3.254784643650054932e-01 2.463880032300949097e-01 -9.376686066389083862e-02 -1.391019076108932495e-01 2.153785526752471924e-01 9.868138283491134644e-02 -1.281623542308807373e-01 -1.610371023416519165e-01 2.435160987079143524e-02 -2.947463691234588623e-01
-3.930835798382759094e-02 -4.802969843149185181e-02 3.422772884368896484e-02 2.697859406471252441e-01 1.514026224613189697e-01 -1.278227865695953369e-01 7.433749735355377197e-02 5.329589918255805969e-02 2.300850301980972290e-01 1.616324782371520996e-01 -7.131937146186828613e-02 1.523465216159820557e-01 1.916875839233398438e-01 -7.960497587919235229e-02 2.925347089767456055e-01 4.290787875652313232e-02 1.367612630128860474e-01 -4.005892276763916016e-01 -6.978417932987213135e-02 1.879271864891052246e-02 -3.529796749353408813e-02 1.655748859047889709e-02 -3.070566952228546143e-01 2.422560453414916992e-01 -2.243861258029937744e-01 -9.849555045366287231e-02 2.096190899610519409e-01 -7.658631354570388794e-02 -1.839944571256637573e-01 -4.004077054560184479e-03 -4.971775785088539124e-02 -3.893801271915435791e-01
8.888531476259231567e-02 5.084149911999702454e-02 8.576307445764541626e-02 2.029440701007843018e-01 4.498581215739250183e-02 -1.999207288026809692e-01 2.403374165296554565e-01 3.160586655139923096e-01 5.118002742528915405e-02 1.784030161798000336e-02 2.481460124254226685e-01 3.429609537124633789e-01 4.805198311805725098e-02 -1.988651044666767120e-02 9.201918542385101318e-02 3.266935944557189941e-01 -2.720781862735748291e-01 -9.471317380666732788e-02 -1.001088321208953857e-02 2.728572785854339600e-01 -1.910934597253799438e-01 4.987975582480430603e-02 6.625682115554809570e-02 -8.612839877605438232e-02 -2.152484357357025146e-01 -7.644557207822799683e-02 1.151667535305023193e-01 3.794979420490562916e-04 -3.033541738986968994e-01 -8.456446230411529541e-02 2.072044163942337036e-01 -1.593098342418670654e-01
-2.534712664783000946e-02 8.142439275979995728e-02 3.081914484500885010e-01 -1.822124049067497253e-02 3.022436201572418213e-01 1.308459043502807617e-02 -2.584363147616386414e-02 4.602143168449401855e-02 9.737282991409301758e-02 -2.711223363876342773e-01 3.600184619426727295e-02 -3.398090973496437073e-02 -1.052162423729896545e-01 -9.314628690481185913e-02 4.059812426567077637e-01 7.685164362192153931e-02 -1.242049708962440491e-01 -9.802919626235961914e-02 2.880066446959972382e-02 7.095069438219070435e-02 2.378320693969726562e-01 2.356186062097549438e-01 -1.546422988176345825e-01 2.188293039798736572e-01 -2.659255862236022949e-01 -1.145580932497978210e-01 3.675467967987060547e-01 -2.120474129915237427e-01 -9.603473544120788574e-02 6.417418271303176880e-02 -5.915722623467445374e-02 -1.779773086309432983e-01
2.908978983759880066e-02 2.983932010829448700e-02 6.108258850872516632e-03 7.541588693857192993e-02 1.958124339580535889e-01 2.132926434278488159e-01 -2.492348430678248405e-03 1.611364930868148804e-01 1.507751047611236572e-01 -1.181263178586959839e-01 1.390277147293090820e-01 -9.813609719276428223e-02 1.466564983129501343e-01 -8.956133387982845306e-03 -1.034870510920882225e-03 -4.234523046761751175e-03 7.637121528387069702e-02 -2.801660001277923584e-01 9.903186559677124023e-02 -1.006045266985893250e-01 7.094735652208328247e-02 3.478274643421173096e-01 -9.822691977024078369e-02 2.623035609722137451e-01 -1.985070258378982544e-01 -1.315179318189620972e-01 4.935158789157867432e-01 -8.322586119174957275e-02 -7.790043205022811890e-02 2.164643406867980957e-01 2.767688632011413574e-01 -2.236993312835693359e-01
-5.872595310211181641e-02 1.816545128822326660e-01 1.635382771492004395e-01 1.102840341627597809e-02 2.433970384299755096e-02 -2.128769010305404663e-01 -2.035039849579334259e-02 3.285707831382751465e-01 1.529290378093719482e-01 -1.834408640861511230e-01 5.383271723985671997e-02 1.374815553426742554e-01 -2.359385788440704346e-02 -8.290149271488189697e-02 3.850157856941223145e-01 -2.017727494239807129e-01 -9.381926804780960083e-02 -2.217199951410293579e-01 -6.750483065843582153e-02 2.729877233505249023e-01 -2.800085544586181641e-01 -9.188353270292282104e-02 -1.872107535600662231e-01 2.880131602287292480e-01 -2.852258980274200439e-01 6.173184886574745178e-02 -6.457828730344772339e-02 -1.390223857015371323e-02 3.974319621920585632e-02 2.034654319286346436e-01 -1.388554871082305908e-01 1.162511706352233887e-01
-2.267729192972183228e-01 3.219381868839263916e-01 -1.085182279348373413e-01 2.010623961687088013e-01 1.338689476251602173e-01 -1.401774436235427856e-01 -5.081619694828987122e-02 6.130822002887725830e-03 -1.155905574560165405e-01 -1.112806126475334167e-01 -1.240877248346805573e-02 -5.674294382333755493e-02 -5.379689112305641174e-02 2.389040887355804443e-01 2.603617608547210693e-01 -4.252896606922149658e-01 -1.832700334489345551e-02 -1.677997261285781860e-01 8.706313371658325195e-02 3.900807723402976990e-02 -1.974596381187438965e-01 2.395413070917129517e-01 -3.022075295448303223e-01 1.177601814270019531e-01 -1.038043759763240814e-02 1.452076137065887451e-01 2.658586502075195312e-01 -2.140394300222396851e-01 -7.558863610029220581e-02 3.990091383457183838e-02 -7.689100503921508789e-02 -1.572377681732177734e-01
-9.091807156801223755e-02 5.531774461269378662e-02 2.782804667949676514e-01 1.079098582267761230e-01 1.137975677847862244e-01 -1.026401221752166748e-01 -2.805475518107414246e-02 -4.200181737542152405e-02 1.063510999083518982e-01 -3.926271572709083557e-02 3.411410152912139893e-01 -8.308265358209609985e-02 -1.767113618552684784e-02 -2.095391899347305298e-01 2.568099200725555420e-01 -5.699529126286506653e-02 -1.432782132178544998e-02 -3.621488809585571289e-01 2.052939310669898987e-02 -1.238929256796836853e-01 1.226419210433959961e-01 1.208408325910568237e-01 -1.255989521741867065e-01 3.433433771133422852e-01 -2.455563396215438843e-01 -2.896562218666076660e-01 1.965854912996292114e-01 -1.381018012762069702e-01 1.127809807658195496e-01 1.470192521810531616e-01 2.349199056625366211e-01 -1.487716138362884521e-01
1.570662707090377808e-01 1.524294018745422363e-01 1.254819184541702271e-01 1.198113858699798584e-01 2.585643231868743896e-01 1.667474210262298584e-01 5.940910428762435913e-02 3.193596750497817993e-02 -2.339280098676681519e-01 -3.939682617783546448e-02 1.768856942653656006e-01 1.795063018798828125e-01 -3.889086470007896423e-02 2.567135393619537354e-01 1.130146756768226624e-01 5.894221365451812744e-02 2.001129239797592163e-01 -1.578701436519622803e-01 -5.178259313106536865e-02 2.501324713230133057e-01 -2.218925654888153076e-01 1.421554684638977051e-01 5.297943204641342163e-02 -2.821904122829437256e-01 -1.067671626806259155e-01 5.566785112023353577e-02 2.760087847709655762e-01 1.174281612038612366e-01 -3.217363357543945312e-01 2.664741575717926025e-01 1.454115509986877441e-01 -1.926262080669403076e-01
-1.686283759772777557e-02 1.503078192472457886e-01 -4.883404448628425598e-02 1.918763667345046997e-01 1.115468740463256836e-01 -4.356183484196662903e-02 3.382907807826995850e-02 2.310281991958618164e-01 7.097116112709045410e-02 -8.148798346519470215e-02 3.514238297939300537e-01 -7.545398082584142685e-03 8.989015221595764160e-02 1.053117401897907257e-02 2.378039658069610596e-01 -3.103871271014213562e-02 -2.578186988830566406e-02 -2.940359413623809814e-01 4.738149791955947876e-02 -1.877251565456390381e-01 1.040095165371894836e-01 3.712976574897766113e-01 -9.373341500759124756e-02 2.631390392780303955e-01 -2.803735733032226562e-01 3.655130043625831604e-02 8.697923272848129272e-02 -1.040612533688545227e-01 4.175467044115066528e-02 3.721975684165954590e-01 1.088428273797035217e-01 -2.575823962688446045e-01
2.104592919349670410e-01 3.765459656715393066e-01 2.566803395748138428e-01 2.009967863559722900e-01 1.837957054376602173e-01 -1.664043515920639038e-01 5.250648781657218933e-02 1.562283933162689209e-02 -1.395627558231353760e-01 3.375753760337829590e-02 9.807639569044113159e-02 2.322820425033569336e-01 -1.892151534557342529e-01 -3.665322363376617432e-01 1.084585562348365784e-01 7.380293309688568115e-02 -2.803698182106018066e-02 -3.243356943130493164e-01 1.334190070629119873e-01 7.961267977952957153e-02 -4.010882601141929626e-02 8.839011937379837036e-02 -1.451033204793930054e-01 -2.011043578386306763e-01 -1.403554975986480713e-01 -1.574863493442535400e-01 2.327246814966201782e-01 4.002184420824050903e-02 1.678575873374938965e-01 -1.485259737819433212e-02 -2.002469450235366821e-01 -4.261264204978942871e-02
1.885441876947879791e-02 1.219743788242340088e-01 2.494987994432449341e-01 -3.197750076651573181e-02 1.179234161972999573e-01 1.508113741874694824e-01 5.455853044986724854e-02 5.181359127163887024e-02 -3.223671913146972656e-01 -3.366351872682571411e-02 2.642870545387268066e-01 -6.995230913162231445e-02 -1.668647080659866333e-01 1.306815892457962036e-01 -2.220722883939743042e-01 -1.115333735942840576e-01 5.938769131898880005e-02 -2.147097289562225342e-01 1.894251406192779541e-01 7.249694317579269409e-02 -2.379219383001327515e-01 5.403766408562660217e-02 -1.177308410406112671e-01 2.724721431732177734e-01 -1.631577163934707642e-01 -2.503579854965209961e-01 7.002092152833938599e-02 1.843420118093490601e-01 -3.320918083190917969e-01 -7.023731595836579800e-04 -1.100537925958633423e-01 -3.220808506011962891e-01
-5.821633711457252502e-02 9.333072230219841003e-03 8.253788948059082031e-02 1.984432041645050049e-01 2.060226202011108398e-01 -1.478165155276656151e-03 -1.907592825591564178e-02 1.635166704654693604e-01 -3.733200719580054283e-03 8.649118989706039429e-02 3.381972014904022217e-01 -6.022990494966506958e-02 1.031593531370162964e-01 1.651677340269088745e-01 1.907562613487243652e-01 -1.400945782661437988e-01 -1.293629705905914307e-01 -5.192063376307487488e-02 1.687686294317245483e-01 1.568583548069000244e-01 2.128278613090515137e-01 1.287364959716796875e-01 -5.040215328335762024e-02 4.134691655635833740e-01 -2.377233654260635376e-01 -2.654907703399658203e-01 4.035959243774414062e-01 -2.060172334313392639e-02 -7.936124503612518311e-02 7.533373683691024780e-02 1.771827638149261475e-01 1.406534761190414429e-01
-6.541518867015838623e-02 2.210220545530319214e-01 9.144967794418334961e-02 1.371960192918777466e-01 3.346956670284271240e-01 -4.669326916337013245e-02 1.316815614700317383e-01 2.099448293447494507e-01 1.740167886018753052e-01 -2.604498565196990967e-01 4.007393121719360352e-01 2.255319952964782715e-01 -3.363770619034767151e-02 -1.461500376462936401e-01 1.908819004893302917e-02 -2.225556671619415283e-01 8.674979209899902344e-02 -2.366279959678649902e-01 9.606046974658966064e-02 1.577952951192855835e-01 -1.504172682762145996e-01 -9.247486293315887451e-02 -5.906197056174278259e-02 1.703623831272125244e-01 1.903288066387176514e-01 -2.310083657503128052e-01 4.782570526003837585e-02 -1.897016167640686035e-02 -2.425030469894409180e-01 1.650373637676239014e-01 8.057316392660140991e-02 -1.264851838350296021e-01
-7.824528031051158905e-03 5.414038524031639099e-02 2.408501207828521729e-01 1.165814176201820374e-01 9.126716107130050659e-02 3.594082891941070557e-01 1.180908605456352234e-01 1.860702335834503174e-01 -7.865100353956222534e-02 -2.378499060869216919e-01 2.269513756036758423e-01 1.761661618947982788e-01 -2.448447793722152710e-01 -7.448937743902206421e-02 -1.021187826991081238e-01 4.953129589557647705e-02 -9.390978142619132996e-03 -1.277517825365066528e-01 4.417318701744079590e-01 1.523815989494323730e-01 7.033112924546003342e-03 3.319573998451232910e-01 -2.511696219444274902e-01 -8.318754285573959351e-02 -2.157540619373321533e-01 -8.788374252617359161e-03 4.713873565196990967e-02 -2.054256945848464966e-02 -1.219020187854766846e-01 -1.270171701908111572e-01 -5.761609226465225220e-02 -1.306336522102355957e-01
3.309257701039314270e-02 1.467751860618591309e-01 1.745493263006210327e-01 2.806596271693706512e-02 -1.091376915574073792e-01 8.737574517726898193e-02 2.154103666543960571e-01 9.740860760211944580e-02 4.803612828254699707e-02 9.537340700626373291e-02 4.046373069286346436e-01 2.939543873071670532e-02 -8.875773102045059204e-02 -6.932298839092254639e-02 -8.597732335329055786e-02 -7.936661690473556519e-02 3.576100990176200867e-02 -1.599296629428863525e-01 1.743596196174621582e-01 4.215385913848876953e-01 4.055551439523696899e-02 1.416771560907363892e-01 -4.121195971965789795e-01 -2.621081769466400146e-01 -1.376678645610809326e-01 -3.508284986019134521e-01 1.450816243886947632e-01 5.402996391057968140e-02 6.771009415388107300e-02 -4.846196994185447693e-02 1.075649634003639221e-02 5.876404698938131332e-03
1.298333853483200073e-01 -8.278706669807434082e-02 -1.412457972764968872e-01 2.912937402725219727e-01 -2.310913242399692535e-02 -1.594516634941101074e-01 -7.961711287498474121e-02 5.086663365364074707e-02 -1.064845733344554901e-02 -5.483871325850486755e-02 9.969412535429000854e-02 8.979213237762451172e-02 3.075485229492187500e-01 -2.715614251792430878e-02 1.754471957683563232e-01 -6.401244550943374634e-02 -1.897810846567153931e-01 -3.039040565490722656e-01 -1.380502432584762573e-02 3.268060386180877686e-01 -8.447027951478958130e-02 1.541723161935806274e-01 -1.756015717983245850e-01 1.241985782980918884e-01 -1.317832618951797485e-01 -4.204182028770446777e-01 2.112113535404205322e-01 -8.503626286983489990e-02 -1.193012893199920654e-01 1.705696433782577515e-01 -1.552892029285430908e-01 -2.436043769121170044e-01
-1.255330741405487061e-01 1.321881413459777832e-01 5.405941605567932129e-02 9.720077365636825562e-02 6.432252377271652222e-02 -1.538689434528350830e-01 -6.900378316640853882e-02 1.778359413146972656e-01 -2.754382416605949402e-02 -3.115181624889373779e-01 -1.368947178125381470e-01 1.494518518447875977e-01 -1.084593459963798523e-01 8.322017639875411987e-02 3.125291466712951660e-01 -9.776834398508071899e-02 -4.214163124561309814e-01 -3.145917356014251709e-01 -7.607697695493698120e-02 5.937172099947929382e-02 1.856119930744171143e-01 1.061877608299255371e-01 -8.738796412944793701e-02 8.764424175024032593e-02 -2.085328251123428345e-01 -7.550562918186187744e-02 1.819750070571899414e-01 -1.707043647766113281e-01 -5.561339110136032104e-02 1.994533091783523560e-01 3.377117216587066650e-01 -1.005637571215629578e-01
-9.262999147176742554e-02 1.351889818906784058e-01 5.104017630219459534e-02 3.123381435871124268e-01 5.638604611158370972e-02 -6.178832426667213440e-02 -8.992490172386169434e-02 3.068867921829223633e-01 1.160995438694953918e-01 -1.784070134162902832e-01 9.573837369680404663e-02 4.707650467753410339e-02 1.187862157821655273e-01 2.469350546598434448e-01 6.731887161731719971e-02 1.958498544991016388e-02 -4.681045189499855042e-02 -4.116340279579162598e-01 -2.479379996657371521e-02 -2.535852789878845215e-02 1.176162138581275940e-01 2.775582373142242432e-01 -3.967650234699249268e-01 3.299658000469207764e-01 -2.407232224941253662e-01 3.922199830412864685e-02 -1.579013168811798096e-01 -5.319489911198616028e-02 7.573516666889190674e-02 2.241653390228748322e-02 -5.814909934997558594e-02 9.773567318916320801e-03
-3.700367361307144165e-02 1.613423526287078857e-01 2.291086614131927490e-01 2.323623001575469971e-01 4.616016149520874023e-02 -2.195135653018951416e-01 -1.513185724616050720e-02 7.609035819768905640e-02 1.136774569749832153e-01 2.030318416655063629e-02 2.638588249683380127e-01 7.623390108346939087e-02 4.166634753346443176e-02 -6.849601864814758301e-02 -1.743273288011550903e-01 -2.378541231155395508e-01 1.036029234528541565e-01 -9.395006299018859863e-02 1.459617316722869873e-01 1.687599867582321167e-01 1.175139173865318298e-01 -1.095301136374473572e-01 -3.723257780075073242e-01 4.348039329051971436e-01 -9.371320903301239014e-02 -1.687936186790466309e-01 -4.114505369216203690e-03 9.729798883199691772e-02 1.000464782118797302e-01 2.645491659641265869e-01 7.303129881620407104e-02 -2.696328461170196533e-01
-4.367146268486976624e-02 -2.002375870943069458e-01 -9.425995498895645142e-02 2.647471725940704346e-01 -5.215843766927719116e-02 -2.726010791957378387e-02 -1.387369539588689804e-02 2.507804036140441895e-01 1.959379464387893677e-01 7.357338070869445801e-02 1.294753402471542358e-01 -8.889716118574142456e-03 1.314479559659957886e-01 1.290660351514816284e-01 1.443606764078140259e-01 1.389207839965820312e-01 -9.219373762607574463e-02 -3.273242712020874023e-01 1.334384828805923462e-01 2.137957811355590820e-01 5.150194838643074036e-02 9.347297251224517822e-02 -3.444278836250305176e-01 3.531503677368164062e-01 -2.034208476543426514e-01 -5.202437564730644226e-02 1.040883064270019531e-01 3.001963719725608826e-02 -8.018509298563003540e-02 2.393100857734680176e-01 3.261969089508056641e-01 -1.339235305786132812e-01
1.351775079965591431e-01 1.456867903470993042e-01 2.659905850887298584e-01 6.634547561407089233e-02 3.332605361938476562e-01 -1.836251467466354370e-01 1.643830686807632446e-01 2.761398553848266602e-01 1.631594747304916382e-01 -9.243824332952499390e-02 2.323137968778610229e-01 5.397856608033180237e-02 6.211672723293304443e-02 2.166623175144195557e-01 -1.343572586774826050e-01 -8.935073018074035645e-02 -1.278528124094009399e-01 -1.766863465309143066e-01 1.132514402270317078e-01 3.488216698169708252e-01 1.939137876033782959e-01 -7.670474797487258911e-02 -1.610353440046310425e-01 -5.740764737129211426e-02 -1.771781295537948608e-01 -3.022466897964477539e-01 1.817909926176071167e-01 8.580508083105087280e-02 -1.829667687416076660e-01 -8.136928826570510864e-02 1.465797424316406250e-02 -1.007916033267974854e-01
2.227670326828956604e-02 3.409710228443145752e-01 1.605536341667175293e-01 2.780142128467559814e-01 2.645774483680725098e-01 2.193643599748611450e-01 1.359347403049468994e-01 -1.589142680168151855e-01 -1.102103963494300842e-01 -2.528677135705947876e-02 1.221575587987899780e-01 -2.035728394985198975e-01 3.520161658525466919e-02 1.284324228763580322e-01 1.281385570764541626e-01 1.440110653638839722e-01 -2.407566457986831665e-01 -1.736884117126464844e-01 -8.360525965690612793e-02 2.066490501165390015e-01 -1.932965032756328583e-02 -1.159178391098976135e-01 -8.844339102506637573e-02 5.380197241902351379e-02 -4.890600144863128662e-01 1.160180866718292236e-01 6.416849792003631592e-02 -1.295879632234573364e-01 9.670922160148620605e-02 1.536892354488372803e-01 7.007949799299240112e-02 -1.431400626897811890e-01
3.032300993800163269e-02 2.112666964530944824e-01 1.489391177892684937e-01 1.241493597626686096e-01 4.041627645492553711e-01 -3.814041614532470703e-02 1.560039073228836060e-01 1.690517812967300415e-01 1.373563706874847412e-01 -4.044548869132995605e-01 3.175194263458251953e-01 9.623844176530838013e-02 1.019994495436549187e-03 2.069776691496372223e-02 6.201446056365966797e-02 -7.073245942592620850e-02 -4.333231225609779358e-02 4.037918150424957275e-02 2.262906283140182495e-01 2.702013254165649414e-01 -2.544519901275634766e-01 -7.553093135356903076e-02 -2.812229692935943604e-01 4.068846628069877625e-02 -2.898482792079448700e-02 -7.234485447406768799e-02 -4.190940782427787781e-02 -4.203815385699272156e-02 -2.846230864524841309e-01 1.037872955203056335e-02 -5.335688591003417969e-02 -1.576208472251892090e-01
1.427656859159469604e-01 3.838189840316772461e-01 2.223380208015441895e-01 2.296018600463867188e-01 -1.015413831919431686e-02 -2.797827869653701782e-02 -1.857203990221023560e-02 6.609458941966295242e-04 -1.875615417957305908e-01 -8.252622187137603760e-02 3.264893293380737305e-01 1.959646344184875488e-01 3.769593834877014160e-01 1.629607975482940674e-01 -9.925270825624465942e-02 1.983908191323280334e-02 -9.904284775257110596e-02 -1.025738716125488281e-01 3.828607127070426941e-02 -7.029808312654495239e-02 -1.161096841096878052e-01 9.967964887619018555e-02 5.735550820827484131e-02 2.664334774017333984e-01 -2.838054895401000977e-01 1.413288116455078125e-01 1.527757346630096436e-01 -1.618659049272537231e-01 -4.769983887672424316e-02 1.482038199901580811e-02 -2.262440323829650879e-02 -2.924588918685913086e-01
-4.222512617707252502e-02 -4.095953330397605896e-02 2.279375940561294556e-01 -8.048282563686370850e-02 5.002667661756277084e-03 1.599368602037429810e-01 2.308218926191329956e-01 1.130511313676834106e-01 1.604221165180206299e-01 -9.340725839138031006e-02 1.828723847866058350e-01 1.767037622630596161e-02 1.474354602396488190e-02 -1.119930744171142578e-01 2.958253622055053711e-01 1.033811196684837341e-01 -2.696808576583862305e-01 -1.379233598709106445e-01 -5.364520847797393799e-02 1.114686131477355957e-01 -1.279952973127365112e-01 1.523957997560501099e-01 -9.501135349273681641e-02 2.155224382877349854e-01 -2.211790084838867188e-01 -3.324189782142639160e-01 4.953827261924743652e-01 -1.360990405082702637e-01 -1.230442523956298828e-01 1.314888000488281250e-01 1.904772408306598663e-02 9.480352699756622314e-02
-7.118009030818939209e-02 -3.315355256199836731e-02 2.740291655063629150e-01 3.931122645735740662e-02 1.289886534214019775e-01 1.554350703954696655e-01 -2.473920732736587524e-01 3.487274944782257080e-01 -1.368523985147476196e-01 -1.595514416694641113e-01 2.274477630853652954e-01 6.904944032430648804e-02 1.855872869491577148e-01 5.356961861252784729e-02 1.039539277553558350e-01 -3.567103296518325806e-02 1.675824224948883057e-01 -1.944485753774642944e-01 2.683249711990356445e-01 -1.246561259031295776e-01 -1.137604340910911560e-01 3.302741348743438721e-01 -2.150895595550537109e-01 -9.130626171827316284e-02 -3.451464697718620300e-02 -1.908772140741348267e-01 9.752835333347320557e-02 -1.409312486648559570e-01 2.325269430875778198e-01 1.632500141859054565e-01 1.265890896320343018e-01 -2.229599803686141968e-01
-1.299382895231246948e-01 2.720513045787811279e-01 1.292909234762191772e-01 5.897251516580581665e-02 2.262663990259170532e-01 -2.578901499509811401e-02 2.058847695589065552e-01 1.441825181245803833e-01 3.143037855625152588e-01 -3.290555477142333984e-01 1.672477722167968750e-01 3.434446081519126892e-02 -1.120102927088737488e-01 6.313084810972213745e-02 4.444761574268341064e-01 -1.265108138322830200e-01 3.205720707774162292e-02 -3.070611059665679932e-01 -7.610961794853210449e-03 8.295513689517974854e-02 -3.592935204505920410e-01 -6.166833639144897461e-02 1.927346736192703247e-02 1.820217519998550415e-01 -1.258005499839782715e-01 -3.274568915367126465e-02 -8.389085531234741211e-02 -4.492199420928955078e-02 -7.086011767387390137e-02 6.168514490127563477e-03 -2.600856311619281769e-02 -8.496369421482086182e-02
-2.192617803812026978e-01 2.479307651519775391e-01 -1.305849105119705200e-01 2.632070779800415039e-01 -4.078217607457190752e-04 9.673749655485153198e-02 9.930214285850524902e-02 3.349612653255462646e-01 -2.681863307952880859e-01 -8.523698151111602783e-02 3.287029266357421875e-01 2.567364871501922607e-01 3.036471270024776459e-02 1.216486282646656036e-02 1.018923893570899963e-02 -3.146404325962066650e-01 5.625755991786718369e-03 -5.549298599362373352e-03 -6.159744784235954285e-02 1.124851778149604797e-01 -1.121727228164672852e-01 6.726881116628646851e-02 -2.312448471784591675e-01 -4.688347876071929932e-02 5.822701007127761841e-02 -7.610712200403213501e-02 3.398558795452117920e-01 -6.660956144332885742e-02 -1.798756718635559082e-01 1.521975547075271606e-01 -1.959896832704544067e-01 -8.392073959112167358e-02
4.974567145109176636e-02 2.167783081531524658e-01 8.870145678520202637e-02 -1.907608658075332642e-01 2.337215691804885864e-01 -1.118758842349052429e-01 3.380303382873535156e-01 2.459542602300643921e-01 2.719091773033142090e-01 -9.469090402126312256e-02 2.384910434484481812e-01 1.082404553890228271e-01 -1.394857745617628098e-02 -1.261621713638305664e-01 3.190558403730392456e-02 6.521856784820556641e-02 -2.103632688522338867e-02 -9.442015737295150757e-02 8.649978041648864746e-02 3.499332368373870850e-01 -7.621823996305465698e-02 -1.062772888690233231e-02 -3.235109746456146240e-01 -1.279555261135101318e-01 -1.540989726781845093e-01 -1.769796311855316162e-01 2.031511962413787842e-01 1.751553639769554138e-02 -2.090395987033843994e-01 1.141011808067560196e-02 1.287997514009475708e-01 -2.611269652843475342e-01
-1.257079690694808960e-01 -8.017674088478088379e-02 2.182867527008056641e-01 1.121798753738403320e-01 8.948110044002532959e-02 8.964642882347106934e-03 -1.264993250370025635e-01 1.134168654680252075e-01 -1.720090061426162720e-01 -2.352803200483322144e-01 2.559254169464111328e-01 7.140882313251495361e-02 1.314218789339065552e-01 -1.810029000043869019e-01 4.122216999530792236e-01 -7.340151071548461914e-02 -1.544687598943710327e-01 -1.256571114063262939e-01 -4.511991050094366074e-03 2.261088341474533081e-01 2.546315789222717285e-01 1.617903262376785278e-01 -1.079845428466796875e-02 6.006465479731559753e-02 -1.678310781717300415e-01 -6.087330356240272522e-02 4.232019186019897461e-01 -1.669111661612987518e-02 -1.745965629816055298e-01 2.268429398536682129e-01 -1.242454070597887039e-02 -1.442670077085494995e-01
-1.870401352643966675e-01 9.728300571441650391e-02 2.284531742334365845e-01 1.060282513499259949e-01 1.421599835157394409e-01 2.627634815871715546e-02 1.972698420286178589e-01 -8.999127149581909180e-02 -3.221781849861145020e-01 -3.802686929702758789e-02 1.115710064768791199e-01 9.081029333174228668e-03 2.484326064586639404e-01 1.155503615736961365e-01 3.196180164813995361e-01 4.742068797349929810e-02 -1.654467135667800903e-01 -2.215783596038818359e-01 -6.564383953809738159e-02 1.065990477800369263e-01 6.040045246481895447e-02 3.079022467136383057e-01 -1.932114362716674805e-01 9.831203520298004150e-02 -2.174415737390518188e-01 -3.273723125457763672e-01 4.338406398892402649e-02 -1.719163805246353149e-01 -4.584508016705513000e-02 2.458489984273910522e-01 -2.016111463308334351e-01 -1.684088632464408875e-02
-9.269165806472301483e-03 3.692200183868408203e-01 1.012795940041542053e-01 2.047012150287628174e-01 1.219898313283920288e-01 -1.738096922636032104e-01 5.042680725455284119e-02 3.867103755474090576e-01 1.112676560878753662e-01 -2.534454464912414551e-01 3.954608738422393799e-01 3.686059731990098953e-03 1.977509260177612305e-01 -1.016387715935707092e-01 -1.799152940511703491e-01 -1.947922706604003906e-01 5.462962761521339417e-02 -1.362141072750091553e-01 -9.557098150253295898e-02 3.053552806377410889e-01 -1.102358624339103699e-01 -1.320835798978805542e-01 -7.844304293394088745e-02 1.043397039175033569e-01 3.138143196702003479e-02 -3.887934237718582153e-02 1.264097094535827637e-01 -1.224816069006919861e-01 -1.840534508228302002e-01 6.079849973320960999e-02 1.342402994632720947e-01 -4.314398765563964844e-02
-4.165861755609512329e-03 3.099380135536193848e-01 8.659815043210983276e-02 7.941811531782150269e-02 6.324972957372665405e-02 1.786059141159057617e-01 3.299917280673980713e-02 -2.095089703798294067e-01 -5.754829943180084229e-02 -1.211787611246109009e-01 2.530294843018054962e-02 1.350117772817611694e-01 -8.804256469011306763e-02 2.711791396141052246e-01 2.235762178897857666e-01 8.575459569692611694e-02 1.350255310535430908e-01 1.385085633955895901e-03 2.823609113693237305e-01 2.698218524456024170e-01 -6.215261295437812805e-02 4.322832450270652771e-02 -4.584217369556427002e-01 -1.541312411427497864e-02 -2.789070606231689453e-01 -1.587158441543579102e-01 2.669876515865325928e-01 1.247626543045043945e-01 -2.103368043899536133e-01 1.074744835495948792e-01 3.471190854907035828e-02 5.140265915542840958e-03
-6.875122338533401489e-02 -1.171038448810577393e-01 2.810036838054656982e-01 7.674780674278736115e-03 1.189497299492359161e-02 8.588150143623352051e-03 2.539708316326141357e-01 1.852463036775588989e-01 1.226134598255157471e-01 3.257514163851737976e-02 1.048616990447044373e-01 6.903300434350967407e-02 1.840647757053375244e-01 -9.238558262586593628e-02 -6.316922605037689209e-02 1.382964104413986206e-01 6.333310902118682861e-02 -2.549754381179809570e-01 1.188608929514884949e-01 1.480002254247665405e-01 2.010532319545745850e-01 2.092077136039733887e-01 -3.061565756797790527e-01 2.323437482118606567e-01 -3.584225475788116455e-01 -2.114300131797790527e-01 2.476306110620498657e-01 -2.141832411289215088e-01 4.664573445916175842e-02 2.935014367103576660e-01 3.815543372184038162e-03 2.140203677117824554e-02
1.294225603342056274e-01 5.092975683510303497e-03 1.911103129386901855e-01 3.172629177570343018e-01 3.006979227066040039e-01 1.803117543458938599e-01 -5.389233306050300598e-02 1.002517621964216232e-02 -3.214155137538909912e-01 2.647256851196289062e-02 2.190610319375991821e-01 2.839911878108978271e-01 6.046212092041969299e-02 4.410244151949882507e-02 1.903800070285797119e-01 8.775647729635238647e-03 -2.259733676910400391e-01 -2.170757502317428589e-01 -6.371559202671051025e-02 3.483997285366058350e-01 1.224767789244651794e-01 1.635168194770812988e-01 -1.495891623198986053e-02 2.475845068693161011e-02 -1.989755779504776001e-01 2.309109270572662354e-02 -4.742148518562316895e-02 1.191231887787580490e-02 1.473851054906845093e-01 6.533470749855041504e-02 3.314694166183471680e-01 3.094765543937683105e-02
-1.532382071018218994e-01 1.395986676216125488e-01 1.530053913593292236e-01 1.945531964302062988e-01 1.806472092866897583e-01 5.061658099293708801e-02 3.258219361305236816e-01 2.023975998163223267e-01 3.457413613796234131e-02 6.296226382255554199e-02 -6.153437495231628418e-02 -4.816302284598350525e-02 1.562949120998382568e-01 3.365852534770965576e-01 2.441881597042083740e-01 -1.144610717892646790e-01 5.516418442130088806e-02 1.567914336919784546e-02 -1.264943778514862061e-01 1.461777836084365845e-01 9.247598052024841309e-02 3.306158632040023804e-02 -3.293618327006697655e-03 1.409720033407211304e-01 -3.880600631237030029e-01 -6.465332955121994019e-02 2.459972798824310303e-01 -2.980726063251495361e-01 -7.650162279605865479e-02 3.319410979747772217e-01 1.728891395032405853e-02 3.287090733647346497e-02
-2.672115564346313477e-01 -4.207367822527885437e-02 1.558915060013532639e-02 1.970725357532501221e-01 1.791181415319442749e-01 1.967656314373016357e-01 2.016250044107437134e-01 1.947770863771438599e-01 -3.229260146617889404e-01 -2.429456710815429688e-01 9.942048788070678711e-02 -4.424032568931579590e-02 -1.035140603780746460e-01 1.594604700803756714e-01 2.756520174443721771e-02 4.034765437245368958e-02 -2.876912355422973633e-01 -1.203422471880912781e-01 6.043813377618789673e-02 3.659658730030059814e-01 -6.398528814315795898e-02 -3.083135783672332764e-01 3.346937149763107300e-02 1.238464191555976868e-01 -2.423762343823909760e-02 -2.141638845205307007e-01 8.634261041879653931e-02 -1.690862774848937988e-01 -9.835813194513320923e-02 1.996372640132904053e-01 1.626970618963241577e-01 -1.254598945379257202e-01
1.988346874713897705e-02 1.297319978475570679e-01 1.604565232992172241e-01 2.111994922161102295e-01 1.976138055324554443e-01 -4.102294743061065674e-01 7.427899539470672607e-02 1.508177965879440308e-01 -8.049523085355758667e-02 -9.838107042014598846e-03 1.869587153196334839e-01 1.462281793355941772e-01 1.726492047309875488e-01 1.619536429643630981e-01 4.679884761571884155e-02 1.637254655361175537e-01 -1.537032723426818848e-01 -1.826442033052444458e-01 2.389629483222961426e-01 2.295213639736175537e-01 -3.166130483150482178e-01 -1.826410181820392609e-02 -1.582894623279571533e-01 1.421966850757598877e-01 -1.424777954816818237e-01 -2.303600758314132690e-01 -1.076053082942962646e-01 -1.868371069431304932e-01 -1.587075293064117432e-01 2.394645810127258301e-01 -1.123359724879264832e-01 -3.537322208285331726e-02
-2.522670030593872070e-01 2.741062045097351074e-01 2.305261194705963135e-01 1.739465445280075073e-01 2.507743835449218750e-01 2.470450997352600098e-01 1.649805456399917603e-01 1.282589584589004517e-01 1.793685108423233032e-01 -9.790758043527603149e-02 2.584758102893829346e-01 6.633981317281723022e-02 7.941631227731704712e-02 -9.741448611021041870e-02 3.403103351593017578e-01 2.847554162144660950e-03 3.354109358042478561e-03 -8.223138004541397095e-02 -4.543820023536682129e-02 -2.326453570276498795e-03 -2.034100517630577087e-02 2.563876211643218994e-01 -5.672010406851768494e-02 1.632976531982421875e-01 3.747273609042167664e-02 -1.399987041950225830e-01 3.879934847354888916e-01 8.582530170679092407e-02 -1.291489601135253906e-01 1.852898299694061279e-01 -1.691249758005142212e-01 4.749055951833724976e-02
-1.339552998542785645e-01 1.533657312393188477e-01 1.639748364686965942e-01 1.191357448697090149e-01 1.216397807002067566e-01 -9.244737774133682251e-02 5.589840002357959747e-03 1.792763918638229370e-01 1.270233839750289917e-01 -7.896035164594650269e-02 1.120702177286148071e-01 -1.422131061553955078e-01 1.353446692228317261e-01 -1.502682417631149292e-01 1.841670572757720947e-01 3.570470586419105530e-02 5.177930928766727448e-03 -3.400483131408691406e-01 1.328292638063430786e-01 6.198817864060401917e-02 2.235885560512542725e-01 1.980901658535003662e-01 9.084145724773406982e-02 9.432847052812576294e-02 -3.205927610397338867e-01 -4.119323194026947021e-01 1.589384526014328003e-01 -2.483199834823608398e-01 1.550697982311248779e-01 2.210036069154739380e-01 2.072041332721710205e-01 -1.093273460865020752e-01
-2.428029775619506836e-01 -8.483406156301498413e-02 2.282736264169216156e-02 2.132811583578586578e-02 9.088641405105590820e-02 -7.010246068239212036e-02 1.300939023494720459e-01 2.642597258090972900e-01 4.845675081014633179e-02 -6.774647533893585205e-02 5.479695796966552734e-01 7.886750251054763794e-02 -3.818684071302413940e-02 5.710378661751747131e-02 8.427901566028594971e-02 -2.811133265495300293e-01 -9.985329210758209229e-02 -4.297059029340744019e-02 2.138702012598514557e-02 -1.007272582501173019e-02 1.377507448196411133e-01 -6.491308659315109253e-02 -3.564770221710205078e-01 1.326838582754135132e-01 -4.029728099703788757e-02 -2.464884966611862183e-01 1.881116628646850586e-01 -1.119193211197853088e-01 -6.182246282696723938e-02 2.225586324930191040e-01 1.062740534543991089e-01 -2.710712850093841553e-01
2.323791384696960449e-01 2.255020290613174438e-01 3.098937571048736572e-01 5.005151033401489258e-02 1.820848882198333740e-01 1.943788379430770874e-01 5.972745129838585854e-04 1.719568371772766113e-01 -4.287328571081161499e-02 -6.106175109744071960e-02 2.348340153694152832e-01 2.378457933664321899e-01 -4.720188677310943604e-02 1.555889248847961426e-01 -1.664801128208637238e-02 1.318701654672622681e-01 -1.343891024589538574e-01 -3.305061161518096924e-01 4.270060360431671143e-01 1.321503221988677979e-01 2.775826491415500641e-02 2.031411379575729370e-01 -2.298605591058731079e-01 -1.300971359014511108e-01 -4.330754280090332031e-03 -2.787327393889427185e-02 1.809023767709732056e-01 -6.397306174039840698e-02 1.092291548848152161e-01 -1.334465146064758301e-01 -5.974578484892845154e-02 -1.578031480312347412e-01
2.446620166301727295e-01 2.488452792167663574e-01 1.436590254306793213e-01 1.144157275557518005e-01 1.373962312936782837e-01 2.500936686992645264e-01 1.551646739244461060e-01 2.364444434642791748e-01 -2.097036093473434448e-01 -4.198781028389930725e-02 2.607844769954681396e-01 2.729620635509490967e-01 -1.841648519039154053e-01 1.920384168624877930e-02 -7.176481187343597412e-02 1.631338149309158325e-01 -3.390961885452270508e-02 -1.254697293043136597e-01 2.341236174106597900e-01 1.587260812520980835e-01 1.303254216909408569e-01 4.077417850494384766e-01 -2.356901764869689941e-01 -1.065398938953876495e-02 -7.643360644578933716e-02 1.413999795913696289e-01 3.815315291285514832e-02 -1.690525114536285400e-01 1.104865223169326782e-01 1.016316637396812439e-01 -6.936056166887283325e-02 -9.878295660018920898e-02
6.265626102685928345e-02 2.827773988246917725e-01 1.727573424577713013e-01 -1.404840648174285889e-01 2.812948524951934814e-01 -4.943592473864555359e-02 2.026108279824256897e-02 2.397124022245407104e-01 3.055294454097747803e-01 -2.060762643814086914e-01 2.240000665187835693e-01 1.700195074081420898e-01 -9.303876012563705444e-02 -3.030754327774047852e-01 1.869215667247772217e-01 6.105309817939996719e-03 -7.504376769065856934e-02 -1.189538165926933289e-01 8.565316349267959595e-02 3.309111893177032471e-01 -5.117854475975036621e-02 -5.300483107566833496e-02 -7.511797547340393066e-02 -4.782464355230331421e-02 -2.024853825569152832e-01 -1.583466231822967529e-01 2.647655904293060303e-01 1.275916490703821182e-02 -4.483215138316154480e-02 -9.813377633690834045e-03 -5.882359296083450317e-02 -2.912348210811614990e-01
-1.267144531011581421e-01 1.700865030288696289e-01 3.420160338282585144e-02 2.765451669692993164e-01 7.402767986059188843e-02 -1.847941428422927856e-01 1.375374943017959595e-01 7.049089670181274414e-02 -3.852776437997817993e-02 -2.769188880920410156e-01 -2.497860044240951538e-02 1.927324235439300537e-01 1.900622993707656860e-01 -4.787374564330093563e-06 1.835226714611053467e-01 2.974776178598403931e-02 7.865252345800399780e-02 -2.302367240190505981e-01 -1.640689074993133545e-01 -4.503760021179914474e-03 6.822597980499267578e-02 1.754884608089923859e-02 -2.164501547813415527e-01 -1.347651630640029907e-01 -3.237192630767822266e-01 2.768358886241912842e-01 3.674959838390350342e-01 -2.860296070575714111e-01 -4.948181658983230591e-02 2.680032700300216675e-02 -1.186100021004676819e-01 -2.357592880725860596e-01
1.125291585922241211e-01 -4.316664114594459534e-02 2.251403592526912689e-02 2.507716715335845947e-01 1.559864729642868042e-01 -3.794620186090469360e-02 -3.705431893467903137e-02 1.282059550285339355e-01 3.079425096511840820e-01 -1.171897575259208679e-01 1.606854200363159180e-01 1.659420132637023926e-01 3.648667037487030029e-01 -3.687844052910804749e-02 3.259293362498283386e-02 -3.634393215179443359e-02 8.113439381122589111e-02 -3.660494089126586914e-01 1.485786214470863342e-02 3.448061347007751465e-01 4.016948491334915161e-02 1.095556169748306274e-01 -9.684070944786071777e-02 3.250678777694702148e-01 -6.696525216102600098e-02 -2.086854577064514160e-01 -5.534595623612403870e-02 -2.228382229804992676e-02 8.290908485651016235e-02 1.374195963144302368e-01 1.289031505584716797e-01 -3.120759129524230957e-01
7.782588899135589600e-02 2.968582808971405029e-01 8.586238324642181396e-02 1.065653115510940552e-01 -1.139772310853004456e-02 3.420561552047729492e-01 -5.529595911502838135e-02 8.406181633472442627e-02 2.043337970972061157e-01 -3.675922006368637085e-02 1.069334894418716431e-01 1.262226235121488571e-02 -9.800664335489273071e-02 8.527778834104537964e-02 3.289377093315124512e-01 -1.975005865097045898e-02 -1.199211031198501587e-01 -1.497760415077209473e-01 -7.692687213420867920e-02 -3.334154933691024780e-02 1.899705380201339722e-01 2.734130024909973145e-01 -2.709566950798034668e-01 7.931654155254364014e-02 -1.464623212814331055e-01 -2.295026183128356934e-01 4.158281981945037842e-01 1.799264177680015564e-02 -1.470637023448944092e-01 2.218475639820098877e-01 -9.875962138175964355e-02 -1.315890252590179443e-01
-3.598478063941001892e-02 2.667001783847808838e-01 1.880667209625244141e-01 -2.257265299558639526e-01 3.787638619542121887e-02 1.071124449372291565e-01 2.772384583950042725e-01 2.577615976333618164e-01 -1.648553311824798584e-01 -3.121947050094604492e-01 1.953274384140968323e-02 -5.266948416829109192e-02 -6.012355908751487732e-02 1.074813976883888245e-01 -6.815502047538757324e-02 6.983582396060228348e-03 -2.249978631734848022e-01 -1.609382778406143188e-01 7.259350270032882690e-02 3.155798912048339844e-01 -1.684335172176361084e-01 -1.373808830976486206e-01 -2.227124422788619995e-01 4.254615604877471924e-01 -9.626786410808563232e-02 2.537931874394416809e-02 4.155302047729492188e-02 -1.225188747048377991e-01 -8.592014759778976440e-02 -6.273135542869567871e-02 1.860995143651962280e-01 7.441933453083038330e-02
-2.423570454120635986e-01 1.449631154537200928e-01 -3.831605240702629089e-02 1.771712861955165863e-02 1.703657954931259155e-01 5.831470340490341187e-02 1.794524937868118286e-01 3.276865780353546143e-01 -2.774677239358425140e-02 -3.144593238830566406e-01 2.002687901258468628e-01 8.071503788232803345e-02 -1.388867106288671494e-02 1.817023940384387970e-02 3.647982776165008545e-01 -2.137869596481323242e-01 -1.119463443756103516e-01 -2.839847505092620850e-01 4.172488674521446228e-02 2.695901095867156982e-01 -2.580220997333526611e-01 -7.417728006839752197e-02 -9.007436782121658325e-02 2.048152983188629150e-01 -6.735898554325103760e-03 5.748751014471054077e-02 -2.016735225915908813e-01 4.308771342039108276e-02 -1.065900176763534546e-01 2.718107998371124268e-01 -2.505044452846050262e-03 -3.148476593196392059e-03
-2.336259633302688599e-01 2.250687032938003540e-01 2.206666171550750732e-01 -5.089772120118141174e-02 -1.016611307859420776e-01 6.928481906652450562e-02 -3.533637896180152893e-02 1.266012340784072876e-01 -3.648244310170412064e-03 -2.861331701278686523e-01 9.903958439826965332e-02 7.042594719678163528e-03 3.920202553272247314e-01 1.395784467458724976e-01 1.676903218030929565e-01 -2.546133287250995636e-02 -1.971209794282913208e-01 -2.908836901187896729e-01 -3.440685942769050598e-02 1.392721235752105713e-01 9.649205952882766724e-03 -2.631632797420024872e-02 -3.474400937557220459e-01 1.231251433491706848e-01 1.340686231851577759e-01 -1.590477675199508667e-01 3.525278270244598389e-01 -1.389960348606109619e-01 -8.934298902750015259e-02 -1.057768538594245911e-01 1.431062910705804825e-02 -1.744701266288757324e-01
1.014958396553993225e-01 2.568678855895996094e-01 2.232169806957244873e-01 1.382004916667938232e-01 5.923365429043769836e-02 1.320025771856307983e-01 -3.254804993048310280e-03 2.090449929237365723e-01 -1.040750071406364441e-01 1.237812638282775879e-01 3.293544352054595947e-01 1.735742092132568359e-01 -1.615021005272865295e-02 2.900805091485381126e-03 -6.472758483141660690e-03 4.493113234639167786e-02 -2.860244736075401306e-02 -1.157900467514991760e-01 4.925368130207061768e-01 2.631762027740478516e-01 4.694100352935492992e-04 3.674530386924743652e-01 -1.280421018600463867e-01 1.858778595924377441e-01 -6.141707766801118851e-03 -7.612939924001693726e-02 1.136485710740089417e-01 6.581546366214752197e-02 1.396261155605316162e-01 -1.694994270801544189e-01 -1.175126433372497559e-01 -1.609348505735397339e-01
9.467791020870208740e-02 6.253635883331298828e-02 4.256390631198883057e-01 -4.676485899835824966e-03 1.127570644021034241e-01 1.649147421121597290e-01 -5.904350429773330688e-02 2.178277075290679932e-01 -3.544802665710449219e-01 -1.949607878923416138e-01 -1.492452770471572876e-01 -1.258912980556488037e-01 8.288530260324478149e-02 -4.421547055244445801e-02 3.957506641745567322e-02 -1.942977160215377808e-01 -8.367324620485305786e-02 -2.990826666355133057e-01 -2.623173035681247711e-02 3.328707516193389893e-01 -1.137278750538825989e-01 3.007126450538635254e-01 -2.830410301685333252e-01 5.611745268106460571e-02 -1.399104446172714233e-01 1.008503958582878113e-01 -8.528489270247519016e-04 -1.304080802947282791e-02 9.212878346443176270e-02 1.458479166030883789e-01 9.635878354310989380e-02 4.037522152066230774e-02
-2.053295820951461792e-01 2.903628945350646973e-01 2.730667889118194580e-01 8.052770048379898071e-02 2.382092736661434174e-02 -1.432869434356689453e-01 1.080097258090972900e-01 3.709103167057037354e-01 2.251664362847805023e-02 5.021738819777965546e-03 -2.572305127978324890e-02 1.645724028348922729e-01 1.926181912422180176e-01 3.403795957565307617e-01 1.711857318878173828e-01 1.871283203363418579e-01 -7.690934464335441589e-03 -8.074532449245452881e-02 6.533068418502807617e-02 2.930321097373962402e-01 -1.980059593915939331e-01 2.094116210937500000e-01 -1.436155736446380615e-01 6.498937308788299561e-02 8.066090941429138184e-02 -6.321553885936737061e-02 -8.069902658462524414e-03 9.311886131763458252e-02 -1.203051805496215820e-01 1.157961711287498474e-01 -2.143882960081100464e-01 -2.808448970317840576e-01
-2.013289555907249451e-02 2.234336137771606445e-01 1.034070253372192383e-01 9.057865291833877563e-02 3.080248534679412842e-01 2.069427520036697388e-01 -1.628632992506027222e-01 9.296177327632904053e-02 1.036679148674011230e-01 -7.148649543523788452e-02 1.430927682667970657e-02 4.496156051754951477e-02 -1.268648449331521988e-02 -7.798255980014801025e-02 1.067970171570777893e-01 -8.957838267087936401e-02 -2.974016666412353516e-01 -2.274060621857643127e-02 3.631736338138580322e-02 2.984298467636108398e-01 1.107610762119293213e-01 3.304120302200317383e-01 -1.639336347579956055e-01 1.031579300761222839e-01 -1.837237924337387085e-01 -1.578386276960372925e-01 4.659864902496337891e-01 -1.052621100097894669e-02 -2.230607159435749054e-02 2.864433228969573975e-01 -8.107843250036239624e-02 -1.039472147822380066e-01
-1.276649087667465210e-01 3.576109111309051514e-01 1.261487603187561035e-01 -9.535231441259384155e-02 2.870605513453483582e-02 4.982979968190193176e-03 1.529717296361923218e-01 1.059512346982955933e-01 -6.922340951859951019e-03 -1.621602219529449940e-03 3.567518293857574463e-01 1.749309003353118896e-01 -3.391439840197563171e-02 1.654634177684783936e-01 2.277391776442527771e-02 -1.993749737739562988e-01 1.329731941223144531e-01 -3.903573453426361084e-01 2.338289022445678711e-01 1.998201161623001099e-01 6.982621736824512482e-03 2.775799036026000977e-01 -6.071532517671585083e-02 -2.820652127265930176e-01 -3.551271930336952209e-02 -1.372041851282119751e-01 1.173384562134742737e-01 1.331694573163986206e-01 2.546496689319610596e-01 -3.153139725327491760e-02 -5.282839015126228333e-02 -1.529173702001571655e-01
-8.642937242984771729e-02 3.712439239025115967e-01 1.965959668159484863e-01 1.489859223365783691e-01 -7.060150057077407837e-02 -2.720045149326324463e-01 1.462542116641998291e-01 2.507757246494293213e-01 -1.266008764505386353e-01 5.493484809994697571e-02 3.031371235847473145e-01 3.008172474801540375e-02 -8.837876468896865845e-02 -2.016601860523223877e-01 1.136896088719367981e-01 -3.010908365249633789e-01 1.758913993835449219e-01 -8.241040259599685669e-02 1.486582309007644653e-01 8.670555800199508667e-02 -2.659981846809387207e-01 -7.682680152356624603e-03 3.439002484083175659e-02 7.906500995159149170e-02 -2.376934699714183807e-02 -2.484943568706512451e-01 1.929913014173507690e-01 -1.410047560930252075e-01 -1.634826809167861938e-01 1.120719611644744873e-01 -1.862382143735885620e-01 -1.664382815361022949e-01
7.115743309259414673e-02 1.259440090507268906e-02 3.078429996967315674e-01 2.723932862281799316e-01 3.682274743914604187e-02 2.465441972017288208e-01 1.287011206150054932e-01 -8.025480061769485474e-02 8.743946999311447144e-02 -1.402898579835891724e-01 -2.521420596167445183e-03 -1.067585572600364685e-01 -2.746682986617088318e-02 -3.184430301189422607e-02 1.628306955099105835e-01 5.772280041128396988e-03 -1.246817559003829956e-01 1.233498286455869675e-02 -7.458716630935668945e-02 1.825707405805587769e-01 -1.446531563997268677e-01 2.488273680210113525e-01 -2.286164760589599609e-01 9.521515667438507080e-02 -1.687314957380294800e-01 -4.729834198951721191e-01 4.103641808032989502e-01 -2.625231258571147919e-02 8.005512505769729614e-02 1.945191919803619385e-01 -2.381283091381192207e-03 -9.661063551902770996e-02
-2.109751999378204346e-01 1.569935083389282227e-01 1.691034883260726929e-01 3.342030942440032959e-01 2.852512896060943604e-01 -1.531437318772077560e-02 -1.171451658010482788e-01 4.525560420006513596e-03 -4.632836673408746719e-03 -1.376378443092107773e-02 2.741515636444091797e-02 5.834352225065231323e-02 5.083343014121055603e-02 -1.333682537078857422e-01 2.522808015346527100e-01 -2.391032688319683075e-02 8.508667349815368652e-02 -2.322320491075515747e-01 -1.126413643360137939e-01 -8.088736981153488159e-02 8.626015484333038330e-02 -2.071745544672012329e-01 -1.331988871097564697e-01 -4.461638163775205612e-03 -2.859487533569335938e-01 -3.414771556854248047e-01 2.847677171230316162e-01 4.843871295452117920e-02 -9.090688824653625488e-02 2.265671640634536743e-01 9.193573892116546631e-02 -3.284298479557037354e-01
-1.774063259363174438e-01 2.217362821102142334e-01 1.570228934288024902e-01 1.771596521139144897e-01 -7.031996548175811768e-02 1.073063686490058899e-01 1.595666855573654175e-01 7.712864130735397339e-02 -1.447711139917373657e-01 -1.149923354387283325e-01 1.788906157016754150e-01 -3.670697286725044250e-02 2.826309204101562500e-01 -3.588958084583282471e-02 2.564087510108947754e-01 2.296990714967250824e-02 1.263843029737472534e-01 -1.166244745254516602e-01 -1.882011145353317261e-01 8.899797499179840088e-02 7.442534714937210083e-02 -1.709651201963424683e-01 -1.050506681203842163e-01 2.511059641838073730e-01 -1.842028647661209106e-02 -2.067428529262542725e-01 4.524208009243011475e-01 -1.390074789524078369e-01 -2.150860279798507690e-01 2.476496398448944092e-01 -1.084047481417655945e-01 -1.796382963657379150e-01
-1.608296483755111694e-01 -1.293390989303588867e-01 4.793050140142440796e-02 1.249071732163429260e-01 3.079855740070343018e-01 -8.354713022708892822e-02 1.729706823825836182e-01 4.907719418406486511e-02 3.172780200839042664e-02 -3.829897567629814148e-02 2.931750118732452393e-01 2.511831521987915039e-01 -7.491351664066314697e-02 1.534220576286315918e-01 1.736839488148689270e-02 -5.152985826134681702e-02 6.963850557804107666e-02 -2.707541584968566895e-01 1.176411882042884827e-01 1.835733950138092041e-01 -1.782188937067985535e-02 9.090893715620040894e-02 -3.522427976131439209e-01 3.793296217918395996e-01 -1.218485608696937561e-01 9.782638400793075562e-02 1.208949238061904907e-01 3.615319728851318359e-02 8.988344669342041016e-02 -4.310523346066474915e-02 -2.165896296501159668e-01 -3.496945798397064209e-01
-7.298371195793151855e-02 2.121043354272842407e-01 1.926509737968444824e-01 1.865603476762771606e-01 2.672924399375915527e-01 -1.380518078804016113e-01 -1.416439116001129150e-01 -5.190793424844741821e-02 1.389773935079574585e-01 1.432531774044036865e-01 1.226684451103210449e-01 5.574508383870124817e-02 6.348857283592224121e-02 -4.537067934870719910e-02 2.727677822113037109e-01 -2.030964493751525879e-01 -6.167821213603019714e-02 -2.815287709236145020e-01 -5.547137185931205750e-02 5.781473219394683838e-02 2.554918825626373291e-01 1.430705003440380096e-02 -1.650640666484832764e-01 5.001880973577499390e-02 -3.420234024524688721e-01 -1.372955888509750366e-01 1.209339573979377747e-01 -6.919769942760467529e-02 4.682133346796035767e-02 3.559982180595397949e-01 2.170988172292709351e-01 -2.622226476669311523e-01
8.767119608819484711e-03 -1.197748854756355286e-01 7.462356239557266235e-02 -1.946302801370620728e-01 1.353707611560821533e-01 -2.022194564342498779e-01 1.076683625578880310e-01 1.982798874378204346e-01 -1.690147817134857178e-01 -5.912129208445549011e-02 3.565872311592102051e-01 1.316210180521011353e-01 -1.397329289466142654e-02 4.642311856150627136e-02 2.094863355159759521e-01 3.583232872188091278e-03 -3.283725380897521973e-01 -2.208366245031356812e-01 5.184340104460716248e-02 1.501343101263046265e-01 1.851471513509750366e-01 3.236174285411834717e-01 -2.176518589258193970e-01 9.030241519212722778e-02 -1.849972605705261230e-01 -2.268961369991302490e-01 1.552275121212005615e-01 -2.468049824237823486e-01 -2.816737443208694458e-02 1.285279095172882080e-01 1.266377717256546021e-01 -1.696780323982238770e-01
-4.634431004524230957e-02 1.613048911094665527e-01 2.066681683063507080e-01 1.065129339694976807e-01 7.258652150630950928e-02 -4.290242120623588562e-02 2.235399559140205383e-02 -7.354170083999633789e-02 1.790032088756561279e-01 1.824939697980880737e-01 1.846708804368972778e-01 1.459214985370635986e-01 3.679270148277282715e-01 -1.563015393912792206e-02 3.110807836055755615e-01 9.441174566745758057e-02 -1.673956587910652161e-02 -1.947811990976333618e-01 -8.195017580874264240e-04 1.978837102651596069e-01 1.751067042350769043e-01 1.470428258180618286e-01 -6.468284130096435547e-02 1.338887810707092285e-01 -1.638149917125701904e-01 -2.377041280269622803e-01 1.850509345531463623e-01 -4.098403155803680420e-01 1.495977342128753662e-01 2.108990848064422607e-01 -2.459202893078327179e-03 -1.962871551513671875e-01
-7.853093743324279785e-02 1.531517207622528076e-01 9.432535618543624878e-02 2.744952440261840820e-01 2.711485624313354492e-01 -4.722120240330696106e-02 -1.467740366933867335e-04 2.262023836374282837e-01 -1.573800146579742432e-01 1.388068348169326782e-01 -8.286581188440322876e-02 1.554386317729949951e-01 -7.733121514320373535e-02 -5.537006631493568420e-02 2.133644819259643555e-01 -1.342697143554687500e-01 -1.977911442518234253e-01 -2.875210642814636230e-01 8.097872883081436157e-02 -5.808394867926836014e-03 7.295253686606884003e-03 -2.643445692956447601e-02 -4.349381327629089355e-01 1.552960723638534546e-01 -1.032188981771469116e-01 1.226221546530723572e-01 2.827785015106201172e-01 1.095659509301185608e-01 -3.087757527828216553e-02 1.722176373004913330e-01 -2.313308119773864746e-01 -2.595094442367553711e-01
-2.382509708404541016e-01 6.225191801786422729e-02 1.882923394441604614e-02 3.298843502998352051e-01 2.652027904987335205e-01 -5.647122859954833984e-02 1.128546148538589478e-01 1.360068470239639282e-01 3.318009898066520691e-03 9.800982475280761719e-02 4.624071717262268066e-02 -2.816496603190898895e-02 -1.673072576522827148e-01 1.227034404873847961e-01 1.623542457818984985e-01 -8.662680536508560181e-02 -9.284172952175140381e-02 -3.679794669151306152e-01 2.773822285234928131e-02 -1.142135635018348694e-01 3.417514264583587646e-02 -2.570989774540066719e-03 -4.483802020549774170e-01 1.121621206402778625e-01 -3.811385948210954666e-03 2.267084121704101562e-01 2.129718661308288574e-01 2.631665766239166260e-02 -1.449114233255386353e-01 2.261304557323455811e-01 -2.696837857365608215e-02 -3.049644827842712402e-01
-3.536508381366729736e-01 6.034894660115242004e-02 5.172085016965866089e-02 3.073526024818420410e-01 1.369559764862060547e-01 5.437768250703811646e-02 -2.832397520542144775e-01 1.451195925474166870e-01 -2.048211246728897095e-01 3.817988559603691101e-02 2.607984542846679688e-01 1.797551959753036499e-01 1.484788060188293457e-01 2.862561643123626709e-01 2.009218633174896240e-01 1.136897131800651550e-01 1.383872702717781067e-02 -2.608346939086914062e-01 -1.942884624004364014e-01 1.240735650062561035e-01 -9.297870099544525146e-02 7.217476516962051392e-02 -5.534114688634872437e-02 1.904416978359222412e-01 -2.116068154573440552e-01 -1.075512766838073730e-01 1.853677928447723389e-01 -1.015705540776252747e-01 1.815823465585708618e-01 1.483780890703201294e-01 1.357027143239974976e-01 -3.391251713037490845e-02
-4.599703475832939148e-03 1.235558986663818359e-01 7.928788661956787109e-02 2.623703181743621826e-01 1.231719925999641418e-01 -7.222622632980346680e-02 2.179890275001525879e-01 2.125664800405502319e-01 3.955229371786117554e-02 -2.690844535827636719e-01 5.101727247238159180e-01 7.085797190666198730e-02 -3.951231762766838074e-02 -1.104948893189430237e-01 1.818867325782775879e-01 -1.958083212375640869e-01 -5.899211764335632324e-02 -2.705848217010498047e-01 1.567170619964599609e-01 1.712976694107055664e-01 -1.574949026107788086e-01 -2.239087224006652832e-01 8.996982127428054810e-02 2.005371749401092529e-01 1.419123113155364990e-01 -4.247993230819702148e-02 -2.808274142444133759e-02 -3.638402000069618225e-02 -7.777879387140274048e-02 -3.115566261112689972e-02 1.021755188703536987e-01 -2.768926024436950684e-01
-5.836491286754608154e-02 2.838561832904815674e-01 3.954266384243965149e-02 2.689179778099060059e-01 2.301125973463058472e-01 -1.136182174086570740e-01 1.761295348405838013e-01 2.754740417003631592e-01 6.661479920148849487e-02 -2.490821778774261475e-01 1.258542239665985107e-01 1.233868151903152466e-01 7.285191863775253296e-02 -1.555492132902145386e-01 2.315761148929595947e-01 -2.332354038953781128e-01 1.929384917020797729e-01 -2.725024819374084473e-01 2.093148184940218925e-03 1.538370847702026367e-01 -1.631857305765151978e-01 -6.622431427240371704e-02 -2.416021972894668579e-01 3.044171035289764404e-01 6.738837808370590210e-02 4.478335753083229065e-02 -1.927112787961959839e-01 -1.532783657312393188e-01 -1.085402220487594604e-01 9.841167367994785309e-03 1.457475125789642334e-02 -1.944722384214401245e-01
-7.699754834175109863e-02 1.391967684030532837e-01 1.839833557605743408e-01 -2.039630152285099030e-02 2.902450263500213623e-01 6.642758846282958984e-02 2.010354585945606232e-02 1.256708502769470215e-01 -1.429879106581211090e-02 -1.028309687972068787e-01 3.926067352294921875e-01 2.111002206802368164e-01 6.488534808158874512e-02 2.359363734722137451e-01 1.152406483888626099e-01 -1.978585124015808105e-01 -9.069559723138809204e-02 6.390753388404846191e-02 -1.050328761339187622e-01 -1.592280529439449310e-02 2.221862822771072388e-01 -1.234612241387367249e-02 -3.016809225082397461e-01 2.757073342800140381e-01 -1.924487575888633728e-02 -6.895647197961807251e-02 1.434554010629653931e-01 -2.338363826274871826e-01 -1.220096051692962646e-01 2.981005609035491943e-01 3.053490817546844482e-02 -2.976306676864624023e-01
-8.697475492954254150e-02 2.072277851402759552e-02 -1.323327124118804932e-01 2.661208212375640869e-01 1.730009317398071289e-01 4.912160336971282959e-02 -1.847344040870666504e-01 -8.691233582794666290e-03 2.656413316726684570e-01 -2.777826227247714996e-02 2.326006591320037842e-01 1.644033938646316528e-01 2.429631054401397705e-01 9.547582827508449554e-03 1.068415492773056030e-01 9.467682242393493652e-02 -1.769820041954517365e-02 -4.188505411148071289e-01 1.814433634281158447e-01 1.268021464347839355e-01 9.157975018024444580e-02 4.762358032166957855e-03 -2.385498881340026855e-01 2.367222607135772705e-01 -1.609982103109359741e-01 -1.277242153882980347e-01 8.074566721916198730e-02 -1.130451560020446777e-01 6.358443200588226318e-02 3.535836935043334961e-01 1.811948865652084351e-01 -1.887540966272354126e-01
-5.514977872371673584e-02 4.035993218421936035e-01 8.931382745504379272e-02 2.064997702836990356e-02 8.936692774295806885e-02 -6.151162460446357727e-02 -3.398002684116363525e-02 1.969187110662460327e-01 -1.164954826235771179e-01 1.192276552319526672e-01 3.180586397647857666e-01 -5.019509047269821167e-02 2.767497599124908447e-01 -8.833984285593032837e-02 -1.942328922450542450e-02 -1.055343970656394958e-01 -3.087140917778015137e-01 -3.899219334125518799e-01 -1.219267547130584717e-01 1.792117208242416382e-01 -5.702951177954673767e-02 1.462520062923431396e-01 5.420077592134475708e-02 5.084801465272903442e-02 9.746167808771133423e-02 7.392739504575729370e-02 -4.253575205802917480e-02 7.167668640613555908e-02 -2.119587212800979614e-01 1.778673082590103149e-01 1.293547600507736206e-01 -3.269343674182891846e-01
2.152197808027267456e-02 2.455467283725738525e-01 1.517172753810882568e-01 1.027746722102165222e-01 2.457435131072998047e-01 -2.577810883522033691e-01 -9.289582818746566772e-02 -3.499332442879676819e-02 2.113215476274490356e-01 -2.612191736698150635e-01 1.351618319749832153e-01 3.584997653961181641e-01 -2.430401891469955444e-01 4.339263960719108582e-02 1.464952379465103149e-01 2.337788417935371399e-02 -6.116759032011032104e-02 -2.388855963945388794e-01 -5.301170051097869873e-03 3.770436346530914307e-01 4.339725244790315628e-03 1.523378789424896240e-01 -1.863240599632263184e-01 1.614107787609100342e-01 -1.169824972748756409e-01 -9.874455863609910011e-04 1.352924406528472900e-01 2.966580092906951904e-01 -4.667674377560615540e-02 -2.101048268377780914e-02 -1.955147087574005127e-02 -1.278036832809448242e-01
-7.020201534032821655e-02 1.664104908704757690e-01 -1.221906542778015137e-01 -1.047343984246253967e-01 2.522960901260375977e-01 -1.230347305536270142e-01 1.361402273178100586e-01 3.308992087841033936e-01 2.468387186527252197e-01 -1.533721387386322021e-01 4.005918279290199280e-02 8.438408374786376953e-02 -1.165237277746200562e-01 3.771885856986045837e-02 3.554880917072296143e-01 -8.484480530023574829e-02 2.026310265064239502e-01 -2.956045866012573242e-01 1.741602085530757904e-02 2.818197607994079590e-01 -2.910877168178558350e-01 4.749896377325057983e-02 -8.857377618551254272e-02 2.132977992296218872e-01 -1.752510219812393188e-01 9.447452425956726074e-02 -3.593335300683975220e-02 -1.050325036048889160e-01 -4.079715907573699951e-02 2.966567873954772949e-01 5.274319276213645935e-02 1.342166680842638016e-03
-2.210247516632080078e-01 1.526683419942855835e-01 1.157682668417692184e-02 1.900245994329452515e-02 1.198657900094985962e-01 2.505856156349182129e-01 1.687163561582565308e-01 2.574400044977664948e-02 -1.874957084655761719e-01 -3.189459145069122314e-01 2.132800221443176270e-01 -1.071524545550346375e-01 2.619840763509273529e-02 -2.611135840415954590e-01 3.093807399272918701e-01 2.063922584056854248e-02 -7.621787488460540771e-02 -2.420695275068283081e-01 6.568758189678192139e-02 4.038389027118682861e-01 -2.556833066046237946e-02 -3.800132125616073608e-02 1.152037903666496277e-01 2.589209377765655518e-01 -4.885198175907135010e-02 -1.729280203580856323e-01 6.289128959178924561e-02 7.253922056406736374e-03 7.426049560308456421e-02 -2.246463000774383545e-01 5.102740228176116943e-02 -2.304252833127975464e-01
-1.929550766944885254e-01 7.966610603034496307e-03 1.342052817344665527e-01 2.761251628398895264e-01 1.051318719983100891e-01 -1.503886878490447998e-01 1.058295145630836487e-01 2.379809617996215820e-01 -2.568327188491821289e-01 -1.117800846695899963e-01 2.151419073343276978e-01 -8.295073360204696655e-02 2.795242071151733398e-01 2.633044719696044922e-01 1.455378681421279907e-01 8.631681650876998901e-02 -8.385949581861495972e-02 -1.302546858787536621e-01 1.209508031606674194e-01 2.162830382585525513e-01 -2.678583264350891113e-01 1.373251676559448242e-01 2.182872407138347626e-02 -5.068539083003997803e-02 -1.821320503950119019e-01 -2.316276729106903076e-01 2.147043496370315552e-01 8.995992690324783325e-02 -6.551198661327362061e-02 -6.830985099077224731e-02 -2.701102495193481445e-01 -2.392385303974151611e-01
-9.354143589735031128e-02 1.758866012096405029e-01 1.311409920454025269e-01 2.526189684867858887e-01 3.080830276012420654e-01 -1.580619961023330688e-01 9.272967278957366943e-02 2.445372790098190308e-01 3.510377556085586548e-02 -1.646608263254165649e-01 4.737018644809722900e-01 1.026601865887641907e-01 7.453583180904388428e-02 -1.325671672821044922e-01 1.293033361434936523e-01 -2.702398411929607391e-02 9.313578903675079346e-02 -1.719694435596466064e-01 6.453959643840789795e-02 2.204624861478805542e-01 -9.205508232116699219e-02 -1.644235104322433472e-01 -6.044672429561614990e-02 1.577934324741363525e-01 2.005815058946609497e-01 -2.447427064180374146e-01 7.351202424615621567e-03 -6.833926588296890259e-02 -1.012966111302375793e-01 1.471381485462188721e-01 -1.955557018518447876e-01 -2.388694286346435547e-01
-1.183433923870325089e-02 -2.302185865119099617e-03 1.737122237682342529e-01 2.837402820587158203e-01 2.261408865451812744e-01 -2.133113145828247070e-01 1.605970412492752075e-01 1.197773590683937073e-01 -1.787245720624923706e-01 -1.980878226459026337e-02 1.366739273071289062e-01 3.665329813957214355e-01 2.039728015661239624e-01 -8.135390281677246094e-02 6.242804229259490967e-03 3.953603655099868774e-02 -2.088390663266181946e-02 -2.896643280982971191e-01 9.204484522342681885e-02 1.262751072645187378e-01 -2.747165560722351074e-01 3.170889317989349365e-01 -1.455621719360351562e-01 1.624577194452285767e-01 -1.733329743146896362e-01 1.188544705510139465e-01 -1.397649524733424187e-03 -2.672905027866363525e-01 8.437921851873397827e-02 2.308848947286605835e-01 -9.817387908697128296e-03 9.332136809825897217e-02
-1.499283164739608765e-01 1.753745079040527344e-01 3.021349906921386719e-01 1.299416180700063705e-02 1.118215844035148621e-01 3.132154643535614014e-01 -1.908469200134277344e-01 -6.241189315915107727e-02 -5.430795252323150635e-03 -1.409280598163604736e-01 -2.274615690112113953e-02 -2.777712978422641754e-02 8.114848285913467407e-02 3.453150391578674316e-02 2.159155458211898804e-01 -9.146887063980102539e-02 -1.607118546962738037e-01 -1.579613536596298218e-01 -1.557814143598079681e-02 1.998195610940456390e-02 -7.098644226789474487e-02 1.921423226594924927e-01 -1.412820667028427124e-01 2.859260439872741699e-01 -1.693319678306579590e-01 -2.217240333557128906e-01 3.113369345664978027e-01 -1.251525729894638062e-01 -2.678334116935729980e-01 3.775042295455932617e-01 1.336491703987121582e-01 5.304213985800743103e-02
-6.155047938227653503e-02 1.209767982363700867e-01 4.515459835529327393e-01 3.409948572516441345e-02 4.001732915639877319e-02 -2.616137266159057617e-01 4.232034459710121155e-02 3.575046360492706299e-01 1.425646543502807617e-01 -9.062079340219497681e-02 -7.026037573814392090e-02 -1.749020516872406006e-01 5.353660136461257935e-02 2.126019150018692017e-01 -5.309430882334709167e-02 7.091837376356124878e-02 -1.824499517679214478e-01 -9.448045492172241211e-02 1.603199690580368042e-01 2.946397364139556885e-01 -1.392208486795425415e-01 2.236430533230304718e-02 -8.078914880752563477e-02 1.550429966300725937e-02 -1.407694965600967407e-01 -2.256427556276321411e-01 -4.752486199140548706e-02 -3.663626313209533691e-01 -4.291848465800285339e-02 -2.230878360569477081e-02 2.490223497152328491e-01 -6.289245933294296265e-02
-9.555198252201080322e-03 2.224148064851760864e-01 2.347310632467269897e-01 -1.493056565523147583e-01 3.612553477287292480e-01 -1.784696131944656372e-01 1.904886662960052490e-01 1.616531312465667725e-01 2.203089147806167603e-01 -1.034741029143333435e-01 3.502229154109954834e-01 7.333671301603317261e-02 -4.909780621528625488e-02 -1.655773520469665527e-01 1.342124789953231812e-01 7.692535221576690674e-02 -7.475818973034620285e-03 -6.156642735004425049e-02 7.509049773216247559e-02 3.552133738994598389e-01 -1.041668429970741272e-01 5.070682987570762634e-02 -2.837029695510864258e-01 2.422123588621616364e-02 -9.317703545093536377e-02 -1.316960453987121582e-01 2.166272997856140137e-01 -2.354652620851993561e-02 -1.483156234025955200e-01 5.182196199893951416e-02 -1.054184064269065857e-01 -2.603452801704406738e-01
-1.977772414684295654e-01 3.600554466247558594e-01 -1.570894569158554077e-02 2.253272831439971924e-01 4.543004557490348816e-02 1.966667473316192627e-01 1.293033361434936523e-01 1.990181021392345428e-02 1.160551384091377258e-01 -2.123204916715621948e-01 4.061154648661613464e-02 6.355117261409759521e-02 9.858732670545578003e-02 -1.427817642688751221e-01 8.734124898910522461e-02 -1.936801373958587646e-01 3.054745122790336609e-02 -1.228546351194381714e-01 4.330748692154884338e-02 4.136240780353546143e-01 -1.563454121351242065e-01 -1.401706784963607788e-01 2.387598752975463867e-01 2.037738412618637085e-01 3.918776055797934532e-04 -1.613083332777023315e-01 -2.377713844180107117e-02 -1.246346235275268555e-01 5.746963247656822205e-02 2.065635025501251221e-01 1.007051467895507812e-01 -3.912075459957122803e-01
4.521111398935317993e-02 4.029976576566696167e-02 1.020439565181732178e-01 2.344078272581100464e-01 2.926475703716278076e-01 -2.257055193185806274e-01 -1.817534118890762329e-02 -2.777175046503543854e-03 -1.732271462678909302e-01 8.671797811985015869e-03 1.586065441370010376e-01 1.887615323066711426e-01 1.431603431701660156e-01 3.258997201919555664e-01 -1.142074614763259888e-01 9.076198190450668335e-02 -2.733052372932434082e-01 -2.293003946542739868e-01 2.394725680351257324e-01 3.922734558582305908e-01 -2.203367352485656738e-01 5.624787509441375732e-02 -1.536191105842590332e-01 -9.581524878740310669e-02 -3.888786956667900085e-02 -2.183955535292625427e-02 -6.038464233279228210e-02 -1.598459631204605103e-01 -1.395597755908966064e-01 1.999240666627883911e-01 -8.407188206911087036e-02 -1.857404410839080811e-01
-3.156264871358871460e-02 3.225477337837219238e-01 9.328705072402954102e-02 -2.021478861570358276e-02 1.503570526838302612e-01 1.789779663085937500e-01 -3.308159997686743736e-03 3.311524987220764160e-01 7.380209118127822876e-02 -1.682271361351013184e-01 1.577574312686920166e-01 -9.662974625825881958e-02 4.835880547761917114e-02 -1.084867306053638458e-02 3.390264511108398438e-01 7.521564513444900513e-02 -6.946660578250885010e-02 3.619423136115074158e-02 1.287056785076856613e-02 8.732619136571884155e-02 5.588800087571144104e-02 4.840086102485656738e-01 -2.281691431999206543e-01 6.887717545032501221e-02 -4.706538096070289612e-02 -2.730035185813903809e-01 3.648510873317718506e-01 2.388084866106510162e-02 -1.606707647442817688e-02 1.043978855013847351e-01 -2.322568185627460480e-02 -1.639025472104549408e-02
-2.670258283615112305e-01 7.805971801280975342e-02 4.674125462770462036e-02 2.070065736770629883e-01 2.596704661846160889e-01 -1.655612490139901638e-03 1.436034142971038818e-01 1.284566521644592285e-01 -3.793689608573913574e-02 5.259935185313224792e-02 -6.486120074987411499e-02 1.559001058340072632e-01 -3.426216915249824524e-02 4.574230611324310303e-01 2.698892354965209961e-01 6.284313648939132690e-02 -6.101746112108230591e-02 -1.997296698391437531e-02 1.931511238217353821e-02 1.619818359613418579e-01 1.547686606645584106e-01 -8.413488417863845825e-02 -6.284924596548080444e-02 3.115038275718688965e-01 -2.776226103305816650e-01 -8.823391795158386230e-02 2.568095922470092773e-01 -8.640683442354202271e-02 -4.600573331117630005e-02 1.869776397943496704e-01 3.076661825180053711e-01 -1.826251111924648285e-02
1.267952099442481995e-02 1.706655919551849365e-01 2.403301298618316650e-01 1.072948873043060303e-01 -2.109513729810714722e-01 1.009249761700630188e-01 -5.120678618550300598e-02 -2.491862028837203979e-01 -4.456705227494239807e-02 7.050101459026336670e-02 1.645743101835250854e-01 1.263860315084457397e-01 9.834700822830200195e-02 1.452254205942153931e-01 7.699383050203323364e-02 1.957090757787227631e-02 1.412661522626876831e-01 -1.306432634592056274e-01 2.695556879043579102e-01 3.097184002399444580e-01 -2.447828203439712524e-01 1.268189251422882080e-01 -3.220972418785095215e-01 1.780952364206314087e-01 -1.331186741590499878e-01 9.623493067920207977e-03 1.665454506874084473e-01 6.416913866996765137e-02 -3.068557381629943848e-01 -4.624090716242790222e-02 3.186042904853820801e-01 -1.743551492691040039e-01
1.095037758350372314e-01 2.017116695642471313e-01 2.230077236890792847e-01 1.519633680582046509e-01 -3.611370921134948730e-02 3.733508884906768799e-01 2.365654706954956055e-01 2.142203748226165771e-01 2.240439690649509430e-02 1.693120039999485016e-02 2.167112082242965698e-01 2.961470484733581543e-01 -3.474509716033935547e-01 9.300005435943603516e-02 1.816571950912475586e-01 4.945369064807891846e-02 -6.553557515144348145e-02 -1.702828854322433472e-01 2.827729880809783936e-01 5.817533284425735474e-02 -4.886942915618419647e-03 2.278805673122406006e-01 -2.130292728543281555e-02 -9.270736947655677795e-03 -2.552029490470886230e-01 1.398958172649145126e-02 5.546433478593826294e-02 3.248485177755355835e-02 -7.844291627407073975e-02 -9.276316314935684204e-02 -1.676756888628005981e-01 -2.240916937589645386e-01
6.617378443479537964e-02 1.605944186449050903e-01 8.958863466978073120e-02 -1.042097285389900208e-01 8.798287808895111084e-02 -4.721420258283615112e-02 2.498378604650497437e-01 7.308986783027648926e-02 3.256279230117797852e-02 -1.224251985549926758e-01 4.449067413806915283e-01 9.965138882398605347e-02 -1.314569860696792603e-01 1.979065090417861938e-01 -6.169532611966133118e-02 7.842633128166198730e-02 1.396342813968658447e-01 -1.069816872477531433e-01 3.427907079458236694e-02 5.641565322875976562e-01 -1.989080756902694702e-01 -7.718083262443542480e-02 -2.946405410766601562e-01 1.035900786519050598e-01 -1.396985072642564774e-02 -1.730965971946716309e-01 1.103156805038452148e-01 -8.592619001865386963e-02 -6.583041697740554810e-02 -2.087407000362873077e-02 -1.582670062780380249e-01 -9.951760619878768921e-02
-1.769965291023254395e-01 4.554565250873565674e-02 2.083493620157241821e-01 -4.665983468294143677e-02 1.778194308280944824e-01 5.342325195670127869e-02 -3.620708733797073364e-02 2.550612688064575195e-01 -4.174288734793663025e-02 8.074502646923065186e-02 1.080132499337196350e-01 8.563539385795593262e-02 7.525232434272766113e-02 2.116610854864120483e-01 3.019010424613952637e-01 -1.588559150695800781e-01 9.324060380458831787e-02 -5.281525477766990662e-02 -1.304866522550582886e-01 1.797852963209152222e-01 1.663058102130889893e-01 -1.021512746810913086e-01 -1.754781156778335571e-01 4.205929040908813477e-01 -3.825918138027191162e-01 -5.998233705759048462e-02 2.885698676109313965e-01 -1.378266066312789917e-01 -1.247511059045791626e-01 2.001059949398040771e-01 1.073116511106491089e-01 9.204064495861530304e-03
2.349116653203964233e-01 1.578150391578674316e-01 1.210057064890861511e-01 2.380106970667839050e-02 9.971529245376586914e-02 2.640591859817504883e-01 1.468157023191452026e-01 3.118740320205688477e-01 -2.510808408260345459e-01 2.122346609830856323e-01 1.776209622621536255e-01 -1.014826372265815735e-01 1.867896690964698792e-02 3.447815543040633202e-03 4.623053073883056641e-01 8.761765062808990479e-02 9.617760777473449707e-02 -2.424860298633575439e-01 6.979389581829309464e-03 2.177727520465850830e-01 -1.297723501920700073e-01 -1.734660863876342773e-01 -1.298329383134841919e-01 1.655296385288238525e-01 6.284598261117935181e-02 -4.369753599166870117e-02 -7.409385405480861664e-03 5.787604674696922302e-02 -1.530756056308746338e-01 2.858432233333587646e-01 3.670325130224227905e-02 -1.097910851240158081e-01
-1.260295659303665161e-01 -1.888368278741836548e-02 -6.033957004547119141e-02 -1.509813871234655380e-02 2.423213422298431396e-01 -7.688726484775543213e-02 -2.156022004783153534e-02 9.405716508626937866e-02 5.285445228219032288e-02 7.420831173658370972e-02 1.246126145124435425e-01 1.884098798036575317e-01 4.356159642338752747e-02 1.480752974748611450e-01 -2.706573344767093658e-02 3.076160550117492676e-01 -2.744941711425781250e-01 -3.139699995517730713e-01 1.362048182636499405e-02 1.714150160551071167e-01 -7.458622753620147705e-02 1.081133037805557251e-01 -4.608744382858276367e-01 1.354673355817794800e-01 -4.578608274459838867e-02 -3.544167280197143555e-01 8.404973894357681274e-02 -2.031916528940200806e-01 5.841158702969551086e-02 2.664965391159057617e-01 -5.639611184597015381e-02 -1.492135077714920044e-01
-1.721411943435668945e-02 4.983489960432052612e-02 2.742215991020202637e-01 7.473737001419067383e-02 1.612358093261718750e-01 -1.138101518154144287e-02 4.637288749217987061e-01 9.395901579409837723e-04 -1.414431165903806686e-02 -2.084656208753585815e-01 2.055937796831130981e-01 2.269722819328308105e-01 6.549105793237686157e-02 -8.728977292776107788e-02 2.009288594126701355e-02 -2.968709543347358704e-02 -1.001721993088722229e-02 1.292594824917614460e-03 5.048538744449615479e-02 4.500530362129211426e-01 2.218952402472496033e-03 4.292434081435203552e-02 -3.090742826461791992e-01 2.028806209564208984e-01 -1.179878264665603638e-01 1.202216967940330505e-01 2.730934917926788330e-01 1.255788356065750122e-01 -1.663300096988677979e-01 7.690086215734481812e-02 -8.952008932828903198e-02 -1.434479653835296631e-01
1.998544484376907349e-01 2.120140194892883301e-01 3.595813810825347900e-01 2.383361309766769409e-01 -1.341679133474826813e-02 2.222874313592910767e-01 1.009176447987556458e-01 1.740963608026504517e-01 -4.328135773539543152e-02 2.683689631521701813e-02 4.015588760375976562e-01 1.037585362792015076e-01 -7.374938577413558960e-02 8.069221675395965576e-02 -3.979055210947990417e-02 6.632289290428161621e-02 -1.974472030997276306e-02 -1.768827736377716064e-01 3.106862604618072510e-01 2.033815830945968628e-01 -2.341421321034431458e-02 3.380969166755676270e-01 -1.326697170734405518e-01 -2.122450619935989380e-02 -1.202485188841819763e-01 1.483055353164672852e-01 5.637193843722343445e-02 -1.409121155738830566e-01 8.225704729557037354e-02 -2.544478476047515869e-01 8.536569029092788696e-02 -7.494296878576278687e-02
-8.420134335756301880e-02 1.560806035995483398e-01 1.231250688433647156e-01 4.316880553960800171e-02 2.180288285017013550e-01 1.842422485351562500e-01 1.495510339736938477e-01 5.455099511891603470e-03 -2.220381647348403931e-01 9.368588030338287354e-02 9.804214537143707275e-02 -1.542538553476333618e-01 -8.548372983932495117e-02 -1.042069941759109497e-01 7.338196039199829102e-02 1.516252607107162476e-01 -1.442770212888717651e-01 -5.486229434609413147e-02 -1.348723620176315308e-01 3.866087198257446289e-01 -4.224751144647598267e-02 -8.547352999448776245e-02 -3.175168931484222412e-01 2.275822162628173828e-01 -2.906818091869354248e-01 -1.062648743391036987e-02 1.273051947355270386e-01 -2.400761246681213379e-01 3.463764488697052002e-01 -1.035479679703712463e-01 -1.009804941713809967e-02 -2.592021226882934570e-01
-8.564762026071548462e-02 8.920197375118732452e-03 2.986837876960635185e-03 3.018452823162078857e-01 2.022285610437393188e-01 -7.102567702531814575e-02 1.967897824943065643e-02 1.518076807260513306e-01 -2.425347119569778442e-01 1.847231388092041016e-01 9.958676993846893311e-02 1.083872467279434204e-02 -5.630662664771080017e-02 1.308365613222122192e-01 1.851320415735244751e-01 -2.065244317054748535e-01 4.090739041566848755e-02 -4.464581608772277832e-01 4.086012020707130432e-02 -1.162507534027099609e-01 1.315030902624130249e-01 -2.951554581522941589e-02 -4.905976951122283936e-01 6.885164231061935425e-02 5.399979650974273682e-02 1.066447794437408447e-02 2.449615448713302612e-01 -6.751696765422821045e-02 -1.127557978034019470e-01 1.249587535858154297e-01 -3.359900414943695068e-02 -2.346729785203933716e-01
-1.929510384798049927e-01 6.035014241933822632e-02 1.077217832207679749e-01 5.674002319574356079e-02 9.375059604644775391e-02 2.585504017770290375e-02 -3.600819408893585205e-02 3.609805405139923096e-01 9.938021004199981689e-02 1.974880248308181763e-01 1.782018244266510010e-01 1.860190182924270630e-01 5.771946534514427185e-02 -1.044033188372850418e-02 1.113496646285057068e-01 -1.437050402164459229e-01 -7.876481860876083374e-02 -6.335914134979248047e-02 1.537342518568038940e-01 1.203459054231643677e-01 2.045806050300598145e-01 2.355851829051971436e-01 -8.848090469837188721e-02 4.551992416381835938e-01 -1.781659275293350220e-01 -2.418400645256042480e-01 2.979944348335266113e-01 -2.852807343006134033e-01 -9.842849522829055786e-02 1.075493320822715759e-01 8.210895955562591553e-02 4.877387359738349915e-02
6.742431968450546265e-02 1.820872575044631958e-01 1.258104294538497925e-01 -1.561457104980945587e-02 -1.735223829746246338e-01 2.183172851800918579e-01 -1.746500283479690552e-01 1.432405114173889160e-01 -7.252991944551467896e-02 -2.549602985382080078e-01 2.287120819091796875e-01 -3.690668344497680664e-01 1.839138865470886230e-01 -1.721650063991546631e-01 1.547141820192337036e-01 -1.950764358043670654e-01 -7.595653086900711060e-02 -2.288202941417694092e-01 -2.971258200705051422e-02 3.485519587993621826e-01 -5.585458129644393921e-02 3.347057849168777466e-02 -1.329614967107772827e-01 8.468472957611083984e-02 -2.919298112392425537e-01 -1.599564403295516968e-02 -2.681981772184371948e-02 -9.334976971149444580e-02 -1.729690581560134888e-01 2.593476176261901855e-01 1.645551621913909912e-01 -6.657193601131439209e-02
-2.328354269266128540e-01 4.214994609355926514e-02 -3.457966074347496033e-02 2.666106224060058594e-01 3.421329855918884277e-01 8.822117745876312256e-02 -1.215503439307212830e-01 9.785728901624679565e-02 3.163014650344848633e-01 -2.233221381902694702e-02 2.228732258081436157e-01 -1.782986219041049480e-03 1.734537333250045776e-01 6.942781805992126465e-02 1.003173179924488068e-02 1.916828602552413940e-01 -6.188192591071128845e-02 -4.287272989749908447e-01 -3.609959408640861511e-02 2.145221456885337830e-02 1.012890264391899109e-01 -1.563030630350112915e-01 -3.667135536670684814e-01 1.909908205270767212e-01 -2.118116021156311035e-01 -9.477026015520095825e-02 1.119416281580924988e-01 -6.258562207221984863e-02 -1.046135351061820984e-01 1.361006796360015869e-01 3.846206516027450562e-02 -6.548937410116195679e-02
-1.381071209907531738e-01 9.262985736131668091e-02 3.602422401309013367e-02 1.074109151959419250e-01 1.678929030895233154e-01 8.980236202478408813e-02 1.897631287574768066e-01 3.761629760265350342e-01 -7.433991134166717529e-02 -5.803554877638816833e-02 9.509413689374923706e-02 5.178214609622955322e-02 2.829792499542236328e-01 2.617725916206836700e-02 2.262155860662460327e-01 -1.493396162986755371e-01 -1.942467503249645233e-02 -1.633355617523193359e-01 1.642886996269226074e-01 9.158111363649368286e-02 1.256723701953887939e-01 -2.483099997043609619e-01 -2.351629780605435371e-03 2.943996787071228027e-01 -1.379291564226150513e-01 -2.070277929306030273e-01 3.488267064094543457e-01 -2.733365893363952637e-01 -1.280036568641662598e-01 2.622089982032775879e-01 -1.729490049183368683e-02 2.481687627732753754e-02
4.083391427993774414e-01 1.455905884504318237e-01 1.145087182521820068e-01 1.006567701697349548e-01 1.065465286374092102e-01 -9.961931407451629639e-02 -8.421634882688522339e-02 2.738839089870452881e-01 -1.360156387090682983e-01 -7.528650760650634766e-02 1.452738195657730103e-01 2.827576696872711182e-01 -7.200848776847124100e-03 1.827282011508941650e-01 1.450333595275878906e-01 4.154762625694274902e-02 3.012099862098693848e-02 -1.722121238708496094e-01 9.356218576431274414e-02 -1.117916554212570190e-01 -2.763178944587707520e-01 9.717910736799240112e-02 -2.820534408092498779e-01 7.640445232391357422e-02 -3.801497817039489746e-01 -1.179645210504531860e-02 -7.133952528238296509e-02 -2.890840470790863037e-01 -4.257701802998781204e-03 1.594986394047737122e-02 8.257766813039779663e-02 -2.015057355165481567e-01
-2.299718707799911499e-01 -1.571560278534889221e-02 2.627058029174804688e-01 1.964318193495273590e-02 1.147779598832130432e-01 -6.273561716079711914e-02 1.711146347224712372e-02 -2.742500230669975281e-02 -7.532216608524322510e-02 -3.773640096187591553e-02 1.770724803209304810e-01 -1.058844197541475296e-02 2.998094260692596436e-02 2.190296798944473267e-01 8.843401074409484863e-02 5.847841128706932068e-02 -2.239418774843215942e-01 -2.748865485191345215e-01 -2.499628067016601562e-02 1.437996178865432739e-01 1.769233644008636475e-01 4.211358726024627686e-01 -2.277242839336395264e-01 3.062832355499267578e-01 -1.110980883240699768e-01 -3.943540453910827637e-01 1.504209935665130615e-01 -2.418795228004455566e-01 -6.221521273255348206e-02 -3.048113733530044556e-02 -3.255158290266990662e-02 6.665805727243423462e-02
-2.595101594924926758e-01 3.955408036708831787e-01 -1.595039106905460358e-02 1.864817552268505096e-02 -2.110960036516189575e-01 -1.363456249237060547e-01 1.121000126004219055e-01 1.529786586761474609e-01 -1.146224364638328552e-01 -1.312380135059356689e-01 -2.923223078250885010e-01 1.541982293128967285e-01 -7.728361338376998901e-02 1.016714051365852356e-01 9.581635892391204834e-02 -2.424733899533748627e-02 -3.256626427173614502e-02 -2.235783338546752930e-01 -1.637384593486785889e-01 2.691233456134796143e-01 -6.209665536880493164e-02 4.717037547379732132e-03 -2.776415050029754639e-01 1.527848243713378906e-01 -2.178149074316024780e-01 1.302341967821121216e-01 3.535102307796478271e-01 -1.475998908281326294e-01 4.011574015021324158e-02 6.975377351045608521e-02 -2.142148464918136597e-02 -1.952552348375320435e-01
-1.360225230455398560e-01 7.881848514080047607e-02 -3.549275919795036316e-02 1.493537276983261108e-01 2.200860828161239624e-01 -1.747056990861892700e-01 -8.030375838279724121e-02 1.584640145301818848e-01 -2.519936300814151764e-02 2.630637288093566895e-01 5.978750064969062805e-02 9.402965754270553589e-02 -9.003788977861404419e-02 7.724562287330627441e-02 3.118156492710113525e-01 -2.056152373552322388e-01 -1.078419536352157593e-01 -3.579792976379394531e-01 6.708961725234985352e-02 3.122464753687381744e-03 9.743548184633255005e-02 7.477626204490661621e-03 -5.003781914710998535e-01 2.148631401360034943e-02 -7.477345317602157593e-02 7.459575682878494263e-02 1.260305792093276978e-01 3.834868222475051880e-02 -8.313736319541931152e-02 4.676563292741775513e-02 -5.852974485605955124e-03 -4.037861824035644531e-01
-1.812727600336074829e-01 2.410770356655120850e-01 2.211129814386367798e-01 2.888133227825164795e-01 1.265666335821151733e-01 -1.104931533336639404e-01 -3.906231746077537537e-02 2.765806913375854492e-01 -2.117573767900466919e-01 -2.379667945206165314e-02 2.791024744510650635e-02 2.210371792316436768e-01 1.048949882388114929e-01 2.367532253265380859e-01 1.506790369749069214e-01 1.745630502700805664e-01 -1.880358308553695679e-01 -2.136082202196121216e-01 -8.920234441757202148e-02 -4.923937097191810608e-02 -1.856658421456813812e-02 5.651757866144180298e-02 -2.312237173318862915e-01 3.503997027873992920e-01 -2.181935310363769531e-01 -1.715172231197357178e-01 -5.692353099584579468e-02 -1.874867081642150879e-01 2.464748024940490723e-01 -3.199457749724388123e-02 6.110160425305366516e-02 -5.582392960786819458e-02
-1.072321385145187378e-01 1.417111456394195557e-01 1.751299500465393066e-01 1.746630072593688965e-01 9.610196948051452637e-02 -8.386251330375671387e-02 2.030856907367706299e-01 3.725480437278747559e-01 -9.815109521150588989e-02 5.291443690657615662e-02 1.946009844541549683e-01 -9.094951674342155457e-03 1.521186977624893188e-01 1.982569545507431030e-01 1.398066878318786621e-01 3.404226005077362061e-01 -8.973381668329238892e-02 -9.583303704857826233e-03 1.404884904623031616e-01 2.266842275857925415e-01 -3.710550963878631592e-01 1.231439635157585144e-01 -7.443507015705108643e-02 -1.293169707059860229e-01 -1.059636697173118591e-01 1.665576593950390816e-03 2.220401465892791748e-01 -5.128103494644165039e-02 -7.817550748586654663e-02 1.557600200176239014e-01 -2.151017338037490845e-01 -2.617087364196777344e-01
-1.724154800176620483e-01 1.024386584758758545e-01 3.715819120407104492e-01 -4.947006702423095703e-02 1.344574335962533951e-02 -2.929457835853099823e-02 6.719259172677993774e-02 2.918675839900970459e-01 -1.462915539741516113e-01 7.626171410083770752e-02 3.579634055495262146e-02 3.657779991626739502e-01 2.137840986251831055e-01 1.697105020284652710e-01 1.734172701835632324e-01 1.630439162254333496e-01 9.395194239914417267e-03 -1.698299497365951538e-01 1.594299376010894775e-01 -1.233557760715484619e-01 -8.540603518486022949e-02 2.556586265563964844e-01 -2.880644500255584717e-01 8.595636487007141113e-02 -3.207644522190093994e-01 -2.169219702482223511e-01 2.447883225977420807e-02 -1.874414831399917603e-01 -3.513901028782129288e-04 1.005709636956453323e-02 6.397689133882522583e-02 1.122545301914215088e-01
-1.068299040198326111e-01 5.379739403724670410e-02 1.331375390291213989e-01 -6.787236034870147705e-02 1.259280145168304443e-01 -1.239194869995117188e-01 1.069900989532470703e-01 2.713091485202312469e-02 -2.223831862211227417e-01 -1.258611865341663361e-02 1.644796133041381836e-01 -1.480796337127685547e-01 2.477794438600540161e-01 8.223868906497955322e-03 2.102291285991668701e-01 1.770990043878555298e-01 -6.334061175584793091e-02 -5.253297686576843262e-01 3.836870938539505005e-02 1.949860453605651855e-01 2.615267336368560791e-01 2.350549846887588501e-01 -4.327883943915367126e-02 2.876739203929901123e-02 -1.104773879051208496e-01 -5.159899592399597168e-02 2.755281627178192139e-01 -1.373238861560821533e-01 -2.681590616703033447e-01 -1.206124871969223022e-01 1.757501065731048584e-01 -1.074189841747283936e-01
-7.499434798955917358e-02 1.800054311752319336e-01 1.430176198482513428e-01 -1.282677650451660156e-01 2.490945458412170410e-01 -7.637233287096023560e-02 2.913235723972320557e-01 2.698130309581756592e-01 4.367309156805276871e-03 -2.732211053371429443e-01 2.560120522975921631e-01 4.017077386379241943e-02 2.855802774429321289e-01 5.822038650512695312e-02 7.902560383081436157e-02 -1.730281114578247070e-02 -3.869901597499847412e-02 -1.958392262458801270e-01 9.456854313611984253e-02 8.207655698060989380e-02 -1.458253115415573120e-01 -4.611001536250114441e-02 4.923816025257110596e-02 2.370593249797821045e-01 2.198490351438522339e-01 -1.829578876495361328e-01 3.792671561241149902e-01 -1.110854372382164001e-01 -1.749138087034225464e-01 1.454216390848159790e-01 1.068274900317192078e-01 -1.658761948347091675e-01
6.514544133096933365e-03 1.100542843341827393e-01 2.659796476364135742e-01 7.633018493652343750e-02 2.591539025306701660e-01 8.226514607667922974e-02 5.036272108554840088e-02 -5.980252102017402649e-02 6.262376159429550171e-02 7.359619438648223877e-02 4.100438579916954041e-02 -9.098420292139053345e-02 -1.967007368803024292e-01 -1.406212449073791504e-01 3.206138908863067627e-01 -2.313300342393631581e-07 -2.015405744314193726e-01 -2.677362561225891113e-01 -1.384417861700057983e-01 1.357855200767517090e-01 1.103629097342491150e-01 3.210631906986236572e-01 -1.885072290897369385e-01 1.342850029468536377e-01 -1.015643551945686340e-01 -2.165775299072265625e-01 4.920679330825805664e-01 -2.869693562388420105e-02 3.779135271906852722e-02 1.572109162807464600e-01 5.811634659767150879e-02 -4.739545658230781555e-02
7.478331774473190308e-02 -3.811161965131759644e-02 2.251874469220638275e-02 1.181464195251464844e-01 -4.670125246047973633e-02 -2.865157127380371094e-01 1.833211928606033325e-01 1.061363592743873596e-01 -5.602856725454330444e-02 1.351758539676666260e-01 2.737696468830108643e-01 3.777047991752624512e-01 5.447055399417877197e-02 2.578335404396057129e-01 3.826566413044929504e-02 2.343748658895492554e-01 -2.760397493839263916e-01 -2.210513204336166382e-01 2.371201962232589722e-01 3.311951756477355957e-01 -1.344541609287261963e-01 1.962202787399291992e-01 -4.778558388352394104e-02 -1.212124079465866089e-01 -6.149017065763473511e-02 -3.390775248408317566e-02 1.800005286931991577e-01 -2.185963839292526245e-01 2.791635692119598389e-02 1.225648000836372375e-01 6.402707099914550781e-02 -1.221948936581611633e-01
-1.129094660282135010e-01 5.300795659422874451e-02 8.948647230863571167e-02 9.198601543903350830e-02 1.603411585092544556e-01 2.000899016857147217e-01 -5.626701936125755310e-02 6.940415501594543457e-02 2.222212105989456177e-01 -1.050490140914916992e-02 9.607013314962387085e-02 8.690103143453598022e-02 2.199550718069076538e-01 1.847981363534927368e-01 1.272885054349899292e-01 2.032557725906372070e-01 -3.419176638126373291e-01 -7.157222926616668701e-02 -1.344554126262664795e-01 2.590676844120025635e-01 7.829488068819046021e-02 2.991734743118286133e-01 -3.611574769020080566e-01 2.290071733295917511e-02 -1.929966956377029419e-01 -3.779643177986145020e-01 1.564190983772277832e-01 4.723358154296875000e-02 -8.080325275659561157e-02 4.456340894103050232e-02 6.229708716273307800e-02 -1.868351697921752930e-01
9.456562250852584839e-02 2.539213001728057861e-01 2.863411903381347656e-01 6.426668725907802582e-03 2.143080383539199829e-01 2.654683887958526611e-01 1.587717086076736450e-01 4.081590846180915833e-02 1.538725346326828003e-01 -5.084094032645225525e-02 5.604898929595947266e-02 6.726764887571334839e-02 -2.274577468633651733e-01 6.572724133729934692e-02 -2.275261096656322479e-02 2.697456479072570801e-01 3.223478496074676514e-01 -2.280614525079727173e-01 1.977192461490631104e-01 2.258993685245513916e-01 2.042643129825592041e-01 -5.938917025923728943e-02 -1.527627408504486084e-01 5.974327772855758667e-02 -2.057071626186370850e-01 -1.375661194324493408e-01 1.137546300888061523e-01 -3.739727288484573364e-02 8.416020125150680542e-02 1.353532075881958008e-01 -8.405432105064392090e-02 -3.343053460121154785e-01
-2.648277878761291504e-01 3.342865407466888428e-01 2.417257130146026611e-01 2.577261812984943390e-02 -9.515357017517089844e-02 -3.462463384494185448e-03 1.297640204429626465e-01 2.954998612403869629e-01 6.565728038549423218e-02 -1.322178393602371216e-01 5.412924662232398987e-02 1.184632331132888794e-01 3.465465307235717773e-01 1.030635014176368713e-01 2.639388740062713623e-01 1.854522675275802612e-01 1.134264282882213593e-02 -2.459453493356704712e-01 -8.555945754051208496e-02 1.339159160852432251e-01 -6.822551041841506958e-02 -9.268712997436523438e-02 -3.246214985847473145e-01 8.570737205445766449e-03 1.043412163853645325e-01 -1.298752278089523315e-01 2.386063784360885620e-01 -1.289513558149337769e-01 -2.331768423318862915e-01 1.014097779989242554e-01 -2.372847311198711395e-02 -3.412972390651702881e-02
9.329561889171600342e-02 2.082918733358383179e-01 1.121853217482566833e-01 1.465250402688980103e-01 2.335946410894393921e-01 -1.569425016641616821e-01 2.458970546722412109e-01 1.203624680638313293e-01 1.941675245761871338e-01 -2.626295089721679688e-01 1.861758083105087280e-01 2.580296993255615234e-01 -6.161943823099136353e-02 1.775482147932052612e-01 3.012907207012176514e-01 -5.997858825139701366e-04 1.337665319442749023e-01 -1.483114212751388550e-01 1.380649656057357788e-01 2.995710968971252441e-01 9.962990880012512207e-02 -1.257719993591308594e-01 -7.790827006101608276e-02 1.256734412163496017e-02 -6.873650848865509033e-02 -8.217635005712509155e-02 3.373383879661560059e-01 2.352475672960281372e-01 2.574548311531543732e-02 -8.129868656396865845e-03 2.251400053501129150e-01 -1.139857545495033264e-01
-1.939976811408996582e-01 3.531672358512878418e-01 9.717337787151336670e-02 1.683537065982818604e-01 1.479763239622116089e-01 3.383232057094573975e-01 -3.203478455543518066e-02 2.595156803727149963e-02 -1.224195212125778198e-01 -3.675603866577148438e-01 1.172219961881637573e-01 2.066639997065067291e-02 2.629406452178955078e-01 -2.068373411893844604e-01 2.197703272104263306e-01 2.656037360429763794e-02 -3.332867026329040527e-01 -1.949125528335571289e-01 -6.418342888355255127e-02 1.886473894119262695e-01 7.383736222982406616e-02 -1.042453721165657043e-01 -1.384168863296508789e-01 -1.894427277147769928e-02 -1.427831649780273438e-01 -2.603914141654968262e-01 9.241109341382980347e-02 -1.107208430767059326e-01 2.788644284009933472e-02 -5.660927388817071915e-03 -2.527318149805068970e-02 -3.949981182813644409e-02
-2.076801657676696777e-01 -9.487213194370269775e-02 1.134731397032737732e-01 1.541106998920440674e-01 2.081625014543533325e-01 -1.475746482610702515e-01 1.565377414226531982e-01 4.516691565513610840e-01 -7.133052498102188110e-02 4.413147643208503723e-02 2.877888083457946777e-02 2.107297033071517944e-01 -3.069840744137763977e-02 -7.003708183765411377e-02 2.252393066883087158e-01 -1.645292788743972778e-01 2.032214403152465820e-01 3.264182433485984802e-02 1.888214498758316040e-01 1.233147308230400085e-01 -1.294745411723852158e-02 -1.100740730762481689e-01 -1.320211589336395264e-01 3.093921840190887451e-01 -1.076580137014389038e-01 -1.240539476275444031e-01 3.253237605094909668e-01 -1.367119848728179932e-01 6.035806238651275635e-02 3.056633770465850830e-01 5.406145006418228149e-02 -1.074209809303283691e-01
-9.761343151330947876e-02 1.760158687829971313e-01 -1.650825515389442444e-02 1.284130662679672241e-01 5.227438360452651978e-02 5.855368077754974365e-02 2.045396529138088226e-02 -2.096774429082870483e-02 9.415251016616821289e-02 -1.975313425064086914e-01 1.773761212825775146e-01 1.323077678680419922e-01 3.462294936180114746e-01 1.084589809179306030e-01 -1.029016822576522827e-01 -5.763266608119010925e-02 -4.629432857036590576e-01 -3.723435997962951660e-01 5.768434330821037292e-02 1.922726035118103027e-01 7.623323053121566772e-02 7.413499057292938232e-02 -8.199930936098098755e-02 -1.033146865665912628e-02 -4.239833727478981018e-02 -1.569131910800933838e-01 1.146485954523086548e-01 -3.301396593451499939e-02 -7.436524331569671631e-02 3.645032346248626709e-01 -1.793538220226764679e-02 -3.202350735664367676e-01
7.456561923027038574e-02 2.276689559221267700e-01 1.450541317462921143e-01 1.636205166578292847e-01 -1.230161450803279877e-02 -1.413517259061336517e-02 4.984414950013160706e-02 -2.230572104454040527e-01 1.283204257488250732e-01 -1.380636394023895264e-01 3.336430788040161133e-01 2.428332120180130005e-01 -1.371369510889053345e-01 1.463449150323867798e-01 1.770278513431549072e-01 3.945381939411163330e-02 1.763728708028793335e-01 -1.608671844005584717e-01 2.295264601707458496e-01 3.195444047451019287e-01 2.422359883785247803e-01 1.514672487974166870e-01 -3.737182021141052246e-01 4.340777546167373657e-02 -7.776997238397598267e-02 1.498099137097597122e-02 2.616119980812072754e-01 -4.695172235369682312e-02 -2.065755426883697510e-01 5.300853401422500610e-02 7.696503400802612305e-02 6.298150983639061451e-04
-4.117239266633987427e-02 5.620215460658073425e-02 2.906921803951263428e-01 2.596995234489440918e-01 4.968084022402763367e-02 2.161073386669158936e-01 2.836121320724487305e-01 -7.760491967201232910e-02 -1.187458187341690063e-01 -1.954562403261661530e-02 -1.103752851486206055e-02 -1.862076371908187866e-01 3.341689938679337502e-03 1.444890797138214111e-01 8.613041788339614868e-02 6.561603397130966187e-02 -3.371649086475372314e-01 -2.185957282781600952e-01 -1.136542558670043945e-01 2.362375855445861816e-01 -4.606967791914939880e-02 6.830581277608871460e-02 -2.529104650020599365e-01 1.116648782044649124e-02 -4.202687144279479980e-01 9.693451225757598877e-02 3.455802425742149353e-02 -2.122148126363754272e-01 5.318744108080863953e-02 -5.804618075489997864e-02 1.886406391859054565e-01 -2.249005734920501709e-01
-2.621426582336425781e-01 2.396556288003921509e-01 6.477683782577514648e-02 3.645054996013641357e-01 -5.436557903885841370e-02 -5.942415818572044373e-02 -1.177998706698417664e-01 1.461786776781082153e-02 -8.376045525074005127e-02 -1.988470703363418579e-01 -1.243591681122779846e-01 -1.272032558917999268e-01 -1.308243423700332642e-01 1.289112269878387451e-01 2.273459136486053467e-01 -2.113719284534454346e-02 -1.059459075331687927e-01 -2.731942832469940186e-01 4.958704486489295959e-02 1.788232326507568359e-01 -6.338067352771759033e-03 3.300409018993377686e-01 1.824366115033626556e-02 3.414780199527740479e-01 -1.318019479513168335e-01 1.827173680067062378e-01 1.610711365938186646e-01 -9.313382953405380249e-02 -5.332624167203903198e-02 3.147031366825103760e-01 1.065515279769897461e-01 -8.559884130954742432e-02
-1.190886646509170532e-02 -9.952163696289062500e-02 2.028100341558456421e-01 -8.875603973865509033e-02 9.420506656169891357e-02 -1.167456880211830139e-01 -7.663947343826293945e-02 1.825789064168930054e-01 -2.276998609304428101e-01 -1.078184992074966431e-01 1.649680137634277344e-01 8.369227498769760132e-02 7.063893228769302368e-02 5.887482687830924988e-02 1.870285719633102417e-01 1.628849538974463940e-03 -3.912468552589416504e-01 -3.091606199741363525e-01 -5.331871286034584045e-02 2.947104573249816895e-01 7.991116493940353394e-02 4.306847453117370605e-01 -7.135183364152908325e-02 2.395624220371246338e-01 -7.310121506452560425e-02 -2.309600710868835449e-01 2.131474912166595459e-01 -4.160486161708831787e-02 -8.722783997654914856e-03 2.246544510126113892e-02 -5.211743712425231934e-02 -1.903885155916213989e-01
-1.963790804147720337e-01 1.672789603471755981e-01 1.841878592967987061e-01 2.162775546312332153e-01 1.814405024051666260e-01 1.519579999148845673e-02 -1.427335757762193680e-02 1.948872506618499756e-01 8.401376008987426758e-02 1.477052122354507446e-01 -9.258970618247985840e-02 -5.533649772405624390e-02 -1.380597352981567383e-01 1.901960116811096668e-03 2.572208940982818604e-01 -1.017896085977554321e-01 8.167544752359390259e-02 -2.647932171821594238e-01 -7.801636308431625366e-02 1.379779726266860962e-01 2.310484051704406738e-01 -8.036447316408157349e-02 -2.139733135700225830e-01 1.342374235391616821e-01 -2.376443445682525635e-01 -5.079557746648788452e-02 9.828320890665054321e-02 1.543939262628555298e-01 -3.589631989598274231e-03 1.656648218631744385e-01 -6.640668213367462158e-02 -5.434527993202209473e-01
5.423078313469886780e-02 9.333442896604537964e-02 3.885466232895851135e-02 2.496865540742874146e-01 -2.745524793863296509e-02 -2.331393361091613770e-01 9.853776544332504272e-02 4.034816324710845947e-01 1.507408823817968369e-02 -7.369514554738998413e-02 2.750844657421112061e-01 1.022020354866981506e-01 1.312501728534698486e-01 1.763541996479034424e-01 -1.522740274667739868e-01 1.017964631319046021e-01 -1.631584912538528442e-01 -1.881484389305114746e-01 6.494712829589843750e-02 3.229346573352813721e-01 -2.909801006317138672e-01 -1.454565208405256271e-02 -2.084280401468276978e-01 4.349423944950103760e-02 5.549711734056472778e-02 -5.353004485368728638e-02 1.312716603279113770e-01 1.264345459640026093e-02 -3.576432168483734131e-01 -8.445749431848526001e-02 6.023211777210235596e-02 -2.459267526865005493e-01
-1.514819115400314331e-01 1.697937399148941040e-01 2.100780755281448364e-01 1.241280212998390198e-01 -2.913803793489933014e-02 -1.867383345961570740e-02 -1.485460102558135986e-01 2.364357113838195801e-01 2.062957733869552612e-01 -1.232606619596481323e-01 2.751094102859497070e-01 8.779319375753402710e-02 -3.610191866755485535e-02 7.246159017086029053e-02 1.055558174848556519e-01 -1.114965155720710754e-01 -1.674560457468032837e-02 -2.504231333732604980e-01 -3.435601294040679932e-02 -1.857893764972686768e-01 2.486361563205718994e-01 2.910537123680114746e-01 -3.905272483825683594e-01 2.815691530704498291e-01 -2.607601583003997803e-01 -3.091865405440330505e-02 1.550168395042419434e-01 -1.371045364066958427e-03 -3.996233642101287842e-02 1.905645430088043213e-01 1.284936666488647461e-01 -1.175761446356773376e-01
-6.635028868913650513e-02 8.847653120756149292e-02 2.897026836872100830e-01 2.247596830129623413e-01 1.475039869546890259e-01 -1.217850297689437866e-01 -3.147231787443161011e-02 2.250409126281738281e-01 4.830663651227951050e-02 -1.852857023477554321e-01 2.296115458011627197e-02 -3.844986557960510254e-01 -5.548497289419174194e-02 9.267675876617431641e-02 -8.027078211307525635e-02 2.119028568267822266e-01 3.657256066799163818e-02 -8.249282836914062500e-02 1.557305455207824707e-01 2.201658040285110474e-01 -1.353246718645095825e-01 2.674494683742523193e-01 -1.206614449620246887e-01 -1.221468821167945862e-01 -2.042738944292068481e-01 8.759849518537521362e-02 9.385536424815654755e-03 -3.103922307491302490e-01 -1.388383060693740845e-01 3.403348922729492188e-01 1.796728372573852539e-01 -6.041406095027923584e-02
7.989027351140975952e-02 1.063864454627037048e-01 1.150650829076766968e-01 3.486005067825317383e-01 1.094091832637786865e-01 1.921884119510650635e-01 1.801482439041137695e-01 3.370392024517059326e-01 -1.841249316930770874e-01 -3.055672943592071533e-01 2.275449186563491821e-01 3.845262899994850159e-02 -1.097368597984313965e-01 2.957258522510528564e-01 1.370379626750946045e-01 3.064209520816802979e-01 -5.988341569900512695e-02 -1.817284226417541504e-01 -2.945911139249801636e-03 -2.242675423622131348e-01 -7.144567091017961502e-03 1.912464201450347900e-01 -1.463735103607177734e-01 1.097060889005661011e-01 -8.696743845939636230e-02 -8.742882311344146729e-02 -1.526362914592027664e-02 -3.847242891788482666e-02 5.773640051484107971e-02 1.248948127031326294e-01 2.503872811794281006e-01 -6.583811342716217041e-02
3.279872983694076538e-02 1.785282939672470093e-01 3.100047409534454346e-01 -4.361397027969360352e-02 2.843741774559020996e-01 -1.836794316768646240e-01 1.475894898176193237e-01 2.841728329658508301e-01 2.162042856216430664e-01 -2.078514099121093750e-01 2.402521073818206787e-01 1.448609381914138794e-01 -9.940470755100250244e-02 -1.628589332103729248e-01 2.508191168308258057e-01 4.437725059688091278e-03 6.150794029235839844e-02 7.699436694383621216e-02 2.294839471578598022e-01 2.101571708917617798e-01 -1.777651533484458923e-02 -4.536131024360656738e-02 -2.939451336860656738e-01 1.019321382045745850e-01 -2.782589197158813477e-01 -8.373807370662689209e-02 1.486229598522186279e-01 1.207382529973983765e-01 -1.937346905469894409e-01 5.544966831803321838e-02 5.062584951519966125e-02 -1.180320903658866882e-01
-2.440470904111862183e-01 2.775824666023254395e-01 -2.764353714883327484e-02 4.221153259277343750e-01 6.863656640052795410e-02 -5.645686015486717224e-02 -1.383632421493530273e-01 2.762576937675476074e-01 -1.215832754969596863e-01 -3.353946609422564507e-03 1.456944793462753296e-01 1.781506240367889404e-01 -1.694002747535705566e-02 1.571709960699081421e-01 8.002684265375137329e-02 1.199289038777351379e-01 -9.852868318557739258e-02 -2.564022243022918701e-01 -1.017799153923988342e-01 -2.172645367681980133e-02 1.056135166436433792e-02 -3.140097483992576599e-03 -1.677602678537368774e-01 3.998236060142517090e-01 -2.563389241695404053e-01 2.926268987357616425e-02 8.904489688575267792e-03 -2.697743475437164307e-01 1.900103837251663208e-01 1.244451850652694702e-01 -7.459032349288463593e-03 -4.552610591053962708e-02
-9.250845760107040405e-02 2.410798817873001099e-01 -8.855423890054225922e-03 1.136887669563293457e-01 3.657854795455932617e-01 -1.090579479932785034e-01 1.391073763370513916e-01 2.779582738876342773e-01 1.639763265848159790e-01 -1.331764161586761475e-01 -3.779726102948188782e-02 1.492350399494171143e-01 -6.791623681783676147e-02 -2.275388687849044800e-01 2.123237252235412598e-01 -7.698532938957214355e-02 -2.231487631797790527e-02 -1.659301817417144775e-01 6.184403598308563232e-02 1.568186581134796143e-01 -4.461686611175537109e-01 -5.382822453975677490e-02 -1.471121162176132202e-01 2.590471208095550537e-01 -1.534719616174697876e-01 -2.054574191570281982e-01 -2.729110792279243469e-02 3.400756046175956726e-02 -7.530085742473602295e-02 -1.612769216299057007e-01 6.886782497167587280e-02 -2.259343117475509644e-01
1.852872818708419800e-01 2.876801192760467529e-01 -1.072379648685455322e-01 1.842927485704421997e-01 1.478167325258255005e-01 2.198341786861419678e-01 -4.192246124148368835e-02 1.306996792554855347e-01 -1.989508271217346191e-01 1.380500793457031250e-01 2.440266311168670654e-01 -5.175182595849037170e-02 -5.420767143368721008e-02 1.100508794188499451e-01 1.439334750175476074e-01 -7.990265637636184692e-02 -5.685533955693244934e-02 -2.700099647045135498e-01 -6.646558642387390137e-02 1.457911878824234009e-01 -3.886172315105795860e-03 -9.812635928392410278e-02 -2.160412520170211792e-01 2.260327041149139404e-01 1.538150608539581299e-01 2.597445854917168617e-03 5.691048130393028259e-02 -3.575187548995018005e-02 -4.088091254234313965e-01 4.043811857700347900e-01 1.146802753210067749e-01 -6.486989557743072510e-02
-4.823298007249832153e-02 -1.596769317984580994e-02 2.262894660234451294e-01 4.005257785320281982e-01 -1.051756888628005981e-01 1.777151525020599365e-01 1.551663726568222046e-01 9.853525459766387939e-02 -1.088753640651702881e-01 -1.187146753072738647e-01 2.413634061813354492e-01 7.571589201688766479e-02 -1.099101826548576355e-02 -1.258447468280792236e-01 -3.078618319705128670e-03 1.569371372461318970e-01 2.031794562935829163e-02 -3.023274838924407959e-01 -2.135209590196609497e-01 -3.683790192008018494e-02 -5.994904041290283203e-02 2.475766092538833618e-01 -1.906142830848693848e-01 2.901677787303924561e-01 -1.343860924243927002e-01 -3.392648398876190186e-01 9.034723788499832153e-02 6.631366163492202759e-02 1.184634715318679810e-01 1.918387264013290405e-01 2.408028542995452881e-01 -1.017785072326660156e-02
6.134362146258354187e-02 8.725875616073608398e-02 1.665846854448318481e-01 3.338800072669982910e-01 9.311031550168991089e-02 1.019590124487876892e-01 -1.156115084886550903e-01 4.760570451617240906e-02 -2.084301859140396118e-01 6.879949569702148438e-02 6.761311739683151245e-02 1.904143393039703369e-01 -9.228246635757386684e-04 -2.525569796562194824e-01 8.193210512399673462e-02 1.408993750810623169e-01 -5.739637650549411774e-03 7.599140051752328873e-03 1.160426647402346134e-03 5.281944870948791504e-01 -5.976866930723190308e-02 -6.082373205572366714e-03 -1.022707596421241760e-01 1.504724174737930298e-01 -4.141940474510192871e-01 -1.642566770315170288e-01 1.439218968152999878e-01 -1.854184716939926147e-01 1.650673151016235352e-02 1.036893054842948914e-01 2.189913392066955566e-01 8.329735696315765381e-02
-2.473736703395843506e-01 2.149067670106887817e-01 3.507982492446899414e-01 6.477883458137512207e-02 -7.235325127840042114e-02 4.746680334210395813e-02 -1.009252518415451050e-01 4.139261320233345032e-02 6.913214921951293945e-02 -2.053251117467880249e-01 6.289977580308914185e-02 -6.220076233148574829e-02 2.611679434776306152e-01 1.040069758892059326e-01 3.874948322772979736e-01 -2.637896835803985596e-01 -2.451269179582595825e-01 -2.901082634925842285e-01 -3.047524951398372650e-02 1.301369220018386841e-01 -6.814681738615036011e-02 -5.475121363997459412e-02 1.012703701853752136e-01 1.625996977090835571e-01 -7.583579421043395996e-02 -2.610925734043121338e-01 6.065712124109268188e-02 -1.500568240880966187e-01 -5.210539326071739197e-03 1.684950292110443115e-01 -1.478338539600372314e-01 -1.887123435735702515e-01
3.103756308555603027e-01 1.989338248968124390e-01 1.243406608700752258e-01 -4.488417878746986389e-02 -7.166044320911169052e-03 1.920489221811294556e-01 -6.616481579840183258e-03 1.537859588861465454e-01 4.929700866341590881e-02 5.270815640687942505e-02 9.536041319370269775e-02 -6.259346008300781250e-02 2.625418081879615784e-02 -1.317218095064163208e-01 2.090078294277191162e-01 -5.524327978491783142e-02 8.826198428869247437e-02 -3.132858872413635254e-01 -7.880747318267822266e-03 1.491542905569076538e-01 -5.243752151727676392e-02 -2.380996644496917725e-01 -2.303651869297027588e-01 1.325815320014953613e-01 -1.488334536552429199e-01 -1.539640873670578003e-01 1.167049854993820190e-01 -4.777151718735694885e-02 -3.956717252731323242e-01 3.759314417839050293e-01 2.569682300090789795e-01 -1.377933025360107422e-01
-5.281255766749382019e-02 3.367456421256065369e-02 1.482354700565338135e-01 1.713151186704635620e-01 1.582972705364227295e-01 1.613404303789138794e-01 4.360556602478027344e-02 -1.401518285274505615e-01 -2.056242823600769043e-01 -1.421102583408355713e-01 1.840682625770568848e-01 -6.461696326732635498e-02 6.514142453670501709e-02 2.570388913154602051e-01 1.943347752094268799e-01 -1.203393191099166870e-01 -2.928041219711303711e-01 -1.359407454729080200e-01 3.335458785295486450e-02 2.895278930664062500e-01 -2.616557478904724121e-02 4.035569354891777039e-02 -9.465509653091430664e-02 5.782482028007507324e-02 -4.379829168319702148e-01 5.558047071099281311e-02 1.299112290143966675e-02 -2.499692589044570923e-01 2.487026304006576538e-01 -7.592324912548065186e-02 1.317734122276306152e-01 -3.204770088195800781e-01
-1.205497756600379944e-01 -2.887300848960876465e-01 9.064512699842453003e-02 3.848583698272705078e-01 -5.888878554105758667e-02 1.708391308784484863e-01 7.643448561429977417e-02 1.371862292289733887e-01 1.228493750095367432e-01 -1.837238296866416931e-02 6.803785264492034912e-02 2.199366092681884766e-01 2.827210724353790283e-01 -2.352897822856903076e-02 2.406111061573028564e-01 -1.033485010266304016e-01 2.691510915756225586e-01 -2.516225874423980713e-01 -1.804029569029808044e-02 1.722024679183959961e-01 8.440014719963073730e-02 1.750514805316925049e-01 -2.065163105726242065e-01 1.462342292070388794e-01 -6.761111319065093994e-02 4.830140620470046997e-02 2.975280284881591797e-01 -4.204737395048141479e-02 -1.177454814314842224e-01 2.208587341010570526e-02 2.367350757122039795e-01 -1.893094778060913086e-01
-2.378118932247161865e-01 3.046218454837799072e-01 9.107486903667449951e-02 -1.436125040054321289e-01 -4.130091145634651184e-02 1.580993980169296265e-01 -2.696014242246747017e-03 4.609360918402671814e-02 1.253483295440673828e-01 -8.269529044628143311e-02 -1.044644117355346680e-01 2.693437226116657257e-02 6.852162629365921021e-02 -9.780628979206085205e-02 2.243658751249313354e-01 5.724138393998146057e-02 -6.875598430633544922e-02 -3.477933704853057861e-01 7.443193346261978149e-02 1.718688607215881348e-01 -2.987791299819946289e-01 -1.912678629159927368e-01 -1.565155982971191406e-01 7.315200567245483398e-02 2.546305656433105469e-01 -2.630217075347900391e-01 3.617962300777435303e-01 -1.067779511213302612e-01 -2.212894856929779053e-01 1.263171285390853882e-01 1.756077408790588379e-01 -4.781299829483032227e-02
2.452481538057327271e-01 1.801446080207824707e-01 1.998771429061889648e-01 1.480263769626617432e-01 3.887802362442016602e-02 1.453893929719924927e-01 2.252684831619262695e-01 -6.349354982376098633e-02 3.162848064675927162e-03 -4.294024407863616943e-02 2.621555328369140625e-01 2.285554409027099609e-01 -1.731195002794265747e-01 -6.037783622741699219e-02 6.365512311458587646e-02 6.558911874890327454e-03 1.445053797215223312e-02 -3.575847446918487549e-01 3.751394152641296387e-01 2.007487267255783081e-01 1.382977934554219246e-03 2.134085446596145630e-01 -3.057088851928710938e-01 3.109588986262679100e-03 -1.575528383255004883e-01 8.915726095438003540e-02 4.035474359989166260e-02 -8.574897795915603638e-02 1.045227572321891785e-01 -2.224883586168289185e-01 -9.012722223997116089e-02 -2.217290848493576050e-01
-2.095897644758224487e-01 1.501392722129821777e-01 2.327026277780532837e-01 1.295304149389266968e-01 -9.330300241708755493e-02 2.810454070568084717e-01 -9.089173376560211182e-02 6.372419744729995728e-02 -6.435656547546386719e-02 -8.473599702119827271e-02 -8.735977858304977417e-02 -2.951938211917877197e-01 9.117963723838329315e-03 -2.667530477046966553e-01 1.232737116515636444e-02 1.214051172137260437e-01 1.051140297204256058e-02 -3.744549751281738281e-01 1.040524318814277649e-01 1.092637106776237488e-01 -1.415325552225112915e-01 1.738976314663887024e-02 -7.379081845283508301e-02 3.170847594738006592e-01 -3.390447795391082764e-01 -2.936786971986293793e-02 1.861706078052520752e-01 -1.673905253410339355e-01 6.958009302616119385e-02 -2.161562144756317139e-01 1.562337726354598999e-01 -1.627332717180252075e-01
-2.047583609819412231e-01 1.648985445499420166e-01 -5.547584965825080872e-02 1.182816363871097565e-02 -1.192641854286193848e-01 3.358090519905090332e-01 7.492734491825103760e-02 2.768369317054748535e-01 -4.694150015711784363e-02 -3.360421359539031982e-01 4.165264964103698730e-02 9.157390147447586060e-02 6.547480076551437378e-02 -1.155308187007904053e-01 9.005349874496459961e-02 -1.508903801441192627e-01 -1.203135028481483459e-01 -3.083794414997100830e-01 7.675449550151824951e-02 4.170848131179809570e-01 -1.835554465651512146e-02 -1.177392452955245972e-01 -1.633063256740570068e-01 2.929149270057678223e-01 1.428165286779403687e-01 -3.775509446859359741e-02 1.732135117053985596e-01 -1.082744672894477844e-01 -1.376656889915466309e-01 1.819190531969070435e-01 -6.338319741189479828e-03 -1.137251406908035278e-01
-1.905167549848556519e-01 6.555893272161483765e-02 1.069909632205963135e-01 1.230834499001502991e-01 3.172279298305511475e-01 -4.215095564723014832e-02 1.514561623334884644e-01 1.980975866317749023e-01 -1.178058050572872162e-02 -3.266132622957229614e-02 -7.682746648788452148e-02 -1.756588518619537354e-01 1.315049082040786743e-01 3.286663070321083069e-02 -8.122728019952774048e-02 1.558432877063751221e-01 2.638189494609832764e-02 -2.089188396930694580e-01 1.612302511930465698e-01 3.417229354381561279e-01 -1.936164200305938721e-01 -1.949442923069000244e-01 -1.744122356176376343e-01 2.139186114072799683e-01 -2.768344581127166748e-01 1.789679527282714844e-01 1.964808255434036255e-01 -2.260268032550811768e-01 -2.008711546659469604e-01 1.534886844456195831e-02 3.057557940483093262e-01 -9.888745844364166260e-02
-2.816822826862335205e-01 1.686435341835021973e-01 3.873014450073242188e-02 3.781842291355133057e-01 1.999574303627014160e-01 1.005519777536392212e-01 1.000539138913154602e-01 6.063979864120483398e-02 -4.492107927799224854e-01 -1.069057583808898926e-01 3.042488694190979004e-01 -1.139813959598541260e-01 -2.748272009193897247e-02 -7.999176532030105591e-02 8.053387701511383057e-02 -4.019715636968612671e-02 5.209446884691715240e-03 -2.682399153709411621e-01 1.169268563389778137e-01 2.322425246238708496e-01 7.843153923749923706e-02 -2.318093776702880859e-01 3.089206852018833160e-02 9.780111908912658691e-02 -6.960853189229965210e-02 1.330401748418807983e-01 1.308217346668243408e-01 -1.614016890525817871e-01 1.729650795459747314e-01 1.975787431001663208e-01 5.424498766660690308e-02 -4.768867045640945435e-02
-1.328236460685729980e-01 3.443306386470794678e-01 3.701970279216766357e-01 2.468155510723590851e-02 1.915530562400817871e-01 2.156815528869628906e-01 3.782150745391845703e-01 6.944193691015243530e-02 -1.383620779961347580e-03 3.834677115082740784e-02 2.279155850410461426e-01 4.369373619556427002e-02 -8.169229328632354736e-02 6.441476941108703613e-02 1.585129946470260620e-01 1.639007925987243652e-01 2.131753861904144287e-01 -1.737601161003112793e-01 3.123977184295654297e-01 4.399764537811279297e-02 9.572467952966690063e-02 1.966047435998916626e-01 -1.929163485765457153e-01 -3.000729717314243317e-02 -2.628700137138366699e-01 -1.613424904644489288e-02 6.291469186544418335e-02 6.260651350021362305e-02 1.112593039870262146e-01 -1.019729748368263245e-01 -4.168865829706192017e-02 -1.186064630746841431e-01
-1.699092686176300049e-01 1.192875429987907410e-01 -2.848945558071136475e-02 9.666512906551361084e-02 -7.779587805271148682e-02 1.245693489909172058e-01 6.690429151058197021e-02 3.495960831642150879e-01 -6.394579261541366577e-02 1.291755866259336472e-02 -9.341285564005374908e-03 2.315358817577362061e-01 -4.500219598412513733e-03 9.975956054404377937e-04 1.953495144844055176e-01 1.418972611427307129e-01 2.063108384609222412e-01 -2.977397143840789795e-01 3.804389834403991699e-01 1.029925197362899780e-01 -7.629568129777908325e-02 4.037516415119171143e-01 -6.162593141198158264e-02 4.299693182110786438e-02 4.554700106382369995e-02 -2.913355529308319092e-01 -1.531593054533004761e-01 -1.433575302362442017e-01 -2.392615191638469696e-03 1.316912472248077393e-01 2.456813305616378784e-01 -1.118377074599266052e-01
1.196198537945747375e-01 1.031048148870468140e-01 -2.106847614049911499e-02 1.116963475942611694e-02 3.038407862186431885e-01 1.585779637098312378e-01 1.806363910436630249e-01 2.419596314430236816e-01 -7.323529571294784546e-02 8.437665551900863647e-02 1.226523220539093018e-01 -3.924580290913581848e-02 1.359123736619949341e-01 -3.083555586636066437e-02 2.393798381090164185e-01 -1.438339427113533020e-02 9.648127853870391846e-02 -3.520240485668182373e-01 1.179849803447723389e-01 2.447446733713150024e-01 -8.211217820644378662e-02 -1.926578730344772339e-01 -8.575374260544776917e-03 -1.541497409343719482e-01 -2.968638837337493896e-01 1.383742988109588623e-01 4.105279594659805298e-02 -3.986635804176330566e-01 -2.961906492710113525e-01 4.486332833766937256e-02 1.581429988145828247e-01 4.962933808565139771e-02
-2.981983870267868042e-02 2.021768093109130859e-01 1.156680956482887268e-01 2.319751828908920288e-01 8.565813302993774414e-02 7.802586257457733154e-02 1.682618409395217896e-01 9.831640124320983887e-02 -1.713922023773193359e-01 -1.868626922369003296e-01 1.286817789077758789e-01 2.782555818557739258e-01 8.374395221471786499e-02 -9.325895458459854126e-02 1.537215709686279297e-01 -4.700944125652313232e-01 1.711692810058593750e-01 -2.718991041183471680e-01 -1.450671106576919556e-01 7.952532917261123657e-02 -1.645531058311462402e-01 -2.469387464225292206e-02 -8.348549157381057739e-02 1.281946781091392040e-03 -4.191687330603599548e-02 -1.225460022687911987e-01 2.268688678741455078e-01 -4.091511368751525879e-01 -9.740040451288223267e-02 6.114009767770767212e-02 -7.940512150526046753e-02 2.445684745907783508e-02
-8.988669514656066895e-02 9.755960851907730103e-02 1.697398722171783447e-01 2.003866881132125854e-01 2.877848446369171143e-01 -2.882638573646545410e-01 2.591076791286468506e-01 1.393983960151672363e-01 1.206311360001564026e-01 -1.464474052190780640e-01 9.116593748331069946e-02 -3.540157899260520935e-02 -2.736560255289077759e-02 2.054902017116546631e-01 -1.028656959533691406e-01 -1.788821369409561157e-01 5.751723796129226685e-02 -5.011453032493591309e-01 5.278761312365531921e-02 4.110356271266937256e-01 -8.177247643470764160e-02 -1.112110167741775513e-01 -3.602842986583709717e-02 1.069949343800544739e-01 -5.340739712119102478e-02 -1.606440395116806030e-01 3.568413853645324707e-02 1.106727588921785355e-02 -1.655043512582778931e-01 1.526953000575304031e-02 -1.075249612331390381e-01 -5.098352208733558655e-02
-2.827436923980712891e-01 2.974133193492889404e-01 2.968017160892486572e-01 3.980297595262527466e-02 8.228316903114318848e-02 5.420602113008499146e-02 2.144750803709030151e-01 -9.256474673748016357e-03 -9.098613262176513672e-02 -4.474777355790138245e-02 6.662682443857192993e-02 5.610557273030281067e-03 3.127808868885040283e-01 -4.250749573111534119e-02 4.200684130191802979e-01 -1.031872853636741638e-01 -3.167700767517089844e-01 -2.917294204235076904e-01 4.110830277204513550e-02 1.413131803274154663e-01 -1.269809305667877197e-01 9.989595413208007812e-02 7.127651572227478027e-02 1.264509260654449463e-01 -2.094647474586963654e-02 -6.810107827186584473e-02 2.293606251478195190e-01 -1.000098586082458496e-01 -6.015268340706825256e-02 2.120390981435775757e-01 -1.183104515075683594e-01 -9.645869955420494080e-03
-5.899974331259727478e-02 1.737746298313140869e-01 4.410828948020935059e-01 -1.939673870801925659e-01 2.724762558937072754e-01 -3.761351704597473145e-01 -1.179369315505027771e-01 2.225165963172912598e-01 4.103461280465126038e-02 1.534933745861053467e-01 1.682102978229522705e-01 -3.517857939004898071e-02 3.581960499286651611e-02 2.876511812210083008e-01 8.917997032403945923e-02 6.266789138317108154e-02 1.000928580760955811e-01 -8.207228779792785645e-02 3.498253598809242249e-02 1.630864590406417847e-01 -2.243432402610778809e-01 6.420210003852844238e-02 -1.566007435321807861e-01 -5.024958867579698563e-03 -4.728788509964942932e-02 -8.511015027761459351e-02 2.917380928993225098e-01 -7.279090583324432373e-02 -6.519470363855361938e-02 1.658512651920318604e-01 2.106461673974990845e-01 6.872164458036422729e-02
-7.206550985574722290e-02 1.957915574312210083e-01 -1.060317680239677429e-01 -1.146301403641700745e-01 -5.125947669148445129e-02 1.979021877050399780e-01 1.822284907102584839e-01 6.370729953050613403e-02 3.353278338909149170e-01 8.929033577442169189e-02 1.615903377532958984e-01 1.937748305499553680e-02 1.833951324224472046e-01 -7.555975764989852905e-02 2.261181175708770752e-01 -1.654547266662120819e-02 -2.014779299497604370e-01 -4.148279726505279541e-01 -1.841065660119056702e-02 4.111705422401428223e-01 4.791659861803054810e-02 1.139059886336326599e-01 -2.590395212173461914e-01 -2.347903884947299957e-02 2.383881621062755585e-02 5.479352176189422607e-02 6.118051707744598389e-02 -1.336611807346343994e-01 9.316522628068923950e-02 2.537053525447845459e-01 2.257181853055953979e-01 -3.474415838718414307e-02
-5.640051141381263733e-02 1.386316269636154175e-01 1.236166134476661682e-01 -2.045163810253143311e-01 3.355212211608886719e-01 -6.682489812374114990e-02 5.126612633466720581e-02 1.584981977939605713e-01 3.043548762798309326e-01 -1.556619256734848022e-01 3.908469974994659424e-01 2.097753249108791351e-02 -1.190525293350219727e-01 -6.423957645893096924e-02 6.468641757965087891e-02 -6.922830641269683838e-02 -1.251218318939208984e-01 -1.710427999496459961e-01 9.115441143512725830e-02 4.023985564708709717e-01 6.951828300952911377e-02 1.548442691564559937e-01 -2.477264553308486938e-01 2.602648362517356873e-02 -1.073301136493682861e-01 -1.225501224398612976e-01 3.769406117498874664e-03 1.134292781352996826e-01 -2.141464054584503174e-01 -3.188679367303848267e-02 1.485169120132923126e-02 -2.929952144622802734e-01
-3.096012771129608154e-02 1.097769290208816528e-01 2.173061370849609375e-01 1.415399014949798584e-01 -4.271907359361648560e-02 1.887015849351882935e-01 3.139262497425079346e-01 4.510501027107238770e-02 2.433547377586364746e-02 -3.060980141162872314e-01 1.344487667083740234e-01 -2.869067490100860596e-01 -1.101130992174148560e-01 -1.999650895595550537e-01 4.383560717105865479e-01 1.290935128927230835e-01 1.047627627849578857e-01 -1.984480768442153931e-01 4.039575532078742981e-02 1.247465685009956360e-01 -1.267754472792148590e-03 2.321286946535110474e-01 8.463178575038909912e-02 1.923688203096389771e-01 -7.362487167119979858e-02 1.199323236942291260e-01 5.123817548155784607e-02 -2.633781731128692627e-01 1.234754621982574463e-01 3.246047720313072205e-02 1.609653681516647339e-01 -1.627694666385650635e-01
1.257822476327419281e-02 2.603932023048400879e-01 4.699462652206420898e-02 4.423449933528900146e-02 2.690142095088958740e-01 2.007704377174377441e-01 -2.497587725520133972e-02 -2.404080890119075775e-02 1.664084494113922119e-01 -1.929741539061069489e-02 1.021474376320838928e-01 -7.166607677936553955e-02 -6.453438103199005127e-02 5.593830347061157227e-02 3.641629815101623535e-01 1.385002583265304565e-01 -2.362584322690963745e-01 -1.953703165054321289e-01 -1.559746712446212769e-01 1.556447595357894897e-01 6.939631700515747070e-02 3.558590412139892578e-01 -1.145279556512832642e-01 1.371970623731613159e-01 -9.232798963785171509e-02 -1.382554173469543457e-01 4.737481474876403809e-01 -4.838358983397483826e-02 -4.080991260707378387e-03 2.128646224737167358e-01 -4.023177921772003174e-02 -6.302064657211303711e-02
-8.530467748641967773e-02 -4.864738136529922485e-02 -6.138538941740989685e-02 2.344329841434955597e-02 -1.276287436485290527e-01 -1.390505433082580566e-01 -1.057286188006401062e-02 3.404226005077362061e-01 1.943796128034591675e-02 2.167539112269878387e-02 -1.295686466619372368e-03 -8.824317157268524170e-02 -1.111602112650871277e-01 -2.472529374063014984e-02 4.063823819160461426e-01 -3.229956328868865967e-01 -2.602772712707519531e-01 -3.022040724754333496e-01 1.462258696556091309e-01 5.071603879332542419e-02 -1.120210960507392883e-01 1.173087581992149353e-01 -2.109974026679992676e-01 4.386331513524055481e-02 -1.664977520704269409e-01 1.324708461761474609e-01 4.089466929435729980e-01 -1.048908904194831848e-01 3.558940067887306213e-02 2.006302326917648315e-01 -9.125694632530212402e-02 -1.191734299063682556e-01
-1.873246580362319946e-01 2.093663662672042847e-01 2.319571822881698608e-01 1.719801574945449829e-01 1.751962453126907349e-01 6.939401477575302124e-02 1.709507219493389130e-02 -1.844671070575714111e-01 -1.502409763634204865e-02 -1.579564809799194336e-01 2.065254449844360352e-01 2.975091338157653809e-02 1.883867383003234863e-01 1.624153703451156616e-01 1.819076091051101685e-01 2.431045323610305786e-01 -1.313631385564804077e-01 8.848214894533157349e-02 -1.522541325539350510e-02 8.597218990325927734e-02 6.223900243639945984e-02 3.004602156579494476e-03 -7.327782921493053436e-03 3.704341873526573181e-02 6.749631464481353760e-02 -8.459491282701492310e-02 1.404278576374053955e-01 -1.828466504812240601e-01 -1.902868449687957764e-01 -1.064502969384193420e-01 3.487726449966430664e-01 -5.225197076797485352e-01
-1.843416243791580200e-01 1.657861769199371338e-01 2.626719772815704346e-01 1.854870319366455078e-01 1.974875926971435547e-01 -6.401418708264827728e-03 2.108425348997116089e-01 3.667122721672058105e-01 1.424821168184280396e-01 -2.626544535160064697e-01 1.221211105585098267e-01 9.905926138162612915e-02 -5.640355497598648071e-02 1.275959983468055725e-02 1.735552549362182617e-01 -1.684411913156509399e-01 8.869032375514507294e-03 -1.287711858749389648e-01 1.159041281789541245e-02 2.601571679115295410e-01 -3.838315010070800781e-01 -1.619896441698074341e-01 -1.129068136215209961e-01 1.950693130493164062e-01 3.257304430007934570e-02 8.938685059547424316e-02 -3.844019398093223572e-02 3.688679262995719910e-02 1.066886484622955322e-01 3.657405078411102295e-02 2.157369852066040039e-01 -2.476036995649337769e-01
-9.803431481122970581e-02 2.616780102252960205e-01 1.569639295339584351e-01 1.989860683679580688e-01 -3.301432430744171143e-01 2.449245303869247437e-01 2.561012208461761475e-01 1.797398328781127930e-01 1.189279332756996155e-01 -9.936242550611495972e-02 2.709782421588897705e-01 6.152937561273574829e-02 1.199721470475196838e-01 1.026412472128868103e-01 1.342104226350784302e-01 -5.490449722856283188e-03 -6.302860379219055176e-02 -8.373946696519851685e-02 1.199708506464958191e-01 4.298112913966178894e-02 -1.837536990642547607e-01 4.042692109942436218e-02 1.560127437114715576e-01 1.869974881410598755e-01 -6.999028474092483521e-02 -2.133284360170364380e-01 3.141929805278778076e-01 -4.903131723403930664e-02 -5.650824308395385742e-02 3.760341703891754150e-01 1.686209589242935181e-01 -1.053668931126594543e-02
-3.672707974910736084e-01 -2.573708817362785339e-02 2.635840773582458496e-01 -4.668491333723068237e-02 2.574182748794555664e-01 2.638913393020629883e-01 2.318218816071748734e-03 1.714931577444076538e-01 -4.379978775978088379e-02 7.132383435964584351e-02 1.461685895919799805e-01 -6.451508030295372009e-03 1.662025898694992065e-01 1.008945256471633911e-01 4.017176851630210876e-02 -8.452562242746353149e-02 -7.640312612056732178e-02 -1.786953806877136230e-01 1.025549322366714478e-01 2.679673135280609131e-01 -1.217764094471931458e-01 -2.162996083498001099e-01 -2.552631199359893799e-01 8.583289384841918945e-02 -6.644281558692455292e-03 2.426994144916534424e-01 2.359031736850738525e-01 -3.101952672004699707e-01 -2.441946864128112793e-01 7.492137141525745392e-03 1.666047871112823486e-01 -1.991218188777565956e-03
2.177653610706329346e-01 9.240912273526191711e-03 7.860538549721240997e-03 4.124188125133514404e-01 1.151477247476577759e-01 7.460146397352218628e-02 -1.693653017282485962e-01 2.392778545618057251e-02 -1.137087307870388031e-02 -4.298188537359237671e-02 3.000979721546173096e-01 -8.326985873281955719e-03 4.088417589664459229e-01 1.194474026560783386e-01 2.989783138036727905e-02 7.237572222948074341e-02 -3.792209550738334656e-02 -2.561818957328796387e-01 8.955521136522293091e-02 8.225157111883163452e-02 -4.904666543006896973e-02 2.110640853643417358e-01 -2.302000224590301514e-01 2.859674990177154541e-01 -1.654352098703384399e-01 -1.391066610813140869e-01 -2.141302078962326050e-02 -1.051993072032928467e-01 -1.879059821367263794e-01 2.322942614555358887e-01 9.940202534198760986e-02 -1.833939105272293091e-01
-1.085570603609085083e-01 5.381869673728942871e-01 1.508848965167999268e-01 1.953919231891632080e-01 1.081993356347084045e-01 1.762236803770065308e-01 2.138982415199279785e-01 -7.369346451014280319e-03 6.987993419170379639e-02 1.121443584561347961e-01 2.120464295148849487e-01 7.790365070104598999e-02 1.053628139197826385e-02 -4.489180073142051697e-02 1.517771836370229721e-02 1.477127224206924438e-01 9.652825444936752319e-02 -1.419184207916259766e-01 3.221091926097869873e-01 2.002666890621185303e-01 6.643099337816238403e-02 1.283838003873825073e-01 -3.042703866958618164e-01 5.170353129506111145e-02 -2.522850930690765381e-01 -4.121361300349235535e-02 1.947212219238281250e-01 4.972467944025993347e-02 1.194612309336662292e-01 -1.755460500717163086e-01 -1.234648525714874268e-01 2.922891825437545776e-02
-2.596168518066406250e-01 2.717574536800384521e-01 8.298497647047042847e-02 1.924440115690231323e-01 5.519662424921989441e-02 1.357549428939819336e-01 2.421046793460845947e-01 2.749319970607757568e-01 6.401658058166503906e-02 -1.128841862082481384e-01 8.234816044569015503e-02 -1.412161290645599365e-01 1.299490630626678467e-01 -1.757204532623291016e-01 3.624211847782135010e-01 -1.451278179883956909e-01 -7.201576232910156250e-02 -9.817960113286972046e-02 -7.702947407960891724e-02 3.760824203491210938e-01 8.479666709899902344e-02 1.083053722977638245e-01 2.948005311191082001e-02 3.193261027336120605e-01 5.865619704127311707e-02 -1.121709272265434265e-01 6.836865097284317017e-02 1.552691590040922165e-02 3.901162743568420410e-02 -2.336577177047729492e-01 1.472215205430984497e-01 -1.808915287256240845e-01
-1.450884342193603516e-01 1.289666891098022461e-01 2.683069109916687012e-01 -1.595548391342163086e-01 4.187037795782089233e-02 -2.070290148258209229e-01 1.215015072375535965e-02 2.260275185108184814e-01 -1.605650782585144043e-01 -1.857535839080810547e-01 3.919776380062103271e-01 7.734915614128112793e-02 2.491532266139984131e-01 1.982973664999008179e-01 7.472128421068191528e-02 -4.143490269780158997e-02 -1.966316103935241699e-01 -2.106042802333831787e-01 -1.484425067901611328e-01 2.244226187467575073e-01 -8.175231516361236572e-02 -1.735029518604278564e-01 -1.678419709205627441e-01 -2.149972766637802124e-01 -1.689784079790115356e-01 -2.182813137769699097e-01 1.505790799856185913e-01 -9.161856025457382202e-02 8.881233632564544678e-02 -7.963074743747711182e-02 7.345309853553771973e-02 -2.165947854518890381e-01
-3.647968918085098267e-02 4.333419725298881531e-02 2.866954803466796875e-01 3.045982420444488525e-01 1.256533563137054443e-01 1.827734410762786865e-01 -2.486176490783691406e-01 -3.208088502287864685e-02 -2.111250311136245728e-01 -1.732535511255264282e-01 8.542659133672714233e-02 1.220442503690719604e-01 9.426900744438171387e-02 6.049593910574913025e-03 4.055749252438545227e-02 -5.969591438770294189e-02 -1.374805122613906860e-01 -2.347146272659301758e-01 -1.991519778966903687e-01 3.471323251724243164e-01 -4.406188800930976868e-02 1.887437552213668823e-01 -5.134359002113342285e-02 9.322698228061199188e-03 -1.834732890129089355e-01 -5.947387311607599258e-03 1.549087315797805786e-01 -1.791839450597763062e-01 1.790927797555923462e-01 -9.065350145101547241e-02 4.316633939743041992e-01 -8.942858874797821045e-02
1.247919201850891113e-01 1.836133152246475220e-01 6.559239327907562256e-02 2.657679915428161621e-01 7.093411684036254883e-02 6.671965867280960083e-02 1.952708363533020020e-01 4.120225906372070312e-01 9.824749827384948730e-02 -5.473122745752334595e-02 -1.187046915292739868e-01 9.956155903637409210e-03 6.301694363355636597e-02 -3.402238711714744568e-02 2.339335083961486816e-01 -2.356810122728347778e-01 -1.101464033126831055e-01 -1.348392069339752197e-01 1.137343272566795349e-01 4.202416241168975830e-01 1.569779813289642334e-01 1.570515632629394531e-01 2.250920422375202179e-02 2.368492782115936279e-01 1.678455173969268799e-01 6.324271857738494873e-02 7.663863897323608398e-02 -2.069145254790782928e-02 -2.620835006237030029e-01 1.789200603961944580e-01 -7.514216005802154541e-02 -2.134968638420104980e-01
-1.898097693920135498e-01 2.722919285297393799e-01 1.026035845279693604e-01 2.393218278884887695e-01 -1.165197789669036865e-01 -2.413970381021499634e-01 8.629788644611835480e-03 1.508315652608871460e-01 -1.021655499935150146e-01 -2.698603570461273193e-01 -7.111292332410812378e-02 -1.259392648935317993e-01 1.784306168556213379e-01 8.790212869644165039e-02 6.937442813068628311e-03 1.625981926918029785e-02 1.421134471893310547e-01 -3.062281012535095215e-01 -2.468308955430984497e-01 2.966389060020446777e-01 -1.272638589143753052e-01 6.603609025478363037e-02 -3.319149315357208252e-01 -1.103337630629539490e-01 -1.352251768112182617e-01 -2.226836830377578735e-01 -3.915974497795104980e-02 -9.026224166154861450e-02 -2.901488542556762695e-01 -1.439718157052993774e-02 7.339080423116683960e-02 -1.008538827300071716e-01
-1.502143144607543945e-01 8.846475183963775635e-02 1.974804550409317017e-01 2.228267192840576172e-01 2.625674009323120117e-01 1.356566548347473145e-01 3.011000156402587891e-01 1.975893042981624603e-02 1.649263352155685425e-01 -1.375267803668975830e-01 1.826640963554382324e-02 -1.465388387441635132e-01 1.697791665792465210e-01 -2.352635711431503296e-01 3.243006169795989990e-01 -7.704981416463851929e-02 -1.204294636845588684e-01 -2.238782197237014771e-01 -3.611547127366065979e-02 3.978290259838104248e-01 -3.595450147986412048e-02 9.646882861852645874e-02 -1.566951163113117218e-02 3.197796344757080078e-01 3.853914886713027954e-02 -5.714188143610954285e-02 -1.028356477618217468e-01 -1.342336833477020264e-01 -1.488238424062728882e-01 -1.234061866998672485e-01 -6.133009493350982666e-02 -1.660619229078292847e-01
-3.784923255443572998e-02 1.253489404916763306e-01 1.927853226661682129e-01 3.482603430747985840e-01 4.390039667487144470e-02 1.905392855405807495e-01 2.534291148185729980e-01 -8.003997802734375000e-02 -7.124236226081848145e-02 4.733184725046157837e-02 1.258150790818035603e-03 -9.019903093576431274e-02 1.788107156753540039e-01 1.555295437574386597e-01 1.632976830005645752e-01 -3.943546116352081299e-02 -3.535920083522796631e-01 -2.819311618804931641e-01 -4.988426715135574341e-02 3.356437981128692627e-01 8.851052261888980865e-03 3.016184456646442413e-02 -1.939047127962112427e-01 1.016062945127487183e-01 -4.029944837093353271e-01 1.684507913887500763e-02 1.042359620332717896e-01 -1.433629989624023438e-01 1.453781425952911377e-01 -1.048945635557174683e-01 -2.599755115807056427e-02 -1.421706527471542358e-01
-2.964620292186737061e-01 6.148379668593406677e-02 1.908559650182723999e-01 6.367303431034088135e-03 1.024102419614791870e-01 8.464455604553222656e-02 -1.178744155913591385e-02 4.819089919328689575e-02 -3.974312841892242432e-01 2.891624718904495239e-02 8.840564638376235962e-03 9.670607000589370728e-02 2.785169780254364014e-01 -9.039174765348434448e-02 2.778645455837249756e-01 1.765317469835281372e-01 -1.767887175083160400e-01 -3.295494318008422852e-01 1.882579177618026733e-02 1.722438782453536987e-01 4.300387203693389893e-02 2.360492497682571411e-01 -1.646385788917541504e-01 3.202600404620170593e-02 -9.337546676397323608e-02 -1.924133449792861938e-01 1.975453346967697144e-01 -2.291052341461181641e-01 -2.606549263000488281e-01 -9.519141167402267456e-02 3.122514672577381134e-02 -1.363991200923919678e-01
-2.553344666957855225e-01 2.791140973567962646e-01 1.453055292367935181e-01 3.586781322956085205e-01 -2.138056792318820953e-03 -7.693694531917572021e-02 4.764752462506294250e-02 1.616325825452804565e-01 -3.926688060164451599e-02 -2.228054702281951904e-01 -1.852640658617019653e-01 5.085108801722526550e-03 -9.268878400325775146e-02 3.942612931132316589e-02 -3.356407955288887024e-02 3.611202836036682129e-01 -3.689490631222724915e-02 -3.273921906948089600e-01 -1.680061221122741699e-01 1.936018615961074829e-01 -6.446807645261287689e-03 1.549791246652603149e-01 -8.493319898843765259e-02 -2.269260287284851074e-01 -7.725149393081665039e-02 -2.014266103506088257e-01 1.279865503311157227e-01 -2.394084334373474121e-01 -1.408107578754425049e-01 1.881415843963623047e-01 1.038428917527198792e-01 4.831713810563087463e-02
9.180580079555511475e-02 9.111181646585464478e-02 1.731936335563659668e-01 2.522428929805755615e-01 1.425614058971405029e-01 -5.465669184923171997e-02 1.078659668564796448e-01 2.402807176113128662e-01 1.608144938945770264e-01 -3.938123583793640137e-02 6.441450864076614380e-02 3.657646849751472473e-02 -1.356077194213867188e-01 1.076541468501091003e-01 2.059026360511779785e-01 4.748499765992164612e-02 1.527661457657814026e-02 -2.945008575916290283e-01 4.821956157684326172e-02 3.206467926502227783e-01 -1.420747786760330200e-01 -1.234953179955482483e-01 9.782484173774719238e-02 1.684565097093582153e-01 3.721471130847930908e-01 -6.731463968753814697e-02 1.958561241626739502e-01 -9.574246406555175781e-02 -2.542093694210052490e-01 1.368546485900878906e-01 4.366232082247734070e-02 -3.848921358585357666e-01
9.040890634059906006e-02 1.556994020938873291e-01 4.731233716011047363e-01 3.258045315742492676e-01 7.405817043036222458e-03 7.142626494169235229e-02 -1.262809932231903076e-01 -1.682558842003345490e-02 -2.350574433803558350e-01 -8.305561542510986328e-02 2.756396308541297913e-02 2.310861600562930107e-03 -7.526706159114837646e-02 6.835474073886871338e-02 5.081534013152122498e-02 6.616023182868957520e-02 -8.318407088518142700e-02 3.228041902184486389e-02 -9.700635075569152832e-02 4.920980036258697510e-01 -9.409437328577041626e-02 1.665063574910163879e-02 3.889930993318557739e-02 9.028509259223937988e-02 -3.380002975463867188e-01 -1.271884292364120483e-01 1.741538941860198975e-01 7.161296671256422997e-04 -9.905751794576644897e-03 -3.120905347168445587e-02 2.933572828769683838e-01 -9.890020638704299927e-02
-1.589080393314361572e-01 1.220616325736045837e-01 5.613692477345466614e-02 -4.178112000226974487e-02 1.032346710562705994e-01 -7.013928145170211792e-02 2.513838410377502441e-01 3.049208819866180420e-01 -1.349735260009765625e-01 1.162167787551879883e-01 1.499286293983459473e-01 1.555757522583007812e-01 1.006720438599586487e-01 3.128617107868194580e-01 3.552041947841644287e-02 3.516787886619567871e-01 -6.880155205726623535e-02 -2.645271420478820801e-01 1.226384714245796204e-01 2.780653834342956543e-01 -2.980296313762664795e-01 8.107230812311172485e-02 -5.614491924643516541e-02 -1.384553462266921997e-01 -1.910174041986465454e-01 -6.836954504251480103e-02 9.327203035354614258e-02 -1.070432737469673157e-02 -1.643612086772918701e-01 -5.753787979483604431e-02 -1.073893234133720398e-01 -3.085804581642150879e-01
-2.442515082657337189e-02 3.877296447753906250e-01 2.594754695892333984e-01 -4.620923101902008057e-02 8.467014878988265991e-02 -3.912970051169395447e-02 9.574079513549804688e-02 6.765782833099365234e-02 4.697920009493827820e-02 1.322261150926351547e-02 4.216809868812561035e-01 1.998040080070495605e-01 -1.610920280218124390e-01 -5.376137048006057739e-02 8.266697824001312256e-02 9.184112399816513062e-02 1.719249039888381958e-01 -2.556015849113464355e-01 2.505925595760345459e-01 1.463475972414016724e-01 2.858783304691314697e-02 3.591828048229217529e-01 -1.845285594463348389e-01 -4.179541394114494324e-02 1.888856664299964905e-02 -1.023899316787719727e-01 1.877269893884658813e-01 9.179671108722686768e-02 9.173783659934997559e-02 -2.507871091365814209e-01 1.404096186161041260e-01 -5.166367441415786743e-02
7.008400745689868927e-03 3.439162373542785645e-01 2.680534124374389648e-01 1.785211637616157532e-02 2.688780613243579865e-02 -1.021169573068618774e-01 -1.439042668789625168e-02 8.749667555093765259e-02 -1.673940122127532959e-01 6.403248012065887451e-02 2.019959539175033569e-01 4.874685034155845642e-02 1.141455322504043579e-01 -2.208717465400695801e-01 2.410220056772232056e-01 -3.219059407711029053e-01 -2.589289546012878418e-01 -2.173862159252166748e-01 8.829823881387710571e-02 9.745585918426513672e-02 -1.245054826140403748e-01 1.406490802764892578e-01 -1.343730688095092773e-01 -4.951572418212890625e-02 -4.485039971768856049e-03 -3.107861578464508057e-01 -6.665758043527603149e-02 -2.289433032274246216e-01 -3.263022303581237793e-01 -1.812158375978469849e-01 -7.829551398754119873e-02 -7.323779165744781494e-02
2.946841996163129807e-03 1.603571325540542603e-02 1.598583608865737915e-01 1.466200053691864014e-01 2.727145552635192871e-01 2.645829319953918457e-01 -1.191799640655517578e-01 2.064453959465026855e-01 1.371847242116928101e-01 -1.431127041578292847e-01 1.534639485180377960e-02 4.523894935846328735e-02 2.394998259842395782e-02 1.132222712039947510e-01 4.938634634017944336e-01 1.351537406444549561e-01 -6.687106192111968994e-02 -4.584558680653572083e-02 2.168410457670688629e-02 2.416461855173110962e-01 3.673410415649414062e-02 3.256187140941619873e-01 -2.581270039081573486e-01 1.908320933580398560e-01 1.023302152752876282e-01 -1.294475793838500977e-01 2.868601083755493164e-01 -1.409476529806852341e-02 1.178194284439086914e-01 1.254563480615615845e-01 -1.344639658927917480e-01 -3.257164731621742249e-02
5.829584598541259766e-02 3.480657339096069336e-01 1.271000355482101440e-01 1.275990009307861328e-01 9.496362879872322083e-03 -2.709072828292846680e-01 1.774403452873229980e-01 -8.519811183214187622e-02 8.707737177610397339e-02 -4.908658564090728760e-02 -8.236276358366012573e-02 5.263279005885124207e-02 6.186147779226303101e-02 6.485932320356369019e-02 2.338252216577529907e-01 2.711473107337951660e-01 8.531536161899566650e-02 6.385689228773117065e-02 -2.118889987468719482e-02 2.529452443122863770e-01 -6.280375272035598755e-02 5.775578320026397705e-02 3.507302328944206238e-02 -1.259509921073913574e-01 -1.737994998693466187e-01 -2.828296124935150146e-01 3.180844783782958984e-01 -9.487463533878326416e-02 -9.493307769298553467e-02 -2.914254146162420511e-04 3.668926060199737549e-01 -3.329506814479827881e-01
-1.693195700645446777e-01 -2.455543726682662964e-02 3.591813743114471436e-01 1.318359375000000000e-01 8.196523785591125488e-02 -7.726936042308807373e-02 9.599243849515914917e-02 -9.155093133449554443e-02 -2.928435504436492920e-01 -8.840343914926052094e-03 9.224832803010940552e-02 -7.598099112510681152e-02 2.146131098270416260e-01 1.123699098825454712e-01 2.138021886348724365e-01 2.656245529651641846e-01 -1.509124338626861572e-01 -2.912079989910125732e-01 1.703172363340854645e-02 8.796630799770355225e-02 1.596713662147521973e-01 3.015950322151184082e-01 -2.257965952157974243e-01 1.651487499475479126e-01 -5.020626634359359741e-02 -1.260039210319519043e-01 1.119595021009445190e-01 -1.641316562891006470e-01 -2.823225259780883789e-01 9.221305698156356812e-02 1.573892533779144287e-01 -1.944458782672882080e-01
-2.555234730243682861e-01 2.469669654965400696e-02 2.056268900632858276e-01 -7.449923455715179443e-02 9.853834658861160278e-02 -1.860288530588150024e-01 -4.120679199695587158e-02 2.188151031732559204e-01 -5.160128325223922729e-02 -9.041840583086013794e-02 3.261920213699340820e-01 8.736381679773330688e-02 7.188264280557632446e-02 -5.212529376149177551e-02 1.310093849897384644e-01 1.179097220301628113e-01 3.338892944157123566e-03 -4.683677107095718384e-03 3.676591813564300537e-02 3.284386396408081055e-01 -2.547678351402282715e-01 -1.423846930265426636e-01 -4.363106787204742432e-01 -6.508888304233551025e-02 -9.509966522455215454e-02 -2.020470499992370605e-01 2.329944670200347900e-01 2.332439571619033813e-01 -1.475057899951934814e-01 8.064860850572586060e-02 1.046992465853691101e-01 -2.042741030454635620e-01
2.924612462520599365e-01 2.020226716995239258e-01 2.315802276134490967e-01 2.242294400930404663e-01 1.966559886932373047e-01 6.924337148666381836e-02 2.797156339511275291e-03 1.492161005735397339e-01 -1.153580620884895325e-01 -1.650457829236984253e-01 2.397448569536209106e-01 1.683196574449539185e-01 -1.305166780948638916e-01 1.363292634487152100e-01 8.197981864213943481e-02 2.544771730899810791e-01 4.220075905323028564e-02 -4.479174688458442688e-02 2.830961048603057861e-01 -2.429910935461521149e-02 -1.683615148067474365e-02 3.025033175945281982e-01 -1.691349148750305176e-01 7.139534689486026764e-03 -3.217743039131164551e-01 -9.577907621860504150e-02 -4.044997319579124451e-02 -1.123390272259712219e-01 1.262170523405075073e-01 -1.134527251124382019e-01 2.176827378571033478e-02 -3.306541740894317627e-01
-5.526096373796463013e-02 -2.422352321445941925e-03 1.802629530429840088e-01 1.843382604420185089e-02 2.157501727342605591e-01 -1.639687567949295044e-01 -7.561729848384857178e-02 1.021347120404243469e-01 2.717649638652801514e-01 -4.462136328220367432e-02 4.438100159168243408e-01 -4.503427445888519287e-02 3.081382513046264648e-01 -4.063742607831954956e-02 2.215017750859260559e-02 8.577662706375122070e-02 1.328975260257720947e-01 -3.382842838764190674e-01 1.690165996551513672e-01 7.765778154134750366e-02 -7.671023905277252197e-02 1.010437309741973877e-01 1.995013095438480377e-02 2.735652327537536621e-01 -9.763627499341964722e-02 2.464241534471511841e-02 1.806170195341110229e-01 -4.169498980045318604e-01 -7.828200608491897583e-02 6.108560133725404739e-03 -7.588928099721670151e-03 -1.198855265974998474e-01
-1.048557758331298828e-01 1.760176569223403931e-01 -2.544341050088405609e-02 7.149834930896759033e-02 -5.225962027907371521e-02 1.078700646758079529e-01 8.454839140176773071e-02 1.393324583768844604e-01 3.073339760303497314e-01 -6.825685501098632812e-02 2.037725895643234253e-01 1.836955696344375610e-01 5.935992300510406494e-02 2.207506000995635986e-01 1.724202632904052734e-01 -5.029985681176185608e-02 1.075073257088661194e-01 -4.057369828224182129e-01 2.190756052732467651e-01 -1.397665143013000488e-01 -8.165733888745307922e-03 3.106864988803863525e-01 -1.257156431674957275e-01 -1.298207789659500122e-01 -1.501498371362686157e-01 -1.534837931394577026e-01 6.153238937258720398e-02 -1.995210945606231689e-01 -1.751228272914886475e-01 1.774160265922546387e-01 3.350648581981658936e-01 1.239799037575721741e-01
3.044640123844146729e-01 1.106097698211669922e-01 4.675361216068267822e-01 -8.172337710857391357e-02 5.935744196176528931e-02 6.648868322372436523e-02 8.878643810749053955e-02 2.224527001380920410e-01 -5.712672602385282516e-03 4.042607545852661133e-02 -9.939599037170410156e-02 -1.972223520278930664e-01 3.896383941173553467e-02 1.767966523766517639e-02 2.357322126626968384e-01 -2.051962167024612427e-01 -5.080854520201683044e-02 -3.561097681522369385e-01 -1.392278075218200684e-02 1.245562508702278137e-01 3.479228168725967407e-02 1.919010132551193237e-01 -6.271626800298690796e-02 2.955926465801894665e-04 -1.123410686850547791e-01 -2.889998815953731537e-02 -4.133195057511329651e-02 -1.893482059240341187e-01 -2.617027461528778076e-01 -5.413891747593879700e-02 1.499578207731246948e-01 -3.500570356845855713e-01
6.144950632005929947e-03 2.079432159662246704e-01 1.712459698319435120e-02 1.800636053085327148e-01 3.043740391731262207e-01 -1.930770426988601685e-01 1.292992103844881058e-02 3.868650197982788086e-01 1.785880923271179199e-01 -2.750099897384643555e-01 1.536059081554412842e-01 2.000934444367885590e-02 -7.673987746238708496e-02 8.468063920736312866e-02 2.783163785934448242e-01 -1.270122528076171875e-01 -7.700821012258529663e-02 -1.499666124582290649e-01 -1.816847361624240875e-02 2.518626451492309570e-01 -3.486963808536529541e-01 -1.873343735933303833e-01 -2.134314328432083130e-01 1.743995398283004761e-01 -1.090861484408378601e-01 -3.969757631421089172e-02 -9.562510251998901367e-02 -1.124004572629928589e-01 4.414739552885293961e-03 1.857905089855194092e-01 -3.595722094178199768e-02 -1.007952988147735596e-01
8.029360324144363403e-02 2.909832596778869629e-01 9.652115404605865479e-02 2.315338328480720520e-02 1.161260828375816345e-01 -2.713504135608673096e-01 -2.093665599822998047e-01 3.614255487918853760e-01 1.220635324716567993e-01 -1.144657433032989502e-01 8.390785078518092632e-04 -1.740040481090545654e-01 5.053414776921272278e-02 1.955538094043731689e-01 1.683612465858459473e-01 1.418410837650299072e-01 -1.634012907743453979e-01 -1.672036647796630859e-01 1.526897847652435303e-01 3.745899796485900879e-01 -2.753092050552368164e-01 6.934902817010879517e-02 -9.224785864353179932e-02 -8.002135902643203735e-02 -2.461684793233871460e-01 1.504589170217514038e-01 6.121779978275299072e-02 -1.274495869874954224e-01 -9.545108675956726074e-02 -9.286960214376449585e-02 6.786660104990005493e-02 -2.247998118400573730e-01
4.679962247610092163e-02 8.330672979354858398e-02 5.050440318882465363e-03 2.662306427955627441e-01 5.177469924092292786e-02 1.730127334594726562e-01 -3.562056273221969604e-02 2.641863524913787842e-01 2.717715799808502197e-01 -4.530100896954536438e-02 8.222062140703201294e-03 2.282022871077060699e-02 2.618657350540161133e-01 -4.826474189758300781e-02 1.697811931371688843e-01 2.231329530477523804e-01 2.051143646240234375e-01 -3.935579955577850342e-01 1.830109804868698120e-01 9.470494114793837070e-04 -1.000110283493995667e-01 1.037603691220283508e-01 -1.886713504791259766e-01 1.246588751673698425e-01 -3.763584792613983154e-01 -3.252643644809722900e-01 9.551681578159332275e-02 -2.493305690586566925e-02 -1.089062988758087158e-01 -4.330882430076599121e-02 1.288983821868896484e-01 -1.932376995682716370e-02
1.717452518641948700e-02 6.653320044279098511e-02 -8.625024929642677307e-03 1.576114147901535034e-01 5.260467529296875000e-02 -9.533783048391342163e-02 2.410368472337722778e-01 3.128800690174102783e-01 1.156677305698394775e-01 -2.241013795137405396e-01 1.059925034642219543e-01 1.204530373215675354e-01 4.651274532079696655e-02 -4.932531341910362244e-02 4.504154920578002930e-01 -2.069533318281173706e-01 9.040585160255432129e-02 -2.255493551492691040e-01 -2.100923843681812286e-02 2.779726684093475342e-01 -3.181438148021697998e-01 6.447138637304306030e-02 -2.126466929912567139e-01 3.125414550304412842e-01 -4.440942779183387756e-02 1.963391341269016266e-02 1.755713112652301788e-02 1.240699067711830139e-01 6.330264359712600708e-02 1.829937696456909180e-01 1.368145495653152466e-01 5.974127352237701416e-02
2.018371522426605225e-01 7.277183979749679565e-02 3.803603053092956543e-01 -1.038164421916007996e-01 -2.260759286582469940e-02 1.411762386560440063e-01 3.277705982327461243e-02 1.600719988346099854e-01 -7.706537842750549316e-02 3.048217669129371643e-02 -1.041689189150929451e-03 5.219681560993194580e-02 -2.280994206666946411e-01 7.249483466148376465e-02 6.316586583852767944e-02 -8.933274447917938232e-02 -3.724813833832740784e-02 -5.459204912185668945e-01 -1.019567325711250305e-01 1.211517257615923882e-03 -1.492367237806320190e-01 -1.367515176534652710e-01 -2.643939256668090820e-01 1.158078536391258240e-01 1.417419910430908203e-01 -1.845903247594833374e-01 -8.459597826004028320e-02 -2.720921337604522705e-01 -3.142743185162544250e-02 2.179512828588485718e-01 -1.745530366897583008e-01 -1.552753299474716187e-01
6.100773066282272339e-02 2.836687266826629639e-01 1.612519621849060059e-01 3.289529681205749512e-02 -1.108282282948493958e-01 9.989315271377563477e-02 -1.787311024963855743e-02 -2.105989307165145874e-01 2.435367740690708160e-02 -1.196401715278625488e-01 1.001833677291870117e-01 2.377737164497375488e-01 -5.222077295184135437e-02 2.638013660907745361e-01 5.794369801878929138e-02 -5.589065328240394592e-02 1.638408303260803223e-01 -7.980588823556900024e-02 2.098669111728668213e-01 3.823596537113189697e-01 -9.612540900707244873e-02 4.597097262740135193e-02 -4.429065883159637451e-01 1.338287293910980225e-01 -1.644302606582641602e-01 5.072335153818130493e-02 1.583125889301300049e-01 -1.820220425724983215e-02 -1.641488820314407349e-01 -8.946817368268966675e-02 1.217934787273406982e-01 -3.283910751342773438e-01
-8.825428783893585205e-02 2.103971838951110840e-01 2.948986887931823730e-01 1.835255920886993408e-01 8.777331560850143433e-02 3.340255618095397949e-01 -6.598654389381408691e-02 -7.082205265760421753e-02 -1.192490532994270325e-01 -5.708581581711769104e-02 1.624928861856460571e-01 -4.169915989041328430e-02 1.251853350549936295e-02 1.323480308055877686e-01 2.696741372346878052e-02 -1.168488711118698120e-01 -3.256465494632720947e-01 -2.090656310319900513e-01 -1.570163518190383911e-01 3.565305173397064209e-01 1.002035960555076599e-01 7.896282710134983063e-03 -1.774438470602035522e-01 4.440410435199737549e-02 -3.553465902805328369e-01 1.441270019859075546e-02 -6.631537340581417084e-03 -1.809231787919998169e-01 1.977346390485763550e-01 -4.093543067574501038e-02 2.733199000358581543e-01 -3.400914743542671204e-02
-2.113123536109924316e-01 2.393853068351745605e-01 1.799904406070709229e-01 1.763176620006561279e-01 2.787629961967468262e-01 -5.349782854318618774e-02 -1.186406612396240234e-01 -2.559650503098964691e-02 1.755766272544860840e-01 1.196102723479270935e-01 1.331714689731597900e-01 4.035180807113647461e-02 7.245450466871261597e-02 -2.925082668662071228e-02 8.811790496110916138e-02 -1.634255349636077881e-01 6.294031161814928055e-03 -2.731763422489166260e-01 -2.842330373823642731e-02 -4.995018988847732544e-02 2.046360522508621216e-01 -3.061495022848248482e-03 -1.799501329660415649e-01 1.294466704130172729e-01 -3.490505516529083252e-01 -3.155265450477600098e-01 1.716688424348831177e-01 -1.473289579153060913e-01 -8.869364112615585327e-02 2.548269033432006836e-01 5.124717485159635544e-03 -3.461076915264129639e-01
1.776647716760635376e-01 2.234921306371688843e-01 -1.335599832236766815e-02 2.211687341332435608e-02 3.656329214572906494e-02 2.022428810596466064e-01 1.556776650249958038e-02 1.698669195175170898e-01 -2.520398497581481934e-01 7.542201876640319824e-02 1.445900946855545044e-01 1.510542333126068115e-01 -2.795995399355888367e-02 4.535038024187088013e-03 2.300086319446563721e-01 5.484360456466674805e-02 1.527527123689651489e-01 -1.742404252290725708e-01 -1.516779065132141113e-01 2.676475048065185547e-01 -3.148681819438934326e-01 1.784934103488922119e-01 1.128679420799016953e-02 2.228717654943466187e-01 -8.868779987096786499e-02 1.904383450746536255e-01 2.093794196844100952e-01 5.844265967607498169e-02 -3.929353654384613037e-01 3.109799921512603760e-01 5.110608786344528198e-02 -5.089833959937095642e-02
-4.459962993860244751e-02 2.258521616458892822e-01 1.712847650051116943e-01 -2.226785719394683838e-01 3.859595358371734619e-01 -1.293998062610626221e-01 3.066115081310272217e-01 3.614629060029983521e-02 2.039141505956649780e-01 -9.712658822536468506e-02 2.995934188365936279e-01 9.330741316080093384e-02 -2.085554450750350952e-01 -1.640475243330001831e-01 2.541431188583374023e-01 1.410226672887802124e-01 -4.301844164729118347e-02 -2.168537974357604980e-01 2.994827739894390106e-02 2.418314665555953979e-01 -1.402216125279664993e-02 3.428860008716583252e-02 -1.848411262035369873e-01 -2.360973693430423737e-02 -2.254502922296524048e-01 3.149567544460296631e-02 2.082909643650054932e-01 -8.118910342454910278e-02 4.734720289707183838e-02 -4.080479592084884644e-02 3.942949697375297546e-02 -2.260127365589141846e-01
-8.567161858081817627e-02 -5.845430120825767517e-02 1.117514967918395996e-01 2.013938277959823608e-01 2.357511818408966064e-01 -3.246765732765197754e-01 2.196505069732666016e-01 1.481888741254806519e-01 -7.722047623246908188e-03 -1.030020788311958313e-01 1.275767683982849121e-01 1.167563572525978088e-01 -5.495461449027061462e-02 1.145818009972572327e-01 -1.226266324520111084e-01 -2.115874886512756348e-01 2.924437168985605240e-03 -5.327323675155639648e-01 1.011903956532478333e-01 3.217968940734863281e-01 -1.348904222249984741e-01 1.321747992187738419e-02 -1.983351707458496094e-01 2.199379354715347290e-01 -2.902575582265853882e-02 -1.858064234256744385e-01 -5.869924277067184448e-02 1.052133440971374512e-01 -1.774764508008956909e-01 -2.449370361864566803e-02 -5.253332853317260742e-02 -6.235660985112190247e-03
-1.479898840188980103e-01 2.311164326965808868e-02 2.142243981361389160e-01 -2.929084189236164093e-02 1.670141071081161499e-01 -1.447241753339767456e-01 3.189321160316467285e-01 2.182738333940505981e-01 -3.062946908175945282e-02 -3.504674434661865234e-01 3.824219703674316406e-01 4.940265417098999023e-02 -3.192155435681343079e-02 -9.853810071945190430e-02 1.357808709144592285e-02 8.255230635404586792e-02 7.114136964082717896e-02 -2.960739657282829285e-02 -3.874266892671585083e-02 3.551263809204101562e-01 6.238596886396408081e-02 1.569634489715099335e-02 -3.055299222469329834e-01 7.907041162252426147e-02 -1.922715604305267334e-01 -1.516274549067020416e-02 2.491091787815093994e-01 6.628392636775970459e-02 -5.128560215234756470e-02 -1.808157712221145630e-01 1.388995200395584106e-01 -2.165106534957885742e-01
1.270782351493835449e-01 3.965565562248229980e-01 2.447866499423980713e-01 1.188646703958511353e-01 1.954347491264343262e-01 -5.433224141597747803e-02 7.096327096223831177e-02 1.288722362369298935e-02 -2.231061160564422607e-01 -1.011155545711517334e-01 2.375734001398086548e-01 -2.547171339392662048e-02 6.232020258903503418e-02 -1.795931160449981689e-01 2.709006071090698242e-01 -8.020839840173721313e-02 -2.506026923656463623e-01 -3.353015184402465820e-01 9.047743678092956543e-02 -8.958096802234649658e-02 1.269017904996871948e-01 5.968771874904632568e-02 -2.806853353977203369e-01 -6.732431799173355103e-02 9.752282500267028809e-02 -1.811871677637100220e-01 -1.389467865228652954e-01 -2.069925516843795776e-01 -2.690634429454803467e-01 2.435399964451789856e-02 -1.116336230188608170e-02 -3.346375748515129089e-02
1.363807767629623413e-01 2.208852767944335938e-01 2.413005828857421875e-01 4.706247895956039429e-02 1.166871115565299988e-01 2.624979019165039062e-01 1.510016433894634247e-02 8.136031776666641235e-02 -1.450712829828262329e-01 -4.548183828592300415e-02 3.336716890335083008e-01 1.203866004943847656e-01 -1.099000498652458191e-01 9.271644055843353271e-02 2.585165016353130341e-02 3.940725699067115784e-02 4.556662216782569885e-02 -1.751926988363265991e-01 3.982835114002227783e-01 1.076216027140617371e-01 -1.653343290090560913e-01 3.495687246322631836e-01 -3.461552560329437256e-01 9.602187573909759521e-02 -4.308659583330154419e-02 5.051422119140625000e-02 3.566663339734077454e-02 1.388877350836992264e-02 2.654551267623901367e-01 -8.472610265016555786e-02 1.675859838724136353e-02 -2.135502994060516357e-01
1.926244795322418213e-01 1.823838651180267334e-01 2.157318741083145142e-01 4.532506465911865234e-01 -1.429366320371627808e-01 1.247449964284896851e-01 -8.648879826068878174e-03 3.069690763950347900e-01 1.057927533984184265e-01 9.036523103713989258e-02 7.470235973596572876e-02 8.303415379486978054e-04 -1.437835954129695892e-02 1.330520063638687134e-01 3.504789993166923523e-02 -4.804088175296783447e-02 -7.873497158288955688e-02 -2.693582177162170410e-01 -4.841924831271171570e-02 3.090564012527465820e-01 1.014169156551361084e-01 -1.091591417789459229e-01 -5.315028503537178040e-02 1.196985095739364624e-01 2.911948859691619873e-01 -2.475932240486145020e-02 3.048752248287200928e-01 -1.081376522779464722e-01 -1.378384381532669067e-01 1.050255447626113892e-01 -5.831838771700859070e-02 -2.480431497097015381e-01
-1.160658523440361023e-01 1.235948689281940460e-02 1.932897418737411499e-02 2.982081174850463867e-01 3.929739445447921753e-02 -4.914475977420806885e-02 2.043073475360870361e-01 2.263642400503158569e-01 1.752657145261764526e-01 6.026251614093780518e-02 1.092283576726913452e-01 8.557911217212677002e-02 -2.061232775449752808e-01 -3.773157686737249605e-06 1.137130036950111389e-01 6.941172759979963303e-03 -1.170758828520774841e-01 -3.275649547576904297e-01 1.901086047291755676e-02 4.592302143573760986e-01 -1.178377196192741394e-01 -1.288129389286041260e-01 -1.282995194196701050e-01 1.396273146383464336e-03 3.357793986797332764e-01 -9.828078746795654297e-02 2.588390409946441650e-01 -4.035952314734458923e-02 -2.446537911891937256e-01 1.145728603005409241e-01 2.527898736298084259e-02 -2.172719985246658325e-01
-1.547296941280364990e-01 -2.685695141553878784e-02 2.751053683459758759e-02 2.566608488559722900e-01 5.669188871979713440e-02 -7.976058125495910645e-02 7.075336575508117676e-02 2.313807904720306396e-01 1.067270040512084961e-01 -6.333518028259277344e-02 2.145736366510391235e-01 -8.588664233684539795e-02 1.012783125042915344e-01 -1.545338928699493408e-01 2.092348486185073853e-01 -6.522485613822937012e-02 3.250725939869880676e-02 -3.387486040592193604e-01 3.283064365386962891e-01 -2.408473938703536987e-01 -1.813613325357437134e-01 3.535935580730438232e-01 -1.810746192932128906e-01 3.082520328462123871e-02 -3.428815603256225586e-01 -1.894875615835189819e-01 1.720188856124877930e-01 -1.434140503406524658e-01 8.025742135941982269e-03 6.662099063396453857e-02 8.596940338611602783e-02 -2.849116548895835876e-02
2.480517625808715820e-01 2.827628254890441895e-01 1.829589456319808960e-01 1.072992011904716492e-01 -1.556803472340106964e-02 6.107944995164871216e-02 -2.196803390979766846e-01 -4.915810003876686096e-02 3.366731107234954834e-02 -7.188188284635543823e-02 4.552195966243743896e-01 2.802900373935699463e-01 -1.412815880030393600e-03 -3.014416620135307312e-02 2.374553307890892029e-02 4.465608298778533936e-02 7.184763997793197632e-02 -2.057711780071258545e-01 1.443085670471191406e-01 3.444613814353942871e-01 -2.978471517562866211e-01 8.239298313856124878e-02 1.023245155811309814e-01 5.046669766306877136e-02 -1.319591403007507324e-01 -3.626462444663047791e-02 1.128836870193481445e-01 1.364338397979736328e-01 -2.127214372158050537e-01 -6.783473305404186249e-03 -8.200938254594802856e-02 -2.563479542732238770e-01
-7.173011451959609985e-02 2.621174752712249756e-01 8.473318070173263550e-02 -1.156992390751838684e-01 4.012116789817810059e-01 1.649085618555545807e-02 1.520789116621017456e-01 1.192413568496704102e-01 1.488374173641204834e-01 -2.357872128486633301e-01 1.920129805803298950e-01 1.266419701278209686e-02 -1.005743443965911865e-01 -1.486600041389465332e-01 -2.793308347463607788e-03 -9.529968351125717163e-02 -1.282127667218446732e-02 1.419435162097215652e-02 9.218189120292663574e-02 4.233712852001190186e-01 -1.667262911796569824e-01 -4.437278956174850464e-02 -1.039552018046379089e-01 -2.914031210821121931e-04 -2.048921585083007812e-01 -1.727021187543869019e-01 3.593457341194152832e-01 8.983752131462097168e-02 -1.815099120140075684e-01 1.917823404073715210e-01 -2.414004132151603699e-02 -2.071610540151596069e-01
-1.327421367168426514e-01 1.076106205582618713e-01 5.846024677157402039e-02 4.944492131471633911e-02 -1.482386440038681030e-01 2.707375586032867432e-01 2.416652888059616089e-01 2.609337270259857178e-01 1.471833735704421997e-01 -6.718373298645019531e-02 3.681360483169555664e-01 -2.073868066072463989e-01 -1.148734521120786667e-02 -7.228875905275344849e-02 5.102031826972961426e-01 9.512756019830703735e-02 8.968140929937362671e-02 -5.854186043143272400e-02 -8.831478655338287354e-02 4.887750744819641113e-02 -3.089681863784790039e-01 -4.893377888947725296e-03 -9.096992015838623047e-02 -2.947231940925121307e-02 -6.735572963953018188e-02 -8.846360445022583008e-02 -9.057599119842052460e-03 -1.701374948024749756e-01 -1.035186946392059326e-01 2.862006891518831253e-03 2.312597259879112244e-02 -2.912257611751556396e-01
-1.661973297595977783e-01 -6.941994652152061462e-03 4.390706121921539307e-01 -5.583477392792701721e-02 1.118856817483901978e-01 -2.445902228355407715e-01 -1.058407798409461975e-01 2.234244532883167267e-02 -1.142401546239852905e-01 -8.887992799282073975e-02 2.637325227260589600e-01 -8.513674139976501465e-03 2.853803038597106934e-01 -1.419086940586566925e-02 1.767238229513168335e-01 1.549249589443206787e-01 -3.591814637184143066e-02 -2.359463274478912354e-01 -1.453226059675216675e-01 8.662786334753036499e-02 -2.241879105567932129e-01 -5.753260105848312378e-02 -3.306562900543212891e-01 -7.605348527431488037e-02 -1.805841773748397827e-01 -1.376902610063552856e-01 -2.350816316902637482e-02 -7.050561159849166870e-02 1.568206027150154114e-02 -1.383850723505020142e-01 2.983039058744907379e-02 -3.650760352611541748e-01
-7.134483009576797485e-02 -2.563485205173492432e-01 1.724424213171005249e-01 4.094475507736206055e-01 -1.045539304614067078e-01 1.099704504013061523e-01 -1.073969230055809021e-01 3.295812010765075684e-02 2.162141352891921997e-01 4.156820848584175110e-02 2.938173245638608932e-03 8.258946985006332397e-02 -2.045837789773941040e-02 1.871064752340316772e-01 2.386941611766815186e-01 6.552895996719598770e-03 1.844978332519531250e-01 -3.810543119907379150e-01 1.470845341682434082e-01 2.375134229660034180e-01 2.709709480404853821e-02 1.498501598834991455e-01 -2.499283850193023682e-01 1.283011585474014282e-01 -2.152395099401473999e-01 -1.793787479400634766e-01 7.394538074731826782e-02 -1.025619655847549438e-01 -7.993742823600769043e-02 2.337893098592758179e-01 1.497027575969696045e-01 1.051761507987976074e-01
-3.135852217674255371e-01 1.129604056477546692e-01 2.183372341096401215e-02 2.931647300720214844e-01 9.522490948438644409e-02 -2.284042090177536011e-01 -7.022918015718460083e-02 9.102699905633926392e-02 4.161194711923599243e-02 -1.829248219728469849e-01 9.381333366036415100e-03 1.293375045061111450e-01 3.781736269593238831e-02 6.268265098333358765e-02 3.989125788211822510e-02 2.319090664386749268e-01 2.544097229838371277e-02 -3.319487273693084717e-01 -7.097858935594558716e-02 1.387439668178558350e-01 -1.432507187128067017e-01 8.438064157962799072e-02 -2.830311954021453857e-01 -3.191230073571205139e-02 -2.063757926225662231e-01 -2.294038385152816772e-01 -2.261459976434707642e-01 -2.475327104330062866e-01 -2.065852433443069458e-01 3.262559175491333008e-01 1.200654134154319763e-01 -1.508192904293537140e-02
-1.775684058666229248e-01 2.320139110088348389e-01 2.185371071100234985e-01 2.085939049720764160e-01 2.358864396810531616e-01 7.668068259954452515e-02 -1.880385875701904297e-01 2.048762291669845581e-01 4.092191159725189209e-02 3.524647280573844910e-02 1.908496171236038208e-01 -6.010330468416213989e-02 -1.693957112729549408e-02 1.155219227075576782e-01 5.196638107299804688e-01 -1.585451513528823853e-01 4.110151901841163635e-02 -1.452181935310363770e-01 7.337595522403717041e-02 -1.119213327765464783e-01 1.664421409368515015e-01 -1.659584417939186096e-02 -2.116123288869857788e-01 -9.178369492292404175e-02 -1.227959021925926208e-01 1.055786535143852234e-01 2.251750230789184570e-01 -1.521568093448877335e-02 8.319570124149322510e-02 9.489743411540985107e-02 -2.053384035825729370e-01 -2.749896943569183350e-01
-1.852003633975982666e-01 2.781240642070770264e-01 3.055147826671600342e-01 -2.661942131817340851e-02 -2.965640462934970856e-02 -4.021230936050415039e-01 2.650164812803268433e-02 1.325492281466722488e-02 8.895613253116607666e-02 -2.470769286155700684e-01 2.217414528131484985e-01 1.471320688724517822e-01 1.466515213251113892e-01 -1.116901710629463196e-01 1.418626904487609863e-01 2.467248588800430298e-01 -3.593038767576217651e-02 -7.186141610145568848e-02 1.846192181110382080e-01 2.816390991210937500e-01 -1.246194615960121155e-01 2.711517037823796272e-03 -6.067555397748947144e-02 6.327225267887115479e-02 -1.152811869978904724e-01 -1.120536103844642639e-01 2.803139686584472656e-01 2.084538713097572327e-02 -1.854399889707565308e-01 7.939770817756652832e-02 1.362796686589717865e-02 -2.954088151454925537e-01
-1.515623927116394043e-01 7.055881619453430176e-02 5.065808445215225220e-02 3.523502051830291748e-01 1.335216760635375977e-01 -1.466385126113891602e-01 -7.542106509208679199e-02 5.048318207263946533e-02 1.361000984907150269e-01 -6.836971640586853027e-02 1.019817069172859192e-01 5.077193304896354675e-02 1.997579336166381836e-01 1.351940780878067017e-01 1.341587156057357788e-01 3.646787703037261963e-01 -1.517899781465530396e-01 -3.041062951087951660e-01 1.320814639329910278e-01 2.490443438291549683e-01 -4.059425368905067444e-02 2.573240995407104492e-01 -2.668580114841461182e-01 -1.130773220211267471e-02 -2.496354579925537109e-01 -2.450170814990997314e-01 -1.347170174121856689e-01 -7.171726971864700317e-02 -9.919403493404388428e-02 2.360265403985977173e-01 -8.378218114376068115e-02 -3.919790033251047134e-03
-4.469794780015945435e-02 2.264444380998611450e-01 6.414268165826797485e-03 1.763909608125686646e-01 1.242699325084686279e-01 6.712657958269119263e-02 5.659023299813270569e-02 3.988382518291473389e-01 1.441373825073242188e-01 -4.480441659688949585e-02 -1.467505246400833130e-01 -3.855345398187637329e-02 -2.440982162952423096e-01 2.027437835931777954e-01 1.002079397439956665e-01 -8.671252988278865814e-03 -1.283298581838607788e-01 -4.670598804950714111e-01 6.134525686502456665e-02 2.121001332998275757e-01 -2.720422111451625824e-02 1.271522492170333862e-01 8.289695717394351959e-03 1.050717458128929138e-01 3.030225634574890137e-01 -1.127390339970588684e-01 3.107891380786895752e-01 -1.637009978294372559e-01 1.272068321704864502e-01 -2.812996879220008850e-02 1.376370433717966080e-02 -1.423830986022949219e-01
-2.005516588687896729e-01 1.145865321159362793e-01 3.394880294799804688e-01 1.091290786862373352e-01 -6.112395972013473511e-02 1.622527651488780975e-02 -1.321071833372116089e-01 3.154374957084655762e-01 -2.231277227401733398e-01 -1.832115799188613892e-01 2.622596025466918945e-01 4.133405908942222595e-02 1.806919723749160767e-01 2.709549292922019958e-02 -1.515467092394828796e-02 -1.612218841910362244e-02 2.138956338167190552e-01 -2.030545771121978760e-01 4.124591350555419922e-01 -1.430537551641464233e-01 -9.979505836963653564e-02 3.110083341598510742e-01 -1.531393826007843018e-01 6.894667446613311768e-02 -1.922692358493804932e-01 -1.345361173152923584e-01 1.622514277696609497e-01 2.652142196893692017e-02 7.775034289807081223e-03 5.406407639384269714e-03 1.167540401220321655e-01 -5.042963474988937378e-02
8.047305792570114136e-02 2.095903605222702026e-01 2.697534561157226562e-01 -3.307096427306532860e-03 1.178267300128936768e-01 6.848151236772537231e-02 4.225538671016693115e-02 1.418433636426925659e-01 -2.275829017162322998e-01 9.855517745018005371e-02 1.512235105037689209e-01 1.669477554969489574e-03 -1.714446768164634705e-02 -6.753045320510864258e-02 -1.496520340442657471e-01 -2.002932727336883545e-01 3.550428897142410278e-02 -3.521414399147033691e-01 4.379612579941749573e-02 1.860592961311340332e-01 -2.148491740226745605e-01 2.624175883829593658e-02 2.114053517580032349e-01 2.497136294841766357e-01 -2.649574279785156250e-01 2.391167432069778442e-01 6.185552477836608887e-02 -2.411126494407653809e-01 -2.999173104763031006e-01 -1.320201903581619263e-01 -5.431079864501953125e-02 -2.631083726882934570e-01
-2.023380994796752930e-01 -3.264704719185829163e-02 3.785741701722145081e-02 4.762756079435348511e-02 3.122919201850891113e-01 -1.663985103368759155e-01 -1.003833860158920288e-01 4.694906175136566162e-01 7.572756707668304443e-02 2.982467226684093475e-02 2.165701389312744141e-01 1.959164887666702271e-01 1.116582676768302917e-01 2.718843221664428711e-01 5.602438002824783325e-03 2.704592235386371613e-02 2.157415598630905151e-01 -1.215372458100318909e-01 2.014606744050979614e-01 2.793768048286437988e-01 5.826807022094726562e-02 1.353673338890075684e-01 -4.104369878768920898e-02 1.950206905603408813e-01 -1.222274154424667358e-01 -1.880611181259155273e-01 1.290574073791503906e-01 -7.052846997976303101e-02 -3.523303940892219543e-02 2.831234335899353027e-01 1.505731344223022461e-01 -4.601588845252990723e-02
-1.005017012357711792e-01 1.344161778688430786e-01 2.430455386638641357e-01 -9.153208136558532715e-02 1.032248660922050476e-01 -2.200626581907272339e-01 -1.498132385313510895e-02 2.399139106273651123e-01 -1.342273503541946411e-01 -1.516307145357131958e-01 2.034410387277603149e-01 1.266521215438842773e-01 3.216159939765930176e-01 1.416817773133516312e-03 3.310945332050323486e-01 1.542924493551254272e-01 -1.638947427272796631e-01 -3.627570271492004395e-01 1.193821132183074951e-01 1.644041985273361206e-01 3.005854599177837372e-02 -8.344569802284240723e-02 -7.623907178640365601e-02 9.643192403018474579e-03 -9.640187770128250122e-02 -1.307619512081146240e-01 2.625295817852020264e-01 -8.495479077100753784e-02 -2.437381744384765625e-01 -5.232321564108133316e-03 2.330061346292495728e-01 1.498139351606369019e-01
-1.694811135530471802e-02 2.943501994013786316e-02 1.628563851118087769e-01 -1.738972845487296581e-03 2.805850207805633545e-01 -2.066860049962997437e-01 -3.977452404797077179e-03 -8.113421499729156494e-02 -7.240559905767440796e-02 1.261786371469497681e-01 3.166802972555160522e-02 -4.274010285735130310e-02 2.576696276664733887e-01 -1.055453643202781677e-01 -2.542506754398345947e-01 4.420589655637741089e-02 1.799041777849197388e-01 -2.411586940288543701e-01 2.674922645092010498e-01 2.536635100841522217e-01 -1.667855083942413330e-01 1.028090044856071472e-01 -3.607722222805023193e-01 1.930134296417236328e-01 -1.802899390459060669e-01 -4.954734072089195251e-02 2.350501418113708496e-01 3.795360028743743896e-02 -7.707621157169342041e-02 1.799100488424301147e-01 -2.064030021429061890e-01 -2.671594619750976562e-01
-1.595151126384735107e-01 6.966862827539443970e-02 9.895267337560653687e-02 2.123485803604125977e-01 1.788757145404815674e-01 -3.759956955909729004e-01 -7.977797091007232666e-02 1.158597245812416077e-01 9.003446251153945923e-02 -1.011106446385383606e-01 2.712897360324859619e-01 3.208847939968109131e-01 -1.715198595775291324e-04 -3.471500054001808167e-02 -1.037088967859745026e-02 -8.356654644012451172e-02 -1.909847720526158810e-03 -3.985961973667144775e-01 -1.099778860807418823e-01 7.499323040246963501e-02 1.097293477505445480e-02 3.501090109348297119e-01 -1.336227059364318848e-01 1.636648625135421753e-01 -2.089147567749023438e-01 -4.611984360963106155e-03 6.870394945144653320e-02 -1.622715592384338379e-01 1.156750246882438660e-01 2.348196357488632202e-01 -1.145556196570396423e-01 -1.347850412130355835e-01
-1.447217166423797607e-01 2.334952801465988159e-01 3.431226909160614014e-01 3.922761380672454834e-01 -2.212818153202533722e-02 4.692057669162750244e-01 1.364088505506515503e-01 1.749468147754669189e-01 -3.071265853941440582e-02 -1.389529407024383545e-01 -4.709635302424430847e-02 6.405461579561233521e-02 3.574302792549133301e-02 -1.212902069091796875e-01 1.803620606660842896e-01 -7.496541738510131836e-02 -1.584596633911132812e-01 7.653418928384780884e-02 -1.327275633811950684e-01 1.052998155355453491e-01 8.835050463676452637e-02 4.512805491685867310e-03 -1.831234395503997803e-01 1.285498738288879395e-01 -1.408625096082687378e-01 1.232908107340335846e-03 6.486402451992034912e-02 -9.355973452329635620e-02 -9.512083232402801514e-02 -3.799554705619812012e-02 -1.192776262760162354e-01 -3.567528128623962402e-01
-5.454567074775695801e-02 2.122993320226669312e-01 2.244156599044799805e-01 3.766234219074249268e-02 2.667432725429534912e-01 3.343535587191581726e-03 5.472354218363761902e-02 1.352666225284337997e-02 2.247689068317413330e-01 9.979693219065666199e-03 2.770636081695556641e-01 -2.480885572731494904e-02 -9.058225899934768677e-03 -2.730100788176059723e-02 2.622084319591522217e-01 -2.615701556205749512e-01 3.621553257107734680e-02 4.435743391513824463e-02 4.472395181655883789e-01 2.612661123275756836e-01 -3.918255865573883057e-01 1.699436157941818237e-01 -9.421229362487792969e-02 2.773099206387996674e-02 -6.125854328274726868e-02 1.217777058482170105e-01 9.114074707031250000e-02 4.618602246046066284e-02 4.661366343498229980e-02 1.674943566322326660e-01 1.649350672960281372e-01 -9.881223738193511963e-02
-2.465811558067798615e-02 6.196655333042144775e-02 1.654304713010787964e-01 2.376850508153438568e-02 3.534693419933319092e-01 2.219895720481872559e-01 3.239503130316734314e-02 -1.378347817808389664e-02 -1.281546652317047119e-01 -5.038432776927947998e-02 1.040660124272108078e-02 5.206574499607086182e-02 -1.055431291460990906e-01 1.783551126718521118e-01 4.147202521562576294e-02 1.693437844514846802e-01 -1.982308328151702881e-01 -1.890445053577423096e-01 -6.290981918573379517e-02 2.029829323291778564e-01 1.757605224847793579e-01 2.378432452678680420e-01 -2.196580171585083008e-01 2.513560056686401367e-01 -2.810263931751251221e-01 -3.597248196601867676e-01 3.826059401035308838e-01 5.601301672868430614e-04 6.718901544809341431e-02 1.134968623518943787e-01 -2.076349407434463501e-02 -7.318459451198577881e-02
-1.560757011175155640e-01 4.061638116836547852e-01 -1.909440197050571442e-02 3.163489401340484619e-01 -5.423674732446670532e-02 1.985106766223907471e-01 -1.614890396595001221e-01 -1.288800314068794250e-02 -1.367243826389312744e-01 -1.150620058178901672e-01 -7.713271677494049072e-02 -3.533434569835662842e-01 6.272748578339815140e-03 -9.459057450294494629e-02 6.907978653907775879e-02 -1.370553672313690186e-01 -1.945797055959701538e-01 -3.040454089641571045e-01 3.545798733830451965e-02 1.264360994100570679e-01 -1.093623265624046326e-01 1.005573943257331848e-01 -2.497509866952896118e-01 5.895899236202239990e-02 -1.146862506866455078e-01 -8.736774325370788574e-02 2.056206315755844116e-01 -3.067039549350738525e-01 1.102626621723175049e-01 2.814976125955581665e-02 -8.125211298465728760e-02 -1.849411576986312866e-01
1.612127870321273804e-01 1.365771144628524780e-01 2.169117927551269531e-01 3.346995636820793152e-02 2.412499487400054932e-02 2.359956651926040649e-01 -1.801682561635971069e-01 2.489694803953170776e-01 -1.262997686862945557e-01 1.223376169800758362e-01 -4.471189156174659729e-02 -9.571072459220886230e-02 9.912621229887008667e-02 -9.487718343734741211e-02 1.185377985239028931e-01 1.549103856086730957e-01 -1.092786043882369995e-01 -3.119477033615112305e-01 -1.615737825632095337e-01 1.952599585056304932e-01 3.793632844462990761e-03 6.405584514141082764e-02 -2.063515782356262207e-02 -1.753464639186859131e-01 -2.992473542690277100e-01 -2.298936992883682251e-01 2.766753733158111572e-01 3.539738804101943970e-02 -1.423631459474563599e-01 4.006896913051605225e-01 1.048059985041618347e-01 -1.916459947824478149e-01
-1.998178809881210327e-01 -1.500699785538017750e-03 3.602076768875122070e-01 5.186869204044342041e-02 1.474838852882385254e-01 -5.579365044832229614e-02 1.190967708826065063e-01 8.633658289909362793e-02 -2.258708775043487549e-01 1.665446534752845764e-02 -3.325799480080604553e-02 1.981212943792343140e-01 2.354656606912612915e-01 1.095032170414924622e-01 1.672795712947845459e-01 -5.120734125375747681e-02 -2.258923798799514771e-01 -4.037282168865203857e-01 4.170604050159454346e-01 -7.569797337055206299e-02 -1.271392852067947388e-01 -1.056774258613586426e-01 1.208131015300750732e-01 2.090508937835693359e-01 -1.588618755340576172e-01 6.176726147532463074e-02 -3.421200439333915710e-02 -7.275094091892242432e-02 -5.738554522395133972e-02 8.316584676504135132e-02 2.309115976095199585e-01 -1.143089979887008667e-01
-8.086702227592468262e-02 3.442827165126800537e-01 3.499754369258880615e-01 1.670497655868530273e-01 7.520791888236999512e-02 -2.388564944267272949e-01 1.194792762398719788e-01 2.296463847160339355e-01 -2.539939880371093750e-01 3.973901271820068359e-02 2.842043638229370117e-01 4.064098000526428223e-02 -5.181215330958366394e-02 1.978655532002449036e-02 1.329254806041717529e-01 1.233527809381484985e-01 -3.557412922382354736e-01 -3.217521309852600098e-01 -1.651192754507064819e-01 -8.631339669227600098e-02 -1.977986842393875122e-02 5.553630366921424866e-02 -3.724196180701255798e-02 -1.843729764223098755e-01 5.559661984443664551e-02 -2.627645432949066162e-01 -1.103773619979619980e-02 -3.873734176158905029e-02 -1.414183080196380615e-01 6.943359971046447754e-02 5.609521269798278809e-02 -7.050570100545883179e-02
7.149653881788253784e-02 1.588355749845504761e-01 -2.877564355731010437e-02 3.741015791893005371e-01 9.968243539333343506e-02 -3.445357084274291992e-02 5.300712585449218750e-02 8.005243539810180664e-02 -1.688738465309143066e-01 -2.841319441795349121e-01 1.067869588732719421e-01 2.241397351026535034e-01 2.360998392105102539e-01 9.775510057806968689e-03 1.499516889452934265e-02 -1.980756968259811401e-01 1.234192587435245514e-02 -3.067353069782257080e-01 3.261297047138214111e-01 -1.341818273067474365e-01 -1.065697371959686279e-01 1.922464519739151001e-01 -1.346051990985870361e-01 2.427482306957244873e-01 -3.095275461673736572e-01 -1.139441430568695068e-01 1.579436957836151123e-01 -1.410663276910781860e-01 5.855410173535346985e-02 2.009110450744628906e-01 2.929046750068664551e-02 -9.762769564986228943e-03
-3.058689832687377930e-01 2.402355223894119263e-01 2.064153999090194702e-01 1.907146163284778595e-02 1.320857089012861252e-02 -5.463034845888614655e-03 4.361376911401748657e-02 -2.198895514011383057e-01 7.704190211370587349e-04 -1.711243391036987305e-01 1.536002606153488159e-01 7.549563050270080566e-02 8.001144230365753174e-02 -8.704073727130889893e-02 1.385427564382553101e-01 5.619917064905166626e-02 1.685189548879861832e-03 8.444534987211227417e-02 5.667365714907646179e-02 5.156230926513671875e-02 -9.511874616146087646e-02 -7.853664457798004150e-02 -7.913198322057723999e-02 1.366703659296035767e-01 9.740790724754333496e-02 -2.250251173973083496e-01 3.121034204959869385e-01 -3.078206777572631836e-01 -3.279448747634887695e-01 1.742047667503356934e-01 3.818551599979400635e-01 -2.669066786766052246e-01
-1.742918044328689575e-01 1.195555925369262695e-01 2.745709419250488281e-01 -1.173311695456504822e-01 1.062406301498413086e-01 -3.621229529380798340e-02 2.427539601922035217e-02 2.277538925409317017e-01 3.243982791900634766e-02 -7.818007841706275940e-03 1.592405587434768677e-01 5.494624376296997070e-02 5.622267723083496094e-02 2.210933119058609009e-01 2.139263600111007690e-01 -1.655417382717132568e-01 -4.072334244847297668e-02 -2.898129448294639587e-02 -5.401912331581115723e-02 -3.080067597329616547e-02 3.217812776565551758e-01 1.353920549154281616e-01 -2.916131615638732910e-01 2.605561912059783936e-01 -6.118345633149147034e-02 8.070346713066101074e-02 3.223489820957183838e-01 -1.620585918426513672e-01 -9.644128382205963135e-02 2.771796882152557373e-01 1.861328929662704468e-01 -3.225542604923248291e-01
-1.254150718450546265e-01 1.839697957038879395e-01 -4.518922790884971619e-02 2.717302739620208740e-01 -1.738785021007061005e-02 -2.346340939402580261e-02 1.309173530898988247e-03 2.395013719797134399e-01 -1.010111048817634583e-01 3.603224828839302063e-02 2.916437685489654541e-01 3.065249919891357422e-01 -1.945153772830963135e-01 -2.844940125942230225e-01 9.122579544782638550e-02 -2.574797570705413818e-01 1.955611556768417358e-01 -7.834184169769287109e-02 6.753196008503437042e-03 1.545201390981674194e-01 -2.070545554161071777e-01 3.059186786413192749e-02 -4.880866408348083496e-02 -1.035107374191284180e-01 -6.524503976106643677e-02 -2.037795819342136383e-02 2.535748183727264404e-01 -3.589608669281005859e-01 -1.141845658421516418e-01 2.811596989631652832e-01 -8.147513866424560547e-02 -1.032703071832656860e-01
2.500563561916351318e-01 1.272602379322052002e-01 2.334557473659515381e-01 1.691467165946960449e-01 1.142548844218254089e-01 1.773182451725006104e-01 1.628430783748626709e-01 2.882066369056701660e-01 6.370069831609725952e-02 9.498418867588043213e-02 2.788856029510498047e-01 9.778310358524322510e-02 -1.846702247858047485e-01 1.066402643918991089e-01 1.258212476968765259e-01 2.940309979021549225e-02 7.165107876062393188e-02 -1.253069490194320679e-01 3.741815090179443359e-01 2.635512501001358032e-02 -1.351037025451660156e-01 3.511067628860473633e-01 -2.526390254497528076e-01 -1.423676460981369019e-01 -1.568050533533096313e-01 1.583205461502075195e-01 1.121056377887725830e-01 -2.217604778707027435e-02 1.134730055928230286e-01 1.232555359601974487e-01 -1.480842083692550659e-01 -1.470461934804916382e-01
-1.145625859498977661e-02 3.040116429328918457e-01 2.452236413955688477e-01 8.095641620457172394e-03 9.519567340612411499e-02 2.930649816989898682e-01 3.188038766384124756e-01 -2.780489251017570496e-02 3.205075487494468689e-02 -1.401169784367084503e-02 2.465894967317581177e-01 1.672382056713104248e-01 1.198294572532176971e-02 1.285010427236557007e-01 1.789357364177703857e-01 7.291030883789062500e-02 2.060923278331756592e-01 -1.941166967153549194e-01 4.226872920989990234e-01 1.728829741477966309e-01 -2.949329465627670288e-02 1.889195889234542847e-01 -2.323027700185775757e-01 4.750650003552436829e-02 -2.566055655479431152e-01 -8.947091549634933472e-02 1.136156544089317322e-01 -4.558920115232467651e-02 6.936758756637573242e-02 -1.639782339334487915e-01 -6.210454925894737244e-02 -3.509429981932044029e-03
-2.388162314891815186e-01 1.109400857239961624e-02 -7.009080797433853149e-02 3.033916056156158447e-01 1.263359785079956055e-01 -3.250871598720550537e-02 -1.315290182828903198e-01 2.246589660644531250e-01 -1.550034880638122559e-01 -8.034648001194000244e-02 -2.844695001840591431e-02 1.252319756895303726e-02 -1.850073225796222687e-02 8.716451376676559448e-02 2.579592168331146240e-01 -1.938928849995136261e-02 -2.680262327194213867e-01 -4.693213701248168945e-01 9.835247881710529327e-03 9.035361558198928833e-02 5.981451272964477539e-02 1.666774302721023560e-01 -8.138117194175720215e-02 3.994323909282684326e-01 -2.892639636993408203e-01 3.987579140812158585e-03 -6.833452265709638596e-03 -4.107917845249176025e-02 -9.432434290647506714e-02 2.119135409593582153e-01 1.327147185802459717e-01 7.628759834915399551e-03
-3.070749938488006592e-01 -1.372403949499130249e-01 1.371273249387741089e-01 -1.068509649485349655e-03 2.262425422668457031e-01 2.702094912528991699e-01 -1.743633300065994263e-02 1.980481296777725220e-01 -1.268058270215988159e-01 8.784604072570800781e-02 -2.076029032468795776e-02 -6.829322874546051025e-02 1.949350982904434204e-01 1.849593371152877808e-01 1.595190316438674927e-01 -1.187317892909049988e-01 -1.974149644374847412e-01 -2.522342801094055176e-01 6.169499829411506653e-02 3.595605492591857910e-01 -7.492543011903762817e-02 -4.253164399415254593e-03 -3.026423752307891846e-01 1.858398169279098511e-01 -2.148601710796356201e-01 1.860660165548324585e-01 1.193404346704483032e-01 -1.318419277667999268e-01 -2.473878860473632812e-01 8.798599243164062500e-02 1.169351711869239807e-01 -3.496583178639411926e-02
2.525147497653961182e-01 2.973638176918029785e-01 -1.220548078417778015e-01 -9.580395370721817017e-02 1.638592183589935303e-01 1.112278997898101807e-01 3.062635362148284912e-01 3.179127871990203857e-01 4.355536028742790222e-02 2.637282013893127441e-01 4.871819913387298584e-02 4.358486458659172058e-02 -7.069782912731170654e-02 -1.379096806049346924e-01 1.187011376023292542e-01 6.273552775382995605e-02 4.675380885601043701e-02 -2.762455940246582031e-01 5.072572827339172363e-02 3.040679097175598145e-01 5.226523056626319885e-02 -3.565095365047454834e-02 -1.134167462587356567e-01 -3.496219217777252197e-02 9.953447431325912476e-02 1.369271874427795410e-01 9.511580318212509155e-02 -1.784005016088485718e-01 3.093130141496658325e-02 2.245426774024963379e-01 -1.040419284254312515e-02 -3.990631699562072754e-01
1.186531782150268555e-02 2.640454471111297607e-01 2.018416374921798706e-01 -1.347060650587081909e-01 3.372397720813751221e-01 -1.610086858272552490e-01 2.551904320716857910e-01 1.415662169456481934e-01 1.860511451959609985e-01 -1.755836158990859985e-01 1.890547126531600952e-01 2.454834431409835815e-01 -1.571434289216995239e-01 -2.889063954353332520e-02 9.897351264953613281e-02 -2.114634215831756592e-02 -4.897892940789461136e-03 -2.229850888252258301e-01 1.009707227349281311e-01 3.386848866939544678e-01 -2.313565462827682495e-01 6.128791719675064087e-02 -2.372274845838546753e-01 -6.958901649340987206e-04 -2.362227141857147217e-01 -1.319106668233871460e-01 7.230320572853088379e-02 2.262469828128814697e-01 -1.284127030521631241e-02 -1.239747647196054459e-02 -6.645057350397109985e-02 -1.632664352655410767e-01
-1.138588711619377136e-01 4.414662122726440430e-01 2.323959022760391235e-01 1.892683357000350952e-01 -8.506669662892818451e-03 1.971194744110107422e-01 8.107264339923858643e-02 3.400342911481857300e-02 2.980791777372360229e-02 1.944077759981155396e-02 2.206555306911468506e-01 7.789267599582672119e-02 -5.310366302728652954e-02 -7.518270052969455719e-03 6.057800725102424622e-02 1.332781463861465454e-01 1.578942835330963135e-01 -1.995979398488998413e-01 3.914709091186523438e-01 2.013605833053588867e-01 5.607507377862930298e-02 2.114789336919784546e-01 -3.563127517700195312e-01 -1.220744382590055466e-02 -1.342371553182601929e-01 -3.319621458649635315e-02 2.112237215042114258e-01 5.243777111172676086e-02 8.324176073074340820e-02 -1.353895068168640137e-01 -1.955603510141372681e-01 -1.085956469178199768e-01
-4.222369566559791565e-02 -9.481167048215866089e-02 5.930812284350395203e-02 1.629177033901214600e-01 5.493118241429328918e-02 -6.403619796037673950e-02 2.460424900054931641e-01 1.075145155191421509e-01 -2.072983533143997192e-01 3.019602969288825989e-02 2.266370356082916260e-01 9.765700995922088623e-02 1.503832489252090454e-01 1.487756371498107910e-01 2.140596657991409302e-01 1.080423817038536072e-01 -1.922852396965026855e-01 -3.482758104801177979e-01 -1.377132385969161987e-01 1.484472900629043579e-01 -6.913612782955169678e-02 2.146824747323989868e-01 -1.604401469230651855e-01 2.070863693952560425e-01 -1.000173687934875488e-01 -4.247146546840667725e-01 3.900691568851470947e-01 -7.808695733547210693e-02 -4.284033551812171936e-02 -4.280788358300924301e-03 -5.512128770351409912e-02 2.508848905563354492e-02
-1.297285854816436768e-01 6.086456775665283203e-02 1.473392993211746216e-01 4.802259057760238647e-02 2.369966059923171997e-01 1.113461330533027649e-01 -3.319493308663368225e-02 1.545649860054254532e-02 2.379919588565826416e-02 -2.116386890411376953e-01 2.432818152010440826e-02 3.581810370087623596e-02 -5.745535236201249063e-05 1.635698825120925903e-01 1.898284256458282471e-01 1.101328507065773010e-01 -3.280354738235473633e-01 -2.768089473247528076e-01 9.638587385416030884e-02 2.210229486227035522e-01 1.112939268350601196e-01 3.117902278900146484e-01 1.397862099111080170e-02 1.474744379520416260e-01 -2.728429436683654785e-01 -3.276959955692291260e-01 4.370125234127044678e-01 1.260332483798265457e-02 8.951487019658088684e-03 -3.348914161324501038e-02 -1.235669031739234924e-01 6.376865785568952560e-03
-1.849957704544067383e-01 4.594299793243408203e-01 2.070399522781372070e-01 1.106110960245132446e-01 9.089588373899459839e-02 1.300871223211288452e-01 1.298898160457611084e-01 -4.382940754294395447e-02 1.142700575292110443e-02 2.453850358724594116e-01 1.897452175617218018e-01 6.631178408861160278e-02 -4.606805369257926941e-02 -8.095636963844299316e-03 5.407617241144180298e-02 1.232066601514816284e-01 1.472236365079879761e-01 -1.265092939138412476e-01 3.777647912502288818e-01 2.548522651195526123e-01 5.337649583816528320e-02 1.356113255023956299e-01 -3.245497643947601318e-01 -8.585783094167709351e-02 -2.233920842409133911e-01 -1.218189224600791931e-01 1.898372769355773926e-01 -8.449158072471618652e-02 9.664657711982727051e-02 -9.775703400373458862e-02 -1.261958926916122437e-01 -1.120899692177772522e-01
3.786208033561706543e-01 2.622610926628112793e-01 2.224167734384536743e-01 -2.486100047826766968e-02 -1.367924660444259644e-01 -1.620393991470336914e-01 1.527973860502243042e-01 -5.812642630189657211e-03 -2.550504207611083984e-01 5.178528279066085815e-02 2.313094884157180786e-01 -8.041857182979583740e-02 -3.940818831324577332e-02 -1.615225076675415039e-01 2.641367912292480469e-01 -3.234090050682425499e-03 -3.271582126617431641e-01 -2.586616575717926025e-01 1.712323725223541260e-01 1.149013340473175049e-01 -1.245172042399644852e-02 1.943450793623924255e-02 -1.299077570438385010e-01 1.745867580175399780e-01 6.784219294786453247e-02 -1.660917103290557861e-01 1.016932502388954163e-01 -2.182399630546569824e-01 -2.287898212671279907e-01 1.442508846521377563e-01 7.388705015182495117e-02 -1.057429686188697815e-01
9.430137276649475098e-02 1.643585860729217529e-01 5.544876307249069214e-02 1.955053210258483887e-01 1.126522347331047058e-01 1.779136806726455688e-01 -2.335286289453506470e-01 1.666279286146163940e-01 6.605666130781173706e-02 7.718017697334289551e-02 7.397831976413726807e-02 -1.424024850130081177e-01 -2.027848213911056519e-01 2.001203782856464386e-02 1.845164597034454346e-01 2.526065334677696228e-02 -1.594334989786148071e-01 -4.995670318603515625e-01 4.500034078955650330e-02 8.254167437553405762e-02 -1.108076721429824829e-01 -9.426208585500717163e-02 -1.023803204298019409e-01 2.064645588397979736e-01 -2.293275296688079834e-01 2.149926722049713135e-01 2.173940986394882202e-01 -9.629362821578979492e-02 1.890369951725006104e-01 -2.908142507076263428e-01 7.362009584903717041e-02 -2.114315927028656006e-01
8.011672645807266235e-02 1.724859476089477539e-01 2.402355819940567017e-01 -4.688482731580734253e-02 1.334215998649597168e-01 -2.473012357950210571e-02 -1.442905366420745850e-01 1.366683989763259888e-01 -3.383616805076599121e-01 -5.301298946142196655e-02 1.260931137949228287e-02 -1.134646218270063400e-02 1.963966041803359985e-01 -1.068954169750213623e-01 1.890213787555694580e-01 -9.409543126821517944e-02 -2.816922366619110107e-01 -5.091899633407592773e-01 -5.272665992379188538e-02 3.413349390029907227e-02 -9.920625388622283936e-02 7.287739962339401245e-02 -7.957606762647628784e-02 8.102006465196609497e-02 -1.124945357441902161e-01 -4.851497709751129150e-02 -8.083003759384155273e-02 -1.226433366537094116e-02 -2.383358478546142578e-01 1.892240047454833984e-01 1.184593066573143005e-01 -3.672669231891632080e-01
2.069884091615676880e-01 1.883381307125091553e-01 1.828135699033737183e-01 7.483799010515213013e-02 8.235243149101734161e-03 -2.112681269645690918e-01 2.645915374159812927e-02 -1.151644811034202576e-02 1.211086288094520569e-02 -2.316625267267227173e-01 -5.495221540331840515e-02 3.393112123012542725e-01 4.403601959347724915e-02 9.717845171689987183e-02 -1.461178064346313477e-01 -3.633761778473854065e-02 -9.040597081184387207e-02 -3.257984817028045654e-01 1.480220556259155273e-01 2.330163121223449707e-01 -3.617587983608245850e-01 1.736134141683578491e-01 -1.679364591836929321e-01 2.589488774538040161e-02 -2.623997032642364502e-01 -1.585735529661178589e-01 6.781984865665435791e-02 9.290425479412078857e-02 -2.715237140655517578e-01 2.171675562858581543e-01 4.953868314623832703e-02 -1.418743282556533813e-01
1.555871814489364624e-01 -1.621072925627231598e-02 2.340631335973739624e-01 2.355542927980422974e-01 2.382131665945053101e-01 4.354423284530639648e-02 -6.394556909799575806e-02 1.520601212978363037e-01 6.334516406059265137e-02 -2.036810964345932007e-01 1.839713603258132935e-01 -8.340831845998764038e-02 -5.148217082023620605e-03 1.642770017497241497e-03 1.671163737773895264e-01 -1.351024359464645386e-01 -4.734005779027938843e-03 -3.924300968647003174e-01 4.829683341085910797e-03 4.093237221240997314e-01 -9.937790036201477051e-02 -2.464761771261692047e-02 1.433164477348327637e-01 -4.272768646478652954e-02 3.456107974052429199e-01 1.095437332987785339e-01 3.154768347740173340e-01 1.117739360779523849e-02 1.745377853512763977e-02 2.109898626804351807e-02 -7.081826776266098022e-02 -2.357771247625350952e-01
-1.075178459286689758e-01 2.394753843545913696e-01 2.322900593280792236e-01 1.398807764053344727e-01 2.410647422075271606e-01 -2.248053401708602905e-01 6.190712004899978638e-02 1.608866751194000244e-01 4.657407850027084351e-02 2.860523946583271027e-02 -6.628730148077011108e-02 -2.594144940376281738e-01 -7.802665978670120239e-02 1.958375126123428345e-01 -6.818266957998275757e-02 2.548900842666625977e-01 -1.514362394809722900e-01 -2.695449888706207275e-01 8.434206247329711914e-02 1.225334778428077698e-01 -1.204470992088317871e-01 2.596577107906341553e-01 -7.891085743904113770e-02 -6.730058044195175171e-02 -1.262265145778656006e-01 -3.599442541599273682e-02 -1.259046047925949097e-01 -3.562677204608917236e-01 -2.799579203128814697e-01 1.439181268215179443e-01 1.020042896270751953e-01 -2.248587161302566528e-01
-1.293818354606628418e-01 1.796366423368453979e-01 -4.660614207386970520e-02 1.219251900911331177e-01 3.811056166887283325e-02 9.613524377346038818e-02 1.171977724879980087e-02 1.508454978466033936e-01 1.445873677730560303e-01 -1.484785079956054688e-01 2.871912717819213867e-01 6.183811649680137634e-02 -5.479889735579490662e-02 7.924667000770568848e-02 1.864169538021087646e-01 -3.768908604979515076e-02 -5.960987135767936707e-02 -2.188091576099395752e-01 2.030475065112113953e-02 -2.207477539777755737e-01 1.575827747583389282e-01 3.762513399124145508e-01 -2.734862864017486572e-01 4.116802215576171875e-01 -2.900550067424774170e-01 1.736439950764179230e-02 1.330943107604980469e-01 -1.865567862987518311e-01 9.415063261985778809e-02 9.839276224374771118e-02 8.444432914257049561e-02 -2.275643646717071533e-01
-3.364400267601013184e-01 3.528965413570404053e-01 2.171051204204559326e-01 -1.887006312608718872e-02 -2.599645406007766724e-03 1.441495716571807861e-01 -3.046240471303462982e-02 8.170367032289505005e-02 6.961782462894916534e-03 -3.551291525363922119e-01 1.805627793073654175e-01 3.764623776078224182e-02 3.850564956665039062e-01 2.571899890899658203e-01 1.140681579709053040e-01 -1.287598758935928345e-01 -3.390444442629814148e-02 -1.645247638225555420e-01 -4.404082521796226501e-02 1.816839873790740967e-01 1.309123486280441284e-01 -1.324377302080392838e-02 -2.983030676841735840e-01 3.508134186267852783e-02 3.726164251565933228e-02 -4.824120551347732544e-02 1.688272804021835327e-01 -9.672109037637710571e-03 -2.047941982746124268e-01 1.262752115726470947e-01 -2.233502827584743500e-02 -1.442527323961257935e-01
7.271103560924530029e-02 2.788335084915161133e-01 1.744536682963371277e-02 -5.319525301456451416e-02 2.948819696903228760e-01 -3.016773052513599396e-02 2.556481361389160156e-01 2.052541971206665039e-01 6.756687164306640625e-02 -1.713815480470657349e-01 1.622686833143234253e-01 1.427764296531677246e-01 -5.613974109292030334e-02 -4.697652533650398254e-02 3.175760209560394287e-01 -1.679952740669250488e-01 9.693998843431472778e-02 -2.245202362537384033e-01 1.973589956760406494e-01 4.077084660530090332e-01 -2.251210063695907593e-01 3.573519363999366760e-02 -9.839894622564315796e-02 -7.312367856502532959e-02 3.772164462134242058e-03 7.035864144563674927e-02 6.185133382678031921e-02 2.499866485595703125e-01 -1.847369372844696045e-01 -2.674907445907592773e-02 1.280847489833831787e-01 -2.211100310087203979e-01
1.117605268955230713e-01 1.767794042825698853e-01 1.056255698204040527e-01 1.302036792039871216e-01 3.282912373542785645e-01 -2.986667156219482422e-01 7.286425679922103882e-02 2.169852256774902344e-01 8.062638342380523682e-02 -1.756534576416015625e-01 3.210117816925048828e-01 1.271537095308303833e-01 1.212793365120887756e-01 -4.943377524614334106e-02 8.655450306832790375e-03 -1.543168276548385620e-01 5.598967149853706360e-02 -3.238194286823272705e-01 2.242448329925537109e-01 3.224668204784393311e-01 -1.583336889743804932e-01 -1.023870706558227539e-01 -1.232388317584991455e-01 1.193079501390457153e-01 -1.758230477571487427e-01 -1.588833779096603394e-01 -3.167711570858955383e-02 2.198418229818344116e-01 -3.986936807632446289e-02 6.916752457618713379e-02 -4.718310758471488953e-02 -1.995920091867446899e-01
-2.146525532007217407e-01 1.163256391882896423e-01 1.958562433719635010e-01 1.903723329305648804e-01 1.829643100500106812e-01 5.114955361932516098e-03 -1.313450485467910767e-01 3.190260231494903564e-01 -1.328920125961303711e-01 2.121271099895238876e-03 -5.937273427844047546e-02 1.321119815111160278e-02 8.176706614904105663e-04 2.740698456764221191e-01 1.256815250962972641e-02 -2.953656315803527832e-01 -1.548071950674057007e-02 -9.427488595247268677e-02 1.181485354900360107e-01 1.967626065015792847e-01 1.355900913476943970e-01 -4.777832701802253723e-02 -1.724685430526733398e-01 3.534323275089263916e-01 -1.364508420228958130e-01 -1.857487559318542480e-01 3.154827058315277100e-01 -8.124426752328872681e-02 -7.701604068279266357e-02 3.548907935619354248e-01 -2.905750274658203125e-02 1.666927151381969452e-02
-8.990775793790817261e-02 5.182803049683570862e-02 3.147093653678894043e-01 9.083290584385395050e-03 2.851977646350860596e-01 -2.992981970310211182e-01 1.990450769662857056e-01 4.367716312408447266e-01 2.600624226033687592e-03 -7.371062412858009338e-03 -5.669794976711273193e-02 1.092623025178909302e-01 3.231382369995117188e-01 2.703477442264556885e-01 1.911765486001968384e-01 -1.200177669525146484e-01 -5.678407847881317139e-02 -1.240809634327888489e-01 7.816533744335174561e-02 1.636787354946136475e-01 -7.402719557285308838e-02 1.137125343084335327e-01 -9.236556291580200195e-02 -5.487010627985000610e-02 -1.015812233090400696e-01 1.550351530313491821e-01 1.312533020973205566e-01 -2.352267652750015259e-01 1.964296773076057434e-02 6.350252032279968262e-02 2.267005145549774170e-01 -3.046845458447933197e-02
-2.237414270639419556e-01 1.632999628782272339e-01 1.264531910419464111e-01 2.782102823257446289e-01 3.463760018348693848e-01 6.500880420207977295e-02 -1.364619135856628418e-01 1.042409464716911316e-01 5.377121269702911377e-02 9.313011169433593750e-02 -2.212864160537719727e-02 4.271083697676658630e-02 -1.741422265768051147e-01 -1.443458646535873413e-01 9.158037602901458740e-02 -1.066723167896270752e-01 -1.042081341147422791e-01 -1.554881185293197632e-01 7.633288949728012085e-02 4.326568916440010071e-02 1.961687505245208740e-01 -7.092934846878051758e-02 -3.127093911170959473e-01 3.809115290641784668e-02 -3.913515806198120117e-01 -6.210112944245338440e-02 -2.867880091071128845e-02 -9.955476969480514526e-02 -1.362057477235794067e-01 2.447968125343322754e-01 -4.663768038153648376e-02 -3.968639969825744629e-01
-1.193433180451393127e-01 8.018123358488082886e-02 2.867369353771209717e-01 2.485924959182739258e-02 -1.317847170867025852e-03 1.379596441984176636e-01 3.373003602027893066e-01 2.576209604740142822e-02 -1.178049445152282715e-01 -9.931283444166183472e-02 1.238759979605674744e-01 -3.095015510916709900e-02 1.515359729528427124e-01 -1.525294780731201172e-01 2.140164524316787720e-01 -9.448098391294479370e-02 -2.966600060462951660e-01 -4.582558870315551758e-01 -5.608053132891654968e-02 1.087137013673782349e-01 3.742824075743556023e-03 -9.939395636320114136e-02 -2.420299313962459564e-02 2.406113296747207642e-01 -3.218326568603515625e-01 2.249234467744827271e-01 1.777559220790863037e-01 -4.002875834703445435e-02 1.587315499782562256e-01 8.639384061098098755e-02 5.154658481478691101e-02 -1.341451257467269897e-01
-1.514504943042993546e-02 2.918353080749511719e-01 1.967231780290603638e-01 -1.714793741703033447e-01 2.693331539630889893e-01 -1.168743148446083069e-01 3.266600966453552246e-01 1.869072914123535156e-01 1.734351664781570435e-01 -1.598648875951766968e-01 2.045930176973342896e-01 5.737859383225440979e-02 -1.667457073926925659e-02 -1.516951173543930054e-01 2.797799110412597656e-01 -3.558808192610740662e-02 3.471447527408599854e-02 5.529638007283210754e-02 1.321983039379119873e-01 3.513798117637634277e-01 3.417630866169929504e-02 1.105335727334022522e-01 -2.156875580549240112e-01 8.022390305995941162e-02 -2.921938300132751465e-01 -5.777204409241676331e-02 5.213928595185279846e-02 1.347513287328183651e-03 -1.744256913661956787e-01 8.915963023900985718e-02 1.623559743165969849e-02 -2.709510326385498047e-01
3.323258757591247559e-01 1.013891771435737610e-01 3.813576102256774902e-01 1.270968765020370483e-01 5.072574689984321594e-02 1.814872175455093384e-01 -8.484473079442977905e-02 -1.248258748091757298e-03 -2.148682475090026855e-01 -9.181575477123260498e-02 1.019489914178848267e-01 -2.586652990430593491e-03 2.258803881704807281e-02 2.170473039150238037e-01 1.774026751518249512e-01 -3.399806469678878784e-02 -3.055894672870635986e-01 -2.876025140285491943e-01 -1.662390381097793579e-01 2.989733964204788208e-02 -4.283850640058517456e-02 1.894909590482711792e-01 -8.839222788810729980e-02 -1.431024968624114990e-01 -2.220598747953772545e-03 7.330626249313354492e-02 4.604507982730865479e-02 -2.621251046657562256e-01 -7.582167536020278931e-02 1.994284987449645996e-01 2.191704958677291870e-01 -2.988443374633789062e-01
8.322632312774658203e-02 1.684002131223678589e-01 2.060508579015731812e-01 -5.012456793338060379e-03 1.609817519783973694e-02 2.584902942180633545e-02 5.063867196440696716e-02 7.844388484954833984e-03 -2.716124057769775391e-02 -2.289166301488876343e-01 3.899743556976318359e-01 1.279230862855911255e-01 -3.296769857406616211e-01 6.662712246179580688e-02 -1.579212583601474762e-02 9.775602072477340698e-02 3.492462635040283203e-02 -2.249654829502105713e-01 2.164098471403121948e-01 3.804353177547454834e-01 1.063711345195770264e-01 1.363689154386520386e-01 -1.464155018329620361e-01 -4.438725486397743225e-02 -2.976053655147552490e-01 -2.971414923667907715e-01 -1.996700018644332886e-01 -9.725200943648815155e-03 -7.347770780324935913e-02 2.205752879381179810e-01 -6.294485926628112793e-02 5.110012367367744446e-02
-7.374644279479980469e-02 3.399584591388702393e-01 2.753140628337860107e-01 -1.541452948004007339e-02 -1.757977306842803955e-01 -9.462872520089149475e-03 1.959626525640487671e-01 1.290878206491470337e-01 1.280411928892135620e-01 1.417203806340694427e-02 2.946040034294128418e-01 8.401130139827728271e-02 -2.690733969211578369e-01 5.914298444986343384e-02 5.302743241190910339e-02 -4.579960927367210388e-02 1.689359173178672791e-02 -2.316185086965560913e-01 3.108494281768798828e-01 4.050714075565338135e-01 8.624197542667388916e-02 2.184478193521499634e-01 -1.891272664070129395e-01 -1.777853444218635559e-02 -8.410345017910003662e-02 -2.567195594310760498e-01 3.427308797836303711e-02 1.216603815555572510e-01 4.806201905012130737e-02 6.572219729423522949e-02 -1.534455865621566772e-01 2.505802549421787262e-02
-3.244682848453521729e-01 2.747045457363128662e-01 -2.188873477280139923e-02 2.216809839010238647e-01 2.465244848281145096e-03 1.425428688526153564e-01 -2.840429358184337616e-02 -1.332032531499862671e-01 -5.730158463120460510e-02 1.123863831162452698e-02 8.804672956466674805e-02 -9.126485884189605713e-02 -9.136799722909927368e-02 -2.807796187698841095e-02 -2.127056196331977844e-02 -6.887035816907882690e-02 -4.543026089668273926e-01 -3.562886118888854980e-01 -1.367284264415502548e-02 -3.713599219918251038e-02 -1.282586306333541870e-01 1.737714409828186035e-01 -9.043672680854797363e-02 2.418951392173767090e-01 -2.564665079116821289e-01 -1.523173153400421143e-01 2.791896760463714600e-01 -2.252202481031417847e-01 7.536580413579940796e-02 1.002530604600906372e-01 1.190339401364326477e-01 -3.398039937019348145e-02
2.461900711059570312e-01 1.234999522566795349e-01 2.650353312492370605e-01 2.605260312557220459e-01 2.491416633129119873e-01 2.007488459348678589e-01 1.571383625268936157e-01 1.183929890394210815e-01 -1.450476981699466705e-02 1.709467619657516479e-01 1.553990244865417480e-01 1.259112209081649780e-01 -1.918490529060363770e-01 2.342308759689331055e-01 -2.508326172828674316e-01 -1.349174678325653076e-01 8.255935460329055786e-02 -1.087224408984184265e-01 6.158396601676940918e-02 9.294231981039047241e-02 -2.029161155223846436e-01 1.778655201196670532e-01 7.095835357904434204e-02 1.369769573211669922e-01 -2.613635361194610596e-01 -1.566541045904159546e-01 1.243411600589752197e-01 -1.114031746983528137e-01 -2.236007899045944214e-01 -9.468352049589157104e-02 -1.893100328743457794e-02 -3.082113862037658691e-01
-2.636681199073791504e-01 5.496726930141448975e-02 -5.474254488945007324e-02 1.126854568719863892e-01 -6.750014424324035645e-02 -1.153613477945327759e-01 -1.783463060855865479e-01 8.489305526018142700e-02 -1.091576665639877319e-01 -4.405411481857299805e-01 -2.435014210641384125e-02 9.042218327522277832e-02 -1.622668206691741943e-01 1.758889108896255493e-02 1.082956939935684204e-01 -9.074546396732330322e-03 -3.574895858764648438e-02 -2.908751368522644043e-01 1.036571636795997620e-01 2.269714325666427612e-01 -9.460111707448959351e-02 6.632846593856811523e-02 -2.992609143257141113e-01 3.312725126743316650e-01 -1.052977740764617920e-01 7.555980980396270752e-02 1.145439818501472473e-01 -3.309794068336486816e-01 -1.549315303564071655e-01 1.929521709680557251e-01 7.888526655733585358e-03 -2.002930641174316406e-01
1.050695702433586121e-01 2.516748309135437012e-01 7.521102577447891235e-02 1.903708577156066895e-01 1.751634180545806885e-01 -4.942571371793746948e-02 -8.770395070314407349e-02 -2.884632674977183342e-03 3.188750743865966797e-01 -1.881459504365921021e-01 3.606250882148742676e-01 2.068427801132202148e-01 -7.142753154039382935e-02 1.454785913228988647e-01 3.981652110815048218e-02 -1.722642779350280762e-02 -1.257715970277786255e-01 -2.286259233951568604e-01 1.403653621673583984e-01 2.913407981395721436e-01 1.175830140709877014e-01 1.359174307435750961e-02 -3.368570804595947266e-01 1.767685264348983765e-01 -9.466009587049484253e-02 3.289550542831420898e-02 1.103110238909721375e-01 2.936089932918548584e-01 -8.380421996116638184e-02 -3.776508197188377380e-02 1.267972886562347412e-01 -2.012205868959426880e-01
-1.798843778669834137e-02 1.443753298372030258e-02 2.677964270114898682e-01 -1.026105135679244995e-01 2.101064920425415039e-01 3.100467324256896973e-01 -3.165082260966300964e-02 1.735784811899065971e-03 1.917807012796401978e-01 -9.609600901603698730e-02 2.099984437227249146e-01 2.943304926156997681e-02 -8.806629478931427002e-02 2.431077510118484497e-02 1.792409569025039673e-01 1.221524849534034729e-01 -2.561504244804382324e-01 -2.052646428346633911e-01 1.813053525984287262e-02 2.292475551366806030e-01 3.444941714406013489e-02 4.854547083377838135e-01 -1.819238215684890747e-01 1.915015876293182373e-01 -1.659792810678482056e-01 -1.595152914524078369e-01 3.149986863136291504e-01 1.876745000481605530e-02 9.013413451611995697e-03 5.732228606939315796e-02 -4.385729134082794189e-02 -6.676369160413742065e-02
1.919394880533218384e-01 4.224207401275634766e-01 2.926865816116333008e-01 1.250627487897872925e-01 -3.857868164777755737e-02 -2.749874293804168701e-01 1.059255450963973999e-01 -7.386455684900283813e-02 -2.362849712371826172e-01 8.138348162174224854e-02 1.517487317323684692e-01 1.359302550554275513e-01 -3.783462941646575928e-02 -2.613705098628997803e-01 2.742701470851898193e-01 -1.480812579393386841e-01 -2.896364033222198486e-01 -3.295906782150268555e-01 7.059332728385925293e-02 3.258378058671951294e-02 4.582074284553527832e-02 3.540295735001564026e-02 -6.462839245796203613e-02 7.624082267284393311e-02 -1.296138111501932144e-02 -7.726847380399703979e-02 2.891816943883895874e-02 -1.467085927724838257e-01 -1.368054300546646118e-01 -1.272202581167221069e-01 1.131060793995857239e-01 -1.751459538936614990e-01
-5.198522284626960754e-02 5.476971343159675598e-02 3.109970688819885254e-01 1.256419718265533447e-01 2.678941786289215088e-01 -6.325550377368927002e-03 2.231621444225311279e-01 4.777297750115394592e-02 9.799180924892425537e-02 -1.017005071043968201e-01 3.786115050315856934e-01 9.158384054899215698e-02 -5.488885939121246338e-02 8.684950880706310272e-03 4.465882480144500732e-02 3.917355835437774658e-02 -7.216919213533401489e-02 -1.313636898994445801e-01 3.795555531978607178e-01 3.283638656139373779e-01 -1.563172638416290283e-01 9.511837363243103027e-02 -2.022669836878776550e-02 1.015685349702835083e-01 5.867747962474822998e-02 1.460121292620897293e-02 -5.175483226776123047e-02 1.162445992231369019e-01 1.278254836797714233e-01 3.325122892856597900e-01 3.051263093948364258e-01 -1.455796211957931519e-01
-1.928200721740722656e-01 3.237236440181732178e-01 1.027818769216537476e-01 -5.372549593448638916e-02 1.968569308519363403e-01 -1.184948533773422241e-01 5.529251322150230408e-02 2.055690884590148926e-01 1.671100854873657227e-01 -2.579645514488220215e-01 9.890953451395034790e-02 1.986102163791656494e-01 2.126579135656356812e-01 -1.585833961144089699e-03 1.768009811639785767e-01 1.457356661558151245e-01 -3.580625355243682861e-01 -2.481729090213775635e-01 1.721759736537933350e-01 1.578377336263656616e-01 -1.218405887484550476e-01 -1.899153888225555420e-01 -1.525287777185440063e-01 -5.322799086570739746e-02 3.758420050144195557e-02 -2.585514783859252930e-01 2.901762425899505615e-01 7.415443658828735352e-03 4.215222224593162537e-02 -8.730864524841308594e-02 -7.505151629447937012e-02 -1.269692778587341309e-01
-4.546939209103584290e-02 1.466053305193781853e-03 1.425832062959671021e-01 2.137677818536758423e-01 1.403883695602416992e-01 -5.087602883577346802e-02 3.058409690856933594e-01 3.063609898090362549e-01 -2.113991975784301758e-01 1.903225034475326538e-01 1.191858127713203430e-01 2.175665944814682007e-01 -1.185166835784912109e-01 -2.810468897223472595e-02 1.880897134542465210e-01 -2.817757129669189453e-01 2.580290436744689941e-01 -2.650508582592010498e-01 -1.439084410667419434e-01 7.627518475055694580e-02 -1.712094694375991821e-01 1.616126298904418945e-01 -2.699876129627227783e-01 -9.974668174982070923e-02 6.111021339893341064e-02 -2.555203735828399658e-01 7.656052708625793457e-02 -2.105399221181869507e-01 -3.447869047522544861e-02 2.438609860837459564e-02 -1.361933350563049316e-01 -9.470212459564208984e-02
-3.112180158495903015e-02 3.467914462089538574e-01 1.120427846908569336e-01 -1.173629015684127808e-01 2.507665753364562988e-01 9.036386013031005859e-02 8.686274290084838867e-02 1.912717521190643311e-01 -1.080955341458320618e-01 1.442080885171890259e-01 -1.216362640261650085e-01 -1.652297936379909515e-02 8.485884964466094971e-02 5.323622748255729675e-02 -4.901175200939178467e-02 1.022871360182762146e-01 1.737101823091506958e-01 1.292871385812759399e-01 -4.114793241024017334e-02 4.117059707641601562e-01 -1.331344246864318848e-01 3.642468154430389404e-02 -1.347148716449737549e-01 5.009026825428009033e-02 -2.560509443283081055e-01 -2.130568921566009521e-01 1.637556701898574829e-01 -3.071026504039764404e-01 1.147468239068984985e-01 1.486643105745315552e-01 2.845191955566406250e-01 -2.464032769203186035e-01
1.877152919769287109e-01 3.925862610340118408e-01 2.066489160060882568e-01 2.088803350925445557e-01 2.876732051372528076e-01 1.290988177061080933e-01 -1.142468675971031189e-01 -1.540355384349822998e-01 -1.379666626453399658e-01 -2.317256033420562744e-01 1.814099699258804321e-01 2.628318965435028076e-01 3.977462276816368103e-02 1.249518766999244690e-01 -1.000852063298225403e-01 1.309802085161209106e-01 8.993867784738540649e-02 -1.615007817745208740e-01 7.511360943317413330e-02 2.734591253101825714e-02 -3.821737468242645264e-01 1.530859917402267456e-01 -2.960703969001770020e-01 -5.127537250518798828e-02 -1.620353162288665771e-01 -2.080904878675937653e-02 5.797421559691429138e-02 -6.126172840595245361e-03 9.865511208772659302e-02 3.421530872583389282e-02 -6.828942894935607910e-02 -1.517194807529449463e-01
-9.306278079748153687e-02 9.885649383068084717e-02 1.182342097163200378e-01 4.418389499187469482e-01 1.360695362091064453e-01 -6.357707083225250244e-02 -5.480163916945457458e-02 1.432639062404632568e-01 -6.677874922752380371e-02 2.456213682889938354e-01 6.689962744712829590e-02 -1.175020262598991394e-02 8.574061840772628784e-02 1.719306707382202148e-01 3.497143387794494629e-01 -1.689354777336120605e-01 -2.433631941676139832e-02 -3.123991191387176514e-01 3.864408005028963089e-03 -8.705601841211318970e-02 2.801812998950481415e-02 1.263423562049865723e-01 -2.307889312505722046e-01 1.623661667108535767e-01 -1.028935387730598450e-01 1.033875867724418640e-01 1.079191714525222778e-01 6.636775285005569458e-02 -3.828203305602073669e-02 3.032041192054748535e-01 4.025440290570259094e-02 -3.669176697731018066e-01
-7.488191872835159302e-02 1.655808687210083008e-01 1.835477203130722046e-01 1.187028586864471436e-01 1.245969310402870178e-01 -1.190258339047431946e-01 -3.700168058276176453e-02 2.692567408084869385e-01 5.067174881696701050e-02 7.117855548858642578e-02 1.635928452014923096e-01 4.893197864294052124e-02 -1.379055250436067581e-02 -2.448593378067016602e-01 1.724035739898681641e-01 -2.979503199458122253e-02 -1.762298122048377991e-02 -3.151520192623138428e-01 6.908474862575531006e-02 -9.832318872213363647e-02 1.517418026924133301e-01 2.458242774009704590e-01 -1.511553376913070679e-01 2.222278714179992676e-01 -3.534179031848907471e-01 -3.589311540126800537e-01 7.196769118309020996e-02 -2.605684399604797363e-01 1.514457762241363525e-01 1.739463359117507935e-01 1.606702804565429688e-01 -1.118433550000190735e-01
2.572743892669677734e-01 2.706995904445648193e-01 3.686082363128662109e-01 -6.827758252620697021e-02 6.053605303168296814e-02 2.034739851951599121e-01 1.775340884923934937e-01 1.849123835563659668e-01 -1.897636651992797852e-01 -3.720659017562866211e-02 -5.603970959782600403e-02 1.991229504346847534e-02 3.126537427306175232e-02 2.711672522127628326e-02 7.471034675836563110e-02 -6.812182068824768066e-02 5.803925171494483948e-02 -3.971027731895446777e-01 -1.110610067844390869e-01 8.669887483119964600e-02 -1.061401050537824631e-02 1.841518580913543701e-01 1.048936857841908932e-03 4.643283039331436157e-02 1.237246617674827576e-01 -8.354128152132034302e-02 -4.507658630609512329e-02 -2.684479951858520508e-01 -1.759909540414810181e-01 1.435648500919342041e-01 2.270000129938125610e-01 -3.738530278205871582e-01
-1.198046132922172546e-01 3.192833065986633301e-02 1.085641756653785706e-01 2.060291320085525513e-01 2.192036211490631104e-01 2.561962790787220001e-02 -1.226781085133552551e-01 -3.327519446611404419e-02 -2.934526503086090088e-01 -6.916844844818115234e-02 2.102096974849700928e-01 3.082384467124938965e-01 2.672064602375030518e-01 1.454130467027425766e-02 2.562257945537567139e-01 2.744399309158325195e-01 -4.893755912780761719e-02 -2.022372335195541382e-01 1.438882667571306229e-02 1.017599105834960938e-01 -3.019768930971622467e-02 3.430041372776031494e-01 -4.360507801175117493e-02 2.273285835981369019e-01 -2.211638167500495911e-02 -2.229534089565277100e-01 2.701683342456817627e-01 -1.795397698879241943e-01 -1.097504273056983948e-01 5.907322838902473450e-02 1.543049961328506470e-01 -4.564898088574409485e-02
-1.065496820956468582e-02 3.040018081665039062e-01 5.909888073801994324e-02 9.069071710109710693e-02 3.889406323432922363e-01 1.616571843624114990e-01 1.161129474639892578e-01 8.739136904478073120e-02 -2.478415369987487793e-01 -6.754727661609649658e-02 8.126205205917358398e-02 2.150715887546539307e-01 -9.233272820711135864e-02 -3.292064368724822998e-02 -2.001287788152694702e-01 -1.782186627388000488e-01 -3.759919106960296631e-02 -2.359053045511245728e-01 6.533104181289672852e-02 1.158327311277389526e-01 -3.658057451248168945e-01 -2.549118176102638245e-02 1.036027148365974426e-01 7.218056917190551758e-02 -1.922904103994369507e-01 2.775483950972557068e-02 1.004175916314125061e-01 -2.023220658302307129e-01 -3.412394523620605469e-01 3.223804756999015808e-02 7.115928828716278076e-02 -2.459384799003601074e-01
1.979155689477920532e-01 2.498289346694946289e-01 2.720408141613006592e-01 -1.609713397920131683e-02 4.291692674160003662e-01 -1.608496606349945068e-01 -6.340652704238891602e-02 -9.530621021986007690e-02 9.976884722709655762e-02 -2.144137471914291382e-01 3.081377446651458740e-01 2.319066524505615234e-01 -1.080763339996337891e-01 -1.960137393325567245e-03 1.141480207443237305e-01 1.478666905313730240e-02 -7.101898640394210815e-02 -2.036760151386260986e-01 1.119267567992210388e-01 3.203678131103515625e-01 2.104142215102910995e-03 1.393328160047531128e-01 -2.759431898593902588e-01 7.955066114664077759e-02 -4.956592246890068054e-02 6.978844292461872101e-03 1.728693246841430664e-01 1.365380436182022095e-01 -6.149822846055030823e-02 -1.039061769843101501e-01 1.294396165758371353e-02 -2.050316184759140015e-01
-3.414468169212341309e-01 1.054742410778999329e-01 8.039785921573638916e-02 1.112291663885116577e-01 1.935611218214035034e-01 1.444610506296157837e-01 -7.672797143459320068e-02 3.035348057746887207e-01 -1.177222728729248047e-01 2.049845606088638306e-01 1.446633338928222656e-01 1.141284257173538208e-01 2.200991362333297729e-01 9.960403293371200562e-02 8.840484917163848877e-02 1.027411520481109619e-01 -1.435134708881378174e-01 -2.492818236351013184e-01 -2.151508182287216187e-01 1.882935166358947754e-01 7.658186554908752441e-02 1.946619749069213867e-01 -1.922189146280288696e-01 2.419864535331726074e-01 -3.189157545566558838e-01 -4.541480168700218201e-02 1.894230372272431850e-03 -1.762782782316207886e-01 2.186039537191390991e-01 -1.826043985784053802e-02 2.068784385919570923e-01 3.193133324384689331e-02
-3.606716543436050415e-02 2.764281928539276123e-01 2.496628910303115845e-01 1.403198093175888062e-01 -1.958262324333190918e-01 -1.093583833426237106e-02 -7.678187638521194458e-02 -2.824633121490478516e-01 -5.753449164330959320e-03 -1.254786700010299683e-01 1.031243205070495605e-01 1.615398079156875610e-01 -4.147646576166152954e-02 1.596293449401855469e-01 1.993731558322906494e-01 5.067971721291542053e-02 2.411133944988250732e-01 -7.745061069726943970e-02 2.932590246200561523e-01 3.140233457088470459e-01 -2.070572376251220703e-01 -2.882966306060552597e-03 -3.183393478393554688e-01 9.266415238380432129e-02 -1.622886359691619873e-01 -3.605151548981666565e-02 2.651626169681549072e-01 -2.166260033845901489e-02 -2.248577922582626343e-01 1.740768179297447205e-02 1.023675873875617981e-01 -1.810387372970581055e-01
-3.170708194375038147e-02 3.179671168327331543e-01 1.411902904510498047e-01 6.220020353794097900e-02 2.640004158020019531e-01 -1.869908720254898071e-01 -2.929531037807464600e-01 2.113582491874694824e-01 7.759382575750350952e-02 -1.599110662937164307e-01 -1.121192499995231628e-01 1.308124419301748276e-02 -1.908691376447677612e-01 1.618236862123012543e-02 9.602312743663787842e-02 -1.378167718648910522e-01 -1.508547961711883545e-01 -1.445066332817077637e-01 -1.766524612903594971e-01 2.820394635200500488e-01 -2.836377620697021484e-01 1.104681752622127533e-03 -9.155477583408355713e-02 9.819396585226058960e-02 -9.469869732856750488e-02 1.195273622870445251e-01 1.251013875007629395e-01 -3.230547606945037842e-01 8.378732204437255859e-02 3.027508854866027832e-01 -5.728957056999206543e-02 -1.777473092079162598e-01
-3.370650410652160645e-01 9.354479610919952393e-02 2.917482852935791016e-01 2.332626469433307648e-02 3.030984103679656982e-01 1.451867669820785522e-01 2.826124988496303558e-02 -9.290100634098052979e-02 1.011722683906555176e-01 -1.211460083723068237e-01 3.471960499882698059e-02 -1.196334660053253174e-01 -1.084513887763023376e-01 2.250679135322570801e-01 2.751271612942218781e-02 -9.555289149284362793e-02 -6.022871006280183792e-03 -2.786138951778411865e-01 -9.862487763166427612e-02 5.304059386253356934e-01 -8.522471040487289429e-02 -3.601028397679328918e-02 2.715441223699599504e-04 8.470144122838973999e-02 -1.006008908152580261e-01 2.211574614048004150e-01 -8.704230189323425293e-02 -2.293839156627655029e-01 9.821537137031555176e-02 9.199932217597961426e-02 1.775646656751632690e-01 -5.955157801508903503e-02
-2.292088866233825684e-01 1.355372220277786255e-01 1.862017661333084106e-01 2.610609829425811768e-01 -4.915666207671165466e-02 -2.604994475841522217e-01 -1.912467479705810547e-01 3.612892031669616699e-01 1.939011551439762115e-02 4.529247432947158813e-02 1.700324118137359619e-01 -1.950919330120086670e-01 -8.328147977590560913e-02 6.550692766904830933e-02 -3.035064600408077240e-02 3.232195600867271423e-02 1.494477391242980957e-01 -2.369652837514877319e-01 -1.374622732400894165e-01 1.989540606737136841e-01 -3.293775916099548340e-01 2.186870574951171875e-01 -1.081864610314369202e-01 -7.869318872690200806e-02 -2.366295903921127319e-01 -3.663098067045211792e-02 1.282989531755447388e-01 -7.715182751417160034e-02 -1.877330057322978973e-02 1.078788414597511292e-01 3.214577436447143555e-01 -6.722640711814165115e-03
-4.143980517983436584e-02 1.800338625907897949e-01 2.224178910255432129e-01 -7.925795018672943115e-02 2.010671496391296387e-01 4.952172338962554932e-01 2.089600116014480591e-01 1.582922041416168213e-01 2.288684062659740448e-02 -4.622800648212432861e-02 2.087700664997100830e-01 9.149826318025588989e-02 -4.133418947458267212e-02 -6.661002524197101593e-03 1.047159060835838318e-01 8.861476927995681763e-02 -2.089440673589706421e-01 -1.034098565578460693e-01 -5.778280645608901978e-02 -2.593412995338439941e-02 -9.765759855508804321e-02 1.745045185089111328e-01 -3.595478832721710205e-01 2.011140584945678711e-01 -2.173545211553573608e-02 -2.989933788776397705e-01 2.290600836277008057e-01 2.533165179193019867e-02 7.417481392621994019e-02 1.193125769495964050e-01 -1.086531654000282288e-01 -1.947972029447555542e-01
-4.830215871334075928e-02 2.384368777275085449e-01 1.435415074229240417e-02 3.139861822128295898e-01 -1.357668787240982056e-01 -1.370124667882919312e-01 -2.244291268289089203e-02 1.952247321605682373e-01 -1.836735755205154419e-01 -3.266223073005676270e-01 -1.842881590127944946e-01 -3.595212846994400024e-02 -3.734629601240158081e-02 1.431076377630233765e-01 1.356221735477447510e-01 -2.039828896522521973e-01 -1.272022873163223267e-01 -3.374852836132049561e-01 2.377930283546447754e-01 1.541265100240707397e-01 2.622881531715393066e-02 4.886742681264877319e-02 -3.168151676654815674e-01 1.189935281872749329e-01 -1.573089212179183960e-01 2.070975452661514282e-01 8.424732089042663574e-02 1.035749353468418121e-02 7.480900734663009644e-02 2.742422819137573242e-01 -7.017357647418975830e-02 -1.417594701051712036e-01
-1.070838794112205505e-01 2.832879312336444855e-02 1.070929542183876038e-01 1.070011332631111145e-01 6.993915140628814697e-02 1.684442013502120972e-01 2.508184686303138733e-02 3.296560421586036682e-02 2.931700348854064941e-01 -9.135473519563674927e-02 2.544656991958618164e-01 2.115195542573928833e-01 2.637463808059692383e-01 -1.815683096647262573e-01 2.326774001121520996e-01 -5.799173563718795776e-02 -2.154153436422348022e-01 -2.607392668724060059e-01 1.587324962019920349e-02 2.528909742832183838e-01 -4.537118971347808838e-02 -4.056651517748832703e-02 -2.072238773107528687e-01 5.868501961231231689e-02 1.505771130323410034e-01 -2.439163923263549805e-01 8.327776193618774414e-02 -2.845441699028015137e-01 1.343369334936141968e-01 2.146559059619903564e-01 -2.946084178984165192e-02 -3.197933733463287354e-01
-2.342803962528705597e-02 1.194860190153121948e-01 1.899007260799407959e-01 -1.579139828681945801e-01 2.509081661701202393e-01 2.509434521198272705e-01 2.303830697201192379e-04 1.794539690017700195e-01 7.060924917459487915e-02 2.378247305750846863e-02 7.445644587278366089e-02 3.112269192934036255e-02 2.260625511407852173e-01 2.194241285324096680e-01 2.117945402860641479e-01 1.564767360687255859e-01 -1.267368942499160767e-01 -2.224071621894836426e-01 -2.640442363917827606e-02 1.035430729389190674e-01 4.310239478945732117e-02 3.521261811256408691e-01 -3.322438597679138184e-01 6.810136139392852783e-02 -2.555331774055957794e-02 -3.170040249824523926e-01 3.780484497547149658e-01 -1.473773568868637085e-01 2.678407356142997742e-02 -1.522691268473863602e-02 -2.256665006279945374e-02 1.798183098435401917e-02
-1.713822335004806519e-01 -4.058118164539337158e-02 2.375174164772033691e-01 2.497587800025939941e-01 -8.528318256139755249e-02 -5.647644866257905960e-03 1.186342611908912659e-01 2.718046307563781738e-01 -1.268255859613418579e-01 -1.310420781373977661e-01 1.666133999824523926e-01 2.008130103349685669e-01 1.214346885681152344e-01 4.251004755496978760e-01 5.246058851480484009e-02 1.219899207353591919e-01 -2.266037762165069580e-01 -1.387051045894622803e-01 -6.863930076360702515e-02 1.026134863495826721e-01 -1.066800206899642944e-01 -1.374796330928802490e-01 9.877860546112060547e-03 -3.614072874188423157e-02 -3.242550790309906006e-01 -1.225903481245040894e-01 3.460300341248512268e-02 1.323849409818649292e-01 1.522121671587228775e-02 2.769463360309600830e-01 1.906396895647048950e-01 -2.661125659942626953e-01
-4.982841759920120239e-02 1.715293973684310913e-01 2.512338757514953613e-01 3.504079878330230713e-01 -3.318606689572334290e-02 -6.080848164856433868e-03 1.092196032404899597e-01 3.442971110343933105e-01 8.331532776355743408e-02 8.824629709124565125e-03 2.503165006637573242e-01 2.286798506975173950e-02 1.463590860366821289e-01 -1.080371364951133728e-01 1.046480610966682434e-01 -3.745764726772904396e-03 5.490892753005027771e-02 -3.969122767448425293e-01 1.038776412606239319e-01 -1.942802369594573975e-01 -8.756192028522491455e-02 2.126385420560836792e-01 2.591631934046745300e-02 6.381448358297348022e-02 -8.943732082843780518e-02 -2.250344604253768921e-01 1.672471463680267334e-01 2.453853003680706024e-02 8.998087048530578613e-02 1.251915190368890762e-02 4.090547859668731689e-01 8.255758136510848999e-02
-1.152371391654014587e-01 2.501508891582489014e-01 -9.094354696571826935e-03 1.475285887718200684e-01 6.798923760652542114e-02 -2.492562979459762573e-01 7.914941757917404175e-02 -8.862109854817390442e-03 -1.327270865440368652e-01 -2.860195934772491455e-01 -2.001223564147949219e-01 2.001514472067356110e-02 -2.880228757858276367e-01 5.868243053555488586e-02 2.661404311656951904e-01 4.501901194453239441e-02 -8.735530078411102295e-02 -2.375147938728332520e-01 1.492754071950912476e-01 5.878577753901481628e-02 -4.774360731244087219e-02 5.829172581434249878e-02 -3.032561540603637695e-01 2.258349806070327759e-01 -9.134086221456527710e-02 1.526644527912139893e-01 2.529211044311523438e-01 -3.160298466682434082e-01 -3.817093744874000549e-02 1.587707251310348511e-01 -2.899141982197761536e-02 -2.620040178298950195e-01
-8.568219840526580811e-02 2.031189352273941040e-01 -7.635848969221115112e-02 2.111482918262481689e-01 -7.359565049409866333e-02 2.760915160179138184e-01 1.850863099098205566e-01 -2.060951292514801025e-02 1.593181043863296509e-01 -1.534715443849563599e-01 7.308409363031387329e-02 2.874255180358886719e-02 3.142150342464447021e-01 -1.112993210554122925e-01 3.698823750019073486e-01 -9.632822871208190918e-02 -2.637938559055328369e-01 -3.136368095874786377e-01 -7.912093400955200195e-02 3.440479636192321777e-01 -4.627465829253196716e-02 1.712632924318313599e-01 -1.428091377019882202e-01 2.085692286491394043e-01 -1.109080761671066284e-01 -1.611407548189163208e-01 -6.698744744062423706e-02 -1.011893227696418762e-01 1.288665086030960083e-01 1.472149044275283813e-02 6.221067532896995544e-02 -1.034855693578720093e-01
-1.311077326536178589e-01 3.178374171257019043e-01 1.786961108446121216e-01 -1.773233860731124878e-01 2.263025492429733276e-01 -4.483914747834205627e-02 -2.447074502706527710e-01 -2.357892245054244995e-01 8.362421393394470215e-02 -2.313525676727294922e-01 1.130786165595054626e-01 1.720916628837585449e-01 -7.183729857206344604e-02 2.296623773872852325e-02 1.149265170097351074e-01 -3.872718662023544312e-02 -1.592041999101638794e-01 -3.438890576362609863e-01 1.768770217895507812e-01 3.516984879970550537e-01 2.179590612649917603e-02 5.453729629516601562e-02 -1.603140681982040405e-01 1.138482838869094849e-01 -1.826345473527908325e-01 -1.022396609187126160e-02 1.432446390390396118e-01 2.532143294811248779e-01 -6.455826014280319214e-02 -3.181527182459831238e-02 2.029334604740142822e-01 -1.457548439502716064e-01
5.864284932613372803e-02 2.023296058177947998e-02 2.156407088041305542e-01 -1.907321512699127197e-01 4.251954257488250732e-01 -1.068920120596885681e-01 4.034667834639549255e-02 1.948441714048385620e-01 1.409625411033630371e-01 -1.873664706945419312e-01 1.607434898614883423e-01 -1.062845811247825623e-02 -8.436164259910583496e-02 -2.541434764862060547e-01 1.633454263210296631e-01 -6.887168437242507935e-02 -6.844011694192886353e-02 -1.385531127452850342e-01 1.320407837629318237e-01 4.393705427646636963e-01 2.131847850978374481e-02 2.211653739213943481e-01 -2.815460860729217529e-01 5.920986086130142212e-02 -1.480112522840499878e-01 -8.463144302368164062e-03 1.222286894917488098e-01 9.039200842380523682e-02 -1.468391716480255127e-01 -3.684363141655921936e-02 6.951716542243957520e-02 -2.409518510103225708e-01
7.581670582294464111e-02 1.000354252755641937e-02 2.098524868488311768e-01 1.561088413000106812e-01 1.082254722714424133e-01 -2.411901503801345825e-01 -3.614597767591476440e-02 2.733066976070404053e-01 4.929819330573081970e-02 6.761641055345535278e-02 1.076456829905509949e-01 -1.287161856889724731e-01 -1.683227568864822388e-01 1.869712956249713898e-02 -2.005450613796710968e-02 -2.799657918512821198e-02 1.317770183086395264e-01 1.291514374315738678e-02 2.617615163326263428e-01 4.035468697547912598e-01 1.031344980001449585e-01 5.980211123824119568e-02 -2.295590490102767944e-01 7.592358440160751343e-02 -3.636663854122161865e-01 -1.105803176760673523e-01 4.364415705204010010e-01 -1.672743004746735096e-03 -2.376640439033508301e-01 4.034115001559257507e-02 1.196101959794759750e-02 -5.806373897939920425e-03
-9.493283182382583618e-02 1.818967312574386597e-01 3.632308542728424072e-02 3.109993934631347656e-01 1.696324944496154785e-01 -2.352318540215492249e-02 2.683229686226695776e-04 1.187242418527603149e-01 -2.732525952160358429e-02 3.339070379734039307e-01 7.503826171159744263e-02 6.445537507534027100e-02 -1.702016741037368774e-01 1.108305528759956360e-01 2.794998884201049805e-01 -5.622618645429611206e-02 -1.359548568725585938e-01 -2.716929316520690918e-01 8.684054017066955566e-02 -1.249638944864273071e-01 -8.119210600852966309e-03 1.445815712213516235e-01 -3.861942589282989502e-01 1.281043700873851776e-02 2.754634013399481773e-03 1.830616407096385956e-02 1.018239110708236694e-01 -3.709228010848164558e-03 -1.836954206228256226e-01 1.728428900241851807e-01 -2.339713424444198608e-01 -3.963005244731903076e-01
4.375132173299789429e-02 2.792460285127162933e-02 9.836015105247497559e-02 6.594136357307434082e-02 6.880146265029907227e-02 -3.121085464954376221e-01 7.995706796646118164e-02 2.218305766582489014e-01 2.519286870956420898e-01 -1.271066367626190186e-01 1.206579506397247314e-01 -6.963744759559631348e-02 2.547518014907836914e-01 1.452155262231826782e-01 -2.192804776132106781e-02 -2.438277006149291992e-02 -1.789608970284461975e-02 -5.027889013290405273e-01 8.480604737997055054e-02 1.277107149362564087e-01 4.348757490515708923e-02 2.066651582717895508e-01 -2.082366943359375000e-01 2.001589387655258179e-01 -1.916505279950797558e-03 3.940997272729873657e-02 3.840758278965950012e-02 -4.142375290393829346e-01 1.052849441766738892e-01 -1.265806555747985840e-01 6.295818835496902466e-02 -1.705862134695053101e-01
-4.302570223808288574e-02 1.063782498240470886e-01 1.107555702328681946e-01 3.246018588542938232e-01 -4.075936600565910339e-02 -8.473913371562957764e-02 -1.407800614833831787e-01 1.833769232034683228e-01 -2.230821847915649414e-01 -1.229274421930313110e-01 1.801636070013046265e-01 2.856651879847049713e-02 -5.523337796330451965e-02 -8.551585674285888672e-02 2.428824752569198608e-01 -5.776387453079223633e-02 -1.011656317859888077e-02 -8.397966623306274414e-02 7.134839147329330444e-02 5.675379037857055664e-01 -1.846094727516174316e-01 4.027542844414710999e-02 -1.916768848896026611e-01 1.629839986562728882e-01 -2.123141586780548096e-01 4.453879967331886292e-02 -7.477052509784698486e-02 -7.694460451602935791e-02 -1.259802281856536865e-01 -2.585764601826667786e-02 2.911947667598724365e-01 2.069045752286911011e-01
-1.969138979911804199e-01 1.754758507013320923e-01 4.209629446268081665e-02 4.031434953212738037e-01 -1.435775961726903915e-02 -3.031638078391551971e-02 7.508524227887392044e-03 1.647789627313613892e-01 -9.422874450683593750e-02 -3.151033520698547363e-01 -2.671009004116058350e-01 -2.285248786211013794e-02 -3.702052310109138489e-02 8.015844970941543579e-02 2.381843030452728271e-01 5.133656784892082214e-02 -1.524597108364105225e-01 -3.583918809890747070e-01 -7.071566581726074219e-02 9.671634435653686523e-02 -1.080134287476539612e-01 2.439502328634262085e-01 -1.162557229399681091e-01 1.241152808070182800e-01 -2.605264484882354736e-01 5.047795176506042480e-02 2.415739893913269043e-01 -1.184961050748825073e-01 8.842348307371139526e-02 2.661695182323455811e-01 2.373393159359693527e-03 5.450987815856933594e-02
1.136627271771430969e-01 -6.351907551288604736e-02 3.041974827647209167e-02 2.874380350112915039e-01 2.828015983104705811e-01 2.570372521877288818e-01 4.936047643423080444e-02 2.978020012378692627e-01 -7.360030710697174072e-02 -2.530602738261222839e-02 -5.482610315084457397e-02 -1.712204962968826294e-01 -2.124670334160327911e-02 -5.615625903010368347e-02 4.703909531235694885e-02 4.773416370153427124e-02 2.334814518690109253e-02 -2.787027657032012939e-01 1.463572680950164795e-01 4.180058240890502930e-01 4.784469958394765854e-03 3.022955544292926788e-02 -8.351770043373107910e-02 3.169900178909301758e-02 1.826548278331756592e-01 -2.502040863037109375e-01 -6.782902404665946960e-03 -1.542856693267822266e-01 -3.461262285709381104e-01 3.618346899747848511e-02 -2.397374808788299561e-01 -1.848479062318801880e-01
1.830570995807647705e-01 4.549181833863258362e-02 1.703890264034271240e-01 2.267309427261352539e-01 -1.960101351141929626e-02 2.493802607059478760e-01 2.801395952701568604e-02 6.951487623155117035e-03 -2.301441878080368042e-01 -5.712595954537391663e-02 8.460497856140136719e-02 6.686431169509887695e-02 1.274931877851486206e-01 5.727232620120048523e-02 4.937117546796798706e-02 -7.569169998168945312e-02 -7.167686522006988525e-02 -2.186253666877746582e-01 -4.839642345905303955e-02 5.299886465072631836e-01 2.481130324304103851e-02 1.018285751342773438e-01 -6.337375938892364502e-02 3.284074831753969193e-03 -3.230278193950653076e-01 1.991607248783111572e-01 7.694766670465469360e-02 -2.662535309791564941e-01 1.830620318651199341e-01 2.254604995250701904e-01 2.618694603443145752e-01 -9.660383686423301697e-03
-3.887132182717323303e-02 8.803784847259521484e-02 2.317644357681274414e-01 3.427866697311401367e-01 -6.982031464576721191e-02 -1.222439929842948914e-01 1.070501282811164856e-01 1.682411581277847290e-01 -2.674348354339599609e-01 1.251651346683502197e-01 -1.226240694522857666e-01 9.405639767646789551e-02 -2.047215402126312256e-02 1.004540696740150452e-01 2.412689179182052612e-01 2.100315988063812256e-01 1.043358743190765381e-01 3.646580036729574203e-03 -7.984268665313720703e-02 5.006537437438964844e-01 -5.697675794363021851e-02 -1.146406382322311401e-01 -2.367085963487625122e-01 1.316810995340347290e-01 -2.084391266107559204e-01 5.485899373888969421e-02 6.508155167102813721e-02 -2.354297786951065063e-01 2.233345620334148407e-02 -3.324510157108306885e-02 2.512933909893035889e-01 -8.644692599773406982e-02
-7.855334132909774780e-02 1.069240272045135498e-01 4.685298800468444824e-01 3.206836804747581482e-02 -5.648782104253768921e-02 2.529345750808715820e-01 2.331052869558334351e-01 1.352614909410476685e-01 -3.071353957056999207e-02 8.470853418111801147e-02 8.258552104234695435e-02 -2.291087061166763306e-03 -7.110347598791122437e-02 -2.115863375365734100e-03 2.726237289607524872e-02 -1.299821436405181885e-01 -1.315860077738761902e-02 -2.470203191041946411e-01 -5.379528924822807312e-02 1.123064532876014709e-01 -3.985497951507568359e-01 2.300062328577041626e-01 -1.089175418019294739e-01 6.316039711236953735e-02 2.841239273548126221e-01 -2.574414387345314026e-02 -5.200435966253280640e-02 -2.216819077730178833e-01 -1.763772368431091309e-01 1.275559514760971069e-01 -7.697854936122894287e-02 -3.058867156505584717e-01
-9.398082643747329712e-02 3.630983233451843262e-01 1.179587692022323608e-01 1.983037218451499939e-02 2.148609608411788940e-01 1.719538569450378418e-01 -5.351279675960540771e-02 7.669930160045623779e-02 -1.860992908477783203e-01 1.674651354551315308e-02 9.247172623872756958e-02 -7.369790226221084595e-02 1.401236653327941895e-01 -4.660844430327415466e-02 1.683405786752700806e-01 1.379257738590240479e-01 1.805374473333358765e-01 -6.376559287309646606e-02 9.619213640689849854e-02 2.203581184148788452e-01 -3.288091421127319336e-01 -2.954393029212951660e-01 -1.640511862933635712e-02 1.456296294927597046e-01 -3.248427212238311768e-01 -8.569891005754470825e-02 9.557668864727020264e-02 -6.529559940099716187e-02 -7.473549246788024902e-02 3.415347933769226074e-01 2.874495983123779297e-01 -1.851062406785786152e-03
-1.362687349319458008e-01 4.552991688251495361e-02 -1.278879791498184204e-01 1.790857613086700439e-01 6.439246237277984619e-02 -5.013490095734596252e-02 2.201415970921516418e-02 5.298382788896560669e-02 6.531977094709873199e-03 -2.482212781906127930e-01 -1.225053146481513977e-01 1.406411528587341309e-01 -1.924022287130355835e-01 5.575431138277053833e-02 1.624435931444168091e-01 1.293636113405227661e-01 -1.149179786443710327e-01 -3.530921041965484619e-01 7.099787145853042603e-02 1.250147372484207153e-01 -7.735402137041091919e-02 -8.465038239955902100e-02 -2.782895863056182861e-01 3.089882731437683105e-01 -2.024440467357635498e-01 1.326074004173278809e-01 2.385933846235275269e-01 -3.308525085449218750e-01 -1.939231902360916138e-01 3.076117336750030518e-01 1.982261389493942261e-01 1.357015129178762436e-02
-4.182349145412445068e-02 3.492177426815032959e-01 3.781915456056594849e-02 1.885195523500442505e-01 1.013592481613159180e-01 -1.574142649769783020e-02 1.085816696286201477e-01 -1.291686892509460449e-01 5.281608924269676208e-02 1.455098576843738556e-02 1.439495980739593506e-01 1.669034361839294434e-01 4.856644198298454285e-02 1.748959422111511230e-01 8.125873655080795288e-02 2.395708262920379639e-01 1.722157448530197144e-01 -1.551578342914581299e-01 4.218901991844177246e-01 2.919017672538757324e-01 2.881022095680236816e-01 1.045875176787376404e-01 -2.402442395687103271e-01 4.476040229201316833e-02 -1.399506330490112305e-01 -9.333391487598419189e-02 1.858846992254257202e-01 -8.848515152931213379e-02 -1.400980353355407715e-02 6.318587344139814377e-03 4.858056828379631042e-02 -3.285407125949859619e-01
-3.574885427951812744e-02 -1.230636239051818848e-02 3.563783764839172363e-01 3.704448789358139038e-02 7.878372818231582642e-02 1.660908609628677368e-01 2.776555716991424561e-01 1.454076319932937622e-01 -9.181009978055953979e-02 -2.512524724006652832e-01 2.708751857280731201e-01 1.813919246196746826e-01 1.607335209846496582e-01 1.035423204302787781e-01 -4.859855771064758301e-02 2.672963440418243408e-01 -1.565501242876052856e-01 -3.539894819259643555e-01 -2.429290711879730225e-01 1.739293634891510010e-01 -1.409431844949722290e-01 1.039985939860343933e-01 -2.535666823387145996e-01 -1.348011568188667297e-02 -5.614466592669487000e-02 -2.547776699066162109e-01 1.480985432863235474e-01 1.444722991436719894e-02 -3.861134499311447144e-02 8.046256750822067261e-02 -9.249857813119888306e-02 9.485384821891784668e-02
1.002499386668205261e-01 3.921414315700531006e-01 7.735621184110641479e-02 2.281290292739868164e-01 2.759223990142345428e-02 -1.799794435501098633e-01 1.417594403028488159e-01 8.341652899980545044e-02 -2.548230886459350586e-01 9.232730604708194733e-03 2.333316206932067871e-01 1.079133525490760803e-01 -1.981128007173538208e-01 -3.089814484119415283e-01 4.683445766568183899e-02 -1.242661550641059875e-01 3.874198719859123230e-02 -2.360519468784332275e-01 2.119782119989395142e-01 9.770689904689788818e-02 -1.151482164859771729e-01 4.589401930570602417e-02 -9.328715503215789795e-02 -2.277485877275466919e-01 -1.901174187660217285e-01 -3.200465142726898193e-01 2.897108532488346100e-02 8.813924342393875122e-02 -1.700662672519683838e-01 4.414151422679424286e-03 1.287283841520547867e-02 -2.656071186065673828e-01
-1.307825446128845215e-01 -1.067830398678779602e-01 1.999454349279403687e-01 8.583061397075653076e-02 2.947101891040802002e-01 -1.263364776968955994e-02 -1.550621092319488525e-01 1.904453486204147339e-01 -2.363860234618186951e-02 -9.210170805454254150e-02 2.419140636920928955e-01 -1.720974035561084747e-02 -9.053045511245727539e-02 -6.917040050029754639e-02 3.218617141246795654e-01 7.718334347009658813e-02 -1.051358431577682495e-01 -1.447185426950454712e-01 4.679666832089424133e-02 4.408561810851097107e-02 2.007883638143539429e-01 4.151165485382080078e-01 -2.242540270090103149e-01 1.147060617804527283e-01 -2.201364636421203613e-01 -2.457380145788192749e-01 2.100894600152969360e-01 -3.206722438335418701e-01 1.137585416436195374e-01 4.073615744709968567e-02 1.156970113515853882e-02 -6.052178144454956055e-02
-3.553138375282287598e-01 1.614983379840850830e-01 1.222299560904502869e-01 1.530624479055404663e-01 1.711199991405010223e-02 2.219630926847457886e-01 1.168759614229202271e-01 2.511033415794372559e-01 -2.217557430267333984e-01 3.186453133821487427e-02 2.151943892240524292e-01 -1.053908094763755798e-01 -1.934784203767776489e-01 4.091925173997879028e-02 3.776075690984725952e-02 3.205313533544540405e-02 -2.123417109251022339e-01 -2.834827899932861328e-01 -8.782217651605606079e-02 1.436122208833694458e-01 -2.255857735872268677e-01 -1.066889390349388123e-01 -1.254622042179107666e-01 -1.247171908617019653e-01 -3.518728613853454590e-01 -7.260692864656448364e-02 1.538439244031906128e-01 -1.111239716410636902e-01 3.245175778865814209e-01 8.065132796764373779e-02 1.066907402127981186e-02 9.732565283775329590e-02
7.418711483478546143e-02 1.853246539831161499e-01 3.080720454454421997e-02 -1.936189234256744385e-01 9.999679774045944214e-02 2.186728119850158691e-01 4.061174020171165466e-02 2.932954430580139160e-01 -2.351322025060653687e-01 3.599079791456460953e-03 2.533918432891368866e-02 -4.376333579421043396e-02 4.665466770529747009e-02 2.757147252559661865e-01 2.249507009983062744e-01 2.387403510510921478e-02 -1.030219439417123795e-02 7.745817303657531738e-02 2.080565392971038818e-01 3.875792920589447021e-01 -1.849341541528701782e-01 -4.927136469632387161e-03 -5.563961341977119446e-02 9.376475214958190918e-02 -1.551031768321990967e-01 -6.699179857969284058e-02 8.135556429624557495e-02 -3.251102864742279053e-01 3.200351074337959290e-02 2.480649203062057495e-01 2.927564084529876709e-01 -2.326990664005279541e-01
-1.456813067197799683e-01 -2.555193006992340088e-02 1.421598643064498901e-01 8.541017025709152222e-02 2.266371250152587891e-01 -1.328333020210266113e-01 9.373056143522262573e-02 -2.925497666001319885e-02 -1.625510156154632568e-01 1.327355206012725830e-02 2.283571660518646240e-01 -7.666424661874771118e-02 2.799107134342193604e-01 6.865093018859624863e-03 2.739060223102569580e-01 1.078017055988311768e-01 -2.739455103874206543e-01 -4.453088343143463135e-01 7.272457331418991089e-02 1.563419550657272339e-01 1.179175153374671936e-01 2.155572921037673950e-01 3.763763234019279480e-02 5.648818984627723694e-02 -9.468942135572433472e-02 -2.448805868625640869e-01 1.503005027770996094e-01 -1.207585632801055908e-01 -3.392774760723114014e-01 3.730964288115501404e-02 1.679642051458358765e-01 -5.856240913271903992e-02
1.273660361766815186e-01 2.503479123115539551e-01 2.509060502052307129e-01 8.295802026987075806e-02 -6.192513182759284973e-02 3.677765652537345886e-02 5.648552998900413513e-02 -1.524600833654403687e-01 -1.027323454618453979e-01 -4.419653490185737610e-02 1.043000370264053345e-01 3.165004849433898926e-01 -1.151042133569717407e-01 1.107128560543060303e-01 2.476352900266647339e-01 1.469354331493377686e-01 2.479337304830551147e-01 -1.886146962642669678e-01 3.464697301387786865e-01 1.695680171251296997e-01 8.650608360767364502e-02 1.484475731849670410e-01 -3.750806152820587158e-01 1.281329542398452759e-01 -4.959125444293022156e-02 -4.137486964464187622e-02 2.508784532546997070e-01 6.780791282653808594e-02 -1.794681102037429810e-01 2.075823098421096802e-01 3.995640575885772705e-02 -8.123259991407394409e-02
-3.749177232384681702e-02 3.882024884223937988e-01 1.495631337165832520e-01 1.456681787967681885e-01 1.583481580018997192e-01 -1.170373931527137756e-01 1.921636760234832764e-01 2.069828361272811890e-01 -2.642960548400878906e-01 -4.087024927139282227e-02 2.814083099365234375e-01 2.040963917970657349e-01 -1.178970038890838623e-01 -6.506021320819854736e-02 1.685983836650848389e-01 -2.942813038825988770e-01 3.099830448627471924e-01 -9.301292151212692261e-02 -3.440758958458900452e-02 4.021919891238212585e-02 -6.554803252220153809e-02 -7.250561565160751343e-02 -4.162826761603355408e-02 -5.183461308479309082e-02 -3.018470667302608490e-02 -1.478651463985443115e-01 2.062292546033859253e-01 -3.377133607864379883e-01 -8.678785711526870728e-02 1.343044545501470566e-02 -7.876712828874588013e-02 -2.131843715906143188e-01
-1.166757941246032715e-01 2.006874978542327881e-02 2.234018445014953613e-01 2.037898749113082886e-01 -3.254942968487739563e-02 3.758222162723541260e-01 9.748243540525436401e-02 7.108387351036071777e-02 2.078161686658859253e-01 -2.679044604301452637e-01 2.657720744609832764e-01 -8.844225853681564331e-02 8.545394986867904663e-02 7.239333540201187134e-02 1.134681864641606808e-03 4.361977055668830872e-02 -1.374568492174148560e-01 -2.863500714302062988e-01 -2.303525805473327637e-01 1.915975958108901978e-01 -2.293612658977508545e-01 6.211899220943450928e-03 -2.003175914287567139e-01 1.311643272638320923e-01 -3.721610084176063538e-02 -2.862046360969543457e-01 2.115216106176376343e-01 -9.331310540437698364e-02 -1.663087904453277588e-01 1.558328419923782349e-01 -1.994551271200180054e-01 -2.669692412018775940e-02
-1.281787604093551636e-01 2.077487856149673462e-01 2.131226509809494019e-01 1.632740348577499390e-01 2.764919996261596680e-01 -2.024152874946594238e-01 1.909882575273513794e-01 1.943623423576354980e-01 1.209012791514396667e-01 -2.221357263624668121e-02 1.740300208330154419e-01 6.157563254237174988e-02 -6.661830842494964600e-02 1.831770688295364380e-01 1.318488568067550659e-01 -1.607755124568939209e-01 -1.531605515629053116e-02 -1.600248217582702637e-01 2.093336284160614014e-01 4.417762160301208496e-01 2.171702682971954346e-01 -2.149101719260215759e-02 2.198730409145355225e-02 8.873034268617630005e-02 -9.846451878547668457e-02 -7.937196642160415649e-02 2.642537653446197510e-01 2.801490426063537598e-01 -2.327178865671157837e-01 -3.778162971138954163e-02 2.959690615534782410e-02 6.829530000686645508e-02
-1.808050870895385742e-01 3.133770227432250977e-01 1.936007887125015259e-01 2.503139674663543701e-01 2.688484489917755127e-01 9.072304517030715942e-02 1.866788268089294434e-01 -5.174282193183898926e-02 3.314988315105438232e-02 8.568754047155380249e-02 1.745986938476562500e-01 4.959063604474067688e-02 -1.449710130691528320e-02 1.307728439569473267e-01 -1.495254039764404297e-01 2.271978706121444702e-01 2.239526361227035522e-01 -1.917939931154251099e-01 2.407815605401992798e-01 2.692959010601043701e-01 1.385702043771743774e-01 1.269973963499069214e-01 -2.230236828327178955e-01 4.849626868963241577e-02 -9.935578703880310059e-02 -6.613748520612716675e-02 2.875636518001556396e-01 -7.457181811332702637e-03 7.146333903074264526e-02 -1.483050435781478882e-01 -5.469622462987899780e-02 -2.937880158424377441e-01
4.669125750660896301e-02 -1.674311794340610504e-02 1.949531286954879761e-01 7.557176798582077026e-02 6.277240067720413208e-02 3.633554652333259583e-02 -3.678492084145545959e-02 2.166219502687454224e-01 2.260626256465911865e-01 -8.704844862222671509e-02 2.408852875232696533e-01 -8.486313372850418091e-02 -2.156477570533752441e-01 2.674851715564727783e-01 1.233869940042495728e-01 1.778133511543273926e-01 -9.539150446653366089e-02 -3.234198987483978271e-01 2.543702721595764160e-02 3.192617595195770264e-01 -3.186643719673156738e-01 1.170843169093132019e-01 -3.221192583441734314e-02 7.602517306804656982e-02 7.571122050285339355e-02 -9.178164415061473846e-03 3.453355431556701660e-01 2.344945818185806274e-01 -1.846956312656402588e-01 -1.479627192020416260e-01 1.288926750421524048e-01 -1.430094689130783081e-01
-1.355940103530883789e-01 -1.034794747829437256e-02 1.183476224541664124e-01 2.604932487010955811e-01 4.430763423442840576e-02 -1.191076077520847321e-02 7.642547786235809326e-02 -1.020338162779808044e-01 -5.094104632735252380e-02 8.625335246324539185e-02 1.767137348651885986e-01 1.357008218765258789e-01 -1.252844631671905518e-01 -1.552440971136093140e-01 -1.081276237964630127e-01 1.259360909461975098e-01 2.651850581169128418e-01 -1.075596660375595093e-01 1.696043014526367188e-01 2.121681421995162964e-01 -1.103778332471847534e-01 2.592127621173858643e-01 -2.729165852069854736e-01 4.328896999359130859e-01 -2.051369249820709229e-01 -2.155314534902572632e-01 4.959038272500038147e-02 1.762939989566802979e-01 -5.284748971462249756e-02 1.385524123907089233e-01 9.024834632873535156e-02 -3.242363929748535156e-01
9.218935668468475342e-02 7.999585568904876709e-02 2.296292483806610107e-01 -9.173555881716310978e-04 1.821777522563934326e-01 -2.250537127256393433e-01 2.676150063052773476e-03 3.702545166015625000e-01 1.497125625610351562e-01 6.324451416730880737e-02 8.704090863466262817e-02 -2.704839110374450684e-01 -4.692519456148147583e-02 2.206542342901229858e-01 3.130072727799415588e-02 2.721929252147674561e-01 9.062622487545013428e-02 -2.318208813667297363e-01 1.516301333904266357e-01 3.046447038650512695e-01 1.001718714833259583e-01 1.833241879940032959e-01 -1.239271238446235657e-01 1.860710047185420990e-02 -1.549494713544845581e-01 1.081738844513893127e-01 -9.810554981231689453e-02 -3.502530753612518311e-01 -1.807133294641971588e-02 1.116801276803016663e-01 2.102425694465637207e-01 -1.273312866687774658e-01
1.831333190202713013e-01 2.106287181377410889e-01 1.640387177467346191e-01 1.013555675745010376e-01 9.653595834970474243e-02 2.126894891262054443e-01 7.350623607635498047e-02 1.752658486366271973e-01 -8.753538876771926880e-02 1.155943050980567932e-01 2.624732553958892822e-01 3.172247409820556641e-01 -1.054320186376571655e-01 2.199227213859558105e-01 -1.097623258829116821e-02 1.846834719181060791e-01 -5.222261883318424225e-03 -1.607766896486282349e-01 3.411116003990173340e-01 2.135601490736007690e-01 -1.469914466142654419e-01 3.462980985641479492e-01 -2.782494425773620605e-01 9.466133266687393188e-02 -1.565528661012649536e-01 -3.782357648015022278e-02 1.579831689596176147e-01 3.081759251654148102e-02 1.017264127731323242e-01 -1.528949141502380371e-01 -2.971490658819675446e-02 -8.815053850412368774e-02
-6.824811920523643494e-03 1.912348121404647827e-01 6.661416590213775635e-02 3.503937721252441406e-01 1.143212020397186279e-01 -9.515046328306198120e-02 1.113239601254463196e-01 2.305638343095779419e-01 1.157606467604637146e-01 -2.714460790157318115e-01 3.906247317790985107e-01 1.075160801410675049e-01 -2.978202514350414276e-02 -6.091617047786712646e-02 1.155587062239646912e-01 -1.930776387453079224e-01 2.014181017875671387e-02 -3.247428536415100098e-01 -3.598660230636596680e-02 2.189420610666275024e-01 -1.594520062208175659e-01 -2.237542867660522461e-01 9.618607163429260254e-02 1.310700476169586182e-01 1.886581331491470337e-01 -1.359092146158218384e-01 5.752820521593093872e-02 -1.210336461663246155e-01 -1.966681331396102905e-01 4.598813597112894058e-03 2.754102647304534912e-02 -2.711754143238067627e-01
-1.095157712697982788e-01 1.279405057430267334e-01 2.900772392749786377e-01 2.791852131485939026e-02 3.658819794654846191e-01 7.019259780645370483e-02 -7.138565182685852051e-02 -1.525761634111404419e-01 -1.572363376617431641e-01 4.688622429966926575e-02 2.249934971332550049e-01 1.052617132663726807e-01 2.250979095697402954e-01 8.807530254125595093e-02 2.984133362770080566e-01 7.680762559175491333e-02 -8.999111503362655640e-02 -3.101861178874969482e-01 -4.118446260690689087e-02 7.305504381656646729e-02 2.173157222568988800e-02 3.070678710937500000e-01 -2.953690662980079651e-02 1.684632003307342529e-01 1.709876954555511475e-01 -1.011229772120714188e-02 2.127763479948043823e-01 -3.022956252098083496e-01 -2.520442306995391846e-01 -6.320645660161972046e-02 9.296059608459472656e-02 4.522277973592281342e-03
-4.265876412391662598e-01 3.406653404235839844e-01 1.749503910541534424e-01 5.830852687358856201e-02 8.356403559446334839e-02 -3.404923900961875916e-02 1.401188373565673828e-01 1.805330961942672729e-01 2.553428709506988525e-02 -3.106751441955566406e-01 -3.195608034729957581e-02 1.792114078998565674e-01 2.314585298299789429e-01 1.871788650751113892e-01 8.787462115287780762e-02 1.962177902460098267e-01 -4.161286354064941406e-02 -2.604844570159912109e-01 -8.195594698190689087e-02 8.488344401121139526e-02 -1.047556921839714050e-01 -1.491876877844333649e-02 -2.869409322738647461e-01 -1.862849742174148560e-01 -3.676997497677803040e-02 4.882996901869773865e-02 1.666520684957504272e-01 -2.359169125556945801e-01 -8.512088656425476074e-02 8.852810412645339966e-02 -1.220612600445747375e-01 -1.164742484688758850e-01
2.206980288028717041e-01 3.590047061443328857e-01 1.503747850656509399e-01 2.826903164386749268e-01 -9.646692313253879547e-03 1.115306392312049866e-01 -5.725495144724845886e-02 -4.911385942250490189e-03 -7.889150083065032959e-02 -9.448020905256271362e-02 9.878157824277877808e-02 -8.564963191747665405e-02 -2.532407045364379883e-01 -7.950007170438766479e-02 3.734954893589019775e-01 1.618975102901458740e-01 1.664969772100448608e-01 -1.871545314788818359e-01 -7.201064378023147583e-02 4.154542684555053711e-01 -1.402001529932022095e-01 -8.242084085941314697e-02 2.626818604767322540e-02 1.497174054384231567e-01 -2.603945881128311157e-02 4.933105781674385071e-02 -2.715983800590038300e-02 -2.583631277084350586e-01 2.165863476693630219e-02 1.219766028225421906e-02 2.489476948976516724e-01 1.111678406596183777e-01
-3.441235721111297607e-01 3.282950222492218018e-01 -1.066127195954322815e-01 1.289703398942947388e-01 -1.870603263378143311e-01 -1.344538927078247070e-01 1.284269094467163086e-01 1.647558659315109253e-01 -2.915893495082855225e-01 -1.668248623609542847e-01 -1.664885282516479492e-01 -3.963719680905342102e-02 2.135801315307617188e-02 8.992516249418258667e-02 3.561738431453704834e-01 -3.736322745680809021e-02 -7.051151245832443237e-02 -1.079578101634979248e-01 7.251565903425216675e-02 2.071722000837326050e-01 -4.302303120493888855e-02 5.592811480164527893e-02 -2.232869863510131836e-01 2.457678318023681641e-01 -1.737609803676605225e-01 1.323958393186330795e-02 1.708815693855285645e-01 -2.044571191072463989e-01 -1.730710268020629883e-01 3.235673531889915466e-02 6.605374813079833984e-02 -2.310257703065872192e-01
-1.322517544031143188e-01 1.555185616016387939e-01 1.620533913373947144e-01 1.113913729786872864e-01 1.212047487497329712e-01 2.174645811319351196e-01 1.104221791028976440e-01 -1.625865101814270020e-01 -1.451793164014816284e-01 5.796119198203086853e-02 1.114977523684501648e-01 1.104644685983657837e-01 2.494613975286483765e-01 -1.684415042400360107e-01 4.712124541401863098e-02 1.615360528230667114e-01 -1.473196744918823242e-01 -5.347181111574172974e-02 -1.170314997434616089e-01 1.762729287147521973e-01 1.329373866319656372e-01 2.023973166942596436e-01 -1.824069470167160034e-01 6.151453405618667603e-02 5.096630193293094635e-03 -1.761485785245895386e-01 2.217862904071807861e-01 -4.091466665267944336e-01 -3.117679953575134277e-01 5.783366784453392029e-02 3.077438771724700928e-01 -2.076964378356933594e-01
-1.410931628197431564e-02 1.777244955301284790e-01 -1.992622762918472290e-02 5.267423391342163086e-02 3.096899092197418213e-01 9.038025885820388794e-02 -7.615840435028076172e-02 1.123148873448371887e-01 -2.331570982933044434e-01 9.927334263920783997e-03 -2.202677428722381592e-01 -1.762160658836364746e-01 -4.367839172482490540e-02 1.020330004394054413e-02 1.846877634525299072e-01 3.349916264414787292e-02 -9.933815896511077881e-02 -5.770840644836425781e-01 1.326138973236083984e-01 2.700470387935638428e-01 -1.186394691467285156e-01 1.258993148803710938e-01 5.001119337975978851e-03 2.033647745847702026e-01 -2.343378216028213501e-01 -1.010729745030403137e-02 -3.916016966104507446e-02 -7.750996202230453491e-02 2.295992970466613770e-01 -3.764588013291358948e-02 2.208921313285827637e-01 -3.285404294729232788e-02
-2.150637060403823853e-01 2.845050692558288574e-01 6.880761682987213135e-02 2.102792412042617798e-01 4.097425639629364014e-01 -6.482030451297760010e-02 1.570778489112854004e-01 3.032656908035278320e-01 1.679379194974899292e-01 -2.984596490859985352e-01 2.115410268306732178e-01 8.996983617544174194e-02 3.472636686637997627e-03 3.418763726949691772e-02 2.072686105966567993e-01 -2.646451890468597412e-01 4.849883541464805603e-02 -2.999643385410308838e-01 -6.035718321800231934e-02 1.427836120128631592e-01 -1.396189033985137939e-01 -1.622069031000137329e-01 -9.102968871593475342e-02 4.355386644601821899e-02 3.215635567903518677e-02 -4.151836410164833069e-02 -1.121435165405273438e-01 -4.373995214700698853e-02 -9.682065248489379883e-02 2.749506384134292603e-02 3.022406063973903656e-02 -2.239980548620223999e-01
2.315768599510192871e-02 1.757063269615173340e-01 2.155219465494155884e-01 1.142771914601325989e-01 3.898662030696868896e-01 2.266882956027984619e-01 -5.347742140293121338e-02 -1.113200560212135315e-01 6.138440221548080444e-02 -1.399506330490112305e-01 1.655070632696151733e-01 2.789305709302425385e-02 -3.334434702992439270e-02 9.992090612649917603e-02 5.615985020995140076e-02 -2.317224163562059402e-03 -1.948605179786682129e-01 -2.635763585567474365e-01 -6.048059090971946716e-02 1.681243926286697388e-01 2.301259338855743408e-01 2.500587403774261475e-01 -1.516220569610595703e-01 9.728106856346130371e-02 -1.386057138442993164e-01 -2.702179849147796631e-01 4.579309225082397461e-01 -2.679507806897163391e-02 1.216031312942504883e-01 1.878053508698940277e-02 -1.353012472391128540e-01 -3.556855022907257080e-02
-2.085277140140533447e-01 1.316021680831909180e-01 5.945699661970138550e-02 1.137189269065856934e-01 1.669311337172985077e-02 1.230923365801572800e-02 3.335739672183990479e-02 4.083303511142730713e-01 -1.002977639436721802e-01 -1.355918943881988525e-01 -2.281404286623001099e-01 -2.124150693416595459e-01 -1.527694612741470337e-01 7.155822962522506714e-02 1.185651943087577820e-01 -9.920937567949295044e-02 4.340909793972969055e-02 -3.409637510776519775e-01 3.546312451362609863e-01 6.264890730381011963e-02 -1.244627758860588074e-01 7.187409698963165283e-02 -1.635911464691162109e-01 2.297381311655044556e-01 -1.464001485146582127e-03 2.247383259236812592e-02 3.418956696987152100e-01 -4.818660393357276917e-02 1.614041626453399658e-01 8.688987046480178833e-02 -4.221283271908760071e-02 -2.708299756050109863e-01
-1.763841956853866577e-01 5.516436323523521423e-02 1.842494457960128784e-01 2.607873827219009399e-02 -7.830225676298141479e-02 3.509770929813385010e-01 2.611964344978332520e-01 2.876748442649841309e-01 7.025770843029022217e-02 -1.093861088156700134e-01 1.507826894521713257e-01 4.215912893414497375e-02 1.730909198522567749e-01 -3.286628425121307373e-01 1.820890903472900391e-01 -1.857188157737255096e-02 -3.797866031527519226e-02 -1.938312686979770660e-02 -3.480308130383491516e-02 1.441259682178497314e-01 -1.486679613590240479e-01 8.822490274906158447e-02 -1.457830145955085754e-02 2.919832766056060791e-01 -1.098295375704765320e-01 -3.467463552951812744e-01 2.877656519412994385e-01 -2.122672051191329956e-01 4.768245294690132141e-02 1.175732985138893127e-01 1.093007326126098633e-01 -1.032741218805313110e-01
-2.108379900455474854e-01 2.532728910446166992e-01 1.132386028766632080e-01 -3.040432929992675781e-02 2.070623189210891724e-01 -6.320388615131378174e-02 -1.519418209791183472e-01 2.113169729709625244e-01 -1.749018393456935883e-02 -2.979376167058944702e-02 3.859481811523437500e-01 2.107043415307998657e-01 -2.039959579706192017e-01 -1.129672974348068237e-01 9.265588223934173584e-02 -7.415143400430679321e-02 1.057873368263244629e-01 -3.148523867130279541e-01 1.557392477989196777e-01 4.646243527531623840e-02 -2.497083693742752075e-02 2.198526859283447266e-01 -1.408370584249496460e-01 -1.832831501960754395e-01 3.343662619590759277e-01 2.904790267348289490e-02 1.173559762537479401e-02 2.469901181757450104e-02 4.412474483251571655e-02 1.521811038255691528e-01 2.069588005542755127e-01 -2.821050882339477539e-01
-2.941902577877044678e-01 7.015620172023773193e-02 6.768012791872024536e-02 1.670840233564376831e-01 8.282339572906494141e-02 4.786666855216026306e-02 2.157530933618545532e-01 2.167085111141204834e-01 -2.671886980533599854e-01 -1.363087445497512817e-01 3.465090394020080566e-01 -1.818807125091552734e-01 -7.333733886480331421e-02 -2.842528186738491058e-02 1.727032475173473358e-02 3.037431277334690094e-03 -1.119166985154151917e-01 -2.010235786437988281e-01 1.053420528769493103e-01 3.397707939147949219e-01 -9.056911617517471313e-02 -3.441551923751831055e-01 1.256102230399847031e-02 2.236354500055313110e-01 -1.455353349447250366e-01 8.250923454761505127e-02 2.178850024938583374e-01 -4.058310762047767639e-02 1.638281196355819702e-01 1.821755319833755493e-01 7.642187923192977905e-02 -1.564824879169464111e-01
1.339463740587234497e-01 1.362337023019790649e-01 1.334387809038162231e-01 2.286654710769653320e-01 2.087938934564590454e-01 2.763977944850921631e-01 -1.014379560947418213e-01 1.000410690903663635e-01 -2.089687585830688477e-01 -1.708903536200523376e-02 2.483565732836723328e-02 3.015123009681701660e-01 -2.130191773176193237e-01 -1.483986973762512207e-01 2.726807892322540283e-01 -1.336691975593566895e-01 1.155497953295707703e-01 -7.124730944633483887e-02 -8.396802842617034912e-02 3.520980179309844971e-01 -1.977797150611877441e-01 -1.614196896553039551e-01 6.609060615301132202e-02 1.169945597648620605e-01 -1.635162383317947388e-01 -2.178015559911727905e-02 1.329061016440391541e-02 -2.247339338064193726e-01 3.792224824428558350e-02 1.978635042905807495e-01 3.267955482006072998e-01 7.103515323251485825e-03
-5.764457583427429199e-02 3.249561786651611328e-01 3.306892514228820801e-01 9.077154099941253662e-02 -8.179948478937149048e-02 1.211030557751655579e-01 -1.148662641644477844e-01 -2.114832252264022827e-01 -5.389586836099624634e-02 -1.647199094295501709e-01 1.378395110368728638e-01 1.887951195240020752e-01 -2.521719634532928467e-01 6.048534438014030457e-02 -9.059721231460571289e-02 6.436806917190551758e-02 1.427967548370361328e-01 -1.327060312032699585e-01 1.983295232057571411e-01 2.909706234931945801e-01 1.038803011178970337e-01 1.045508384704589844e-01 -3.746007680892944336e-01 1.049454063177108765e-01 -1.007381007075309753e-01 1.848877407610416412e-02 2.686951756477355957e-01 -7.950974255800247192e-02 -3.052525520324707031e-01 -2.990945614874362946e-02 -7.042085379362106323e-02 -8.261287957429885864e-02
-2.442258894443511963e-01 2.572096288204193115e-01 -5.370350182056427002e-02 3.816203474998474121e-01 4.060118645429611206e-02 -5.726740136742591858e-02 -1.167776882648468018e-01 2.464015632867813110e-01 -6.251954287290573120e-02 -2.631661854684352875e-02 1.094697639346122742e-01 2.323173582553863525e-01 -1.546207815408706665e-01 1.574311405420303345e-01 2.485862076282501221e-01 1.682773977518081665e-01 8.197930641472339630e-03 -2.192225754261016846e-01 -1.002816557884216309e-01 -7.780780643224716187e-02 -6.099609658122062683e-02 -1.197227463126182556e-01 -2.334278374910354614e-01 3.519422113895416260e-01 -1.780665963888168335e-01 -7.619016617536544800e-02 4.255045950412750244e-02 -2.724117338657379150e-01 2.335301935672760010e-01 -2.779736742377281189e-02 5.717630311846733093e-02 -6.547910720109939575e-02
5.479439720511436462e-02 3.142391145229339600e-01 1.879756450653076172e-01 7.260896265506744385e-02 -7.311476767063140869e-02 6.733863800764083862e-02 2.526933699846267700e-02 2.480257898569107056e-01 -1.201508641242980957e-01 3.267014026641845703e-02 6.421378254890441895e-02 1.805490404367446899e-01 2.624542117118835449e-01 -2.051457390189170837e-02 3.099308116361498833e-03 -9.887874126434326172e-02 3.508012369275093079e-02 -4.149681627750396729e-01 -3.789930343627929688e-01 -4.983657598495483398e-02 -2.469210624694824219e-01 1.603502482175827026e-01 -6.626152899116277695e-03 2.116709202527999878e-01 -2.238441705703735352e-01 -8.484444767236709595e-02 1.016625240445137024e-01 -2.688627541065216064e-01 1.974054798483848572e-02 -6.921231746673583984e-02 1.499610841274261475e-01 -1.887316703796386719e-01
-9.383018314838409424e-02 1.669247746467590332e-01 2.460138797760009766e-01 9.618437034077942371e-04 -1.721228957176208496e-01 -1.012951834127306938e-03 7.873546332120895386e-02 1.412111967802047729e-01 5.752665549516677856e-02 -1.773510314524173737e-02 3.173990249633789062e-01 1.367420256137847900e-01 -3.030155301094055176e-01 -8.989666402339935303e-02 5.867763608694076538e-02 -8.005821704864501953e-02 9.928028285503387451e-02 -2.130778729915618896e-01 2.058043181896209717e-01 4.650502204895019531e-01 1.087244749069213867e-01 1.192177534103393555e-01 -3.466316461563110352e-01 1.317266672849655151e-01 -1.385737061500549316e-01 -2.174127101898193359e-01 -7.793325930833816528e-02 1.730798780918121338e-01 1.390069425106048584e-01 -4.039544984698295593e-02 -1.155132204294204712e-01 4.370015631138812751e-06
-2.547613680362701416e-01 1.138859391212463379e-01 1.673501431941986084e-01 1.815541461110115051e-02 3.140456378459930420e-01 1.762264966964721680e-01 -1.261516958475112915e-01 5.883273109793663025e-02 -1.795549094676971436e-01 4.871558025479316711e-02 1.057075485587120056e-01 -9.672845155000686646e-02 -4.679225012660026550e-02 -1.312202066183090210e-01 2.175751030445098877e-01 2.963878512382507324e-01 6.205566693097352982e-03 -3.565110564231872559e-01 -3.343122452497482300e-02 1.941864490509033203e-01 -2.207950800657272339e-01 -1.341126393526792526e-02 -2.026330828666687012e-01 8.945347368717193604e-02 -2.527507245540618896e-01 -9.898496419191360474e-02 -1.394108980894088745e-01 -3.351154327392578125e-01 2.459289431571960449e-01 -1.485036592930555344e-02 -6.803823262453079224e-02 -1.708270795643329620e-02
-3.930810838937759399e-02 2.931605279445648193e-01 1.548657268285751343e-01 1.299068778753280640e-01 1.198698207736015320e-01 2.625791430473327637e-01 -2.587611787021160126e-02 2.302093356847763062e-01 4.543944261968135834e-03 6.006171554327011108e-02 2.554845511913299561e-01 1.904764771461486816e-01 -7.391948252916336060e-02 -3.544486593455076218e-03 3.215345144271850586e-01 5.623633507639169693e-03 -2.123162597417831421e-01 5.452130734920501709e-02 1.101667508482933044e-01 -1.450983341783285141e-02 6.968028843402862549e-02 2.247393578290939331e-01 -7.500290125608444214e-02 2.649230957031250000e-01 -2.061246037483215332e-01 -2.806832194328308105e-01 1.851597130298614502e-01 1.094801276922225952e-01 1.765850633382797241e-01 2.102469205856323242e-01 1.656507849693298340e-01 -2.421943992376327515e-01
1.762523800134658813e-01 2.964842617511749268e-01 1.826850920915603638e-01 4.150634631514549255e-02 -1.473749727010726929e-01 5.779685825109481812e-02 1.640526019036769867e-02 2.169858217239379883e-01 -2.567297220230102539e-01 1.474093943834304810e-01 2.210765928030014038e-01 1.221590787172317505e-01 2.585241198539733887e-01 2.505926489830017090e-01 1.464910656213760376e-01 -1.837680786848068237e-01 -6.429143249988555908e-03 -2.993720173835754395e-01 -7.644385099411010742e-02 6.356101483106613159e-03 -4.484191536903381348e-02 2.300447374582290649e-01 -2.111681848764419556e-01 2.499355971813201904e-01 -2.306611090898513794e-01 -4.569989163428544998e-03 6.351462751626968384e-02 -1.084288805723190308e-01 9.684959799051284790e-02 1.926982542499899864e-03 3.071455061435699463e-01 8.334392309188842773e-02
-1.993296146392822266e-01 -4.235104471445083618e-02 1.246990729123353958e-02 1.088230609893798828e-01 1.033158227801322937e-01 -1.013071686029434204e-01 -7.676757872104644775e-02 3.345587253570556641e-01 -3.602701798081398010e-02 -2.155209630727767944e-01 -1.204746738076210022e-01 -2.165258489549160004e-02 -2.330175191164016724e-01 8.086452633142471313e-02 2.643358707427978516e-01 7.212117314338684082e-02 1.976369768381118774e-01 -2.498888075351715088e-01 -4.990389943122863770e-02 3.413244485855102539e-01 -3.030886054039001465e-01 1.996205896139144897e-01 1.479780226945877075e-01 -8.296044915914535522e-02 -2.949936091899871826e-01 -6.499100476503372192e-02 2.574492618441581726e-02 -5.085011571645736694e-02 8.321908116340637207e-02 1.548008918762207031e-01 3.075101971626281738e-01 -9.022926539182662964e-02
9.844584763050079346e-02 -1.753406971693038940e-01 1.365774124860763550e-01 -1.862171920947730541e-03 2.595660090446472168e-01 -1.919606924057006836e-01 1.143156364560127258e-02 6.127256527543067932e-02 -1.335860192775726318e-01 -2.239638715982437134e-01 3.126838803291320801e-01 6.710911169648170471e-03 -5.472012981772422791e-02 1.193736493587493896e-01 2.013218700885772705e-01 -1.117053404450416565e-01 -2.905269861221313477e-01 -1.771379709243774414e-01 -1.247404739260673523e-01 2.787482738494873047e-01 5.607987940311431885e-02 1.213447004556655884e-01 -1.113438978791236877e-01 2.555431798100471497e-02 -2.179186493158340454e-01 -1.968564391136169434e-01 1.250023245811462402e-01 -4.055666029453277588e-01 -3.411922603845596313e-02 2.183108180761337280e-01 5.313928425312042236e-02 -1.968799382448196411e-01
9.303085505962371826e-02 3.155638575553894043e-01 3.561076521873474121e-01 2.230959087610244751e-01 5.706659518182277679e-03 1.975681781768798828e-01 7.634902000427246094e-02 1.643428951501846313e-01 -3.098478354513645172e-02 5.188717320561408997e-02 -1.539129763841629028e-03 2.718229293823242188e-01 -4.215587303042411804e-02 -4.049604758620262146e-02 2.353232651948928833e-01 -7.228925824165344238e-02 -1.051752343773841858e-01 1.268573214474599808e-05 -1.855832291767001152e-03 -9.499917738139629364e-03 1.814231276512145996e-01 3.537969589233398438e-01 -7.752778381109237671e-02 3.516742885112762451e-01 -3.806844353675842285e-02 -1.801975369453430176e-01 2.420579791069030762e-01 -3.484431654214859009e-02 1.109742969274520874e-01 2.122843116521835327e-01 1.802014261484146118e-01 -1.385934650897979736e-01
4.986570775508880615e-02 8.620510995388031006e-02 -8.432441204786300659e-02 2.056260406970977783e-02 -2.404301241040229797e-02 -4.579686000943183899e-02 2.304092198610305786e-01 1.721457988023757935e-01 -2.498998045921325684e-01 -3.009347990155220032e-02 2.399425804615020752e-01 5.711309239268302917e-02 -2.052331715822219849e-01 2.718633711338043213e-01 -1.072800010442733765e-01 -3.295871987938880920e-02 1.260026916861534119e-02 -4.916973412036895752e-01 -1.914123073220252991e-02 5.570112541317939758e-02 -1.296738684177398682e-01 7.007041573524475098e-02 -3.244483470916748047e-01 1.507320106029510498e-01 -2.084730416536331177e-01 -1.834770143032073975e-01 -1.416771709918975830e-01 -1.044109612703323364e-01 -2.706494927406311035e-01 2.188591957092285156e-01 -1.377889066934585571e-01 3.152189403772354126e-02
9.275916963815689087e-02 7.974704355001449585e-02 2.587459385395050049e-01 9.519908577203750610e-02 2.177499830722808838e-01 -1.403349637985229492e-01 1.009523496031761169e-01 4.450147226452827454e-02 7.622226327657699585e-02 -1.582849025726318359e-01 4.384054243564605713e-01 9.783881902694702148e-02 -1.263154596090316772e-01 -1.020032260566949844e-02 1.079805046319961548e-01 -6.018355488777160645e-02 -4.049871861934661865e-02 -1.076504290103912354e-01 3.810296952724456787e-01 4.722257554531097412e-01 -1.645451039075851440e-01 2.658094838261604309e-02 -1.714773178100585938e-01 1.328226737678050995e-02 1.100895404815673828e-01 -3.259682655334472656e-02 -5.006365478038787842e-03 1.095240786671638489e-01 1.010790690779685974e-01 2.094345986843109131e-01 2.044339925050735474e-01 -7.692880928516387939e-02
-1.217536851763725281e-01 4.633437097072601318e-02 1.274928450584411621e-01 1.868237853050231934e-01 1.607629805803298950e-01 2.256628274917602539e-01 8.314231783151626587e-02 -4.174315556883811951e-02 -1.929314136505126953e-01 -1.616917103528976440e-01 1.758373081684112549e-01 -2.855735719203948975e-01 1.171815022826194763e-01 -3.296544030308723450e-02 7.322838995605707169e-03 8.108401298522949219e-02 -2.135236114263534546e-01 -2.371543198823928833e-01 -1.735859960317611694e-01 2.765208482742309570e-01 -1.615925729274749756e-01 7.638718932867050171e-02 -2.498689591884613037e-01 1.603738516569137573e-01 -4.207239747047424316e-01 3.688905015587806702e-02 4.150402918457984924e-02 -1.358263939619064331e-01 1.028338223695755005e-01 -5.619600415229797363e-02 -1.157383807003498077e-02 -3.289746046066284180e-01
-5.283842235803604126e-02 2.210254780948162079e-02 3.218474388122558594e-01 3.397785872220993042e-02 1.359347254037857056e-01 9.555768221616744995e-02 1.088210269808769226e-01 3.737621903419494629e-01 -6.138686463236808777e-02 -1.536001358181238174e-02 2.452345639467239380e-01 -2.719200216233730316e-02 -6.284925341606140137e-02 2.049078196287155151e-01 2.534901499748229980e-01 -3.243430256843566895e-01 -2.983610890805721283e-02 -2.232133783400058746e-02 -1.079081967473030090e-01 -2.282543480396270752e-02 2.523528933525085449e-01 7.686416804790496826e-02 -3.506729602813720703e-01 1.067997813224792480e-01 -1.335091441869735718e-01 8.266890794038772583e-02 2.551079094409942627e-01 -7.749763876199722290e-02 1.181831955909729004e-01 2.092673778533935547e-01 -4.348044097423553467e-02 -2.442051321268081665e-01
1.201794948428869247e-02 2.542478144168853760e-01 -1.266611367464065552e-01 2.965872883796691895e-01 1.939629912376403809e-01 -1.606207787990570068e-01 -3.156293649226427078e-03 1.779414266347885132e-01 1.529003679752349854e-01 1.404245495796203613e-01 -5.022432282567024231e-02 2.390477210283279419e-01 -1.568857282400131226e-01 -6.830533593893051147e-02 2.967820465564727783e-01 -1.467792540788650513e-01 -1.089768558740615845e-01 -1.345297247171401978e-01 -1.943113803863525391e-01 9.095946699380874634e-02 -9.840846806764602661e-02 1.048425585031509399e-01 -4.930956959724426270e-01 8.960818522609770298e-04 -5.676366016268730164e-02 1.892369426786899567e-02 2.867153659462928772e-02 -2.730892002582550049e-01 -1.551599502563476562e-01 5.802362784743309021e-02 4.198200628161430359e-02 -2.154936343431472778e-01
-9.379932284355163574e-02 3.672374412417411804e-02 1.363423764705657959e-01 2.082512378692626953e-01 3.468701243400573730e-01 1.383045166730880737e-01 2.168016731739044189e-01 5.487977061420679092e-03 -2.238284051418304443e-01 6.958524882793426514e-02 -3.984635323286056519e-02 -1.422190070152282715e-01 -7.757077366113662720e-02 3.359856083989143372e-02 2.473601847887039185e-01 9.362544119358062744e-02 -7.441794872283935547e-02 -5.771296471357345581e-02 -1.312619745731353760e-01 2.423284053802490234e-01 -3.234483897686004639e-01 -9.730986505746841431e-02 -1.360845118761062622e-01 3.663292825222015381e-01 -3.060639500617980957e-01 4.420632496476173401e-02 8.605594187974929810e-02 -2.517834603786468506e-01 -1.263544112443923950e-01 -5.909921973943710327e-02 6.823832541704177856e-02 -2.130513191223144531e-01
2.183504588901996613e-02 8.453159779310226440e-02 1.242680475115776062e-01 3.799741268157958984e-01 1.402050703763961792e-01 1.682677119970321655e-01 1.288203299045562744e-01 1.925594508647918701e-01 2.398059368133544922e-01 1.429624557495117188e-01 1.506718397140502930e-01 -9.194891154766082764e-02 1.776926219463348389e-01 -6.588507443666458130e-02 3.080273270606994629e-01 -1.062390804290771484e-01 -1.375083532184362411e-02 -1.151597499847412109e-01 -1.854807510972023010e-02 3.652238249778747559e-01 1.170777231454849243e-01 2.631109394133090973e-02 -6.514306366443634033e-02 3.627759218215942383e-01 1.183579415082931519e-01 8.262727409601211548e-02 3.989410400390625000e-02 -9.996354579925537109e-02 -2.369035035371780396e-01 1.350039541721343994e-01 -1.535744071006774902e-01 -2.278974056243896484e-01
-1.031957268714904785e-01 2.287988215684890747e-01 3.987462818622589111e-02 8.120426535606384277e-02 1.494366079568862915e-01 -1.026485264301300049e-01 6.620182096958160400e-02 2.219988256692886353e-01 -8.911425620317459106e-02 -1.537242233753204346e-01 4.031688272953033447e-01 2.440267652273178101e-01 -1.933685392141342163e-01 -2.139027267694473267e-01 2.622606456279754639e-01 -2.020256519317626953e-01 3.593499958515167236e-01 -1.821405738592147827e-01 -1.697106957435607910e-01 8.392173051834106445e-02 -1.700159013271331787e-01 -1.437177956104278564e-01 -5.598273128271102905e-03 -3.840418159961700439e-02 -1.693582683801651001e-01 -4.414079338312149048e-02 2.251846492290496826e-01 -2.239033579826354980e-01 -7.142695784568786621e-02 3.774395585060119629e-02 -1.665433309972286224e-02 -9.155300259590148926e-02
-4.185664951801300049e-01 1.415208131074905396e-01 1.262360066175460815e-01 3.850563466548919678e-01 2.170748561620712280e-01 -7.462894916534423828e-02 -6.134946271777153015e-02 3.462947309017181396e-01 1.110619977116584778e-01 1.285042762756347656e-01 -1.576504204422235489e-03 7.098607718944549561e-02 -7.089365273714065552e-02 6.127995252609252930e-02 -8.055414073169231415e-03 -1.893967986106872559e-01 -3.402429074048995972e-02 -1.469827294349670410e-01 5.734487995505332947e-02 -8.450378477573394775e-02 2.807826548814773560e-02 1.266933083534240723e-01 -2.602083086967468262e-01 1.216806322336196899e-01 -1.819721013307571411e-01 1.053810939192771912e-01 -4.102440923452377319e-02 -9.049618989229202271e-02 -3.129971623420715332e-01 7.398860156536102295e-02 3.689356520771980286e-02 -3.068375289440155029e-01
2.207901179790496826e-01 2.068255692720413208e-01 8.563525974750518799e-02 1.275237351655960083e-01 2.546024620532989502e-01 -9.305250644683837891e-02 -1.464471817016601562e-01 -1.670791185460984707e-03 2.292630672454833984e-01 -1.828657984733581543e-01 4.753496348857879639e-01 1.653576940298080444e-01 -1.050149425864219666e-01 8.340559899806976318e-02 -2.902264334261417389e-02 2.439348585903644562e-02 -8.898704499006271362e-02 -2.092465162277221680e-01 7.235120236873626709e-02 3.804971873760223389e-01 9.515190124511718750e-02 1.137689203023910522e-01 -2.611209154129028320e-01 1.763108223676681519e-01 -5.504127219319343567e-02 -1.940312050282955170e-02 1.190429776906967163e-01 2.393276989459991455e-01 -3.250920400023460388e-02 3.508738428354263306e-02 9.405456483364105225e-02 -1.491744369268417358e-01
1.674785651266574860e-02 6.999401003122329712e-02 2.572833299636840820e-01 1.033576652407646179e-01 4.357067495584487915e-02 2.746081054210662842e-01 2.365208417177200317e-01 -3.592425584793090820e-02 8.451170288026332855e-03 -2.869004607200622559e-01 5.079952999949455261e-02 -2.705790400505065918e-01 7.814545184373855591e-02 2.420266158878803253e-02 1.160839274525642395e-01 -1.523292716592550278e-02 -2.728847563266754150e-01 -2.404838353395462036e-01 -9.516111016273498535e-02 2.210087478160858154e-01 -9.006673842668533325e-02 -1.035945191979408264e-01 -2.311075776815414429e-01 1.232763975858688354e-01 -3.577072918415069580e-01 6.471017003059387207e-02 8.754297345876693726e-02 -2.248161882162094116e-01 2.231007069349288940e-01 5.862046405673027039e-02 1.675152033567428589e-01 -2.357009649276733398e-01
-1.343325711786746979e-03 7.138060033321380615e-02 3.091118931770324707e-01 1.222633663564920425e-02 2.483240365982055664e-01 -1.244544535875320435e-01 3.766845166683197021e-02 -5.204239115118980408e-02 -1.289985775947570801e-01 -2.561210393905639648e-01 2.365872114896774292e-01 1.344049572944641113e-01 -1.610255986452102661e-01 9.848052263259887695e-02 5.602830275893211365e-02 2.384292036294937134e-01 2.289703339338302612e-01 -3.196000754833221436e-01 3.233544826507568359e-01 2.471713125705718994e-01 7.777503877878189087e-02 1.524315476417541504e-01 -1.563659608364105225e-01 -7.818074524402618408e-02 -1.440476775169372559e-01 -9.905219078063964844e-02 1.713102608919143677e-01 -2.116948598995804787e-03 1.250332873314619064e-02 -2.346898019313812256e-01 -1.010194942355155945e-01 -2.461841106414794922e-01
2.338671684265136719e-01 3.239938523620367050e-03 4.250828921794891357e-02 9.322731196880340576e-02 1.017623469233512878e-01 2.198466844856739044e-02 1.432777494192123413e-01 3.415054380893707275e-01 -8.588794618844985962e-02 1.029798164963722229e-01 2.280636578798294067e-01 -2.904809713363647461e-01 -3.118778765201568604e-02 1.403908804059028625e-02 8.291443437337875366e-02 1.594565808773040771e-01 -2.753489911556243896e-01 -3.884892165660858154e-01 -7.151345163583755493e-02 3.077936172485351562e-01 -4.040159657597541809e-02 -2.298421114683151245e-01 1.157151907682418823e-02 1.160308569669723511e-01 6.580974161624908447e-02 -9.217716753482818604e-02 2.807709872722625732e-01 -2.388984113931655884e-01 3.620278835296630859e-02 5.656965076923370361e-02 -6.151315197348594666e-02 -2.174473553895950317e-01
-1.429587230086326599e-02 1.419133543968200684e-01 5.433677881956100464e-02 1.746517270803451538e-01 1.766619682312011719e-01 -2.089605182409286499e-01 1.310680210590362549e-01 -1.473859604448080063e-02 2.976467013359069824e-01 -3.131220936775207520e-01 2.526122927665710449e-01 1.717671900987625122e-01 3.148385509848594666e-02 2.434963919222354889e-02 1.437355875968933105e-01 -9.406938403844833374e-02 -8.619989454746246338e-02 -2.333595156669616699e-01 1.508913040161132812e-01 4.171556532382965088e-01 7.252277433872222900e-02 7.855039834976196289e-02 -3.045266270637512207e-01 6.414806097745895386e-02 -1.830354034900665283e-01 8.092059195041656494e-02 2.433393299579620361e-01 2.291493564844131470e-01 5.286750569939613342e-02 -1.019040420651435852e-01 6.406468152999877930e-02 -8.287960290908813477e-02
-2.498334273695945740e-02 4.268928170204162598e-01 1.431910693645477295e-01 -7.712519913911819458e-02 9.525445103645324707e-02 4.192986991256475449e-03 1.276505924761295319e-02 9.263476729393005371e-02 -1.267107278108596802e-01 2.902274131774902344e-01 1.401281356811523438e-01 2.858737111091613770e-01 -1.329300701618194580e-01 -3.654162585735321045e-01 6.983432173728942871e-02 -1.906986348330974579e-02 -1.978887915611267090e-01 -1.887117326259613037e-01 -2.244009375572204590e-01 7.087658345699310303e-02 -2.550925016403198242e-01 1.601273715496063232e-01 -1.405830085277557373e-01 4.100107774138450623e-02 8.073661476373672485e-02 -1.317730396986007690e-01 2.538061738014221191e-01 -1.917179822921752930e-01 -1.296524256467819214e-01 -1.455614417791366577e-01 6.606126576662063599e-02 -7.097345590591430664e-02
1.897673606872558594e-01 2.541842460632324219e-01 2.750637531280517578e-01 -2.436610125005245209e-02 1.330180168151855469e-01 1.386327743530273438e-01 1.198549792170524597e-01 2.659243047237396240e-01 -7.826488465070724487e-02 -2.974034100770950317e-02 3.145990073680877686e-01 1.786987334489822388e-01 -8.562530577182769775e-02 2.407471388578414917e-01 -5.459252744913101196e-02 1.754867285490036011e-01 -9.695483371615409851e-03 -2.670280933380126953e-01 3.270128369331359863e-01 1.919669061899185181e-01 -9.588661789894104004e-02 2.494467794895172119e-01 -1.295294761657714844e-01 4.483686015009880066e-02 -1.606599092483520508e-01 1.296406090259552002e-01 3.454855829477310181e-02 -1.144047752022743225e-01 1.944342553615570068e-01 -1.345748305320739746e-01 -1.339679062366485596e-01 -1.673112064599990845e-01
-2.645993828773498535e-01 1.393236219882965088e-01 9.622669219970703125e-02 -1.995530538260936737e-02 1.810575127601623535e-01 -1.380845606327056885e-01 5.390091612935066223e-02 1.205673962831497192e-01 -6.281018722802400589e-03 -1.783394515514373779e-01 4.816793203353881836e-01 2.172740548849105835e-01 1.127943769097328186e-02 -7.301538437604904175e-02 -2.374094352126121521e-02 -2.293455302715301514e-01 1.628114581108093262e-01 -3.016948103904724121e-01 4.768507182598114014e-02 2.380811125040054321e-01 4.089314863085746765e-02 -2.016498334705829620e-02 -2.606914937496185303e-01 1.624515205621719360e-01 3.169768750667572021e-01 -1.540962792932987213e-02 9.462071210145950317e-02 -2.329997532069683075e-02 -5.226252228021621704e-02 4.168866574764251709e-02 9.038871154189109802e-03 -2.725188136100769043e-01
-8.376362919807434082e-02 1.789571195840835571e-01 5.374652519822120667e-02 -2.087330371141433716e-01 2.832953445613384247e-02 -2.320089787244796753e-01 1.400795280933380127e-01 1.648265421390533447e-01 1.153000742197036743e-01 -1.498936116695404053e-01 3.175829648971557617e-01 2.698310315608978271e-01 -1.765244007110595703e-01 8.111887425184249878e-02 1.414994150400161743e-01 9.139065630733966827e-03 7.467853277921676636e-02 -2.617872320115566254e-02 7.129575312137603760e-02 4.415554404258728027e-01 -1.254727095365524292e-01 1.618903279304504395e-01 -3.109920024871826172e-01 1.769523136317729950e-02 4.353885725140571594e-02 -3.672474622726440430e-01 2.102318853139877319e-01 3.297305852174758911e-02 3.795292600989341736e-02 8.993287920020520687e-04 3.287247568368911743e-02 -1.262228637933731079e-01
-1.656147986650466919e-01 3.367985188961029053e-01 -1.261764019727706909e-01 2.795242369174957275e-01 6.660942733287811279e-02 2.888149768114089966e-02 -1.359132304787635803e-02 2.945351004600524902e-01 1.390251368284225464e-01 -7.347173243761062622e-02 -1.622176319360733032e-01 5.637164786458015442e-02 1.673671156167984009e-01 2.901279926300048828e-02 3.396198153495788574e-01 2.589702606201171875e-01 -1.364180445671081543e-01 -2.807916402816772461e-01 5.774438753724098206e-02 6.711613386869430542e-02 -1.752006858587265015e-01 1.073630079627037048e-01 -3.864125609397888184e-01 5.463423207402229309e-02 1.148524284362792969e-01 -1.715159118175506592e-01 1.244093328714370728e-01 -2.046822011470794678e-02 2.826490998268127441e-02 -2.168045938014984131e-01 -2.446327172219753265e-02 -2.602029964327812195e-02
-2.768569588661193848e-01 -1.474709212779998779e-01 1.363096535205841064e-01 1.832878887653350830e-01 1.906068436801433563e-02 -1.690015941858291626e-02 2.920145355165004730e-02 1.056891158223152161e-01 3.838208019733428955e-01 1.863782256841659546e-01 4.542385041713714600e-02 2.557169795036315918e-01 2.000347822904586792e-01 -4.037442803382873535e-02 1.728323251008987427e-01 -7.695183902978897095e-02 8.930602669715881348e-02 -2.536282539367675781e-01 8.356183767318725586e-02 1.852361410856246948e-01 1.284717619419097900e-01 1.621762812137603760e-01 -4.104815423488616943e-02 1.337825804948806763e-01 -8.072809875011444092e-02 -1.485118735581636429e-02 2.305581420660018921e-01 -2.564982771873474121e-01 1.049760822206735611e-02 1.647270917892456055e-01 4.371184483170509338e-02 -4.230614602565765381e-01
1.938323378562927246e-01 2.610298097133636475e-01 9.979574382305145264e-02 3.469653427600860596e-01 -2.387520298361778259e-02 1.942468434572219849e-01 -2.137310802936553955e-01 -9.745848178863525391e-02 -1.641756445169448853e-01 6.965034455060958862e-02 2.457797080278396606e-01 1.645211279392242432e-01 -5.090334266424179077e-02 7.002336531877517700e-02 1.418337672948837280e-01 6.184143945574760437e-02 1.419716775417327881e-01 -1.316161453723907471e-01 -1.723209023475646973e-01 4.096334874629974365e-01 -2.575666010379791260e-01 -3.372342512011528015e-02 3.375248750671744347e-03 6.206099689006805420e-02 -7.558295130729675293e-02 -8.987820148468017578e-02 2.138807624578475952e-02 -1.557376831769943237e-01 -2.067388147115707397e-01 -2.395019121468067169e-02 3.317749798297882080e-01 -1.467877626419067383e-01
1.006931886076927185e-01 2.407563030719757080e-01 2.905765771865844727e-01 -2.027711644768714905e-02 -4.947808105498552322e-03 1.028902828693389893e-01 1.361893415451049805e-01 6.139681115746498108e-02 -1.214281190186738968e-02 2.858074009418487549e-01 4.001096785068511963e-01 1.671143621206283569e-01 -1.073680445551872253e-01 -1.118144392967224121e-01 1.380906403064727783e-01 -3.622227162122726440e-02 2.146384418010711670e-01 -1.532901376485824585e-01 6.372359395027160645e-02 2.056362181901931763e-01 -1.863037645816802979e-01 1.099216341972351074e-01 -1.925613135099411011e-01 3.918542712926864624e-02 1.362397968769073486e-01 -2.197554707527160645e-01 -2.849209867417812347e-02 9.097126871347427368e-02 -2.971297204494476318e-01 3.519481420516967773e-01 -2.994656004011631012e-02 -9.772505611181259155e-02
-2.338133752346038818e-01 3.211015164852142334e-01 2.228983789682388306e-01 3.344123065471649170e-02 2.939223349094390869e-01 -1.254530996084213257e-01 7.687444239854812622e-02 3.949753344058990479e-01 2.609998285770416260e-01 -1.144717857241630554e-01 1.407914459705352783e-01 1.870957762002944946e-01 -1.113967150449752808e-01 -2.095841430127620697e-02 1.670173108577728271e-01 -2.347951680421829224e-01 -3.961376100778579712e-02 -5.507452413439750671e-02 1.888341009616851807e-01 1.382838040590286255e-01 -1.318324357271194458e-01 -6.560944020748138428e-02 -1.649046540260314941e-01 1.199610978364944458e-01 -2.208994776010513306e-01 3.926371037960052490e-02 -1.674044579267501831e-01 8.287928998470306396e-02 -1.954918652772903442e-01 -1.534782070666551590e-02 -8.056899532675743103e-04 -2.216273844242095947e-01
1.444732099771499634e-01 -1.787167601287364960e-02 1.857107877731323242e-01 2.332311123609542847e-01 -1.060431897640228271e-01 2.755446434020996094e-01 2.354366630315780640e-01 2.004291862249374390e-01 5.423374008387327194e-03 9.628479927778244019e-02 5.648987740278244019e-02 -9.610300511121749878e-02 -1.517343968152999878e-01 1.680360436439514160e-01 1.903546899557113647e-01 -6.069661304354667664e-02 -1.900237649679183960e-01 -3.951869606971740723e-01 9.926100820302963257e-02 1.934611499309539795e-01 2.289348468184471130e-02 5.916782841086387634e-02 -1.595574021339416504e-01 1.014105528593063354e-01 2.723329365253448486e-01 -1.866163313388824463e-01 1.554433554410934448e-01 -5.281196534633636475e-02 -1.613859981298446655e-01 2.378111928701400757e-01 -2.629981637001037598e-01 -1.649410128593444824e-01
-2.887681424617767334e-01 2.866569161415100098e-01 7.002647221088409424e-02 2.949513792991638184e-01 1.554927974939346313e-01 -8.930573612451553345e-02 2.106558345258235931e-02 2.314313352108001709e-01 1.770330220460891724e-01 8.559848368167877197e-02 -2.945541590452194214e-02 6.272108852863311768e-02 -1.896635442972183228e-02 6.718022376298904419e-02 1.230017840862274170e-01 -2.834491133689880371e-01 1.093258932232856750e-01 -1.682596504688262939e-01 -6.197642534971237183e-03 -3.738619014620780945e-02 -3.119846433401107788e-02 6.748571246862411499e-02 -3.600057661533355713e-01 5.405483767390251160e-02 -1.655345410108566284e-01 1.150690838694572449e-01 8.618058264255523682e-02 2.228127233684062958e-02 -2.766923606395721436e-01 2.951822280883789062e-01 7.666816562414169312e-02 -3.386431038379669189e-01
-2.743790745735168457e-01 2.569156587123870850e-01 3.536835014820098877e-01 1.994693875312805176e-01 2.797451615333557129e-01 4.768684506416320801e-02 -8.816003799438476562e-02 1.270308047533035278e-01 7.579986751079559326e-02 4.505036771297454834e-02 1.366341412067413330e-01 -2.668705582618713379e-02 -2.315049618482589722e-02 -1.558075994253158569e-01 1.858734935522079468e-01 -1.221050024032592773e-01 1.849769428372383118e-02 -2.890460789203643799e-01 -1.869884692132472992e-02 -3.549295663833618164e-02 3.649066388607025146e-01 3.040071204304695129e-02 2.418747358024120331e-02 9.747535735368728638e-02 -2.216590344905853271e-01 -2.104828506708145142e-01 8.965099602937698364e-02 -1.374393999576568604e-01 5.317497625946998596e-02 1.632390916347503662e-01 1.421686708927154541e-01 -2.970645725727081299e-01
1.805445849895477295e-01 2.874486148357391357e-01 9.895696491003036499e-02 3.362993001937866211e-01 -1.719602346420288086e-01 2.772961184382438660e-02 5.421686545014381409e-02 3.563867509365081787e-01 -9.234414249658584595e-02 -9.457749128341674805e-02 6.805140525102615356e-02 -2.439312450587749481e-02 1.558254659175872803e-01 -1.755201816558837891e-01 2.714751958847045898e-01 -3.092910051345825195e-01 -8.547801524400711060e-02 -1.031922698020935059e-01 1.580784916877746582e-01 2.061810940504074097e-01 -6.726946681737899780e-02 -9.795702993869781494e-02 -1.800705045461654663e-01 2.336239628493785858e-02 1.141101028770208359e-02 -2.140723019838333130e-01 1.092149317264556885e-01 2.460808753967285156e-01 -1.644990295171737671e-01 4.495998471975326538e-02 1.680325567722320557e-01 -2.148169428110122681e-01
-1.075456738471984863e-01 -3.286917880177497864e-02 6.285038590431213379e-02 1.523331701755523682e-01 2.876072227954864502e-01 -3.015322387218475342e-01 1.380947083234786987e-01 1.522175371646881104e-01 -1.713496167212724686e-03 2.816450595855712891e-02 9.313707053661346436e-02 5.305802077054977417e-02 -1.763301044702529907e-01 1.345631778240203857e-01 -5.401518940925598145e-02 -1.634571999311447144e-01 -9.560766816139221191e-02 -4.789296686649322510e-01 7.509444840252399445e-03 1.690621227025985718e-01 -1.809204965829849243e-01 1.953352689743041992e-01 -3.669559061527252197e-01 2.526629269123077393e-01 -6.881952285766601562e-02 -9.578625857830047607e-02 -2.487031668424606323e-01 -1.526881102472543716e-02 -6.375422328710556030e-02 -1.494631767272949219e-01 -1.167749762535095215e-01 -2.495792694389820099e-02
-6.429076194763183594e-02 4.400951862335205078e-01 1.243747025728225708e-01 -6.274137645959854126e-03 2.215035408735275269e-01 1.504604667425155640e-01 9.766516089439392090e-02 1.587746292352676392e-01 -1.285109966993331909e-01 -1.823209342546761036e-03 3.026944696903228760e-01 1.222841665148735046e-01 9.732588194310665131e-03 3.264819085597991943e-02 5.814094096422195435e-02 7.306764274835586548e-02 2.507590651512145996e-01 -2.907215952873229980e-01 2.744681537151336670e-01 -6.209135055541992188e-02 -3.812712430953979492e-01 1.457275450229644775e-01 -8.660625666379928589e-02 -1.370968967676162720e-01 -2.047323137521743774e-01 -6.157295778393745422e-02 -1.608125120401382446e-01 8.176883310079574585e-02 -7.383724302053451538e-02 4.184440895915031433e-02 1.923907995223999023e-01 -7.273765653371810913e-02
8.592623472213745117e-02 1.988636702299118042e-01 -1.416095159947872162e-02 1.016068309545516968e-01 -6.941054761409759521e-02 1.295409798622131348e-01 1.785958409309387207e-01 4.315252602100372314e-01 -6.123917177319526672e-02 -4.655200615525245667e-02 3.609201610088348389e-01 -5.753406509757041931e-02 2.894670329988002777e-02 3.188609704375267029e-02 2.148532122373580933e-01 5.480136722326278687e-02 -1.590879261493682861e-01 -1.349163353443145752e-01 -3.397573158144950867e-02 1.105501055717468262e-01 -1.953954398632049561e-01 -1.313878446817398071e-01 4.035937413573265076e-02 2.627649009227752686e-01 8.121404796838760376e-02 -2.595639228820800781e-01 1.252265721559524536e-01 -1.122137382626533508e-01 -9.056184440851211548e-02 1.984813809394836426e-01 3.891159594058990479e-01 1.675465404987335205e-01
3.136533778160810471e-03 2.741150259971618652e-01 1.285466104745864868e-01 8.034639060497283936e-03 -3.017866984009742737e-02 -3.691695383167825639e-05 -7.753384858369827271e-02 -1.164301335811614990e-01 1.684759259223937988e-01 -1.142812967300415039e-01 1.417147219181060791e-01 2.087897211313247681e-01 1.255833357572555542e-01 -1.291543096303939819e-01 1.914470940828323364e-01 1.833626627922058105e-01 2.880988419055938721e-01 1.207015826366841793e-03 7.284604012966156006e-02 3.714093863964080811e-01 1.583148492500185966e-03 -6.139404699206352234e-02 -3.167549967765808105e-01 2.393068224191665649e-01 -2.282055318355560303e-01 -2.932449281215667725e-01 2.060923278331756592e-01 -4.056808724999427795e-02 1.979679763317108154e-01 8.345137536525726318e-02 2.199900709092617035e-02 -2.519543766975402832e-01
-2.811997383832931519e-02 3.771190717816352844e-02 3.282534703612327576e-02 1.589512825012207031e-01 9.545829892158508301e-02 -7.763221859931945801e-02 -5.646963045001029968e-02 2.195880934596061707e-02 -1.561723202466964722e-01 -1.723004877567291260e-01 -1.078289225697517395e-01 1.036778315901756287e-01 -3.078303635120391846e-01 1.063097175210714340e-02 1.592300832271575928e-02 8.163458853960037231e-02 -1.022164709866046906e-02 -2.864633202552795410e-01 -6.922235339879989624e-02 4.038839042186737061e-02 -1.431300193071365356e-01 -3.354509919881820679e-02 -2.228364795446395874e-01 3.312542140483856201e-01 -2.099384665489196777e-01 6.953983567655086517e-03 1.067442297935485840e-01 -4.489300549030303955e-01 -3.922691345214843750e-01 1.018990054726600647e-01 1.390426009893417358e-01 -2.532948851585388184e-01
1.383311152458190918e-01 2.365788370370864868e-01 9.168908745050430298e-02 2.170080095529556274e-01 -8.301357924938201904e-02 -4.488923028111457825e-02 -2.125570327043533325e-01 3.424053490161895752e-01 -1.944800764322280884e-01 -1.724798232316970825e-01 2.492780834436416626e-01 1.674954146146774292e-01 1.290802378207445145e-02 9.374653548002243042e-02 1.272529065608978271e-01 3.276968002319335938e-01 -1.618975400924682617e-02 -1.592325568199157715e-01 9.953891485929489136e-02 -1.175297424197196960e-01 -7.822094857692718506e-02 -3.275578143075108528e-03 -2.106093615293502808e-01 1.181013658642768860e-01 -3.250424563884735107e-01 1.719098836183547974e-01 1.460825502872467041e-01 -2.819886207580566406e-01 1.197163090109825134e-01 1.370009332895278931e-01 1.195707395672798157e-01 -1.026362925767898560e-01
-2.002917826175689697e-01 7.358446717262268066e-02 1.183013394474983215e-01 -2.953652525320649147e-03 1.041322723031044006e-01 5.259188264608383179e-02 -1.202878728508949280e-01 3.598721921443939209e-01 1.006217300891876221e-01 -3.368686512112617493e-02 1.555189937353134155e-01 6.928206980228424072e-02 1.611393988132476807e-01 1.769111752510070801e-01 8.988550305366516113e-02 -1.853640973567962646e-01 -2.963487803936004639e-02 -7.778917904943227768e-03 -2.907445887103676796e-03 -1.693154498934745789e-02 1.829572021961212158e-01 1.715819537639617920e-01 -5.323712229728698730e-01 2.868910133838653564e-01 -1.918909102678298950e-01 -1.366267055273056030e-01 1.329019069671630859e-01 -1.815674006938934326e-01 2.569545060396194458e-02 2.267608791589736938e-01 -1.819523051381111145e-02 -2.335080951452255249e-01
7.934705913066864014e-02 3.470565676689147949e-01 2.104549258947372437e-01 1.055784597992897034e-01 1.046006381511688232e-01 1.598636806011199951e-01 7.851988822221755981e-02 2.481838017702102661e-01 -1.842186301946640015e-01 -4.608651623129844666e-02 3.302339613437652588e-01 1.028448715806007385e-01 -2.098454535007476807e-01 1.480305790901184082e-01 9.297703951597213745e-02 7.627169042825698853e-02 2.073303461074829102e-01 -2.832202911376953125e-01 3.745701909065246582e-01 1.473941504955291748e-01 -3.074063919484615326e-02 3.322742879390716553e-01 -7.065427303314208984e-02 -1.635797321796417236e-01 -7.902075536549091339e-03 -5.419015418738126755e-03 6.512872129678726196e-02 1.163131464272737503e-02 4.452222026884555817e-03 -1.924787163734436035e-01 2.687794528901576996e-02 -8.288021385669708252e-02
9.001703560352325439e-02 1.867954730987548828e-01 1.336599588394165039e-01 -2.160334140062332153e-01 3.029647171497344971e-01 -1.438168883323669434e-01 2.930398881435394287e-01 4.042054340243339539e-02 2.668202519416809082e-01 -1.479920148849487305e-01 1.474641710519790649e-01 6.047069653868675232e-02 -1.904543489217758179e-01 -1.976482570171356201e-01 2.437939792871475220e-01 -1.517306268215179443e-02 -1.188349053263664246e-01 -1.030346453189849854e-01 -1.462106592953205109e-02 4.113308489322662354e-01 -4.386030510067939758e-02 1.771371364593505859e-01 -2.317512333393096924e-01 -3.630610182881355286e-03 -1.049693822860717773e-01 -1.851326227188110352e-01 2.090269625186920166e-01 -6.506812572479248047e-02 -1.254606395959854126e-01 -2.132933773100376129e-02 8.344767987728118896e-02 -2.035828828811645508e-01
-2.941429018974304199e-01 2.757208794355392456e-02 2.616858482360839844e-01 -2.099698781967163086e-02 4.143104553222656250e-01 2.096138298511505127e-01 -1.136169135570526123e-01 2.968073487281799316e-01 -5.583903286606073380e-03 7.609192281961441040e-02 1.077462136745452881e-01 1.526057440787553787e-02 1.798986941576004028e-01 1.188238412141799927e-01 1.575659066438674927e-01 -1.512527316808700562e-01 -3.099103923887014389e-04 -1.962292790412902832e-01 -1.353033911436796188e-02 2.315371334552764893e-01 -4.906695708632469177e-02 -9.035834670066833496e-02 -2.678788304328918457e-01 -8.109655231237411499e-02 -2.574571967124938965e-01 8.914672583341598511e-02 2.522394061088562012e-01 -6.053459271788597107e-02 -1.669039577245712280e-01 -2.042835503816604614e-01 1.349643468856811523e-01 6.945057213306427002e-02
-8.046091347932815552e-02 2.340606786310672760e-02 7.885177433490753174e-02 2.373319715261459351e-01 3.493908047676086426e-01 9.999597817659378052e-02 6.108072772622108459e-02 -2.459771186113357544e-02 -1.817740052938461304e-01 9.644491225481033325e-02 -6.663718074560165405e-02 -1.160816848278045654e-01 -7.008492201566696167e-02 1.417131423950195312e-01 2.064279653131961823e-02 1.372916012769564986e-04 -4.533557891845703125e-01 -1.379712671041488647e-01 -5.307540297508239746e-02 3.291569948196411133e-01 -1.094508543610572815e-01 -1.445373445749282837e-01 -2.749589085578918457e-01 3.270116746425628662e-01 -2.218798696994781494e-01 -4.133487865328788757e-02 7.512021064758300781e-02 -8.158334344625473022e-02 -2.310637570917606354e-02 -1.613747887313365936e-02 1.275821626186370850e-01 -2.773040533065795898e-01
-2.821991965174674988e-02 4.378946721553802490e-01 1.998724490404129028e-01 1.427054256200790405e-01 1.456743031740188599e-01 9.580419212579727173e-02 -2.633635103702545166e-01 -3.798084706068038940e-02 -8.765678852796554565e-02 -2.263250201940536499e-01 5.599515885114669800e-02 4.172623530030250549e-02 4.477248340845108032e-02 -8.182122558355331421e-02 3.619924187660217285e-01 1.211972311139106750e-01 -1.831601560115814209e-01 -1.960964798927307129e-01 -1.477382034063339233e-01 -4.513277485966682434e-02 1.728000789880752563e-01 1.619294583797454834e-01 -5.003701522946357727e-02 1.469936519861221313e-01 -3.188843429088592529e-01 -4.442884027957916260e-02 4.222039133310317993e-02 -2.607312798500061035e-01 -1.218683421611785889e-01 1.361473351716995239e-01 2.034657746553421021e-01 5.880723893642425537e-02
2.325221337378025055e-02 3.898307383060455322e-01 1.353987008333206177e-01 -1.247124150395393372e-01 3.482140600681304932e-03 5.385834723711013794e-02 1.415004134178161621e-01 2.192733995616436005e-02 -7.437685504555702209e-03 1.126856654882431030e-01 4.410708248615264893e-01 2.880769409239292145e-02 -2.050705701112747192e-01 -4.769818484783172607e-02 -1.978783160448074341e-01 1.402612626552581787e-01 1.514723598957061768e-01 -3.238737583160400391e-01 2.193487137556076050e-01 2.249791622161865234e-01 1.092794910073280334e-01 -1.091641094535589218e-02 4.045539721846580505e-02 1.006556209176778793e-02 -6.786952167749404907e-02 -1.339038908481597900e-01 2.383589595556259155e-01 4.706089571118354797e-02 1.485993154346942902e-03 1.698006391525268555e-01 9.895029664039611816e-02 -3.440147042274475098e-01
-1.132027711719274521e-02 1.266168951988220215e-01 3.828975856304168701e-01 -7.837955653667449951e-02 2.781760692596435547e-01 2.556082606315612793e-01 -3.023667726665735245e-03 1.195093318819999695e-01 -2.847034037113189697e-01 6.796251237392425537e-02 4.252842441201210022e-02 2.741330862045288086e-01 3.135628066956996918e-03 3.833834826946258545e-02 1.343872398138046265e-01 -2.078391611576080322e-01 7.090976834297180176e-02 -2.045909017324447632e-01 -1.758015006780624390e-01 3.683887720108032227e-01 -1.693750172853469849e-01 -6.256426125764846802e-02 6.640116125345230103e-02 1.064601019024848938e-01 -2.987202405929565430e-01 -1.351399123668670654e-01 1.131781563162803650e-01 -2.098114043474197388e-01 3.728441148996353149e-02 -2.559844590723514557e-02 -1.183906644582748413e-01 8.044954389333724976e-02
-8.684589713811874390e-02 5.415499955415725708e-02 3.775655627250671387e-01 3.025023341178894043e-01 1.179949417710304260e-01 1.767619252204895020e-01 1.231646016240119934e-01 2.901997044682502747e-02 5.997498705983161926e-02 -2.113227918744087219e-02 3.555263280868530273e-01 -2.067369222640991211e-01 1.219184952788054943e-03 1.361605226993560791e-01 -8.798147737979888916e-02 9.006267040967941284e-02 -2.728199958801269531e-01 -1.521343886852264404e-01 -1.112628132104873657e-01 -6.361098587512969971e-02 -7.649783045053482056e-02 2.682406306266784668e-01 -2.948596477508544922e-01 3.111336827278137207e-01 -7.282327860593795776e-02 -1.583674401044845581e-01 9.260407835245132446e-02 -1.154345422983169556e-01 1.250252127647399902e-01 1.673307865858078003e-01 1.185690909624099731e-01 3.435709699988365173e-02
-2.341068238019943237e-01 3.234330117702484131e-01 2.720455825328826904e-01 1.074935421347618103e-01 3.390949070453643799e-01 -1.377344727516174316e-01 5.470352992415428162e-02 3.776991367340087891e-01 2.570618391036987305e-01 -2.700961567461490631e-02 1.949257701635360718e-01 8.353786170482635498e-02 4.650203138589859009e-02 -1.432905793190002441e-01 7.936508208513259888e-02 -1.971518248319625854e-01 1.224720925092697144e-01 4.678116738796234131e-02 2.786134183406829834e-02 1.513050645589828491e-01 -2.032739073038101196e-01 -6.399511545896530151e-02 -3.059368729591369629e-01 8.595445752143859863e-02 -1.781904399394989014e-01 -4.913576878607273102e-03 -8.200584352016448975e-02 1.248851418495178223e-01 -1.419106125831604004e-01 1.104545127600431442e-02 6.464573740959167480e-02 -1.731284856796264648e-01
-1.564375907182693481e-01 3.879521787166595459e-01 2.313826233148574829e-01 7.244026660919189453e-02 -9.812140837311744690e-03 -2.942998111248016357e-01 -1.072365939617156982e-01 2.493098080158233643e-01 1.303688734769821167e-01 1.238407641649246216e-01 5.845059826970100403e-02 8.144176006317138672e-02 1.320672929286956787e-01 1.086179763078689575e-01 2.584932371973991394e-02 1.408576071262359619e-01 -1.975337862968444824e-01 -1.658614277839660645e-01 1.122391149401664734e-01 4.736988246440887451e-01 -2.054788917303085327e-01 1.068199500441551208e-01 1.043391525745391846e-01 -3.105538338422775269e-02 -2.745868265628814697e-01 2.429314143955707550e-02 5.277203395962715149e-02 -1.706364601850509644e-01 -9.844131767749786377e-02 -5.902659893035888672e-02 1.385116130113601685e-01 -6.700469553470611572e-02
-1.620435565710067749e-01 -6.549625843763351440e-02 2.250535339117050171e-01 1.504583954811096191e-01 3.112733662128448486e-01 -6.304645538330078125e-02 1.107079070061445236e-02 4.497945681214332581e-02 -1.072522699832916260e-01 9.024438261985778809e-02 2.558705210685729980e-02 -3.154416009783744812e-02 -5.557598173618316650e-02 -1.611995249986648560e-01 2.882090806961059570e-01 1.681424528360366821e-01 -1.677707582712173462e-01 -1.047322526574134827e-01 -8.403062820434570312e-02 3.538993000984191895e-01 -1.965623497962951660e-01 -3.008713126182556152e-01 -1.995081007480621338e-01 2.713964879512786865e-01 -1.575807034969329834e-01 1.727258712053298950e-01 1.596181541681289673e-01 -2.712790966033935547e-01 9.690061956644058228e-02 9.323988109827041626e-02 2.669752389192581177e-02 -2.118315994739532471e-01
-5.018900334835052490e-02 3.498696386814117432e-01 3.106788992881774902e-01 8.714545518159866333e-02 -5.325169488787651062e-02 3.126461803913116455e-02 -1.884055137634277344e-01 2.572779357433319092e-01 -1.820964664220809937e-01 -2.476413920521736145e-02 2.922902405261993408e-01 1.625213027000427246e-01 3.550167381763458252e-01 -6.008184701204299927e-02 1.442246735095977783e-01 1.477317363023757935e-01 -1.242813766002655029e-01 -1.663670837879180908e-01 -1.507119834423065186e-01 -1.068327110260725021e-02 -6.968426704406738281e-02 2.505630552768707275e-01 -9.609546512365341187e-02 -1.590694859623908997e-02 -2.972839176654815674e-01 -9.741197526454925537e-02 -7.570143043994903564e-02 -2.796548046171665192e-02 -1.591292321681976318e-01 1.562930792570114136e-01 -3.677231445908546448e-02 -2.213701456785202026e-01
5.965719372034072876e-02 1.010258868336677551e-01 1.614534407854080200e-01 -1.809324324131011963e-01 2.573248744010925293e-01 -1.051089987158775330e-01 2.522688210010528564e-01 2.836841046810150146e-01 2.401726096868515015e-01 -1.492349058389663696e-01 3.015404045581817627e-01 1.129204854369163513e-01 -4.446372389793395996e-03 -3.832763060927391052e-02 1.790664196014404297e-01 -4.565741866827011108e-02 -2.309382520616054535e-02 3.108073770999908447e-02 3.292411938309669495e-02 4.338831901550292969e-01 -2.328030019998550415e-01 5.506382137537002563e-02 -2.648787796497344971e-01 9.275138378143310547e-02 -7.673989236354827881e-02 -1.055008620023727417e-01 1.628302782773971558e-01 -1.216010153293609619e-01 -1.963215321302413940e-01 -3.797481209039688110e-02 1.193107888102531433e-01 -2.177405655384063721e-01
-5.107359588146209717e-02 3.149485588073730469e-01 3.114622235298156738e-01 2.942903339862823486e-01 1.696375310420989990e-01 9.171082079410552979e-02 7.370554655790328979e-02 -1.606781929731369019e-01 -6.305936723947525024e-02 -1.421962976455688477e-01 1.569520533084869385e-01 2.413865923881530762e-01 -8.305817097425460815e-02 1.815082132816314697e-01 -7.098088506609201431e-03 1.005166172981262207e-01 2.816512584686279297e-01 -1.535138934850692749e-01 3.208765089511871338e-01 2.602421641349792480e-01 1.617998480796813965e-01 -3.601405397057533264e-02 -2.434870898723602295e-01 3.588214889168739319e-02 -2.091240137815475464e-02 -1.881349831819534302e-01 1.172715798020362854e-01 -9.916410595178604126e-02 -6.726451218128204346e-02 -3.587118908762931824e-02 -6.279980391263961792e-02 -2.413415163755416870e-01
1.062140539288520813e-01 4.589337110519409180e-01 2.527109384536743164e-01 2.223729342222213745e-01 1.499238163232803345e-01 2.356786280870437622e-01 3.993339464068412781e-02 2.178011834621429443e-01 -1.297211199998855591e-01 -2.105950564146041870e-01 -3.382699564099311829e-02 -7.100403308868408203e-02 -5.614196881651878357e-02 2.106722593307495117e-01 8.544959127902984619e-03 7.318491488695144653e-02 1.293924748897552490e-01 -4.092810750007629395e-01 -1.646886467933654785e-01 1.149337366223335266e-01 -2.414116114377975464e-01 -7.029381394386291504e-02 -2.345533370971679688e-01 1.755332499742507935e-01 -1.951191388070583344e-02 1.697850786149501801e-02 -1.039236318320035934e-02 -4.543377831578254700e-02 -1.621845364570617676e-02 1.526459008455276489e-01 3.414990380406379700e-02 1.272801458835601807e-01
-1.157089993357658386e-01 2.187250703573226929e-01 -2.417415529489517212e-01 2.441835105419158936e-01 2.182356119155883789e-01 -9.639798104763031006e-02 7.342793047428131104e-02 2.003605961799621582e-01 1.628945022821426392e-01 2.025195062160491943e-01 -1.534116361290216446e-02 2.735043764114379883e-01 -2.174459844827651978e-01 -5.286542698740959167e-02 2.740229666233062744e-01 -1.136267110705375671e-01 -1.004424989223480225e-01 -7.601077109575271606e-02 -3.028378188610076904e-01 1.567717641592025757e-01 -8.846911787986755371e-02 1.703056842088699341e-01 -3.098358511924743652e-01 4.589353222399950027e-03 6.215392146259546280e-03 -1.067296136170625687e-02 9.321162849664688110e-02 -1.684248745441436768e-01 -1.592378914356231689e-01 -1.813363051041960716e-03 2.239645719528198242e-01 -2.446475923061370850e-01
-1.219107136130332947e-01 1.031227260828018188e-01 -3.839860484004020691e-02 5.363262817263603210e-02 -5.019642040133476257e-02 -2.106725424528121948e-02 -9.198742359876632690e-02 3.890190124511718750e-01 -6.814472377300262451e-03 -1.950199455022811890e-01 2.610202431678771973e-01 1.359374374151229858e-01 -6.122389808297157288e-02 -2.353577874600887299e-02 3.190591633319854736e-01 2.111961096525192261e-01 1.620724201202392578e-01 -2.583226561546325684e-01 3.292528688907623291e-01 1.198774874210357666e-01 -2.301240116357803345e-01 3.140897154808044434e-01 -1.127654984593391418e-01 4.372538253664970398e-02 -1.420314703136682510e-02 -8.934862911701202393e-02 -4.499332234263420105e-02 1.982128471136093140e-01 4.785295110195875168e-03 -3.243552148342132568e-02 2.861792147159576416e-01 -1.323341429233551025e-01
-3.243035078048706055e-01 2.441609948873519897e-01 3.135093748569488525e-01 1.918323934078216553e-01 4.950644448399543762e-02 -1.662524789571762085e-01 -2.270182371139526367e-01 3.584521114826202393e-01 6.298740394413471222e-03 -1.101078093051910400e-01 1.184242442250251770e-01 -1.880876123905181885e-01 -1.728134155273437500e-01 1.503485590219497681e-01 -2.492227852344512939e-01 2.174620032310485840e-01 7.831857353448867798e-02 -2.039235085248947144e-01 9.469630569219589233e-02 1.867108047008514404e-01 8.295116573572158813e-02 5.495887994766235352e-02 -1.802544146776199341e-01 3.768890351057052612e-02 -7.370869070291519165e-02 7.952345162630081177e-02 8.718543499708175659e-02 -1.774610579013824463e-01 -1.150015890598297119e-01 8.022465556859970093e-02 1.510397493839263916e-01 -1.946489065885543823e-01
-3.131588995456695557e-01 3.525869250297546387e-01 4.217658638954162598e-01 8.923413604497909546e-02 1.112109795212745667e-01 -1.296927332878112793e-01 2.200610190629959106e-01 -1.483746897429227829e-02 6.009720265865325928e-02 -5.761073157191276550e-02 9.124625474214553833e-02 -6.655992567539215088e-02 2.900514006614685059e-01 1.139976829290390015e-02 3.452477753162384033e-01 1.040758118033409119e-01 -1.649551689624786377e-01 -2.543721497058868408e-01 2.989830262959003448e-02 7.794427126646041870e-02 -1.261235177516937256e-01 1.651939749717712402e-02 3.338692709803581238e-02 -3.933218121528625488e-02 -1.326616406440734863e-01 1.281952857971191406e-01 2.233826965093612671e-01 -1.848661750555038452e-01 -4.462005198001861572e-02 9.658150374889373779e-02 -1.728534400463104248e-01 5.406690761446952820e-02
2.286220788955688477e-01 1.344008594751358032e-01 7.347376644611358643e-02 2.038589864969253540e-01 1.531262397766113281e-01 3.147560358047485352e-01 5.094334483146667480e-02 1.519941389560699463e-01 -5.800913646817207336e-02 -2.176575958728790283e-01 1.371510922908782959e-01 2.961874902248382568e-01 -1.144885644316673279e-01 -3.154144063591957092e-02 -2.460186555981636047e-02 -1.614396274089813232e-01 -1.352940201759338379e-01 -2.432347834110260010e-01 1.914805769920349121e-01 -2.965135686099529266e-02 -2.711623311042785645e-01 3.331655859947204590e-01 -9.510955214500427246e-02 -6.772895902395248413e-02 -3.155018687248229980e-01 8.614370971918106079e-02 -2.229766733944416046e-02 1.059392914175987244e-01 -4.663691297173500061e-02 3.564428538084030151e-02 4.865076020359992981e-02 -3.142914772033691406e-01
1.283166185021400452e-02 7.375253736972808838e-02 1.926363557577133179e-01 3.727898299694061279e-01 1.772242225706577301e-02 3.278809487819671631e-01 7.063388079404830933e-02 1.936423033475875854e-01 1.043366119265556335e-01 -1.777649521827697754e-01 1.907690018415451050e-01 -1.496725529432296753e-02 2.807939350605010986e-01 3.602476045489311218e-02 1.680148094892501831e-01 -2.639328539371490479e-01 -1.450472176074981689e-01 -1.279001981019973755e-01 -1.793991625308990479e-01 -8.123905956745147705e-02 1.615293696522712708e-02 1.790300756692886353e-01 -3.977429866790771484e-01 1.556858718395233154e-01 -1.409875750541687012e-01 -2.408200800418853760e-01 2.086384594440460205e-02 -1.262867599725723267e-01 -9.972650557756423950e-02 -2.539070323109626770e-02 1.221646368503570557e-01 -1.310149021446704865e-02
2.145462483167648315e-01 4.352064430713653564e-02 -1.558685582131147385e-02 3.571393191814422607e-01 1.422589123249053955e-01 -2.382902987301349640e-02 -2.946224808692932129e-02 1.604357361793518066e-01 -1.266288608312606812e-01 -1.005343422293663025e-01 2.037325203418731689e-01 -5.244921427220106125e-03 3.496508300304412842e-01 -9.747607260942459106e-02 -9.780050069093704224e-02 -8.052097260951995850e-02 -6.246893107891082764e-02 -1.931121051311492920e-01 3.254815340042114258e-01 -1.862562820315361023e-02 1.985745131969451904e-02 3.892906904220581055e-01 -3.623290359973907471e-01 1.482946127653121948e-01 -1.166630238294601440e-01 -1.508818119764328003e-01 1.802919358015060425e-01 -1.313520520925521851e-01 -6.174419075250625610e-03 1.264018416404724121e-01 7.215905468910932541e-03 -8.057430386543273926e-02
-3.064383566379547119e-01 2.069427073001861572e-01 5.150852724909782410e-02 2.442441135644912720e-01 1.243671104311943054e-01 2.385606020689010620e-01 -2.420554310083389282e-02 -6.414581090211868286e-02 -2.295157909393310547e-01 3.022556751966476440e-02 3.520824611186981201e-01 -9.438391029834747314e-02 1.627850681543350220e-01 1.828511655330657959e-01 5.614397302269935608e-02 -7.524976879358291626e-02 5.686155334115028381e-02 -3.491969704627990723e-01 -1.658990234136581421e-01 1.964884847402572632e-01 -1.312779188156127930e-01 3.600652888417243958e-02 -1.349940150976181030e-01 8.400967717170715332e-02 -2.568979859352111816e-01 -2.134576812386512756e-02 -1.731950938701629639e-01 -2.025653123855590820e-01 1.348215192556381226e-01 -1.023286804556846619e-01 2.152856290340423584e-01 -1.451988369226455688e-01
-5.289562791585922241e-02 2.922034263610839844e-01 9.158726781606674194e-02 3.015048801898956299e-01 4.896423965692520142e-02 4.588464275002479553e-02 -1.025805547833442688e-01 1.734844595193862915e-01 -6.168012320995330811e-02 -4.490264505147933960e-02 -1.589632034301757812e-01 -3.377548754215240479e-01 1.519511044025421143e-01 -5.600332096219062805e-02 1.088392511010169983e-01 -7.748529314994812012e-02 -2.674895226955413818e-01 -4.033378362655639648e-01 1.364143788814544678e-01 1.318078935146331787e-01 6.646292656660079956e-02 1.290500611066818237e-01 -1.822713762521743774e-01 3.749191761016845703e-02 -1.267844885587692261e-01 1.258357018232345581e-01 3.605335652828216553e-01 -1.686559766530990601e-01 1.850560307502746582e-01 -4.121745005249977112e-02 8.730987459421157837e-02 -1.354240626096725464e-01
-2.166991084814071655e-01 3.603125214576721191e-01 -1.617217808961868286e-01 2.431363612413406372e-01 1.129097416996955872e-01 -5.285942181944847107e-02 -1.035654544830322266e-01 6.315174698829650879e-02 2.745737433433532715e-01 -2.810277789831161499e-02 -2.273575169965624809e-03 2.398760914802551270e-01 -1.620201952755451202e-02 1.317956894636154175e-01 9.160130470991134644e-02 5.783091858029365540e-02 -2.140071541070938110e-01 -1.630577631294727325e-02 2.270374447107315063e-01 2.935625314712524414e-01 -3.183440864086151123e-01 2.778948247432708740e-01 -6.487613171339035034e-02 9.958173334598541260e-02 8.116361498832702637e-02 -1.583033353090286255e-01 1.133481785655021667e-01 -7.632396370172500610e-02 -2.303919643163681030e-01 1.030968949198722839e-01 1.987715810537338257e-01 -1.207157969474792480e-01
-2.647036872804164886e-02 2.717081010341644287e-01 8.131177723407745361e-02 4.651164263486862183e-02 2.456366568803787231e-01 -1.621506810188293457e-01 1.305798739194869995e-01 3.423821330070495605e-01 1.977409869432449341e-01 -2.249988317489624023e-01 -2.480777539312839508e-02 1.193045750260353088e-01 -1.111005097627639771e-01 1.277269870042800903e-01 2.833336293697357178e-01 -1.518254727125167847e-01 1.585513353347778320e-02 -2.607488632202148438e-01 4.698688536882400513e-02 2.074169069528579712e-01 -2.708535194396972656e-01 4.637253656983375549e-02 -2.424503117799758911e-01 1.245126277208328247e-01 -1.183367744088172913e-01 -7.062701880931854248e-02 -2.815477550029754639e-01 2.591666579246520996e-02 1.541225612163543701e-01 1.817489266395568848e-01 -6.741730123758316040e-02 -1.889401227235794067e-01
1.327953189611434937e-01 1.105509996414184570e-01 3.415083587169647217e-01 9.684152901172637939e-02 2.059113234281539917e-01 -9.937487542629241943e-02 1.939746737480163574e-02 5.400554277002811432e-03 1.352712959051132202e-01 -1.695212125778198242e-01 1.976504474878311157e-01 1.154955253005027771e-01 -7.330625504255294800e-02 -8.074085414409637451e-02 2.640422247350215912e-02 -4.295045882463455200e-02 7.467612624168395996e-02 -2.045037448406219482e-01 4.714938998222351074e-01 4.292381107807159424e-01 -3.979319706559181213e-02 5.807606969028711319e-03 -6.061659008264541626e-02 -5.525523424148559570e-02 5.242364853620529175e-02 -1.673747599124908447e-01 6.676534563302993774e-02 2.792621217668056488e-02 1.333165317773818970e-01 2.036896497011184692e-01 3.408088982105255127e-01 -6.223689764738082886e-02
-2.476451098918914795e-01 -8.297159522771835327e-02 8.647592365741729736e-02 3.787039220333099365e-02 1.305649131536483765e-01 -4.306049086153507233e-03 1.050639152526855469e-01 1.099074557423591614e-01 -1.970338970422744751e-01 -2.494598776102066040e-01 2.467726916074752808e-01 8.809872716665267944e-02 2.982642054557800293e-01 -1.803703792393207550e-02 -1.523252110928297043e-02 -5.054827034473419189e-02 -1.421274691820144653e-01 -3.331118226051330566e-01 -1.427800208330154419e-01 2.543133497238159180e-01 7.517367601394653320e-02 7.549153268337249756e-02 -3.045630156993865967e-01 -4.553395509719848633e-02 -2.245769649744033813e-02 -2.548710703849792480e-01 7.047836482524871826e-02 -2.585573792457580566e-01 -2.484906464815139771e-01 2.097024172544479370e-01 2.979925088584423065e-02 -2.336796969175338745e-01
2.511866949498653412e-02 1.215593218803405762e-01 3.076063394546508789e-01 8.802877366542816162e-02 1.206851378083229065e-01 -5.864401161670684814e-02 6.976617872714996338e-02 1.834999769926071167e-01 3.359758108854293823e-02 4.561220109462738037e-01 2.405369728803634644e-01 9.188963472843170166e-02 -3.899861499667167664e-02 4.349531955085694790e-04 1.619306802749633789e-01 -1.820252239704132080e-01 -2.582071423530578613e-01 -1.303941607475280762e-01 -9.175680577754974365e-02 1.323386281728744507e-01 -5.271835252642631531e-02 -5.629111081361770630e-02 -8.172700554132461548e-02 -5.993110686540603638e-02 -7.394810765981674194e-02 -1.964808404445648193e-01 2.237747758626937866e-01 -2.239899337291717529e-01 3.293125331401824951e-01 2.763743400573730469e-01 1.365868654102087021e-02 -1.848332881927490234e-01
-1.102068722248077393e-01 -4.865115880966186523e-02 1.066158264875411987e-01 1.014614999294281006e-01 2.955718934535980225e-01 -3.632332012057304382e-02 1.354723572731018066e-01 1.798725873231887817e-01 5.652877502143383026e-03 -2.313549667596817017e-01 3.385606706142425537e-01 -1.176667958498001099e-01 1.472905557602643967e-02 3.706328943371772766e-02 1.453522294759750366e-01 -2.206510752439498901e-01 -3.159815073013305664e-01 -1.506713330745697021e-01 -7.053333520889282227e-02 1.609378755092620850e-01 2.095357924699783325e-01 2.913480103015899658e-01 -8.003544062376022339e-02 2.681537866592407227e-01 -1.471758484840393066e-01 -2.845810651779174805e-01 7.746057957410812378e-02 -2.614697515964508057e-01 3.931122645735740662e-02 1.417078822851181030e-01 -1.351220067590475082e-02 -1.079839020967483521e-01
-2.630387246608734131e-01 2.359491884708404541e-01 6.558537483215332031e-02 1.898815184831619263e-01 2.464606314897537231e-01 1.255698651075363159e-01 3.891992196440696716e-02 1.423221528530120850e-01 5.475009605288505554e-02 1.084355413913726807e-01 -4.103620350360870361e-02 8.493693917989730835e-02 -8.657485246658325195e-02 4.354162514209747314e-02 9.702811390161514282e-02 -1.985562443733215332e-01 -1.539410836994647980e-02 -1.427404284477233887e-01 4.358921945095062256e-02 -4.363109171390533447e-02 1.068347766995429993e-01 -2.777899801731109619e-02 -1.933845430612564087e-01 -1.460905224084854126e-01 -3.392873108386993408e-01 -8.735398203134536743e-02 9.850519895553588867e-02 -8.601283282041549683e-02 -2.044812589883804321e-01 4.041352868080139160e-01 -1.428469363600015640e-02 -4.626944959163665771e-01
-6.346962600946426392e-02 2.835223674774169922e-01 2.472814768552780151e-01 2.562192976474761963e-01 2.937873601913452148e-01 7.334539294242858887e-02 2.435625344514846802e-01 -1.563469618558883667e-01 4.975831508636474609e-02 3.236253932118415833e-02 1.821233034133911133e-01 -2.176379971206188202e-02 1.486637070775032043e-02 1.437153071165084839e-01 6.858132313936948776e-03 1.572748869657516479e-01 3.021588325500488281e-01 -3.607328236103057861e-01 2.437592595815658569e-01 2.186659723520278931e-01 2.164269983768463135e-01 1.443701237440109253e-01 -1.963328719139099121e-01 4.382027685642242432e-02 -9.850451350212097168e-02 -7.829262875020503998e-03 1.868941038846969604e-01 -2.027802541851997375e-02 1.046896167099475861e-02 -1.128230616450309753e-01 2.477517165243625641e-02 -1.874570548534393311e-01
-8.689934015274047852e-02 7.994506508111953735e-02 -1.652421616017818451e-02 2.055324316024780273e-01 -4.234885331243276596e-03 -9.971182793378829956e-02 1.418217718601226807e-01 5.454792380332946777e-01 4.382251203060150146e-02 6.742513924837112427e-02 1.184976473450660706e-01 1.919977962970733643e-01 -7.867684960365295410e-02 2.478030920028686523e-01 7.871897518634796143e-02 7.614089548587799072e-02 -2.593119442462921143e-01 -1.784585416316986084e-01 4.565950855612754822e-02 1.653525680303573608e-01 -3.551297187805175781e-01 -1.142133027315139771e-01 -7.858575321733951569e-03 1.508788671344518661e-02 5.678813904523849487e-03 -1.303496509790420532e-01 1.496564298868179321e-01 -3.702117875218391418e-02 -2.279317378997802734e-01 -1.661091595888137817e-01 1.019660681486129761e-01 -2.832961678504943848e-01
-1.065530404448509216e-01 4.304680228233337402e-01 2.307198494672775269e-01 1.223226264119148254e-01 4.015969857573509216e-02 1.066871955990791321e-01 2.273308932781219482e-01 -3.144509345293045044e-02 -4.538137838244438171e-02 5.187053605914115906e-02 2.335333824157714844e-01 7.907176017761230469e-02 -1.503451354801654816e-02 -7.836143672466278076e-02 -3.031256794929504395e-02 6.772080063819885254e-02 1.141113340854644775e-01 -1.741013824939727783e-01 3.366426527500152588e-01 1.690204739570617676e-01 6.133603863418102264e-03 1.521930098533630371e-01 -3.033861815929412842e-01 -1.745845004916191101e-02 -2.315862029790878296e-01 -1.814647465944290161e-01 2.242818027734756470e-01 -8.881006389856338501e-02 3.290078788995742798e-02 -3.187823891639709473e-01 -1.934711635112762451e-01 -8.006421476602554321e-02
-6.241698190569877625e-02 2.395951151847839355e-01 2.686948478221893311e-01 -1.107436493039131165e-01 -5.751368775963783264e-02 1.889786869287490845e-01 -2.047955244779586792e-01 1.180575862526893616e-01 -1.402849406003952026e-01 8.283811807632446289e-02 1.496708579361438751e-02 -1.327663213014602661e-01 -5.088936164975166321e-02 7.158094644546508789e-02 4.221718311309814453e-01 5.957242473959922791e-02 8.339805901050567627e-02 -1.327479332685470581e-01 9.782330691814422607e-02 1.423098444938659668e-01 -8.801137655973434448e-02 -1.896626502275466919e-01 -6.346030533313751221e-02 -1.723803281784057617e-01 -3.266863822937011719e-01 -2.415193617343902588e-01 -4.551564157009124756e-02 -9.572803229093551636e-02 -1.457348614931106567e-01 2.537494301795959473e-01 2.037311941385269165e-01 -3.002822697162628174e-01
2.584568969905376434e-02 1.965632438659667969e-01 1.160850822925567627e-01 2.164327055215835571e-01 -2.188304252922534943e-02 1.197548583149909973e-01 -1.300443559885025024e-01 1.945649832487106323e-01 -2.682834863662719727e-01 -7.625827938318252563e-02 1.603399366140365601e-01 1.436722427606582642e-01 6.621141731739044189e-02 -6.197254359722137451e-02 2.307659685611724854e-01 -2.033700933679938316e-03 -1.244245916604995728e-01 -1.634764969348907471e-01 -1.883825212717056274e-01 4.703936576843261719e-01 -7.196112722158432007e-02 -2.158466875553131104e-01 9.061425179243087769e-02 2.371758520603179932e-01 -2.773107886314392090e-01 -7.315351814031600952e-02 2.327015250921249390e-01 -9.882651269435882568e-02 3.138621151447296143e-02 -4.327919706702232361e-02 2.810504138469696045e-01 4.419004917144775391e-02
7.830651104450225830e-02 2.015791237354278564e-01 2.501105368137359619e-01 2.204034104943275452e-02 1.959570944309234619e-01 -2.501282095909118652e-01 1.830244064331054688e-01 1.742888824082911015e-03 2.829546630382537842e-01 -2.311727255582809448e-01 1.500437557697296143e-01 3.028694689273834229e-01 5.514150857925415039e-02 9.064129553735256195e-03 3.003416955471038818e-01 -2.445846647024154663e-01 6.005723401904106140e-02 -5.523773282766342163e-02 3.827450871467590332e-01 2.078520357608795166e-01 -2.562597766518592834e-02 2.643656171858310699e-02 -2.502479255199432373e-01 7.188709080219268799e-02 -2.009362429380416870e-01 1.352567318826913834e-02 1.229281574487686157e-01 2.863632142543792725e-02 -2.794346958398818970e-02 -2.044468186795711517e-02 1.546647250652313232e-01 -8.786691725254058838e-02
-1.710649281740188599e-01 1.751240640878677368e-01 7.791866362094879150e-02 1.572049781680107117e-02 -4.194276779890060425e-02 1.673513352870941162e-01 -1.584923267364501953e-01 9.534309059381484985e-02 -1.062921062111854553e-01 -8.906058967113494873e-02 1.618492156267166138e-01 2.527006529271602631e-02 -7.934926450252532959e-02 -2.535169944167137146e-02 2.807914018630981445e-01 -2.479405999183654785e-01 -1.826028674840927124e-01 -1.044072285294532776e-01 1.649341732263565063e-01 -2.482375055551528931e-01 7.497470360249280930e-03 2.768321931362152100e-01 -1.551588475704193115e-01 1.140379980206489563e-01 -3.078662455081939697e-01 -6.958449631929397583e-02 2.775063514709472656e-01 -3.863077163696289062e-01 -5.610391870141029358e-02 2.340790033340454102e-01 -9.783957153558731079e-02 -1.903466731309890747e-01
-6.381382048130035400e-02 4.406241476535797119e-01 -8.671198785305023193e-02 8.915709704160690308e-02 -4.136092588305473328e-02 -2.548802196979522705e-01 1.435875892639160156e-01 -4.227188229560852051e-02 -9.138808399438858032e-02 9.422008693218231201e-02 1.905515231192111969e-02 -1.569181829690933228e-01 -1.372788995504379272e-01 8.730879426002502441e-02 2.103172689676284790e-01 -1.765515357255935669e-01 -8.338064700365066528e-02 -2.649624347686767578e-01 4.739574715495109558e-02 -5.290540680289268494e-02 -1.967104822397232056e-01 -3.889832645654678345e-02 -4.672891199588775635e-01 9.976743161678314209e-02 -9.902177751064300537e-02 7.147035002708435059e-02 1.334460526704788208e-01 -2.595788240432739258e-01 -8.068110048770904541e-02 1.918269903399050236e-03 2.123843692243099213e-02 -3.087936341762542725e-01
-2.979289591312408447e-01 1.964510679244995117e-01 2.885871529579162598e-01 -6.107237562537193298e-02 -1.283341348171234131e-01 -9.470990300178527832e-02 2.029735445976257324e-01 1.318330317735671997e-01 -4.559864848852157593e-02 -6.273531168699264526e-02 3.158011436462402344e-01 6.280103325843811035e-02 3.762679100036621094e-01 -9.714622795581817627e-02 8.980627357959747314e-02 -4.456579312682151794e-02 -9.835482388734817505e-02 -3.253061473369598389e-01 -1.810645312070846558e-01 1.809533685445785522e-01 -8.111911267042160034e-02 -1.978016942739486694e-01 -1.643148660659790039e-01 -7.321298122406005859e-02 -2.665467560291290283e-01 -2.817472070455551147e-02 1.205435171723365784e-01 -1.387778669595718384e-01 -4.867352172732353210e-02 1.735534518957138062e-02 1.436783820390701294e-01 -2.069376856088638306e-01
-3.178070783615112305e-01 3.190905451774597168e-01 1.554688215255737305e-01 1.721436381340026855e-01 9.890012443065643311e-02 1.820839047431945801e-01 1.861995160579681396e-01 1.246851589530706406e-02 1.236524581909179688e-01 -2.102228254079818726e-01 1.098040118813514709e-01 -9.301830828189849854e-02 3.863192349672317505e-02 -2.038668841123580933e-01 2.498172670602798462e-01 1.831738948822021484e-01 -1.721164435148239136e-01 -1.847304701805114746e-01 -1.035537645220756531e-01 1.365209668874740601e-01 -2.482913285493850708e-01 -8.249721676111221313e-02 1.225592475384473801e-02 1.975602507591247559e-01 -1.643483191728591919e-01 1.211349368095397949e-01 1.196540147066116333e-01 -3.613580167293548584e-01 1.495376676321029663e-01 1.241606399416923523e-01 1.443763077259063721e-01 2.139857597649097443e-02
-1.358820348978042603e-01 4.727823659777641296e-03 -1.759956218302249908e-02 1.853834539651870728e-01 5.510859936475753784e-02 -1.323787271976470947e-01 -2.523751556873321533e-01 2.182875424623489380e-01 1.421689242124557495e-02 -1.770770400762557983e-01 -1.487008780241012573e-01 -1.907616406679153442e-01 -1.995714306831359863e-01 7.308083027601242065e-02 1.977252513170242310e-01 2.212616428732872009e-02 -4.549129307270050049e-02 -2.298623174428939819e-01 -9.780310094356536865e-02 2.629809379577636719e-01 -9.763221256434917450e-03 1.069002300500869751e-01 -3.629865646362304688e-01 -1.831803470849990845e-01 -2.804622650146484375e-01 6.544327735900878906e-02 7.873912155628204346e-02 -2.880759537220001221e-01 5.580748431384563446e-03 1.738143116235733032e-01 -1.444786638021469116e-01 -3.261968493461608887e-01
-3.676041215658187866e-02 1.076156273484230042e-01 9.730996191501617432e-02 1.073635891079902649e-01 1.769019067287445068e-01 2.531100213527679443e-01 4.458271339535713196e-02 2.470306307077407837e-01 -4.684068635106086731e-02 -1.032316312193870544e-01 1.314748674631118774e-01 -1.041341274976730347e-01 2.354959547519683838e-01 -3.504581749439239502e-01 1.073329746723175049e-01 2.172101475298404694e-02 5.350768100470304489e-03 -3.774517774581909180e-01 -3.101816177368164062e-01 2.751206159591674805e-01 -1.618482619524002075e-01 1.440667957067489624e-01 -1.769672334194183350e-01 2.249129563570022583e-01 -1.145968362689018250e-01 -1.237432734342291951e-04 -1.970035433769226074e-01 -2.243724651634693146e-02 -9.313447028398513794e-02 8.322326838970184326e-02 1.395648568868637085e-01 -2.137014567852020264e-01
3.631008788943290710e-02 2.037974596023559570e-01 1.381040364503860474e-01 2.806982100009918213e-01 2.085807472467422485e-01 4.937222301959991455e-01 -5.672133341431617737e-02 9.963119029998779297e-02 -1.676845997571945190e-01 -9.164128452539443970e-02 2.728067040443420410e-01 7.547135651111602783e-02 3.000012338161468506e-01 -7.560118287801742554e-02 2.154547274112701416e-01 -3.306763991713523865e-02 -1.559804975986480713e-01 -2.147636860609054565e-01 -1.039576232433319092e-01 -7.301063835620880127e-02 -6.683881580829620361e-02 3.354436457157135010e-01 -1.304568201303482056e-01 1.028841137886047363e-01 -6.280872970819473267e-02 -2.953672781586647034e-02 6.561914831399917603e-02 -1.842495650053024292e-01 -5.219945684075355530e-02 -1.215384993702173233e-02 1.016956195235252380e-01 -1.074055209755897522e-01
1.034381017088890076e-01 -1.179257221519947052e-02 2.940403819084167480e-01 2.059793323278427124e-01 1.453851698897778988e-03 -4.785113781690597534e-02 2.384190261363983154e-01 9.457451105117797852e-02 -4.461065307259559631e-02 6.499081104993820190e-02 -2.334487810730934143e-02 -1.178765222430229187e-01 -5.354481562972068787e-02 -9.368028491735458374e-02 -4.456326365470886230e-02 -1.895578056573867798e-01 7.391534745693206787e-02 -5.740400552749633789e-01 5.110003426671028137e-02 2.480831146240234375e-01 -2.155141234397888184e-01 2.771912515163421631e-01 -1.104081422090530396e-01 2.004054635763168335e-01 -1.152251884341239929e-01 5.160649493336677551e-02 -1.103576272726058960e-01 -1.977005600929260254e-01 -2.575969398021697998e-01 2.726513147354125977e-02 -1.080513373017311096e-01 3.500191122293472290e-02
-1.610004901885986328e-01 2.469111829996109009e-01 2.045034170150756836e-01 -9.579109027981758118e-03 1.036839280277490616e-02 -1.150064077228307724e-02 -4.285426810383796692e-02 8.536767214536666870e-02 -1.786971688270568848e-01 -9.202295541763305664e-02 2.431215643882751465e-01 4.136811494827270508e-01 2.534734010696411133e-01 1.745161786675453186e-02 1.129742637276649475e-01 1.896637082099914551e-01 -2.159868367016315460e-02 -2.283812165260314941e-01 -1.902625709772109985e-01 5.730568617582321167e-02 -2.248830534517765045e-02 1.575407087802886963e-01 -3.161902129650115967e-01 1.961857676506042480e-01 3.794601932168006897e-02 8.517113327980041504e-02 2.699949443340301514e-01 -3.493588268756866455e-01 -8.678993582725524902e-02 9.567444771528244019e-02 -4.029079526662826538e-02 7.480464410036802292e-03
-8.812178671360015869e-02 1.232346072793006897e-01 1.453051567077636719e-01 5.252689495682716370e-02 -4.920040071010589600e-02 -4.512489959597587585e-02 5.576895177364349365e-02 1.807578802108764648e-01 -8.066282421350479126e-02 6.405213475227355957e-02 1.261107176542282104e-01 2.190742045640945435e-01 1.934477984905242920e-01 1.675492078065872192e-01 2.017191499471664429e-01 1.000387072563171387e-01 -1.644807755947113037e-01 -2.093401998281478882e-01 -1.064557135105133057e-01 1.647720187902450562e-01 2.276717275381088257e-01 3.813880085945129395e-01 -9.309014678001403809e-02 4.081509113311767578e-01 -3.670114874839782715e-01 -1.839356422424316406e-01 2.408659458160400391e-01 -6.153962388634681702e-02 7.059923559427261353e-02 -2.782789617776870728e-02 5.990585684776306152e-02 -2.549923211336135864e-02
2.628333307802677155e-02 7.647853344678878784e-02 7.538918405771255493e-02 -1.653081178665161133e-02 3.449366688728332520e-01 3.522016704082489014e-01 -1.457099616527557373e-01 2.255113571882247925e-01 -2.538372874259948730e-01 -7.251208182424306870e-03 6.917387247085571289e-03 -1.987392157316207886e-01 1.120363846421241760e-01 1.771813184022903442e-01 2.670322060585021973e-01 5.900620669126510620e-02 2.372465655207633972e-02 -3.167945444583892822e-01 1.314055472612380981e-01 1.848341822624206543e-01 -1.112844571471214294e-01 7.849270105361938477e-02 6.887695193290710449e-02 -8.264111727476119995e-02 -4.613156020641326904e-01 -1.480309069156646729e-01 -4.220950976014137268e-02 -4.109995067119598389e-02 -3.374853357672691345e-02 5.722806975245475769e-02 1.386955976486206055e-01 -7.284699380397796631e-02
-7.602562755346298218e-02 1.807758063077926636e-01 2.650959789752960205e-01 -2.223159931600093842e-02 2.121728509664535522e-01 -9.958578646183013916e-02 2.280045449733734131e-01 -4.860624298453330994e-02 -4.135384038090705872e-02 -5.353127792477607727e-02 1.089743748307228088e-01 3.025758564472198486e-01 -2.285574749112129211e-02 1.477301716804504395e-01 2.565440535545349121e-02 1.728362888097763062e-01 1.138147041201591492e-01 -1.292367875576019287e-01 3.332608342170715332e-01 4.340306520462036133e-01 -7.186851464211940765e-03 1.307088881731033325e-01 -3.954623043537139893e-01 -3.337982296943664551e-02 -1.688400097191333771e-02 -1.105128526687622070e-01 1.741168498992919922e-01 1.287064552307128906e-01 -9.667865186929702759e-02 1.005264092236757278e-02 -2.508992142975330353e-02 -2.177300304174423218e-01
-7.209546398371458054e-03 3.125156164169311523e-01 2.871148884296417236e-01 9.022159129381179810e-02 1.721701622009277344e-01 2.557277083396911621e-01 4.368568584322929382e-02 1.132107749581336975e-01 2.000650949776172638e-02 5.709140747785568237e-02 2.141035944223403931e-01 1.261546462774276733e-01 -5.468355864286422729e-02 7.136571407318115234e-02 1.535505205392837524e-01 1.422135978937149048e-01 2.310184538364410400e-01 -1.727735996246337891e-01 4.547730982303619385e-01 2.558406889438629150e-01 1.038339436054229736e-01 1.758515536785125732e-01 -2.418529391288757324e-01 -4.626230522990226746e-02 -2.330626994371414185e-01 4.153056070208549500e-02 7.956044375896453857e-02 -9.144259989261627197e-02 1.338495761156082153e-01 -1.093472763895988464e-01 -1.593831330537796021e-01 2.828835323452949524e-02
9.847749024629592896e-02 2.466614544391632080e-01 3.968271315097808838e-01 3.201897814869880676e-02 2.629536390304565430e-01 1.653148680925369263e-01 -1.399096846580505371e-01 6.399410963058471680e-02 1.027963459491729736e-01 -1.994031015783548355e-03 3.380779176950454712e-02 -3.102743066847324371e-02 -3.771446347236633301e-01 -1.603695936501026154e-02 -9.254580736160278320e-02 -5.809623748064041138e-02 1.632956042885780334e-02 -1.824180781841278076e-01 1.276316344738006592e-01 4.186715930700302124e-02 -3.132314085960388184e-01 8.144803345203399658e-02 1.115662753582000732e-01 -1.500662975013256073e-02 -3.095948994159698486e-01 -9.931860119104385376e-02 2.118130177259445190e-01 -3.131065890192985535e-02 -2.487860471010208130e-01 1.111145466566085815e-01 -1.607069969177246094e-01 -2.511497437953948975e-01
-1.868859380483627319e-01 -4.542468115687370300e-02 8.519048988819122314e-02 1.590083986520767212e-01 -1.423777430318295956e-03 3.318115174770355225e-01 1.871154606342315674e-01 5.982396192848682404e-03 1.761365234851837158e-01 -2.299904674291610718e-01 2.038959264755249023e-01 3.667920082807540894e-02 2.776730656623840332e-01 -3.157841265201568604e-01 1.774002909660339355e-01 9.446261823177337646e-02 6.548095494508743286e-02 -1.777381300926208496e-01 -1.135490369051694870e-02 3.247414827346801758e-01 -4.950119927525520325e-02 5.418455228209495544e-02 -2.155140787363052368e-01 1.909835338592529297e-01 -3.580090403556823730e-01 -6.970797479152679443e-02 -2.125599980354309082e-02 -2.245154678821563721e-01 -2.520043402910232544e-02 1.015033721923828125e-01 -1.263531446456909180e-01 -2.649014815688133240e-02
-3.058664202690124512e-01 2.075681537389755249e-01 6.985440850257873535e-02 9.668728709220886230e-02 4.118784889578819275e-02 9.374933689832687378e-02 -7.073227316141128540e-02 2.528845071792602539e-01 4.498179629445075989e-02 -1.742516160011291504e-01 3.628868758678436279e-01 2.598592340946197510e-01 9.745845943689346313e-02 -8.623329550027847290e-02 -3.210489824414253235e-02 -2.925666570663452148e-01 1.364153921604156494e-01 -1.939809918403625488e-01 -1.417751144617795944e-02 1.314361989498138428e-01 1.267037242650985718e-01 -1.941594481468200684e-01 -1.365486681461334229e-01 4.994744807481765747e-02 2.948066405951976776e-02 -2.722218632698059082e-01 1.532961428165435791e-01 -1.377691030502319336e-01 8.713190257549285889e-02 2.252995520830154419e-01 -4.471669718623161316e-02 -3.288185894489288330e-01
-4.885129630565643311e-02 3.868991434574127197e-01 5.364802107214927673e-02 -1.193460077047348022e-02 2.282881550490856171e-02 3.339307606220245361e-01 -4.186777514405548573e-04 1.565971523523330688e-01 -7.008980959653854370e-02 -2.118239253759384155e-01 -1.002433672547340393e-01 -4.900550469756126404e-02 1.459566354751586914e-01 -4.777169600129127502e-02 1.803355813026428223e-01 2.865904383361339569e-02 7.332643866539001465e-02 -4.382081031799316406e-01 -5.053015798330307007e-02 2.486940771341323853e-01 -1.594861745834350586e-01 -1.675456315279006958e-01 -1.334177330136299133e-02 1.316518634557723999e-01 1.273675560951232910e-01 4.759548977017402649e-02 3.947487175464630127e-01 -6.622134149074554443e-02 4.578346014022827148e-02 1.918600201606750488e-01 7.369639724493026733e-02 -1.825608760118484497e-01
-2.981671690940856934e-01 -2.101121656596660614e-02 5.758875980973243713e-02 1.809532195329666138e-02 1.848010867834091187e-01 2.767542898654937744e-01 3.920160606503486633e-02 1.190953031182289124e-01 -1.118661016225814819e-01 -5.950617417693138123e-02 1.902825087308883667e-01 2.342287637293338776e-02 -2.408534735441207886e-01 -1.271430253982543945e-01 -1.230580266565084457e-02 1.896015554666519165e-01 -2.338394671678543091e-01 -2.910714745521545410e-01 1.247582957148551941e-01 2.601754963397979736e-01 -2.154952883720397949e-01 7.429242879152297974e-02 -2.067657411098480225e-01 7.373640686273574829e-02 -1.919174790382385254e-01 -6.226883735507726669e-03 -4.717756807804107666e-02 -3.826389610767364502e-01 3.043233454227447510e-01 9.439860284328460693e-02 -3.584546968340873718e-02 -7.959210127592086792e-02
2.590435929596424103e-02 7.363379001617431641e-02 1.897880434989929199e-01 1.890661865472793579e-01 1.996763609349727631e-02 -1.768665947020053864e-02 2.497823834419250488e-01 1.006831303238868713e-01 -1.089176535606384277e-01 2.492275387048721313e-01 1.271745264530181885e-01 1.870856136083602905e-01 1.911239922046661377e-01 -1.788240298628807068e-02 -4.671245813369750977e-03 8.566100150346755981e-02 -7.049988955259323120e-02 -2.518896162509918213e-01 1.869865804910659790e-01 2.344786226749420166e-01 -3.933558464050292969e-01 9.755909442901611328e-02 -1.192202605307102203e-02 -1.519645899534225464e-01 -2.015056014060974121e-01 -1.634476780891418457e-01 1.566551066935062408e-02 1.013353765010833740e-01 -3.651705980300903320e-01 2.722914097830653191e-03 -9.761759638786315918e-02 -3.361206948757171631e-01
-1.434826850891113281e-01 -1.582848280668258667e-02 1.192491427063941956e-01 1.517271101474761963e-01 -1.520143896341323853e-01 2.971247397363185883e-02 1.097710430622100830e-01 1.075502485036849976e-02 1.015940159559249878e-01 -1.476675868034362793e-01 2.987281382083892822e-01 3.674459457397460938e-02 1.398602277040481567e-01 -1.385143399238586426e-01 -5.800931528210639954e-02 -3.116249293088912964e-02 -5.536075681447982788e-02 -4.224453568458557129e-01 3.458012044429779053e-01 -5.169065669178962708e-03 -1.690813750028610229e-01 3.357300758361816406e-01 -1.939894855022430420e-01 -2.130818553268909454e-02 -2.766461297869682312e-02 -3.136427998542785645e-01 -2.012782096862792969e-01 -7.000830769538879395e-02 -1.420881003141403198e-01 -1.503364928066730499e-02 1.528877168893814087e-01 -2.666552364826202393e-01
2.520094215869903564e-01 2.004111409187316895e-01 3.773195445537567139e-01 5.236072838306427002e-02 2.376185804605484009e-01 1.332534253597259521e-01 -3.933155164122581482e-02 1.406178176403045654e-01 -3.921268880367279053e-01 -8.797216415405273438e-02 -6.197087466716766357e-02 -1.802688986063003540e-01 7.439982891082763672e-02 1.097081881016492844e-02 1.604577004909515381e-01 -6.164367496967315674e-02 6.065447255969047546e-02 -4.405254423618316650e-01 -6.623414158821105957e-02 2.501539885997772217e-01 -7.107795029878616333e-02 7.664450258016586304e-02 5.211573466658592224e-02 1.151591762900352478e-01 -2.526241838932037354e-01 -6.342092156410217285e-02 6.752924527972936630e-03 -2.084740996360778809e-01 1.087627485394477844e-01 3.214367479085922241e-02 -4.333771765232086182e-02 -7.024646550416946411e-02
6.124230101704597473e-02 1.460341513156890869e-01 5.043838918209075928e-02 6.580018252134323120e-02 6.004957482218742371e-02 4.833804816007614136e-02 -5.396526306867599487e-03 2.551265060901641846e-01 -2.177478522062301636e-01 5.861223489046096802e-02 -6.631030887365341187e-02 1.898575760424137115e-02 -1.057879924774169922e-01 -4.100156947970390320e-02 3.877715468406677246e-01 -2.017869986593723297e-02 -5.714610219001770020e-02 -2.608392834663391113e-01 -6.187995895743370056e-02 6.020850539207458496e-01 5.536399409174919128e-02 -1.590906679630279541e-01 -1.276739537715911865e-01 -4.066876694560050964e-02 -3.239560425281524658e-01 -2.018675059080123901e-01 -1.030485630035400391e-01 -8.187590539455413818e-02 -1.391893532127141953e-02 -8.329606801271438599e-02 1.490728259086608887e-01 3.731049597263336182e-02
2.958624064922332764e-01 1.602845489978790283e-01 1.746737807989120483e-01 2.937529087066650391e-01 1.311442106962203979e-01 2.159111797809600830e-01 1.721519827842712402e-01 2.142228186130523682e-01 1.375167816877365112e-01 -8.989419788122177124e-03 1.520628854632377625e-02 -8.834956586360931396e-02 8.831235766410827637e-02 -1.194240748882293701e-01 3.735855817794799805e-01 -1.476273685693740845e-01 -3.307061269879341125e-02 -8.892451971769332886e-02 4.785965010523796082e-02 3.392631709575653076e-01 5.800041556358337402e-02 5.574209615588188171e-03 -1.454388201236724854e-01 2.709962427616119385e-01 5.544978380203247070e-02 -2.111069671809673309e-02 4.043490812182426453e-02 -4.234521090984344482e-02 -3.385521769523620605e-01 2.369228005409240723e-01 -1.345095634460449219e-01 -3.111832076683640480e-03
1.020279750227928162e-01 2.237102240324020386e-01 2.130754292011260986e-01 2.877140343189239502e-01 1.729075163602828979e-01 -2.040290385484695435e-01 2.891530096530914307e-01 -1.814195327460765839e-02 1.074509397149085999e-01 -2.971667945384979248e-01 3.146387338638305664e-01 1.258437186479568481e-01 1.977755576372146606e-01 1.186476089060306549e-02 7.362258434295654297e-02 3.696441650390625000e-02 6.701096892356872559e-02 4.798801615834236145e-02 1.999973356723785400e-01 3.022646307945251465e-01 -9.547682851552963257e-02 -4.638619720935821533e-02 -3.033882379531860352e-01 1.245590895414352417e-01 -2.299404889345169067e-01 1.111674867570400238e-02 9.266319870948791504e-02 9.791390597820281982e-02 -1.173897236585617065e-01 -4.835769906640052795e-02 -5.428787320852279663e-02 -2.189765870571136475e-01
8.463539928197860718e-02 2.522042393684387207e-01 1.255390197038650513e-01 9.589972347021102905e-02 1.431218720972537994e-02 -3.608597442507743835e-02 1.670083254575729370e-01 -3.084424734115600586e-01 -7.172153145074844360e-02 -1.160853058099746704e-01 1.791731268167495728e-01 1.523218899965286255e-01 -4.004994034767150879e-02 -9.304762817919254303e-03 2.930580377578735352e-01 -2.738964278250932693e-03 2.034348696470260620e-01 -8.407292515039443970e-02 3.450228869915008545e-01 3.736198842525482178e-01 1.381156444549560547e-01 8.336764574050903320e-02 -3.316761851310729980e-01 1.540006250143051147e-01 -2.037018090486526489e-01 -1.987594664096832275e-01 1.153588443994522095e-01 -4.173757508397102356e-02 -1.696655899286270142e-01 9.782665967941284180e-02 -1.954277977347373962e-03 -1.303213834762573242e-01
-2.173448950052261353e-01 1.510341465473175049e-01 2.366501986980438232e-01 6.567420065402984619e-02 2.529321908950805664e-01 2.573804929852485657e-02 -8.015874773263931274e-02 2.069875448942184448e-01 -1.934950649738311768e-01 1.283742040395736694e-01 6.173253804445266724e-02 -1.853695325553417206e-02 -1.179472543299198151e-02 1.543013155460357666e-01 4.653930068016052246e-01 1.330602318048477173e-01 6.638132035732269287e-02 -3.466458916664123535e-01 -1.666402220726013184e-01 1.204522550106048584e-01 2.050088346004486084e-01 8.819592744112014771e-02 2.829355373978614807e-02 -1.878318786621093750e-01 -2.027958929538726807e-01 -1.920950263738632202e-01 -1.646532490849494934e-02 -1.785709559917449951e-01 -2.202831059694290161e-01 3.555370867252349854e-02 1.481694728136062622e-01 6.887847185134887695e-02
8.111160248517990112e-02 1.330702155828475952e-01 4.196382164955139160e-01 -3.745118156075477600e-02 1.175021454691886902e-01 -2.851195931434631348e-01 1.946634352207183838e-01 1.605245471000671387e-01 2.877375781536102295e-01 2.072477638721466064e-01 2.069022059440612793e-01 1.708708405494689941e-01 -1.682607531547546387e-01 1.832281053066253662e-01 -6.726153194904327393e-02 -8.329734951257705688e-02 2.797213755548000336e-02 -1.073590517044067383e-01 6.927268207073211670e-02 3.044497966766357422e-01 1.618615686893463135e-01 -2.210842445492744446e-02 -2.212037593126296997e-01 1.356244087219238281e-01 -2.754999399185180664e-01 -2.713575959205627441e-02 1.729688644409179688e-01 1.143112964928150177e-02 -2.150607705116271973e-01 5.846205353736877441e-02 1.159530878067016602e-02 -8.976180106401443481e-02
-6.700370460748672485e-03 -3.959161415696144104e-02 1.758379489183425903e-01 1.467880010604858398e-01 1.936674565076828003e-01 8.813504129648208618e-02 3.569544851779937744e-01 -5.572995636612176895e-03 -2.292642295360565186e-01 -9.385346621274948120e-02 3.153316080570220947e-01 1.192304193973541260e-01 2.521989643573760986e-01 3.544439077377319336e-01 2.732941508293151855e-01 7.194390147924423218e-02 -7.194974273443222046e-02 -2.183609902858734131e-01 -2.240163460373878479e-02 1.413450986146926880e-01 -9.856880642473697662e-03 2.564973235130310059e-01 1.244940678589046001e-03 2.938678860664367676e-01 -6.947119534015655518e-02 -2.341550141572952271e-01 1.343497633934020996e-01 -7.264827191829681396e-02 -1.375980824232101440e-01 2.953646704554557800e-02 -5.824218969792127609e-03 -2.588960342109203339e-02
-1.152222529053688049e-01 9.731641411781311035e-02 1.383954100310802460e-02 1.661777794361114502e-01 -7.803244143724441528e-02 3.669737279415130615e-01 7.821259647607803345e-02 2.736543118953704834e-01 -1.162018850445747375e-01 -2.799700796604156494e-01 -8.204011619091033936e-02 1.933678388595581055e-01 1.216109991073608398e-01 -7.867082208395004272e-02 1.140078455209732056e-01 -5.435192957520484924e-02 2.900369651615619659e-02 -2.768494188785552979e-01 1.690644621849060059e-01 2.704252600669860840e-01 -1.415212601423263550e-01 -1.703427284955978394e-01 -1.213441491127014160e-01 1.450165659189224243e-01 5.594098195433616638e-02 -8.715392649173736572e-02 1.341941654682159424e-01 -4.207135140895843506e-01 -3.875656798481941223e-02 1.965703368186950684e-01 -6.437495350837707520e-02 -2.018119692802429199e-01
-2.551607415080070496e-02 1.715367436408996582e-01 9.173183143138885498e-02 2.111554294824600220e-01 2.592690289020538330e-01 -2.428995519876480103e-01 5.203958600759506226e-02 -1.871328428387641907e-02 1.669155806303024292e-01 -2.241149246692657471e-01 3.355895876884460449e-01 1.777124404907226562e-01 2.542222291231155396e-02 5.355938151478767395e-02 1.395559012889862061e-01 -5.456058774143457413e-03 -6.242099776864051819e-02 -1.878824979066848755e-01 8.135018497705459595e-02 3.454185128211975098e-01 3.428622707724571228e-02 4.297056421637535095e-02 -2.748114764690399170e-01 1.316144615411758423e-01 -9.289029240608215332e-02 -9.582786820828914642e-03 3.270475864410400391e-01 3.349663317203521729e-01 1.810903660953044891e-02 -7.470682263374328613e-02 2.176053971052169800e-01 -1.396931707859039307e-02
-1.534468084573745728e-01 3.204660713672637939e-01 1.190649718046188354e-01 1.866434961557388306e-01 1.452562958002090454e-01 2.185598760843276978e-01 1.075198277831077576e-01 1.496756076812744141e-01 -8.408197015523910522e-02 1.145734488964080811e-01 4.972472414374351501e-02 -1.654021739959716797e-01 8.222819119691848755e-02 -5.700988695025444031e-02 3.471224308013916016e-01 -8.908156305551528931e-02 -1.095881983637809753e-01 -1.337738931179046631e-01 -1.784549653530120850e-01 2.486795485019683838e-01 7.561972737312316895e-02 1.652202308177947998e-01 -2.226513251662254333e-02 5.023646950721740723e-01 3.578305989503860474e-02 1.464547216892242432e-01 1.113855279982089996e-02 -1.343769729137420654e-01 -1.217221319675445557e-01 1.537964195013046265e-01 -9.043553471565246582e-02 -1.908145099878311157e-01
-7.864180207252502441e-02 5.099689960479736328e-01 1.127344667911529541e-01 1.023025810718536377e-01 3.204488009214401245e-02 1.682772487401962280e-01 2.896719872951507568e-01 1.056764870882034302e-01 5.291084200143814087e-02 1.563708931207656860e-01 1.754873245954513550e-01 1.526894420385360718e-01 -9.078359231352806091e-03 7.838607765734195709e-03 1.369666010141372681e-01 6.284255534410476685e-02 1.592272967100143433e-01 -2.129948139190673828e-01 3.284425437450408936e-01 1.426387578248977661e-01 6.571237742900848389e-02 1.683855056762695312e-01 -2.960485517978668213e-01 9.754140861332416534e-03 -1.486755609512329102e-01 -2.082514315843582153e-01 1.819562315940856934e-01 -3.063729777932167053e-02 7.681677490472793579e-02 -1.643404662609100342e-01 -1.590236872434616089e-01 -6.976803392171859741e-02
6.896118819713592529e-02 2.585968077182769775e-01 1.747575253248214722e-01 3.391806036233901978e-02 3.584141610190272331e-03 -2.372578680515289307e-01 9.868668764829635620e-02 -3.568242490291595459e-02 -2.601531334221363068e-02 5.519946292042732239e-02 2.407712489366531372e-01 1.097398772835731506e-01 9.577359259128570557e-02 1.335917115211486816e-01 -5.718328058719635010e-02 -3.613598272204399109e-02 -4.030755907297134399e-02 -2.351030707359313965e-02 6.892839819192886353e-02 2.797749340534210205e-01 -5.648870468139648438e-01 2.044556587934494019e-01 -1.960021406412124634e-01 -6.780677288770675659e-02 -6.984233111143112183e-02 -9.129453450441360474e-02 2.530587911605834961e-01 -5.258221179246902466e-02 -2.835106551647186279e-01 9.617573767900466919e-02 1.847630292177200317e-01 -1.764487028121948242e-01
-2.152365818619728088e-02 1.402377486228942871e-01 6.054234504699707031e-02 -7.117848843336105347e-02 3.828313946723937988e-01 -1.813317835330963135e-01 3.644359484314918518e-02 1.492271125316619873e-01 6.865017116069793701e-02 -2.411903887987136841e-01 3.148180842399597168e-01 3.754950314760208130e-02 -2.045165598392486572e-01 -2.612405121326446533e-01 2.053805440664291382e-01 3.240610240027308464e-03 -7.755976170301437378e-02 -3.913097083568572998e-02 1.393366605043411255e-01 3.629746437072753906e-01 2.005991525948047638e-03 1.806800663471221924e-01 -1.929493844509124756e-01 1.192728206515312195e-01 -3.003453910350799561e-01 -6.713803112506866455e-02 5.749252438545227051e-02 1.081790849566459656e-01 -1.512842774391174316e-01 5.507184192538261414e-02 2.090858668088912964e-02 -2.711681127548217773e-01
-1.620056182146072388e-01 2.063922137022018433e-01 3.344965875148773193e-01 2.323881834745407104e-01 -5.423782393336296082e-02 5.188227817416191101e-02 -1.765771955251693726e-01 -7.878753542900085449e-02 1.635795533657073975e-01 1.498699188232421875e-01 3.291793540120124817e-02 4.368039965629577637e-02 1.464475970715284348e-02 -1.828792691230773926e-01 -9.978783130645751953e-02 -7.930979877710342407e-02 -3.088184893131256104e-01 -1.893314123153686523e-01 -6.115234643220901489e-02 1.585004031658172607e-01 -1.265448480844497681e-01 2.626998722553253174e-01 -1.106904223561286926e-01 2.929999232292175293e-01 -1.158351525664329529e-01 -2.155084013938903809e-01 1.833180487155914307e-01 -1.416129618883132935e-01 3.418388664722442627e-01 1.630399674177169800e-01 1.260438114404678345e-01 -6.386038661003112793e-02
1.711218506097793579e-01 -1.424483023583889008e-03 1.595130562782287598e-01 2.515375316143035889e-01 3.819623216986656189e-02 -6.970687769353389740e-03 -1.740743070840835571e-01 1.434068381786346436e-01 5.250490456819534302e-02 -6.273981928825378418e-02 3.075567483901977539e-01 -3.693411499261856079e-02 3.249337375164031982e-01 1.658867150545120239e-01 2.070556953549385071e-02 -7.650524377822875977e-02 -1.924887485802173615e-02 -1.431328058242797852e-01 -1.243675798177719116e-01 1.680842973291873932e-02 -1.567138135433197021e-01 2.784223854541778564e-01 -2.505303323268890381e-01 1.085523888468742371e-01 -2.696882486343383789e-01 -2.982510924339294434e-01 -1.096735745668411255e-01 -1.699744015932083130e-01 -2.465180754661560059e-01 1.614257544279098511e-01 2.084966152906417847e-01 -2.036029249429702759e-01
-2.711771428585052490e-01 2.296738475561141968e-01 1.600507944822311401e-01 1.778133660554885864e-01 9.131021052598953247e-02 -3.847997784614562988e-01 3.763474524021148682e-02 2.594021558761596680e-01 -4.413975775241851807e-02 -6.168752908706665039e-02 9.825111925601959229e-02 -1.502400338649749756e-01 1.775418221950531006e-01 1.770360916852951050e-01 -4.438192397356033325e-02 1.949122250080108643e-01 -1.472340226173400879e-01 -1.857741773128509521e-01 1.744360029697418213e-01 4.018675982952117920e-01 3.957632556557655334e-02 7.005016505718231201e-02 9.667928516864776611e-02 -9.477461874485015869e-02 -1.696475148200988770e-01 -8.058913052082061768e-02 2.777983620762825012e-02 -2.544119358062744141e-01 -4.808066785335540771e-02 -4.565051198005676270e-02 1.118245497345924377e-01 -2.448919713497161865e-01
-1.419253349304199219e-01 1.892804205417633057e-01 1.017393544316291809e-01 5.761085078120231628e-02 1.972151733934879303e-02 3.693549931049346924e-01 1.089455001056194305e-02 -1.298888865858316422e-02 7.407265901565551758e-02 -6.480329204350709915e-03 1.757582426071166992e-01 1.718299090862274170e-02 6.905809789896011353e-02 -6.530548632144927979e-02 -8.751263469457626343e-02 -1.910688430070877075e-01 -4.320811927318572998e-01 -1.907035708427429199e-01 9.611353278160095215e-02 3.679865226149559021e-02 6.275903433561325073e-02 1.721227467060089111e-01 -2.524310648441314697e-01 1.869700700044631958e-01 -2.190885096788406372e-01 -2.277420312166213989e-01 1.214813664555549622e-01 -2.896551787853240967e-01 1.689835935831069946e-01 2.891707122325897217e-01 1.433917880058288574e-01 -7.866175472736358643e-02
-3.063787519931793213e-01 -1.829102039337158203e-01 2.536408901214599609e-01 1.036047656089067459e-02 1.526433229446411133e-01 1.753043085336685181e-01 6.797981262207031250e-02 -1.368369255214929581e-02 7.358668744564056396e-02 -3.991210833191871643e-02 2.765535712242126465e-01 -5.436105653643608093e-02 1.782854832708835602e-02 1.441405266523361206e-01 -5.902928113937377930e-02 1.242922469973564148e-01 -5.080439150333404541e-02 -3.389413952827453613e-01 1.548561919480562210e-02 1.761069595813751221e-01 8.508543670177459717e-02 3.622376620769500732e-01 -4.847405070904642344e-04 1.085012406110763550e-01 -3.468800485134124756e-01 -2.385844141244888306e-01 3.023948669433593750e-01 -1.853059977293014526e-01 -9.528309106826782227e-02 3.880623355507850647e-02 -1.017403826117515564e-01 -3.597806906327605247e-03
-1.318345367908477783e-01 1.456201672554016113e-01 2.658259123563766479e-03 2.728014886379241943e-01 5.649635195732116699e-02 3.204829096794128418e-01 2.470320910215377808e-01 1.986971795558929443e-01 1.089732125401496887e-01 -3.060401678085327148e-01 2.516164183616638184e-01 8.943909779191017151e-03 5.290047079324722290e-02 -1.879332810640335083e-01 2.034449726343154907e-01 -6.630098819732666016e-02 -2.142877131700515747e-01 -1.182215809822082520e-01 -1.383733898401260376e-01 1.129171550273895264e-01 -2.537472844123840332e-01 2.037914842367172241e-01 1.181993726640939713e-02 1.738292425870895386e-01 -1.616919785737991333e-01 -1.922530494630336761e-02 -8.875967934727668762e-03 -6.932879984378814697e-02 2.849635779857635498e-01 8.318963646888732910e-02 2.388515621423721313e-01 -1.520152240991592407e-01
1.477809902280569077e-02 1.391072385013103485e-02 -1.023047044873237610e-01 7.415854185819625854e-02 2.794952988624572754e-01 -1.639826223254203796e-02 -5.670933052897453308e-02 1.114134564995765686e-01 3.335290253162384033e-01 -1.850617974996566772e-01 3.030505776405334473e-01 1.891841739416122437e-01 2.182258516550064087e-01 -5.728748627007007599e-03 -2.274700812995433807e-02 3.151355683803558350e-02 1.408822536468505859e-01 -3.241517245769500732e-01 1.554838567972183228e-01 4.094222784042358398e-01 -1.553262472152709961e-01 3.980576992034912109e-02 -1.774267405271530151e-01 1.268199980258941650e-01 -2.445650845766067505e-01 -2.513601258397102356e-02 8.435956388711929321e-02 1.707114428281784058e-01 2.967896405607461929e-03 2.745783030986785889e-01 1.892481371760368347e-02 -6.971396505832672119e-02
-3.807281702756881714e-02 6.492723524570465088e-02 7.390900701284408569e-02 1.792533099651336670e-01 1.373149007558822632e-01 -1.331420838832855225e-01 2.098942399024963379e-01 1.525746285915374756e-01 2.553204260766506195e-02 7.079270482063293457e-02 -1.296670269221067429e-02 -1.985229365527629852e-02 -1.605225056409835815e-01 5.343917012214660645e-02 -1.736155599355697632e-01 -2.333348244428634644e-01 1.767247729003429413e-02 -4.712521731853485107e-01 -9.490196406841278076e-02 3.434520065784454346e-01 -3.438630700111389160e-01 3.168483376502990723e-01 -1.489891856908798218e-01 -6.404360383749008179e-02 -2.004409022629261017e-02 -1.574977934360504150e-01 -4.807526245713233948e-02 -1.440011858940124512e-01 -2.321638613939285278e-01 -8.575935848057270050e-03 1.363098919391632080e-01 1.352324187755584717e-01
-2.068142145872116089e-01 5.346198007464408875e-02 1.335992664098739624e-01 3.463221788406372070e-01 1.111510097980499268e-01 -2.736949361860752106e-02 -1.095141619443893433e-01 6.967671960592269897e-02 -2.350873500108718872e-01 -1.568017005920410156e-01 -8.217406272888183594e-02 -1.601707786321640015e-01 4.061620682477951050e-02 5.822077393531799316e-02 2.371981441974639893e-01 -5.717571452260017395e-02 1.145390346646308899e-01 -4.381563067436218262e-01 5.985988304018974304e-02 2.755994498729705811e-01 -1.574562191963195801e-01 -4.458804428577423096e-02 -3.763080015778541565e-02 2.807161509990692139e-01 -2.356618344783782959e-01 9.330338239669799805e-02 -1.487065572291612625e-02 -1.771131604909896851e-01 2.693697512149810791e-01 8.035486191511154175e-02 2.074522227048873901e-01 -1.662431098520755768e-02
-2.570687532424926758e-01 8.870075643062591553e-02 1.631015688180923462e-01 1.612015068531036377e-01 2.646487951278686523e-01 3.422062993049621582e-01 -1.017208695411682129e-01 1.372425351291894913e-02 -1.209101378917694092e-01 -8.789083804003894329e-04 2.361152023077011108e-01 3.076435625553131104e-02 -1.956778019666671753e-01 6.999510526657104492e-02 3.636747598648071289e-03 1.975933313369750977e-01 -2.106716483831405640e-01 -2.170213758945465088e-01 4.967155400663614273e-03 1.169094890356063843e-01 -2.343240529298782349e-01 -1.064850017428398132e-02 -3.379212021827697754e-01 -9.233759343624114990e-02 -2.031620591878890991e-01 -1.065217703580856323e-01 -1.471115350723266602e-01 -3.314960598945617676e-01 1.916448771953582764e-01 1.079061180353164673e-01 -5.577579513192176819e-02 6.058643013238906860e-02
-5.126587674021720886e-02 4.787905514240264893e-01 2.334250360727310181e-01 3.276025131344795227e-02 1.056522578001022339e-01 1.707372516393661499e-01 1.721106916666030884e-01 7.636455446481704712e-02 -3.454364836215972900e-02 1.432866752147674561e-01 1.242589354515075684e-01 2.071307599544525146e-01 -3.640360757708549500e-02 -2.758511900901794434e-02 5.089765414595603943e-02 1.743008643388748169e-01 7.299236208200454712e-02 -2.010968029499053955e-01 4.633623659610748291e-01 1.281370669603347778e-01 4.930957034230232239e-02 1.180770844221115112e-01 -3.280613422393798828e-01 -1.399295590817928314e-02 -1.744762957096099854e-01 -8.505054563283920288e-02 1.037205681204795837e-01 -1.052908301353454590e-01 -1.892434246838092804e-02 -2.001263797283172607e-01 -1.011451184749603271e-01 -1.021491438150405884e-01
-2.497887313365936279e-01 2.883496582508087158e-01 1.526269018650054932e-01 -3.882208839058876038e-02 3.453093767166137695e-02 8.366958051919937134e-02 3.515759408473968506e-01 -2.689613774418830872e-02 -5.637171119451522827e-02 -1.664407700300216675e-01 3.041821159422397614e-02 2.520678937435150146e-01 3.315615653991699219e-01 7.367980480194091797e-02 5.412873346358537674e-03 3.762137517333030701e-02 -1.194713711738586426e-01 -2.792008817195892334e-01 -4.417686164379119873e-02 2.595717906951904297e-01 4.892221465706825256e-02 2.063403129577636719e-01 -2.399196177721023560e-01 5.737104639410972595e-02 1.903176158666610718e-01 -1.114833168685436249e-02 9.357207268476486206e-02 -3.480525016784667969e-01 -1.303491741418838501e-01 1.641698926687240601e-01 6.957455724477767944e-02 -5.082103982567787170e-02
-1.865087002515792847e-01 1.389594823122024536e-01 2.639844417572021484e-01 4.979370627552270889e-03 -1.136157885193824768e-01 -3.159653246402740479e-01 2.726786397397518158e-02 1.952825188636779785e-01 -1.090642809867858887e-01 -2.331295609474182129e-01 1.032683998346328735e-01 2.151111066341400146e-01 3.156449794769287109e-01 -1.609104275703430176e-01 7.669025659561157227e-02 1.765897125005722046e-02 1.016480615362524986e-03 -3.589292764663696289e-01 -9.019419550895690918e-02 1.553628444671630859e-01 -5.444460734724998474e-02 -1.465890649706125259e-02 -1.731620579957962036e-01 -4.179586470127105713e-02 -3.735989928245544434e-01 -3.887589555233716965e-03 5.191801115870475769e-02 4.383049439638853073e-03 5.516745522618293762e-02 1.076923161745071411e-01 8.667702227830886841e-02 -3.304498195648193359e-01
-2.716608643531799316e-01 4.392501711845397949e-02 1.643079072237014771e-01 2.634741067886352539e-01 2.433134168386459351e-01 1.373127549886703491e-01 8.002566546201705933e-02 3.887195140123367310e-02 -1.953578889369964600e-01 2.242333889007568359e-01 -6.435119360685348511e-02 -5.677020549774169922e-02 -1.052352339029312134e-01 -1.049517542123794556e-01 2.682214081287384033e-01 1.334575265645980835e-01 -2.350661158561706543e-01 -9.765626490116119385e-02 -2.170500811189413071e-03 1.422391384840011597e-01 -2.109783440828323364e-01 -1.868730038404464722e-01 -1.897229850292205811e-01 3.870770335197448730e-01 -2.069204747676849365e-01 5.384652316570281982e-02 1.152123697102069855e-02 -2.388227134943008423e-01 -1.383415609598159790e-01 5.657172948122024536e-02 6.056948378682136536e-02 -2.346344441175460815e-01
-7.598559558391571045e-02 1.678300648927688599e-01 8.546562492847442627e-02 3.847913071513175964e-02 1.481354087591171265e-01 -2.429405413568019867e-02 -8.277678862214088440e-03 1.376061886548995972e-01 9.624996036291122437e-02 -2.840373897925019264e-03 1.614110767841339111e-01 -4.507121443748474121e-02 -1.134809106588363647e-02 -1.198888123035430908e-01 6.314859539270401001e-02 -5.030099675059318542e-02 2.174833323806524277e-03 -3.772243857383728027e-01 9.748067706823348999e-02 -1.280457526445388794e-01 1.472105085849761963e-01 3.525668978691101074e-01 -1.285812854766845703e-01 3.384984731674194336e-01 -4.482398033142089844e-01 -1.340055167675018311e-01 1.695477664470672607e-01 -2.142259776592254639e-01 5.579704418778419495e-02 2.477477937936782837e-01 9.404741972684860229e-02 -2.126409858465194702e-01
9.491695091128349304e-03 1.240245178341865540e-01 1.919097751379013062e-01 7.928552478551864624e-02 8.171443641185760498e-02 -4.036870598793029785e-02 -2.503836713731288910e-02 1.713779121637344360e-01 -2.662784457206726074e-01 1.323125213384628296e-01 -1.076453030109405518e-01 1.180946528911590576e-01 5.912174284458160400e-02 -2.112537920475006104e-01 1.555225849151611328e-01 3.907389193773269653e-02 -1.071032807230949402e-01 -1.100127324461936951e-01 1.600962430238723755e-01 4.229393303394317627e-01 -2.625143527984619141e-01 -6.482382863759994507e-02 -1.386420130729675293e-01 2.960663437843322754e-01 -3.835026621818542480e-01 -1.477423459291458130e-01 -2.441717498004436493e-02 -2.203296422958374023e-01 -4.213185980916023254e-02 -1.845212131738662720e-01 2.297199219465255737e-01 -2.475478872656822205e-02
6.749980151653289795e-03 -1.501716673374176025e-01 1.837589293718338013e-01 1.485835313796997070e-01 -1.729545742273330688e-02 -1.153039857745170593e-01 -4.807151854038238525e-02 8.156427741050720215e-02 1.764846593141555786e-01 -2.494455724954605103e-01 2.833324372768402100e-01 -6.676676124334335327e-02 2.073698490858078003e-01 -4.839755222201347351e-02 1.096398085355758667e-01 1.445549633353948593e-02 1.302862018346786499e-01 -4.088895320892333984e-01 2.704689800739288330e-01 1.491001546382904053e-01 9.108709543943405151e-02 1.809120625257492065e-01 -1.236766651272773743e-01 2.587134540081024170e-01 8.517354726791381836e-03 -5.239463597536087036e-02 3.021479118615388870e-03 -4.285131990909576416e-01 9.531361609697341919e-02 1.534363999962806702e-02 1.918477863073348999e-01 -1.671565026044845581e-01
-1.399634182453155518e-01 -5.473548546433448792e-02 1.226583644747734070e-01 1.194444671273231506e-01 -2.062541097402572632e-01 3.510269820690155029e-01 2.050324976444244385e-01 2.846163809299468994e-01 -2.095731720328330994e-02 -1.306503862142562866e-01 3.771948628127574921e-03 -9.501394815742969513e-03 -3.450831025838851929e-02 6.455306708812713623e-02 1.106755286455154419e-01 -8.125454187393188477e-03 -3.715153783559799194e-02 -3.316691517829895020e-01 1.083069592714309692e-01 3.246195614337921143e-01 -1.461863070726394653e-01 -1.630761176347732544e-01 -2.067204266786575317e-01 1.569307893514633179e-01 2.099611312150955200e-01 -6.385359913110733032e-02 1.177136972546577454e-01 -4.318153262138366699e-01 -2.405116893351078033e-02 3.446123003959655762e-02 6.439644377678632736e-03 -1.729258745908737183e-01
[truncated: 3,265,938 more chars]
