# Supplementary material for: The Language of Innovation
Source: PLoS One. 2020 Apr 30;15(4):e0230107. doi: 10.1371/journal.pone.0230107 (PMC7194493; doi:10.1371/journal.pone.0230107)
Supplement: S7 File — (GZ) [file pone.0230107.s007.tar.gz › 1985-1989/V2Run_14_VS_4500_embeddings1985-1989ED32.txt]

1.468740254640579224e-01 1.210943832993507385e-01 -1.552092432975769043e-01 -9.962277114391326904e-02 -2.102335542440414429e-01 1.249315813183784485e-01 -1.329159736633300781e-01 1.471065580844879150e-01 -7.951658964157104492e-02 2.477660924196243286e-01 -4.576185345649719238e-01 2.940922230482101440e-02 -1.395298391580581665e-01 -9.227353334426879883e-02 -2.743448019027709961e-01 7.251881062984466553e-02 -8.562871813774108887e-02 -4.559908211231231689e-01 5.197144299745559692e-02 1.158868446946144104e-01 2.068340405821800232e-02 -8.178862929344177246e-02 1.453698277473449707e-01 1.101104617118835449e-01 -5.537745356559753418e-02 4.497115034610033035e-03 -2.918933629989624023e-01 1.071081310510635376e-01 -1.854685246944427490e-01 -1.175448894500732422e-01 -6.324965506792068481e-02 -1.428207010030746460e-01
1.327255964279174805e-01 1.645181179046630859e-01 -1.747872531414031982e-01 1.550291478633880615e-01 2.718347012996673584e-01 7.132611423730850220e-02 -3.362423181533813477e-02 1.511137038469314575e-01 -6.029264070093631744e-03 4.612057656049728394e-02 -1.710259318351745605e-01 4.756900947540998459e-03 5.642266571521759033e-02 6.950385123491287231e-02 -2.414068765938282013e-02 3.074750602245330811e-01 -2.700755894184112549e-01 -3.385835886001586914e-01 3.760007023811340332e-02 -7.550901174545288086e-02 1.190775167196989059e-02 -2.369985878467559814e-01 2.458721101284027100e-01 1.150659248232841492e-01 -9.489178657531738281e-02 3.150195479393005371e-01 -3.875778317451477051e-01 -1.080464646220207214e-01 -1.048397794365882874e-01 -2.129760533571243286e-01 -1.023797169327735901e-01 -3.935679420828819275e-02
8.526504784822463989e-02 2.298386693000793457e-01 1.179550066590309143e-01 4.394492805004119873e-01 6.968925893306732178e-02 5.777085572481155396e-02 5.785914137959480286e-03 9.809646755456924438e-02 1.514166146516799927e-01 1.898135095834732056e-01 3.146320581436157227e-02 -1.240584328770637512e-01 -3.839101642370223999e-03 -1.958322227001190186e-01 -1.821639761328697205e-02 4.585897922515869141e-02 -4.386021196842193604e-01 -1.033175513148307800e-01 8.386034518480300903e-02 -7.149097323417663574e-02 8.240278065204620361e-02 -2.244205325841903687e-01 1.314153969287872314e-01 1.612635105848312378e-01 -2.162152677774429321e-01 -1.935526728630065918e-01 -2.880683541297912598e-01 -1.706567220389842987e-02 -5.171993374824523926e-02 7.528363168239593506e-02 -9.929439425468444824e-02 -3.123766183853149414e-01
1.030780300498008728e-01 1.745819151401519775e-01 1.108788549900054932e-01 3.609958291053771973e-01 -7.284308969974517822e-02 2.222321331501007080e-01 1.953612267971038818e-02 -1.882622390985488892e-02 2.082753479480743408e-01 1.606488078832626343e-01 -1.014252752065658569e-01 1.544203311204910278e-01 -1.472671926021575928e-01 1.792801469564437866e-01 1.850291639566421509e-01 3.992817550897598267e-02 -7.293344289064407349e-02 -3.438420593738555908e-01 -1.327902823686599731e-01 2.694060094654560089e-02 -1.411007624119520187e-02 9.241596609354019165e-02 4.619481861591339111e-01 7.820564508438110352e-02 -2.219281941652297974e-01 1.521127074956893921e-01 -1.761334389448165894e-01 -2.925016582012176514e-01 -7.587112486362457275e-02 -3.195945918560028076e-02 3.896473348140716553e-02 -2.125551179051399231e-02
9.647484123706817627e-02 2.495711147785186768e-01 1.455325167626142502e-02 3.644261658191680908e-01 -1.043825447559356689e-01 6.320397555828094482e-02 3.080528974533081055e-01 2.913767285645008087e-02 -3.313977643847465515e-02 3.655228316783905029e-01 -1.920866817235946655e-01 3.712349757552146912e-02 1.825226843357086182e-01 1.587790995836257935e-01 -2.269237786531448364e-01 1.530931144952774048e-01 -2.495888024568557739e-01 -1.890919059514999390e-01 -1.392744630575180054e-01 5.627803131937980652e-02 -9.518034756183624268e-02 -5.361906439065933228e-02 1.257424801588058472e-01 -5.163430422544479370e-02 3.901915159076452255e-03 1.463399231433868408e-01 -1.017087176442146301e-01 -1.708140671253204346e-01 -1.038548052310943604e-01 8.762210607528686523e-02 6.512301415205001831e-02 -3.789866268634796143e-01
-1.112249400466680527e-02 3.229453861713409424e-01 -1.042402237653732300e-01 1.182428523898124695e-01 4.334712773561477661e-02 6.174505501985549927e-02 1.241479441523551941e-01 1.109614372253417969e-01 2.892342507839202881e-01 1.066905409097671509e-01 -2.539398372173309326e-01 3.552286699414253235e-02 -1.890130788087844849e-01 6.797111779451370239e-02 -1.509668081998825073e-01 1.807046979665756226e-01 -1.540879607200622559e-01 -2.064937204122543335e-01 3.009379433933645487e-04 9.539473801851272583e-02 -7.267828285694122314e-02 -1.692551821470260620e-01 2.200573235750198364e-01 1.620441377162933350e-01 -2.189834043383598328e-02 1.446706205606460571e-01 8.198269456624984741e-02 -1.179620996117591858e-01 -3.008108213543891907e-02 1.145599782466888428e-01 1.160113364458084106e-01 -5.719370245933532715e-01
-8.786117285490036011e-02 1.251043826341629028e-01 4.455247148871421814e-02 7.847435027360916138e-02 1.512703001499176025e-01 1.747160777449607849e-02 6.741473078727722168e-02 -1.344414800405502319e-01 2.549096941947937012e-01 3.387664854526519775e-01 -2.931373715400695801e-01 -1.405129730701446533e-01 -4.798076674342155457e-02 7.973042316734790802e-03 -6.791481375694274902e-02 1.171479001641273499e-01 -3.804347217082977295e-01 -2.710368633270263672e-01 1.065030768513679504e-01 -3.025004640221595764e-02 5.449736118316650391e-02 3.579513356089591980e-02 2.693822681903839111e-01 -1.414678692817687988e-01 -7.900696992874145508e-02 9.184268116950988770e-02 -1.074388399720191956e-01 2.956293895840644836e-02 -2.143802121281623840e-02 5.721033737063407898e-02 -2.008892148733139038e-01 -4.670096933841705322e-01
2.450809478759765625e-01 2.517107427120208740e-01 -9.696296602487564087e-02 1.136278286576271057e-01 -1.287412941455841064e-01 1.230479478836059570e-01 1.388570517301559448e-01 2.878854870796203613e-01 1.134347990155220032e-01 1.311981827020645142e-01 1.131916418671607971e-02 1.983564496040344238e-01 -1.401554048061370850e-01 1.953268796205520630e-02 -1.701088622212409973e-03 1.279872208833694458e-01 -1.333348751068115234e-01 -2.711393535137176514e-01 -1.077684536576271057e-01 -1.262965947389602661e-01 2.016907930374145508e-02 3.010136485099792480e-01 3.768073320388793945e-01 1.028521656990051270e-01 -2.571876645088195801e-01 8.368663489818572998e-02 -1.710495650768280029e-01 -2.567678689956665039e-01 3.002411220222711563e-03 -7.886704057455062866e-02 -2.495474219322204590e-01 -1.230825483798980713e-01
1.038361787796020508e-01 1.633664816617965698e-01 -2.264274358749389648e-01 2.251441925764083862e-01 7.183345966041088104e-03 1.012418270111083984e-01 1.158104017376899719e-01 -2.003340423107147217e-02 -1.233185827732086182e-02 3.913372457027435303e-01 -1.139502823352813721e-01 -1.234585493803024292e-01 -1.040878817439079285e-01 2.069943994283676147e-01 3.492950797080993652e-01 1.502244025468826294e-01 -1.900049597024917603e-01 -1.258392482995986938e-01 -1.537551730871200562e-01 6.762559711933135986e-02 1.584280282258987427e-01 2.223694026470184326e-01 1.289275437593460083e-01 2.029695734381675720e-02 1.584917539730668068e-03 1.318786144256591797e-01 -4.177958965301513672e-01 -1.951964199542999268e-01 -1.095363423228263855e-01 3.521026670932769775e-02 -2.010784298181533813e-01 3.497178852558135986e-02
8.615918457508087158e-02 2.195776402950286865e-01 8.667106181383132935e-02 2.108958214521408081e-01 -1.700160354375839233e-01 2.101302444934844971e-01 -1.861015856266021729e-01 -2.175350300967693329e-02 3.438538014888763428e-01 -5.882376804947853088e-02 -7.642918825149536133e-02 -9.135876782238483429e-03 1.371561735868453979e-01 -7.381371408700942993e-02 -1.742073297500610352e-01 6.509799975901842117e-03 1.428941041231155396e-01 -3.698711991310119629e-01 -7.788053154945373535e-02 -1.445204764604568481e-01 -6.077570840716362000e-02 1.849604994058609009e-01 2.194742113351821899e-01 -1.890479624271392822e-01 8.064810186624526978e-02 -7.680871058255434036e-03 -2.624258697032928467e-01 -4.105546977370977402e-03 1.638736724853515625e-01 -3.045021742582321167e-02 -3.833348155021667480e-01 -2.139463871717453003e-01
-1.726566851139068604e-01 2.742921411991119385e-01 -3.240931332111358643e-01 1.321112662553787231e-01 9.843597561120986938e-02 1.139468699693679810e-01 1.267431527376174927e-01 1.108627691864967346e-01 8.622370660305023193e-02 -7.652024924755096436e-02 -2.084176242351531982e-01 -1.875044591724872589e-02 -1.686671972274780273e-01 1.186241358518600464e-01 1.843209564685821533e-01 1.010280326008796692e-01 -1.040666252374649048e-01 -1.269081607460975647e-03 -2.333087474107742310e-01 -3.916826471686363220e-02 3.981174901127815247e-02 -2.636604383587837219e-02 3.517598509788513184e-01 -7.549982983618974686e-03 -9.662586450576782227e-02 1.566519737243652344e-01 -3.158220350742340088e-01 -1.732844859361648560e-01 -2.718052864074707031e-01 -1.239394024014472961e-01 -3.505042791366577148e-01 -9.510425478219985962e-02
2.343206405639648438e-01 1.896520406007766724e-01 1.315076500177383423e-01 1.496686339378356934e-01 -3.073084950447082520e-01 -1.112934481352567673e-02 7.789023220539093018e-03 -1.585733443498611450e-01 1.315086185932159424e-01 1.378441601991653442e-01 -1.848325133323669434e-01 4.760250821709632874e-02 -2.483931630849838257e-01 1.344805508852005005e-01 -2.660696394741535187e-02 2.842478752136230469e-01 -3.548740148544311523e-01 -2.966870665550231934e-01 9.414640814065933228e-02 1.878245025873184204e-01 4.544144123792648315e-02 1.074340268969535828e-01 9.547300636768341064e-02 -1.840980201959609985e-01 -1.977595388889312744e-01 6.697058677673339844e-02 -1.094763129949569702e-01 -2.118460685014724731e-01 -2.774642705917358398e-01 -1.307276040315628052e-01 -7.927517592906951904e-02 1.076437532901763916e-02
-2.331641316413879395e-02 3.926541209220886230e-01 4.622954502701759338e-02 5.250076949596405029e-02 -4.168729856610298157e-02 1.679852455854415894e-01 -1.238282695412635803e-01 1.696062982082366943e-01 4.265916943550109863e-01 1.953961998224258423e-01 -9.535511024296283722e-03 -5.820963531732559204e-02 5.694024637341499329e-02 -3.812593594193458557e-02 3.115891516208648682e-01 1.873607784509658813e-01 -1.859802454710006714e-01 -2.046314477920532227e-01 2.838797308504581451e-02 3.030087351799011230e-01 4.303391277790069580e-02 -1.892031580209732056e-01 2.557857334613800049e-01 -1.375571042299270630e-01 7.197706401348114014e-02 1.837813295423984528e-02 -1.549951434135437012e-01 -5.790754035115242004e-02 -1.710400432348251343e-01 6.667462736368179321e-02 -6.942831724882125854e-02 -2.080989331007003784e-01
-2.192130386829376221e-01 1.087949201464653015e-01 -1.953491866588592529e-01 2.156733721494674683e-01 -1.322078406810760498e-01 2.120202332735061646e-01 -1.210155412554740906e-01 8.838890492916107178e-02 1.371820122003555298e-01 -2.438328415155410767e-01 -1.469275206327438354e-01 1.823256723582744598e-02 2.531686425209045410e-01 1.459665447473526001e-01 7.354073226451873779e-02 -5.929892882704734802e-02 -2.493661195039749146e-01 -2.861530482769012451e-01 7.520921994000673294e-03 -6.260748207569122314e-02 8.300969004631042480e-02 8.704037219285964966e-02 6.885422766208648682e-02 5.412609502673149109e-02 -1.976189911365509033e-01 2.120593339204788208e-01 -3.401798903942108154e-01 -3.007348775863647461e-01 -1.925116926431655884e-01 2.778865098953247070e-01 -3.155802935361862183e-02 -1.952783949673175812e-02
-5.419370252639055252e-03 2.988311648368835449e-01 -3.382879495620727539e-02 3.271518647670745850e-01 2.273887842893600464e-01 1.466804891824722290e-01 1.718477308750152588e-01 6.875862926244735718e-02 2.042513340711593628e-01 1.721183657646179199e-01 8.206354454159736633e-03 -2.471170574426651001e-02 -1.394168883562088013e-01 -1.240899693220853806e-02 -4.505616053938865662e-02 1.332898885011672974e-01 -4.266026988625526428e-02 1.496388344094157219e-03 8.393190056085586548e-02 2.122788727283477783e-01 1.635343581438064575e-01 1.229938268661499023e-01 3.143897950649261475e-01 4.335150867700576782e-02 -4.429842531681060791e-02 4.225501790642738342e-02 -4.412238001823425293e-01 -3.231017291545867920e-01 -2.646242380142211914e-01 -1.247889734804630280e-02 -1.016512513160705566e-01 -6.126280874013900757e-02
3.857988864183425903e-02 -2.345542423427104950e-02 -2.587552070617675781e-01 2.702130973339080811e-01 -2.687509059906005859e-01 2.611697651445865631e-02 -6.911311298608779907e-02 1.174547076225280762e-01 1.742065548896789551e-01 1.090811938047409058e-02 -3.419888019561767578e-01 9.737510979175567627e-02 9.854409098625183105e-02 -1.704665422439575195e-01 1.538599878549575806e-01 6.584239751100540161e-02 -2.930166423320770264e-01 -2.042889595031738281e-01 1.877011358737945557e-01 -8.756536245346069336e-02 8.613884449005126953e-02 -5.016375333070755005e-02 5.428604409098625183e-02 -2.496576867997646332e-02 -3.077518045902252197e-01 1.597888618707656860e-01 -2.714011967182159424e-01 -1.709384769201278687e-01 -1.030484735965728760e-01 2.331789731979370117e-01 -1.371358800679445267e-02 -2.655694484710693359e-01
2.647663950920104980e-01 1.771511733531951904e-01 1.747361943125724792e-02 1.682662665843963623e-01 -1.178385019302368164e-01 -9.438029676675796509e-02 6.679686252027750015e-03 4.934107512235641479e-02 1.580800414085388184e-01 2.065242081880569458e-01 -2.596776187419891357e-01 -5.850394442677497864e-02 -2.424451857805252075e-01 2.868660688400268555e-01 1.345728617161512375e-02 1.380295455455780029e-01 -5.913270637392997742e-02 -2.592442035675048828e-01 1.474776417016983032e-01 7.219261676073074341e-02 -1.423330307006835938e-01 1.629361137747764587e-02 1.815274059772491455e-01 7.355909794569015503e-02 2.731430232524871826e-01 8.422779291868209839e-02 -8.566663414239883423e-02 -9.746862947940826416e-02 -1.982767879962921143e-01 2.301576584577560425e-01 -2.066915929317474365e-01 -3.946162164211273193e-01
4.816473275423049927e-02 -8.247251063585281372e-02 4.316776990890502930e-02 -1.806986890733242035e-02 -1.510224640369415283e-01 3.554795980453491211e-01 -1.216112077236175537e-01 3.563217818737030029e-02 1.532292962074279785e-01 -1.927103549242019653e-01 -2.501507401466369629e-01 -3.192531317472457886e-02 -4.312770441174507141e-02 3.568565100431442261e-02 -8.001216500997543335e-02 -1.439129263162612915e-01 -1.236423254013061523e-01 -3.490028083324432373e-01 -1.503736227750778198e-01 -2.811852693557739258e-01 -2.234369516372680664e-01 5.137769132852554321e-02 1.335603892803192139e-01 1.037099678069353104e-02 -1.789348870515823364e-01 2.141210250556468964e-02 -1.531704068183898926e-01 -2.316945642232894897e-01 -1.991934627294540405e-01 -2.309053093194961548e-01 -2.331717610359191895e-01 -3.205257952213287354e-01
3.673139959573745728e-03 2.430601119995117188e-01 7.862211018800735474e-02 1.337177306413650513e-01 -2.920334935188293457e-01 2.171692103147506714e-01 -2.981339693069458008e-01 -2.966034114360809326e-01 1.069010123610496521e-01 2.223093509674072266e-01 -4.297212511301040649e-02 -2.002171128988265991e-01 -2.231135517358779907e-01 -1.460030823945999146e-01 -3.466364741325378418e-02 3.144146800041198730e-01 9.685747325420379639e-02 -1.454486846923828125e-01 2.002831548452377319e-02 1.466425657272338867e-01 -1.550260782241821289e-01 4.017079249024391174e-02 1.599435359239578247e-01 -1.808001101016998291e-01 -6.799815595149993896e-02 1.563351452350616455e-01 -3.314682515338063240e-03 -2.282613217830657959e-01 8.685360103845596313e-02 5.901480559259653091e-03 -3.039996027946472168e-01 -1.267814487218856812e-01
-2.428420484066009521e-01 2.630007863044738770e-01 -2.142858132719993591e-02 3.572790324687957764e-01 6.444564554840326309e-03 -1.322831958532333374e-01 1.284034550189971924e-01 2.797929346561431885e-01 -5.755254253745079041e-02 1.260973811149597168e-01 -1.557087749242782593e-01 -2.637832760810852051e-01 -2.416136562824249268e-01 -1.252344995737075806e-01 4.566343501210212708e-02 7.625100761651992798e-02 -1.407809853553771973e-01 -1.532407104969024658e-01 -1.464494504034519196e-02 -5.999345332384109497e-03 1.312212049961090088e-01 1.974323391914367676e-02 2.831362560391426086e-02 -7.311616837978363037e-02 -2.672159075736999512e-01 2.643207609653472900e-01 -3.778675198554992676e-02 -2.813392579555511475e-01 -1.641757786273956299e-01 -1.219779029488563538e-01 -2.665040493011474609e-01 -1.855370849370956421e-01
1.239465698599815369e-01 -1.210203673690557480e-02 6.456319242715835571e-02 1.432759463787078857e-01 -4.722623899579048157e-02 -2.315920719411224127e-04 2.659027278423309326e-01 1.485035270452499390e-01 1.479794532060623169e-01 1.237315163016319275e-01 -1.500049978494644165e-01 -7.694816589355468750e-02 -2.010681778192520142e-01 -6.269277632236480713e-02 -1.405791491270065308e-01 1.991707086563110352e-01 -1.639699190855026245e-01 -2.371903210878372192e-01 2.112553268671035767e-02 -4.043399170041084290e-02 -9.323256462812423706e-02 -7.630447298288345337e-02 4.783036410808563232e-01 2.715740799903869629e-01 -3.549922257661819458e-02 -9.907529503107070923e-02 -1.651473641395568848e-01 -4.488661885261535645e-01 -1.186396181583404541e-01 6.675761938095092773e-02 -1.131313890218734741e-01 -1.481782495975494385e-01
1.199212521314620972e-01 1.823191940784454346e-01 9.025740623474121094e-02 4.717401862144470215e-01 5.625462159514427185e-02 7.318096607923507690e-02 5.076216906309127808e-02 7.678678631782531738e-02 1.852536350488662720e-01 1.877733170986175537e-01 -7.652832567691802979e-02 1.096134185791015625e-01 -1.112582068890333176e-02 1.849851161241531372e-01 4.765720665454864502e-02 3.007945418357849121e-01 -1.249446868896484375e-01 -2.652952671051025391e-01 9.276925772428512573e-02 3.765160441398620605e-01 -9.653455018997192383e-02 -2.345216274261474609e-02 1.810941249132156372e-01 -1.147760748863220215e-01 -2.358944118022918701e-01 -1.509183198213577271e-01 1.036577019840478897e-02 -2.019483745098114014e-01 -9.807424247264862061e-02 1.543411612510681152e-01 -1.980931013822555542e-01 -7.723213732242584229e-02
1.277427822351455688e-01 -1.851640194654464722e-01 2.779184877872467041e-01 1.449059695005416870e-01 -2.508914172649383545e-01 2.679996192455291748e-01 9.904763847589492798e-02 2.322946637868881226e-01 2.480642125010490417e-02 3.019967973232269287e-01 -3.058978915214538574e-01 -1.511434018611907959e-01 -4.599410295486450195e-02 5.509350821375846863e-02 -7.466287910938262939e-02 6.267612427473068237e-02 -2.431313693523406982e-01 -7.279284298419952393e-02 -2.422194927930831909e-02 -7.046403829008340836e-03 -2.478109300136566162e-01 -1.205752566456794739e-01 1.562547832727432251e-01 3.168205916881561279e-02 4.562073200941085815e-02 1.395856440067291260e-01 -1.693545281887054443e-01 -1.835589557886123657e-01 -3.318155109882354736e-01 -1.482708007097244263e-01 -1.079082190990447998e-01 -1.887941360473632812e-01
-1.068865805864334106e-01 3.202878236770629883e-01 -1.815229207277297974e-01 3.234032690525054932e-01 -1.284226775169372559e-01 2.382928729057312012e-01 1.289916504174470901e-02 2.062923759222030640e-01 6.052888929843902588e-02 -8.796952664852142334e-02 -9.469999372959136963e-02 -2.848119735717773438e-01 -1.086934506893157959e-01 1.311751753091812134e-01 -2.450668662786483765e-01 -1.446955837309360504e-02 -1.318657584488391876e-02 -3.011015355587005615e-01 -1.129247946664690971e-03 1.639539301395416260e-01 9.461991488933563232e-02 -1.294230762869119644e-02 9.868684224784374237e-03 1.870711594820022583e-01 -2.502026855945587158e-01 -1.866378337144851685e-01 -3.149701282382011414e-02 -2.192721515893936157e-02 -2.157243490219116211e-01 1.712515652179718018e-01 -7.436225563287734985e-02 3.153439760208129883e-01
1.925015896558761597e-01 2.216382324695587158e-01 7.271262584254145622e-04 2.691081762313842773e-01 4.983604326844215393e-02 -1.981606148183345795e-02 -2.366697043180465698e-01 -6.310267746448516846e-02 3.114536106586456299e-01 -8.974958956241607666e-02 -3.533348813652992249e-02 -1.270515769720077515e-01 -2.613046169281005859e-01 2.800053060054779053e-01 -1.206007525324821472e-01 1.853145286440849304e-02 -1.302909944206476212e-02 -3.829587697982788086e-01 6.224948912858963013e-02 -1.401758342981338501e-01 -1.304994970560073853e-01 2.337201870977878571e-02 2.671660780906677246e-01 1.416640281677246094e-01 -3.124929592013359070e-02 1.137784942984580994e-01 -4.605297371745109558e-02 -1.618184894323348999e-01 1.477089375257492065e-01 3.500786051154136658e-02 -1.381112933158874512e-01 -3.616468608379364014e-01
1.643679440021514893e-01 2.939732074737548828e-01 -9.327491372823715210e-02 1.338986158370971680e-01 -2.981380000710487366e-02 -2.008592039346694946e-01 -1.609913259744644165e-01 2.436247095465660095e-02 2.178213745355606079e-01 2.752944529056549072e-01 -1.946288347244262695e-01 -1.430340707302093506e-01 -6.202107295393943787e-02 2.495559006929397583e-01 -2.006529122591018677e-01 2.544549703598022461e-01 -6.349278241395950317e-02 -1.741785109043121338e-01 8.005901426076889038e-02 -4.707354120910167694e-03 -1.461894214153289795e-01 -8.241885900497436523e-02 2.459896504878997803e-01 1.832447797060012817e-01 -4.766230657696723938e-02 -1.347190514206886292e-02 -2.350777089595794678e-01 -2.203168570995330811e-01 8.657337725162506104e-02 1.084056943655014038e-01 -1.378181725740432739e-01 -3.632263839244842529e-01
9.356781840324401855e-02 3.291032314300537109e-01 -5.680371075868606567e-02 1.869535148143768311e-01 1.565929204225540161e-01 1.631390899419784546e-01 2.136869877576828003e-01 3.769008675590157509e-03 -6.351713836193084717e-02 6.509012728929519653e-02 -2.673341929912567139e-01 9.478656202554702759e-02 -2.273097932338714600e-01 1.949850022792816162e-01 -1.254678964614868164e-01 1.504088938236236572e-01 -2.750909328460693359e-01 -3.196953237056732178e-01 3.417701646685600281e-02 3.352276086807250977e-01 -2.770368242636322975e-03 -4.852522630244493484e-03 1.907327324151992798e-01 3.271426260471343994e-01 1.929860264062881470e-01 -7.391694933176040649e-02 -5.929971486330032349e-02 -8.921226114034652710e-02 2.921523153781890869e-02 2.019456773996353149e-02 -1.414844244718551636e-01 1.443907022476196289e-01
8.422490209341049194e-02 -6.708406656980514526e-02 -6.549093127250671387e-02 3.575226068496704102e-01 -8.097799122333526611e-02 2.497258409857749939e-02 9.800275415182113647e-02 -8.955265581607818604e-02 1.914783418178558350e-01 2.408106178045272827e-01 -7.109075784683227539e-02 3.342470899224281311e-02 -2.057528644800186157e-01 -6.844487041234970093e-02 1.253772228956222534e-01 2.183017432689666748e-01 -9.804379194974899292e-02 -2.011798769235610962e-01 -6.009005382657051086e-02 -1.418013125658035278e-01 -9.163312613964080811e-03 -2.000084668397903442e-01 1.726673394441604614e-01 -2.745082378387451172e-01 -1.859786808490753174e-01 1.626688539981842041e-01 -4.181851446628570557e-01 -3.770705685019493103e-02 -2.950243949890136719e-01 1.725444346666336060e-01 -2.044335305690765381e-01 -7.249827682971954346e-02
1.311834901571273804e-01 2.893327474594116211e-01 -5.894920602440834045e-02 2.066175192594528198e-01 -8.887887932360172272e-03 4.298518598079681396e-02 -6.546145677566528320e-02 -2.200788445770740509e-02 1.017278432846069336e-01 1.834086626768112183e-01 -2.186301797628402710e-01 7.974679768085479736e-02 -7.671149820089340210e-02 3.332476317882537842e-01 3.741716220974922180e-02 -6.341893225908279419e-03 1.948801055550575256e-02 -1.275670677423477173e-01 -3.710035001859068871e-03 -8.262779563665390015e-02 -1.681998372077941895e-01 -1.654279418289661407e-02 3.111074268817901611e-01 2.415175363421440125e-02 -8.647640049457550049e-02 -4.501197114586830139e-02 -2.987282872200012207e-01 -3.193570077419281006e-01 1.057560276240110397e-02 1.326803863048553467e-01 -8.315477520227432251e-03 -5.116087794303894043e-01
1.946700811386108398e-01 2.242697924375534058e-01 4.290388524532318115e-02 2.541451156139373779e-01 9.097212553024291992e-02 -7.782824337482452393e-02 -1.220810133963823318e-02 1.462420374155044556e-01 1.208290550857782364e-02 7.916405797004699707e-02 -1.444146186113357544e-01 -9.912993013858795166e-02 -1.281163692474365234e-01 1.477371603250503540e-01 -1.086506396532058716e-01 1.550948917865753174e-01 -9.858968108892440796e-02 -2.960466444492340088e-01 -1.058932468295097351e-01 1.092294976115226746e-01 -1.131302937865257263e-01 -1.117734313011169434e-01 3.291648924350738525e-01 -5.188814550638198853e-02 1.915888041257858276e-01 1.098487153649330139e-01 -2.072906643152236938e-01 -2.483216375112533569e-01 3.052603900432586670e-01 1.668135263025760651e-02 -2.441233396530151367e-02 -4.404620528221130371e-01
-9.156492352485656738e-02 2.614345550537109375e-01 1.290773153305053711e-01 1.577832400798797607e-01 -1.623384058475494385e-01 1.096095293760299683e-01 4.166021570563316345e-02 -1.161088608205318451e-02 8.330620825290679932e-02 -4.337609931826591492e-02 -9.747263044118881226e-02 -1.582875289022922516e-02 -1.720555871725082397e-01 1.900376402772963047e-03 -2.103321626782417297e-02 2.690812647342681885e-01 -4.439202845096588135e-01 -2.847162783145904541e-01 -1.268973052501678467e-01 1.856523193418979645e-02 8.166129142045974731e-02 -2.721468210220336914e-01 2.680238485336303711e-01 -2.533424273133277893e-02 2.516742423176765442e-02 -1.376980096101760864e-01 -3.513039648532867432e-01 9.059372544288635254e-02 6.816586852073669434e-02 -5.609240382909774780e-02 -1.934328675270080566e-01 -2.761048972606658936e-01
1.611092537641525269e-01 1.673258692026138306e-01 -4.480068758130073547e-02 2.570689320564270020e-01 -1.618839800357818604e-01 3.722509443759918213e-01 3.613871335983276367e-02 -1.785930246114730835e-01 1.607583910226821899e-01 -1.591337146237492561e-03 -1.544769108295440674e-01 1.018475294113159180e-01 7.549691200256347656e-02 -9.189052134752273560e-02 -1.406891196966171265e-01 4.818157292902469635e-03 9.074914455413818359e-02 -3.328073322772979736e-01 -1.869009435176849365e-01 2.305557727813720703e-01 1.901438832283020020e-01 9.765101969242095947e-02 2.796105481684207916e-02 4.675934091210365295e-02 -3.435783833265304565e-02 9.003446996212005615e-02 -1.484355777502059937e-01 -1.330784261226654053e-01 -3.581340610980987549e-01 9.976749122142791748e-02 -3.519016206264495850e-01 -1.382491886615753174e-01
-8.629935234785079956e-02 1.070772334933280945e-01 2.152860164642333984e-01 3.396019041538238525e-01 -4.489338956773281097e-03 2.073834985494613647e-01 8.520773053169250488e-02 6.212870031595230103e-02 1.975737810134887695e-01 2.092892825603485107e-01 -1.278870999813079834e-01 9.557889401912689209e-02 -9.390659630298614502e-02 -1.407328620553016663e-02 9.726867079734802246e-02 6.614243239164352417e-02 -3.445138335227966309e-01 -1.471779495477676392e-01 -4.250928759574890137e-02 2.184755504131317139e-01 -2.230340689420700073e-01 -2.755580246448516846e-01 2.173252105712890625e-01 1.236989069730043411e-02 -1.776381433010101318e-01 2.646888494491577148e-01 -1.798804849386215210e-01 2.085842192173004150e-01 -2.130638994276523590e-02 1.780017465353012085e-01 -1.693966537714004517e-01 -1.811557710170745850e-01
1.903882473707199097e-01 1.374885588884353638e-01 -1.930511891841888428e-01 -6.524013727903366089e-02 1.972236856818199158e-02 3.346573114395141602e-01 1.352983154356479645e-02 -2.359271515160799026e-03 -7.135144621133804321e-02 9.370070695877075195e-02 -1.896362006664276123e-01 -1.635644882917404175e-01 -2.501143813133239746e-01 -3.261978626251220703e-01 8.959826081991195679e-02 3.135725259780883789e-01 -7.578923553228378296e-02 -2.986683845520019531e-01 -1.773179769515991211e-01 2.255309224128723145e-01 6.060265749692916870e-02 -7.339927554130554199e-02 5.798019096255302429e-02 -1.951134800910949707e-01 -9.218008071184158325e-02 -1.236082538962364197e-01 -7.512645423412322998e-02 -3.815638720989227295e-01 -8.311037719249725342e-02 1.000597402453422546e-01 1.352131366729736328e-01 -2.983761020004749298e-02
9.494355320930480957e-02 2.358555048704147339e-01 -1.616187691688537598e-01 1.891563385725021362e-01 1.426495164632797241e-01 -1.776172369718551636e-01 -1.241422370076179504e-01 -1.223092898726463318e-02 9.181114286184310913e-02 1.208023801445960999e-01 -7.359982281923294067e-02 -1.355059146881103516e-01 -2.728112637996673584e-01 2.362554371356964111e-01 -3.454793989658355713e-02 -4.622650891542434692e-02 -1.216180399060249329e-01 -3.886249363422393799e-01 -3.917112015187740326e-03 1.490936428308486938e-01 -4.032635316252708435e-02 -3.982286900281906128e-02 2.235241830348968506e-01 -4.076758865267038345e-03 -7.000581920146942139e-02 -1.315281819552183151e-02 -2.213295102119445801e-01 -3.033531904220581055e-01 -7.087803632020950317e-02 1.757874190807342529e-01 -4.408143088221549988e-02 -4.476798474788665771e-01
5.141694843769073486e-02 6.368891336023807526e-03 -2.329303510487079620e-02 3.817135989665985107e-01 2.284317463636398315e-02 -8.299503475427627563e-02 1.002759039402008057e-01 1.344844251871109009e-01 2.253563106060028076e-01 2.384519279003143311e-01 -2.944969534873962402e-01 -1.187248006463050842e-01 1.663028076291084290e-02 7.411701232194900513e-02 -8.697748184204101562e-02 -1.029463112354278564e-01 -1.594322919845581055e-01 -4.599916338920593262e-01 4.719610512256622314e-02 5.132928490638732910e-02 -1.405932903289794922e-01 2.714872360229492188e-01 2.167956829071044922e-01 -1.321759819984436035e-01 -3.128385171294212341e-02 2.100926358252763748e-03 -1.090363189578056335e-01 -4.960234835743904114e-02 -1.917369812726974487e-01 2.770917862653732300e-02 1.288076639175415039e-01 -3.374081254005432129e-01
2.688731253147125244e-01 -3.761633858084678650e-02 -1.092052906751632690e-01 -1.553268823772668839e-02 3.462157398462295532e-02 3.379647135734558105e-01 2.583011984825134277e-01 3.658460974693298340e-01 1.327795684337615967e-01 1.170134618878364563e-01 -2.029881328344345093e-01 -2.378110960125923157e-02 -1.117553114891052246e-01 -5.963192787021398544e-03 -1.941909939050674438e-01 -4.553676396608352661e-02 -1.471373736858367920e-01 -1.046251505613327026e-01 1.803947091102600098e-01 -7.863718084990978241e-03 8.984109014272689819e-02 -9.384059906005859375e-02 -5.654566735029220581e-02 -5.401980504393577576e-02 -1.687817126512527466e-01 1.190431788563728333e-01 -9.619931876659393311e-02 -2.235828638076782227e-01 -1.903363168239593506e-01 2.951388359069824219e-01 -3.629978299140930176e-01 -1.659681200981140137e-01
3.634543716907501221e-01 1.245879232883453369e-01 5.410015210509300232e-02 1.681046634912490845e-01 -2.272535115480422974e-02 3.255051672458648682e-01 -1.934142783284187317e-02 6.446231156587600708e-02 1.100032627582550049e-01 -8.271873742341995239e-02 -2.690007686614990234e-01 -3.193405866622924805e-01 -1.272888928651809692e-01 2.549594640731811523e-01 1.773030161857604980e-01 -1.911090761423110962e-01 -1.287257671356201172e-01 -2.303950041532516479e-01 -7.496678084135055542e-02 -1.898116022348403931e-01 -1.504607647657394409e-01 -2.289566993713378906e-01 2.716252207756042480e-01 1.194714829325675964e-01 7.911559939384460449e-02 4.093850776553153992e-02 -1.511859744787216187e-01 -3.416954725980758667e-02 -8.777932077646255493e-02 2.052406519651412964e-01 -1.032179296016693115e-01 2.979231812059879303e-02
-6.911198794841766357e-02 3.567817509174346924e-01 4.211481288075447083e-02 2.369385212659835815e-01 -1.265703141689300537e-01 7.747613638639450073e-02 2.025808021426200867e-02 -4.537399858236312866e-02 4.522025883197784424e-01 1.674264520406723022e-01 5.863098427653312683e-03 -4.949938505887985229e-02 -1.829013675451278687e-01 2.142002880573272705e-01 -6.835787743330001831e-02 1.214287430047988892e-01 -1.410140693187713623e-01 -2.093751132488250732e-01 1.727590709924697876e-01 -4.390112310647964478e-02 -2.811624407768249512e-01 1.128431111574172974e-01 1.915631890296936035e-01 -5.436320602893829346e-02 4.075906053185462952e-02 8.110655099153518677e-02 -4.027254506945610046e-02 -1.301856935024261475e-01 -1.691485196352005005e-01 1.450885534286499023e-01 -1.290083378553390503e-01 -3.629336655139923096e-01
2.474356815218925476e-02 -2.830264624208211899e-03 -9.672003798186779022e-03 8.025106042623519897e-02 1.599875837564468384e-01 2.327701747417449951e-01 -1.396605223417282104e-01 8.094094693660736084e-03 -4.128225147724151611e-03 1.621812880039215088e-01 1.287222951650619507e-01 -2.870529517531394958e-02 -2.422013878822326660e-01 -1.047620251774787903e-01 -3.551677465438842773e-01 2.492481619119644165e-01 -2.747193872928619385e-01 -3.134102821350097656e-01 -5.494701862335205078e-02 6.660555955022573471e-03 4.127753898501396179e-02 -3.993973135948181152e-03 -1.871990859508514404e-01 -3.523177653551101685e-02 -3.738713860511779785e-01 -7.687495648860931396e-02 -2.410663217306137085e-01 -9.407616406679153442e-02 1.187581121921539307e-01 -4.534082859754562378e-02 -3.810688257217407227e-01 5.557236075401306152e-02
1.222315728664398193e-01 2.520799934864044189e-01 1.771758198738098145e-01 1.751536577939987183e-01 -2.348558045923709869e-02 3.302442282438278198e-02 6.130101159214973450e-02 9.596810489892959595e-02 2.543969750404357910e-01 1.190152987837791443e-01 -2.005437910556793213e-01 -3.014526367187500000e-01 -9.617812931537628174e-02 1.110460236668586731e-01 1.694986224174499512e-01 -5.388186499476432800e-02 -8.918554335832595825e-02 -4.377619326114654541e-01 5.060690268874168396e-02 1.199560239911079407e-03 -1.615588963031768799e-01 -5.914537701755762100e-03 4.156169593334197998e-01 3.182308375835418701e-02 9.473207592964172363e-02 1.623730510473251343e-01 7.326104491949081421e-02 -2.062916010618209839e-02 -2.410200536251068115e-01 5.840862542390823364e-02 -8.686390519142150879e-02 -2.634931206703186035e-01
-7.094783708453178406e-03 -2.953702211380004883e-02 -2.306067496538162231e-01 -1.143430396914482117e-01 1.590417176485061646e-01 8.769097179174423218e-02 -2.051496505737304688e-01 -2.539133131504058838e-01 3.437131941318511963e-01 -6.377631425857543945e-02 -4.354924559593200684e-01 -2.119187414646148682e-01 -1.383541077375411987e-01 -5.936513189226388931e-03 -1.721265912055969238e-01 -9.114912245422601700e-04 -7.897833362221717834e-03 -2.692568600177764893e-01 -8.944495022296905518e-02 -5.077684763818979263e-03 -2.137541174888610840e-01 -5.044742301106452942e-02 1.184449642896652222e-01 -3.099570870399475098e-01 1.918481290340423584e-02 9.970822930335998535e-02 -3.257828950881958008e-01 -4.100889340043067932e-02 3.961846232414245605e-02 2.341457828879356384e-02 -1.597996652126312256e-01 5.477401986718177795e-02
7.345142960548400879e-02 1.393811106681823730e-01 -1.995323300361633301e-01 2.392338961362838745e-01 1.192954257130622864e-01 4.722470045089721680e-02 -1.081418618559837341e-01 -1.691187173128128052e-01 1.929282695055007935e-01 1.652816236019134521e-01 4.678747802972793579e-02 -1.841850727796554565e-01 -1.919936686754226685e-01 -2.347130030393600464e-01 -2.356851398944854736e-01 8.375751227140426636e-02 -7.619949430227279663e-02 -2.675499916076660156e-01 -3.836317360401153564e-01 -6.042369641363620758e-04 -3.067328333854675293e-01 3.347405046224594116e-02 -2.686190791428089142e-02 -1.263202130794525146e-01 -1.749420464038848877e-01 8.260419964790344238e-02 -1.145633831620216370e-01 2.960450202226638794e-02 -1.324411481618881226e-01 -1.647359281778335571e-01 -3.471200764179229736e-01 1.147166416049003601e-01
-7.054184097796678543e-03 1.599178016185760498e-01 1.911733597517013550e-01 2.484643757343292236e-01 -9.806194901466369629e-02 2.243429049849510193e-02 -7.267087697982788086e-02 2.150046452879905701e-02 2.999808192253112793e-01 3.751010075211524963e-02 -2.413073629140853882e-01 -3.668019548058509827e-02 4.919001087546348572e-02 1.935080289840698242e-01 -1.273358017206192017e-01 -4.383740015327930450e-03 -1.192833706736564636e-01 -3.920284509658813477e-01 2.704547643661499023e-01 6.835278868675231934e-02 -1.020489707589149475e-01 6.067589297890663147e-02 6.303791701793670654e-02 -7.243656367063522339e-02 1.080889776349067688e-01 2.178024947643280029e-01 -2.915469706058502197e-01 -3.498843610286712646e-01 -1.664153672754764557e-02 3.140179514884948730e-01 1.284776329994201660e-01 -4.672940447926521301e-02
-2.538854442536830902e-02 1.398946493864059448e-01 -2.108728587627410889e-01 2.057541906833648682e-01 -3.943762183189392090e-02 3.715178966522216797e-01 2.990177273750305176e-01 -9.402712434530258179e-02 2.008293867111206055e-01 1.107378825545310974e-01 -4.615948200225830078e-01 -4.754978790879249573e-02 -2.636898159980773926e-01 2.029301971197128296e-02 -4.130528122186660767e-02 1.784898340702056885e-01 1.416787505149841309e-01 -1.927005499601364136e-02 -3.657612949609756470e-02 2.536926865577697754e-01 5.410711467266082764e-02 -5.265626683831214905e-02 -1.617977172136306763e-01 -1.132409125566482544e-01 -1.712364554405212402e-01 1.074501052498817444e-01 -1.896450221538543701e-01 -2.398720756173133850e-02 -2.026945203542709351e-01 6.175448745489120483e-02 -1.214656606316566467e-01 -1.257351487874984741e-01
-8.537150919437408447e-02 -1.853785593993961811e-03 -2.382724545896053314e-02 5.280967429280281067e-02 -2.013152539730072021e-01 2.761034071445465088e-01 -2.647892832756042480e-01 -4.802990332245826721e-02 2.080762833356857300e-01 1.966962665319442749e-01 -4.822066724300384521e-01 -1.401817351579666138e-01 -1.313839703798294067e-01 -3.132581710815429688e-01 -1.704936325550079346e-01 -1.168726086616516113e-01 8.980714529752731323e-02 -2.517749965190887451e-01 7.952458411455154419e-02 -3.264847444370388985e-03 2.806531451642513275e-02 3.317172825336456299e-02 2.516301274299621582e-01 4.941464215517044067e-02 1.075486242771148682e-01 -6.888591498136520386e-02 -1.931220293045043945e-02 2.636967040598392487e-02 5.653334781527519226e-02 -2.125635147094726562e-01 -2.213231474161148071e-01 -2.184251248836517334e-01
-6.936254352331161499e-02 9.882591664791107178e-02 3.231726884841918945e-01 -8.972629904747009277e-03 -1.642818599939346313e-01 2.197320461273193359e-01 -1.660665869712829590e-01 6.602930277585983276e-02 3.231864571571350098e-01 7.083869725465774536e-02 -1.975823044776916504e-01 -1.835060119628906250e-01 -1.903291195631027222e-01 -8.194041252136230469e-02 -1.089919656515121460e-01 -1.294160932302474976e-01 1.251055002212524414e-01 -2.221781611442565918e-01 -1.091115623712539673e-01 8.479244261980056763e-02 1.805238872766494751e-01 2.171261310577392578e-01 6.094263121485710144e-02 -2.387050688266754150e-01 -1.574809253215789795e-01 -7.397772371768951416e-02 -4.332385361194610596e-01 -1.642538309097290039e-01 2.320937067270278931e-02 1.317854374647140503e-01 -1.724844723939895630e-01 5.294667556881904602e-02
2.395631223917007446e-01 4.266542941331863403e-02 1.699538528919219971e-01 1.693653464317321777e-01 -6.775955110788345337e-02 9.135948121547698975e-02 1.247373670339584351e-01 2.898727059364318848e-01 2.416057139635086060e-02 2.120819389820098877e-01 -1.003599166870117188e-01 -4.735763743519783020e-02 -3.795503824949264526e-02 7.143113762140274048e-02 3.043753281235694885e-02 2.427892535924911499e-01 -3.430785536766052246e-01 -4.145976305007934570e-01 -2.012632340192794800e-01 2.609452307224273682e-01 1.510384231805801392e-01 2.521541118621826172e-01 2.100373804569244385e-01 2.216642536222934723e-02 -1.891517341136932373e-01 1.166402250528335571e-01 -1.196136996150016785e-01 4.943708889186382294e-03 -1.191756874322891235e-01 8.388903737068176270e-02 -1.685365885496139526e-01 6.203820556402206421e-02
1.814565211534500122e-01 6.853441894054412842e-02 -1.652646064758300781e-01 5.649816617369651794e-02 -1.288811117410659790e-01 -1.375579535961151123e-01 -5.607649218291044235e-04 6.427385658025741577e-02 7.528176158666610718e-02 1.039129123091697693e-01 -4.835413992404937744e-01 1.243495196104049683e-02 -3.556909263134002686e-01 -8.162505179643630981e-02 -9.780002385377883911e-02 6.466557271778583527e-03 -3.032410442829132080e-01 -1.697594076395034790e-01 1.556690782308578491e-01 1.761163957417011261e-02 -3.097749352455139160e-01 -7.011187821626663208e-02 3.826641142368316650e-01 9.398132562637329102e-02 1.666267812252044678e-01 1.219304725527763367e-01 -5.691969767212867737e-02 -4.049253463745117188e-02 1.272275894880294800e-01 -2.620474435389041901e-02 3.357933135703206062e-03 -1.820382326841354370e-01
6.322310119867324829e-02 -1.574117988348007202e-01 1.370333321392536163e-02 3.986721336841583252e-01 -1.652218699455261230e-01 1.534925848245620728e-01 9.840404987335205078e-02 7.388412207365036011e-02 3.317991737276315689e-03 4.614552855491638184e-02 -8.503134548664093018e-02 -1.919253170490264893e-01 -1.666843742132186890e-01 -1.065878849476575851e-02 1.148659810423851013e-01 -8.660855144262313843e-02 -2.914058268070220947e-01 -2.625285983085632324e-01 2.867281734943389893e-01 1.321284472942352295e-02 -1.705449968576431274e-01 -6.145110353827476501e-02 2.842723131179809570e-01 -1.118647530674934387e-01 -2.562851458787918091e-02 2.664265632629394531e-01 -1.662529818713665009e-02 -1.463422775268554688e-01 -2.482909113168716431e-01 1.296133399009704590e-01 -2.832641899585723877e-01 -1.920067965984344482e-01
9.891340881586074829e-02 1.776272356510162354e-01 2.073087096214294434e-01 3.041901886463165283e-01 -4.407710582017898560e-02 1.636258661746978760e-01 -2.435856163501739502e-01 2.520981244742870331e-02 3.912943899631500244e-01 -1.497280448675155640e-01 -1.554895490407943726e-01 -4.692309536039829254e-03 -2.460895478725433350e-01 7.119455188512802124e-02 -1.537553369998931885e-01 1.735200434923171997e-01 -1.765082031488418579e-01 -1.294327676296234131e-01 9.936396032571792603e-02 1.075670048594474792e-01 1.947860568761825562e-01 4.170917347073554993e-02 1.135520711541175842e-01 -1.516325771808624268e-01 -1.724300086498260498e-01 2.716796100139617920e-01 -2.205737680196762085e-01 1.115337163209915161e-01 -2.494969964027404785e-01 1.175185143947601318e-01 -9.721764922142028809e-02 -1.424721032381057739e-01
1.634303182363510132e-01 1.822521686553955078e-01 1.366942375898361206e-01 3.363437056541442871e-01 -6.495165079832077026e-02 -4.197930684313178062e-04 1.463793367147445679e-01 1.567945182323455811e-01 2.065457403659820557e-01 9.615582227706909180e-02 -2.586731910705566406e-01 5.684497300535440445e-04 -6.509050726890563965e-02 3.231154382228851318e-02 -5.293884873390197754e-02 -2.960518598556518555e-01 -3.267360329627990723e-01 -3.243634998798370361e-01 5.824854597449302673e-02 9.648647159337997437e-02 -3.650672361254692078e-02 -7.357779890298843384e-02 -1.804106123745441437e-02 -2.443350404500961304e-01 -1.096552014350891113e-01 3.418012261390686035e-01 -1.376567687839269638e-02 -1.016632094979286194e-01 -2.303406745195388794e-01 -1.053800284862518311e-01 -2.176426351070404053e-01 -3.366493061184883118e-02
6.513947993516921997e-02 2.198195755481719971e-01 -1.967373536899685860e-03 3.748432993888854980e-01 -8.212020993232727051e-02 3.698550164699554443e-01 -7.405564654618501663e-03 -2.815759181976318359e-01 9.772740304470062256e-02 8.446050435304641724e-02 -2.769327461719512939e-01 -2.728812396526336670e-01 6.991976406425237656e-03 7.807969301939010620e-02 7.734232395887374878e-02 2.085471600294113159e-01 3.335623443126678467e-02 -2.509165406227111816e-01 -1.067447382956743240e-02 8.416020870208740234e-02 2.104329764842987061e-01 -9.685902297496795654e-02 -3.778095543384552002e-02 -2.439573258161544800e-01 -5.885062273591756821e-03 1.932438611984252930e-01 -1.245933547616004944e-01 -2.868727743625640869e-01 -1.169793494045734406e-02 1.656505763530731201e-01 -4.353914037346839905e-02 1.002222597599029541e-01
9.804297238588333130e-02 2.019276916980743408e-01 -1.898736059665679932e-01 2.265151590108871460e-01 6.827608495950698853e-02 8.620763570070266724e-02 -4.002577066421508789e-02 3.333660662174224854e-01 2.727138996124267578e-01 1.736913174390792847e-01 6.636637449264526367e-02 1.771892309188842773e-01 -8.570462465286254883e-02 -6.785393506288528442e-02 -2.635649144649505615e-01 -2.953900992870330811e-01 1.164653673768043518e-01 -3.276081979274749756e-01 -6.566728651523590088e-02 6.353893876075744629e-02 -2.325639277696609497e-01 -1.418495923280715942e-01 2.688096165657043457e-01 -1.502492874860763550e-01 -8.102062158286571503e-03 3.745453665032982826e-03 -8.747024834156036377e-02 2.734474092721939087e-02 1.788979172706604004e-01 8.265232294797897339e-02 -1.308321654796600342e-01 -2.563145458698272705e-01
1.233958452939987183e-01 1.038567498326301575e-01 -2.142518907785415649e-01 1.590881049633026123e-01 -3.671887889504432678e-02 2.441903203725814819e-01 2.437648624181747437e-01 -1.485693454742431641e-01 -6.922928243875503540e-02 -9.151867032051086426e-02 -2.942149639129638672e-01 -6.331098079681396484e-02 -2.362104207277297974e-01 -1.465521752834320068e-01 -2.536523938179016113e-01 1.304634213447570801e-01 5.886523425579071045e-02 -1.453155428171157837e-01 -1.377153098583221436e-01 2.369818985462188721e-01 1.559525728225708008e-01 -1.431986391544342041e-01 -7.400931417942047119e-02 -8.214058727025985718e-02 -4.725144430994987488e-02 1.097929105162620544e-01 -2.859981060028076172e-01 -2.439085841178894043e-01 -2.910828292369842529e-01 3.925039619207382202e-02 -2.991897165775299072e-01 -9.906617552042007446e-02
1.715540140867233276e-02 -9.650823473930358887e-02 1.414696127176284790e-01 1.070746779441833496e-01 -2.687444686889648438e-01 3.853257298469543457e-01 7.674871385097503662e-02 1.680965162813663483e-02 -1.478451653383672237e-03 1.083580590784549713e-02 -1.645623892545700073e-01 -1.201823055744171143e-01 -2.229101508855819702e-01 3.700089454650878906e-02 7.892263121902942657e-03 2.617667913436889648e-01 1.669296412728726864e-03 -3.487701714038848877e-01 -2.073625475168228149e-01 9.248092025518417358e-02 -1.434841305017471313e-01 -2.403711527585983276e-01 2.367767840623855591e-01 1.314601600170135498e-01 1.906029134988784790e-01 -4.001041129231452942e-02 -4.506027325987815857e-02 -3.015964031219482422e-01 -1.851378381252288818e-01 -2.786178588867187500e-01 -4.164928197860717773e-02 -3.589412569999694824e-02
-1.033010035753250122e-01 3.310838341712951660e-02 -8.241193741559982300e-02 1.276262253522872925e-01 -1.683291196823120117e-01 -4.600559547543525696e-02 1.933734863996505737e-01 -1.192339435219764709e-01 9.970010258257389069e-03 3.533549308776855469e-01 -2.580632567405700684e-01 -3.368842974305152893e-02 -4.449179768562316895e-02 5.194569937884807587e-03 -7.815085351467132568e-02 6.405354291200637817e-02 -1.607287675142288208e-01 -4.637868404388427734e-01 1.360264271497726440e-01 3.793890476226806641e-01 -7.163339853286743164e-02 1.934145987033843994e-01 2.354466617107391357e-01 1.212992072105407715e-01 4.399909451603889465e-02 -1.037591695785522461e-01 -2.334274202585220337e-01 -2.382279932498931885e-01 -5.617993883788585663e-03 1.399372071027755737e-01 1.021830588579177856e-01 -9.013968706130981445e-02
-6.325218081474304199e-02 3.415699029574170709e-05 -5.453857034444808960e-02 7.799837738275527954e-02 -2.836038917303085327e-02 2.015672922134399414e-01 6.200050190091133118e-02 3.994131088256835938e-01 6.540418416261672974e-02 5.228884145617485046e-02 -1.958872079849243164e-01 -1.610730290412902832e-01 1.614100784063339233e-01 1.164304558187723160e-02 1.509838551282882690e-01 1.611803472042083740e-01 -1.246172003448009491e-03 -3.136070370674133301e-01 -1.171609982848167419e-01 4.990004003047943115e-02 -3.200855255126953125e-01 1.660318225622177124e-01 8.727701008319854736e-02 2.476293444633483887e-01 -5.069463048130273819e-03 -1.813519746065139771e-01 -1.156802549958229065e-01 -1.969887018203735352e-01 2.655168063938617706e-02 2.886269800364971161e-02 -1.684266179800033569e-01 -4.553104341030120850e-01
4.043716564774513245e-02 2.191662639379501343e-01 -1.300088763236999512e-01 -3.897215798497200012e-02 -6.736987084150314331e-02 3.121361732482910156e-01 3.326142728328704834e-01 1.475692959502339363e-03 1.242048740386962891e-01 1.426208466291427612e-01 -2.025408744812011719e-01 -9.970472007989883423e-02 -2.839598953723907471e-01 -1.320560574531555176e-01 -3.533577024936676025e-01 2.157139219343662262e-02 -1.351438909769058228e-01 1.669411174952983856e-02 2.621937990188598633e-01 4.344284068793058395e-03 1.963120251893997192e-01 -1.615126579999923706e-01 -3.453619778156280518e-02 1.292624175548553467e-01 -1.019251495599746704e-01 9.446837753057479858e-02 -2.498167753219604492e-01 -2.308168113231658936e-01 -1.796465665102005005e-01 9.632608294486999512e-02 -1.875515878200531006e-01 -1.661902219057083130e-01
4.586540460586547852e-01 1.144300028681755066e-01 -1.491869613528251648e-02 9.554162621498107910e-02 9.401909261941909790e-02 2.949173450469970703e-01 1.786992251873016357e-01 -3.012123331427574158e-02 1.992720514535903931e-01 -7.015851885080337524e-02 -3.960818946361541748e-01 8.278387039899826050e-02 -6.671241670846939087e-02 8.655914664268493652e-02 -4.687144234776496887e-02 -1.157749369740486145e-01 -1.520281583070755005e-01 8.754739165306091309e-02 -1.511047631502151489e-01 2.710005342960357666e-01 -2.077984511852264404e-01 -2.574000321328639984e-02 1.341035366058349609e-01 1.773003116250038147e-02 -1.578118056058883667e-01 -1.499957144260406494e-01 -2.865146696567535400e-01 -1.346611380577087402e-01 7.201296091079711914e-02 1.246105879545211792e-01 -2.098593562841415405e-01 -3.242554143071174622e-02
2.149652540683746338e-01 2.834572196006774902e-01 -9.016737341880798340e-02 2.000679522752761841e-01 2.474157698452472687e-02 2.426948249340057373e-01 1.229211613535881042e-01 -1.559420675039291382e-01 1.120442226529121399e-01 1.568272262811660767e-01 -2.091294825077056885e-01 -5.679184198379516602e-02 -8.767648786306381226e-02 -5.577593296766281128e-02 -2.747852206230163574e-01 9.221220761537551880e-02 1.012518033385276794e-01 -2.481231838464736938e-01 -2.205810248851776123e-01 6.746532022953033447e-02 3.183057606220245361e-01 6.911637634038925171e-02 -7.699732482433319092e-02 -1.934739202260971069e-02 -1.078274846076965332e-01 8.307579159736633301e-02 -2.055816203355789185e-01 -3.942266106605529785e-01 -2.464528530836105347e-01 3.054150007665157318e-02 4.351086914539337158e-02 -1.738736331462860107e-01
1.483017504215240479e-01 2.319922149181365967e-01 5.507423728704452515e-02 1.546445041894912720e-01 3.020559810101985931e-02 -1.113901361823081970e-01 8.218525350093841553e-02 4.263988137245178223e-02 2.298071235418319702e-01 2.423629611730575562e-01 -9.375187009572982788e-02 -3.068654239177703857e-02 -2.930071949958801270e-01 2.202858626842498779e-01 -2.751264870166778564e-01 6.005986407399177551e-02 -2.146837264299392700e-01 -5.074162408709526062e-02 4.738027695566415787e-03 2.135953605175018311e-01 -5.671698600053787231e-02 1.016140058636665344e-01 3.802599906921386719e-01 1.019986942410469055e-01 -7.103983312845230103e-02 3.916382789611816406e-02 -3.324525654315948486e-01 -3.050472438335418701e-01 4.466714337468147278e-02 1.293292790651321411e-01 1.099651381373405457e-01 -1.911988556385040283e-01
-2.364664897322654724e-02 3.408538997173309326e-01 7.168332487344741821e-02 2.111879438161849976e-01 -9.150364995002746582e-02 4.247437790036201477e-02 1.325929611921310425e-01 1.592031680047512054e-02 -4.878915473818778992e-02 2.071668207645416260e-01 1.968348771333694458e-02 1.733459532260894775e-01 -2.071366012096405029e-01 2.033610641956329346e-01 -8.809363842010498047e-02 5.633661895990371704e-02 -2.796943783760070801e-01 -2.848609983921051025e-01 9.972146898508071899e-02 -8.360812067985534668e-02 -2.294932864606380463e-02 -4.873697832226753235e-02 3.641805648803710938e-01 1.028965637087821960e-01 -4.611316695809364319e-02 9.470789134502410889e-02 -4.797937348484992981e-02 -4.190826416015625000e-01 1.495840698480606079e-01 5.062283203005790710e-02 -2.588606774806976318e-01 -1.765702515840530396e-01
1.033464968204498291e-01 2.160493433475494385e-01 -2.030394822359085083e-01 1.967449188232421875e-01 -6.320869922637939453e-02 5.404333472251892090e-01 1.774293482303619385e-01 1.138789858669042587e-02 -9.211356192827224731e-02 8.945471048355102539e-02 -2.917850017547607422e-01 1.778660714626312256e-02 -2.616882026195526123e-01 2.369962036609649658e-01 8.174432814121246338e-02 2.567771971225738525e-01 1.462349202483892441e-02 -8.361064642667770386e-02 7.302307337522506714e-02 2.886925041675567627e-01 1.562165766954421997e-01 7.948599010705947876e-02 -1.193512007594108582e-01 -5.860934033989906311e-02 1.070683447323972359e-05 1.093770787119865417e-01 -1.758578419685363770e-01 1.026496663689613342e-02 -2.050025314092636108e-01 -4.296781867742538452e-02 3.090549074113368988e-02 -6.102481111884117126e-02
-6.988406181335449219e-02 1.011033356189727783e-01 -2.433530427515506744e-02 2.742280364036560059e-01 -1.221382319927215576e-01 2.014326304197311401e-01 -4.730418622493743896e-01 -1.602397710084915161e-01 1.884579360485076904e-01 1.747236698865890503e-01 2.353727631270885468e-02 -2.091917581856250763e-02 3.397100837901234627e-03 -5.423482507467269897e-02 -2.164316624402999878e-01 1.941794902086257935e-01 6.679403036832809448e-02 -2.861058413982391357e-01 1.782070547342300415e-01 1.329446211457252502e-02 -8.531975746154785156e-02 -2.457184344530105591e-02 1.865075379610061646e-01 -1.336481869220733643e-01 -1.783216297626495361e-01 1.097861602902412415e-01 -1.000210717320442200e-01 -2.169640809297561646e-01 1.134188771247863770e-01 2.209198921918869019e-01 -3.282067477703094482e-01 2.289497293531894684e-02
1.043152362108230591e-01 1.430634558200836182e-01 -3.406178578734397888e-02 2.797321975231170654e-01 -1.377975642681121826e-01 3.634981438517570496e-02 2.379871606826782227e-01 -5.290046334266662598e-02 2.485290169715881348e-01 2.722661197185516357e-01 -3.144783973693847656e-01 1.891778260469436646e-01 1.866418272256851196e-01 -8.191935718059539795e-02 -9.333276748657226562e-02 2.179272100329399109e-02 -1.512791961431503296e-01 -3.806697428226470947e-01 1.339674592018127441e-01 4.339435696601867676e-02 -1.248293295502662659e-01 -6.406442075967788696e-02 1.670276969671249390e-01 4.923023283481597900e-02 -2.014306932687759399e-02 5.413585342466831207e-03 -1.034223362803459167e-01 -2.250095307826995850e-01 -2.817995846271514893e-01 -1.326347980648279190e-02 -2.067206799983978271e-02 -3.298093080520629883e-01
-2.087440341711044312e-03 5.314637720584869385e-02 -1.160137951374053955e-01 2.815058231353759766e-01 -1.772413253784179688e-01 1.374893188476562500e-01 -3.639718294143676758e-01 2.375430762767791748e-01 2.767201662063598633e-01 4.930248484015464783e-02 1.223627254366874695e-01 2.404924929141998291e-01 -3.113762140274047852e-01 -7.259839773178100586e-02 -2.415820956230163574e-01 -6.495040655136108398e-02 1.882186345756053925e-02 -2.491733282804489136e-01 9.551605582237243652e-02 1.180021017789840698e-01 -8.407647907733917236e-02 -1.520393788814544678e-01 1.021839007735252380e-01 -1.131653115153312683e-01 8.942073583602905273e-02 6.104520335793495178e-02 -7.100595533847808838e-02 -2.265797257423400879e-01 -2.667828500270843506e-01 -1.681551933288574219e-01 -7.937601953744888306e-02 -1.893446445465087891e-01
-6.955876946449279785e-02 1.128920763731002808e-01 8.726123720407485962e-02 3.313658237457275391e-01 4.766880348324775696e-02 1.860207319259643555e-01 8.556926995515823364e-02 1.183895114809274673e-02 1.277618706226348877e-01 1.706447079777717590e-02 -3.620870709419250488e-01 1.490661352872848511e-01 -3.756573423743247986e-02 -5.451513454318046570e-02 -5.258798599243164062e-02 -2.482669204473495483e-01 -3.119052350521087646e-01 -1.990338116884231567e-01 1.646358221769332886e-01 2.126060426235198975e-01 -1.544761061668395996e-01 2.959491685032844543e-02 2.651660740375518799e-01 -8.766377717256546021e-02 6.751610338687896729e-02 6.118060275912284851e-02 -1.648179739713668823e-01 -1.861714422702789307e-01 2.213749289512634277e-01 2.917538285255432129e-01 1.645163148641586304e-01 -1.966526955366134644e-01
1.525094509124755859e-01 4.028624892234802246e-01 -5.203749239444732666e-02 4.820750057697296143e-01 -1.986949443817138672e-01 9.267570078372955322e-02 -3.883394412696361542e-03 1.596214473247528076e-01 -2.212124690413475037e-02 1.112329885363578796e-01 -1.094532459974288940e-01 9.776734560728073120e-02 -7.764527201652526855e-02 -1.468007415533065796e-01 -2.232283502817153931e-01 -3.252226412296295166e-01 -1.399644613265991211e-01 -7.569953054189682007e-02 1.658580750226974487e-01 4.329406917095184326e-01 1.566940993070602417e-01 -3.126842668280005455e-03 -3.481810539960861206e-02 3.683219850063323975e-02 3.539522364735603333e-02 1.987027376890182495e-02 -1.296916902065277100e-01 -1.254471484571695328e-02 1.797817274928092957e-02 3.285767138004302979e-02 1.943253353238105774e-02 1.978005282580852509e-02
1.523161027580499649e-02 2.055252641439437866e-01 6.343369930982589722e-02 2.189550846815109253e-01 -3.699650615453720093e-02 3.569176495075225830e-01 1.981317400932312012e-01 2.845844030380249023e-01 4.783573746681213379e-02 -3.206445649266242981e-02 -2.764595746994018555e-01 2.968435361981391907e-02 -2.034889012575149536e-01 -3.363509476184844971e-01 4.275692254304885864e-02 3.473517298698425293e-01 -1.336203813552856445e-01 -1.813738793134689331e-01 -4.370998218655586243e-02 -1.590922772884368896e-01 1.641571670770645142e-01 7.775578647851943970e-02 2.203522026538848877e-01 -1.089435517787933350e-01 -9.525615721940994263e-02 8.000434190034866333e-02 -1.982931494712829590e-01 -2.241826504468917847e-01 -8.199457079172134399e-03 1.195737197995185852e-01 7.375679910182952881e-02 -5.161004886031150818e-02
-2.662844359874725342e-01 2.446297407150268555e-01 -2.874830923974514008e-02 2.211307287216186523e-01 -2.121687084436416626e-01 -4.682045802474021912e-02 5.437871068716049194e-02 1.263101398944854736e-01 -1.009554043412208557e-01 1.930445879697799683e-01 -7.785016298294067383e-02 -1.280305981636047363e-01 -1.115438789129257202e-01 1.935929954051971436e-01 -2.297261953353881836e-01 6.972040235996246338e-02 -5.835229158401489258e-02 -1.372482925653457642e-01 -1.104313135147094727e-01 2.781749367713928223e-01 1.181213781237602234e-01 2.092383950948715210e-01 3.751800656318664551e-01 9.616957604885101318e-02 -4.687672108411788940e-02 -2.168419957160949707e-02 -2.661312818527221680e-01 -4.555559903383255005e-02 -4.661895707249641418e-02 2.432382553815841675e-01 -9.828280657529830933e-02 -3.313782513141632080e-01
1.208308860659599304e-01 2.505806684494018555e-01 2.349838614463806152e-02 8.758880198001861572e-02 -6.239240989089012146e-02 1.212435588240623474e-01 -7.712590694427490234e-02 -1.757144480943679810e-01 3.379625678062438965e-01 3.035948276519775391e-01 -1.744873374700546265e-01 -3.006254881620407104e-02 -3.803694993257522583e-02 1.755231320858001709e-01 -5.239885300397872925e-02 -4.539357125759124756e-02 -2.834535837173461914e-01 -2.374210357666015625e-01 -3.417242318391799927e-02 2.454001903533935547e-01 -3.260889351367950439e-01 2.481191791594028473e-02 1.815618574619293213e-01 9.900218993425369263e-02 2.882343530654907227e-02 1.530705392360687256e-01 -1.946638897061347961e-02 -1.864569932222366333e-01 -2.662283182144165039e-01 -5.929534090682864189e-04 9.580742567777633667e-03 -3.255353569984436035e-01
5.255599319934844971e-02 3.286728858947753906e-01 7.160019874572753906e-02 9.140424430370330811e-02 4.122856259346008301e-02 -2.862097695469856262e-02 1.902627795934677124e-01 1.010942012071609497e-01 3.253518342971801758e-01 -3.535009175539016724e-02 -3.181535303592681885e-01 -6.078185886144638062e-02 -7.931239157915115356e-02 1.535008549690246582e-01 -1.191851124167442322e-02 2.292646914720535278e-01 1.124429106712341309e-01 -1.791463941335678101e-01 4.724019393324851990e-02 9.337449073791503906e-02 8.188253641128540039e-02 -1.577354818582534790e-01 2.932821512222290039e-01 -2.087317705154418945e-01 -2.515536844730377197e-01 6.207908317446708679e-02 -2.917807102203369141e-01 -7.151564955711364746e-02 -5.471407994627952576e-02 3.431642353534698486e-01 -3.348067868500947952e-03 -1.928964257240295410e-01
-1.601388491690158844e-02 7.578186690807342529e-02 -1.145675256848335266e-01 -5.747908726334571838e-02 -3.541294634342193604e-01 3.242827057838439941e-01 -2.095585614442825317e-01 1.233451664447784424e-01 3.933750092983245850e-01 -7.423755526542663574e-02 -3.407992422580718994e-01 -1.553255766630172729e-01 6.780846044421195984e-03 -3.078216612339019775e-01 -7.439435273408889771e-02 2.172145619988441467e-02 -4.415041953325271606e-02 -1.285393387079238892e-01 -1.905248165130615234e-01 3.296668082475662231e-02 -1.964362561702728271e-01 8.742989599704742432e-02 1.725049763917922974e-01 1.095978096127510071e-01 1.552621088922023773e-02 6.292242556810379028e-02 -9.913951903581619263e-02 -1.476848423480987549e-01 1.331178396940231323e-01 -8.735261112451553345e-02 -2.494857311248779297e-01 -1.387476623058319092e-01
8.354054763913154602e-03 2.343278378248214722e-01 2.108778804540634155e-02 -5.007084831595420837e-02 -1.712686270475387573e-01 3.170809447765350342e-01 -2.510440647602081299e-01 2.092816680669784546e-01 8.524326235055923462e-02 2.664587646722793579e-02 -4.440836906433105469e-01 -2.309299558401107788e-01 -9.802677668631076813e-03 -1.171998456120491028e-01 -2.404370307922363281e-01 -7.828380912542343140e-02 -2.308913692831993103e-02 -1.466002017259597778e-01 -1.287240833044052124e-01 3.444197401404380798e-02 -9.663140773773193359e-02 -4.147044569253921509e-02 2.774006724357604980e-01 -7.693590223789215088e-02 -2.038114890456199646e-02 2.834982238709926605e-03 1.127021834254264832e-01 -1.899839788675308228e-01 2.650330075994133949e-03 -3.150771856307983398e-01 -2.430681139230728149e-01 -1.667264252901077271e-01
2.112177163362503052e-01 1.499538421630859375e-01 -1.023794934153556824e-01 2.175634503364562988e-01 -4.076061770319938660e-02 2.896950840950012207e-01 -7.809547334909439087e-02 -2.481003701686859131e-01 1.485373079776763916e-01 1.253505051136016846e-01 -4.048437178134918213e-01 -8.722880482673645020e-02 -1.937431991100311279e-01 -8.473114669322967529e-02 -1.184849515557289124e-01 -5.464485287666320801e-02 4.251019709045067430e-05 -1.448277235031127930e-01 -1.424342244863510132e-01 1.874991506338119507e-01 2.430556863546371460e-01 1.617065817117691040e-01 -1.778176128864288330e-01 2.239071577787399292e-01 1.567355990409851074e-01 1.435005366802215576e-01 -2.030205130577087402e-01 -1.825085431337356567e-01 -2.152399122714996338e-01 1.075888127088546753e-01 -1.331458985805511475e-01 -1.100488156080245972e-01
-9.653455764055252075e-02 -4.626611713320016861e-03 -2.084491699934005737e-01 1.868114620447158813e-01 3.506908118724822998e-01 2.066066414117813110e-01 1.869842708110809326e-01 1.748589426279067993e-01 8.967304974794387817e-02 5.199391767382621765e-02 -2.140381634235382080e-01 -2.498045563697814941e-01 -1.144544407725334167e-01 2.787782549858093262e-01 2.350601255893707275e-01 3.701901435852050781e-02 -6.155784428119659424e-02 -2.627823054790496826e-01 -1.321900356560945511e-02 -8.658235520124435425e-02 -7.876972854137420654e-02 -1.958901733160018921e-01 3.431542813777923584e-01 -7.554040104150772095e-02 2.108786441385746002e-02 5.823501199483871460e-02 -3.453659415245056152e-01 -1.212242841720581055e-01 -7.284048944711685181e-02 6.091533973813056946e-02 -8.688223361968994141e-02 -1.085031330585479736e-01
1.795565038919448853e-01 1.797289550304412842e-01 -2.124912291765213013e-02 3.240408003330230713e-01 -5.629426613450050354e-02 4.682273045182228088e-02 1.688818931579589844e-01 2.649586498737335205e-01 3.001812398433685303e-01 2.531129121780395508e-01 -3.045789301395416260e-01 5.691310390830039978e-02 2.259233407676219940e-02 -2.672495087608695030e-03 -7.491632550954818726e-02 1.579762250185012817e-01 -2.386595755815505981e-01 -1.975931078195571899e-01 3.576313331723213196e-02 1.454611569643020630e-01 8.453796058893203735e-02 6.090464442968368530e-02 -6.218533217906951904e-02 -2.089173048734664917e-01 -3.235617578029632568e-01 2.037345170974731445e-01 -3.763769939541816711e-02 -1.324968691915273666e-02 -2.858509123325347900e-01 -1.276039183139801025e-01 -9.755782037973403931e-02 -1.119670122861862183e-01
-3.078760802745819092e-01 3.750309944152832031e-01 6.714647263288497925e-02 2.451560348272323608e-01 -2.156417816877365112e-01 -1.289449930191040039e-01 -8.577452600002288818e-02 3.654609620571136475e-02 7.677543908357620239e-02 1.298629641532897949e-01 -2.682036459445953369e-01 -2.693304419517517090e-01 -3.945577517151832581e-02 1.424102336168289185e-01 -1.090051382780075073e-01 -7.214110344648361206e-02 -1.658912599086761475e-01 -4.417404532432556152e-01 -1.900201430544257164e-03 3.515342622995376587e-02 -3.081872686743736267e-02 -8.412468433380126953e-02 1.845023930072784424e-01 8.873634040355682373e-02 2.932968549430370331e-02 -1.951252967119216919e-01 -1.135584414005279541e-01 -1.019338071346282959e-01 -3.267097473144531250e-02 3.129407018423080444e-02 7.196976989507675171e-02 -2.805275321006774902e-01
1.591140180826187134e-01 4.886779785156250000e-01 -8.276853710412979126e-02 2.193542271852493286e-01 -6.764698773622512817e-02 2.489651590585708618e-01 2.578467428684234619e-01 3.467769920825958252e-01 -6.950068473815917969e-02 3.180629909038543701e-01 1.076397299766540527e-01 -8.728211373090744019e-02 -1.413956135511398315e-01 -8.476234972476959229e-02 -2.541395463049411774e-02 -1.201987341046333313e-01 3.380997851490974426e-02 -1.829491555690765381e-01 1.358491331338882446e-01 9.097106754779815674e-02 1.877757906913757324e-01 -1.860767304897308350e-01 -7.372286170721054077e-02 -1.286853402853012085e-01 1.390405446290969849e-01 8.301287144422531128e-02 -3.614588081836700439e-02 -1.748741865158081055e-01 7.086176425218582153e-02 -2.562023326754570007e-02 -2.070434242486953735e-01 -1.617209613323211670e-02
1.280855983495712280e-01 9.448430500924587250e-03 -2.255824357271194458e-01 5.133151635527610779e-02 -1.097382977604866028e-01 2.617655992507934570e-01 3.297178745269775391e-01 2.413858622312545776e-01 3.297875523567199707e-01 9.681738913059234619e-02 -2.547263205051422119e-01 -2.232866138219833374e-01 -4.138133525848388672e-01 -5.678905546665191650e-02 -9.502217173576354980e-02 2.902728132903575897e-02 -2.723356522619724274e-02 1.894783228635787964e-02 1.560576111078262329e-01 1.481287181377410889e-02 1.903769671916961670e-01 -9.112291783094406128e-02 -9.237594902515411377e-02 -8.388703688979148865e-03 3.872671350836753845e-02 1.020600423216819763e-01 -2.070884257555007935e-01 -2.417977154254913330e-01 -4.106724262237548828e-02 1.966334879398345947e-01 -1.734893172979354858e-01 -5.178396776318550110e-02
6.675694137811660767e-02 2.549392282962799072e-01 -9.183936566114425659e-02 2.223652452230453491e-01 1.696861982345581055e-01 -6.266250461339950562e-02 1.869925260543823242e-01 -8.485174737870693207e-03 1.489522866904735565e-03 1.350593715906143188e-01 -3.346887230873107910e-01 -1.254498958587646484e-01 -2.542437613010406494e-01 3.646597499027848244e-03 -1.093883663415908813e-01 1.666666008532047272e-02 -2.672183215618133545e-01 -1.103599667549133301e-01 4.770512506365776062e-02 2.948659956455230713e-01 -3.271177783608436584e-02 -5.800095200538635254e-02 2.735361158847808838e-01 3.132335096597671509e-02 4.875478148460388184e-02 -2.037632316350936890e-01 -5.587078630924224854e-02 -4.874618649482727051e-01 3.963325917720794678e-02 -2.159747667610645294e-02 -2.055653780698776245e-01 6.407990120351314545e-03
7.944339513778686523e-02 1.191010177135467529e-01 8.343633962795138359e-04 1.320623606443405151e-01 -1.663012802600860596e-01 2.799587547779083252e-01 -1.526991128921508789e-01 2.466406524181365967e-01 3.715094029903411865e-01 -3.883833438158035278e-02 -3.141929209232330322e-01 -2.209890037775039673e-01 -4.686662554740905762e-02 -1.183974370360374451e-01 -1.482990086078643799e-01 -2.379759214818477631e-02 2.743107974529266357e-01 -1.193375587463378906e-01 -2.978854998946189880e-02 3.319641202688217163e-02 -1.894491910934448242e-01 9.847671538591384888e-02 8.050402253866195679e-02 -5.218419060111045837e-02 4.313728585839271545e-02 4.627715796232223511e-03 -1.919753700494766235e-01 -1.323450952768325806e-01 1.818567961454391479e-01 -1.535738110542297363e-01 -4.063885211944580078e-01 -1.472961306571960449e-01
9.005609154701232910e-02 8.913585543632507324e-02 -3.144157826900482178e-01 3.930808007717132568e-01 -1.180501952767372131e-01 2.215693295001983643e-01 -8.227670937776565552e-02 1.677094399929046631e-01 7.119566202163696289e-02 -1.592885330319404602e-02 7.643426209688186646e-02 -1.404289714992046356e-02 -2.556663155555725098e-01 -4.851793870329856873e-02 -1.160172522068023682e-01 -1.422203183174133301e-01 -1.480056494474411011e-01 -1.790039986371994019e-01 -1.983929872512817383e-01 5.147388577461242676e-02 -1.431306898593902588e-01 -3.200684189796447754e-01 -1.775336265563964844e-01 -1.251064836978912354e-01 1.381077319383621216e-01 -2.069307565689086914e-01 8.315972238779067993e-02 -2.228091806173324585e-01 5.444754380732774734e-03 1.070232391357421875e-01 -2.558863759040832520e-01 -2.416810840368270874e-01
2.569581754505634308e-02 1.044681146740913391e-01 -1.553831100463867188e-01 2.693863511085510254e-01 3.379871845245361328e-01 3.338420689105987549e-01 -2.155072391033172607e-01 2.359946668148040771e-01 -2.468183487653732300e-01 1.561750769615173340e-01 -3.131932020187377930e-01 -8.057251572608947754e-02 -9.318692982196807861e-02 -1.429553776979446411e-01 6.060666590929031372e-02 1.251342743635177612e-01 -1.031337827444076538e-01 -1.424609720706939697e-01 1.549037694931030273e-01 3.572122007608413696e-02 1.307884901762008667e-01 -7.085266057401895523e-03 9.620872884988784790e-02 1.153728440403938293e-01 -2.543682754039764404e-01 3.896138817071914673e-02 -3.688888624310493469e-02 -3.020921945571899414e-01 -1.745695024728775024e-01 -3.859125077724456787e-02 -1.480054855346679688e-01 -1.300399601459503174e-01
-1.002362892031669617e-01 2.415651530027389526e-01 2.112039625644683838e-01 2.496546357870101929e-01 3.128062933683395386e-02 -1.477650105953216553e-01 -2.138947322964668274e-02 -6.902002543210983276e-02 1.817761571146547794e-03 2.380866706371307373e-01 -1.267156153917312622e-01 -4.492659494280815125e-02 -2.831379175186157227e-01 1.435561031103134155e-01 -2.830322682857513428e-01 -1.928212493658065796e-02 -5.865754932165145874e-02 -4.260162115097045898e-01 1.044948548078536987e-01 2.359564602375030518e-02 -3.296117484569549561e-02 -1.145650595426559448e-01 1.989882439374923706e-01 -3.214895352721214294e-02 -6.323122233152389526e-02 -3.693372709676623344e-03 -3.024898171424865723e-01 -1.004443541169166565e-01 1.161942929029464722e-01 8.706770092248916626e-02 5.374811124056577682e-03 -4.033016860485076904e-01
1.079842969775199890e-01 9.406921267509460449e-02 1.774235814809799194e-01 -8.434083312749862671e-02 -4.415240883827209473e-02 2.129189968109130859e-01 3.594493493437767029e-02 -5.757085233926773071e-02 2.887185513973236084e-01 1.958698732778429985e-03 -3.344981074333190918e-01 -3.489231765270233154e-01 -7.202473282814025879e-02 -1.329367607831954956e-01 -1.852411627769470215e-01 1.523924991488456726e-02 2.495699375867843628e-02 -2.702009677886962891e-01 -2.148013375699520111e-02 1.334308236837387085e-01 -1.513723377138376236e-02 3.204159438610076904e-01 4.827150329947471619e-02 -6.517067551612854004e-02 6.979948282241821289e-02 1.663437932729721069e-01 -1.461133211851119995e-01 1.251462753862142563e-02 2.868432179093360901e-02 1.581329405307769775e-01 -4.770852625370025635e-01 -7.580202817916870117e-02
5.503139272332191467e-02 1.189547106623649597e-01 -1.099641844630241394e-01 6.456375122070312500e-02 1.101908981800079346e-01 4.651684165000915527e-01 2.343257963657379150e-01 -1.596071124076843262e-01 1.361174583435058594e-01 2.102052122354507446e-01 -4.248036444187164307e-01 6.513887643814086914e-02 -7.567095756530761719e-02 -5.212704092264175415e-02 -3.398201242089271545e-02 -4.439104348421096802e-02 -2.416997030377388000e-02 -7.240742444992065430e-02 2.253127843141555786e-02 3.988907933235168457e-01 -2.625949680805206299e-01 1.173532381653785706e-02 -1.257875412702560425e-01 -1.225014254450798035e-01 -1.911676302552223206e-02 -2.375288680195808411e-02 -2.493960559368133545e-01 7.970250397920608521e-02 9.824863635003566742e-03 9.135666489601135254e-02 -2.040427476167678833e-01 1.172261461615562439e-01
-2.231890708208084106e-01 9.770842641592025757e-02 -8.227372169494628906e-02 1.751625388860702515e-01 -2.119806408882141113e-01 -1.947667598724365234e-01 1.405632942914962769e-01 3.974936157464981079e-02 7.269529253244400024e-02 1.765499264001846313e-01 -3.177326619625091553e-01 -2.224178463220596313e-01 -6.016218289732933044e-02 1.097708791494369507e-01 -2.440996468067169189e-01 1.534524112939834595e-01 1.121313218027353287e-02 -4.773960411548614502e-01 4.735308140516281128e-02 1.896766126155853271e-01 -1.399605162441730499e-02 7.820861786603927612e-02 2.733550965785980225e-01 -1.571666747331619263e-01 -1.685534417629241943e-02 -3.574422746896743774e-02 -2.744541466236114502e-01 -1.440447866916656494e-01 1.391981542110443115e-01 -9.455005824565887451e-02 9.653159230947494507e-02 -7.773198932409286499e-02
-4.949466884136199951e-02 3.486026525497436523e-01 5.929452180862426758e-02 2.011341452598571777e-01 -7.636436820030212402e-02 1.001089513301849365e-01 -9.386548399925231934e-02 9.408977627754211426e-02 4.664257466793060303e-01 2.287630438804626465e-01 -1.370964646339416504e-01 -1.756385862827301025e-01 -2.266516387462615967e-01 1.642368286848068237e-01 5.318912491202354431e-02 1.969129964709281921e-02 -4.319010078907012939e-01 5.268565937876701355e-02 1.108961272984743118e-02 9.204055368900299072e-02 1.518835499882698059e-02 -5.242948979139328003e-02 1.680192947387695312e-01 1.087231859564781189e-01 7.823867350816726685e-02 7.075079530477523804e-02 -2.523327767848968506e-01 -1.855051727034151554e-03 -6.662124651484191418e-04 -2.005248516798019409e-02 -3.999669104814529419e-02 -2.823181748390197754e-01
7.911127991974353790e-03 2.693187296390533447e-01 -1.068531647324562073e-01 3.604286909103393555e-01 2.037121057510375977e-01 9.557907283306121826e-02 3.766947090625762939e-01 1.668284982442855835e-01 2.843563556671142578e-01 3.854286670684814453e-02 -2.050988525152206421e-01 -3.929760679602622986e-02 -1.470745354890823364e-01 2.663456797599792480e-01 -3.319431468844413757e-02 2.958364784717559814e-02 -1.208279877901077271e-01 -2.760076820850372314e-01 -5.058584362268447876e-02 2.726655006408691406e-01 4.732119664549827576e-02 6.246350705623626709e-02 2.097934782505035400e-01 9.285924583673477173e-02 6.095783784985542297e-02 -2.360444515943527222e-01 -1.349435448646545410e-01 -1.889791935682296753e-01 2.416312880814075470e-02 5.628417432308197021e-02 -2.100325189530849457e-02 -3.465707972645759583e-02
1.759365648031234741e-01 9.696338325738906860e-02 -5.057224631309509277e-02 3.903025388717651367e-01 -1.156073808670043945e-01 1.274636238813400269e-01 3.614090010523796082e-02 -8.628392219543457031e-02 1.641505062580108643e-01 1.833480149507522583e-01 -2.427709102630615234e-01 7.726242393255233765e-02 -3.009304590523242950e-02 -2.123052775859832764e-01 -3.225320577621459961e-02 8.474666625261306763e-02 -9.186393022537231445e-02 -1.575699597597122192e-01 9.222090244293212891e-02 7.597490400075912476e-02 6.944406777620315552e-02 1.389942783862352371e-02 1.377703696489334106e-01 -2.543961107730865479e-01 -6.308751180768013000e-03 3.519889116287231445e-01 -1.541009098291397095e-01 1.954305320978164673e-01 -2.355641126632690430e-01 2.067419290542602539e-01 -4.075079858303070068e-01 -1.696117594838142395e-02
-3.644957020878791809e-02 4.153558015823364258e-01 7.955715060234069824e-02 3.113740682601928711e-01 2.010274492204189301e-02 7.927056401968002319e-02 -8.531376719474792480e-02 -1.441316492855548859e-02 3.013706803321838379e-01 1.892059296369552612e-01 -1.399910598993301392e-01 -1.624421328306198120e-01 -1.939004063606262207e-01 1.731215044856071472e-03 1.715497672557830811e-01 -6.140834465622901917e-02 -2.474875450134277344e-01 -3.636659309267997742e-02 1.296440362930297852e-01 2.353837937116622925e-01 -1.277375519275665283e-01 -5.588487535715103149e-02 2.716201543807983398e-01 3.020600182935595512e-03 6.810295581817626953e-02 4.888207837939262390e-02 -7.735870033502578735e-02 -8.147411793470382690e-02 -5.527475848793983459e-02 7.483111321926116943e-02 -9.710124880075454712e-02 -4.466980993747711182e-01
4.210726022720336914e-01 2.022489458322525024e-01 7.890719175338745117e-02 1.273633837699890137e-01 6.755323708057403564e-02 4.504238069057464600e-02 -5.913998559117317200e-02 1.108121126890182495e-01 5.532331392168998718e-02 3.152626454830169678e-01 -1.596222668886184692e-01 5.797703564167022705e-02 -7.251518964767456055e-02 -3.484930470585823059e-02 1.289994083344936371e-02 4.829672351479530334e-02 -1.486855894327163696e-01 -3.359055519104003906e-01 1.757842139340937138e-03 -6.789904832839965820e-02 -1.294383406639099121e-01 1.436936110258102417e-01 3.206008076667785645e-01 3.282935172319412231e-02 -9.255397319793701172e-02 9.282657504081726074e-02 -4.489807412028312683e-02 -4.437462985515594482e-01 -6.521026138216257095e-03 1.997446864843368530e-01 -4.716136679053306580e-02 -2.400422841310501099e-01
1.455118507146835327e-01 2.529230415821075439e-01 1.674501895904541016e-01 4.219295978546142578e-01 -9.417753666639328003e-02 5.650845542550086975e-02 -2.774603664875030518e-02 1.156636923551559448e-01 2.835403382778167725e-01 1.573585718870162964e-01 -1.782126724720001221e-01 1.849406063556671143e-01 -1.586555270478129387e-03 1.131068915128707886e-01 -1.066486090421676636e-01 9.294257313013076782e-02 -2.397914528846740723e-01 -1.822934448719024658e-01 -1.003328412771224976e-01 3.184012472629547119e-01 -1.785634458065032959e-01 9.424173831939697266e-02 3.082379698753356934e-01 -1.630145125091075897e-02 -1.134022995829582214e-01 4.381750151515007019e-02 8.342571556568145752e-02 -1.982944607734680176e-01 5.301722139120101929e-02 -5.648149922490119934e-02 -1.579236388206481934e-01 -2.200744152069091797e-01
2.075362205505371094e-01 1.848164796829223633e-01 8.786382526159286499e-02 3.584414720535278320e-02 -1.222913488745689392e-01 1.548497080802917480e-01 1.288167834281921387e-01 1.175070255994796753e-01 2.191525101661682129e-01 3.332641348242759705e-02 -1.951261758804321289e-01 -2.246319353580474854e-01 -6.651913374662399292e-02 -9.772226959466934204e-02 7.281650602817535400e-02 6.326024234294891357e-02 -1.949742138385772705e-01 -2.208695858716964722e-01 -6.681122630834579468e-02 2.211548686027526855e-01 -1.453310698270797729e-01 -3.734293580055236816e-01 3.830669820308685303e-01 5.752198770642280579e-02 7.280882447957992554e-02 -1.099737081676721573e-02 -1.382474899291992188e-01 2.386644184589385986e-01 -2.290339581668376923e-02 3.294853866100311279e-01 -2.049301117658615112e-01 -1.062229275703430176e-02
1.401277035474777222e-01 2.110845446586608887e-01 9.338012337684631348e-02 1.761555820703506470e-01 -1.746588349342346191e-01 2.660088539123535156e-01 1.652255058288574219e-01 6.938795745372772217e-02 1.029945760965347290e-01 -5.131566897034645081e-02 -1.719170659780502319e-01 -1.004612594842910767e-01 -2.260402739048004150e-01 -4.632745403796434402e-03 7.312746345996856689e-02 2.895282953977584839e-02 -2.511565983295440674e-01 -1.062519699335098267e-01 -2.373229563236236572e-01 -1.944934017956256866e-02 -3.999560698866844177e-02 -3.571240007877349854e-01 3.960550725460052490e-01 9.683041274547576904e-02 -6.114591844379901886e-03 -7.840621471405029297e-02 -2.572202980518341064e-01 1.800972074270248413e-01 -8.028634637594223022e-02 2.752167582511901855e-01 -1.063280552625656128e-01 -1.666282564401626587e-01
-5.045801773667335510e-02 -9.802110493183135986e-02 -6.277198344469070435e-02 -5.727597698569297791e-02 -1.709262132644653320e-01 2.992224395275115967e-01 5.576891079545021057e-02 3.165968656539916992e-01 5.853794142603874207e-02 -1.201601792126893997e-02 -1.659564375877380371e-01 5.815407261252403259e-02 -2.298194915056228638e-01 -1.555140037089586258e-02 8.558932691812515259e-02 3.395047411322593689e-02 -2.200570404529571533e-01 -3.359141051769256592e-01 1.147456467151641846e-01 1.967818588018417358e-01 -4.198670759797096252e-02 -1.093473657965660095e-01 2.252199351787567139e-01 2.749209478497505188e-02 -8.013652265071868896e-02 2.393106371164321899e-01 -1.465911716222763062e-01 -3.339261710643768311e-01 6.329848617315292358e-02 -6.678958889096975327e-03 4.436240717768669128e-02 -4.259587824344635010e-01
-7.481739670038223267e-02 2.868213653564453125e-01 -1.112779080867767334e-01 1.282929033041000366e-01 -1.217846851795911789e-02 2.773314118385314941e-01 1.973741501569747925e-01 -5.638031661510467529e-02 9.554533660411834717e-02 4.941698908805847168e-02 -3.608750998973846436e-01 -1.487972587347030640e-01 -4.171614646911621094e-01 6.235933979041874409e-04 -3.153919577598571777e-01 1.085970401763916016e-01 1.213866695761680603e-01 -4.241846874356269836e-02 1.378690600395202637e-01 2.902367711067199707e-01 1.392796933650970459e-01 -4.776926338672637939e-02 -1.312721520662307739e-01 2.302724868059158325e-02 -2.323813289403915405e-01 5.427839607000350952e-02 -2.583496570587158203e-01 -1.059305667877197266e-01 -1.188324764370918274e-01 1.830161432735621929e-03 -4.594439640641212463e-02 6.704293936491012573e-02
9.430918097496032715e-02 1.235856413841247559e-01 -7.238885015249252319e-02 7.916224002838134766e-02 -2.418974973261356354e-02 3.026200830936431885e-01 3.340888619422912598e-01 9.560754895210266113e-02 1.261124163866043091e-01 5.747233331203460693e-02 -3.594632744789123535e-01 1.836001686751842499e-02 -3.614969849586486816e-01 1.245178282260894775e-02 -1.214147508144378662e-01 -1.161263138055801392e-01 -8.451548963785171509e-02 1.752801425755023956e-02 2.792350649833679199e-01 1.374490112066268921e-01 -2.018362097442150116e-02 -1.319053024053573608e-01 2.208750322461128235e-02 1.179186999797821045e-01 -1.488462537527084351e-01 8.827804774045944214e-02 -3.864864408969879150e-01 -6.043780595064163208e-02 -2.595734596252441406e-01 -7.729382067918777466e-02 -2.090313434600830078e-01 -8.397530019283294678e-02
9.275537729263305664e-02 2.931771278381347656e-01 9.621053189039230347e-02 9.342966973781585693e-02 8.672485128045082092e-03 3.125121071934700012e-02 -2.026643045246601105e-02 -1.536202151328325272e-02 2.189509719610214233e-01 1.102394163608551025e-01 -4.705823063850402832e-01 -9.987403452396392822e-02 -1.646264642477035522e-01 1.553941518068313599e-01 7.674064487218856812e-02 1.749238818883895874e-01 -6.563303619623184204e-02 -8.933342993259429932e-02 -1.521195322275161743e-01 2.437571287155151367e-01 6.172276660799980164e-02 1.200957968831062317e-01 2.264095097780227661e-01 1.097289770841598511e-01 -1.071706339716911316e-01 2.489594072103500366e-01 -1.615093648433685303e-01 -1.284322440624237061e-01 8.534658700227737427e-02 4.080139398574829102e-01 4.120552539825439453e-02 -1.965297013521194458e-01
1.888658553361892700e-01 1.413806229829788208e-01 1.398332267999649048e-01 4.290815293788909912e-01 -4.829066619277000427e-02 2.029385231435298920e-02 1.815335303544998169e-01 9.241047501564025879e-02 2.912122011184692383e-01 7.479490339756011963e-02 -3.219952285289764404e-01 -9.183482080698013306e-02 -1.802152246236801147e-01 4.083308856934309006e-03 1.262854039669036865e-01 1.065500751137733459e-01 -2.774266302585601807e-01 -3.491109013557434082e-01 1.080390904098749161e-02 1.518526375293731689e-01 -2.255519665777683258e-02 -4.242333769798278809e-02 3.041655756533145905e-02 -2.383667975664138794e-01 -1.468670070171356201e-01 1.142509430646896362e-01 6.008833646774291992e-02 -5.950659886002540588e-02 -1.391246169805526733e-01 -1.723908782005310059e-01 -4.078958556056022644e-02 -2.440193593502044678e-01
-1.941451579332351685e-01 1.368292141705751419e-02 -2.073540538549423218e-01 4.080813005566596985e-02 -1.662445217370986938e-01 3.594103455543518066e-01 1.427945792675018311e-01 -5.649563297629356384e-02 1.122940853238105774e-01 3.502407073974609375e-01 -2.086314260959625244e-01 -8.487079292535781860e-03 -3.872009813785552979e-01 3.239284455776214600e-02 -4.610374569892883301e-02 3.351052701473236084e-01 -2.899918258190155029e-01 5.496833473443984985e-02 -1.666624248027801514e-01 3.414113447070121765e-02 -1.975068822503089905e-03 -1.511309742927551270e-01 1.740218512713909149e-02 -1.321805417537689209e-01 5.080483853816986084e-02 -9.871726483106613159e-02 -1.161301210522651672e-01 -1.656256318092346191e-01 -4.608312994241714478e-02 -1.966109126806259155e-01 -1.624369025230407715e-01 -1.253176033496856689e-01
2.759571969509124756e-01 2.542535364627838135e-01 -6.232420355081558228e-02 2.177038937807083130e-01 -1.028743237257003784e-01 2.399340718984603882e-01 -1.128688454627990723e-01 -1.462934166193008423e-01 1.399092972278594971e-01 -5.442794412374496460e-02 -2.051047086715698242e-01 -1.132077947258949280e-01 2.468050643801689148e-02 -1.667364239692687988e-01 -5.777414888143539429e-02 4.006925523281097412e-01 5.120727047324180603e-02 -2.367407977581024170e-01 -4.093352239578962326e-03 1.304763276129961014e-02 4.075975343585014343e-02 -1.451180726289749146e-01 -2.291424572467803955e-02 2.719785571098327637e-01 1.025755703449249268e-01 2.486484795808792114e-01 -1.787529736757278442e-01 -1.389268040657043457e-01 -1.438076645135879517e-01 7.495889067649841309e-02 -3.550909757614135742e-01 -6.199855729937553406e-02
2.753043472766876221e-01 1.228684186935424805e-01 -2.348967194557189941e-01 -3.914611786603927612e-02 -1.279878169298171997e-01 2.657999396324157715e-01 1.029033064842224121e-01 2.338456511497497559e-01 2.476468533277511597e-01 9.190763533115386963e-02 -4.321398213505744934e-02 -1.936069577932357788e-01 -1.892123520374298096e-01 3.102692589163780212e-02 -1.417279541492462158e-01 1.084353029727935791e-01 -2.589843571186065674e-01 6.032779440283775330e-02 1.178236901760101318e-01 8.418847620487213135e-02 5.457741767168045044e-02 -1.004867926239967346e-01 -2.194912433624267578e-01 -2.200186485424637794e-03 -3.028151206672191620e-02 2.333829551935195923e-01 -3.805162608623504639e-01 -1.813650876283645630e-01 -1.323342025279998779e-01 2.349770516157150269e-01 -2.399236410856246948e-01 -7.785881310701370239e-02
6.648884713649749756e-02 8.319865167140960693e-02 -1.446088999509811401e-01 5.059756636619567871e-01 -9.029642492532730103e-02 1.903296560049057007e-01 -5.086282733827829361e-03 1.383453160524368286e-01 2.811953127384185791e-01 1.137747690081596375e-01 -1.339752972126007080e-01 -2.817976661026477814e-02 -3.583339154720306396e-01 3.086448609828948975e-01 -1.949647665023803711e-01 -2.360856235027313232e-01 9.682083874940872192e-02 -1.611519306898117065e-01 2.086229026317596436e-01 9.036776423454284668e-02 1.855765432119369507e-01 -8.612924069166183472e-02 1.889832434244453907e-03 1.088908612728118896e-01 3.583300113677978516e-02 -4.833748191595077515e-02 -1.583493053913116455e-01 3.009740030393004417e-03 -2.530815545469522476e-03 -1.711361259222030640e-01 -1.426289528608322144e-01 -3.042625077068805695e-02
-5.616847798228263855e-02 2.946771383285522461e-01 1.286389082670211792e-01 -1.787852123379707336e-02 2.610714733600616455e-01 5.595943927764892578e-01 -7.340272422879934311e-03 2.106947302818298340e-01 -4.795363545417785645e-02 8.264245092868804932e-02 -5.856841057538986206e-02 4.915285110473632812e-02 -1.955193728208541870e-01 1.280244290828704834e-01 1.042754948139190674e-02 1.789450347423553467e-01 -1.398088485002517700e-01 -3.115398585796356201e-01 -4.504666477441787720e-02 5.650928243994712830e-02 -9.450336918234825134e-03 -5.710836034268140793e-03 1.885735839605331421e-01 8.281910791993141174e-03 -1.634971499443054199e-01 1.873191744089126587e-01 1.086664944887161255e-01 -3.476861119270324707e-01 1.065855612978339195e-03 9.340807050466537476e-02 -6.652759760618209839e-02 -2.064654231071472168e-02
5.772856995463371277e-02 2.758833765983581543e-01 -1.006318256258964539e-01 3.730731606483459473e-01 2.566063217818737030e-02 3.640139102935791016e-01 2.633031606674194336e-01 -1.086604371666908264e-01 1.969086229801177979e-01 -3.249966353178024292e-02 -3.733084499835968018e-01 -6.219443678855895996e-02 -2.753662765026092529e-01 -6.424207985401153564e-02 -7.109326869249343872e-02 2.256080210208892822e-01 -2.936500683426856995e-02 -2.159398980438709259e-02 3.642615675926208496e-02 3.327040374279022217e-01 1.629019975662231445e-01 4.239136353135108948e-02 -8.322142064571380615e-02 -5.461417511105537415e-02 -1.943761557340621948e-01 7.178001850843429565e-02 -1.439722776412963867e-01 -7.916269823908805847e-03 -1.734405010938644409e-02 -1.712565310299396515e-02 -1.467063277959823608e-01 -2.344290912151336670e-02
6.761142611503601074e-02 -7.214622572064399719e-03 -2.137983590364456177e-02 3.109813928604125977e-01 -5.559016950428485870e-03 3.819800615310668945e-01 3.319809585809707642e-02 1.428003311157226562e-01 3.619116172194480896e-02 -1.173908784985542297e-01 -7.615358382463455200e-02 2.690757513046264648e-01 -6.358791142702102661e-02 -5.331893637776374817e-02 1.940610557794570923e-01 2.737226784229278564e-01 -1.018118783831596375e-01 -2.840958833694458008e-01 -1.827023923397064209e-01 4.007647279649972916e-03 -4.539369940757751465e-01 3.980264812707901001e-02 2.516107559204101562e-01 -4.025484621524810791e-02 2.821837551891803741e-02 1.988617777824401855e-01 -1.925858855247497559e-01 -9.692040830850601196e-02 3.758595511317253113e-02 1.318574994802474976e-01 -7.725933939218521118e-02 -9.683860838413238525e-02
-4.824011400341987610e-02 5.298725515604019165e-02 -2.186764776706695557e-02 2.147565186023712158e-01 4.982617124915122986e-02 2.356580272316932678e-02 -6.970097869634628296e-02 4.025965183973312378e-02 4.667687043547630310e-02 1.701313555240631104e-01 -2.431394457817077637e-01 -5.389337986707687378e-02 -1.978932619094848633e-01 3.928446173667907715e-01 -2.928305864334106445e-01 2.577454969286918640e-02 -3.248623907566070557e-01 -5.635617375373840332e-01 1.388314813375473022e-01 1.033070608973503113e-01 -2.628259919583797455e-02 1.048373878002166748e-01 1.216356083750724792e-01 -3.699075803160667419e-02 4.329655319452285767e-02 -9.090858697891235352e-02 8.198967576026916504e-02 -1.188561916351318359e-01 2.751522324979305267e-02 1.325242817401885986e-01 -8.897302299737930298e-02 -1.659795939922332764e-01
8.962769806385040283e-02 4.631110131740570068e-01 -5.928602069616317749e-02 1.440971344709396362e-01 -1.299674957990646362e-01 3.025879859924316406e-01 -6.668549031019210815e-02 5.914869904518127441e-02 2.534871362149715424e-02 -1.742178052663803101e-01 -2.519870996475219727e-01 1.272689551115036011e-01 -2.707891166210174561e-01 -2.600428164005279541e-01 -1.532761007547378540e-01 3.235746920108795166e-02 -2.291439324617385864e-01 -1.637063920497894287e-01 4.680237919092178345e-02 4.907213896512985229e-02 -4.523461684584617615e-02 8.107938617467880249e-02 1.637905687093734741e-01 -1.490719765424728394e-01 1.780850440263748169e-01 -8.009172230958938599e-02 -1.242249608039855957e-01 -2.591307163238525391e-01 -1.475042402744293213e-01 3.401671303436160088e-03 2.688908576965332031e-01 6.545887142419815063e-02
2.344719022512435913e-01 1.204951629042625427e-01 -9.712255001068115234e-02 2.981322407722473145e-01 -9.983271360397338867e-02 3.424512445926666260e-01 5.172211676836013794e-02 -2.071931809186935425e-01 5.531248077750205994e-02 1.568714715540409088e-02 -3.625076711177825928e-01 -1.080414205789566040e-01 -1.412077620625495911e-02 -8.010794222354888916e-02 -1.583697050809860229e-01 8.079592883586883545e-02 5.672886967658996582e-02 -2.057183384895324707e-01 -3.219552934169769287e-01 7.390447705984115601e-02 2.181706279516220093e-01 1.112599819898605347e-01 3.581539914011955261e-02 9.189579635858535767e-02 -1.273953169584274292e-01 3.152158111333847046e-03 -2.193101495504379272e-01 -1.741535216569900513e-01 -2.869942188262939453e-01 1.106158271431922913e-01 -1.978162080049514771e-01 -1.482223421335220337e-01
3.957767039537429810e-02 1.252479702234268188e-01 -1.625904291868209839e-01 3.979547917842864990e-01 -2.337876856327056885e-01 1.791076660156250000e-01 1.322432011365890503e-01 2.045170962810516357e-01 1.748791933059692383e-01 8.327458798885345459e-02 -1.690803468227386475e-01 1.072730775922536850e-02 -2.893072664737701416e-01 2.339850552380084991e-02 -1.512030363082885742e-01 1.371535360813140869e-01 2.336087822914123535e-02 -7.450208067893981934e-02 4.390506446361541748e-01 2.541745901107788086e-01 1.021775975823402405e-01 -7.414522022008895874e-02 -8.806069940328598022e-02 1.372384130954742432e-01 -1.679624989628791809e-02 5.077676381915807724e-03 -7.419527322053909302e-02 9.143228828907012939e-02 -1.888697035610675812e-02 7.936043292284011841e-02 -3.560660183429718018e-01 7.840396463871002197e-02
1.153572648763656616e-01 6.564416736364364624e-02 -1.066943537443876266e-02 3.499667644500732422e-01 -9.726897627115249634e-02 3.931363224983215332e-01 5.295754596590995789e-02 1.673336178064346313e-01 -5.661594495177268982e-02 6.252092123031616211e-02 -2.077935785055160522e-01 -6.984232366085052490e-02 -2.872053384780883789e-01 -2.557397782802581787e-01 7.749273627996444702e-02 4.349808096885681152e-01 -1.168218031525611877e-01 -1.571561545133590698e-01 -1.572247147560119629e-01 -2.353837639093399048e-01 8.780583739280700684e-02 9.056958556175231934e-02 1.455930322408676147e-01 -3.588479012250900269e-02 -1.114200949668884277e-01 1.941436976194381714e-01 -9.123426675796508789e-02 -1.809592247009277344e-01 1.291028857231140137e-01 3.033996373414993286e-02 -6.101051811128854752e-03 -3.205230459570884705e-02
-1.766698360443115234e-01 2.467142939567565918e-01 -4.564879927784204483e-03 -4.613697528839111328e-02 -1.298637837171554565e-01 -4.762524366378784180e-02 -1.846561878919601440e-01 7.269190251827239990e-02 -1.002448424696922302e-01 1.549145579338073730e-01 -2.239126265048980713e-01 -1.263451576232910156e-01 -6.379672884941101074e-02 2.805747985839843750e-01 -3.090219795703887939e-01 2.242472954094409943e-02 -1.478862315416336060e-01 -3.765704333782196045e-01 -4.935254901647567749e-02 2.066932059824466705e-02 1.444201357662677765e-02 2.917930111289024353e-02 4.817855060100555420e-01 1.604483649134635925e-02 -9.764879196882247925e-02 -1.217716857790946960e-01 -2.367276251316070557e-01 -1.319639384746551514e-01 -1.595560908317565918e-01 1.230652406811714172e-01 -4.803358763456344604e-02 -1.661831736564636230e-01
-1.160872802138328552e-01 1.078708693385124207e-01 -3.653328493237495422e-02 2.156631946563720703e-01 -1.441629678010940552e-01 1.446601748466491699e-01 -1.203157678246498108e-01 2.054841518402099609e-01 1.494794040918350220e-01 1.164473593235015869e-03 -4.838857352733612061e-01 8.322261273860931396e-02 3.066266700625419617e-02 -3.954326361417770386e-02 1.206645928323268890e-02 -2.670174241065979004e-01 -2.393918037414550781e-01 -1.794914007186889648e-01 8.678853511810302734e-02 6.489989161491394043e-02 -1.380947418510913849e-03 -8.294592052698135376e-02 1.885978281497955322e-01 -1.357188075780868530e-01 1.461461335420608521e-01 4.140530228614807129e-01 -9.159649908542633057e-02 -1.968722045421600342e-01 7.676403224468231201e-02 2.361520379781723022e-01 -3.147826343774795532e-02 -1.628787070512771606e-01
-2.020155824720859528e-02 2.177274525165557861e-01 -7.570295780897140503e-02 1.650459133088588715e-02 -1.715444922447204590e-01 2.636520564556121826e-01 -3.398929238319396973e-01 -1.280125975608825684e-01 -5.716460198163986206e-02 2.133094221353530884e-01 -1.900145784020423889e-02 1.634485423564910889e-01 -2.196183204650878906e-01 -7.366930134594440460e-03 -2.243042178452014923e-02 8.437343686819076538e-02 1.613198220729827881e-01 -3.779276609420776367e-01 9.488303214311599731e-02 1.842794567346572876e-02 -2.049324065446853638e-01 1.861003935337066650e-01 1.258997917175292969e-01 -1.991624087095260620e-01 -1.802175194025039673e-01 8.479640632867813110e-02 -2.008036375045776367e-01 -3.610277473926544189e-01 -3.789327293634414673e-02 1.498434878885746002e-02 -1.633223146200180054e-01 1.859194487333297729e-01
-8.736830204725265503e-02 1.798597127199172974e-01 -7.033394277095794678e-02 -5.779956653714179993e-02 -1.122997030615806580e-01 3.650451600551605225e-01 -2.237704098224639893e-01 -1.352248638868331909e-01 9.151063114404678345e-02 8.589806407690048218e-02 -3.350935280323028564e-01 -1.942075490951538086e-01 -9.224947541952133179e-03 -1.910962909460067749e-01 -1.375360190868377686e-01 -2.386176735162734985e-01 7.684203237295150757e-02 -2.198038101196289062e-01 -1.347518432885408401e-02 -5.581311415880918503e-03 -1.826436072587966919e-01 4.507978912442922592e-03 2.144777029752731323e-01 9.076074510812759399e-02 -1.341603398323059082e-01 -2.422317489981651306e-02 -2.425076514482498169e-01 9.556428994983434677e-04 9.040990471839904785e-02 -4.026038348674774170e-01 -1.780283898115158081e-01 -1.946391463279724121e-01
2.429324090480804443e-01 2.327366173267364502e-01 -2.827317453920841217e-02 1.901168525218963623e-01 -1.704608201980590820e-01 3.262172341346740723e-01 1.132589057087898254e-01 5.491837486624717712e-02 1.064685732126235962e-02 9.378311783075332642e-02 -2.529604434967041016e-01 1.225239410996437073e-01 -5.357287079095840454e-02 -1.913340985774993896e-01 -2.256096750497817993e-01 4.733623936772346497e-03 1.844582259654998779e-01 -5.096101015806198120e-02 -3.134749233722686768e-01 1.680588275194168091e-01 1.601975858211517334e-01 5.683819763362407684e-03 1.149104461073875427e-01 6.058739498257637024e-03 -2.703334391117095947e-01 2.394439280033111572e-01 -2.475610077381134033e-01 -2.165635526180267334e-01 -6.786153465509414673e-02 -1.042223274707794189e-01 -1.833625286817550659e-01 1.746053993701934814e-01
-3.375465422868728638e-02 1.596196740865707397e-01 4.504481330513954163e-02 2.914488315582275391e-01 -1.604066640138626099e-01 -3.708546608686447144e-02 5.390158295631408691e-02 1.076211333274841309e-01 2.836247384548187256e-01 -1.117964386940002441e-01 -2.616446018218994141e-01 7.680673897266387939e-02 -8.880033344030380249e-02 -1.410315651446580887e-02 4.878941923379898071e-02 -1.744461506605148315e-01 -2.476360201835632324e-01 -1.797432601451873779e-01 8.180769509635865688e-05 1.015480011701583862e-01 -9.406793117523193359e-02 2.555928938090801239e-02 1.560109704732894897e-01 -5.946262180805206299e-02 9.884826838970184326e-02 1.520490050315856934e-01 -3.970282673835754395e-01 -2.788579165935516357e-01 1.669275015592575073e-01 3.993227779865264893e-01 7.690060138702392578e-02 -1.837984323501586914e-01
-7.961266487836837769e-02 1.331013441085815430e-01 -2.132114917039871216e-01 2.181457132101058960e-01 -1.937010288238525391e-01 4.409198462963104248e-01 6.101345643401145935e-02 2.418332397937774658e-01 -1.552659273147583008e-01 1.924881190061569214e-01 -1.595573127269744873e-01 -3.937296569347381592e-02 -1.651753336191177368e-01 1.550947874784469604e-01 -3.298087120056152344e-01 -2.099235542118549347e-02 -3.812288343906402588e-01 -1.700956970453262329e-01 -1.205192282795906067e-01 2.684451267123222351e-02 -3.624597936868667603e-02 -1.519791875034570694e-02 -1.638942062854766846e-01 2.530920207500457764e-01 5.432025063782930374e-03 -1.104246899485588074e-01 -6.347898393869400024e-02 -4.691517353057861328e-02 3.340967372059822083e-02 -5.909347441047430038e-03 -1.829991489648818970e-01 7.053135335445404053e-02
2.120718061923980713e-01 1.993153393268585205e-01 2.640479207038879395e-01 2.895626723766326904e-01 1.095432043075561523e-01 4.188596457242965698e-02 7.061170786619186401e-02 1.300233304500579834e-01 4.925221577286720276e-02 2.881433665752410889e-01 -9.707122296094894409e-02 9.723080694675445557e-02 -3.629783391952514648e-01 1.891699992120265961e-02 1.406098604202270508e-01 1.314511895179748535e-01 -1.402130573987960815e-01 -3.868970572948455811e-01 2.837456203997135162e-02 1.917475312948226929e-01 1.541066020727157593e-01 6.454014778137207031e-02 5.860424414277076721e-02 -1.279754936695098877e-01 -1.107953116297721863e-01 3.318539559841156006e-01 -2.461372129619121552e-02 -1.161035969853401184e-01 2.229826152324676514e-02 -6.262382864952087402e-02 -2.046073079109191895e-01 -1.231859549880027771e-01
2.590910196304321289e-01 2.913679182529449463e-01 -9.427502006292343140e-02 1.664557158946990967e-01 -8.434334769845008850e-03 1.707538366317749023e-01 -1.541527956724166870e-01 1.926635950803756714e-02 -6.026767566800117493e-02 2.337906276807188988e-03 -9.874030202627182007e-02 6.328123807907104492e-02 5.549563467502593994e-02 4.662293195724487305e-02 -1.841297596693038940e-01 -1.101986784487962723e-02 1.674623191356658936e-01 -1.474336385726928711e-01 3.163509815931320190e-02 2.731330394744873047e-01 3.086722493171691895e-01 6.488369405269622803e-02 2.440447062253952026e-01 1.098340656608343124e-02 -1.168858855962753296e-01 2.419723719358444214e-01 -2.930266261100769043e-01 -2.496867626905441284e-01 -2.830655872821807861e-01 1.119027584791183472e-01 -3.186011910438537598e-01 -4.714718088507652283e-02
8.680979907512664795e-02 1.292159557342529297e-01 -6.775513291358947754e-02 -2.191849052906036377e-02 -2.085854709148406982e-01 2.619220614433288574e-01 -2.085205912590026855e-01 1.816821247339248657e-01 3.289210796356201172e-01 -1.300673633813858032e-01 -2.760989964008331299e-01 -2.819018959999084473e-01 -6.084080412983894348e-02 -2.169061005115509033e-01 -3.237368762493133545e-01 8.469022810459136963e-02 7.706984877586364746e-02 -1.636569052934646606e-01 -1.187910735607147217e-01 9.772997349500656128e-02 -1.151493936777114868e-01 -8.134192787110805511e-03 1.163565143942832947e-01 3.697850182652473450e-02 1.007920503616333008e-01 -4.450089856982231140e-02 -1.739271432161331177e-01 -1.694128364324569702e-01 1.125780791044235229e-01 -2.554048895835876465e-01 -1.226439401507377625e-01 -2.998443841934204102e-01
2.011351883411407471e-01 1.488620974123477936e-02 -1.005730330944061279e-01 3.198332488536834717e-01 -5.675363540649414062e-02 2.782897353172302246e-01 -2.403695881366729736e-02 1.773451119661331177e-01 -2.657540515065193176e-02 3.432024642825126648e-02 1.301759183406829834e-01 6.623425334692001343e-02 3.784266486763954163e-02 1.032785400748252869e-01 -3.751462399959564209e-01 -1.906024813652038574e-01 2.700549662113189697e-01 -3.538751602172851562e-01 7.199929654598236084e-02 1.314992457628250122e-01 -8.818801492452621460e-03 -1.412141472101211548e-01 1.516494154930114746e-01 -7.451873272657394409e-02 1.304771602153778076e-01 -7.164870202541351318e-02 -2.643028199672698975e-01 -9.091544896364212036e-02 1.456216424703598022e-01 3.187747597694396973e-01 -1.640876233577728271e-01 -5.108813568949699402e-02
2.375140339136123657e-01 7.067262381315231323e-02 1.537129580974578857e-01 1.611677408218383789e-01 -5.999315530061721802e-02 3.146629035472869873e-01 1.488144993782043457e-01 -5.646321922540664673e-03 1.689964085817337036e-01 -6.509914249181747437e-02 -1.140253990888595581e-01 -1.576832085847854614e-01 -2.433600276708602905e-01 2.239127606153488159e-01 -1.017263717949390411e-02 4.868418350815773010e-02 -2.116452455520629883e-01 -2.436117678880691528e-01 -1.907941848039627075e-01 1.097382009029388428e-01 -4.560306295752525330e-02 -2.065034955739974976e-01 2.488300353288650513e-01 1.076690256595611572e-01 -1.097764521837234497e-01 -5.436886474490165710e-02 -1.304652690887451172e-01 2.282373160123825073e-01 3.924958035349845886e-02 3.331621289253234863e-01 -2.862034440040588379e-01 -1.797620207071304321e-01
-3.085341304540634155e-03 1.499496251344680786e-01 1.089111715555191040e-01 1.599258333444595337e-01 -1.206782907247543335e-01 -4.047899972647428513e-03 5.313588678836822510e-02 9.512092918157577515e-02 2.913966774940490723e-01 -1.227734908461570740e-01 -2.230126410722732544e-01 -3.554955869913101196e-02 1.803079992532730103e-01 3.215800225734710693e-02 -2.300557047128677368e-01 -7.925437763333320618e-03 -1.286737769842147827e-01 -3.370757699012756348e-01 -1.529026962816715240e-02 2.283109724521636963e-01 -2.381085008382797241e-01 -1.042469590902328491e-01 1.910674124956130981e-01 8.583993464708328247e-02 -6.390975415706634521e-02 2.762972116470336914e-01 -2.459244728088378906e-01 -2.644955217838287354e-01 -1.036656871438026428e-01 3.476199209690093994e-01 9.025420248508453369e-02 -1.775702238082885742e-01
-3.625393658876419067e-02 -1.027241796255111694e-01 -3.705528080463409424e-01 3.395309746265411377e-01 -1.480054408311843872e-01 1.928184479475021362e-01 -1.315619703382253647e-02 3.147341683506965637e-02 2.120168954133987427e-01 1.914229094982147217e-01 -1.702756583690643311e-01 1.294986158609390259e-01 -4.430796802043914795e-01 -2.503624884411692619e-03 4.945274069905281067e-02 -5.891736969351768494e-02 -2.476057857275009155e-01 -2.829167246818542480e-01 -5.783181264996528625e-02 1.877355128526687622e-01 -8.366716094315052032e-03 4.485617205500602722e-02 -7.457663863897323608e-02 6.272207945585250854e-02 1.151842921972274780e-01 -8.128146082162857056e-02 -1.084893941879272461e-01 -9.757523238658905029e-02 2.442227303981781006e-01 -1.371150165796279907e-01 -1.035460829734802246e-01 1.544173359870910645e-01
3.089234791696071625e-02 2.260568886995315552e-01 1.095927804708480835e-01 3.526156544685363770e-01 -1.703190058469772339e-01 8.472823351621627808e-02 1.137657910585403442e-01 1.563928127288818359e-01 1.393991410732269287e-01 1.105378046631813049e-01 -2.506060600280761719e-01 1.567336618900299072e-01 -2.721452713012695312e-01 -5.970587581396102905e-02 3.891483247280120850e-01 -3.545463085174560547e-02 -2.261890023946762085e-01 -3.741876780986785889e-01 -2.899020723998546600e-02 1.124345958232879639e-01 7.902932167053222656e-02 -8.501650393009185791e-02 -9.929025918245315552e-02 -2.515308186411857605e-02 -4.514186456799507141e-02 2.058229148387908936e-01 -3.133467584848403931e-02 -3.622391819953918457e-02 -1.158862560987472534e-01 7.991513237357139587e-03 -6.487422436475753784e-02 -3.092645406723022461e-01
-1.625926233828067780e-02 2.166620492935180664e-01 1.344630122184753418e-02 1.254159808158874512e-01 -1.231675385497510433e-03 1.336652636528015137e-01 3.465223908424377441e-01 2.590700984001159668e-01 1.877464056015014648e-01 1.416040360927581787e-01 -2.871112227439880371e-01 3.341178223490715027e-02 2.392808347940444946e-02 1.697287261486053467e-01 -1.723284721374511719e-01 1.224366948008537292e-01 -2.734159827232360840e-01 -1.354966461658477783e-01 1.775198057293891907e-02 2.355055510997772217e-01 -9.018172323703765869e-02 -1.210482977330684662e-02 -9.689631871879100800e-03 2.082394994795322418e-02 -6.195020303130149841e-02 1.316497474908828735e-01 -2.980691194534301758e-01 -1.805021464824676514e-01 2.422132790088653564e-01 3.697054982185363770e-01 1.483240872621536255e-01 -3.545077145099639893e-02
2.007228583097457886e-01 -8.318764716386795044e-02 -5.227993056178092957e-02 3.110757283866405487e-02 -1.306494623422622681e-01 3.053520023822784424e-01 3.846507146954536438e-02 8.257655799388885498e-02 -6.226257979869842529e-02 -1.772766374051570892e-02 -1.990245580673217773e-01 -6.500814855098724365e-02 -1.549056470394134521e-01 -1.887403279542922974e-01 -1.423820294439792633e-02 1.718848012387752533e-02 -1.615912467241287231e-01 -3.764010965824127197e-01 -1.604657024145126343e-01 8.777828514575958252e-02 -4.355331063270568848e-01 -2.711011655628681183e-02 1.690105646848678589e-01 4.674408584833145142e-02 9.207964758388698101e-04 -1.084242388606071472e-01 -8.402903378009796143e-02 -1.150187179446220398e-01 -4.672545790672302246e-01 -1.027093082666397095e-01 -1.841225624084472656e-01 -7.138350605964660645e-02
1.496791541576385498e-01 3.337185978889465332e-01 4.616663604974746704e-02 1.068212687969207764e-01 -5.253374576568603516e-02 -7.370285689830780029e-02 1.359246671199798584e-01 -4.853671416640281677e-02 1.069704145193099976e-01 5.329601839184761047e-02 -2.011239342391490936e-02 4.814941808581352234e-02 -1.536538004875183105e-01 8.088596165180206299e-02 -6.032901257276535034e-02 7.230672985315322876e-02 -1.365524679422378540e-01 -5.922037959098815918e-01 -6.759626418352127075e-02 -6.140058860182762146e-02 -3.721177577972412109e-02 2.078133402392268181e-03 2.514072358608245850e-01 -1.468654423952102661e-01 1.303928047418594360e-01 7.808443158864974976e-02 -1.609971225261688232e-01 -4.649038314819335938e-01 3.650708869099617004e-02 5.507304519414901733e-02 1.031301021575927734e-01 -1.537039577960968018e-01
1.755613237619400024e-01 1.648757159709930420e-01 -3.697083517909049988e-02 2.168162167072296143e-01 8.746346831321716309e-02 2.612658441066741943e-01 1.148468255996704102e-01 1.606529206037521362e-01 -2.229888886213302612e-01 -6.438656151294708252e-02 -1.378197073936462402e-01 -7.483010645955801010e-03 -1.191184446215629578e-01 6.975926458835601807e-02 -2.153971232473850250e-02 -2.023615241050720215e-01 -5.284735932946205139e-02 -1.015877649188041687e-01 2.336068153381347656e-01 1.025068834424018860e-01 -2.865688204765319824e-01 -2.152421325445175171e-01 4.788138866424560547e-01 1.423749178647994995e-01 1.489989552646875381e-02 3.682539984583854675e-02 -3.560768365859985352e-01 -6.785610318183898926e-02 5.111719295382499695e-02 5.111033096909523010e-03 -2.241912037134170532e-01 5.717194452881813049e-02
8.677870780229568481e-02 1.262108385562896729e-01 9.722676873207092285e-02 1.686776429414749146e-01 -4.231422021985054016e-02 2.417367100715637207e-01 7.927606999874114990e-02 -4.869660735130310059e-02 1.630168966948986053e-02 3.757067024707794189e-02 -1.106843650341033936e-01 -2.253519296646118164e-01 -2.340382635593414307e-01 8.742402424104511738e-04 1.114366725087165833e-01 2.855178527534008026e-02 -1.532181501388549805e-01 -2.462641447782516479e-01 -6.993833184242248535e-02 2.226074486970901489e-01 6.157143414020538330e-02 -3.563947081565856934e-01 2.734383344650268555e-01 3.718009963631629944e-02 3.841478005051612854e-02 -1.155976019799709320e-02 -1.833867877721786499e-01 2.413145005702972412e-01 -3.451042249798774719e-02 3.558326363563537598e-01 -3.295710980892181396e-01 -2.482092231512069702e-01
1.024665683507919312e-01 -6.689294427633285522e-02 -5.541042890399694443e-03 2.212387621402740479e-01 -1.841661781072616577e-01 2.663176059722900391e-01 8.334747515618801117e-03 1.586436778306961060e-01 -1.225346848368644714e-01 -1.530302017927169800e-01 5.694674327969551086e-03 -7.582424674183130264e-03 -2.530340552330017090e-01 -5.686040222644805908e-02 1.007480314001441002e-04 -9.462957829236984253e-02 -3.209127783775329590e-01 -2.828086018562316895e-01 3.109643161296844482e-01 2.552037239074707031e-01 -1.375656723976135254e-01 2.309277281165122986e-02 3.722683489322662354e-01 3.061218932271003723e-02 1.143836379051208496e-01 1.538084894418716431e-01 -1.518835276365280151e-01 -2.308901548385620117e-01 1.817873679101467133e-02 -9.222999215126037598e-04 -9.038851410150527954e-02 -2.565916776657104492e-01
2.323007909581065178e-03 1.777363419532775879e-01 -8.679971098899841309e-02 2.039112895727157593e-01 3.782029151916503906e-01 4.059586524963378906e-01 -1.304215490818023682e-01 2.773052453994750977e-01 -7.742893882095813751e-03 6.665606983006000519e-03 -9.999573230743408203e-02 -1.757857203483581543e-01 -2.326677292585372925e-01 -1.061590462923049927e-01 1.469044387340545654e-01 1.377544403076171875e-01 -9.679211676120758057e-02 -3.845774233341217041e-01 -2.008893489837646484e-01 1.118559688329696655e-01 1.549731940031051636e-01 1.868469268083572388e-01 8.316738158464431763e-02 2.505401894450187683e-02 -1.678780019283294678e-01 9.038461744785308838e-02 -4.290385916829109192e-02 -2.158415019512176514e-01 9.296659380197525024e-02 1.779627986252307892e-02 1.502699870616197586e-02 -1.203142688609659672e-03
4.642896726727485657e-02 4.789714887738227844e-02 2.157637774944305420e-01 2.965029776096343994e-01 2.545415423810482025e-02 3.133828639984130859e-01 -2.395579218864440918e-02 1.611476242542266846e-01 -7.898633182048797607e-02 -1.290384083986282349e-01 -6.731133908033370972e-02 -8.312746137380599976e-02 -9.619034826755523682e-03 -1.177719458937644958e-01 5.075126513838768005e-02 -1.063139829784631729e-02 -1.017639040946960449e-01 -3.098930418491363525e-01 -4.863630607724189758e-02 1.176604852080345154e-01 -1.401619911193847656e-01 1.091600582003593445e-01 1.484822779893875122e-01 -1.055069044232368469e-01 7.868978381156921387e-02 -6.503836810588836670e-02 5.292255803942680359e-02 -5.206873416900634766e-01 3.450440242886543274e-02 1.365636736154556274e-01 -1.426450312137603760e-01 -4.157350063323974609e-01
-9.682599455118179321e-03 1.976346224546432495e-01 2.798289246857166290e-02 2.805206477642059326e-01 2.281594425439834595e-01 3.329441696405410767e-02 -1.123848557472229004e-01 1.109515801072120667e-01 6.157742440700531006e-02 3.142988085746765137e-01 6.725537031888961792e-02 1.574964225292205811e-01 -1.453610062599182129e-01 2.947551896795630455e-03 -2.120251506567001343e-01 -8.609637618064880371e-02 -3.390282690525054932e-01 -2.098385393619537354e-01 -2.426834553480148315e-01 -2.161028794944286346e-02 1.041875407099723816e-02 7.574045658111572266e-02 1.068276911973953247e-01 -1.005456000566482544e-01 -2.798775397241115570e-02 1.281907707452774048e-01 -1.803721040487289429e-01 -3.575024604797363281e-01 -6.335875950753688812e-03 3.480660021305084229e-01 -2.310199588537216187e-01 6.032811012119054794e-03
-1.093719676136970520e-01 3.262463510036468506e-01 -6.749927252531051636e-02 1.735111474990844727e-01 1.620332002639770508e-01 2.971651852130889893e-01 3.228751718997955322e-01 3.910341858863830566e-02 -6.458640843629837036e-02 1.782041788101196289e-01 -2.979940772056579590e-01 -9.533429518342018127e-03 -1.080832257866859436e-01 1.362835615873336792e-01 -1.031768992543220520e-01 1.446901410818099976e-01 -2.314724326133728027e-01 -1.698326468467712402e-01 1.924179866909980774e-02 1.686820685863494873e-01 1.275725960731506348e-01 2.317202985286712646e-01 7.504513114690780640e-02 1.783381849527359009e-01 -1.383220702409744263e-01 -1.280167400836944580e-01 -2.004297673702239990e-01 -3.072867989540100098e-01 -1.736637800931930542e-01 1.189449280500411987e-01 5.599030852317810059e-02 -6.108880415558815002e-02
-5.690268706530332565e-03 1.700275689363479614e-01 7.699935138225555420e-02 2.830266952514648438e-01 2.390005253255367279e-02 8.753693103790283203e-02 -1.664912998676300049e-01 -1.469887197017669678e-01 6.340458244085311890e-02 1.551705449819564819e-01 -1.002945601940155029e-01 -2.305013090372085571e-01 -1.087372526526451111e-01 1.511086672544479370e-01 -9.152907878160476685e-02 -2.835099026560783386e-02 -9.691128134727478027e-02 -5.022568106651306152e-01 5.940598994493484497e-02 1.905402094125747681e-01 8.431966602802276611e-02 6.156823411583900452e-02 2.289466261863708496e-01 7.828977704048156738e-02 9.794913232326507568e-02 -6.980055570602416992e-02 -1.825127154588699341e-01 -1.757726371288299561e-01 5.481144040822982788e-02 -2.155482955276966095e-02 2.060069888830184937e-01 -4.436483979225158691e-01
1.678311526775360107e-01 1.663816720247268677e-01 -9.837831603363156319e-04 2.315324097871780396e-01 6.545931845903396606e-02 2.494886368513107300e-01 -1.464224513620138168e-02 5.066850781440734863e-02 -9.442927688360214233e-02 2.333444915711879730e-02 -8.626465685665607452e-03 5.169078335165977478e-02 -1.724557280540466309e-01 -4.443970620632171631e-01 1.539344340562820435e-01 1.392184048891067505e-01 -1.881898939609527588e-01 -2.209105044603347778e-01 -7.049586623907089233e-02 -8.919588476419448853e-02 3.699493780732154846e-02 7.773045450448989868e-02 2.546255290508270264e-01 -7.954959757626056671e-03 -3.371552526950836182e-01 1.000983491539955139e-01 -2.831468284130096436e-01 -3.249477148056030273e-01 2.083089351654052734e-01 1.253952980041503906e-01 -2.154325321316719055e-02 1.508708298206329346e-02
-8.176214993000030518e-03 -1.981348544359207153e-02 1.923905164003372192e-01 3.302339315414428711e-01 -5.697667226195335388e-02 -6.449594348669052124e-02 -5.868197605013847351e-02 1.965646445751190186e-02 -2.483470737934112549e-02 3.272310197353363037e-01 -2.944623231887817383e-01 -3.090533241629600525e-02 1.029916480183601379e-02 4.623429104685783386e-02 -2.348184958100318909e-02 -5.731347203254699707e-02 -2.400052696466445923e-01 -3.594268560409545898e-01 -1.220369711518287659e-03 1.666497737169265747e-01 9.630556404590606689e-02 3.242110833525657654e-02 9.480811655521392822e-02 -2.941573411226272583e-02 -2.391901761293411255e-01 2.635570243000984192e-02 -1.568879187107086182e-01 -3.931914269924163818e-01 2.662122845649719238e-01 -1.660155951976776123e-01 -1.232209876179695129e-01 -2.351995259523391724e-01
2.882040143013000488e-01 6.884568929672241211e-02 -9.248553961515426636e-02 1.483454555273056030e-01 -1.737341731786727905e-01 3.147938549518585205e-01 -1.473378837108612061e-01 -2.217100113630294800e-01 8.793665468692779541e-02 2.064700126647949219e-01 -2.543691098690032959e-01 5.455756932497024536e-02 1.804998368024826050e-01 1.002569496631622314e-01 -3.170152008533477783e-01 -3.067732788622379303e-03 3.971672803163528442e-02 -3.488569855690002441e-01 2.012022025883197784e-02 -9.443607181310653687e-02 -4.401789978146553040e-02 9.980793297290802002e-02 4.510241374373435974e-02 -2.911506593227386475e-01 -2.947099506855010986e-01 -4.078995063900947571e-02 -6.511726230382919312e-02 -2.507670037448406219e-02 7.252134382724761963e-02 -1.202123686671257019e-01 -9.652460366487503052e-02 -2.580614387989044189e-01
-9.689220041036605835e-02 3.183522820472717285e-01 -3.790392354130744934e-02 1.598405092954635620e-01 1.203471273183822632e-01 9.699875116348266602e-02 1.655096709728240967e-01 2.642411291599273682e-01 4.157277196645736694e-02 1.019989773631095886e-01 -3.039435446262359619e-01 -2.076277136802673340e-01 -2.223287224769592285e-01 8.355569094419479370e-02 3.615168482065200806e-02 1.076351255178451538e-01 -9.740766137838363647e-02 -1.128501296043395996e-01 1.174006387591362000e-01 3.031001687049865723e-01 9.039102494716644287e-02 1.944193802773952484e-02 2.151196300983428955e-01 7.442805916070938110e-02 1.065395399928092957e-01 -2.216983884572982788e-01 -1.197108253836631775e-01 -4.033979475498199463e-01 -1.061523258686065674e-01 3.300039842724800110e-02 -2.933973371982574463e-01 8.760656346566975117e-04
1.639666035771369934e-02 2.692644298076629639e-01 -9.847552515566349030e-03 1.374834030866622925e-01 -2.898517251014709473e-01 2.712000012397766113e-01 -9.508355706930160522e-02 7.304917089641094208e-03 1.416387222707271576e-02 1.885668933391571045e-02 -3.081510365009307861e-01 -7.235454767942428589e-02 -2.005942016839981079e-01 -1.013701222836971283e-02 -1.441847532987594604e-01 -1.976138725876808167e-02 1.754065454006195068e-01 8.272043615579605103e-02 4.449460655450820923e-02 -5.464064306579530239e-04 1.219533607363700867e-01 2.066935040056705475e-02 -5.401255935430526733e-02 -9.468014538288116455e-02 -1.782047897577285767e-01 1.701236367225646973e-01 -7.075726985931396484e-02 -4.874995052814483643e-01 -1.601023524999618530e-01 1.151558235287666321e-01 -3.987876176834106445e-01 -1.060382947325706482e-01
3.753211349248886108e-02 5.953352898359298706e-02 -2.258080542087554932e-01 4.155859947204589844e-01 -6.183712393976747990e-04 -1.380112171173095703e-01 1.905132085084915161e-01 9.248251467943191528e-02 1.004868224263191223e-01 2.175946086645126343e-01 -7.028196752071380615e-02 -7.746107876300811768e-02 -4.343081116676330566e-01 4.136796668171882629e-02 -2.238226234912872314e-01 9.456215053796768188e-02 -9.301451593637466431e-02 -1.660222560167312622e-01 6.386329233646392822e-02 4.034440517425537109e-01 1.187179982662200928e-01 -4.695044085383415222e-02 1.618548333644866943e-01 1.860439926385879517e-01 1.235447302460670471e-01 -2.692377753555774689e-02 -9.909363836050033569e-02 -1.776020526885986328e-01 1.252478957176208496e-01 2.705469261854887009e-03 -1.179549172520637512e-01 -1.502188742160797119e-01
4.924410209059715271e-02 1.640359163284301758e-01 -4.912433400750160217e-02 2.579749226570129395e-01 1.195363774895668030e-01 1.023780107498168945e-01 1.009078770875930786e-01 1.434698104858398438e-01 2.547266781330108643e-01 2.489294391125440598e-03 -5.016205310821533203e-01 -5.012845247983932495e-02 1.716435551643371582e-01 2.176589965820312500e-01 -1.476218998432159424e-01 -2.837586216628551483e-04 -1.967517584562301636e-01 -9.746156632900238037e-02 2.358958125114440918e-02 1.059673279523849487e-01 1.782920025289058685e-02 -8.593755215406417847e-02 1.169340964406728745e-02 -1.643177494406700134e-02 1.004666611552238464e-01 2.715921700000762939e-01 -4.330669343471527100e-01 -5.805252119898796082e-02 1.159835513681173325e-02 2.628754079341888428e-01 1.230424176901578903e-02 -1.274433732032775879e-01
5.590932443737983704e-02 1.731927692890167236e-01 4.275234416127204895e-02 7.737211883068084717e-02 -1.540156006813049316e-01 9.815496951341629028e-02 3.880389034748077393e-02 1.616458296775817871e-01 1.202681511640548706e-01 3.589654564857482910e-01 -2.991014122962951660e-01 1.541776508092880249e-01 -3.846172988414764404e-01 1.400545686483383179e-01 8.793966472148895264e-02 1.233365088701248169e-01 -2.861470580101013184e-01 -1.261037737131118774e-01 -1.247262656688690186e-01 1.226684227585792542e-01 7.418345659971237183e-02 2.000653417780995369e-03 2.702424824237823486e-01 1.666017174720764160e-01 -3.379211127758026123e-01 1.681847274303436279e-01 -8.736960589885711670e-02 -1.190073862671852112e-01 -1.997288763523101807e-01 -4.460512474179267883e-02 -1.009637862443923950e-01 -1.042206189595162868e-03
3.020190298557281494e-01 3.263198733329772949e-01 5.957473814487457275e-02 1.440369933843612671e-01 -2.074421048164367676e-01 1.656623184680938721e-01 -2.900220453739166260e-01 -8.720042556524276733e-02 -4.501161631196737289e-03 2.454951964318752289e-02 -2.158228456974029541e-01 1.789568923413753510e-02 -3.652679733932018280e-03 -2.827055454254150391e-01 -1.097429692745208740e-01 1.311040818691253662e-01 3.525919467210769653e-02 -3.270828351378440857e-02 6.192143261432647705e-02 1.187619715929031372e-01 -4.272782430052757263e-02 8.415857329964637756e-03 1.915338486433029175e-01 1.122032850980758667e-02 -2.817541360855102539e-01 1.089734584093093872e-02 -1.148636043071746826e-01 -2.404909133911132812e-01 1.531612575054168701e-01 1.273189634084701538e-01 -4.145043194293975830e-01 -1.953085660934448242e-01
2.756589949131011963e-01 4.670996963977813721e-02 -2.789734899997711182e-01 2.898301184177398682e-01 2.250141836702823639e-02 2.055448442697525024e-01 -4.656443744897842407e-02 1.102870255708694458e-01 2.069527208805084229e-01 1.860316097736358643e-01 -1.085470020771026611e-01 1.320097446441650391e-01 -7.337334007024765015e-02 -2.241334170103073120e-01 -1.418471783399581909e-01 -3.475613892078399658e-02 7.377723604440689087e-02 -4.138039946556091309e-01 -1.087723001837730408e-01 2.857755124568939209e-01 -1.334930509328842163e-01 -2.504436671733856201e-01 1.793231666088104248e-01 -1.467725932598114014e-01 3.327362984418869019e-02 -2.117966301739215851e-02 -7.419846486300230026e-03 -2.355331555008888245e-02 2.164077162742614746e-01 1.992577016353607178e-01 7.956188917160034180e-02 -1.409721970558166504e-01
9.462560713291168213e-02 6.756619364023208618e-02 -1.658289283514022827e-01 2.451218813657760620e-01 1.796574592590332031e-01 -6.184983253479003906e-02 1.865984052419662476e-01 2.560297548770904541e-01 1.294769048690795898e-01 -1.892433613538742065e-01 -1.529648751020431519e-01 -2.065746039152145386e-01 -2.730405032634735107e-01 7.153172791004180908e-02 -2.037575393915176392e-01 -1.716619729995727539e-01 -1.173510402441024780e-01 -2.645069062709808350e-01 6.242850050330162048e-02 -1.576557904481887817e-01 -2.604871690273284912e-01 -1.357138156890869141e-01 3.400802910327911377e-01 -1.910772472620010376e-01 -1.443812437355518341e-02 1.726632416248321533e-01 -4.974402487277984619e-02 -1.209695562720298767e-01 9.529177844524383545e-02 1.472303569316864014e-01 -2.407868355512619019e-01 -7.958293706178665161e-02
2.851839065551757812e-01 1.465693116188049316e-01 -7.665752619504928589e-02 1.039651334285736084e-01 -3.824583068490028381e-02 -1.391943078488111496e-02 -4.282329231500625610e-02 5.291862413287162781e-02 2.366426885128021240e-01 2.662557959556579590e-01 -4.551879316568374634e-02 1.779902167618274689e-02 -1.906614452600479126e-01 1.194724589586257935e-01 1.974737457931041718e-02 1.554871946573257446e-01 -1.514424979686737061e-01 -3.701605200767517090e-01 3.598533198237419128e-02 -6.643521785736083984e-02 3.037388063967227936e-02 1.093876734375953674e-01 3.401672840118408203e-01 -1.552969664335250854e-01 1.156057566404342651e-01 1.214970946311950684e-01 -2.388385534286499023e-01 -4.366145431995391846e-01 1.799413263797760010e-01 -8.258823305368423462e-02 2.764394320547580719e-02 -1.886581629514694214e-01
-1.468418985605239868e-01 2.649007141590118408e-01 -3.827544674277305603e-02 2.315840274095535278e-01 1.241110358387231827e-02 1.643510460853576660e-01 -1.006515547633171082e-01 -1.257774978876113892e-02 3.945367038249969482e-01 3.113005869090557098e-02 -7.477509230375289917e-02 -1.801852285861968994e-01 -2.311083972454071045e-01 -4.043326526880264282e-02 1.385326534509658813e-01 2.991576679050922394e-02 -3.154470324516296387e-01 -1.861813962459564209e-01 1.681362837553024292e-01 -3.704361617565155029e-02 -1.928383857011795044e-02 -1.601653844118118286e-01 1.995486170053482056e-01 3.316112607717514038e-02 -3.864256432279944420e-03 -7.374838739633560181e-02 -2.377152293920516968e-01 2.500837445259094238e-01 1.399427950382232666e-01 2.222026288509368896e-01 -4.122453927993774414e-02 -3.463785052299499512e-01
1.165439635515213013e-01 2.698121666908264160e-01 -1.156975179910659790e-01 1.940258406102657318e-02 4.667616263031959534e-02 5.310075283050537109e-01 6.090364977717399597e-02 1.572399139404296875e-01 -1.401215493679046631e-01 1.345668584108352661e-01 -1.887750327587127686e-01 -8.707470446825027466e-02 -1.593740135431289673e-01 -8.638588339090347290e-02 1.108633056282997131e-01 3.070677518844604492e-01 6.198863685131072998e-02 -2.469837665557861328e-01 -1.935759037733078003e-01 3.301531076431274414e-02 6.316320598125457764e-02 6.520126946270465851e-03 9.599997103214263916e-02 -1.717525720596313477e-01 -3.201518952846527100e-01 3.222876414656639099e-02 -9.583730995655059814e-02 -2.306021749973297119e-01 -2.276958525180816650e-01 2.671138197183609009e-02 1.807631924748420715e-02 4.398849606513977051e-02
-1.115098595619201660e-01 1.097145155072212219e-01 1.177908182144165039e-01 9.952731430530548096e-02 -1.617617160081863403e-01 -6.782846152782440186e-02 8.762931078672409058e-02 2.683083713054656982e-01 2.184543460607528687e-01 1.153840571641921997e-01 -1.261691898107528687e-01 -2.788430452346801758e-01 -1.604402959346771240e-01 1.968248784542083740e-01 4.409098625183105469e-02 8.395261317491531372e-02 -5.072152242064476013e-02 -2.520236074924468994e-01 -1.365887522697448730e-01 -8.968225680291652679e-03 -1.234456524252891541e-01 1.770505681633949280e-02 2.645984292030334473e-01 -1.911777704954147339e-01 -1.180710271000862122e-01 1.217287108302116394e-01 -1.511230468750000000e-01 -8.184149116277694702e-02 -1.923684626817703247e-01 2.887662351131439209e-01 -2.268221229314804077e-01 -4.195914566516876221e-01
1.973357498645782471e-01 3.796777129173278809e-01 -6.018886715173721313e-02 2.491621077060699463e-01 1.860158517956733704e-03 4.445933401584625244e-01 -1.132802963256835938e-01 1.573463380336761475e-01 -7.885821163654327393e-02 2.481826394796371460e-01 -2.298064082860946655e-01 3.555116429924964905e-02 1.615938358008861542e-02 -1.648698449134826660e-01 -6.839559227228164673e-02 -4.679450020194053650e-02 -3.225252628326416016e-01 6.585294008255004883e-02 1.479788720607757568e-01 -2.513988316059112549e-01 -1.216675117611885071e-01 1.976365149021148682e-01 2.077444195747375488e-01 -2.028726600110530853e-02 7.881025224924087524e-02 1.712058112025260925e-02 -2.006092369556427002e-01 6.543469429016113281e-02 2.507487125694751740e-02 9.440966881811618805e-03 1.049588695168495178e-01 -7.802593708038330078e-02
1.380215305835008621e-02 -3.465933725237846375e-02 -1.868267953395843506e-01 3.003400862216949463e-01 -2.153251618146896362e-01 6.676836311817169189e-02 5.649353563785552979e-02 1.646512001752853394e-01 -8.973669260740280151e-03 -5.776676163077354431e-02 3.101325035095214844e-02 -3.104728758335113525e-01 -1.562894135713577271e-01 8.946379274129867554e-02 3.135218843817710876e-02 -6.305372714996337891e-02 -2.294588685035705566e-01 -3.570230901241302490e-01 -1.887965500354766846e-01 1.054716184735298157e-01 -3.269576728343963623e-01 3.604027628898620605e-01 6.762167904525995255e-03 1.725684255361557007e-01 1.085960865020751953e-01 1.241495385766029358e-01 -1.017343178391456604e-01 -1.471348851919174194e-01 -2.924795448780059814e-01 5.249887332320213318e-02 -6.314723938703536987e-02 -9.601393342018127441e-02
6.209774687886238098e-02 5.502016097307205200e-02 -8.632372319698333740e-02 2.282587587833404541e-01 -1.300251781940460205e-01 2.353120297193527222e-01 8.673048019409179688e-02 -1.146201044321060181e-01 -1.556670945137739182e-02 1.838966310024261475e-01 -3.386848568916320801e-01 -2.497090250253677368e-01 8.360602706670761108e-02 -8.397784084081649780e-02 -1.149416044354438782e-01 -5.456618592143058777e-02 4.958042129874229431e-02 -1.760277450084686279e-01 -7.901053130626678467e-02 1.643776148557662964e-01 2.256871759891510010e-01 -1.407609228044748306e-02 -7.151105254888534546e-02 -5.090687423944473267e-02 7.637889124453067780e-03 1.558296531438827515e-01 -3.447242379188537598e-01 -1.713326722383499146e-01 -3.869687318801879883e-01 8.083338290452957153e-02 -1.310750693082809448e-01 -3.574011921882629395e-01
1.250383406877517700e-01 -1.908589154481887817e-02 2.789440751075744629e-02 2.043859511613845825e-01 -2.769290208816528320e-01 1.082807332277297974e-01 1.573885977268218994e-01 2.712226212024688721e-01 -8.791299164295196533e-02 -8.418942987918853760e-02 -6.181793287396430969e-02 -2.360599339008331299e-01 -3.283884823322296143e-01 -4.849620908498764038e-02 -7.711584120988845825e-02 -1.144574023783206940e-02 -2.013806402683258057e-01 -2.390773892402648926e-01 2.182613611221313477e-01 1.495405733585357666e-01 -1.816224753856658936e-01 -1.559751182794570923e-01 3.598359823226928711e-01 -5.055788531899452209e-02 5.355651676654815674e-02 2.383442223072052002e-01 -2.256749421358108521e-01 -6.015428528189659119e-02 -1.402877867221832275e-01 7.799541950225830078e-02 -4.706007614731788635e-02 -2.545643150806427002e-01
1.989608556032180786e-01 9.204731136560440063e-02 -4.011946544051170349e-02 -1.213526725769042969e-02 4.563895612955093384e-02 2.564239799976348877e-01 4.538961872458457947e-02 -6.006044521927833557e-02 8.617976307868957520e-02 -5.655751377344131470e-02 -2.439585179090499878e-01 -2.047494351863861084e-01 -3.924389779567718506e-01 -8.616089075803756714e-02 -1.216213107109069824e-01 -1.918780952692031860e-01 -2.804176807403564453e-01 -2.472680807113647461e-01 1.576294749975204468e-01 4.398877173662185669e-02 2.435247451066970825e-01 -1.237568035721778870e-01 -1.983466893434524536e-01 5.252885818481445312e-02 -2.377084344625473022e-01 6.938476115465164185e-02 -3.014625310897827148e-01 -1.967959702014923096e-01 -2.482439279556274414e-01 -4.956176504492759705e-02 -9.534942358732223511e-02 -6.478891521692276001e-02
1.102484297007322311e-02 3.252527117729187012e-02 -1.714282482862472534e-01 1.387082189321517944e-01 -1.898621171712875366e-01 3.682676851749420166e-01 2.898616790771484375e-01 2.466187067329883575e-02 -1.538520306348800659e-01 2.259303331375122070e-01 -1.583237648010253906e-01 -5.847440287470817566e-02 -2.232628017663955688e-01 9.837143123149871826e-02 -5.948300287127494812e-02 1.099382564425468445e-01 -3.098587095737457275e-01 -3.040751218795776367e-01 -3.207784295082092285e-01 -6.476840376853942871e-02 -1.065719798207283020e-01 -4.515947401523590088e-02 -3.618162870407104492e-02 2.442939430475234985e-01 -2.034029364585876465e-01 -9.488741308450698853e-02 -1.323421001434326172e-01 -1.555746886879205704e-02 2.204445749521255493e-01 1.646317169070243835e-02 3.554379567503929138e-02 1.653218120336532593e-01
-7.948212325572967529e-02 1.935414969921112061e-01 -1.757755726575851440e-01 2.438094317913055420e-01 -2.747310101985931396e-01 6.076489016413688660e-02 1.621568948030471802e-01 2.084445506334304810e-01 5.023441463708877563e-02 3.433211147785186768e-01 7.317467126995325089e-03 -2.217495441436767578e-01 3.981034737080335617e-03 5.979118496179580688e-02 -2.781865559518337250e-02 1.075372025370597839e-01 -8.727633953094482422e-02 -2.551499605178833008e-01 4.480342194437980652e-02 2.788032591342926025e-01 -3.021161854267120361e-01 2.203144133090972900e-01 1.315860003232955933e-01 -1.839003860950469971e-01 9.103058278560638428e-02 2.924136817455291748e-01 5.740966647863388062e-02 -2.118548601865768433e-01 5.632047727704048157e-02 -8.479105681180953979e-02 1.997509226202964783e-02 -1.878488510847091675e-01
1.279411017894744873e-01 9.781897068023681641e-03 -9.784264117479324341e-02 2.894206643104553223e-01 -8.227626979351043701e-02 7.989600300788879395e-02 -1.227632164955139160e-01 2.709062099456787109e-01 -4.871526034548878670e-04 5.030526593327522278e-02 9.859878569841384888e-02 8.291591703891754150e-02 -7.545442134141921997e-02 -5.763766169548034668e-02 -1.247451826930046082e-01 -2.562246471643447876e-02 -5.975646153092384338e-02 -3.472811281681060791e-01 6.128437444567680359e-02 1.415585577487945557e-01 -4.390342161059379578e-02 -2.216484397649765015e-01 -2.108124494552612305e-01 -1.460371166467666626e-01 -8.205546438694000244e-02 1.904808431863784790e-01 -5.411324501037597656e-01 -9.046459197998046875e-02 1.830028444528579712e-01 -1.908231377601623535e-01 -1.363754272460937500e-02 -2.555692195892333984e-01
1.048505008220672607e-01 3.390436172485351562e-01 -2.711790502071380615e-01 6.022828817367553711e-02 -1.131337210536003113e-01 4.180870950222015381e-03 8.109913021326065063e-02 -1.044847294688224792e-01 2.071640491485595703e-01 7.130003720521926880e-02 -1.391631364822387695e-01 -1.572576817125082016e-03 -1.962167024612426758e-01 3.527832031250000000e-01 -1.056985706090927124e-01 -6.022032350301742554e-02 -3.346711993217468262e-01 -1.634694188833236694e-01 1.199591606855392456e-01 3.452370166778564453e-01 4.167135059833526611e-02 -6.094727292656898499e-02 1.868182569742202759e-01 -6.689423322677612305e-02 8.907794207334518433e-02 4.312443360686302185e-02 9.055880829691886902e-03 -2.896302938461303711e-01 1.330427378416061401e-01 1.188383623957633972e-02 -2.838218510150909424e-01 -1.102844029664993286e-01
-9.928700327873229980e-02 1.304703950881958008e-01 -1.690088361501693726e-01 2.076068073511123657e-01 -2.227617800235748291e-01 2.761507332324981689e-01 9.459348022937774658e-02 7.431329786777496338e-02 1.390332877635955811e-01 7.583130151033401489e-02 -2.287157922983169556e-01 3.132650861516594887e-03 -2.719058990478515625e-01 2.100757136940956116e-02 -3.366008400917053223e-02 5.646572262048721313e-02 -2.956771552562713623e-01 -4.058258533477783203e-01 -2.884352803230285645e-01 1.222014799714088440e-01 -1.192934289574623108e-01 -3.370772674679756165e-02 -2.253893464803695679e-01 2.300751060247421265e-01 3.829523688182234764e-03 -1.720227003097534180e-01 -1.695052534341812134e-01 -1.442679436877369881e-03 6.033226381987333298e-03 -1.971003785729408264e-02 1.205252408981323242e-01 2.497281730175018311e-01
2.315291166305541992e-01 -9.451113641262054443e-02 -1.456174552440643311e-01 9.881234914064407349e-02 6.065328791737556458e-02 1.844420135021209717e-01 -1.114812418818473816e-01 1.919206380844116211e-01 1.503076255321502686e-01 2.983336746692657471e-01 1.417651176452636719e-01 8.898600935935974121e-02 -1.458364874124526978e-01 2.125057578086853027e-02 -3.325665295124053955e-01 9.281025081872940063e-02 7.909051328897476196e-02 -3.906808495521545410e-01 -8.305544033646583557e-03 1.966482847929000854e-01 6.821778416633605957e-02 -2.699624001979827881e-01 2.376328110694885254e-01 -1.596386730670928955e-01 -7.187754847109317780e-03 1.577212810516357422e-01 -2.248847186565399170e-01 7.280638068914413452e-02 1.081940308213233948e-01 1.295949071645736694e-01 1.854951679706573486e-02 -2.687546610832214355e-01
1.219771951436996460e-01 7.030108571052551270e-02 -2.627295255661010742e-01 3.369311094284057617e-01 1.040203310549259186e-02 1.012172270566225052e-02 2.530578970909118652e-01 -3.645324707031250000e-02 1.480381786823272705e-01 9.593591094017028809e-02 -4.836073890328407288e-02 1.950907558202743530e-01 9.253813326358795166e-02 1.066428348422050476e-01 3.695112466812133789e-02 -1.278676986694335938e-01 -3.014053106307983398e-01 -3.154073357582092285e-01 -1.710917651653289795e-01 1.351926475763320923e-01 -8.734439313411712646e-02 1.285069884033873677e-04 8.374533057212829590e-02 -1.640876233577728271e-01 -3.542152047157287598e-01 3.691323101520538330e-02 -1.988930702209472656e-01 2.404200285673141479e-02 -2.284598350524902344e-02 9.589421004056930542e-02 -2.951644957065582275e-01 -2.821910977363586426e-01
-2.567570209503173828e-01 2.550441026687622070e-01 2.734561450779438019e-02 3.505720198154449463e-01 1.848770119249820709e-02 2.043401896953582764e-01 7.637744396924972534e-02 4.806094616651535034e-02 2.310957387089729309e-02 2.269425392150878906e-01 -2.600643634796142578e-01 -2.500773668289184570e-01 -2.723546922206878662e-01 1.555151492357254028e-01 -3.461365029215812683e-02 -2.619633264839649200e-02 -8.159714937210083008e-02 6.890380382537841797e-02 1.061763614416122437e-02 2.785388827323913574e-01 -6.736493110656738281e-02 -2.298623025417327881e-01 9.515989571809768677e-02 2.698692977428436279e-01 -9.821905754506587982e-03 -8.513575047254562378e-02 -1.169827356934547424e-01 -3.570520877838134766e-01 7.091676443815231323e-02 -6.313081830739974976e-02 5.140921100974082947e-02 1.553992480039596558e-01
5.282191187143325806e-02 -1.022448390722274780e-01 -5.696126073598861694e-02 6.125405058264732361e-02 -1.177949905395507812e-01 2.762362062931060791e-01 -4.297939538955688477e-01 2.496735192835330963e-02 3.109745085239410400e-01 1.110550314188003540e-01 -3.332923352718353271e-01 -2.067388147115707397e-01 -2.298129023984074593e-03 -2.100201994180679321e-01 -1.506300121545791626e-01 -3.506503626704216003e-02 1.657379046082496643e-02 -1.761958301067352295e-01 -1.931652426719665527e-01 1.310614347457885742e-01 -1.748560220003128052e-01 -1.777477376163005829e-02 2.025202959775924683e-01 -1.137857437133789062e-01 -1.235245168209075928e-01 2.485859580338001251e-02 -2.061364650726318359e-01 -1.380478441715240479e-01 1.349284052848815918e-01 -1.988858282566070557e-01 -2.041343748569488525e-01 -1.606719940900802612e-01
1.090454012155532837e-01 -3.300284221768379211e-02 -4.650942385196685791e-01 1.831281185150146484e-01 -1.164820790290832520e-01 1.604671627283096313e-01 -1.637731641530990601e-01 2.048478722572326660e-01 -2.666641026735305786e-02 2.830305993556976318e-01 -2.245854400098323822e-02 -1.114836186170578003e-01 -2.883106470108032227e-01 -7.670460641384124756e-02 -1.326319873332977295e-01 -2.498414963483810425e-01 -5.345739424228668213e-03 -3.129329681396484375e-01 2.070984244346618652e-01 2.743690274655818939e-02 -6.268065422773361206e-02 -8.588544279336929321e-02 2.370245158672332764e-01 3.209203183650970459e-01 -9.937408566474914551e-02 -2.174603193998336792e-02 -3.817802527919411659e-03 -3.136898204684257507e-02 1.116280928254127502e-01 1.118015572428703308e-01 -4.694867506623268127e-02 -1.253606528043746948e-01
9.664324671030044556e-02 1.810776740312576294e-01 -2.980848550796508789e-01 1.905428171157836914e-01 -3.103094696998596191e-01 1.685246527194976807e-01 2.814587056636810303e-01 1.588282585144042969e-01 1.300578415393829346e-01 2.316373139619827271e-01 -3.564622104167938232e-01 1.679762825369834900e-02 -1.770770251750946045e-01 1.453943457454442978e-02 -1.176608428359031677e-01 -1.250877380371093750e-01 -7.176323235034942627e-02 5.101813934743404388e-03 4.127258062362670898e-02 2.438435405492782593e-01 -7.304845377802848816e-03 -2.411804646253585815e-01 2.012698501348495483e-01 2.946562170982360840e-01 -7.495477795600891113e-02 -2.046737223863601685e-01 -1.471078842878341675e-01 -7.563722133636474609e-02 -3.669923916459083557e-02 -6.844664365053176880e-02 -4.388625919818878174e-02 9.936463087797164917e-02
1.061688810586929321e-01 2.716321349143981934e-01 -2.153404653072357178e-01 1.771292090415954590e-01 -2.022535502910614014e-01 4.743445515632629395e-01 6.548967957496643066e-02 1.998697370290756226e-01 -5.799524951726198196e-04 -6.105092540383338928e-02 -7.879681140184402466e-02 1.638180166482925415e-01 9.519759565591812134e-02 -1.806254088878631592e-01 1.354639381170272827e-01 -2.509391009807586670e-01 -1.325942575931549072e-01 -2.617931365966796875e-01 2.505176467821002007e-03 8.007131516933441162e-02 2.837626934051513672e-01 -4.047236964106559753e-02 6.306929886341094971e-02 1.411201506853103638e-01 1.770678013563156128e-01 1.515157222747802734e-01 -3.306452333927154541e-01 -4.987559840083122253e-02 2.728717215359210968e-02 -3.400325076654553413e-04 -3.481753170490264893e-02 -2.455161511898040771e-02
1.626169830560684204e-01 1.123016551136970520e-01 -5.265250056982040405e-02 3.907606899738311768e-01 -2.270605266094207764e-01 2.870384752750396729e-01 6.096075475215911865e-02 3.171415328979492188e-01 8.786352723836898804e-02 -5.641331151127815247e-02 -8.309213072061538696e-02 4.936338867992162704e-03 -3.369683623313903809e-01 -9.153896244242787361e-04 5.779040977358818054e-02 -3.872172236442565918e-01 2.151416428387165070e-02 -8.829533308744430542e-02 -6.689206510782241821e-02 2.318081408739089966e-01 -5.984282121062278748e-03 1.093600466847419739e-01 -2.999410778284072876e-02 9.972210973501205444e-02 -2.059265077114105225e-01 -1.696060597896575928e-02 -1.269870549440383911e-01 -1.564699560403823853e-01 2.467075735330581665e-01 1.705992668867111206e-01 5.896745622158050537e-02 -1.285410672426223755e-01
3.817618638277053833e-02 1.187977865338325500e-01 -1.022304743528366089e-01 1.225587800145149231e-01 -1.553784608840942383e-01 3.020274341106414795e-01 -2.324209213256835938e-01 -9.445244446396827698e-03 9.596344083547592163e-02 -5.208166688680648804e-02 -3.463195264339447021e-01 -1.042065173387527466e-01 1.720356345176696777e-01 -5.029114708304405212e-02 -3.920957446098327637e-01 -1.048444360494613647e-01 4.540435969829559326e-02 -1.392717957496643066e-01 -1.273778080940246582e-02 1.818744391202926636e-01 -1.104632318019866943e-01 3.012677431106567383e-01 2.211277186870574951e-01 -1.384209245443344116e-01 -1.777446013875305653e-03 -1.684564054012298584e-01 -2.101289778947830200e-01 -9.708649665117263794e-02 -3.770137263927608728e-04 -6.510341167449951172e-02 -2.926830947399139404e-01 -2.287531048059463501e-01
-5.874235555529594421e-02 3.826625943183898926e-01 -2.131624519824981689e-01 8.191502839326858521e-02 2.296034246683120728e-02 2.732250466942787170e-02 1.435072422027587891e-01 5.208691209554672241e-02 8.101005852222442627e-02 -4.682347178459167480e-02 -3.511336147785186768e-01 -6.847283989191055298e-02 -1.174774765968322754e-01 -1.979136765003204346e-01 1.371074616909027100e-01 -1.471792012453079224e-01 4.920552670955657959e-02 -2.412951588630676270e-01 -5.272425711154937744e-03 1.447868645191192627e-01 -3.121875226497650146e-01 3.369575440883636475e-01 -3.204219974577426910e-03 1.578769683837890625e-01 3.599510341882705688e-02 6.590005755424499512e-02 4.605583101511001587e-02 -4.755938425660133362e-02 -3.748244047164916992e-02 -2.413614094257354736e-02 -3.877596557140350342e-01 -2.515572011470794678e-01
-3.081278204917907715e-01 3.115648329257965088e-01 -2.049078494310379028e-01 1.642246842384338379e-01 -9.681925922632217407e-02 2.011650055646896362e-01 1.336026787757873535e-01 2.180763930082321167e-01 -5.812877416610717773e-02 6.598772108554840088e-02 -3.358268365263938904e-02 1.325487047433853149e-01 -2.072744071483612061e-01 -7.389410585165023804e-02 -1.251619905233383179e-01 -3.269100487232208252e-01 -2.446900010108947754e-01 -1.047453880310058594e-01 -2.705391049385070801e-01 2.570227719843387604e-02 -1.570553332567214966e-02 -5.472689867019653320e-02 -8.811517059803009033e-02 1.235559210181236267e-01 9.831900894641876221e-02 4.897881671786308289e-02 -4.224755764007568359e-01 -1.951376907527446747e-02 7.531556487083435059e-02 -2.467438392341136932e-02 -2.388946861028671265e-01 3.372630104422569275e-02
3.047065138816833496e-01 1.107644736766815186e-01 -1.090916618704795837e-01 1.761511564254760742e-01 6.069508939981460571e-02 2.811056077480316162e-01 3.681189119815826416e-01 -3.365683369338512421e-03 2.443707734346389771e-01 2.165369391441345215e-01 -2.552087903022766113e-01 -9.889883222058415413e-04 -4.798069223761558533e-02 2.514769434928894043e-01 -4.000414535403251648e-02 6.219774484634399414e-03 -6.257559359073638916e-02 -5.262397229671478271e-02 -7.849023491144180298e-02 1.876444667577743530e-01 -1.978341341018676758e-01 -8.792535960674285889e-02 -1.242576465010643005e-01 -6.623957306146621704e-02 -4.563147667795419693e-03 -1.226478070020675659e-01 -4.245686233043670654e-01 5.750308558344841003e-02 -4.962549358606338501e-02 -1.737720072269439697e-01 -1.430945247411727905e-01 -1.681996434926986694e-01
2.450149971991777420e-03 3.295923769474029541e-01 2.014890313148498535e-02 4.004730880260467529e-01 -6.763474643230438232e-02 4.814990758895874023e-01 6.202375516295433044e-02 2.975381352007389069e-02 2.404833398759365082e-02 -1.234092339873313904e-01 -1.992008686065673828e-01 -1.084487140178680420e-01 -1.523867994546890259e-01 2.625682391226291656e-02 1.525214221328496933e-02 1.622811332345008850e-02 8.359336107969284058e-02 2.201155759394168854e-03 3.037225827574729919e-02 -6.749890744686126709e-02 6.525280326604843140e-02 -1.387027055025100708e-01 -8.846374601125717163e-02 -1.966230422258377075e-01 -1.953296661376953125e-01 1.851257830858230591e-01 -3.128833770751953125e-01 -2.267718017101287842e-01 -1.966798603534698486e-01 -1.229777857661247253e-01 -1.522653549909591675e-01 1.287656724452972412e-01
-7.612305134534835815e-02 2.125758081674575806e-01 -2.421274930238723755e-01 1.865958571434020996e-01 -2.486444264650344849e-02 1.523600518703460693e-01 9.435633197426795959e-03 1.767415255308151245e-01 2.177348136901855469e-01 1.509902477264404297e-01 -1.782705932855606079e-01 1.537284851074218750e-01 -1.297732740640640259e-01 1.743789613246917725e-01 -2.327902615070343018e-01 -3.416692465543746948e-02 -2.690026462078094482e-01 -5.522154271602630615e-03 1.624827040359377861e-03 2.153090834617614746e-01 -1.730343140661716461e-02 7.930913008749485016e-03 3.862869739532470703e-01 6.085395440459251404e-02 1.533809006214141846e-01 -2.658704482018947601e-02 5.410658940672874451e-02 -2.722417712211608887e-01 1.740245521068572998e-01 3.244783356785774231e-02 -3.833009004592895508e-01 -1.435900479555130005e-01
-1.730327457189559937e-01 3.324068188667297363e-01 -1.109293699264526367e-01 3.451313972473144531e-01 -1.661884039640426636e-01 3.575698435306549072e-01 6.513841450214385986e-03 -3.405976668000221252e-02 1.395719945430755615e-01 4.629961401224136353e-02 -4.864448308944702148e-02 -2.942701801657676697e-02 5.135079100728034973e-02 -2.744139134883880615e-01 -1.396649628877639771e-01 -3.901803120970726013e-02 -3.012246787548065186e-01 -1.365569680929183960e-01 -3.695201128721237183e-02 -5.955952033400535583e-02 1.399589627981185913e-01 1.674322038888931274e-01 7.694324105978012085e-02 -1.245147287845611572e-01 1.479127556085586548e-01 2.639873325824737549e-01 -6.509673595428466797e-02 -3.720049858093261719e-01 -1.213387474417686462e-01 -1.402091234922409058e-02 -3.889087215065956116e-02 1.169364824891090393e-01
-7.947939634323120117e-02 -5.249412357807159424e-02 -2.557755112648010254e-01 2.496791034936904907e-01 -1.238121930509805679e-02 2.098883129656314850e-02 1.025471761822700500e-01 1.147206798195838928e-01 4.096809029579162598e-01 4.592740535736083984e-01 -1.822154968976974487e-01 -1.500841975212097168e-01 -1.888606138527393341e-02 -8.132064342498779297e-02 2.313392050564289093e-02 2.536969957873225212e-03 -8.842495083808898926e-02 -1.472770720720291138e-01 9.175390750169754028e-02 1.611485183238983154e-01 -1.598622947931289673e-01 -1.277785003185272217e-01 6.156898289918899536e-02 1.371047794818878174e-01 -3.274727165699005127e-01 5.582613404840230942e-03 5.606376007199287415e-02 -1.661097258329391479e-01 -1.001269519329071045e-01 1.954510211944580078e-01 -2.855583727359771729e-01 2.723347768187522888e-02
2.571461498737335205e-01 2.852505743503570557e-01 -1.230454221367835999e-01 2.594934403896331787e-01 -1.456875056028366089e-01 2.282980233430862427e-01 -5.118854343891143799e-02 -1.174120530486106873e-01 -3.188592940568923950e-02 -3.920875955373048782e-03 -3.623315095901489258e-01 -2.560702711343765259e-02 -4.625254496932029724e-02 -9.684846550226211548e-02 -6.355388462543487549e-02 1.735028773546218872e-01 1.452729254961013794e-01 -3.017753362655639648e-01 -3.290009796619415283e-01 1.112585514783859253e-01 2.399013638496398926e-01 3.535019233822822571e-02 -1.143679618835449219e-01 9.743537008762359619e-02 -1.104055345058441162e-01 2.140811085700988770e-01 -1.306374520063400269e-01 -6.695297360420227051e-02 -1.783458590507507324e-01 5.444014817476272583e-02 -1.808700561523437500e-01 -2.010583132505416870e-01
-1.563102453947067261e-01 5.349184945225715637e-02 -2.688070833683013916e-01 3.631751835346221924e-01 -1.073547303676605225e-01 1.228283643722534180e-01 8.107900619506835938e-02 1.419278085231781006e-01 2.007745057344436646e-01 1.247775852680206299e-01 -1.672971248626708984e-01 -2.564492262899875641e-02 -1.880663186311721802e-01 1.901649683713912964e-01 -2.845814824104309082e-01 -3.380678296089172363e-01 1.654327809810638428e-01 4.804030992090702057e-03 6.798376888036727905e-02 -6.441950798034667969e-02 -4.494918510317802429e-02 -2.237845771014690399e-02 5.028204992413520813e-02 -2.006893754005432129e-01 -1.510789990425109863e-01 -8.565755933523178101e-02 -2.612672746181488037e-01 -2.882961332798004150e-01 2.780951559543609619e-01 7.800045609474182129e-02 -2.050850167870521545e-02 -1.304669827222824097e-01
-8.306331932544708252e-02 2.805963754653930664e-01 1.651193350553512573e-01 1.924630552530288696e-01 -1.000881418585777283e-01 -2.018918655812740326e-02 -8.565086871385574341e-02 2.475201152265071869e-02 -7.155802100896835327e-02 2.206290811300277710e-01 -2.018174082040786743e-01 -2.647362351417541504e-01 -2.694147825241088867e-01 1.293143033981323242e-01 -1.275400668382644653e-01 -5.211610347032546997e-02 -8.261039108037948608e-02 -4.125776290893554688e-01 4.454187303781509399e-02 1.087230667471885681e-01 1.190301775932312012e-01 5.039080977439880371e-02 2.924895584583282471e-01 6.439236551523208618e-02 5.386858247220516205e-04 -4.846004024147987366e-02 -1.101761162281036377e-01 -2.376278936862945557e-01 6.123989447951316833e-02 4.127147793769836426e-02 1.390277147293090820e-01 -4.071772396564483643e-01
3.061648607254028320e-01 5.566399544477462769e-02 -2.288660779595375061e-02 3.580119609832763672e-01 -1.292062550783157349e-01 4.536966234445571899e-02 1.420021206140518188e-01 -4.857638105750083923e-02 2.123274840414524078e-02 1.568761020898818970e-01 -2.996027469635009766e-01 -3.107252120971679688e-01 -1.074090301990509033e-01 2.451104223728179932e-01 3.135368600487709045e-02 -9.541104547679424286e-03 -1.745826900005340576e-01 -1.366074979305267334e-01 -1.337177157402038574e-01 1.049309670925140381e-01 -2.257453203201293945e-01 -7.588189840316772461e-02 3.544398546218872070e-01 -1.351767685264348984e-02 2.598148398101329803e-02 -1.049933806061744690e-01 -1.263695955276489258e-01 1.418911814689636230e-01 1.589340567588806152e-01 2.306784540414810181e-01 -1.825286746025085449e-01 1.702269166707992554e-01
5.199715495109558105e-03 -4.228727892041206360e-02 1.126783713698387146e-02 1.984616518020629883e-01 7.506189495325088501e-02 6.585294753313064575e-02 -2.030584663152694702e-01 5.570059642195701599e-02 2.370789051055908203e-01 1.313541531562805176e-01 5.110971629619598389e-02 -2.349867075681686401e-01 -2.321551889181137085e-01 2.405186444520950317e-01 -1.206980273127555847e-01 1.577943414449691772e-01 -3.944299742579460144e-02 -1.835786700248718262e-01 -2.346877008676528931e-01 2.901133596897125244e-01 1.432028599083423615e-02 2.204233407974243164e-01 6.536154448986053467e-02 1.949752867221832275e-01 -4.899983853101730347e-02 5.412071570754051208e-02 -3.620451688766479492e-01 -3.766974508762359619e-01 -1.137324273586273193e-01 1.372946649789810181e-01 -1.318668723106384277e-01 1.697043478488922119e-01
4.151348397135734558e-02 1.811058968305587769e-01 -6.544981151819229126e-02 -4.511186853051185608e-03 2.692264877259731293e-02 2.785649299621582031e-01 2.723345160484313965e-01 2.548693716526031494e-01 1.722449064254760742e-01 2.844966389238834381e-02 -1.243064031004905701e-01 -1.719108670949935913e-01 -3.419918417930603027e-01 -1.226387023925781250e-01 -2.816601395606994629e-01 -3.989497572183609009e-02 1.971650123596191406e-02 -1.052708625793457031e-01 2.466047555208206177e-01 1.288120597600936890e-01 2.503548562526702881e-01 -1.715837791562080383e-02 -3.022586181759834290e-02 1.470688730478286743e-01 -1.337965875864028931e-01 1.998094469308853149e-01 -3.363838791847229004e-01 -1.173008084297180176e-01 -2.464047819375991821e-01 1.010205820202827454e-01 -7.336276024580001831e-02 -1.410183012485504150e-01
-3.986551165580749512e-01 1.998584568500518799e-01 -3.295491933822631836e-01 3.090813457965850830e-01 -1.579852104187011719e-01 3.618504106998443604e-02 2.617557942867279053e-01 7.167882472276687622e-02 1.352862566709518433e-01 -7.010976225137710571e-02 -2.395538687705993652e-01 -1.012800112366676331e-01 -8.103518187999725342e-02 1.749980598688125610e-01 -3.850263729691505432e-02 -1.359557509422302246e-01 -1.711173951625823975e-01 -2.269263118505477905e-01 -1.874715671874582767e-03 2.766208648681640625e-01 -1.263579726219177246e-01 2.395010143518447876e-01 -1.312320530414581299e-01 -8.875553309917449951e-02 -8.267468214035034180e-02 5.754256993532180786e-02 -1.289429366588592529e-01 -2.044232934713363647e-01 3.844428062438964844e-02 7.352147996425628662e-02 -7.542394846677780151e-02 -1.104354858398437500e-01
3.205986320972442627e-02 1.659632921218872070e-01 -1.076299995183944702e-01 -1.684886286966502666e-03 -1.331205219030380249e-01 5.069093406200408936e-02 1.891992092132568359e-01 2.028563469648361206e-01 -1.169259101152420044e-01 1.929341554641723633e-01 -2.626962363719940186e-01 2.021061778068542480e-01 -1.250754389911890030e-02 -8.399759232997894287e-02 -4.857303574681282043e-02 -3.450453579425811768e-01 -2.563425302505493164e-01 -3.150540292263031006e-01 -1.600544527173042297e-02 2.090738564729690552e-01 1.504585295915603638e-01 -9.253463894128799438e-02 -3.396560251712799072e-02 -2.047299966216087341e-02 6.487593799829483032e-02 -9.172483533620834351e-02 -3.557212054729461670e-01 -2.818274497985839844e-01 -4.629182629287242889e-03 8.184717595577239990e-02 -3.149015009403228760e-01 -8.392092585563659668e-02
4.508802294731140137e-02 -7.673154026269912720e-02 1.570393145084381104e-01 2.830258309841156006e-01 -1.106420904397964478e-01 1.908274590969085693e-01 8.717565983533859253e-02 3.192883431911468506e-01 1.771557629108428955e-01 2.230084836483001709e-01 -1.459486633539199829e-01 7.746881991624832153e-02 -6.681817024946212769e-02 1.716980040073394775e-01 -1.380129810422658920e-02 5.126458406448364258e-02 -2.894216477870941162e-01 -4.891951084136962891e-01 -7.073591649532318115e-02 -2.656077593564987183e-02 3.734330087900161743e-02 1.056863069534301758e-01 6.453984230756759644e-02 1.968815922737121582e-02 -1.741161048412322998e-01 1.163259893655776978e-01 -4.884636029601097107e-03 -1.291823685169219971e-01 -2.300786375999450684e-01 -2.298737019300460815e-01 -2.235089689493179321e-01 -1.474200040102005005e-01
9.536921232938766479e-02 2.906767092645168304e-02 -1.129780337214469910e-01 1.473519206047058105e-01 -1.982509642839431763e-01 1.124874129891395569e-01 -3.126794993877410889e-01 2.326500602066516876e-02 2.680719196796417236e-01 3.845588862895965576e-02 -2.247123122215270996e-01 -1.450135558843612671e-01 2.815327979624271393e-02 3.282777732238173485e-03 -1.666379272937774658e-01 -1.466550827026367188e-01 1.185836344957351685e-01 -3.065507411956787109e-01 1.676516607403755188e-03 3.707531094551086426e-02 -1.272195428609848022e-01 2.243523001670837402e-01 1.919853538274765015e-01 -3.657008409500122070e-01 -1.458668801933526993e-02 6.023734807968139648e-02 -2.454688847064971924e-01 -1.771588027477264404e-01 4.445204045623540878e-03 1.403924729675054550e-02 -3.582840561866760254e-01 -1.994455158710479736e-01
2.079592645168304443e-01 1.656841486692428589e-01 -1.700908392667770386e-01 2.964912950992584229e-01 -9.375303983688354492e-02 1.923319697380065918e-01 5.745440348982810974e-02 1.414452046155929565e-01 2.712336480617523193e-01 1.706632077693939209e-01 -2.756116986274719238e-01 2.738304436206817627e-02 -3.095560073852539062e-01 3.872127830982208252e-01 -1.086490377783775330e-01 -1.410333961248397827e-01 1.907786354422569275e-02 -1.501976847648620605e-01 2.035561054944992065e-01 1.868549548089504242e-02 2.930714488029479980e-01 4.613626748323440552e-02 3.839153051376342773e-02 -3.549933200702071190e-03 -1.058477833867073059e-01 -1.011056005954742432e-01 3.129141114186495543e-04 -1.403548121452331543e-01 7.421296089887619019e-02 1.268340926617383957e-02 -2.923679947853088379e-01 5.408594384789466858e-03
-5.011638859286904335e-04 2.006520032882690430e-01 -2.735393643379211426e-01 2.388942390680313110e-01 3.217236101627349854e-01 3.090392053127288818e-01 7.274052593857049942e-03 -1.942687630653381348e-01 -1.048831343650817871e-01 8.408515900373458862e-02 7.468073815107345581e-02 5.442640185356140137e-02 -1.601948589086532593e-01 -9.748283773660659790e-02 1.058935821056365967e-01 1.616517156362533569e-01 -1.134529262781143188e-01 -2.767837941646575928e-01 2.883143350481987000e-02 2.079366147518157959e-01 1.013620048761367798e-01 1.930873394012451172e-01 2.566597759723663330e-01 1.342709660530090332e-01 7.341778278350830078e-02 2.161811105906963348e-02 -2.586907744407653809e-01 -2.976753711700439453e-01 -1.161413565278053284e-01 1.029564291238784790e-01 -1.762659698724746704e-01 -1.017956137657165527e-01
6.226816028356552124e-02 -9.473473578691482544e-02 -2.775421440601348877e-01 2.047918438911437988e-01 -1.340617537498474121e-01 1.020333990454673767e-01 -2.688886523246765137e-01 2.485876977443695068e-01 2.067494690418243408e-01 9.769989550113677979e-02 8.027531951665878296e-02 1.144360527396202087e-01 -2.668832242488861084e-01 1.369159221649169922e-01 -8.777491003274917603e-02 -6.346616428345441818e-03 5.875957384705543518e-02 -3.977757990360260010e-01 -3.033937700092792511e-02 1.188758015632629395e-01 -1.940461993217468262e-01 -2.561905980110168457e-01 6.854779273271560669e-02 8.318828791379928589e-02 -1.212508976459503174e-02 6.829462945461273193e-02 -2.804956436157226562e-01 -3.096446990966796875e-01 9.100547991693019867e-03 -9.981840103864669800e-02 3.462356701493263245e-02 -2.321631759405136108e-01
1.827523410320281982e-01 2.089761048555374146e-01 -1.281320601701736450e-01 2.507223486900329590e-01 -7.329127937555313110e-02 3.391888141632080078e-01 5.317160487174987793e-02 2.261247485876083374e-01 3.245180845260620117e-01 5.723885726183652878e-03 -1.940558105707168579e-01 -2.455580383539199829e-01 -2.318857908248901367e-01 7.922408170998096466e-03 -2.831402420997619629e-02 1.210565119981765747e-01 -1.299375146627426147e-01 -2.175679653882980347e-01 1.156224608421325684e-01 -5.821559205651283264e-02 1.863175332546234131e-01 6.262370944023132324e-02 2.333810785785317421e-03 2.088970690965652466e-01 -2.911338508129119873e-01 -1.651426851749420166e-01 7.995775341987609863e-02 1.441602855920791626e-01 1.157931387424468994e-01 -1.016538143157958984e-01 -2.569279968738555908e-01 6.680488586425781250e-02
2.329392433166503906e-01 1.592766642570495605e-01 -1.926239281892776489e-01 2.312601655721664429e-01 1.658263802528381348e-01 1.872611343860626221e-01 -2.924728579819202423e-02 2.753417193889617920e-01 -2.212805859744548798e-02 2.343249469995498657e-01 -1.236378327012062073e-01 -9.325986355543136597e-02 -2.956724166870117188e-01 -7.877771556377410889e-02 6.791321188211441040e-02 3.260087072849273682e-01 -1.214702948927879333e-01 -8.386914432048797607e-02 8.858075737953186035e-02 2.542381584644317627e-01 -1.456839144229888916e-01 -5.374232307076454163e-02 2.057796418666839600e-01 -1.041186451911926270e-01 1.685983836650848389e-01 -8.608455955982208252e-02 -2.854043245315551758e-01 1.429390348494052887e-02 -3.057624101638793945e-01 -6.361540406942367554e-02 -1.334746628999710083e-01 4.720634222030639648e-02
1.187743693590164185e-01 2.389948964118957520e-01 -1.208203583955764771e-01 2.963509261608123779e-01 -1.683984249830245972e-01 2.043640017509460449e-01 3.741567581892013550e-02 2.381362766027450562e-01 2.976174652576446533e-01 1.589300334453582764e-01 -2.830944955348968506e-01 2.022964321076869965e-02 -1.759223043918609619e-01 1.445481181144714355e-01 -4.879931733012199402e-02 1.192569658160209656e-01 -9.437457472085952759e-02 -2.283291816711425781e-01 3.317164778709411621e-01 -7.507813721895217896e-02 3.413885533809661865e-01 -2.053684294223785400e-01 -2.648052386939525604e-02 1.709481775760650635e-01 3.278102725744247437e-03 2.390534430742263794e-02 -2.365123666822910309e-02 -1.499069333076477051e-01 1.435392498970031738e-01 -1.132022663950920105e-01 -1.135311052203178406e-01 -2.570307813584804535e-03
1.516697108745574951e-01 -4.533430188894271851e-02 -3.940913677215576172e-01 3.111808896064758301e-01 -3.499836660921573639e-03 1.167770475149154663e-01 -8.731143176555633545e-02 2.293782532215118408e-01 1.085436567664146423e-01 3.972403109073638916e-01 -8.335807919502258301e-02 1.453458815813064575e-01 4.841937217861413956e-03 -1.088689342141151428e-01 -2.121635675430297852e-01 -5.916869267821311951e-03 3.966727107763290405e-02 -3.159858584403991699e-01 -9.212232381105422974e-02 1.075535267591476440e-01 -3.007261781021952629e-03 -2.850287258625030518e-01 3.475603163242340088e-01 1.004583016037940979e-02 1.503714825958013535e-02 -5.223052576184272766e-02 -7.606521993875503540e-02 -2.801370434463024139e-02 8.270264416933059692e-02 1.094155162572860718e-01 -4.552951082587242126e-02 -2.007467448711395264e-01
-2.423786558210849762e-02 1.287522614002227783e-01 8.300083130598068237e-02 2.371730655431747437e-01 -3.873453661799430847e-02 1.314875185489654541e-01 -1.053432375192642212e-01 1.991956532001495361e-01 1.556680351495742798e-01 1.516051441431045532e-01 -1.190945729613304138e-01 1.607446968555450439e-01 -2.264277637004852295e-01 -5.401337984949350357e-03 -1.768471747636795044e-01 1.372680813074111938e-01 -3.513453304767608643e-01 -2.172199487686157227e-01 -1.087702363729476929e-01 -5.288907140493392944e-02 7.062052190303802490e-02 6.091148033738136292e-02 3.123798966407775879e-01 2.381110936403274536e-01 2.258908152580261230e-01 -3.856784850358963013e-02 -2.208349555730819702e-01 -3.952075839042663574e-01 1.631060540676116943e-01 1.186114549636840820e-01 -1.143698468804359436e-01 4.492966085672378540e-02
1.742596738040447235e-02 3.065415620803833008e-01 -1.298723369836807251e-01 2.143921107053756714e-01 2.680892348289489746e-01 1.034969463944435120e-01 2.465377375483512878e-02 3.904890716075897217e-01 -2.012466266751289368e-02 2.035739868879318237e-01 -1.966447681188583374e-01 -9.575410187244415283e-02 -4.548979401588439941e-01 -9.088224172592163086e-02 -1.226147934794425964e-01 6.895190477371215820e-02 -1.385769695043563843e-01 -5.999154970049858093e-02 7.321555167436599731e-02 8.196361362934112549e-02 -2.773135006427764893e-01 -3.345316275954246521e-03 2.208862453699111938e-01 -1.388911008834838867e-01 3.375288099050521851e-02 1.569920927286148071e-01 -1.354469507932662964e-01 -1.769950240850448608e-02 -4.877750203013420105e-02 -1.113733872771263123e-01 2.083368003368377686e-01 7.069685030728578568e-03
-1.218075603246688843e-01 4.304701685905456543e-01 -1.855590492486953735e-01 1.692734360694885254e-01 -1.171999797224998474e-01 4.093071520328521729e-01 7.429704070091247559e-02 5.696494504809379578e-02 2.030671834945678711e-01 2.864819765090942383e-02 -8.565920591354370117e-02 -3.056923449039459229e-01 -2.345574349164962769e-01 -1.287207901477813721e-01 -3.146710246801376343e-02 5.201322585344314575e-02 -7.697017490863800049e-02 -1.387633234262466431e-01 -7.096110284328460693e-02 2.098183929920196533e-01 1.673673987388610840e-01 3.549333289265632629e-02 -8.861291222274303436e-03 1.254069358110427856e-01 -3.488959670066833496e-01 -1.701616942882537842e-01 -2.079686336219310760e-02 5.772012472152709961e-02 -3.858529403805732727e-02 1.348633468151092529e-01 -9.091791510581970215e-02 1.640391945838928223e-01
1.904996484518051147e-01 2.914647459983825684e-01 -1.975683718919754028e-01 8.800142258405685425e-02 -1.498571187257766724e-01 4.932040348649024963e-02 -1.618075966835021973e-01 6.525435298681259155e-02 6.231315061450004578e-02 -8.369866758584976196e-03 1.372415572404861450e-01 1.384980380535125732e-01 -3.796245753765106201e-01 -2.169877290725708008e-01 -1.625299602746963501e-01 1.297006011009216309e-01 -5.193420499563217163e-02 -4.090548753738403320e-01 -9.901194274425506592e-02 1.931407749652862549e-01 -1.138684991747140884e-02 -1.664868444204330444e-01 -2.926355600357055664e-02 -8.439789712429046631e-02 -1.259477064013481140e-02 -3.048389218747615814e-02 -3.762780129909515381e-01 -1.400205641984939575e-01 1.523639559745788574e-01 -2.352192252874374390e-01 7.965297251939773560e-02 -1.102556101977825165e-02
1.052078157663345337e-01 2.579396665096282959e-01 -1.456555575132369995e-01 8.989945054054260254e-02 3.152948319911956787e-01 4.163559973239898682e-01 -1.784840822219848633e-01 2.102863937616348267e-01 4.780080541968345642e-02 7.349932938814163208e-02 -1.193429753184318542e-01 -1.733201369643211365e-02 -1.189668253064155579e-01 -1.677350997924804688e-01 -4.619082063436508179e-02 9.964779019355773926e-02 -1.241617575287818909e-01 -2.265299409627914429e-01 -2.262318730354309082e-01 4.075436666607856750e-02 -1.916274428367614746e-02 -3.149380674585700035e-03 -4.351700097322463989e-02 -1.267449706792831421e-01 -2.571377754211425781e-01 1.566938608884811401e-01 -7.868786901235580444e-02 -4.722580611705780029e-01 7.042144238948822021e-02 -6.988772749900817871e-02 -3.284093458205461502e-03 4.904107656329870224e-03
2.481977641582489014e-01 1.421850323677062988e-01 1.163534224033355713e-01 2.845697104930877686e-02 -6.175054237246513367e-02 2.769001126289367676e-01 -1.617887318134307861e-01 -2.998671727254986763e-03 1.205291748046875000e-01 -6.684888899326324463e-02 -3.029308319091796875e-01 -1.163870841264724731e-01 -6.462630629539489746e-02 -3.068862259387969971e-01 -6.493957340717315674e-02 -6.358820199966430664e-02 1.497233361005783081e-01 -2.431883215904235840e-01 -1.133329644799232483e-01 1.252868622541427612e-01 1.283648330718278885e-02 2.230739891529083252e-01 9.896842390298843384e-02 -1.038670018315315247e-01 1.004974171519279480e-01 -4.501985758543014526e-02 -3.667300343513488770e-01 -2.078109830617904663e-01 9.345517307519912720e-02 1.962448842823505402e-02 -3.894044756889343262e-01 -1.872700750827789307e-01
1.280971616506576538e-01 3.126827478408813477e-01 -1.304414868354797363e-01 1.190554648637771606e-01 -6.108070723712444305e-03 3.044388890266418457e-01 -2.639203891158103943e-02 -2.600655257701873779e-01 1.654701977968215942e-01 3.099532425403594971e-01 -3.057663440704345703e-01 8.193603157997131348e-02 -2.137046903371810913e-01 2.875885367393493652e-02 1.788873374462127686e-01 -6.061783432960510254e-02 -1.973893493413925171e-01 -1.433353424072265625e-01 -4.700007662177085876e-02 1.555711627006530762e-01 -7.577709108591079712e-02 4.470326751470565796e-02 -1.026496812701225281e-01 -2.950450778007507324e-01 8.172994852066040039e-02 -3.374862372875213623e-01 -3.600417077541351318e-02 -1.081498339772224426e-01 1.119423732161521912e-01 5.618005990982055664e-02 -2.169164270162582397e-01 -1.389034744352102280e-02
-9.447883814573287964e-02 2.675658166408538818e-01 -1.541355159133672714e-02 1.585483253002166748e-01 -1.791912689805030823e-02 -1.429624557495117188e-01 2.041703648865222931e-02 1.901223659515380859e-01 1.191322132945060730e-02 2.358670234680175781e-01 -3.112879991531372070e-01 -1.195149272680282593e-01 -1.666662096977233887e-01 -1.226290762424468994e-01 -2.506882250308990479e-01 -3.739412501454353333e-02 -2.108054980635643005e-02 -2.559056878089904785e-01 -4.485615715384483337e-02 -6.235182285308837891e-03 1.600213795900344849e-01 4.702210798859596252e-02 4.745078384876251221e-01 -3.602801635861396790e-02 -2.295664250850677490e-01 -4.386391025036573410e-03 1.626171357929706573e-02 -2.171634137630462646e-01 1.220398768782615662e-02 5.475049465894699097e-02 -2.661146037280559540e-02 -3.694738447666168213e-01
1.603261567652225494e-02 -2.568044001236557961e-03 -3.350956737995147705e-01 2.758578062057495117e-01 1.385114341974258423e-01 2.809632010757923126e-02 -1.678028106689453125e-01 -9.129809215664863586e-03 1.619042754173278809e-01 -4.508738219738006592e-02 5.370577424764633179e-02 -2.923444211483001709e-01 -6.290401518344879150e-02 -1.911433786153793335e-01 -1.539306938648223877e-01 3.875624835491180420e-01 -2.038642913103103638e-01 -1.560810059309005737e-01 -9.205774217844009399e-02 3.280295133590698242e-01 -3.719946369528770447e-02 1.907993406057357788e-01 -1.889649964869022369e-02 -2.167536504566669464e-02 6.593725830316543579e-02 9.741523116827011108e-02 -2.654595673084259033e-01 -2.430153936147689819e-01 -2.001159358769655228e-03 2.918460033833980560e-02 -2.391180694103240967e-01 1.006756797432899475e-01
-2.398922108113765717e-02 2.291088551282882690e-01 7.592009752988815308e-02 2.094875425100326538e-01 7.553463429212570190e-02 -1.898768171668052673e-02 7.135046273469924927e-02 8.596106618642807007e-02 2.251972407102584839e-01 3.173634707927703857e-01 -1.383274197578430176e-01 1.866163909435272217e-01 -2.460915446281433105e-01 -2.237346023321151733e-02 -1.479772329330444336e-01 1.789427697658538818e-01 -2.459014058113098145e-01 -3.126733601093292236e-01 -2.531488537788391113e-01 -1.776981353759765625e-01 -1.207436434924602509e-02 -4.970734938979148865e-03 2.583246827125549316e-01 1.068773865699768066e-01 1.025929674506187439e-01 5.935312062501907349e-02 -1.947134137153625488e-01 -3.597806692123413086e-01 1.288291364908218384e-01 2.497246116399765015e-02 -1.332890242338180542e-01 -9.878095984458923340e-02
-7.654795795679092407e-02 -4.247058182954788208e-02 -3.457377254962921143e-01 2.905678451061248779e-01 8.614167571067810059e-02 3.690601885318756104e-01 4.950017482042312622e-02 -3.818610683083534241e-02 5.117710679769515991e-02 1.677155792713165283e-01 -1.670783907175064087e-01 -5.870003625750541687e-02 5.059392377734184265e-02 -7.068435847759246826e-02 -3.850339725613594055e-02 5.821304023265838623e-02 1.083784401416778564e-01 -2.030250728130340576e-01 -2.038372904062271118e-01 7.465089112520217896e-02 1.574344635009765625e-01 -1.502780988812446594e-02 1.320610642433166504e-01 8.730304986238479614e-02 -1.290189027786254883e-01 1.684762984514236450e-01 -1.575938910245895386e-01 -4.605186581611633301e-01 -2.713842391967773438e-01 -1.011092215776443481e-01 -1.613484919071197510e-01 -1.558602154254913330e-01
4.573193937540054321e-02 -3.883752599358558655e-02 1.675794571638107300e-01 3.354899352416396141e-03 -1.292822062969207764e-01 2.978406250476837158e-01 -2.756821215152740479e-01 1.539414376020431519e-01 2.936680316925048828e-01 -3.809117525815963745e-02 -3.143400549888610840e-01 -1.661444753408432007e-01 2.182664163410663605e-02 -1.167431995272636414e-01 -1.879905909299850464e-01 -1.702926307916641235e-02 -5.194767937064170837e-02 -3.350547254085540771e-01 3.537852689623832703e-02 2.821716666221618652e-02 -1.974967122077941895e-01 3.059890493750572205e-02 2.040830105543136597e-01 1.395663619041442871e-01 -7.188462466001510620e-02 -2.203326374292373657e-01 -1.740213483572006226e-01 -1.207778528332710266e-01 -2.770434319972991943e-01 -2.218601703643798828e-01 -1.635172218084335327e-01 -1.731120198965072632e-01
9.518432430922985077e-03 3.181957006454467773e-01 -3.237723931670188904e-02 5.141860842704772949e-01 6.185693666338920593e-02 1.003566384315490723e-01 1.678119003772735596e-01 -8.345621824264526367e-02 2.545607089996337891e-01 8.006398379802703857e-02 -9.741938859224319458e-02 -9.744551032781600952e-02 5.332557857036590576e-02 -1.392524093389511108e-01 3.565298765897750854e-02 1.633308529853820801e-01 -3.348909616470336914e-01 -1.298077702522277832e-01 -5.070941522717475891e-02 -5.357807502150535583e-02 -2.432003617286682129e-01 2.777705788612365723e-01 6.275219377130270004e-03 1.432323455810546875e-01 -3.242408856749534607e-02 7.936765998601913452e-02 -2.827848494052886963e-01 -2.117887586355209351e-01 -1.139769032597541809e-01 -4.720529541373252869e-02 6.785696744918823242e-02 -2.287874557077884674e-02
-7.367438822984695435e-02 2.933358252048492432e-01 2.153817713260650635e-01 3.141061216592788696e-02 -4.783608019351959229e-02 8.447105437517166138e-02 2.757947742938995361e-01 1.775956153869628906e-01 1.494477409869432449e-02 2.015322446823120117e-01 -2.025716602802276611e-01 -1.671625822782516479e-01 -3.151472285389900208e-02 8.380941301584243774e-02 -1.983408117666840553e-03 -6.410507857799530029e-02 -1.886019706726074219e-01 -2.669524550437927246e-01 5.181063711643218994e-02 -8.034389466047286987e-02 -4.102908670902252197e-01 2.630595266819000244e-01 -1.516912579536437988e-01 -1.199504062533378601e-01 -1.990663856267929077e-01 5.738266929984092712e-02 -1.409026235342025757e-01 -1.332443505525588989e-01 -2.351513206958770752e-01 2.037292271852493286e-01 -1.518137156963348389e-01 -1.757498532533645630e-01
8.541899174451828003e-02 4.162316024303436279e-01 -6.243317201733589172e-02 1.886505186557769775e-01 -1.334992945194244385e-01 9.487587213516235352e-02 -1.259744018316268921e-01 -3.615931607782840729e-03 1.632799953222274780e-01 2.303055226802825928e-01 -2.074368111789226532e-02 3.791923448443412781e-02 -4.817454814910888672e-01 1.221484169363975525e-01 2.244672924280166626e-02 -6.223202869296073914e-02 -1.750692725181579590e-01 -2.964000999927520752e-01 -2.153334766626358032e-01 -4.544568061828613281e-02 -1.790555268526077271e-01 6.224673986434936523e-02 -2.820141017436981201e-01 -7.645651698112487793e-02 -8.670672541484236717e-04 -2.658324837684631348e-01 1.588410697877407074e-02 -1.112928092479705811e-01 -1.013597324490547180e-01 2.259353920817375183e-02 -1.476363390684127808e-01 -1.345639675855636597e-02
1.673953682184219360e-01 1.250146478414535522e-01 -7.604742050170898438e-02 -9.514202177524566650e-02 -1.296272426843643188e-01 3.313296437263488770e-01 1.770941466093063354e-01 2.224267870187759399e-01 1.461248695850372314e-01 2.824649401009082794e-02 -2.031586617231369019e-01 -1.150055751204490662e-01 -3.824492692947387695e-01 7.146802730858325958e-03 -1.900709122419357300e-01 -6.025413051247596741e-02 -1.176554635167121887e-01 -7.089698314666748047e-02 2.178521901369094849e-01 5.164421349763870239e-02 1.919545978307723999e-01 -8.728424459695816040e-02 -8.150210976600646973e-02 -1.734248697757720947e-01 -1.170678362250328064e-01 1.213041022419929504e-01 -2.296926081180572510e-01 -1.378712803125381470e-01 -3.423984646797180176e-01 2.418564558029174805e-01 -1.631487607955932617e-01 -1.365833282470703125e-01
1.996573954820632935e-01 2.751255631446838379e-01 -3.696447610855102539e-01 -1.437145173549652100e-01 -1.060185953974723816e-01 5.392609238624572754e-01 -1.615634113550186157e-01 1.486680507659912109e-01 -8.214630186557769775e-02 -1.045741960406303406e-01 -5.302068591117858887e-02 -6.092387810349464417e-02 -6.409627199172973633e-02 -5.965750291943550110e-02 -5.291765555739402771e-02 4.057474061846733093e-02 -2.637297213077545166e-01 -2.972744107246398926e-01 3.697701171040534973e-02 -6.014302000403404236e-02 1.340804845094680786e-01 1.594269424676895142e-01 9.025522321462631226e-02 -6.977617740631103516e-02 3.654676303267478943e-02 -9.481511078774929047e-03 -2.426433861255645752e-01 -1.762224286794662476e-01 -1.412665992975234985e-01 4.966655746102333069e-02 -4.075990244746208191e-02 7.631851732730865479e-02
-1.098856106400489807e-01 6.323218345642089844e-02 -9.900955110788345337e-02 2.192264944314956665e-01 3.142901137471199036e-02 -2.123454213142395020e-02 1.012644469738006592e-01 9.144724905490875244e-02 -1.097975391894578934e-02 2.606285810470581055e-01 -3.674814403057098389e-01 -1.550199687480926514e-01 1.472020596265792847e-01 -7.947421073913574219e-02 7.748784124851226807e-02 -5.693046376109123230e-02 -2.842803299427032471e-01 -4.506675601005554199e-01 8.670302480459213257e-02 1.748187243938446045e-01 -3.732461929321289062e-01 -4.649075120687484741e-02 -2.075350880622863770e-01 -1.008748412132263184e-01 -5.740440636873245239e-02 1.708879172801971436e-01 -1.112082079052925110e-01 -6.415587663650512695e-02 -1.547451317310333252e-01 -3.943648654967546463e-03 -1.466798931360244751e-01 -1.745917350053787231e-01
1.590790301561355591e-01 1.209143921732902527e-01 -1.324010491371154785e-01 1.163316443562507629e-01 -8.453991264104843140e-03 1.811938285827636719e-01 1.097445785999298096e-01 3.043153285980224609e-01 2.963134646415710449e-01 -7.366982102394104004e-02 -1.883156597614288330e-01 2.048286609351634979e-02 -2.974157631397247314e-01 -6.912537384778261185e-03 -2.765597105026245117e-01 -1.722949906252324581e-03 -5.365618318319320679e-02 -1.115875616669654846e-01 1.905017346143722534e-01 3.464558720588684082e-02 2.031843811273574829e-01 -1.595559120178222656e-01 -1.683716028928756714e-01 -1.617899239063262939e-01 -2.683170139789581299e-01 6.236240267753601074e-02 -1.500954478979110718e-01 -2.793431878089904785e-01 -1.392131894826889038e-01 1.737215220928192139e-01 -2.926461100578308105e-01 -1.077872514724731445e-01
1.563255791552364826e-03 2.182828485965728760e-01 -2.633250318467617035e-02 1.300614625215530396e-01 -1.093999221920967102e-01 2.633728086948394775e-01 7.625095546245574951e-02 1.438769251108169556e-01 3.994159996509552002e-01 2.673479914665222168e-01 8.573280274868011475e-02 -3.877409100532531738e-01 -2.228811532258987427e-01 1.263506263494491577e-01 -7.843652367591857910e-02 -1.964824050664901733e-01 -9.841516613960266113e-02 2.925668284296989441e-02 -6.336554884910583496e-02 -9.767971932888031006e-02 -1.911978572607040405e-01 -2.319339849054813385e-02 -1.729991734027862549e-01 1.022273078560829163e-01 -6.458643823862075806e-02 -1.999945491552352905e-01 -8.103167265653610229e-02 -2.147819697856903076e-01 7.796221226453781128e-02 7.773898076266050339e-03 -3.347956240177154541e-01 1.054893508553504944e-01
8.302821218967437744e-02 2.792539000511169434e-01 3.399267420172691345e-02 6.628601998090744019e-02 -2.120980471372604370e-01 3.572704195976257324e-01 -2.957064509391784668e-01 -2.032880336046218872e-01 1.152983829379081726e-01 7.735524326562881470e-02 8.646936714649200439e-02 5.693708732724189758e-02 -1.007235422730445862e-01 -1.851932406425476074e-01 -5.086226388812065125e-03 1.637166589498519897e-01 1.357009112834930420e-01 -3.174751996994018555e-01 2.248898297548294067e-01 -1.353330910205841064e-02 -1.163351535797119141e-01 1.170175299048423767e-01 1.979331225156784058e-01 -8.527418971061706543e-02 -1.841243207454681396e-01 5.373010784387588501e-02 -2.993194162845611572e-01 -2.510324418544769287e-01 -3.218258917331695557e-02 1.064892262220382690e-01 -2.396644502878189087e-01 -6.370507180690765381e-02
1.665018498897552490e-01 -1.397632658481597900e-01 -2.950505912303924561e-01 2.317844033241271973e-01 -5.868867784738540649e-02 2.843325957655906677e-02 -2.086051553487777710e-01 1.454256325960159302e-01 2.145332694053649902e-01 2.178035378456115723e-01 1.062860712409019470e-01 1.444705277681350708e-01 -2.801221013069152832e-01 4.917498677968978882e-02 -3.293905854225158691e-01 -1.239618957042694092e-01 2.724886173382401466e-03 -3.335311710834503174e-01 -2.347501516342163086e-01 1.894171983003616333e-01 -1.149737909436225891e-01 -4.246637597680091858e-02 1.105452254414558411e-01 -2.789121307432651520e-02 7.638467848300933838e-02 1.274306178092956543e-01 -3.240722715854644775e-01 -4.908895865082740784e-02 1.226480584591627121e-02 2.325307391583919525e-02 6.363219022750854492e-02 -2.194559723138809204e-01
-1.105592250823974609e-01 3.747150599956512451e-01 1.292456239461898804e-01 1.593361496925354004e-01 -6.090994551777839661e-02 1.556203216314315796e-01 -9.749263525009155273e-02 1.002866923809051514e-01 3.116146624088287354e-01 2.002336382865905762e-01 -1.873846054077148438e-01 -1.066854074597358704e-01 -2.306279242038726807e-01 1.454760134220123291e-01 1.198481246829032898e-01 1.428308896720409393e-02 -3.334456384181976318e-01 -1.107017472386360168e-01 5.163610726594924927e-02 1.954920887947082520e-01 -2.692781202495098114e-02 -7.574775069952011108e-02 2.093094438314437866e-01 -7.813557982444763184e-02 -1.316843032836914062e-01 8.773177862167358398e-02 -1.400317251682281494e-01 3.180753067135810852e-02 -2.037285417318344116e-01 1.246123760938644409e-01 -1.910298317670822144e-02 -4.017601907253265381e-01
-1.348695605993270874e-01 -2.237437851727008820e-02 -9.138464182615280151e-02 -1.998086459934711456e-03 -2.560980618000030518e-01 2.377578765153884888e-01 9.870509803295135498e-02 1.498886942863464355e-01 -1.364274471998214722e-01 3.249804973602294922e-01 6.816522683948278427e-03 -2.281349524855613708e-02 -3.491650223731994629e-01 -4.716137424111366272e-02 -2.610201239585876465e-01 -8.123835548758506775e-03 -3.247708678245544434e-01 -1.259113699197769165e-01 -1.209098771214485168e-01 -2.990004047751426697e-02 -1.492935568094253540e-01 -1.644713729619979858e-01 2.755344146862626076e-03 -1.026142155751585960e-03 -2.140385210514068604e-01 -4.466139944270253181e-04 -3.414932489395141602e-01 -4.828431829810142517e-02 -2.625475078821182251e-02 1.231463719159364700e-02 -2.667888998985290527e-01 2.802326977252960205e-01
2.354398965835571289e-01 2.952862679958343506e-01 -3.540859743952751160e-02 1.643892079591751099e-01 -1.242434009909629822e-01 3.325674235820770264e-01 -1.919165812432765961e-02 -2.237753868103027344e-01 2.038506120443344116e-01 3.840047866106033325e-02 -1.466807126998901367e-01 -1.334346830844879150e-01 -9.662120789289474487e-02 1.404343843460083008e-01 -2.569212019443511963e-01 -1.067193038761615753e-02 1.309753507375717163e-01 -2.194228470325469971e-01 -2.725877165794372559e-01 1.102666556835174561e-01 2.311378419399261475e-01 1.198630705475807190e-01 -5.899304524064064026e-04 2.147926390171051025e-01 4.356549680233001709e-02 9.606250375509262085e-02 -1.877155452966690063e-01 -1.079786568880081177e-01 -3.043504357337951660e-01 8.883879333734512329e-02 -1.067009344696998596e-01 -1.986578255891799927e-01
3.878882527351379395e-02 7.993606477975845337e-02 1.649641804397106171e-02 3.989920616149902344e-01 -1.201513409614562988e-01 5.403770208358764648e-01 1.612094193696975708e-01 1.420328617095947266e-01 1.922794431447982788e-02 1.293263304978609085e-02 -1.649651825428009033e-01 -5.138435214757919312e-02 -3.012283705174922943e-02 6.469694525003433228e-02 -4.676471278071403503e-02 1.736785918474197388e-01 5.661391187459230423e-03 1.041995584964752197e-01 -1.490906160324811935e-02 -1.244649589061737061e-01 -1.171331405639648438e-01 -1.670282483100891113e-01 5.155438929796218872e-02 -2.441612333059310913e-01 -2.492964416742324829e-01 1.908773183822631836e-01 -2.561922967433929443e-01 -7.566462457180023193e-02 -2.198201864957809448e-01 -2.028819359838962555e-02 -2.481298744678497314e-01 -3.821185603737831116e-02
1.630968153476715088e-01 3.697088062763214111e-01 -1.345433741807937622e-01 2.349539548158645630e-01 -3.318794816732406616e-02 2.440358698368072510e-01 5.694895982742309570e-03 -5.361737683415412903e-02 1.180505827069282532e-01 6.150082871317863464e-02 -1.158306077122688293e-01 9.501735866069793701e-02 -3.196227177977561951e-02 5.741529166698455811e-02 -1.212264969944953918e-01 -6.894714315421879292e-04 3.107531666755676270e-01 -1.077975407242774963e-01 -1.552003324031829834e-01 -2.603651955723762512e-02 2.827870249748229980e-01 -2.629810757935047150e-02 2.802749574184417725e-01 -1.047406643629074097e-01 6.036162376403808594e-02 4.248509928584098816e-02 -2.869784533977508545e-01 -2.481765449047088623e-01 -2.946407198905944824e-01 2.650456875562667847e-02 -2.598389983177185059e-01 -1.819431036710739136e-01
1.868325173854827881e-01 4.108843803405761719e-01 -2.572855651378631592e-01 4.761961102485656738e-02 1.176927313208580017e-01 1.682448685169219971e-01 -9.067762643098831177e-02 -1.316815167665481567e-01 5.345152318477630615e-02 3.385627269744873047e-01 -2.212361246347427368e-01 1.454588919878005981e-01 -8.067907392978668213e-02 2.871185541152954102e-02 -2.388242818415164948e-02 6.648247689008712769e-02 -3.543139994144439697e-01 -3.509215265512466431e-02 -2.264892309904098511e-01 7.998855412006378174e-02 -1.252757906913757324e-01 -1.146897748112678528e-01 -1.171301305294036865e-01 -2.086585462093353271e-01 -1.082294434309005737e-01 -2.210754156112670898e-01 -8.578073233366012573e-02 -1.764183491468429565e-01 1.165824756026268005e-01 -9.565131738781929016e-03 -1.905326992273330688e-01 -2.013656944036483765e-01
1.595740914344787598e-01 7.004674524068832397e-03 4.832348600029945374e-02 6.195588037371635437e-02 -7.061850279569625854e-02 3.963710367679595947e-01 -1.481747478246688843e-01 2.020386159420013428e-01 3.356637060642242432e-01 2.182331122457981110e-02 -2.903432250022888184e-01 -1.148186326026916504e-01 -2.144706435501575470e-02 -2.203546762466430664e-01 -1.673006117343902588e-01 -9.081905335187911987e-02 9.499547630548477173e-02 -1.196874082088470459e-01 -1.506342291831970215e-01 1.561484485864639282e-01 -1.086495742201805115e-01 3.792199119925498962e-02 2.027740329504013062e-01 1.161232069134712219e-01 -6.069476902484893799e-02 -5.173067003488540649e-02 -8.492833375930786133e-02 -1.095635965466499329e-01 1.500588469207286835e-02 -1.925400942564010620e-01 -4.137096405029296875e-01 -2.743392288684844971e-01
9.436813741922378540e-02 4.754396975040435791e-01 -3.364354670047760010e-01 6.683626025915145874e-02 -1.641785502433776855e-01 1.013127565383911133e-01 -5.983632430434226990e-02 1.942918449640274048e-01 1.054221019148826599e-01 3.338671103119850159e-02 -3.578782081604003906e-02 -3.262244164943695068e-01 -1.794106215238571167e-01 1.156491860747337341e-01 -1.537654101848602295e-01 1.200012937188148499e-01 -1.293696463108062744e-01 -1.437490284442901611e-01 -1.979350894689559937e-01 2.246581465005874634e-01 7.918186485767364502e-02 -7.275221496820449829e-02 -4.480058699846267700e-02 5.618487671017646790e-02 -4.005167782306671143e-01 -6.658398360013961792e-02 1.485361903905868530e-02 3.311357274651527405e-02 1.274213641881942749e-01 1.308107189834117889e-02 -1.456308960914611816e-01 1.332385689020156860e-01
-8.012131601572036743e-02 3.841072022914886475e-01 -1.974829137325286865e-01 3.110496401786804199e-01 -9.015050530433654785e-02 4.026622176170349121e-01 1.386962383985519409e-01 4.613709822297096252e-02 1.369305849075317383e-01 -3.257523989304900169e-03 -1.758560091257095337e-01 -3.470121324062347412e-01 -2.793197333812713623e-01 -1.092883497476577759e-01 -4.533100873231887817e-02 1.656549423933029175e-01 1.215541735291481018e-01 -9.571391344070434570e-02 2.886690013110637665e-02 1.396480947732925415e-01 5.632162094116210938e-03 -3.294605389237403870e-02 6.681527197360992432e-02 3.996841609477996826e-02 -3.492755293846130371e-01 9.844979643821716309e-02 7.938255369663238525e-02 1.719686761498451233e-02 8.169990777969360352e-02 3.417241945862770081e-02 1.180232781916856766e-02 1.771524399518966675e-01
-2.267928980290889740e-02 1.460302621126174927e-01 2.562232613563537598e-01 1.934101879596710205e-01 1.090150102972984314e-01 6.975913792848587036e-02 8.109182864427566528e-02 4.397297650575637817e-02 -7.421450316905975342e-02 1.233621910214424133e-01 -1.796783655881881714e-01 1.080449819564819336e-01 -1.423560082912445068e-02 1.288505941629409790e-01 2.939270623028278351e-02 -4.923294484615325928e-02 -1.044981777667999268e-01 -3.846957087516784668e-01 3.140098974108695984e-02 3.636180236935615540e-02 -3.881244361400604248e-01 1.806076318025588989e-01 1.417645215988159180e-01 -2.638506935909390450e-03 1.010715961456298828e-01 8.149023354053497314e-02 -2.285340726375579834e-01 1.106848269701004028e-01 -1.664663553237915039e-01 2.678796090185642242e-02 -3.778012990951538086e-01 -3.846890032291412354e-01
-7.235570996999740601e-02 -2.174715325236320496e-02 -1.716765947639942169e-02 8.940218389034271240e-02 -1.360978037118911743e-01 3.772715628147125244e-01 -1.649917066097259521e-01 -1.178514957427978516e-01 6.918733566999435425e-02 2.212209403514862061e-01 -2.658038735389709473e-01 -2.141533233225345612e-02 -3.274305164813995361e-01 -2.655683457851409912e-01 -9.495542943477630615e-02 6.473195552825927734e-02 1.783358305692672729e-01 -2.195165604352951050e-01 -9.853743761777877808e-02 -1.262111961841583252e-01 -1.017211303114891052e-01 2.084960639476776123e-01 1.829363033175468445e-02 2.753095328807830811e-01 -1.616142541170120239e-01 -5.933417007327079773e-02 -1.550755798816680908e-01 -2.397267371416091919e-01 -4.893955588340759277e-02 -7.569587230682373047e-02 -2.870400547981262207e-01 1.760822385549545288e-01
2.064170539379119873e-01 3.061307035386562347e-02 -2.159214168787002563e-01 2.198881804943084717e-01 -7.161705195903778076e-02 3.308216929435729980e-01 -1.036393418908119202e-01 -1.932890713214874268e-01 3.970202058553695679e-03 8.196123689413070679e-02 -5.002938508987426758e-01 -1.167156845331192017e-01 -4.508619382977485657e-02 -5.415838956832885742e-02 -1.000834852457046509e-01 -8.314619213342666626e-02 5.616614967584609985e-02 -1.876755952835083008e-01 -1.648962795734405518e-01 1.148289516568183899e-01 1.822636574506759644e-01 -1.071135327219963074e-02 -1.460985094308853149e-01 1.960153132677078247e-01 -8.202204853296279907e-02 1.029913797974586487e-01 -2.386085838079452515e-01 -2.904809713363647461e-01 -2.052271515130996704e-01 9.691035002470016479e-02 -1.334274113178253174e-01 -8.029081672430038452e-02
3.062907373532652855e-03 1.699246764183044434e-01 -2.488078922033309937e-01 3.434163928031921387e-01 -1.140478402376174927e-01 4.299054294824600220e-02 1.594971567392349243e-01 1.995608955621719360e-01 1.768539398908615112e-01 -9.282344579696655273e-02 -1.540580391883850098e-01 1.593437492847442627e-01 -5.573518201708793640e-02 1.428573280572891235e-01 -4.431207776069641113e-01 1.698387563228607178e-01 3.430609032511711121e-02 -1.682337820529937744e-01 9.211607277393341064e-02 -1.446003764867782593e-01 -5.781286582350730896e-02 3.441000357270240784e-02 -1.147452294826507568e-01 1.262443140149116516e-02 -1.198631152510643005e-01 -3.114659488201141357e-01 -2.707248926162719727e-01 -2.032606154680252075e-01 9.464487433433532715e-02 2.182255089282989502e-01 -9.778629988431930542e-02 -6.759947538375854492e-02
6.675799936056137085e-02 2.137786522507667542e-02 -2.289320677518844604e-01 1.574437916278839111e-01 1.234897896647453308e-01 4.148474037647247314e-01 -1.315954774618148804e-01 -6.134853512048721313e-02 5.466549471020698547e-02 2.813871502876281738e-01 -1.166015639901161194e-01 1.849986314773559570e-01 -8.272162824869155884e-02 3.527890518307685852e-02 8.886118233203887939e-02 1.778393089771270752e-01 -1.633198410272598267e-01 -6.611862033605575562e-02 1.367162447422742844e-02 5.083820596337318420e-02 1.064848005771636963e-01 1.373828798532485962e-01 1.983357816934585571e-01 3.116435706615447998e-01 -2.879292704164981842e-02 -1.549515426158905029e-01 -1.868546754121780396e-01 -3.110263049602508545e-01 -1.604943424463272095e-01 -1.327888369560241699e-01 -1.973241716623306274e-01 -3.042255640029907227e-01
7.356397807598114014e-02 1.642414778470993042e-01 6.971864961087703705e-03 4.188097715377807617e-01 -6.570226699113845825e-02 1.827242523431777954e-01 1.935978084802627563e-01 1.107085729017853737e-03 4.646889120340347290e-02 -5.735502578318119049e-03 4.348179325461387634e-02 5.122970789670944214e-02 2.113685943186283112e-02 8.253275603055953979e-02 -6.273540109395980835e-02 -1.142446249723434448e-01 -2.388439625501632690e-01 -5.081583857536315918e-01 1.373405009508132935e-01 -2.348401211202144623e-02 -1.155915483832359314e-01 -7.084613293409347534e-02 5.684138461947441101e-02 -3.611992001533508301e-01 -3.165781795978546143e-01 2.139480262994766235e-01 3.347027674317359924e-02 3.710310161113739014e-02 2.167118713259696960e-02 1.055082678794860840e-01 -1.129011958837509155e-01 -1.625449508428573608e-01
1.241406053304672241e-01 2.883108258247375488e-01 -1.855877600610256195e-02 4.638181626796722412e-02 6.877291947603225708e-02 2.164051681756973267e-01 8.988133817911148071e-02 2.006831616163253784e-01 -1.179940402507781982e-01 2.173645645380020142e-01 -2.472616285085678101e-01 1.528944075107574463e-01 -2.818812131881713867e-01 -6.128718331456184387e-02 2.020737975835800171e-01 4.033542796969413757e-02 -2.473189383745193481e-01 -1.958163455128669739e-02 2.862768173217773438e-01 1.424540132284164429e-01 -2.769074440002441406e-01 -3.222782537341117859e-02 8.763039857149124146e-02 -2.986950874328613281e-01 -1.325898468494415283e-01 3.331610858440399170e-01 -8.493928611278533936e-02 -6.408330798149108887e-02 -8.179285377264022827e-02 -5.337385833263397217e-02 -1.490471214056015015e-01 -1.327950954437255859e-01
1.911391466856002808e-01 2.567363083362579346e-01 1.791759282350540161e-01 -4.247315973043441772e-02 -2.436728216707706451e-02 9.162184596061706543e-02 1.264346111565828323e-02 2.266995795071125031e-02 2.182639986276626587e-01 -1.084177289158105850e-02 -6.759215891361236572e-02 -4.220972657203674316e-01 1.788619533181190491e-02 1.776216179132461548e-01 -1.158388853073120117e-01 1.245908439159393311e-01 -1.807393878698348999e-01 -2.357024252414703369e-01 -6.330769509077072144e-02 5.140800774097442627e-02 1.339755486696958542e-02 -2.260973006486892700e-01 1.748753339052200317e-01 6.736093759536743164e-02 -6.688976287841796875e-02 -9.659618139266967773e-02 -3.813898861408233643e-01 -2.652645809575915337e-03 2.377151250839233398e-01 2.510865926742553711e-01 -1.705704256892204285e-02 -3.198033869266510010e-01
4.136168956756591797e-02 -7.087908685207366943e-02 -2.203401774168014526e-01 3.182164728641510010e-01 -3.073382005095481873e-02 3.248949944972991943e-01 2.389841014519333839e-03 -5.891931802034378052e-02 1.343158036470413208e-01 4.645219072699546814e-02 -2.698890864849090576e-01 -1.138254180550575256e-01 -9.951515495777130127e-02 -1.931949867866933346e-03 -1.145251691341400146e-01 3.071298599243164062e-01 -1.042653322219848633e-01 -1.111956089735031128e-01 -1.369278430938720703e-01 1.407461315393447876e-01 2.829218506813049316e-01 1.813561320304870605e-01 1.916381120681762695e-01 -1.608187519013881683e-02 -7.116267085075378418e-02 3.779039531946182251e-02 -2.351598441600799561e-01 -3.607138991355895996e-01 -2.240725457668304443e-01 -8.065029233694076538e-02 -2.185930013656616211e-01 4.486615955829620361e-02
3.303098678588867188e-02 1.990456432104110718e-01 1.130970641970634460e-01 2.707726359367370605e-01 8.348932862281799316e-02 -5.218564346432685852e-02 1.494658589363098145e-01 1.832315176725387573e-01 9.659092128276824951e-02 1.932355314493179321e-01 -2.452351152896881104e-01 3.177618607878684998e-02 -2.926451861858367920e-01 -3.569287955760955811e-01 1.635049581527709961e-01 4.226855561137199402e-02 -1.790162622928619385e-01 -2.990166544914245605e-01 -2.830477803945541382e-02 7.186777889728546143e-02 -3.269522637128829956e-02 1.017949879169464111e-01 2.236277759075164795e-01 -2.563399672508239746e-01 -1.211883947253227234e-01 2.144757509231567383e-01 -1.830643787980079651e-02 -1.642114520072937012e-01 4.892840236425399780e-02 -2.715805172920227051e-01 -1.481251865625381470e-01 -1.324421912431716919e-01
9.324344992637634277e-02 3.435314893722534180e-01 -6.780381500720977783e-02 8.390091359615325928e-02 -1.369642615318298340e-01 2.037517726421356201e-01 -9.606255590915679932e-02 2.502914369106292725e-01 2.495525404810905457e-02 -2.409090101718902588e-02 -2.372205853462219238e-01 -5.896739959716796875e-01 -2.259803116321563721e-01 -4.611909762024879456e-02 -8.217844367027282715e-02 -1.207860112190246582e-01 -7.104589790105819702e-02 -6.996118277311325073e-02 8.927934616804122925e-02 1.227614581584930420e-01 -1.445303708314895630e-01 -1.052691861987113953e-01 1.076456457376480103e-01 2.274480275809764862e-02 -3.433146476745605469e-01 -6.848005577921867371e-03 -1.041397079825401306e-01 -2.414367906749248505e-02 -7.223123684525489807e-03 -1.492964848875999451e-02 1.988991200923919678e-01 5.953044071793556213e-02
-2.092980779707431793e-02 1.794584393501281738e-01 2.043321877717971802e-01 1.228485554456710815e-01 1.430359482765197754e-01 3.061420023441314697e-01 -8.677753806114196777e-02 3.373458981513977051e-01 1.177327930927276611e-01 -1.349824517965316772e-01 -2.590125799179077148e-01 -2.402110844850540161e-01 1.397831588983535767e-01 3.550315275788307190e-02 5.290789529681205750e-02 1.348619014024734497e-01 -1.069349721074104309e-01 -3.413040041923522949e-01 -1.452476903796195984e-02 1.242952719330787659e-01 -2.518103420734405518e-01 1.200498715043067932e-01 -3.261940926313400269e-02 1.119520068168640137e-01 2.371457070112228394e-01 -4.514842480421066284e-02 -3.275839984416961670e-02 -1.453505009412765503e-01 9.394822642207145691e-03 -2.855058200657367706e-02 -2.173168659210205078e-01 -3.357583284378051758e-01
6.493759900331497192e-02 5.921765789389610291e-02 -1.599829643964767456e-01 1.092318817973136902e-01 -2.023899853229522705e-01 2.546063438057899475e-02 2.563198506832122803e-01 1.062709018588066101e-01 2.776771597564220428e-02 3.496108651161193848e-01 -6.739741563796997070e-02 -2.267744988203048706e-01 -3.418076634407043457e-01 -2.754468619823455811e-01 -3.329248428344726562e-01 5.651071295142173767e-02 5.552115291357040405e-02 -2.282921522855758667e-01 -1.348100155591964722e-01 -2.105157673358917236e-01 -2.212798744440078735e-01 -2.219805270433425903e-01 -1.336736679077148438e-01 -1.522818356752395630e-01 5.037783086299896240e-02 -5.291559174656867981e-02 -1.011175215244293213e-01 -2.122348994016647339e-01 3.582999808713793755e-03 -5.082894489169120789e-02 -1.522459238767623901e-01 8.409758657217025757e-02
6.231089681386947632e-02 2.740646600723266602e-01 -1.060746982693672180e-01 3.177437186241149902e-01 -2.203602641820907593e-01 1.578728109598159790e-01 -1.491890698671340942e-01 1.032823473215103149e-01 1.462773680686950684e-01 -7.985834032297134399e-02 -3.760767579078674316e-01 1.476311404258012772e-02 5.384218692779541016e-02 -1.438495516777038574e-01 1.843637526035308838e-01 6.520342081785202026e-02 -3.435495793819427490e-01 -2.504200339317321777e-01 9.430808573961257935e-02 1.634236425161361694e-02 9.800115972757339478e-02 1.327546499669551849e-02 5.564450845122337341e-02 -9.091503918170928955e-02 -1.461207214742898941e-02 3.987876176834106445e-01 -1.740642450749874115e-02 -2.001010030508041382e-01 -2.793032326735556126e-04 2.311129719018936157e-01 4.381021484732627869e-03 -8.405811339616775513e-02
-2.106840163469314575e-01 8.306150138378143311e-02 -3.064549863338470459e-01 2.229948043823242188e-01 -1.565182930789887905e-03 2.171099334955215454e-01 4.291469231247901917e-02 7.385971397161483765e-02 -6.347073614597320557e-02 2.321823835372924805e-01 -2.661240994930267334e-01 3.572036698460578918e-02 5.638226121664047241e-02 -1.016581356525421143e-01 -1.400289125740528107e-02 1.872021257877349854e-01 -2.478169202804565430e-01 -2.275788336992263794e-01 -8.199449628591537476e-02 9.231757372617721558e-02 9.039958566427230835e-02 4.644627124071121216e-02 3.195167481899261475e-01 -6.813891977071762085e-02 2.280842363834381104e-01 -2.166239768266677856e-01 -1.284941285848617554e-01 -3.086659908294677734e-01 -1.277676969766616821e-01 1.836573928594589233e-01 -2.552379369735717773e-01 -1.993495598435401917e-02
-1.194725632667541504e-01 -1.849547028541564941e-01 2.165300101041793823e-01 3.599389195442199707e-01 -2.066112160682678223e-01 3.648283481597900391e-01 -1.194536536931991577e-01 -6.444738805294036865e-02 1.421525925397872925e-01 1.898047775030136108e-01 -1.506896317005157471e-01 4.573407769203186035e-02 -2.974648214876651764e-02 -4.589590430259704590e-02 -6.383268628269433975e-03 1.092158630490303040e-01 -3.002863824367523193e-01 -1.508444696664810181e-01 1.523716300725936890e-01 -4.242356121540069580e-02 2.430942803621292114e-01 1.476456671953201294e-01 1.769819259643554688e-01 -8.070596307516098022e-02 -8.466491103172302246e-02 1.917322725057601929e-01 -2.818018198013305664e-01 7.410743832588195801e-02 -3.756579384207725525e-02 2.976982109248638153e-02 -3.068709075450897217e-01 5.385348945856094360e-02
2.728123590350151062e-02 1.559291929006576538e-01 3.643447533249855042e-02 1.195769011974334717e-01 -1.024458557367324829e-01 1.303559988737106323e-01 1.569629162549972534e-01 1.256988942623138428e-01 3.668752610683441162e-01 1.408318281173706055e-01 -1.094774529337882996e-01 -2.714087814092636108e-02 -1.243823319673538208e-01 -7.158256322145462036e-02 2.711958587169647217e-01 2.178171575069427490e-01 -1.629728451371192932e-02 -2.322527617216110229e-01 6.437329202890396118e-02 -1.140804812312126160e-01 -1.592292338609695435e-01 -3.950914368033409119e-03 4.284291267395019531e-01 2.627961151301860809e-02 -1.381809711456298828e-01 2.190811634063720703e-01 -3.266317844390869141e-01 4.134973883628845215e-02 -2.680385112762451172e-01 6.331592798233032227e-03 -2.072536349296569824e-01 -1.065194234251976013e-01
1.627280935645103455e-02 1.935549676418304443e-01 -1.885499805212020874e-01 1.434255838394165039e-01 -2.867966592311859131e-01 1.243890002369880676e-01 2.723542451858520508e-01 2.573928423225879669e-02 2.573141157627105713e-01 2.669977545738220215e-01 -1.110083311796188354e-01 -1.305739581584930420e-01 -2.673541903495788574e-01 1.811895966529846191e-01 -8.678683638572692871e-02 -5.537984147667884827e-02 -1.973862573504447937e-02 -1.775855720043182373e-01 -1.180462315678596497e-01 -2.575174160301685333e-02 2.234389632940292358e-01 -1.114341150969266891e-02 2.665262520313262939e-01 -7.058490812778472900e-02 -2.746387943625450134e-02 -1.537246853113174438e-01 -1.832838505506515503e-01 8.488281071186065674e-02 4.427246451377868652e-01 2.394062466919422150e-02 -6.091405451297760010e-02 -1.172325462102890015e-01
-2.278095483779907227e-01 -4.043038189411163330e-02 -1.187238767743110657e-01 1.193505004048347473e-01 3.304867073893547058e-02 2.026377916336059570e-01 6.222467869520187378e-02 -8.945038169622421265e-02 -2.232222706079483032e-01 -3.059028647840023041e-03 -2.269858270883560181e-01 -1.777819097042083740e-01 -2.178713828325271606e-01 -1.998101919889450073e-01 -2.628360986709594727e-01 9.080763161182403564e-02 2.080683112144470215e-01 -2.363626211881637573e-01 -1.562690585851669312e-01 9.458413720130920410e-02 -1.076616272330284119e-01 -1.947799324989318848e-02 -2.442773198708891869e-03 -3.339781612157821655e-02 -1.389936655759811401e-01 1.940587162971496582e-01 -3.413494825363159180e-01 -1.617559194564819336e-01 -2.820655107498168945e-01 1.028606221079826355e-01 -1.504473537206649780e-01 -3.291769921779632568e-01
-1.682146042585372925e-01 2.328129857778549194e-01 -1.098457947373390198e-01 1.298381835222244263e-01 1.326372567564249039e-02 3.492291644215583801e-02 -1.416943967342376709e-01 -7.921072095632553101e-02 -1.047712378203868866e-02 2.345918118953704834e-01 -1.936185956001281738e-01 -4.824135918170213699e-03 -1.139407083392143250e-01 1.139499470591545105e-01 -2.116550207138061523e-01 1.994026079773902893e-02 -1.072244122624397278e-01 -4.750454425811767578e-01 1.111786887049674988e-01 -8.977831341326236725e-03 -8.774936944246292114e-02 5.715082958340644836e-02 9.640096127986907959e-02 -1.906825602054595947e-01 -6.876105070114135742e-02 5.314484611153602600e-02 -1.726728528738021851e-01 -3.930525779724121094e-01 2.729117870330810547e-02 7.676311582326889038e-02 3.136625885963439941e-01 -3.064434826374053955e-01
1.980543434619903564e-01 -1.832164376974105835e-01 -2.703596055507659912e-01 1.124228686094284058e-01 2.631112583912909031e-04 8.974227309226989746e-02 -7.976997643709182739e-02 2.934510707855224609e-01 6.155262701213359833e-03 3.024043142795562744e-01 -2.320328354835510254e-01 -2.822350561618804932e-01 -4.238358139991760254e-01 2.665811777114868164e-01 -2.121470421552658081e-01 -7.311958074569702148e-02 -1.928358338773250580e-02 -1.102200895547866821e-01 -1.937842741608619690e-02 8.111260086297988892e-02 -2.492581121623516083e-02 -2.167454510927200317e-01 1.719149649143218994e-01 6.053437292575836182e-02 -1.247664615511894226e-01 9.698447585105895996e-02 -1.876476258039474487e-01 -5.902864038944244385e-03 1.704392582178115845e-01 1.367924809455871582e-01 -2.678197436034679413e-02 -7.689563184976577759e-02
-1.602758914232254028e-01 1.009777113795280457e-01 -1.808098554611206055e-01 -2.923289686441421509e-02 -1.100359335541725159e-01 9.720376133918762207e-02 -1.528703123331069946e-01 1.512249112129211426e-01 1.250991784036159515e-02 2.663606032729148865e-02 -1.355074942111968994e-01 4.473546892404556274e-02 -4.835075438022613525e-01 9.835924953222274780e-02 -2.420060336589813232e-01 3.747047483921051025e-02 -5.099136829376220703e-01 -3.469945490360260010e-01 -2.037122100591659546e-01 1.236548647284507751e-01 -1.973445713520050049e-02 1.054740324616432190e-01 -1.323100328445434570e-01 3.361234441399574280e-03 -8.110018819570541382e-02 -5.185334011912345886e-04 -6.547039002180099487e-02 -8.511976897716522217e-02 1.809190064668655396e-01 -6.283459067344665527e-02 3.228004649281501770e-02 -1.266887038946151733e-01
-1.852407604455947876e-01 1.634397655725479126e-01 2.234069071710109711e-02 3.379864245653152466e-02 9.404041618108749390e-02 4.197088181972503662e-01 1.484352350234985352e-02 1.246990188956260681e-01 7.554151862859725952e-02 -1.416999287903308868e-02 -3.272414505481719971e-01 1.366499662399291992e-01 -1.465115100145339966e-01 -6.801785528659820557e-02 4.155987128615379333e-02 -3.484401702880859375e-01 -2.103942036628723145e-01 -2.991322278976440430e-01 -5.975276231765747070e-03 1.596653014421463013e-01 1.248598564416170120e-02 -1.347467154264450073e-01 2.711803615093231201e-01 -1.513090431690216064e-01 1.159836426377296448e-01 -5.621887370944023132e-02 1.733718961477279663e-01 -2.536256015300750732e-01 -7.950922846794128418e-02 -8.648391067981719971e-02 -7.954695820808410645e-02 -2.247655987739562988e-01
-1.497617661952972412e-01 2.828499376773834229e-01 -2.576877474784851074e-01 -1.172699779272079468e-01 1.210631728172302246e-01 2.659668624401092529e-01 1.033306866884231567e-01 -6.393479648977518082e-03 1.177634000778198242e-01 2.823278307914733887e-01 -2.018099278211593628e-01 1.765661537647247314e-01 -2.504810392856597900e-01 3.685432299971580505e-02 1.244324166327714920e-02 2.745224833488464355e-01 -1.894481033086776733e-01 -6.708325445652008057e-02 -1.769990921020507812e-01 -1.803941875696182251e-01 -3.063913881778717041e-01 -1.006871387362480164e-01 1.449113935232162476e-01 -1.228596270084381104e-01 1.217160671949386597e-01 -6.098404899239540100e-02 -2.433845102787017822e-01 -1.987848877906799316e-01 -1.867053285241127014e-02 1.521756052970886230e-01 -8.706458657979965210e-02 -1.531745940446853638e-01
2.619162900373339653e-03 -6.914576143026351929e-02 1.157988682389259338e-01 3.160472512245178223e-01 5.774132534861564636e-02 2.609895765781402588e-01 2.949627637863159180e-01 7.602734118700027466e-02 9.237669408321380615e-02 -2.541771158576011658e-02 1.563547365367412567e-02 -1.297401338815689087e-01 -5.708453431725502014e-02 -1.105373632162809372e-02 -1.722120307385921478e-02 3.207984864711761475e-01 -9.071747213602066040e-02 -4.956353604793548584e-01 2.356757223606109619e-02 -2.970895916223526001e-02 -3.294217288494110107e-01 1.380804479122161865e-01 1.533340960741043091e-01 1.056827679276466370e-01 1.433426141738891602e-01 1.305327117443084717e-01 -1.856488287448883057e-01 -2.232054993510246277e-02 -1.622711718082427979e-01 2.054714970290660858e-02 -1.299922764301300049e-01 -2.259415686130523682e-01
-7.152291387319564819e-02 -1.080505028367042542e-01 -1.705055087804794312e-01 2.092530876398086548e-01 8.485870063304901123e-02 6.907168030738830566e-02 1.674589067697525024e-01 -7.730886340141296387e-02 3.000011444091796875e-01 6.201049685478210449e-02 -9.857611358165740967e-02 -1.005908250808715820e-01 -2.373161166906356812e-01 1.601727753877639771e-01 -3.180602192878723145e-01 2.074470818042755127e-01 -5.006354674696922302e-02 -2.276099622249603271e-01 -8.510775119066238403e-02 3.321270048618316650e-01 -1.418667938560247421e-02 8.406732231378555298e-02 1.978067606687545776e-01 2.774510681629180908e-01 1.275467127561569214e-01 9.001490473747253418e-02 -3.624431192874908447e-01 -1.769271641969680786e-01 -1.064400002360343933e-01 4.989826679229736328e-02 -2.805252373218536377e-02 1.661992371082305908e-01
8.106123656034469604e-02 3.616777360439300537e-01 1.049277782440185547e-01 5.444867163896560669e-02 -7.668701559305191040e-02 -4.802891612052917480e-02 1.003633514046669006e-01 -2.940892241895198822e-02 1.461241692304611206e-01 1.348476558923721313e-01 -3.615397512912750244e-01 -2.111278176307678223e-01 -1.902691870927810669e-01 1.943985223770141602e-01 7.567803841084241867e-03 2.740970999002456665e-02 -1.887841373682022095e-01 -6.504026800394058228e-02 -9.708428382873535156e-02 1.802722513675689697e-01 3.486032364889979362e-03 -4.754958674311637878e-03 2.975225746631622314e-01 3.580653294920921326e-02 -1.333979070186614990e-01 1.469491720199584961e-01 -1.748259067535400391e-01 -2.324833720922470093e-01 6.085294857621192932e-02 4.027610719203948975e-01 1.778109930455684662e-02 -2.793339788913726807e-01
2.455672770738601685e-01 1.259117275476455688e-01 -1.009418815374374390e-01 1.743956208229064941e-01 7.409216463565826416e-02 2.233169078826904297e-01 2.021327763795852661e-01 -1.398759931325912476e-01 2.806560695171356201e-01 6.403512321412563324e-03 -3.598293066024780273e-01 -9.049586951732635498e-02 -8.991724997758865356e-02 5.132573843002319336e-02 -1.133411526679992676e-01 -4.400542378425598145e-02 -6.647084653377532959e-02 -8.937359601259231567e-02 4.819203168153762817e-02 1.896401792764663696e-01 -3.228416442871093750e-01 4.929660633206367493e-02 1.305313780903816223e-02 4.892278462648391724e-02 -1.518534868955612183e-01 -1.405958682298660278e-01 -5.416303873062133789e-01 1.401129513978958130e-01 5.905279144644737244e-02 4.766472429037094116e-02 5.924253538250923157e-02 2.182303182780742645e-02
9.934804588556289673e-02 1.247459501028060913e-01 4.768607020378112793e-02 5.693368613719940186e-02 -7.397070527076721191e-02 3.760566711425781250e-01 -1.470840275287628174e-01 1.032852232456207275e-01 1.244976446032524109e-01 -1.179519519209861755e-01 -5.386975407600402832e-01 -2.981725335121154785e-01 -2.341042831540107727e-02 -2.861740291118621826e-01 -7.145637273788452148e-02 -1.261919736862182617e-01 9.442954510450363159e-02 -2.293115854263305664e-01 -6.364819407463073730e-02 3.154724091291427612e-02 -1.465174108743667603e-01 1.611865609884262085e-01 2.013771831989288330e-01 1.283162236213684082e-01 -1.101212128996849060e-01 5.873261764645576477e-02 -6.000970676541328430e-02 -6.166291609406471252e-02 9.613565355539321899e-02 -2.511096298694610596e-01 -8.297037333250045776e-02 -6.853898614645004272e-02
1.084276661276817322e-01 9.348084777593612671e-02 -1.221138983964920044e-02 2.111700177192687988e-02 -1.482657641172409058e-01 2.748354375362396240e-01 -3.221882879734039307e-01 1.661625504493713379e-01 1.838946789503097534e-01 -3.612320870161056519e-02 -3.022738993167877197e-01 -2.245029993355274200e-02 8.077701181173324585e-02 -6.893870979547500610e-02 -1.613036543130874634e-01 -1.409013718366622925e-01 7.890571653842926025e-02 -2.503423094749450684e-01 4.170401021838188171e-02 2.099092304706573486e-01 -3.588669747114181519e-02 2.725203037261962891e-01 3.153066039085388184e-01 -1.385398358106613159e-01 -8.601821959018707275e-02 1.937908492982387543e-02 -2.098436951637268066e-01 -1.777058988809585571e-01 9.928456693887710571e-02 -1.260941475629806519e-01 -3.107644319534301758e-01 -2.263772934675216675e-01
2.406961172819137573e-01 -8.251183480024337769e-02 -2.115584351122379303e-02 3.481591343879699707e-01 -7.966949790716171265e-02 3.476514294743537903e-02 1.890294253826141357e-01 1.056614965200424194e-01 1.626858115196228027e-01 -2.781160362064838409e-02 -2.214220613241195679e-01 -7.167541980743408203e-02 -3.553138375282287598e-01 -7.668794691562652588e-02 -3.759526088833808899e-02 -2.434637695550918579e-01 -3.583719134330749512e-01 -3.179737329483032227e-01 -2.912005642428994179e-03 -3.747040033340454102e-02 -1.122740283608436584e-01 -1.538667380809783936e-01 2.731212377548217773e-01 -2.855095267295837402e-02 3.485068678855895996e-02 2.494142502546310425e-01 -1.531097572296857834e-02 -2.237378209829330444e-01 4.553918913006782532e-02 8.047219365835189819e-02 5.320775881409645081e-02 -1.310864239931106567e-01
-7.273342460393905640e-02 1.945009231567382812e-01 3.935664147138595581e-02 2.848383411765098572e-02 -1.849455684423446655e-01 1.035885512828826904e-01 9.033000469207763672e-02 3.757351338863372803e-01 1.553912758827209473e-01 2.349252402782440186e-01 -2.587012648582458496e-01 1.285619586706161499e-01 1.364225707948207855e-02 -7.912825793027877808e-02 -2.883590990677475929e-03 -3.264439404010772705e-01 -1.888165920972824097e-01 -3.786029219627380371e-01 3.725993633270263672e-02 1.043319702148437500e-01 8.240027725696563721e-02 -2.468273788690567017e-01 1.290275156497955322e-01 -4.673948884010314941e-02 5.708201602101325989e-02 -8.276177942752838135e-02 -3.144552111625671387e-01 -2.321980744600296021e-01 5.360049009323120117e-02 1.949646472930908203e-01 -1.213167235255241394e-02 5.182801932096481323e-02
9.913823008537292480e-02 1.212083771824836731e-01 -2.009873390197753906e-01 3.602200448513031006e-01 1.592294424772262573e-01 2.790063023567199707e-01 7.045362889766693115e-02 -1.152547448873519897e-01 1.601978018879890442e-02 4.073163494467735291e-02 -4.385208785533905029e-01 -2.714459598064422607e-01 3.851427882909774780e-02 1.069127470254898071e-01 -3.549098074436187744e-01 -3.670244663953781128e-02 -2.072743028402328491e-01 -2.656744420528411865e-01 -5.625118315219879150e-02 -2.516427822411060333e-02 4.022584110498428345e-02 -9.245896339416503906e-02 -4.091049358248710632e-02 2.206536680459976196e-01 -1.113898083567619324e-01 8.468567579984664917e-02 1.213310360908508301e-01 1.875945925712585449e-01 -6.012543290853500366e-02 -8.968300372362136841e-02 -1.293695122003555298e-01 -8.318444015458226204e-04
2.117781192064285278e-01 6.973200291395187378e-02 4.219383746385574341e-02 1.577910780906677246e-01 -3.434352204203605652e-02 3.009390830993652344e-01 -2.293542400002479553e-02 -9.645089507102966309e-02 1.057594120502471924e-01 1.642034947872161865e-02 -3.139909803867340088e-01 -1.922940611839294434e-01 -4.266968742012977600e-02 -1.668109744787216187e-01 -2.484750598669052124e-01 1.010977551341056824e-01 5.021118000149726868e-02 -3.260770440101623535e-01 -8.246891945600509644e-02 -2.817707881331443787e-02 2.193901389837265015e-01 -4.586301743984222412e-02 -1.060151830315589905e-01 1.964772306382656097e-02 -2.383041568100452423e-02 2.117461860179901123e-01 -2.690755128860473633e-01 -2.134777754545211792e-01 -3.214166760444641113e-01 6.356809288263320923e-02 -3.397053182125091553e-01 -9.474223107099533081e-02
1.332320421934127808e-01 1.353627592325210571e-01 -2.635315619409084320e-02 6.154912710189819336e-02 -2.162823379039764404e-01 2.111505717039108276e-01 -1.755312979221343994e-01 8.641236461699008942e-03 2.541621923446655273e-01 5.432143807411193848e-02 -2.650937438011169434e-01 -1.255565136671066284e-01 8.603120595216751099e-02 -9.108609706163406372e-02 -1.671541482210159302e-01 -7.552999258041381836e-02 1.684653460979461670e-01 -3.216043710708618164e-01 -2.528139762580394745e-02 7.437146455049514771e-02 -1.598775684833526611e-01 2.278962433338165283e-01 2.636001110076904297e-01 -2.477078139781951904e-01 8.336604386568069458e-02 6.615167111158370972e-02 -2.262385487556457520e-01 -2.108759731054306030e-01 1.005784198641777039e-01 -1.256038248538970947e-01 -3.609682321548461914e-01 -1.573919802904129028e-01
1.129456534981727600e-01 1.850873231887817383e-01 -6.709444336593151093e-03 1.381325572729110718e-01 -1.054297089576721191e-01 1.232006847858428955e-01 3.512487933039665222e-02 -4.254399798810482025e-03 -6.052111089229583740e-02 2.314517796039581299e-01 -3.193471133708953857e-01 2.621199190616607666e-01 -8.750836551189422607e-02 1.394482254981994629e-01 -7.291124016046524048e-02 8.586983382701873779e-02 -1.307203471660614014e-01 -4.121227860450744629e-01 4.173319041728973389e-02 1.073277965188026428e-01 -4.792353883385658264e-02 3.159353435039520264e-01 2.785870134830474854e-01 7.694434374570846558e-02 1.221481785178184509e-01 2.500125467777252197e-01 -9.625768661499023438e-02 -3.640290796756744385e-01 1.308949887752532959e-01 -6.447656080126762390e-03 -1.123194172978401184e-01 -6.133953109383583069e-02
-6.797768175601959229e-02 2.231073826551437378e-01 -3.477430343627929688e-02 1.163453385233879089e-01 -3.194560855627059937e-02 -1.047119051218032837e-01 -1.019748747348785400e-01 -1.362043470144271851e-01 -1.335541307926177979e-01 1.305673867464065552e-01 -1.713828146457672119e-01 -6.986605376005172729e-02 -2.023541778326034546e-01 4.813238605856895447e-02 -3.328433632850646973e-01 4.563644155859947205e-02 -2.500050067901611328e-01 -4.556502103805541992e-01 1.750395447015762329e-01 1.756319254636764526e-01 4.552762955427169800e-02 7.171189039945602417e-02 1.416978538036346436e-01 -1.844535209238529205e-02 1.272290050983428955e-01 2.613393068313598633e-01 -1.751668751239776611e-01 -3.380948901176452637e-01 -7.976466417312622070e-02 -1.323196291923522949e-02 8.134485781192779541e-02 -2.505621314048767090e-01
1.642479300498962402e-01 2.666263654828071594e-02 -1.810255795717239380e-01 1.456405967473983765e-01 -1.486634761095046997e-01 4.075532034039497375e-02 -2.264790982007980347e-01 3.814069181680679321e-02 1.556199043989181519e-01 -2.506127953529357910e-02 -2.361517995595932007e-01 -9.079084545373916626e-02 5.631720274686813354e-02 -5.071556195616722107e-02 -9.951185435056686401e-02 -6.722106039524078369e-02 1.866907328367233276e-01 -2.771323919296264648e-01 -9.038528054952621460e-02 4.905804619193077087e-02 -9.003264456987380981e-02 2.194383293390274048e-01 2.575626969337463379e-01 -3.498231768608093262e-01 -1.242075264453887939e-01 1.481433492153882980e-02 -2.995277941226959229e-01 -1.473792344331741333e-01 7.088119536638259888e-02 -6.894726306200027466e-02 -4.342233240604400635e-01 -2.004532665014266968e-01
-1.855244636535644531e-01 3.196350932121276855e-01 -3.306441307067871094e-01 9.155312180519104004e-02 -1.116725951433181763e-01 2.493446469306945801e-01 -1.179440096020698547e-01 5.558379739522933960e-02 1.739445477724075317e-01 4.011876583099365234e-01 -2.129008173942565918e-01 1.145083382725715637e-01 -3.774517402052879333e-02 7.098510861396789551e-02 1.457664966583251953e-01 9.142610430717468262e-02 -1.700427681207656860e-01 -1.936752796173095703e-01 -1.379955857992172241e-01 2.030517160892486572e-02 -1.550129354000091553e-01 -1.035873368382453918e-01 2.576719969511032104e-02 -1.411634981632232666e-01 -8.492015302181243896e-02 -3.601940274238586426e-01 -1.470309048891067505e-01 -5.722821690142154694e-03 -3.450001403689384460e-02 1.256992220878601074e-01 -1.152319833636283875e-01 1.955610513687133789e-01
1.676664799451828003e-01 2.106979340314865112e-01 -2.543680965900421143e-01 3.060064045712351799e-03 -1.316626071929931641e-01 2.709733247756958008e-01 -2.228561043739318848e-01 1.020432934165000916e-01 4.468542709946632385e-02 1.483005285263061523e-01 3.002070449292659760e-02 -4.232973754405975342e-01 -3.116203248500823975e-01 9.974316507577896118e-02 -4.248676449060440063e-02 -2.671248912811279297e-01 9.101808071136474609e-02 -2.772436439990997314e-01 -8.852258324623107910e-02 4.172123968601226807e-02 -1.547104306519031525e-02 1.718804426491260529e-02 1.958245038986206055e-01 1.300137639045715332e-01 1.142201200127601624e-01 1.771476268768310547e-01 -1.439527422189712524e-01 -8.491038531064987183e-02 2.589546144008636475e-01 -5.833277851343154907e-02 1.844257116317749023e-01 -1.762520149350166321e-02
6.647292524576187134e-02 -6.088667362928390503e-02 -1.184010431170463562e-01 7.361779361963272095e-02 3.897257894277572632e-02 2.005709409713745117e-01 2.493230625987052917e-02 1.024980470538139343e-01 1.639048457145690918e-01 3.076381087303161621e-01 -2.254222184419631958e-01 5.415082350373268127e-02 -4.575271606445312500e-01 1.941543631255626678e-02 -3.718971461057662964e-02 6.911361962556838989e-02 -4.473407268524169922e-01 -1.199402213096618652e-01 -2.347928583621978760e-01 -2.864090912044048309e-02 -1.256762146949768066e-01 -2.679002583026885986e-01 4.243608564138412476e-04 2.704262733459472656e-02 1.053109094500541687e-01 -1.947815120220184326e-01 -3.156584128737449646e-02 -1.830787658691406250e-01 -9.786564856767654419e-02 -3.906094655394554138e-02 -1.630305200815200806e-01 -2.201563566923141479e-01
5.857973918318748474e-02 6.679791212081909180e-02 2.425356535241007805e-03 1.335443109273910522e-01 -5.014523863792419434e-02 3.754145503044128418e-01 4.458550363779067993e-02 -9.959170967340469360e-02 1.479209680110216141e-02 1.524468958377838135e-01 -1.635710299015045166e-01 5.651802569627761841e-02 -1.721910238265991211e-01 -4.272626340389251709e-01 2.865037322044372559e-02 2.288286536931991577e-01 -2.199641764163970947e-01 -3.228772580623626709e-01 9.269276261329650879e-02 -8.198834955692291260e-02 -6.510888040065765381e-02 -7.840465754270553589e-02 1.214383542537689209e-02 -1.081623584032058716e-01 -9.724189341068267822e-02 5.235157161951065063e-02 -1.869730055332183838e-01 -1.715411543846130371e-01 -7.763218879699707031e-02 -1.190537288784980774e-01 -4.194896817207336426e-01 1.928195953369140625e-01
8.081030100584030151e-03 4.130894541740417480e-01 -1.980708390474319458e-01 3.113253116607666016e-01 -1.817926317453384399e-01 1.421619653701782227e-01 1.200746838003396988e-02 1.355413906276226044e-02 -2.519109286367893219e-02 1.130860894918441772e-01 -1.120849251747131348e-01 -3.155973553657531738e-01 -3.649293780326843262e-01 -4.839705675840377808e-02 -1.482285559177398682e-01 1.351674199104309082e-01 -4.713379964232444763e-02 -2.682353835552930832e-03 -8.691748976707458496e-02 2.951286435127258301e-01 1.353924274444580078e-01 4.118391498923301697e-02 -1.239531934261322021e-01 3.217896446585655212e-02 -2.588413655757904053e-01 -2.202370166778564453e-01 -2.248484827578067780e-02 1.444570161402225494e-02 -3.887494653463363647e-02 2.800827920436859131e-01 -9.330768138170242310e-02 3.400641493499279022e-03
5.009987950325012207e-02 3.422402441501617432e-01 -1.093616932630538940e-01 9.628726541996002197e-02 -1.034894809126853943e-01 4.850633740425109863e-01 -1.410584300756454468e-01 9.248194843530654907e-02 4.288168624043464661e-02 1.571806073188781738e-01 -2.756788134574890137e-01 -1.011783778667449951e-01 -2.359868139028549194e-01 -3.769124671816825867e-02 1.112872511148452759e-01 -3.045529592782258987e-03 -3.387101888656616211e-01 -8.349242806434631348e-02 2.331625111401081085e-02 -3.293691873550415039e-01 -1.747924238443374634e-01 4.606748744845390320e-02 1.928001791238784790e-01 -7.194910943508148193e-02 6.661044806241989136e-02 4.775743559002876282e-02 -1.575344502925872803e-01 -2.901213057339191437e-02 -6.854651868343353271e-02 -1.525382399559020996e-01 1.861836314201354980e-01 4.055351763963699341e-02
1.069853007793426514e-01 1.944647170603275299e-02 3.350413218140602112e-02 1.826884001493453979e-01 -1.847653537988662720e-01 6.626623123884201050e-02 1.863079369068145752e-01 1.669507771730422974e-01 2.407255768775939941e-01 1.711323261260986328e-01 -3.406542241573333740e-01 -3.336187601089477539e-01 -8.873457461595535278e-02 2.206884622573852539e-01 5.834773182868957520e-02 -2.486557699739933014e-02 -2.904715389013290405e-02 -2.763405144214630127e-01 -4.523548856377601624e-02 -1.598677784204483032e-01 -1.031729355454444885e-01 7.217528671026229858e-02 3.187583982944488525e-01 -4.108279943466186523e-02 -2.944219671189785004e-02 9.154663980007171631e-02 -3.466908261179924011e-02 -9.995295107364654541e-02 -2.479883432388305664e-01 5.174965411424636841e-02 -6.010744720697402954e-02 -4.064409136772155762e-01
3.640048205852508545e-03 2.612281739711761475e-01 -1.699140071868896484e-01 2.355104237794876099e-01 1.463037878274917603e-01 3.097000159323215485e-02 7.644485682249069214e-02 9.601564705371856689e-02 -5.235159397125244141e-02 1.726545840501785278e-01 -3.002155125141143799e-01 -1.376632899045944214e-01 -2.787261307239532471e-01 6.821345537900924683e-02 5.597398057579994202e-02 1.937062144279479980e-01 -1.594161093235015869e-01 -6.751862168312072754e-02 1.333916336297988892e-01 3.145075142383575439e-01 -7.579857110977172852e-02 -1.049815416336059570e-01 2.859712541103363037e-01 -2.106168121099472046e-02 -9.764219820499420166e-02 -2.168145030736923218e-01 -5.430068448185920715e-02 -3.901075422763824463e-01 -1.289760470390319824e-01 2.360392659902572632e-01 -1.124334633350372314e-01 -5.496108159422874451e-02
1.970509625971317291e-02 7.268706709146499634e-02 -2.329764217138290405e-01 7.784052193164825439e-02 3.076355159282684326e-02 2.730238139629364014e-01 4.976831749081611633e-02 -8.181634545326232910e-02 2.353626042604446411e-01 7.889781147241592407e-02 -2.043831199407577515e-01 -1.295432299375534058e-01 -2.602503299713134766e-01 -8.327846229076385498e-02 -2.748254537582397461e-01 1.021897196769714355e-01 1.774191856384277344e-01 -1.379870772361755371e-01 -1.197637021541595459e-01 1.004755795001983643e-01 1.314306110143661499e-01 3.335668006911873817e-03 -2.763804793357849121e-01 2.222551405429840088e-02 -2.396004498004913330e-01 2.613658905029296875e-01 -1.692528873682022095e-01 -2.917562723159790039e-01 -1.989453732967376709e-01 4.467254132032394409e-02 -3.355208039283752441e-01 -7.589689642190933228e-02
9.397783875465393066e-02 1.177999079227447510e-01 5.117699876427650452e-02 2.957887053489685059e-01 -2.718730643391609192e-02 4.243743717670440674e-01 8.432841300964355469e-02 -1.281039565801620483e-01 1.203098148107528687e-02 -1.252103298902511597e-01 -4.052310585975646973e-01 7.406082749366760254e-02 -1.861838698387145996e-01 -1.089932471513748169e-01 -5.033483356237411499e-02 2.441422045230865479e-01 -9.619448333978652954e-03 -1.197230964899063110e-01 -1.953213289380073547e-02 -6.489842198789119720e-04 4.604085534811019897e-02 -6.760904192924499512e-02 -1.439984440803527832e-01 1.964069530367851257e-02 -1.452949941158294678e-01 1.341652572154998779e-01 -3.599085509777069092e-01 -2.182049602270126343e-01 -2.573086321353912354e-01 1.148116122931241989e-02 -2.452533096075057983e-01 -5.706743896007537842e-02
-6.207357347011566162e-02 1.662159562110900879e-01 1.026734560728073120e-01 2.595503628253936768e-01 -8.803014457225799561e-02 1.409898400306701660e-01 -3.805602714419364929e-02 1.937087923288345337e-01 1.085547134280204773e-01 -1.701619923114776611e-01 -3.433997631072998047e-01 -1.629831618629395962e-03 -7.180257141590118408e-02 3.920299932360649109e-02 -6.222578510642051697e-02 -9.964813292026519775e-02 -2.518834769725799561e-01 -1.736167073249816895e-01 2.167792171239852905e-01 2.161649763584136963e-01 -7.293680310249328613e-02 -2.089369446039199829e-01 6.503863632678985596e-02 1.074303314089775085e-01 -1.185151711106300354e-01 1.717299669981002808e-01 -2.402537167072296143e-01 -2.321110069751739502e-01 1.193502992391586304e-01 4.452842473983764648e-01 8.851259201765060425e-02 -1.315556764602661133e-01
-1.600115150213241577e-01 1.965479850769042969e-01 -1.397872567176818848e-01 3.013818264007568359e-01 1.949157118797302246e-01 3.163037002086639404e-01 -1.637953817844390869e-01 3.990688547492027283e-02 4.043485969305038452e-02 -1.863753497600555420e-01 -1.506381630897521973e-01 1.079397625289857388e-03 -1.226958334445953369e-01 -2.545518279075622559e-01 1.239797323942184448e-01 4.783630371093750000e-03 -3.246279060840606689e-01 -1.945613920688629150e-01 1.706376969814300537e-01 4.657838866114616394e-02 3.511366248130798340e-02 -2.244315110146999359e-02 1.141767650842666626e-01 6.204423308372497559e-02 1.809442937374114990e-01 8.794964104890823364e-02 -1.624750643968582153e-01 -3.576618134975433350e-01 -1.270125955343246460e-01 3.133186697959899902e-01 -4.345238581299781799e-02 -2.218066900968551636e-02
2.268151566386222839e-02 3.509114086627960205e-01 -4.769521206617355347e-02 1.020617932081222534e-01 -4.711883887648582458e-02 8.046735823154449463e-02 -6.569271534681320190e-02 1.470042467117309570e-01 2.938020527362823486e-01 1.794454008340835571e-01 -1.686239093542098999e-01 -9.538827091455459595e-02 -3.149298131465911865e-01 -6.421232968568801880e-02 -5.338742211461067200e-02 -9.296757727861404419e-02 -2.946619093418121338e-01 6.474038213491439819e-02 3.099322505295276642e-02 7.741370052099227905e-02 -2.354912087321281433e-02 -6.615469604730606079e-02 2.769497036933898926e-01 7.576228678226470947e-02 4.225895181298255920e-02 -3.416714444756507874e-02 -2.643963396549224854e-01 2.824919521808624268e-01 -3.285915032029151917e-02 2.310926914215087891e-01 -1.313075423240661621e-01 -3.852997124195098877e-01
1.146591454744338989e-01 1.253430545330047607e-01 -4.473046958446502686e-01 2.800914645195007324e-01 2.751441672444343567e-02 3.834416866302490234e-01 4.608144611120223999e-02 1.309762895107269287e-01 2.007164806127548218e-01 1.816211342811584473e-01 -1.165500432252883911e-01 2.423316240310668945e-01 -1.361088007688522339e-01 1.806017160415649414e-01 -9.314863383769989014e-02 -1.150800064206123352e-01 -5.119587108492851257e-02 -1.684824526309967041e-01 2.602282911539077759e-02 2.426203638315200806e-01 -7.201226055622100830e-02 -1.689365357160568237e-01 1.391146630048751831e-01 5.183126404881477356e-02 1.812949031591415405e-01 9.132444858551025391e-03 -2.275044284760951996e-02 -6.872218102216720581e-02 2.201529592275619507e-01 1.396321803331375122e-01 9.195715188980102539e-02 -2.144207358360290527e-01
4.097878187894821167e-02 6.911707669496536255e-02 -2.032182216644287109e-01 2.754796743392944336e-01 -1.841897815465927124e-01 3.272665441036224365e-01 9.579224139451980591e-02 -1.566490828990936279e-01 9.840645641088485718e-02 -4.167184978723526001e-02 -2.155380100011825562e-01 2.682583406567573547e-03 -1.197359561920166016e-01 -1.306248307228088379e-01 -2.187588661909103394e-01 2.438148716464638710e-03 3.660149127244949341e-02 -1.586218476295471191e-01 -2.772711515426635742e-01 3.678181767463684082e-02 2.533254325389862061e-01 9.985667467117309570e-02 2.982957661151885986e-02 6.631163880228996277e-03 6.868852674961090088e-02 7.993205636739730835e-02 -2.895324528217315674e-01 -2.376227080821990967e-01 -2.895976305007934570e-01 1.363386660814285278e-01 -1.474722027778625488e-01 -3.302298486232757568e-01
-2.208202928304672241e-01 8.848240971565246582e-02 -2.006598562002182007e-01 3.257346898317337036e-02 -1.057706624269485474e-01 2.564850151538848877e-01 -2.400931715965270996e-01 9.688510000705718994e-02 -3.254567831754684448e-02 4.528506100177764893e-01 -3.433776274323463440e-02 -1.136804297566413879e-01 -2.371966540813446045e-01 1.728570163249969482e-01 -1.383418962359428406e-02 8.707848191261291504e-02 -2.019168287515640259e-01 -3.891016542911529541e-01 -1.661544889211654663e-01 -7.374263554811477661e-02 -1.702313423156738281e-01 -1.861474215984344482e-01 1.353032793849706650e-02 1.083353385329246521e-01 1.518605053424835205e-01 -1.828109472990036011e-01 -5.788034200668334961e-02 -1.866233944892883301e-01 -1.000822857022285461e-01 -7.073633372783660889e-02 -7.474257797002792358e-02 -1.670264899730682373e-01
-2.351116761565208435e-02 1.898348480463027954e-01 3.097110688686370850e-01 1.944299191236495972e-01 -2.707052417099475861e-02 1.606383919715881348e-01 -1.727131158113479614e-01 -8.925759047269821167e-02 2.156336009502410889e-01 3.612175285816192627e-01 -2.916848361492156982e-01 -1.236846894025802612e-01 -3.065095841884613037e-01 -3.149217963218688965e-01 -1.340290307998657227e-01 8.549864590167999268e-02 6.804932653903961182e-02 -5.795292556285858154e-03 -2.033971995115280151e-01 2.444690279662609100e-02 5.466229282319545746e-03 4.651711136102676392e-02 7.608174812048673630e-03 -8.728688210248947144e-02 -7.368369400501251221e-02 2.224713116884231567e-01 -2.715586721897125244e-01 -1.111103370785713196e-01 1.602568775415420532e-01 -3.883837535977363586e-02 -2.043512761592864990e-01 -5.598918721079826355e-02
1.220276057720184326e-01 1.048694029450416565e-01 2.887392938137054443e-01 -3.221754729747772217e-02 -7.437656074762344360e-02 1.678405553102493286e-01 -1.321995705366134644e-01 5.769058689475059509e-02 2.902526259422302246e-01 2.031559646129608154e-01 -3.847044110298156738e-01 -9.043525904417037964e-03 -1.786472201347351074e-01 -1.847655922174453735e-01 -2.766308784484863281e-01 6.178679317235946655e-02 1.815385967493057251e-01 -2.862556278705596924e-01 -2.191919535398483276e-01 1.216504946351051331e-01 2.421398088335990906e-02 1.070149466395378113e-01 8.603964745998382568e-02 -1.837107539176940918e-01 8.945155888795852661e-02 4.917591065168380737e-02 -2.711995840072631836e-01 -1.739173382520675659e-01 3.964914754033088684e-02 1.466930657625198364e-01 -2.046638131141662598e-01 -7.123558968305587769e-02
-1.310199266299605370e-03 -1.242827028036117554e-01 -4.653556272387504578e-02 2.586026489734649658e-01 -1.074715927243232727e-01 4.924612864851951599e-02 1.141445562243461609e-01 1.811334788799285889e-01 -6.799569725990295410e-02 2.109930217266082764e-01 -2.977774441242218018e-01 -2.945212721824645996e-01 -1.948003768920898438e-01 1.492197662591934204e-01 -1.903004050254821777e-01 1.043635085225105286e-01 -2.874964475631713867e-02 -2.959422469139099121e-01 -2.924080565571784973e-02 2.496267855167388916e-01 -1.917141079902648926e-01 -2.383074909448623657e-01 1.524943411350250244e-01 2.594765508547425270e-03 2.097865045070648193e-01 4.031757116317749023e-01 5.391345545649528503e-02 1.330337580293416977e-02 1.733155399560928345e-01 8.590055257081985474e-02 -5.579361692070960999e-02 -7.255776226520538330e-02
8.166682720184326172e-02 1.847322136163711548e-01 -2.245402783155441284e-01 8.154954016208648682e-02 -4.538138397037982941e-03 1.848436743021011353e-01 -1.772098243236541748e-01 1.793915033340454102e-02 2.700629234313964844e-01 1.853353828191757202e-01 -1.064225509762763977e-01 -2.061493843793869019e-01 -2.597528323531150818e-02 -3.984733521938323975e-01 -1.269924044609069824e-01 -1.662586927413940430e-01 -1.709855161607265472e-02 -3.753171861171722412e-01 -9.281896799802780151e-02 -6.625865399837493896e-02 -1.671420782804489136e-01 -1.068944856524467468e-01 -4.379303380846977234e-02 2.075731307268142700e-01 -1.506208926439285278e-01 -1.007435936480760574e-02 -1.063819080591201782e-01 -7.568363845348358154e-02 -5.198790878057479858e-02 -2.564644813537597656e-01 -2.716458141803741455e-01 2.264104932546615601e-01
2.841968834400177002e-01 2.276956290006637573e-01 -4.329431056976318359e-01 2.973299026489257812e-01 -1.567474752664566040e-01 5.349831283092498779e-02 1.966085135936737061e-01 1.587314456701278687e-01 -6.353377550840377808e-02 -1.873636245727539062e-02 -2.621981799602508545e-01 -9.892288595438003540e-02 -1.513746231794357300e-01 -1.145011335611343384e-01 1.715194880962371826e-01 -7.452899124473333359e-03 -8.909135311841964722e-02 -1.315455790609121323e-02 6.075086072087287903e-02 -1.176306307315826416e-01 -3.395193517208099365e-01 -5.724944174289703369e-02 2.577148079872131348e-01 1.438473016023635864e-01 -7.750660181045532227e-02 1.711013615131378174e-01 -1.850919425487518311e-01 -7.872759550809860229e-02 5.586773902177810669e-02 1.566655486822128296e-01 -1.139863803982734680e-01 -6.436771154403686523e-02
3.099532723426818848e-01 2.010847479104995728e-01 7.603484392166137695e-02 2.629116475582122803e-01 -2.098250687122344971e-01 4.425592720508575439e-02 -1.066039130091667175e-01 -2.219613455235958099e-02 9.466375410556793213e-02 -1.213786751031875610e-02 -2.516160905361175537e-01 -1.499732881784439087e-01 -4.502881318330764771e-02 -2.765640914440155029e-01 -2.174621215090155602e-03 2.739950120449066162e-01 2.262849956750869751e-01 -3.109916150569915771e-01 9.632642567157745361e-02 1.674571484327316284e-01 6.198208779096603394e-02 3.299485892057418823e-03 1.867522113025188446e-02 1.716374307870864868e-01 -1.187049522995948792e-01 1.862320154905319214e-01 -2.512677311897277832e-01 -1.471534371376037598e-01 -1.420262902975082397e-01 1.358135938644409180e-01 -3.009817302227020264e-01 -2.390973642468452454e-02
-1.080444529652595520e-01 2.001593112945556641e-01 6.341178715229034424e-02 1.282303035259246826e-01 -5.150031670928001404e-02 -5.270986631512641907e-02 -1.130589246749877930e-01 -1.409360468387603760e-01 -5.974119156599044800e-02 2.010327428579330444e-01 -1.278616208583116531e-02 -1.309560239315032959e-01 -1.007440835237503052e-01 1.086527630686759949e-01 -2.151608169078826904e-01 -1.363543570041656494e-01 1.985789090394973755e-02 -6.425917744636535645e-01 8.345969021320343018e-03 2.241840809583663940e-01 1.016663983464241028e-01 -6.130447611212730408e-03 2.654254734516143799e-01 2.029893919825553894e-03 -9.024960547685623169e-02 9.835914522409439087e-02 -1.397071033716201782e-01 -2.616595923900604248e-01 -4.602270573377609253e-02 1.938005164265632629e-02 1.315383147448301315e-02 -2.977243959903717041e-01
-9.732117876410484314e-03 3.213014006614685059e-01 -2.343342602252960205e-01 6.089774891734123230e-02 9.040527045726776123e-02 2.949050664901733398e-01 -1.561002582311630249e-01 -1.378653794527053833e-01 2.382986806333065033e-02 3.748362660408020020e-01 -1.905721276998519897e-01 1.759018898010253906e-01 -1.916239708662033081e-01 8.394148200750350952e-02 1.321897208690643311e-01 -1.454165875911712646e-01 -9.868474677205085754e-03 -2.461561001837253571e-02 -1.950257569551467896e-01 -4.055549204349517822e-02 -2.226394414901733398e-01 -2.321797460317611694e-01 -5.454367771744728088e-02 -1.805049329996109009e-01 -7.515949010848999023e-02 -2.344083040952682495e-01 -1.918652206659317017e-01 -1.765811741352081299e-01 3.412096202373504639e-02 2.098610103130340576e-01 -2.203070521354675293e-01 -8.409314602613449097e-02
-2.311130762100219727e-01 1.826056092977523804e-01 2.743864804506301880e-02 7.750515639781951904e-02 3.455795347690582275e-02 2.383885681629180908e-01 -3.584953257814049721e-03 4.843509569764137268e-02 -2.556954026222229004e-01 2.150872200727462769e-01 -3.795047402381896973e-01 -2.122416496276855469e-01 -2.373754084110260010e-01 -2.508660554885864258e-01 -2.359150946140289307e-01 2.240070551633834839e-01 9.415528178215026855e-02 -3.032778017222881317e-02 -4.713864531368017197e-03 9.233353286981582642e-02 1.499336510896682739e-01 2.329106628894805908e-02 2.667473442852497101e-02 -9.266823530197143555e-02 -2.205227464437484741e-01 9.053996950387954712e-02 -3.352533578872680664e-01 -9.264136105775833130e-02 3.544854372739791870e-02 2.338155061006546021e-01 -1.378525197505950928e-01 -1.299302577972412109e-01
2.942204661667346954e-02 1.687173843383789062e-01 1.204973906278610229e-01 3.245593905448913574e-01 1.504830718040466309e-01 2.508083283901214600e-01 -2.780915796756744385e-02 -9.097426384687423706e-02 -3.799223899841308594e-02 2.639219164848327637e-02 -3.530894815921783447e-01 -1.214750185608863831e-01 -3.143822252750396729e-01 4.473521839827299118e-03 4.830379784107208252e-02 -1.316546648740768433e-01 -1.750776320695877075e-01 -6.323325634002685547e-02 -1.073481217026710510e-01 3.360899388790130615e-01 1.985367536544799805e-01 1.058910191059112549e-01 2.116947807371616364e-02 1.620926111936569214e-01 -4.461988806724548340e-02 -2.612422965466976166e-02 -5.851263925433158875e-02 -4.754193723201751709e-01 -5.266233906149864197e-02 -4.058809950947761536e-02 -1.517645716667175293e-01 -7.960500195622444153e-03
3.781819483265280724e-03 1.960018426179885864e-01 5.036798119544982910e-02 4.804688040167093277e-03 1.113297566771507263e-01 4.579918086528778076e-01 1.714218556880950928e-01 9.837903082370758057e-02 3.051109611988067627e-01 -1.217005848884582520e-01 -7.909650355577468872e-02 -2.301180958747863770e-01 -5.801665037870407104e-02 1.866131275892257690e-01 4.072237014770507812e-02 1.050521358847618103e-01 -2.175667323172092438e-02 -1.964281052350997925e-01 2.238347195088863373e-02 2.587836086750030518e-01 -3.032965660095214844e-01 -1.439642459154129028e-01 -9.759680181741714478e-02 -1.650502830743789673e-01 1.317036245018243790e-02 -2.656093612313270569e-02 -3.804403245449066162e-01 1.461607515811920166e-01 9.438955783843994141e-02 -3.446283191442489624e-02 -2.141931354999542236e-01 -2.888277731835842133e-02
-2.509690523147583008e-01 1.027016341686248779e-01 -3.348653316497802734e-01 2.485745102167129517e-01 -1.748099774122238159e-01 1.160721406340599060e-01 -9.335268288850784302e-02 1.919838190078735352e-01 1.123607158660888672e-01 7.921884953975677490e-02 -1.179548352956771851e-01 4.309551790356636047e-02 -1.824732273817062378e-01 -1.002916619181632996e-01 -3.076568804681301117e-02 -5.781101807951927185e-02 -7.999829947948455811e-03 -4.142109751701354980e-01 2.077657282352447510e-01 -3.295474126935005188e-02 -2.509894408285617828e-02 1.450899690389633179e-01 -2.186503559350967407e-01 -3.291257321834564209e-01 1.662645339965820312e-01 1.307990998029708862e-01 -3.223026990890502930e-01 1.903852820396423340e-02 1.190540343523025513e-01 1.511199623346328735e-01 1.016740687191486359e-02 -2.856699749827384949e-02
3.548628836870193481e-02 -1.575496494770050049e-01 1.289585679769515991e-01 9.325057268142700195e-02 1.233759522438049316e-02 2.533890604972839355e-01 -2.119748890399932861e-01 7.302116602659225464e-02 3.442304730415344238e-01 -1.530717313289642334e-01 2.166193537414073944e-02 -1.471224147826433182e-02 -2.870075404644012451e-01 -1.615679711103439331e-01 -6.768990308046340942e-02 1.576625742018222809e-02 -4.724958539009094238e-02 -3.678261041641235352e-01 -7.894602417945861816e-02 -4.025233164429664612e-02 -3.126696050167083740e-01 4.914138093590736389e-02 9.955424070358276367e-02 2.431449592113494873e-01 -1.477577686309814453e-01 6.610504537820816040e-02 -1.300341933965682983e-01 -2.184229195117950439e-01 -2.204390913248062134e-01 -3.809367120265960693e-02 -3.491431772708892822e-01 -2.637704275548458099e-02
1.578415185213088989e-02 1.349172648042440414e-02 1.315274238586425781e-01 1.257939040660858154e-01 -4.294410347938537598e-02 2.266548126935958862e-01 1.847942471504211426e-01 3.996527567505836487e-02 2.240147888660430908e-01 5.339911952614784241e-02 9.412505663931369781e-03 -2.999072372913360596e-01 -2.902194559574127197e-01 -3.420375287532806396e-02 -4.381533712148666382e-02 7.668914645910263062e-02 -2.359162122011184692e-01 -2.999421060085296631e-01 7.880393415689468384e-02 5.679020658135414124e-02 1.558670960366725922e-02 -3.214222192764282227e-01 4.022463560104370117e-01 3.015156276524066925e-02 -5.735661834478378296e-02 4.207374155521392822e-02 -1.565812528133392334e-01 1.579206436872482300e-01 4.798381403088569641e-02 2.581604123115539551e-01 -4.184636473655700684e-02 -3.076963126659393311e-01
6.905791163444519043e-02 2.530018985271453857e-01 4.899866180494427681e-04 1.478533148765563965e-01 -5.409468337893486023e-02 3.971351683139801025e-02 2.085796743631362915e-02 1.047288551926612854e-01 3.046289384365081787e-01 2.899979352951049805e-01 -8.149121701717376709e-02 -9.276935458183288574e-02 -8.921375870704650879e-02 2.739679515361785889e-01 6.178352981805801392e-02 -1.150651462376117706e-02 -9.183357656002044678e-02 -1.426100432872772217e-01 -8.752632141113281250e-02 1.730151027441024780e-01 -3.987083435058593750e-01 1.008654385805130005e-01 2.462016493082046509e-01 -9.671107865869998932e-03 3.031002171337604523e-02 2.148494124412536621e-01 -8.590435236692428589e-02 -3.846567869186401367e-02 -1.852515488862991333e-01 9.282711148262023926e-02 -1.410138159990310669e-01 -4.465051293373107910e-01
-7.042900472879409790e-02 1.881666481494903564e-01 -2.378981560468673706e-01 7.575850933790206909e-02 -5.203320086002349854e-02 2.895992100238800049e-01 1.150751337409019470e-01 6.470623612403869629e-02 2.074847072362899780e-01 3.553504347801208496e-01 9.292192407883703709e-04 -1.435093879699707031e-01 -3.177833557128906250e-01 1.755585372447967529e-01 -9.945852309465408325e-02 -7.377563416957855225e-02 -1.386930495500564575e-01 -3.439496457576751709e-01 -2.266548573970794678e-01 -2.048961967229843140e-01 -9.396812319755554199e-02 6.811111420392990112e-02 -1.667935848236083984e-01 1.450019180774688721e-01 9.467399865388870239e-02 -3.103254437446594238e-01 -9.137121587991714478e-02 -1.016277596354484558e-01 -1.474123448133468628e-01 -2.131847850978374481e-02 -1.299835145473480225e-01 1.714510843157768250e-03
-7.458514720201492310e-02 7.951286435127258301e-02 8.503092080354690552e-02 2.434152066707611084e-01 -1.677997112274169922e-01 9.626935422420501709e-02 2.172232791781425476e-02 2.498453259468078613e-01 1.367072314023971558e-01 5.185976997017860413e-02 -1.722673475742340088e-01 1.022565066814422607e-01 -1.628967672586441040e-01 3.609254956245422363e-02 -2.167193591594696045e-01 3.207531869411468506e-01 -2.510381340980529785e-01 -2.530076801776885986e-01 -8.778642863035202026e-02 3.713453933596611023e-02 -1.855771839618682861e-01 9.500513225793838501e-02 3.189415335655212402e-01 7.663144171237945557e-02 2.010823786258697510e-01 8.267161250114440918e-02 -1.608000099658966064e-01 -4.408081173896789551e-01 1.738162897527217865e-02 1.628613658249378204e-02 -2.271193638443946838e-02 -1.625302731990814209e-01
8.738817274570465088e-02 8.712435513734817505e-02 -2.640241384506225586e-01 -1.324850022792816162e-01 -1.094055771827697754e-01 1.943091303110122681e-01 2.411016970872879028e-01 -4.721092805266380310e-02 -4.539575427770614624e-02 3.191713690757751465e-01 -8.354232646524906158e-03 -2.446986585855484009e-01 -2.987821996212005615e-01 -2.058412730693817139e-01 -3.902892768383026123e-01 -2.105792798101902008e-02 -7.917909324169158936e-02 -2.216490507125854492e-01 -1.851748526096343994e-01 -3.235104307532310486e-02 -2.418457716703414917e-01 -9.944303333759307861e-02 -1.020148918032646179e-01 -1.135889515280723572e-01 6.197480484843254089e-03 1.645106077194213867e-01 -2.305763959884643555e-01 3.791823238134384155e-02 -1.275247633457183838e-01 -1.426614075899124146e-01 -1.877897083759307861e-01 -5.595653131604194641e-02
1.931347697973251343e-01 2.161229699850082397e-01 -8.284305781126022339e-02 5.075385794043540955e-02 -1.876634359359741211e-01 1.587585210800170898e-01 -1.622724831104278564e-01 -2.105856686830520630e-01 9.262240678071975708e-02 -9.585263580083847046e-02 -2.665539085865020752e-01 -8.643964678049087524e-02 -2.648346684873104095e-02 -1.295108348131179810e-01 -1.482211649417877197e-01 3.141186535358428955e-01 4.124999046325683594e-02 -2.270656526088714600e-01 -1.902420073747634888e-01 7.002741098403930664e-02 2.491318993270397186e-02 -4.165737330913543701e-02 -1.068196538835763931e-02 2.999908328056335449e-01 -1.597717404365539551e-02 2.643791139125823975e-01 -2.355931401252746582e-01 -1.973565816879272461e-01 -2.123941332101821899e-01 -1.036170944571495056e-01 -3.571541905403137207e-01 -7.882499694824218750e-02
1.432356238365173340e-01 -6.786410510540008545e-02 6.818444281816482544e-02 2.839436382055282593e-02 -2.797835767269134521e-01 1.728523075580596924e-01 -6.623550504446029663e-02 3.914801478385925293e-01 8.984633721411228180e-03 6.775011867284774780e-02 -5.143173038959503174e-02 1.763907223939895630e-01 -1.227436065673828125e-01 6.591559201478958130e-02 -1.580862700939178467e-02 -6.920849531888961792e-02 -1.888175606727600098e-01 -4.788133203983306885e-01 1.627271771430969238e-01 3.020080327987670898e-01 -3.775528073310852051e-02 -1.445536166429519653e-01 1.356372535228729248e-01 -7.501377165317535400e-02 1.173144429922103882e-01 1.738678514957427979e-01 -1.431464999914169312e-01 -2.707397043704986572e-01 -4.503592848777770996e-02 1.150975748896598816e-01 -1.280816644430160522e-01 -2.057392299175262451e-01
2.978899329900741577e-02 2.403548210859298706e-01 -7.121045142412185669e-02 8.167852461338043213e-02 -1.389910727739334106e-01 2.852576076984405518e-01 -2.818660438060760498e-01 -2.290771156549453735e-01 8.651542663574218750e-02 1.543230712413787842e-01 5.169904790818691254e-03 2.749379910528659821e-02 -5.045521259307861328e-02 -1.294938474893569946e-01 -1.776439994573593140e-01 2.825753986835479736e-01 1.153196096420288086e-01 -2.998690903186798096e-01 1.486931592226028442e-01 6.729782372713088989e-02 -3.110206723213195801e-01 1.225063875317573547e-01 1.358250379562377930e-01 -1.672621816396713257e-01 -1.604503095149993896e-01 9.339135885238647461e-02 -2.153264433145523071e-01 -2.825092971324920654e-01 1.535348035395145416e-02 9.342633187770843506e-02 -2.764079570770263672e-01 -1.209857314825057983e-02
8.830156177282333374e-02 1.272679418325424194e-01 -2.934661507606506348e-01 -4.904051497578620911e-02 -2.495106868445873260e-02 1.575322151184082031e-01 3.316380828619003296e-02 1.184652820229530334e-01 -7.202535867691040039e-02 6.863938271999359131e-02 -1.037635430693626404e-01 -2.836983203887939453e-01 -2.817034423351287842e-01 1.330334991216659546e-01 -1.040478050708770752e-01 -1.596020907163619995e-01 -2.323594242334365845e-01 -2.113905847072601318e-01 1.965099424123764038e-01 2.435091137886047363e-02 -1.253207866102457047e-02 -1.806657575070858002e-02 2.182521671056747437e-02 -3.168514370918273926e-01 3.015685640275478363e-02 2.347896397113800049e-01 -1.672722101211547852e-01 -1.328385323286056519e-01 -2.297215014696121216e-01 4.416615366935729980e-01 -1.528973728418350220e-01 1.687053963541984558e-02
1.820804923772811890e-01 3.284684717655181885e-01 -1.614180058240890503e-01 -9.746310114860534668e-02 8.433599025011062622e-02 3.409748077392578125e-01 -2.458164817653596401e-04 3.583155274391174316e-01 5.728871002793312073e-02 1.893153786659240723e-02 -1.445105671882629395e-01 1.037480533123016357e-01 -6.672941893339157104e-02 2.060433477163314819e-01 -1.238372027873992920e-01 -2.543771564960479736e-01 4.471591487526893616e-02 -3.865032792091369629e-01 -2.909167408943176270e-01 1.771217733621597290e-01 1.946653872728347778e-01 -1.070936173200607300e-01 3.156982734799385071e-02 -1.252139955759048462e-01 4.563400894403457642e-02 1.530554294586181641e-01 -1.698061227798461914e-01 -9.042933583259582520e-02 7.662374526262283325e-02 -1.153069548308849335e-02 4.232292622327804565e-02 -7.518856972455978394e-02
2.118360996246337891e-01 3.013078570365905762e-01 -2.264850437641143799e-01 8.691482245922088623e-02 1.811289548641070724e-04 5.247597694396972656e-01 5.051261559128761292e-02 3.927225247025489807e-02 7.942939549684524536e-02 -1.046029552817344666e-01 9.018473327159881592e-02 -1.536508053541183472e-01 -1.255143731832504272e-01 -1.258547455072402954e-01 5.860987585037946701e-03 -4.004486277699470520e-02 -2.243735641241073608e-01 -2.723948359489440918e-01 4.830362275242805481e-02 -8.679161965847015381e-02 -6.896909326314926147e-02 1.765691041946411133e-01 3.113284111022949219e-01 -2.670781016349792480e-01 -3.892403468489646912e-02 3.106505982577800751e-02 -7.227707654237747192e-02 1.169833075255155563e-02 -1.708302944898605347e-01 -1.380312442779541016e-01 1.299281567335128784e-01 -1.795631945133209229e-01
-2.630099952220916748e-01 2.063603699207305908e-01 -1.270704418420791626e-01 2.309888899326324463e-01 -1.674215495586395264e-01 -4.782699048519134521e-02 -1.317600011825561523e-01 -6.575912237167358398e-02 -3.537059202790260315e-02 1.943552345037460327e-01 -3.274909555912017822e-01 -5.561798065900802612e-02 -4.691169410943984985e-02 1.308795213699340820e-01 -7.771661132574081421e-02 -2.070783078670501709e-01 1.013941988348960876e-01 -5.157666802406311035e-01 -1.883864402770996094e-01 2.186673879623413086e-01 -1.334911677986383438e-02 1.890425682067871094e-01 2.450837641954421997e-01 8.383441716432571411e-02 -1.750968098640441895e-01 4.788132384419441223e-02 -1.007379218935966492e-01 -4.510166868567466736e-02 8.301261812448501587e-02 6.920631229877471924e-02 6.980581581592559814e-02 -1.575379520654678345e-01
2.469562739133834839e-01 9.589188545942306519e-02 -1.318022012710571289e-01 1.806554794311523438e-01 1.307054758071899414e-01 1.286740750074386597e-01 2.870918810367584229e-01 2.024348080158233643e-01 4.268086701631546021e-02 -1.772305220365524292e-01 -2.614158391952514648e-01 -3.661677241325378418e-01 -2.099413424730300903e-01 -1.073373854160308838e-01 1.013320591300725937e-02 -9.044849872589111328e-02 -2.221342474222183228e-01 -2.194407880306243896e-01 -2.215094864368438721e-02 -1.301714498549699783e-02 -1.947454512119293213e-01 1.074406411498785019e-02 4.274684190750122070e-01 1.274151802062988281e-01 -2.843108400702476501e-02 3.936879709362983704e-02 -1.705201715230941772e-01 -2.284081280231475830e-02 1.777087748050689697e-01 1.222216933965682983e-01 -9.101054817438125610e-02 3.626634925603866577e-02
6.893124431371688843e-02 1.358303725719451904e-01 -3.544160351157188416e-02 3.429000079631805420e-01 -1.181885376572608948e-01 -2.244649268686771393e-02 7.723687589168548584e-02 -1.974869333207607269e-02 3.550949692726135254e-01 2.406114190816879272e-01 -2.219940871000289917e-01 9.665156900882720947e-02 -1.393324434757232666e-01 7.357839494943618774e-02 -1.729184240102767944e-01 1.825517416000366211e-01 -1.907995939254760742e-01 -1.512007415294647217e-01 2.419186942279338837e-02 4.230412542819976807e-01 -2.800496481359004974e-02 -1.006843522191047668e-01 1.082278713583946228e-01 2.429925352334976196e-01 -3.724010884761810303e-01 -1.758463494479656219e-02 -4.327344894409179688e-02 -1.172675117850303650e-01 -8.015821874141693115e-02 -1.076448932290077209e-01 -1.142476499080657959e-01 -1.717430539429187775e-02
-3.415527045726776123e-01 1.768366545438766479e-01 -8.455754816532135010e-02 3.103190362453460693e-01 -1.272918581962585449e-01 -5.013068020343780518e-02 -2.561686933040618896e-02 -9.603898972272872925e-02 3.379492834210395813e-02 1.812807619571685791e-01 -3.911550641059875488e-01 -3.338834270834922791e-02 -1.862217038869857788e-01 1.090624779462814331e-01 -1.084935734979808331e-03 -1.027250513434410095e-01 -7.624327391386032104e-02 -4.191563129425048828e-01 -4.833917319774627686e-02 -1.391168916597962379e-04 2.222751267254352570e-02 -4.508274141699075699e-03 2.892711162567138672e-01 -4.695105552673339844e-02 2.185331135988235474e-01 5.269458889961242676e-02 -7.713376730680465698e-02 -3.337644934654235840e-01 -5.644235387444496155e-02 -2.278364263474941254e-02 2.717781113460659981e-03 -1.815090030431747437e-01
-9.264889359474182129e-02 2.172587662935256958e-01 -1.369058638811111450e-01 1.682474464178085327e-01 1.358530018478631973e-03 2.680608332157135010e-01 1.177344992756843567e-01 -1.892306283116340637e-02 -6.497582048177719116e-02 2.206122130155563354e-02 1.768232733011245728e-01 -1.309690345078706741e-02 -2.568409591913223267e-02 -2.311554253101348877e-01 1.587867438793182373e-01 -2.163203060626983643e-01 -2.402568757534027100e-01 -2.521168589591979980e-01 -1.752284765243530273e-01 2.658350467681884766e-01 7.719951868057250977e-02 4.440851975232362747e-03 3.301764428615570068e-01 -9.404923021793365479e-02 -1.568053960800170898e-01 2.226958274841308594e-01 -1.379641294479370117e-01 -3.595023155212402344e-01 -1.649004667997360229e-01 -4.103066399693489075e-02 -1.102031245827674866e-01 -1.971323788166046143e-01
-1.461701542139053345e-01 2.510775625705718994e-01 -1.025986447930335999e-01 5.655387416481971741e-02 -1.841798424720764160e-01 2.150159478187561035e-01 2.882823944091796875e-01 9.830346703529357910e-02 1.302070319652557373e-01 5.815489962697029114e-02 -1.221220102161169052e-02 -8.563899248838424683e-02 -8.457134664058685303e-02 8.206735551357269287e-02 2.259844727814197540e-02 1.368591375648975372e-02 -1.235623955726623535e-01 -1.934923231601715088e-01 -1.816787570714950562e-01 1.446849256753921509e-01 -3.888059258460998535e-01 1.927918791770935059e-01 -1.403302550315856934e-01 3.873938694596290588e-02 1.542265266180038452e-01 3.775774538516998291e-01 -4.455368965864181519e-02 -1.225869953632354736e-01 2.234091050922870636e-02 1.205220073461532593e-01 -1.978842616081237793e-01 -3.644378185272216797e-01
2.408322393894195557e-01 2.003513276576995850e-01 -2.603692114353179932e-01 3.299431800842285156e-01 -4.681054875254631042e-02 1.066506356000900269e-01 1.311582624912261963e-01 1.517105940729379654e-02 -9.252064675092697144e-02 -5.537462234497070312e-02 -3.609813749790191650e-01 -2.293121814727783203e-01 -1.321399509906768799e-01 4.738124832510948181e-02 9.365584701299667358e-03 -1.568994671106338501e-01 -1.780732870101928711e-01 -1.294123828411102295e-01 7.262196857482194901e-03 -1.926678121089935303e-01 -2.704619467258453369e-01 -2.569614946842193604e-01 3.345777690410614014e-01 -2.950868941843509674e-02 -2.285035327076911926e-02 2.020299583673477173e-01 -2.090967297554016113e-01 1.047670934349298477e-02 -3.606867510825395584e-03 1.325419545173645020e-01 -7.772916555404663086e-02 9.413947910070419312e-02
8.458171039819717407e-02 1.486308276653289795e-01 -2.391581088304519653e-01 3.894257247447967529e-01 -2.615608572959899902e-01 -4.182622209191322327e-02 6.165649369359016418e-02 1.114423573017120361e-01 2.889340221881866455e-01 4.694598019123077393e-01 -2.557806670665740967e-01 7.481442391872406006e-02 -2.118167877197265625e-01 1.145976316183805466e-02 -2.192547731101512909e-02 -1.054168790578842163e-01 -1.096734777092933655e-01 -2.875923365354537964e-02 1.174123808741569519e-01 1.987764835357666016e-01 -5.902426317334175110e-02 -1.059002578258514404e-01 8.507965132594108582e-03 1.130806002765893936e-02 7.757788989692926407e-03 2.134107500314712524e-01 1.591560095548629761e-01 -2.032104432582855225e-01 1.035960242152214050e-01 4.521556198596954346e-02 -1.853829920291900635e-01 6.007489189505577087e-02
1.082195043563842773e-01 3.065877258777618408e-01 -3.039011657238006592e-01 1.408254057168960571e-01 -1.109300702810287476e-01 2.342117577791213989e-02 -2.312083393335342407e-01 -1.524114012718200684e-01 3.135157823562622070e-01 -6.201186776161193848e-02 -3.420565277338027954e-02 -1.276939064264297485e-01 -4.775626957416534424e-02 -1.364976316690444946e-01 -2.209311164915561676e-02 2.751855254173278809e-01 1.133650541305541992e-01 -2.724263966083526611e-01 -7.310824096202850342e-02 -6.029532104730606079e-02 -1.949657127261161804e-02 -1.189585179090499878e-01 1.201482862234115601e-02 1.482136845588684082e-01 3.678229823708534241e-02 1.413594037294387817e-01 -1.398027986288070679e-01 -2.539890110492706299e-01 -9.480527788400650024e-02 2.138876169919967651e-01 -4.227133989334106445e-01 -6.571993231773376465e-02
1.146475970745086670e-01 1.119711250066757202e-01 -2.327514737844467163e-01 2.948665618896484375e-01 -1.790215969085693359e-01 1.490882039070129395e-01 2.799401618540287018e-02 -1.217094287276268005e-01 1.873097568750381470e-01 4.864845797419548035e-02 -2.138141244649887085e-01 -1.537932455539703369e-01 1.568477600812911987e-02 -9.314145147800445557e-02 -1.113661564886569977e-02 7.299396209418773651e-03 1.094535738229751587e-01 -2.489137500524520874e-01 -4.134697616100311279e-01 7.933424413204193115e-02 9.099519252777099609e-02 8.797699958086013794e-02 -1.809852272272109985e-01 1.892338097095489502e-01 -2.064055949449539185e-02 1.840972304344177246e-01 -3.388446271419525146e-01 -1.380488574504852295e-01 -2.453229427337646484e-01 1.553195118904113770e-01 -1.105295047163963318e-01 -2.166038453578948975e-01
3.349156584590673447e-03 2.658860087394714355e-01 -3.591478615999221802e-02 1.141741052269935608e-01 -4.454820454120635986e-01 3.793612420558929443e-01 -3.498586127534508705e-03 -1.072006151080131531e-01 9.498131275177001953e-02 5.938974395394325256e-02 -1.284886449575424194e-01 -4.879419878125190735e-02 1.592553257942199707e-01 4.671726375818252563e-03 -1.639990508556365967e-01 3.358489274978637695e-02 1.188438036479055882e-03 -8.345388807356357574e-03 -1.369145661592483521e-01 8.787017315626144409e-02 -8.673597127199172974e-02 -5.935259908437728882e-02 9.449225850403308868e-03 -2.205078154802322388e-01 1.176008582115173340e-02 1.017484292387962341e-01 -4.551038742065429688e-01 -3.591547012329101562e-01 -5.319733917713165283e-02 1.462948769330978394e-01 1.380691379308700562e-01 -7.302231155335903168e-03
1.334156543016433716e-01 2.803335711359977722e-02 2.021183371543884277e-01 1.326296478509902954e-01 -1.278214454650878906e-01 1.974257975816726685e-01 1.911136507987976074e-01 -1.009596660733222961e-01 2.766760289669036865e-01 2.178327552974224091e-02 -1.602988131344318390e-02 -2.525529563426971436e-01 -2.383538037538528442e-01 4.897974804043769836e-02 2.324954979121685028e-02 -9.335378557443618774e-02 -9.363292157649993896e-02 -2.073899805545806885e-01 -1.093903109431266785e-01 1.919844597578048706e-01 -8.666155487298965454e-02 -3.682309091091156006e-01 3.153992891311645508e-01 -1.836390979588031769e-02 -1.382030844688415527e-01 -7.509622722864151001e-02 -3.293518126010894775e-01 1.002743393182754517e-01 -1.461416296660900116e-02 2.908867299556732178e-01 -1.465121805667877197e-01 -1.353757232427597046e-01
8.674935251474380493e-02 3.422085642814636230e-01 -9.198459237813949585e-02 3.563738763332366943e-01 8.807316422462463379e-02 3.263311386108398438e-01 3.054217621684074402e-02 5.419260635972023010e-02 2.868216037750244141e-01 8.939152210950851440e-02 -3.493019640445709229e-01 4.869423434138298035e-02 1.471939086914062500e-01 -1.018914431333541870e-01 2.210251539945602417e-01 -5.117025226354598999e-03 -2.146883308887481689e-01 -1.651008427143096924e-01 -1.853559911251068115e-01 -1.590865254402160645e-01 -2.319054305553436279e-01 -1.177309360355138779e-02 2.024939954280853271e-01 1.502645611763000488e-01 2.795647596940398216e-03 9.461775422096252441e-02 -4.672029614448547363e-02 -4.352483898401260376e-02 -2.055790126323699951e-01 -1.385741680860519409e-01 3.064990229904651642e-02 1.612289436161518097e-02
2.145271897315979004e-01 1.610658913850784302e-01 -2.086019665002822876e-01 2.869476377964019775e-01 -1.238781139254570007e-01 2.402818650007247925e-01 -1.446096450090408325e-01 4.831885695457458496e-01 1.202076580375432968e-02 1.875294446945190430e-01 2.436681091785430908e-02 -7.526696473360061646e-02 -5.393807217478752136e-02 -1.497928053140640259e-01 -1.223717932589352131e-03 8.134231716394424438e-02 -2.879352495074272156e-02 -3.773757815361022949e-02 -4.443066567182540894e-02 2.209026664495468140e-01 -1.255237907171249390e-01 -1.072253286838531494e-01 -9.184440970420837402e-02 -2.129946053028106689e-01 4.593908321112394333e-03 2.159400470554828644e-02 -4.300415217876434326e-01 -1.555228531360626221e-01 6.860379129648208618e-02 -2.152519822120666504e-01 3.409937396645545959e-02 -7.271893322467803955e-02
1.987346075475215912e-02 -4.948214069008827209e-02 -1.981490254402160645e-01 1.887003928422927856e-01 1.254973858594894409e-01 1.699623093008995056e-02 2.120297402143478394e-01 3.852027952671051025e-01 -6.618411093950271606e-02 7.784275710582733154e-02 -2.324312329292297363e-01 -1.740221381187438965e-01 -2.233212888240814209e-01 5.819924175739288330e-02 -1.054909005761146545e-01 -2.450891137123107910e-01 -2.575946450233459473e-01 -2.068649977445602417e-01 -5.808712448924779892e-03 -4.448392428457736969e-03 -3.478044569492340088e-01 1.733597554266452789e-02 3.264683485031127930e-01 1.921458356082439423e-02 -8.206654340028762817e-02 2.301788777112960815e-01 -9.916452318429946899e-02 -1.432152837514877319e-01 1.175114214420318604e-01 8.519852906465530396e-02 -1.727152764797210693e-01 -1.237918436527252197e-01
3.772962465882301331e-02 3.280384838581085205e-01 -1.505391597747802734e-01 3.310723900794982910e-01 -9.549156576395034790e-02 2.347870618104934692e-01 2.449774928390979767e-02 2.140810340642929077e-02 2.562803924083709717e-01 4.643036425113677979e-02 -5.938618257641792297e-02 -3.834256827831268311e-01 -2.311106771230697632e-01 7.060992717742919922e-02 -1.154263690114021301e-01 -9.364087879657745361e-02 -3.039365112781524658e-01 -2.244964689016342163e-01 -2.383045665919780731e-02 1.101818233728408813e-01 1.164772212505340576e-01 1.039220243692398071e-01 -8.613710850477218628e-02 1.448724865913391113e-01 -9.773959219455718994e-02 8.923141658306121826e-02 1.017292961478233337e-01 1.488112956285476685e-01 1.136360168457031250e-01 1.524397283792495728e-01 -1.010246500372886658e-01 2.998382747173309326e-01
1.052215248346328735e-01 2.420070581138134003e-02 -9.599038958549499512e-02 2.653603255748748779e-01 -2.479550242424011230e-01 3.117203414440155029e-01 -2.060424834489822388e-01 1.568328291177749634e-01 2.916187942028045654e-01 2.240654379129409790e-01 1.354889273643493652e-01 3.939627856016159058e-02 -2.476649135351181030e-01 6.104796752333641052e-02 -1.301620751619338989e-01 -1.632881760597229004e-01 2.909035421907901764e-03 -1.963282227516174316e-01 -1.449406892061233521e-02 1.227673292160034180e-01 -2.962471917271614075e-02 -3.480589091777801514e-01 -6.587681174278259277e-02 -2.001976370811462402e-01 2.000798471271991730e-02 2.040518820285797119e-01 -2.485365718603134155e-01 -2.069962769746780396e-01 3.610478341579437256e-02 -1.352543532848358154e-01 9.773940593004226685e-02 -1.519962251186370850e-01
9.161814302206039429e-02 7.620229572057723999e-02 -1.875505447387695312e-01 2.368986308574676514e-01 -9.919033199548721313e-02 2.347087115049362183e-01 -1.668874174356460571e-01 3.291833102703094482e-01 -1.152938827872276306e-01 6.504158675670623779e-02 -9.934894740581512451e-03 5.131947621703147888e-02 -1.760207563638687134e-01 -2.382588237524032593e-01 -3.286067023873329163e-02 -1.339907646179199219e-01 -1.375466734170913696e-01 -6.735216081142425537e-02 -3.471774607896804810e-02 2.792716920375823975e-01 -1.857343614101409912e-01 -1.749179363250732422e-01 -1.131738536059856415e-02 -2.925764322280883789e-01 1.524842809885740280e-02 1.343044936656951904e-01 -5.160143971443176270e-01 -6.617785245180130005e-02 3.702653944492340088e-02 7.123138755559921265e-02 1.198523566126823425e-01 -5.583744868636131287e-02
-4.351233318448066711e-02 3.031146228313446045e-01 -1.093818619847297668e-01 3.290439844131469727e-01 -2.118902653455734253e-01 1.944798231124877930e-01 2.679632008075714111e-01 7.114516198635101318e-02 1.225262209773063660e-01 6.185295060276985168e-02 2.388263866305351257e-02 -1.259870678186416626e-01 -3.282728418707847595e-02 5.704033747315406799e-02 -2.745513319969177246e-01 5.305418372154235840e-02 -7.291912287473678589e-02 -1.354478299617767334e-01 -5.956552922725677490e-02 -1.867676973342895508e-01 -1.322172433137893677e-01 3.081184625625610352e-02 -1.445389688014984131e-01 -1.165434345602989197e-01 -1.178205013275146484e-01 -4.549307525157928467e-01 -1.196922883391380310e-01 -5.551200732588768005e-02 -3.379485383629798889e-02 -4.117326438426971436e-02 -3.893926143646240234e-01 -2.980928681790828705e-02
-1.278209388256072998e-01 7.304530590772628784e-04 5.562370643019676208e-02 2.954224646091461182e-01 -1.588593423366546631e-01 3.776184022426605225e-01 1.182133331894874573e-01 3.843358457088470459e-01 1.326190978288650513e-01 6.654202193021774292e-02 4.187628626823425293e-02 7.510945200920104980e-02 -1.586163640022277832e-01 -9.474284946918487549e-02 -4.856151714920997620e-02 -1.455574482679367065e-01 -4.091725870966911316e-02 -4.557101726531982422e-01 -2.584007568657398224e-03 -4.959877114742994308e-03 -8.171532303094863892e-02 1.796647459268569946e-01 -2.047455608844757080e-01 7.615482062101364136e-02 1.171426773071289062e-01 -5.485202744603157043e-02 -3.185097277164459229e-01 -1.110370606184005737e-01 9.645848721265792847e-02 1.509461253881454468e-01 1.880764029920101166e-02 1.329483240842819214e-01
1.852411478757858276e-01 1.330723166465759277e-01 -3.930236697196960449e-01 2.848592102527618408e-01 -2.841112017631530762e-01 2.157392539083957672e-02 2.434385567903518677e-01 1.074905619025230408e-01 -1.330413222312927246e-01 8.122421801090240479e-02 -2.208414971828460693e-01 1.695396564900875092e-02 -1.080578193068504333e-01 -1.195270121097564697e-01 1.566378772258758545e-01 -2.226610928773880005e-01 -1.381214559078216553e-01 -2.195411175489425659e-01 8.137136697769165039e-02 -1.598269045352935791e-01 -2.231892794370651245e-01 -1.124725565314292908e-01 2.973465025424957275e-01 1.778493262827396393e-02 -8.970487862825393677e-02 2.139487564563751221e-01 -1.751841902732849121e-01 -7.791379839181900024e-02 8.335523307323455811e-02 5.166777595877647400e-02 -1.808786094188690186e-01 -5.813236534595489502e-02
2.209018170833587646e-01 1.871972233057022095e-01 -4.235781356692314148e-02 1.632485985755920410e-01 -3.272605240345001221e-01 1.484503597021102905e-01 -2.748864889144897461e-01 4.810231272131204605e-03 2.000462710857391357e-01 4.521303996443748474e-02 -1.291442066431045532e-01 -1.047382950782775879e-01 -1.017423113808035851e-03 8.216273784637451172e-02 -7.014603912830352783e-02 2.720966935157775879e-01 2.129918709397315979e-02 -2.765792012214660645e-01 -5.529388412833213806e-02 1.021316275000572205e-01 -8.004327118396759033e-02 2.476485520601272583e-01 1.074427887797355652e-01 -2.431267499923706055e-01 -2.730990052223205566e-01 2.032250724732875824e-02 -1.778400242328643799e-01 -7.223352789878845215e-02 -5.039488896727561951e-02 -1.287530809640884399e-01 -3.790265023708343506e-01 -1.553207039833068848e-01
7.549809757620096207e-03 3.181323111057281494e-01 -1.725169122219085693e-01 1.369577795267105103e-01 4.732418060302734375e-02 1.760279685258865356e-01 1.884721517562866211e-01 6.912866979837417603e-02 7.808417081832885742e-02 2.544523477554321289e-01 -3.232020437717437744e-01 4.209665581583976746e-02 -5.263985693454742432e-02 7.941004820168018341e-03 2.235561236739158630e-02 2.998840436339378357e-02 1.014528051018714905e-01 -2.926289439201354980e-01 6.496469024568796158e-03 2.741179168224334717e-01 -1.133535504341125488e-01 1.298472583293914795e-01 2.735212147235870361e-01 7.340456545352935791e-02 1.200095936655998230e-01 3.722745180130004883e-02 -3.442929685115814209e-02 -4.772709012031555176e-01 -3.516883589327335358e-03 -2.499142736196517944e-01 8.088731765747070312e-02 2.427436970174312592e-02
2.148997634649276733e-01 9.594397991895675659e-02 -1.220529302954673767e-01 4.437950626015663147e-02 4.591551050543785095e-02 3.788755238056182861e-01 -6.057342141866683960e-02 -1.552537530660629272e-01 2.330470383167266846e-01 2.093428559601306915e-02 -4.464857876300811768e-01 3.843657299876213074e-02 -2.837273180484771729e-01 -5.764101818203926086e-02 -6.668519228696823120e-02 -7.448155432939529419e-02 -6.641677021980285645e-02 -1.225484162569046021e-01 -3.017103374004364014e-01 -4.464002791792154312e-03 -3.306441903114318848e-01 4.822846874594688416e-02 -9.833640605211257935e-02 -1.225951462984085083e-01 -1.086610183119773865e-01 1.006819680333137512e-01 -1.516069024801254272e-01 3.583636507391929626e-02 1.135883107781410217e-01 7.769770175218582153e-02 -2.552608847618103027e-01 1.666871309280395508e-01
6.647473573684692383e-02 2.171566635370254517e-01 -1.167741343379020691e-01 1.089664474129676819e-01 6.814637035131454468e-02 -1.873615384101867676e-01 2.837562933564186096e-02 2.909965813159942627e-02 1.885174512863159180e-01 2.013587355613708496e-01 -4.437433555722236633e-02 -1.392646878957748413e-01 -1.963955909013748169e-01 2.060639560222625732e-01 2.188035845756530762e-02 7.322726398706436157e-02 4.597873985767364502e-02 -3.936324417591094971e-01 4.050470888614654541e-03 -4.907555412501096725e-03 -2.641437053680419922e-01 -7.361400872468948364e-02 1.925772428512573242e-01 6.622821837663650513e-02 -1.264730989933013916e-01 1.817403882741928101e-01 -2.375573962926864624e-01 -4.062709510326385498e-01 -3.692902624607086182e-02 3.992512822151184082e-02 2.714595943689346313e-02 -3.862875103950500488e-01
2.149282991886138916e-01 1.528118401765823364e-01 3.702450543642044067e-02 1.815125346183776855e-01 -1.022568419575691223e-01 1.644479185342788696e-01 -5.815783888101577759e-02 1.427896916866302490e-01 -8.312486112117767334e-02 1.045501381158828735e-01 1.489757150411605835e-01 9.886551648378372192e-02 -4.276486635208129883e-01 1.441349834203720093e-01 -1.943651884794235229e-01 -4.427310228347778320e-01 2.220936864614486694e-02 -3.549885153770446777e-01 2.321940511465072632e-01 9.560956060886383057e-02 -2.471127081662416458e-03 1.793002933263778687e-01 8.916554600000381470e-02 -1.584059745073318481e-02 -1.236231997609138489e-01 1.053915545344352722e-01 -1.060009524226188660e-01 -1.751334518194198608e-01 4.218484461307525635e-02 6.185966730117797852e-02 -6.850291043519973755e-02 -1.977174282073974609e-01
-2.276936471462249756e-01 3.525784239172935486e-02 -2.386481165885925293e-01 1.588908433914184570e-01 -2.011160105466842651e-01 2.015167772769927979e-01 2.358675934374332428e-02 4.032634198665618896e-01 -4.781339690089225769e-02 1.533952504396438599e-01 -5.455932393670082092e-02 3.593068942427635193e-02 -1.825658380985260010e-01 -1.774530261754989624e-01 8.811517804861068726e-02 -8.041071146726608276e-02 -8.910886943340301514e-02 -3.554167151451110840e-01 9.931658208370208740e-02 4.960690066218376160e-02 3.192181885242462158e-02 1.125982105731964111e-01 -1.791655868291854858e-01 -1.794884353876113892e-01 -1.009319052100181580e-01 1.926914229989051819e-02 -2.638380229473114014e-01 9.391833096742630005e-02 1.690271943807601929e-01 2.299257516860961914e-01 -3.181816935539245605e-01 -1.227998584508895874e-01
5.093523859977722168e-02 2.226119041442871094e-01 -2.815807983279228210e-02 1.935867816209793091e-01 5.472586676478385925e-02 4.032246023416519165e-02 -4.017377737909555435e-03 -2.152295783162117004e-02 2.383890002965927124e-01 3.259152770042419434e-01 -2.163469046354293823e-02 2.566118240356445312e-01 -2.197208106517791748e-01 -6.741550564765930176e-02 -1.373146772384643555e-01 4.490565508604049683e-02 -3.414796292781829834e-01 -4.297815859317779541e-01 -1.326977461576461792e-01 -7.240575272589921951e-03 3.450428321957588196e-02 3.112548962235450745e-02 2.424737662076950073e-01 6.563931703567504883e-02 1.355748772621154785e-01 8.301126211881637573e-02 1.406513713300228119e-02 -3.165056407451629639e-01 -9.743460267782211304e-02 1.976321935653686523e-01 -2.018877267837524414e-01 -4.711840674281120300e-02
1.441611498594284058e-01 2.032843083143234253e-01 1.146958675235509872e-02 1.871339380741119385e-01 -1.430726796388626099e-01 2.955691516399383545e-01 -3.181923329830169678e-01 -9.252408891916275024e-02 2.130565792322158813e-01 1.591657996177673340e-01 -1.083126887679100037e-01 8.956544101238250732e-02 -1.444471329450607300e-01 -3.142158687114715576e-01 -1.239748522639274597e-01 1.497682034969329834e-01 2.347527258098125458e-02 -1.534904837608337402e-01 2.059407830238342285e-01 -1.207381300628185272e-02 -1.627542227506637573e-01 1.188435256481170654e-01 1.573508977890014648e-01 -3.134859204292297363e-01 -2.713163495063781738e-01 -4.466344788670539856e-02 -1.554450988769531250e-01 -1.609558016061782837e-01 7.577018439769744873e-02 9.980152547359466553e-02 -1.915839016437530518e-01 -1.697961986064910889e-01
1.999249160289764404e-01 2.405772060155868530e-01 -1.998212635517120361e-01 -2.886280417442321777e-04 6.293449550867080688e-02 2.349736094474792480e-01 2.876584231853485107e-01 -1.122922822833061218e-01 1.837903410196304321e-01 6.252259761095046997e-02 -3.369183838367462158e-01 -1.074433028697967529e-01 -1.006073951721191406e-01 -5.104146525263786316e-02 8.941791951656341553e-02 -1.504375934600830078e-01 -7.218004763126373291e-02 -1.666864454746246338e-01 -1.250589638948440552e-01 3.193406462669372559e-01 -1.855105906724929810e-01 1.517240982502698898e-02 -1.673538088798522949e-01 -1.561466604471206665e-01 -1.194030866026878357e-01 -5.254347249865531921e-02 -4.427433311939239502e-01 1.110079661011695862e-01 8.879276365041732788e-02 -1.237454116344451904e-01 -1.034047082066535950e-01 -6.852518022060394287e-02
-2.387656420469284058e-01 1.966157704591751099e-01 -1.850416809320449829e-01 1.307156980037689209e-01 -6.521863490343093872e-02 1.752895563840866089e-01 1.623582094907760620e-01 1.914953887462615967e-01 4.620549827814102173e-02 2.135079205036163330e-01 -3.061794638633728027e-01 -1.383045464754104614e-01 -9.475962072610855103e-02 1.515707969665527344e-01 -1.707738265395164490e-03 2.723956014961004257e-03 8.191239088773727417e-02 -3.719654977321624756e-01 1.180345788598060608e-01 3.859445750713348389e-01 -2.903353981673717499e-02 8.362380415201187134e-02 1.788866072893142700e-01 -6.037579476833343506e-02 -1.869167238473892212e-01 7.004108279943466187e-02 -7.423499971628189087e-02 -2.963573038578033447e-01 6.070138514041900635e-02 -1.188110560178756714e-01 2.387141734361648560e-01 5.509484186768531799e-02
5.085788294672966003e-02 2.639763653278350830e-01 -8.270792663097381592e-02 3.433225154876708984e-01 -1.331579536199569702e-01 4.095601737499237061e-01 -7.908432930707931519e-02 -1.428635567426681519e-01 1.373294889926910400e-01 1.279685050249099731e-01 -2.436952441930770874e-01 -2.119530290365219116e-01 1.526871025562286377e-01 -1.708570867776870728e-02 7.918453961610794067e-02 3.596520796418190002e-02 1.297315508127212524e-01 -3.459278866648674011e-02 2.679223418235778809e-01 6.353005021810531616e-02 1.082554683089256287e-01 -7.385472953319549561e-02 -1.588955372571945190e-01 4.729089140892028809e-02 -1.143767163157463074e-01 2.981146872043609619e-01 -1.145252361893653870e-01 -3.778676986694335938e-01 6.664997339248657227e-02 6.372860074043273926e-02 -6.389010697603225708e-02 -1.059481874108314514e-01
3.376664221286773682e-01 1.120822578668594360e-01 -2.559698224067687988e-01 2.914835214614868164e-01 -3.572257459163665771e-01 1.272087693214416504e-01 -1.351885348558425903e-01 -3.369047492742538452e-02 1.148876845836639404e-01 8.314015716314315796e-02 -2.375358641147613525e-01 -2.818544581532478333e-02 2.460001781582832336e-02 -4.907346889376640320e-02 -1.520930975675582886e-01 1.616522520780563354e-01 9.191735833883285522e-02 -2.890163660049438477e-01 -7.015204429626464844e-02 -1.736422255635261536e-02 6.077126599848270416e-03 3.185764551162719727e-01 1.666883826255798340e-01 -2.779680192470550537e-01 4.422949999570846558e-02 -7.318126410245895386e-02 -1.629800200462341309e-01 2.316160127520561218e-02 -5.308241117745637894e-03 -2.680603228509426117e-02 -1.828243285417556763e-01 -2.403389513492584229e-01
6.490986794233322144e-02 4.251920282840728760e-01 -1.241484656929969788e-01 1.378461122512817383e-01 -5.418927222490310669e-02 3.332549333572387695e-01 -7.180139422416687012e-02 5.120872706174850464e-02 -1.395756155252456665e-01 3.519208729267120361e-01 -1.162241175770759583e-01 -3.270355761051177979e-01 2.487435191869735718e-02 -3.119374811649322510e-01 -6.722641736268997192e-02 3.885080106556415558e-03 1.495407521724700928e-01 -1.058880761265754700e-01 -2.422844171524047852e-01 1.047295928001403809e-01 -1.010582596063613892e-02 -9.709411114454269409e-02 1.929600350558757782e-02 -1.081608906388282776e-01 -2.074442654848098755e-01 1.257380247116088867e-01 2.963432483375072479e-02 -1.561671197414398193e-01 -2.755713164806365967e-01 7.819332927465438843e-02 2.727393060922622681e-02 -2.846609987318515778e-02
7.672343403100967407e-02 2.282091677188873291e-01 1.245533674955368042e-02 4.632940888404846191e-01 -2.157018929719924927e-01 6.922943145036697388e-02 -1.643398255109786987e-01 -2.314036190509796143e-01 3.745401799678802490e-01 3.885707631707191467e-02 -3.723961859941482544e-02 2.255217134952545166e-01 -3.691807016730308533e-02 1.937257684767246246e-02 -1.101646497845649719e-01 -5.110539123415946960e-02 -6.349579896777868271e-03 -1.626120954751968384e-01 -1.590445935726165771e-01 -8.603669703006744385e-02 -1.881237328052520752e-01 -8.877412974834442139e-02 8.929385989904403687e-02 -1.727839708328247070e-01 -1.405099332332611084e-01 2.454871237277984619e-01 -2.374867796897888184e-01 8.321989327669143677e-02 -1.909785270690917969e-01 3.078647330403327942e-02 -2.448057383298873901e-01 -6.226164847612380981e-02
-1.126515194773674011e-01 3.805043399333953857e-01 -1.426062136888504028e-01 2.578656971454620361e-01 -1.041595712304115295e-01 3.799742460250854492e-01 -7.068703323602676392e-02 1.180309103801846504e-03 -7.012534886598587036e-02 9.209717810153961182e-02 -3.613898158073425293e-01 -1.911334097385406494e-01 -1.246067434549331665e-01 -4.841645807027816772e-02 -5.182821303606033325e-02 -6.118011102080345154e-02 -2.022412121295928955e-01 -3.570166602730751038e-02 1.186071410775184631e-01 -2.700437307357788086e-01 -9.842462092638015747e-02 2.536050677299499512e-01 6.041528657078742981e-02 -1.145955026149749756e-01 1.115815937519073486e-01 2.376658283174037933e-02 -1.781593561172485352e-01 -1.287136673927307129e-01 -1.219525411725044250e-01 -5.940781533718109131e-02 2.576449215412139893e-01 -1.567622870206832886e-01
-3.232412412762641907e-02 5.210804287344217300e-03 -1.009270455688238144e-02 -3.327291086316108704e-02 -2.360982298851013184e-01 3.841744363307952881e-01 -1.038260236382484436e-01 6.774745881557464600e-02 3.964252471923828125e-01 -1.255972456419840455e-04 -1.546982228755950928e-01 -2.678136229515075684e-01 -1.277392804622650146e-01 -1.798538714647293091e-01 -1.788299530744552612e-01 8.702992647886276245e-02 2.272160798311233521e-01 -1.064639240503311157e-01 -2.542798966169357300e-02 7.619339041411876678e-03 -1.879405528306961060e-01 3.887728601694107056e-02 2.821752727031707764e-01 -6.793376058340072632e-02 -5.896636843681335449e-02 2.019098959863185883e-02 -8.652660250663757324e-02 -2.920759022235870361e-01 3.725932911038398743e-02 -1.697440892457962036e-01 -2.674622833728790283e-01 -2.341686040163040161e-01
-7.072769850492477417e-02 3.398401439189910889e-01 -2.510058581829071045e-01 1.923987716436386108e-01 2.345771528780460358e-02 3.420067131519317627e-01 2.110491842031478882e-01 -2.635879814624786377e-02 6.794847548007965088e-02 3.822647780179977417e-02 -3.387086987495422363e-01 -1.031785830855369568e-01 -4.537239670753479004e-01 3.243631497025489807e-02 -8.577194064855575562e-02 3.480570018291473389e-02 7.092004269361495972e-02 -9.009817987680435181e-02 1.079965531826019287e-01 2.928379476070404053e-01 1.151168495416641235e-01 -2.373579330742359161e-02 -1.410619318485260010e-01 -5.711869150400161743e-02 -2.491731643676757812e-01 -7.760729640722274780e-03 -1.709540337324142456e-01 3.426035121083259583e-02 -1.281965076923370361e-01 -4.837717488408088684e-02 -5.942223221063613892e-02 8.604139089584350586e-02
-1.480761319398880005e-01 2.154956907033920288e-01 7.920940220355987549e-02 1.575153172016143799e-01 -7.990096509456634521e-02 7.567559927701950073e-02 1.738666370511054993e-02 1.970588713884353638e-01 1.804757863283157349e-01 5.668056756258010864e-02 3.179787471890449524e-02 -6.359587609767913818e-02 -2.204162776470184326e-01 1.779350787401199341e-01 -3.782687187194824219e-01 1.851931363344192505e-01 -1.946369558572769165e-01 -2.422576695680618286e-01 -2.849850952625274658e-01 -5.671160295605659485e-02 1.316151320934295654e-01 -1.419342607259750366e-01 2.453337013721466064e-01 3.173711150884628296e-02 2.193135172128677368e-01 3.127653524279594421e-02 -9.484159201383590698e-02 -4.020665884017944336e-01 1.558035705238580704e-02 -1.257895398885011673e-02 -2.042641043663024902e-01 -9.650976955890655518e-02
-4.278146848082542419e-02 2.289707362651824951e-01 -1.163619309663772583e-01 2.113968320190906525e-02 1.833757013082504272e-01 1.292511224746704102e-01 1.259561441838741302e-02 2.273268103599548340e-01 -7.005142420530319214e-02 2.957848832011222839e-02 -2.705883085727691650e-01 -1.644572019577026367e-01 -3.702086210250854492e-01 1.219799295067787170e-01 6.878674775362014771e-02 -4.590186104178428650e-02 -1.632490009069442749e-01 2.801929973065853119e-02 1.318919658660888672e-01 1.513583511114120483e-01 1.834068819880485535e-02 -1.435877569019794464e-02 3.301854133605957031e-01 -7.037382572889328003e-02 -1.449235621839761734e-02 -1.116754636168479919e-01 -2.930538058280944824e-01 -4.449700713157653809e-01 -1.863283067941665649e-01 -2.837171219289302826e-02 -2.230384349822998047e-01 -2.608964405953884125e-02
1.076996326446533203e-01 2.464943528175354004e-01 -1.895460337400436401e-01 2.982906401157379150e-01 -1.139800846576690674e-01 3.479110002517700195e-01 -8.039206266403198242e-02 1.585603803396224976e-01 8.689629286527633667e-02 2.385651171207427979e-01 1.747237890958786011e-01 2.182856351137161255e-01 -2.286705523729324341e-01 -8.569646626710891724e-03 1.072993874549865723e-01 -6.736455112695693970e-02 1.517824530601501465e-01 -1.145715862512588501e-01 9.635822474956512451e-02 2.235348969697952271e-01 -2.780873477458953857e-01 -1.644363999366760254e-01 -2.008469402790069580e-01 2.204839885234832764e-01 -1.199548766016960144e-01 1.058054640889167786e-01 -2.512671649456024170e-01 -1.127357408404350281e-01 -4.575199633836746216e-02 -1.522180587053298950e-01 -8.257914334535598755e-02 6.155653670430183411e-02
4.013978242874145508e-01 1.462051868438720703e-01 -1.540664117783308029e-02 3.527937531471252441e-01 7.290580123662948608e-02 1.770762726664543152e-02 1.388871073722839355e-01 2.477793991565704346e-01 -1.044304519891738892e-01 5.261330306529998779e-02 -3.326994478702545166e-01 -1.555334180593490601e-01 -2.478778064250946045e-01 9.082403779029846191e-02 -1.716740801930427551e-02 -1.635910123586654663e-01 -8.184139430522918701e-02 -1.457095146179199219e-01 1.587031483650207520e-01 -1.056157052516937256e-02 -1.071163192391395569e-01 -2.225977182388305664e-01 2.746271789073944092e-01 1.273636817932128906e-01 4.186225682497024536e-02 -4.704176262021064758e-02 -3.251835703849792480e-01 -2.608554996550083160e-02 -1.383293867111206055e-01 -1.072539016604423523e-01 -1.011961624026298523e-01 -6.344614923000335693e-02
-1.355717927217483521e-01 6.067852489650249481e-03 -3.133600950241088867e-02 3.228954076766967773e-01 1.038543134927749634e-01 -1.470443010330200195e-01 -8.310748264193534851e-03 1.043981090188026428e-01 2.634942531585693359e-01 1.774126440286636353e-01 -1.205651536583900452e-01 -2.734480053186416626e-02 -2.549450695514678955e-01 1.007399633526802063e-01 -2.833915650844573975e-01 2.116949409246444702e-01 -1.606234312057495117e-01 -3.310246467590332031e-01 -2.657023668289184570e-01 2.279921174049377441e-01 4.274564608931541443e-02 -8.425750583410263062e-02 1.539263725280761719e-01 1.617306321859359741e-01 1.220504194498062134e-01 2.088281959295272827e-01 -2.368321716785430908e-01 -1.849167943000793457e-01 1.766432821750640869e-01 2.392540499567985535e-02 -7.944566756486892700e-02 1.135656833648681641e-01
2.355914860963821411e-01 -5.350220575928688049e-02 -4.045536518096923828e-01 1.129686683416366577e-01 -8.279982022941112518e-03 2.416843473911285400e-01 -1.113135591149330139e-01 3.746154308319091797e-01 1.374181360006332397e-01 1.434825509786605835e-01 1.259618811309337616e-02 -2.646255791187286377e-01 -2.460321635007858276e-01 -7.008257508277893066e-02 -1.558214575052261353e-01 -2.573212981224060059e-01 -7.278276234865188599e-02 -3.135533332824707031e-01 6.791606545448303223e-02 -3.827813267707824707e-02 -1.107903122901916504e-01 -7.108460366725921631e-02 7.778635621070861816e-02 -5.486064404249191284e-02 2.205995470285415649e-01 1.097768843173980713e-01 1.621416397392749786e-02 -1.610175520181655884e-01 1.576647758483886719e-01 1.915675103664398193e-01 -4.870267212390899658e-02 -3.866841644048690796e-02
4.222735762596130371e-02 1.522384881973266602e-01 -2.782839834690093994e-01 1.839396059513092041e-01 2.083206549286842346e-02 3.260574936866760254e-01 1.891400516033172607e-01 -8.061897754669189453e-02 1.896538287401199341e-01 -8.415298163890838623e-02 -1.810274273157119751e-01 -1.158253178000450134e-01 -3.799627125263214111e-01 -1.102759316563606262e-01 -8.204877376556396484e-02 1.324155628681182861e-01 -4.438963532447814941e-02 -6.019983440637588501e-02 3.516314923763275146e-01 1.237705126404762268e-01 4.086378961801528931e-02 -2.320950478315353394e-01 -6.712825596332550049e-02 8.575044572353363037e-02 -8.646710962057113647e-02 2.212736569344997406e-02 -2.617249488830566406e-01 -1.405201256275177002e-01 -2.676468491554260254e-01 1.828999370336532593e-01 -1.257597506046295166e-01 -1.250529736280441284e-01
-1.875518709421157837e-01 2.158472985029220581e-01 -4.752105474472045898e-02 4.019172489643096924e-01 -2.391074039041996002e-02 -4.915609583258628845e-02 -1.347890645265579224e-01 -1.047522500157356262e-01 -5.035754293203353882e-02 1.406201422214508057e-01 -2.107285559177398682e-01 -6.273509562015533447e-02 -2.205483317375183105e-01 2.333141863346099854e-01 -1.635021269321441650e-01 -8.324993401765823364e-02 1.221011858433485031e-02 -4.070840179920196533e-01 3.075032494962215424e-02 4.402985423803329468e-02 -3.127579018473625183e-02 1.138601973652839661e-01 7.251121848821640015e-02 -4.562134388834238052e-03 8.349337615072727203e-03 5.717036128044128418e-02 -2.872771620750427246e-01 -2.584774196147918701e-01 -3.634539619088172913e-02 -2.321260236203670502e-02 2.342895865440368652e-01 -3.428069651126861572e-01
2.799116671085357666e-01 1.120745614171028137e-01 -2.357646524906158447e-01 2.046166062355041504e-01 8.627856522798538208e-02 1.606270521879196167e-01 -5.222354084253311157e-02 3.569715321063995361e-01 -1.102500259876251221e-01 -4.919731989502906799e-02 -7.268395274877548218e-02 -4.287368059158325195e-01 -9.323259443044662476e-02 1.067713554948568344e-02 1.076556295156478882e-01 -1.145038530230522156e-01 -1.068482697010040283e-01 -1.117224320769309998e-01 3.821783140301704407e-02 3.213922260329127312e-03 -1.939838677644729614e-01 -9.135953150689601898e-03 1.973010152578353882e-01 1.756916195154190063e-01 -2.328521162271499634e-01 -8.696527034044265747e-02 -1.791734099388122559e-01 5.097112152725458145e-03 2.147019654512405396e-01 2.626756727695465088e-01 -2.514204978942871094e-01 -7.717622816562652588e-02
-9.685374796390533447e-03 1.406428664922714233e-01 -1.817626953125000000e-01 2.638710737228393555e-01 -4.311209321022033691e-01 -5.276640877127647400e-03 2.212890684604644775e-01 -6.178770214319229126e-02 1.238965168595314026e-01 2.603185772895812988e-01 -3.043273389339447021e-01 5.134221911430358887e-02 -5.461765453219413757e-02 2.539062798023223877e-01 -1.831811815500259399e-01 -1.538731604814529419e-01 -9.666587412357330322e-02 -1.359275877475738525e-01 2.076597362756729126e-01 3.152688443660736084e-01 -9.652815014123916626e-02 1.658066660165786743e-01 1.199403554201126099e-01 1.498305946588516235e-01 -1.531280111521482468e-02 -1.576070338487625122e-01 -1.412511318922042847e-01 -1.895674914121627808e-01 6.356428377330303192e-03 4.453596472740173340e-02 -9.358394891023635864e-02 1.879848539829254150e-03
-9.389867633581161499e-02 2.358488589525222778e-01 6.826881319284439087e-02 2.365720868110656738e-01 2.036142200231552124e-01 1.844103932380676270e-01 9.317710250616073608e-02 -8.477478474378585815e-02 7.819667458534240723e-02 -1.567035466432571411e-01 -3.093449175357818604e-01 -5.789619311690330505e-02 1.472928375005722046e-02 -1.644528657197952271e-01 -2.655471563339233398e-01 2.495899330824613571e-03 7.550937682390213013e-02 -1.033425927162170410e-01 8.564843982458114624e-02 1.295736804604530334e-02 -1.432797014713287354e-01 1.742400079965591431e-01 1.012003794312477112e-01 1.800631433725357056e-01 -6.347176432609558105e-02 -1.829408258199691772e-01 -3.819901347160339355e-01 6.899109482765197754e-02 -9.003506600856781006e-02 1.701940000057220459e-01 -4.464851021766662598e-01 -1.185968741774559021e-01
2.561265826225280762e-01 2.437513768672943115e-01 -6.640727818012237549e-02 5.172029137611389160e-01 -1.068354174494743347e-01 2.532982230186462402e-01 1.000782102346420288e-01 1.662337630987167358e-01 1.119667440652847290e-01 -7.757280766963958740e-02 -1.187968999147415161e-01 5.729738250374794006e-02 -2.093475461006164551e-01 2.849988453090190887e-02 -9.722424298524856567e-02 -3.886799514293670654e-01 -4.333650320768356323e-02 -1.870420277118682861e-01 9.085013717412948608e-02 2.085759490728378296e-01 1.536999493837356567e-01 2.931213937699794769e-02 -1.108615398406982422e-01 1.324172019958496094e-01 -1.102853342890739441e-01 -4.350765049457550049e-02 -1.966078579425811768e-01 -1.889946311712265015e-01 -1.856913790106773376e-03 3.545670956373214722e-02 1.236374899744987488e-01 -2.890133671462535858e-02
5.163108557462692261e-02 7.336950302124023438e-02 -1.075565293431282043e-01 4.521441161632537842e-01 -2.418188452720642090e-01 2.688276767730712891e-01 8.948761969804763794e-02 4.226609691977500916e-02 -3.457506746053695679e-02 6.972611695528030396e-02 1.178898215293884277e-01 1.007328629493713379e-01 -2.662146091461181641e-01 -1.118788570165634155e-01 -1.922359466552734375e-01 -3.804161772131919861e-02 -2.655969001352787018e-02 -1.512472927570343018e-01 -5.382908880710601807e-02 1.076584905385971069e-01 -2.225041389465332031e-01 -1.973145455121994019e-01 -2.580519318580627441e-01 1.670453399419784546e-01 -1.140855178236961365e-01 1.236208900809288025e-01 -3.795142769813537598e-01 -1.198596209287643433e-01 7.335674017667770386e-02 -2.584551870822906494e-01 1.777395606040954590e-02 -5.763343721628189087e-02
2.457085400819778442e-01 2.642829120159149170e-01 1.155162230134010315e-01 2.727429866790771484e-01 -1.236357316374778748e-01 2.219418287277221680e-01 -4.008955657482147217e-01 -1.381514221429824829e-01 1.336118727922439575e-01 1.883375085890293121e-02 -9.478854387998580933e-02 -4.189949855208396912e-02 -1.070882081985473633e-01 -1.708240956068038940e-01 -1.360926479101181030e-01 1.016301661729812622e-01 1.847442239522933960e-01 -1.277989745140075684e-01 2.725411355495452881e-01 1.418180912733078003e-01 -3.242230713367462158e-01 1.978663913905620575e-02 1.016320660710334778e-01 -6.038447842001914978e-02 -1.299286186695098877e-01 -1.379915028810501099e-01 -1.683803945779800415e-01 -2.836135327816009521e-01 6.209133192896842957e-03 -2.198300510644912720e-02 -1.705088913440704346e-01 -2.465501055121421814e-02
5.911073461174964905e-02 -3.321585431694984436e-02 -9.149625152349472046e-02 1.359784007072448730e-01 -2.813098132610321045e-01 2.461924552917480469e-01 9.532699733972549438e-02 1.897286176681518555e-01 -1.540411412715911865e-01 -1.557237058877944946e-01 -4.186513647437095642e-02 -2.601140439510345459e-01 -3.038600683212280273e-01 3.540921211242675781e-02 4.414986446499824524e-02 -5.405082181096076965e-02 -1.459290683269500732e-01 -2.174124717712402344e-01 3.154732584953308105e-01 2.110724598169326782e-01 -2.032964229583740234e-01 -1.046143695712089539e-01 3.044031858444213867e-01 -1.815269701182842255e-02 -1.238240823149681091e-01 1.611623018980026245e-01 -2.722303867340087891e-01 -1.168928518891334534e-01 -7.228492200374603271e-02 -4.905604943633079529e-02 1.475726952776312828e-03 -2.706457078456878662e-01
1.210322603583335876e-01 -1.606617271900177002e-01 -1.352659761905670166e-01 6.513908505439758301e-02 -1.006340533494949341e-01 2.367328852415084839e-01 3.482409119606018066e-01 4.950525239109992981e-03 7.003436982631683350e-02 2.494699060916900635e-01 7.510031014680862427e-02 -2.810735106468200684e-01 -2.177284955978393555e-01 1.249188929796218872e-02 -1.075381487607955933e-01 2.672114968299865723e-01 -2.547873854637145996e-01 -2.696008384227752686e-01 5.408877134323120117e-02 1.496675014495849609e-01 -2.309092730283737183e-01 -1.002054736018180847e-01 1.409356482326984406e-02 -9.692010283470153809e-02 1.853722631931304932e-01 -3.425523638725280762e-02 -1.061777919530868530e-01 -2.139118313789367676e-01 -1.043229014612734318e-03 -2.331030219793319702e-01 -1.432170271873474121e-01 -2.528344690799713135e-01
1.269824504852294922e-01 1.961849778890609741e-01 3.194151818752288818e-01 3.641118109226226807e-02 -2.526158392429351807e-01 1.382496356964111328e-01 -1.118940487504005432e-01 1.052154079079627991e-01 1.409960985183715820e-01 8.123464137315750122e-02 -2.665245831012725830e-01 -1.020754594355821609e-02 -1.560603976249694824e-01 -2.685372233390808105e-01 -2.577415406703948975e-01 1.122624725103378296e-01 1.951125562191009521e-01 -2.993660867214202881e-01 -2.767697274684906006e-01 1.144045591354370117e-01 4.716050997376441956e-02 1.187509223818778992e-01 5.545606836676597595e-02 -1.711107939481735229e-01 1.260576844215393066e-01 5.208256468176841736e-02 -3.570370674133300781e-01 -1.347315013408660889e-01 8.150292932987213135e-02 1.373201608657836914e-01 -7.357711344957351685e-02 -3.455692902207374573e-02
1.624318510293960571e-01 1.440410166978836060e-01 -3.894607722759246826e-02 1.122957542538642883e-01 -1.483635455369949341e-01 3.188837692141532898e-02 1.501642465591430664e-01 2.966519594192504883e-01 -1.060235723853111267e-01 1.978147029876708984e-02 6.458759307861328125e-02 -6.078983843326568604e-02 -3.947059810161590576e-01 9.363102912902832031e-02 -2.201795130968093872e-01 -2.047636955976486206e-01 1.052765771746635437e-01 -4.519854187965393066e-01 -3.779664868488907814e-03 1.368943899869918823e-01 8.078705519437789917e-02 -4.396237432956695557e-02 9.058034420013427734e-02 -1.123868450522422791e-01 2.114269584417343140e-01 -1.313374750316143036e-02 -1.004875749349594116e-01 3.085892647504806519e-02 1.538109034299850464e-01 1.738720238208770752e-01 -3.265877664089202881e-01 -2.253856360912322998e-01
2.013894729316234589e-02 2.316676974296569824e-01 -2.125411033630371094e-01 1.708498038351535797e-02 -3.105736970901489258e-01 -1.029340103268623352e-01 2.889795601367950439e-02 4.599064216017723083e-02 3.618378564715385437e-02 4.807309433817863464e-02 -1.508108228445053101e-01 -3.775077313184738159e-02 5.945329088717699051e-03 1.583527326583862305e-01 -2.056884467601776123e-01 -5.505862459540367126e-02 -2.099743485450744629e-01 -4.167691171169281006e-01 1.142242476344108582e-01 -4.662246629595756531e-02 -1.563837081193923950e-01 1.437602639198303223e-01 1.737022250890731812e-01 1.867932230234146118e-01 -1.448199152946472168e-01 -4.025159776210784912e-02 -2.209173738956451416e-01 4.425013065338134766e-02 9.801551699638366699e-02 8.057130873203277588e-02 -1.788863390684127808e-01 -4.770425856113433838e-01
1.630972027778625488e-01 1.998501457273960114e-02 -3.436986124143004417e-03 2.608385980129241943e-01 -1.533093601465225220e-01 2.584845125675201416e-01 6.520259380340576172e-02 -3.616924583911895752e-02 1.954515650868415833e-02 -5.460237339138984680e-02 9.393089264631271362e-02 -1.944800466299057007e-01 -2.650533616542816162e-01 -1.123423203825950623e-01 6.236561015248298645e-02 1.988730132579803467e-01 -8.715531229972839355e-02 -4.296028017997741699e-01 -9.804617613554000854e-02 1.719864457845687866e-01 -2.431085556745529175e-01 -4.585835710167884827e-02 -1.309665590524673462e-01 6.130417063832283020e-02 2.645713090896606445e-01 1.158487144857645035e-02 -4.767180234193801880e-02 -2.735645771026611328e-01 1.042789816856384277e-01 -1.700635999441146851e-01 1.445676852017641068e-02 -3.633752167224884033e-01
3.016682267189025879e-01 1.778729259967803955e-01 -3.074535131454467773e-01 -1.852070272434502840e-04 3.675016760826110840e-02 1.695149540901184082e-01 3.163869678974151611e-02 3.307764530181884766e-01 3.083781898021697998e-01 -1.980178207159042358e-01 5.824338272213935852e-02 -1.989044398069381714e-01 -1.741085201501846313e-01 -1.622631102800369263e-01 -2.992547154426574707e-01 1.006175801157951355e-01 -2.740912437438964844e-01 -9.019530564546585083e-02 -8.738773874938488007e-03 -1.739228963851928711e-01 -9.479735046625137329e-02 -1.029001027345657349e-01 7.873197086155414581e-03 -3.750064224004745483e-02 1.124733760952949524e-01 1.075168848037719727e-01 -2.820573747158050537e-01 -1.477317363023757935e-01 -1.574122719466686249e-02 1.000012084841728210e-01 6.986732780933380127e-02 -1.827435493469238281e-01
3.504201471805572510e-01 2.262788116931915283e-01 -6.070961803197860718e-02 1.619675606489181519e-01 -1.020069699734449387e-02 5.552797764539718628e-02 2.951958449557423592e-03 1.593746840953826904e-01 -5.525940284132957458e-02 2.703854441642761230e-01 -5.917496234178543091e-02 -8.954729139804840088e-02 -1.050259917974472046e-01 1.721700727939605713e-01 9.284240752458572388e-02 1.473630219697952271e-01 -1.388175189495086670e-01 -2.767880856990814209e-01 5.070905666798353195e-03 -6.272777915000915527e-02 -8.615175262093544006e-03 9.548038244247436523e-02 3.247493207454681396e-01 2.684183418750762939e-01 -1.214222460985183716e-01 5.226910486817359924e-02 -2.656551599502563477e-01 -3.001262843608856201e-01 1.957024335861206055e-01 2.159675210714340210e-01 -2.750694053247570992e-03 -2.432707399129867554e-01
-1.452752854675054550e-02 2.779372334480285645e-01 -1.904946193099021912e-02 -7.877323776483535767e-02 -2.203206568956375122e-01 -1.528289169073104858e-01 1.479763537645339966e-02 2.575784027576446533e-01 2.925143241882324219e-01 1.500096637755632401e-02 -2.069697529077529907e-01 -2.658980190753936768e-01 2.741115354001522064e-02 2.258254289627075195e-01 -3.044067323207855225e-01 -3.499094769358634949e-02 -1.188058033585548401e-01 -4.160716235637664795e-01 1.208140254020690918e-01 3.851086273789405823e-02 -1.437006443738937378e-01 1.323010474443435669e-01 1.181547418236732483e-01 -5.422989651560783386e-02 -6.781057268381118774e-02 6.904165446758270264e-02 -1.084065511822700500e-01 -5.144819989800453186e-02 1.758371591567993164e-01 8.136421442031860352e-02 -8.560853451490402222e-02 -3.248817026615142822e-01
8.739090710878372192e-02 7.655268162488937378e-02 1.550664305686950684e-01 2.275877445936203003e-01 -2.902155928313732147e-02 1.508944183588027954e-01 2.600065767765045166e-01 2.320098578929901123e-01 1.071180030703544617e-01 2.575159370899200439e-01 8.227683138102293015e-04 -3.403163850307464600e-01 -1.241558268666267395e-01 3.093315847218036652e-02 -1.393587561324238777e-03 1.395018696784973145e-01 -6.479186564683914185e-02 -9.155932813882827759e-02 -9.018796682357788086e-02 -7.117335498332977295e-02 -3.565162420272827148e-01 1.091899233870208263e-03 5.297021195292472839e-02 -1.515561342239379883e-01 6.466057896614074707e-02 1.992614418268203735e-01 -3.235629498958587646e-01 -7.250885665416717529e-02 -1.080329418182373047e-01 8.324171602725982666e-02 -3.449785113334655762e-01 2.570419311523437500e-01
-2.494406402111053467e-01 1.354699581861495972e-01 8.392211049795150757e-02 1.907538920640945435e-01 -1.688104569911956787e-01 3.055672347545623779e-01 -2.271598763763904572e-02 -8.073830604553222656e-02 -1.055072546005249023e-01 8.654452860355377197e-02 -2.828769683837890625e-01 -2.185346782207489014e-01 -2.239836305379867554e-01 -1.773549914360046387e-01 -2.588251233100891113e-01 2.275994569063186646e-01 2.049666494131088257e-01 -6.183760985732078552e-02 -7.345823198556900024e-02 2.014906555414199829e-01 8.297365158796310425e-02 -5.531332269310951233e-02 -5.759318545460700989e-02 5.452743917703628540e-02 -4.916673526167869568e-02 1.466329991817474365e-01 -4.280499219894409180e-01 -8.283704519271850586e-02 -5.853011459112167358e-02 7.612946629524230957e-02 -2.271197885274887085e-01 -1.319240927696228027e-01
2.580124735832214355e-01 7.633071392774581909e-02 -1.654846519231796265e-01 4.302927255630493164e-01 1.709828972816467285e-01 5.559589341282844543e-02 1.644274890422821045e-01 4.231841117143630981e-02 1.155900955200195312e-01 2.399027943611145020e-01 8.649857342243194580e-02 3.185830265283584595e-02 -1.903202682733535767e-01 -7.931917905807495117e-03 -3.333123028278350830e-01 -1.222278922796249390e-01 5.697459354996681213e-02 -4.048821330070495605e-01 -6.815554201602935791e-02 1.977318078279495239e-01 7.203191518783569336e-02 -2.412697523832321167e-01 2.270554602146148682e-01 -3.490518778562545776e-02 -3.257955238223075867e-02 6.081409007310867310e-02 -5.602299049496650696e-02 -7.409340143203735352e-02 1.674494445323944092e-01 1.459745168685913086e-01 1.986371353268623352e-02 -1.481841653585433960e-01
1.275192648172378540e-01 2.466382682323455811e-01 -5.488019064068794250e-02 1.087219715118408203e-01 -1.235270425677299500e-01 1.007622294127941132e-02 3.070031991228461266e-03 -1.173522099852561951e-01 2.156911492347717285e-01 2.163141593337059021e-02 -2.659828960895538330e-01 -4.056960046291351318e-01 -4.953414946794509888e-02 1.879918426275253296e-01 -9.804793447256088257e-02 1.398240029811859131e-01 -1.802420318126678467e-01 -1.737622767686843872e-01 -1.040231809020042419e-01 6.707994639873504639e-02 -5.015118047595024109e-02 -1.169296056032180786e-01 1.812470406293869019e-01 -1.655380241572856903e-02 -2.328987419605255127e-01 -1.182723208330571651e-03 -1.363341659307479858e-01 -1.942637115716934204e-01 1.555477678775787354e-01 4.100989699363708496e-01 1.235760152339935303e-01 -2.900347411632537842e-01
-2.259447239339351654e-02 1.195580735802650452e-01 -2.290816903114318848e-01 2.443844452500343323e-02 -4.731997847557067871e-02 1.706670075654983521e-01 2.250921726226806641e-02 -1.427666395902633667e-01 1.958393752574920654e-01 1.095652207732200623e-01 -7.821904122829437256e-02 -1.559061408042907715e-01 -3.432066142559051514e-01 1.030269265174865723e-02 1.823554486036300659e-01 -1.414178162813186646e-01 -1.408798843622207642e-01 -1.150320619344711304e-01 1.313970834016799927e-01 1.267016381025314331e-01 -1.596830636262893677e-01 -8.139681071043014526e-02 1.977035105228424072e-01 1.618872880935668945e-01 9.814238548278808594e-02 3.534541428089141846e-01 -4.154935777187347412e-01 1.323969066143035889e-01 -1.586946696043014526e-01 3.073354959487915039e-01 -1.392399668693542480e-01 1.906896010041236877e-02
1.352657526731491089e-01 2.262125760316848755e-01 -1.818622201681137085e-01 2.095703482627868652e-01 -1.573230773210525513e-01 2.371622622013092041e-01 1.264719367027282715e-01 2.229689955711364746e-01 -3.214679285883903503e-02 1.480080932378768921e-01 -8.549533784389495850e-02 3.474341332912445068e-02 7.900140434503555298e-02 -2.136170268058776855e-01 -2.704699635505676270e-01 -2.846489548683166504e-01 -1.972201513126492500e-03 -4.060668945312500000e-01 -4.889653623104095459e-02 1.429622173309326172e-01 -5.563652142882347107e-02 -2.953895926475524902e-01 1.198596432805061340e-01 -5.775074288249015808e-02 1.304126679897308350e-01 -1.280777305364608765e-01 -2.878368496894836426e-01 4.782547429203987122e-02 2.007872164249420166e-01 5.382566526532173157e-02 -1.984390616416931152e-02 -1.067312732338905334e-01
-2.243641298264265060e-03 2.166219055652618408e-01 -2.016829103231430054e-01 3.300789892673492432e-01 -9.617353230714797974e-02 2.091915011405944824e-01 -3.231813758611679077e-02 1.951328068971633911e-01 1.032893732190132141e-01 1.370995044708251953e-01 -1.995325982570648193e-01 -1.874425709247589111e-01 8.180741220712661743e-03 8.367465436458587646e-02 -9.724102914333343506e-02 1.956883445382118225e-02 -2.880184054374694824e-01 -2.974012792110443115e-01 4.052390903234481812e-02 1.649542152881622314e-01 3.484448194503784180e-01 -2.358232736587524414e-01 7.353857904672622681e-02 -1.014621108770370483e-01 -3.217508792877197266e-01 -1.393847614526748657e-01 1.484148651361465454e-01 5.472394078969955444e-02 1.119107380509376526e-01 -2.921286225318908691e-02 -1.634853780269622803e-01 -9.449188411235809326e-02
3.243462741374969482e-01 1.542966365814208984e-01 -1.927714645862579346e-01 1.418674290180206299e-01 1.039818748831748962e-01 1.907213032245635986e-01 2.989584207534790039e-01 -1.684243530035018921e-01 2.066932171583175659e-01 6.102712079882621765e-02 -3.024625182151794434e-01 -1.671969741582870483e-01 3.383543342351913452e-02 1.086114626377820969e-02 -1.439930796623229980e-01 -2.624329552054405212e-02 -1.194005981087684631e-01 -1.634379625320434570e-01 1.736729443073272705e-01 1.738629639148712158e-01 -1.626291424036026001e-01 -5.358653143048286438e-03 -2.342701554298400879e-01 -5.274248123168945312e-02 -7.348368316888809204e-02 -1.960139721632003784e-01 -4.167507886886596680e-01 -9.613063931465148926e-02 -1.436071395874023438e-01 1.390798240900039673e-01 -6.342060118913650513e-02 -6.302692741155624390e-02
-5.764410644769668579e-02 6.482062488794326782e-02 7.587670534849166870e-02 1.655210405588150024e-01 4.000072553753852844e-02 3.505749702453613281e-01 -1.072106808423995972e-01 5.525621771812438965e-02 1.256288886070251465e-01 -1.103576943278312683e-01 -6.603726744651794434e-02 -5.755756050348281860e-03 -1.318779736757278442e-01 7.941769063472747803e-02 -5.562406778335571289e-02 -2.605819404125213623e-01 -3.612319529056549072e-01 -1.449279785156250000e-01 -8.572306483983993530e-02 1.339824199676513672e-01 -6.180069409310817719e-03 -1.395090222358703613e-01 3.168570697307586670e-01 -1.041522994637489319e-01 5.323648825287818909e-02 7.013681530952453613e-02 -4.276694357395172119e-01 1.059064194560050964e-01 -2.937936186790466309e-01 2.420505732297897339e-01 -6.428998708724975586e-02 -1.864745169878005981e-01
2.224461138248443604e-01 3.067773580551147461e-01 7.286348193883895874e-02 3.261856436729431152e-01 -1.941570043563842773e-01 -6.374175194650888443e-03 -8.047700673341751099e-02 -8.746001124382019043e-02 9.049595892429351807e-02 1.439286116510629654e-02 -3.507818579673767090e-01 -1.669130325317382812e-01 -1.336240321397781372e-01 -2.688364386558532715e-01 -1.499986276030540466e-02 2.432075589895248413e-01 1.477985829114913940e-01 -2.138254046440124512e-01 -4.203967750072479248e-02 -8.531665429472923279e-03 3.729337453842163086e-02 -4.217606782913208008e-02 -7.085461169481277466e-02 2.643370628356933594e-01 -1.028385460376739502e-01 2.575538158416748047e-01 -2.224615514278411865e-01 -1.437497884035110474e-01 -4.763316735625267029e-02 4.102280735969543457e-02 -2.908572852611541748e-01 -3.074664622545242310e-02
1.586190462112426758e-01 6.387226283550262451e-03 -3.827856481075286865e-01 2.433755248785018921e-01 4.074352234601974487e-02 2.939982116222381592e-01 8.353200554847717285e-02 1.567302793264389038e-01 2.069417536258697510e-01 3.670399785041809082e-01 -1.016943603754043579e-01 1.233571320772171021e-01 -7.872847467660903931e-02 7.655686698853969574e-03 -2.765331864356994629e-01 -1.420410722494125366e-01 1.163976117968559265e-01 -1.999094486236572266e-01 9.198518469929695129e-03 1.537220031023025513e-01 -5.044794082641601562e-02 -1.996107846498489380e-01 2.594525516033172607e-01 -1.050288379192352295e-01 -4.335741046816110611e-03 2.001607790589332581e-02 -1.224132925271987915e-01 -1.016348898410797119e-01 2.899425029754638672e-01 1.126001775264739990e-01 1.113073080778121948e-01 -1.028036996722221375e-01
3.268523812294006348e-01 1.957661658525466919e-01 -1.272236928343772888e-03 -7.430478930473327637e-02 -3.017699122428894043e-01 2.395529001951217651e-01 -1.293901205062866211e-01 -1.174167916178703308e-01 1.960301250219345093e-01 1.063232645392417908e-01 -1.740481555461883545e-01 -1.375478208065032959e-01 3.122027404606342316e-02 -1.873781383037567139e-01 -2.855566143989562988e-01 2.210496515035629272e-01 -9.617533534765243530e-02 -1.516327559947967529e-01 -1.000766754150390625e-01 7.847525924444198608e-02 7.942289859056472778e-02 1.381004750728607178e-01 8.771063387393951416e-02 -2.154631763696670532e-01 -6.218574196100234985e-02 -2.064002305269241333e-02 -2.797827124595642090e-01 -2.660908997058868408e-01 -7.240106910467147827e-02 -1.757493019104003906e-01 -2.594851851463317871e-01 -1.419663131237030029e-01
-5.635671914205886424e-05 1.852798908948898315e-01 1.355852186679840088e-01 3.429938256740570068e-01 -1.344251483678817749e-01 4.647816419601440430e-01 3.636842966079711914e-02 2.807014882564544678e-01 3.530899062752723694e-02 2.978880107402801514e-01 1.149859931319952011e-02 -2.232399582862854004e-01 -3.733693808317184448e-02 2.068498730659484863e-01 -2.499252706766128540e-01 -7.581274211406707764e-02 -9.851698577404022217e-02 -1.317481994628906250e-01 -1.365413218736648560e-01 1.182508841156959534e-01 3.740745782852172852e-02 6.265243887901306152e-02 -1.143149659037590027e-01 1.617971360683441162e-01 -2.501161992549896240e-01 -1.832285895943641663e-02 -1.545986980199813843e-01 1.081543695181608200e-02 -4.376535303890705109e-03 7.015704363584518433e-02 2.545710504055023193e-01 4.660167172551155090e-02
2.191188335418701172e-01 1.328898519277572632e-01 -9.725872427225112915e-02 2.857460081577301025e-01 -1.491648852825164795e-01 2.235961109399795532e-01 -6.875550001859664917e-02 -6.676807254552841187e-02 5.283941328525543213e-02 2.189557068049907684e-02 -1.788995116949081421e-01 -2.291507124900817871e-01 -1.829475164413452148e-02 -1.391042470932006836e-01 7.080513238906860352e-02 2.656462192535400391e-01 2.002290785312652588e-01 -1.165171936154365540e-01 2.399478689767420292e-04 1.381636559963226318e-01 5.414358153939247131e-02 -6.180987134575843811e-02 4.423525556921958923e-02 1.372566968202590942e-01 -1.489713788032531738e-01 2.648635208606719971e-01 -2.263842225074768066e-01 -3.056557178497314453e-01 -2.332898974418640137e-01 1.716820448637008667e-01 -3.109883069992065430e-01 -2.465674430131912231e-01
4.735863208770751953e-02 1.731592416763305664e-01 -3.889205753803253174e-01 -6.758101284503936768e-02 -2.389677241444587708e-02 1.577712893486022949e-01 -9.753272682428359985e-02 -2.361452579498291016e-01 2.425690144300460815e-01 2.394172698259353638e-01 -8.955902606248855591e-02 -1.344406697899103165e-02 -2.280116826295852661e-02 -3.600907325744628906e-02 8.669774234294891357e-02 -2.549689412117004395e-01 -2.336255013942718506e-01 -2.249857187271118164e-01 -6.366692483425140381e-02 2.682674229145050049e-01 -2.920716702938079834e-01 -1.586168706417083740e-01 7.462461292743682861e-02 -3.875580430030822754e-02 1.039084494113922119e-01 -5.514175444841384888e-02 -2.798296809196472168e-01 1.485254243016242981e-02 -1.929982602596282959e-01 3.387541510164737701e-03 -2.501157522201538086e-01 1.776664555072784424e-01
-2.328794263303279877e-02 1.335275471210479736e-01 -7.357964664697647095e-02 2.599959028884768486e-03 -1.312817484140396118e-01 3.672043383121490479e-01 -2.632361948490142822e-01 2.386430203914642334e-01 2.917692363262176514e-01 -1.974188350141048431e-02 -3.199252784252166748e-01 -1.839146614074707031e-01 -1.049554795026779175e-01 -3.118940591812133789e-01 -8.738990128040313721e-02 -6.101742386817932129e-02 4.746628925204277039e-02 -3.012113086879253387e-02 -7.825806969776749611e-04 2.884640358388423920e-02 -1.929931491613388062e-01 9.934858232736587524e-02 2.099966406822204590e-01 4.433008655905723572e-02 -3.873621299862861633e-02 -7.511607836931943893e-03 -1.171876639127731323e-01 -1.509545594453811646e-01 -8.760689198970794678e-02 -1.881798803806304932e-01 -2.334315031766891479e-01 -3.517279922962188721e-01
8.453094214200973511e-02 5.688837543129920959e-02 7.097303122282028198e-02 3.431026935577392578e-01 1.050631864927709103e-03 2.742337286472320557e-01 1.629572212696075439e-01 -1.590570621192455292e-02 1.690075546503067017e-01 -1.090501695871353149e-01 -3.377395570278167725e-01 -1.812618374824523926e-01 -2.207879275083541870e-01 1.471403837203979492e-01 8.256626129150390625e-02 6.036311760544776917e-02 3.076693415641784668e-01 -9.624726325273513794e-02 -5.547274276614189148e-02 2.240228056907653809e-01 1.420975178480148315e-01 6.642075628042221069e-02 1.276661753654479980e-01 6.723803281784057617e-02 -2.594996988773345947e-01 4.740946739912033081e-02 -3.304709494113922119e-01 -2.004136145114898682e-02 -1.778939515352249146e-01 -2.573725767433643341e-02 -2.871918380260467529e-01 -3.426142502576112747e-03
2.489617168903350830e-01 6.294350326061248779e-02 1.407228708267211914e-01 1.875047385692596436e-01 1.636532507836818695e-02 4.393757283687591553e-01 -4.585355147719383240e-02 -5.858571827411651611e-02 2.521399557590484619e-01 7.672268897294998169e-02 -2.720842361450195312e-01 -1.322542596608400345e-02 -5.235183611512184143e-02 -1.379089206457138062e-01 -1.008194461464881897e-01 8.975151926279067993e-02 1.561706066131591797e-01 -9.765592962503433228e-02 -3.087056875228881836e-01 1.972088664770126343e-01 2.680720090866088867e-01 -2.887660823762416840e-02 7.177503407001495361e-02 -2.783547388389706612e-03 -4.421063512563705444e-02 1.612801998853683472e-01 -3.039279282093048096e-01 -2.652829289436340332e-01 -1.033871993422508240e-02 7.056436687707901001e-02 -2.293426394462585449e-01 -4.718907177448272705e-02
7.666006684303283691e-02 1.570769213140010834e-02 -5.686067417263984680e-02 2.736731469631195068e-01 2.203930914402008057e-01 1.764265447854995728e-01 -7.946957647800445557e-02 1.758212298154830933e-01 -1.069932952523231506e-01 -4.631543159484863281e-02 -1.507415920495986938e-01 -4.025603830814361572e-01 -2.254961729049682617e-01 1.348443329334259033e-01 4.398993030190467834e-02 -1.391516178846359253e-01 -2.359456270933151245e-01 -3.624437376856803894e-02 2.549498081207275391e-01 1.880821883678436279e-01 -1.129009425640106201e-01 7.919412851333618164e-02 5.639213696122169495e-02 2.309176027774810791e-01 -1.801260411739349365e-01 1.750437915325164795e-01 -1.637946665287017822e-01 -3.397906422615051270e-01 1.451251953840255737e-01 -9.247888624668121338e-02 -2.049847692251205444e-01 -1.528955716639757156e-02
-1.826834050007164478e-03 2.330098897218704224e-01 7.707189023494720459e-02 2.515582442283630371e-01 -1.396844536066055298e-01 7.149613648653030396e-02 2.295780926942825317e-01 3.188990801572799683e-02 3.843619823455810547e-01 -1.171858459711074829e-01 -2.558228671550750732e-01 6.911296397447586060e-02 3.211404010653495789e-02 5.333154648542404175e-02 -2.737518958747386932e-02 -7.158127613365650177e-03 -2.830174863338470459e-01 -9.383709728717803955e-02 -1.017756313085556030e-01 5.526588857173919678e-02 -1.600686162710189819e-01 -1.058926135301589966e-01 2.969158887863159180e-01 -2.139053046703338623e-01 -4.510803520679473877e-01 1.976193115115165710e-02 -9.996405243873596191e-02 -3.021851554512977600e-02 -4.164104163646697998e-02 4.340922459959983826e-03 -1.198224350810050964e-01 -2.404644638299942017e-01
-7.833879441022872925e-02 1.070438101887702942e-01 -1.720945090055465698e-01 2.593357563018798828e-01 2.878566039726138115e-03 1.951428949832916260e-01 -2.870121002197265625e-01 -6.970219314098358154e-02 -1.548188328742980957e-01 1.666737645864486694e-01 1.818517893552780151e-01 6.195266917347908020e-02 -4.091996550559997559e-01 -1.791913360357284546e-01 -2.949550189077854156e-02 9.789500385522842407e-02 2.976800128817558289e-02 -3.471664190292358398e-01 7.113351672887802124e-02 2.416439652442932129e-01 -1.934267431497573853e-01 -2.150420695543289185e-01 -1.087564900517463684e-01 1.135843098163604736e-01 -1.077053099870681763e-01 1.719536259770393372e-02 -3.398374915122985840e-01 -7.682398706674575806e-02 -3.332861885428428650e-02 -1.288432478904724121e-01 4.179988428950309753e-02 1.247005909681320190e-01
-1.610042601823806763e-01 1.216681003570556641e-01 1.580876559019088745e-01 1.256792154163122177e-02 -5.563142523169517517e-02 3.783790171146392822e-01 5.332440510392189026e-02 -9.739737212657928467e-02 1.156097277998924255e-01 9.539953619241714478e-02 -3.682740628719329834e-01 1.141476184129714966e-01 -1.965904384851455688e-01 -3.352934122085571289e-02 -3.470236659049987793e-01 8.857320249080657959e-02 -6.075618416070938110e-02 -2.308895736932754517e-01 -2.428822517395019531e-01 1.608365625143051147e-01 -1.118026003241539001e-01 1.335247009992599487e-01 -1.171752065420150757e-01 1.177903786301612854e-01 -3.213792741298675537e-01 -5.568707361817359924e-02 -1.577877849340438843e-01 -9.928295761346817017e-02 1.321736425161361694e-01 -4.184195399284362793e-02 -2.074442058801651001e-01 1.821444928646087646e-01
-1.282522380352020264e-01 7.780198939144611359e-03 -1.841779798269271851e-01 1.096707433462142944e-01 2.161570787429809570e-01 3.255617022514343262e-01 1.176269426941871643e-01 -8.053570985794067383e-02 1.616297811269760132e-01 3.881776332855224609e-02 -3.255101442337036133e-01 -1.547090858221054077e-01 -1.538072675466537476e-01 -1.884711384773254395e-01 -6.900338828563690186e-02 -2.394305914640426636e-02 -1.528039947152137756e-02 -2.726364135742187500e-01 1.082889586687088013e-01 -1.975712180137634277e-02 1.554844826459884644e-01 -1.880280822515487671e-01 -1.030345261096954346e-01 6.381759792566299438e-02 -7.007758319377899170e-02 2.234640568494796753e-01 -2.431306689977645874e-01 -1.322337836027145386e-01 -3.066474199295043945e-01 1.977992057800292969e-01 -1.370066851377487183e-01 -3.133632242679595947e-01
1.451377640478312969e-03 4.124234914779663086e-01 -8.129135519266128540e-02 2.372854202985763550e-01 -1.004434525966644287e-01 7.573135197162628174e-02 1.119787916541099548e-01 3.236842155456542969e-02 9.320068359375000000e-02 1.362365633249282837e-01 -2.609887421131134033e-01 -3.465874791145324707e-01 -1.304967105388641357e-01 1.402252763509750366e-01 -2.071627229452133179e-01 -7.449667900800704956e-02 -1.053158938884735107e-01 -2.627720534801483154e-01 -2.170723229646682739e-01 6.343533843755722046e-02 -9.532546997070312500e-02 8.377695083618164062e-02 -8.365480601787567139e-02 7.263949513435363770e-02 -4.191657304763793945e-01 -2.666240930557250977e-01 1.296285390853881836e-01 1.721427217125892639e-02 1.069612205028533936e-01 -4.525551106780767441e-03 -3.991542756557464600e-02 1.815663464367389679e-02
-2.227392420172691345e-02 1.988349556922912598e-01 -4.411278292536735535e-02 1.961468905210494995e-01 1.300461776554584503e-02 2.306638658046722412e-01 3.205957263708114624e-02 -4.051122814416885376e-02 1.569592803716659546e-01 -2.047199159860610962e-01 -1.264293789863586426e-01 -1.868014186620712280e-01 -1.365106105804443359e-01 1.594706322066485882e-03 -1.751683838665485382e-02 -1.174785867333412170e-01 -3.261618018150329590e-01 -1.361375451087951660e-01 -1.201587542891502380e-01 1.421151459217071533e-01 4.163903743028640747e-02 -2.159356325864791870e-01 3.035711348056793213e-01 -4.425400123000144958e-02 1.805165857076644897e-01 8.073069155216217041e-02 -4.622271060943603516e-01 1.426783055067062378e-01 -2.837782204151153564e-01 1.436167359352111816e-01 -1.110342517495155334e-01 -1.571908444166183472e-01
1.019586459733545780e-03 4.049351811408996582e-01 -2.457659877836704254e-02 5.891902837902307510e-03 -3.066491708159446716e-02 5.750068277120590210e-02 -1.159927248954772949e-01 4.438463971018791199e-02 3.502746820449829102e-01 2.286989986896514893e-01 -6.104386877268552780e-03 -3.304425626993179321e-02 -2.508004009723663330e-01 7.490629702806472778e-02 5.683589726686477661e-02 4.390320181846618652e-02 -2.365578114986419678e-01 -9.919805079698562622e-02 6.392323225736618042e-02 2.527080476284027100e-01 -1.729099750518798828e-01 -3.919868730008602142e-03 2.127073109149932861e-01 3.127035126090049744e-02 -1.586810648441314697e-01 -4.775990173220634460e-02 -1.332720369100570679e-01 5.348553881049156189e-02 -4.218018054962158203e-02 9.963595122098922729e-02 -1.004744321107864380e-01 -5.349345207214355469e-01
-2.171178162097930908e-02 -4.508860409259796143e-02 -1.273157596588134766e-01 6.575500965118408203e-02 1.499953866004943848e-01 4.216894805431365967e-01 4.468096420168876648e-02 3.340206742286682129e-01 3.799412846565246582e-01 2.889968156814575195e-01 -2.233555763959884644e-01 2.073578070849180222e-03 -2.985752820968627930e-01 1.391524374485015869e-01 -2.461035698652267456e-01 2.026522997766733170e-03 -1.256176829338073730e-01 2.673174254596233368e-02 -1.668718010187149048e-01 -2.927160076797008514e-02 -5.559071898460388184e-02 3.860498219728469849e-02 -8.553671836853027344e-02 -7.871283590793609619e-02 -2.392864823341369629e-01 -8.595712482929229736e-02 -1.827579885721206665e-01 3.750872611999511719e-02 6.437055021524429321e-02 1.571020632982254028e-01 -1.317366063594818115e-01 8.546385169029235840e-02
2.044585496187210083e-01 1.096694692969322205e-01 1.520974338054656982e-01 2.797504365444183350e-01 -3.331363946199417114e-02 4.652088880538940430e-01 2.082773447036743164e-01 2.120151519775390625e-01 1.394462883472442627e-01 -8.460702374577522278e-03 -6.224009767174720764e-02 -1.283598393201828003e-01 -3.809837996959686279e-02 -1.185218840837478638e-01 8.630585670471191406e-02 2.639753930270671844e-02 -9.969543665647506714e-03 2.521075308322906494e-02 6.145323440432548523e-02 -2.652245387434959412e-02 -1.594532579183578491e-01 -2.266642451286315918e-01 1.703820079565048218e-01 -3.154207468032836914e-01 -1.458228379487991333e-01 1.711819916963577271e-01 -2.891281247138977051e-01 1.720685884356498718e-02 -7.817823439836502075e-02 -1.007587984204292297e-01 -3.371802270412445068e-01 -2.131597325205802917e-02
-1.579462923109531403e-02 1.348166912794113159e-01 2.549182623624801636e-02 -9.444992244243621826e-02 5.092236027121543884e-02 1.549669951200485229e-01 7.487629354000091553e-02 1.211190968751907349e-01 9.306511282920837402e-02 -2.003149874508380890e-02 -1.145226061344146729e-01 -9.640841186046600342e-02 -2.199100553989410400e-01 -2.979165017604827881e-01 -2.495772838592529297e-01 -1.163051426410675049e-01 -6.689588725566864014e-02 -2.110247164964675903e-01 -1.144421696662902832e-01 4.354272037744522095e-02 -3.235764801502227783e-01 2.907411456108093262e-01 -2.267618775367736816e-01 4.377897828817367554e-02 5.612142384052276611e-02 -2.681860141456127167e-02 -1.914806663990020752e-01 -2.367248982191085815e-01 -1.356159746646881104e-01 -4.692640528082847595e-02 -3.790403604507446289e-01 -3.366161882877349854e-01
-1.352964639663696289e-01 2.592116892337799072e-01 -2.216443121433258057e-01 2.214403897523880005e-01 -3.389980196952819824e-01 1.565586775541305542e-01 2.143924832344055176e-01 8.027867972850799561e-02 -3.677194938063621521e-03 1.045748814940452576e-01 -1.512910276651382446e-01 -7.830723375082015991e-02 -1.976386308670043945e-01 2.987514138221740723e-01 3.645373880863189697e-02 -1.365765929222106934e-01 -9.177611768245697021e-02 -1.238182336091995239e-01 -4.239606112241744995e-02 3.276322782039642334e-01 6.412380933761596680e-02 3.130928874015808105e-01 -3.165560364723205566e-01 1.083689779043197632e-01 3.018990717828273773e-02 1.607643365859985352e-01 -1.570136845111846924e-01 -1.028523892164230347e-01 7.202682644128799438e-02 -8.690284192562103271e-02 -1.059507280588150024e-01 -5.743196606636047363e-02
1.190762966871261597e-01 3.150929510593414307e-01 2.093498557806015015e-01 3.759865164756774902e-01 -3.020167946815490723e-01 1.437793672084808350e-01 -8.999309688806533813e-02 -1.396816670894622803e-01 1.245357096195220947e-01 -4.542846605181694031e-02 -7.062701880931854248e-02 1.482812613248825073e-01 -1.143908649682998657e-01 -7.025209814310073853e-02 -2.116368412971496582e-01 2.383891940116882324e-01 4.284851253032684326e-02 -1.861574798822402954e-01 -2.300391532480716705e-02 1.951631158590316772e-01 9.803879261016845703e-02 1.476459652185440063e-01 1.218482628464698792e-01 -1.457012742757797241e-01 -2.066318839788436890e-01 6.185998767614364624e-02 6.258262437768280506e-04 -2.431281208992004395e-01 -3.647323325276374817e-02 -7.792396843433380127e-02 -2.435844242572784424e-01 -2.875637710094451904e-01
2.123784124851226807e-01 3.318398296833038330e-01 -3.957691788673400879e-01 1.835889071226119995e-01 -1.615078896284103394e-01 3.833038732409477234e-02 1.765731126070022583e-01 -2.178844809532165527e-02 -2.372188866138458252e-02 4.067778214812278748e-02 -6.931076943874359131e-02 -7.168304920196533203e-02 -2.738084197044372559e-01 -7.441499736160039902e-03 4.140550270676612854e-02 -2.261580079793930054e-01 -1.749389469623565674e-01 -2.536082267761230469e-01 -1.406652182340621948e-01 -2.689139544963836670e-01 -2.474184930324554443e-01 -2.353963106870651245e-01 7.803294807672500610e-02 -4.254586622118949890e-02 -6.016097217798233032e-02 2.523670494556427002e-01 -2.106245756149291992e-01 -1.070400774478912354e-01 6.293120980262756348e-02 -7.369099557399749756e-02 -1.864211820065975189e-02 1.037730276584625244e-01
1.374235898256301880e-01 1.644043475389480591e-01 2.045515626668930054e-01 -4.941305145621299744e-02 -3.131675422191619873e-01 2.996719479560852051e-01 -5.232296884059906006e-03 4.438090026378631592e-01 -4.986818507313728333e-02 -1.307294964790344238e-01 -6.879788637161254883e-02 -1.851174235343933105e-01 -2.467637658119201660e-01 -8.996488898992538452e-02 1.579672656953334808e-02 -2.570634149014949799e-02 -1.571432650089263916e-01 -2.161079198122024536e-01 -4.671593010425567627e-02 5.432276055216789246e-02 -2.428969442844390869e-01 -5.927991122007369995e-02 2.080425918102264404e-01 2.299283742904663086e-01 3.086384385824203491e-02 2.063412517309188843e-01 -1.081827729940414429e-01 -1.417615860700607300e-01 -1.960637718439102173e-01 -5.560124292969703674e-02 -8.290801942348480225e-02 -1.937257796525955200e-01
1.075615063309669495e-01 2.698028385639190674e-01 1.302994340658187866e-01 1.548100858926773071e-01 -2.109038084745407104e-01 -1.376055646687746048e-02 1.829366683959960938e-01 1.698697060346603394e-01 7.679945230484008789e-02 7.783090323209762573e-02 -4.261837005615234375e-01 -2.904755473136901855e-01 -7.500074058771133423e-02 1.884841322898864746e-01 1.021430417895317078e-01 1.917114108800888062e-02 -2.136885672807693481e-01 -1.251865774393081665e-01 2.047724649310112000e-02 8.511780947446823120e-02 6.154477596282958984e-02 1.574423722922801971e-02 3.074094951152801514e-01 -1.503451466560363770e-01 -1.120556145906448364e-01 1.004421338438987732e-01 -1.632785052061080933e-01 -1.744869351387023926e-01 2.931088209152221680e-02 2.289703935384750366e-01 1.901204325258731842e-02 -3.380056619644165039e-01
8.647384494543075562e-02 1.635202616453170776e-01 -2.232283353805541992e-02 -1.236734241247177124e-01 -4.321892186999320984e-02 3.024164140224456787e-01 -7.188720256090164185e-02 1.416154503822326660e-01 1.473154872655868530e-01 -1.434955559670925140e-02 -2.565337121486663818e-01 -2.005678713321685791e-01 -8.309834450483322144e-02 -3.224711716175079346e-01 -2.916200160980224609e-01 -2.587070874869823456e-02 5.159489437937736511e-02 -1.704863905906677246e-01 -1.856662780046463013e-01 7.645399868488311768e-02 -1.576305925846099854e-01 1.368892937898635864e-01 6.231927499175071716e-02 -7.678177207708358765e-02 1.527846753597259521e-01 4.424205049872398376e-02 -1.430989354848861694e-01 -7.776190340518951416e-02 1.490841656923294067e-01 -1.307356506586074829e-01 -4.479702115058898926e-01 -2.994403839111328125e-01
5.910363048315048218e-02 2.494286149740219116e-01 -2.072786986827850342e-01 2.942931056022644043e-01 -3.553142398595809937e-02 2.335560321807861328e-01 4.683359339833259583e-02 -2.403819262981414795e-01 2.004581242799758911e-01 1.505053043365478516e-01 -2.057357877492904663e-01 -4.852065816521644592e-02 -7.260093092918395996e-02 -6.157921627163887024e-02 -2.414249777793884277e-01 -3.146993741393089294e-02 6.490368396043777466e-02 -2.635940313339233398e-01 -2.895975410938262939e-01 -9.421466290950775146e-02 2.902222871780395508e-01 1.943813711404800415e-01 6.355816964060068130e-03 1.833689957857131958e-01 3.800711408257484436e-02 1.615097820758819580e-01 -2.016915827989578247e-01 -6.261816620826721191e-02 -1.699125021696090698e-01 1.064828857779502869e-01 -2.178898304700851440e-01 -1.764792799949645996e-01
7.311294786632061005e-03 2.602611780166625977e-01 -5.725549533963203430e-02 -3.082019276916980743e-02 5.943774245679378510e-03 7.752937078475952148e-02 -7.231913041323423386e-03 2.868531942367553711e-01 1.877740323543548584e-01 1.369100064039230347e-01 -3.158693611621856689e-01 1.411315947771072388e-01 -9.113302081823348999e-02 -7.577650249004364014e-02 1.802992373704910278e-01 -1.844334155321121216e-01 -9.783793240785598755e-02 -4.676752984523773193e-01 1.597527116537094116e-01 -5.409956350922584534e-02 6.539517641067504883e-02 -1.958402991294860840e-01 -9.340604394674301147e-02 9.138728491961956024e-03 8.887703716754913330e-02 -1.101749166846275330e-01 -2.367778867483139038e-01 -2.984211444854736328e-01 -1.913346350193023682e-02 1.878109127283096313e-01 -2.708985507488250732e-01 -5.453164875507354736e-02
1.289397329092025757e-01 2.328678220510482788e-01 -1.555079817771911621e-01 3.190226554870605469e-01 6.518864631652832031e-02 1.009094864130020142e-01 1.694179922342300415e-01 1.445489823818206787e-01 2.126368582248687744e-01 2.673482596874237061e-01 6.060538440942764282e-02 7.199580967426300049e-02 6.831784546375274658e-02 -2.092285752296447754e-01 -2.887791991233825684e-01 -3.722032532095909119e-02 3.400196880102157593e-02 -4.272635877132415771e-01 -6.094406172633171082e-02 8.551028370857238770e-02 2.625533752143383026e-02 -2.490252852439880371e-01 1.504853665828704834e-01 -1.307366490364074707e-01 7.604601979255676270e-02 8.763319998979568481e-02 -2.525292038917541504e-01 1.116317734122276306e-01 1.292062848806381226e-01 2.559692859649658203e-01 1.060437709093093872e-01 -7.674581371247768402e-03
-5.187407508492469788e-02 1.142701730132102966e-01 -1.123052183538675308e-02 3.020940721035003662e-01 -6.394785642623901367e-02 -2.445670217275619507e-02 -3.573025017976760864e-02 1.054870411753654480e-01 2.123751640319824219e-01 4.472789168357849121e-02 -4.724883660674095154e-02 -7.175861299037933350e-02 -4.018851220607757568e-01 1.748458445072174072e-01 -3.041000366210937500e-01 4.085778445005416870e-02 -3.129040002822875977e-01 -1.899024546146392822e-01 4.603699594736099243e-02 -1.986314728856086731e-02 -4.006815552711486816e-01 -2.121267318725585938e-01 1.553848683834075928e-01 1.099606826901435852e-01 2.529405057430267334e-01 2.854656428098678589e-02 -4.542381316423416138e-02 -1.525931507349014282e-01 -6.722456309944391251e-03 5.493182688951492310e-02 8.050838485360145569e-03 -2.520398497581481934e-01
1.262461394071578979e-01 6.121196597814559937e-02 -1.580234989523887634e-02 6.130907684564590454e-02 -1.537662595510482788e-01 4.359940886497497559e-01 2.946421504020690918e-02 -1.400692760944366455e-01 1.618930548429489136e-01 1.357894688844680786e-01 -3.073989152908325195e-01 -1.445788741111755371e-01 -3.453614190220832825e-02 -1.047163680195808411e-01 -2.346332520246505737e-01 1.662298142910003662e-01 1.081848517060279846e-01 -1.551375985145568848e-01 -3.424215614795684814e-01 -6.541432440280914307e-02 -2.447324618697166443e-02 2.072014510631561279e-01 -1.606791019439697266e-01 -1.051690801978111267e-01 -3.493184447288513184e-01 1.218817085027694702e-01 -2.321035414934158325e-01 1.289246976375579834e-02 2.256749421358108521e-01 2.845022641122341156e-02 -5.274909362196922302e-02 -6.359677016735076904e-02
7.449484616518020630e-02 1.120079979300498962e-01 -1.349695678800344467e-02 1.898427307605743408e-01 -2.148508429527282715e-01 6.552227307111024857e-03 1.275589764118194580e-01 6.471087038516998291e-02 1.506534814834594727e-01 1.514454483985900879e-01 1.674948781728744507e-01 -3.555243834853172302e-02 -2.468143105506896973e-01 -2.273840308189392090e-01 -3.131794631481170654e-01 -2.374171763658523560e-01 -1.056524813175201416e-01 -1.134866327047348022e-01 -1.229990124702453613e-01 2.046630382537841797e-01 -6.806232780218124390e-02 -1.139645054936408997e-01 -9.331447631120681763e-02 -1.235681176185607910e-01 -3.639051690697669983e-02 -3.088963925838470459e-01 -4.059975147247314453e-01 -2.904893457889556885e-01 2.599997678771615028e-03 -1.160705685615539551e-01 -1.052846759557723999e-01 -2.093371748924255371e-01
8.182328310795128345e-04 -7.544942200183868408e-02 -1.673464179039001465e-01 1.483720839023590088e-01 -2.221699953079223633e-01 8.480754494667053223e-02 1.651014387607574463e-01 -8.921051770448684692e-02 2.476284652948379517e-01 2.015118598937988281e-01 -1.122669950127601624e-01 -3.693964183330535889e-01 -1.263729482889175415e-01 2.695328593254089355e-01 -2.318826317787170410e-02 9.755346924066543579e-02 -2.878543548285961151e-02 -4.143930077552795410e-01 -4.114727303385734558e-02 1.596192717552185059e-01 -9.123324602842330933e-02 6.187687814235687256e-02 6.216930225491523743e-02 -1.575203835964202881e-01 -2.039809338748455048e-02 2.671428620815277100e-01 -1.249653287231922150e-02 -3.283843398094177246e-01 1.600347161293029785e-01 -8.167746663093566895e-02 1.484599858522415161e-01 -1.679693907499313354e-01
-1.433150470256805420e-01 4.242550954222679138e-02 -5.264132469892501831e-02 9.902830421924591064e-02 1.144712939858436584e-01 3.782380521297454834e-01 1.287551522254943848e-01 -1.135299056768417358e-01 9.125836938619613647e-02 -1.219274401664733887e-01 -3.772206306457519531e-01 -1.105180680751800537e-01 -1.400452405214309692e-01 -1.896828562021255493e-01 -7.102395594120025635e-02 -1.235908195376396179e-01 -6.194952130317687988e-02 -2.307131439447402954e-01 1.361494362354278564e-01 7.744443416595458984e-02 7.551936805248260498e-02 -6.078094616532325745e-02 -4.474668577313423157e-02 1.443497687578201294e-01 -1.213862523436546326e-01 1.490982323884963989e-01 -3.024885058403015137e-01 -1.705214530229568481e-01 -3.751362562179565430e-01 1.432809531688690186e-01 -4.566133767366409302e-02 -3.018485605716705322e-01
4.886795952916145325e-02 1.557470858097076416e-01 -3.569916486740112305e-01 1.101476419717073441e-02 -3.642631322145462036e-02 4.346429109573364258e-01 -7.030411064624786377e-02 1.516705751419067383e-01 1.359520554542541504e-01 -9.550443291664123535e-02 -9.617087244987487793e-02 -1.504519283771514893e-01 -2.591429948806762695e-01 -1.643455773591995239e-01 -9.782021492719650269e-02 2.024321109056472778e-01 -2.081949859857559204e-01 -2.556217312812805176e-01 4.851062968373298645e-02 7.154470682144165039e-02 1.004839986562728882e-01 2.937697172164916992e-01 6.822190433740615845e-02 -3.082641661167144775e-01 7.770834863185882568e-02 8.434209972620010376e-02 -8.171549439430236816e-02 -2.806388139724731445e-01 8.313373476266860962e-02 2.684274502098560333e-02 7.023411244153976440e-02 -3.346976591274142265e-03
2.192468941211700439e-01 1.955765485763549805e-01 -1.029679998755455017e-01 2.223856896162033081e-01 -1.630832999944686890e-01 2.740940749645233154e-01 1.032533049583435059e-01 4.773063361644744873e-01 -4.170167818665504456e-02 5.168483406305313110e-02 -2.553214430809020996e-01 4.640527814626693726e-02 5.004407465457916260e-02 -1.032143607735633850e-01 -1.603259593248367310e-01 -3.736269101500511169e-02 -1.288955807685852051e-01 -2.923603653907775879e-01 1.257827784866094589e-02 3.605263680219650269e-02 6.767287850379943848e-02 -2.917969226837158203e-01 1.197269782423973083e-01 -9.489640593528747559e-03 2.367059141397476196e-02 -2.547051385045051575e-02 -2.922063469886779785e-01 1.469428688287734985e-01 1.055940389633178711e-01 1.543925553560256958e-01 1.950602084398269653e-01 -1.117485314607620239e-01
1.226329505443572998e-01 5.048073362559080124e-03 1.321692019701004028e-02 -1.391206867992877960e-02 -1.963026970624923706e-01 3.242731392383575439e-01 8.973850309848785400e-02 1.188684850931167603e-01 2.739250194281339645e-03 1.590036153793334961e-01 -1.717863678932189941e-01 6.612545996904373169e-02 -3.133263289928436279e-01 1.228288486599922180e-01 3.118190728127956390e-02 2.664345800876617432e-01 -2.377063781023025513e-01 -2.119397521018981934e-01 -2.198625206947326660e-01 1.450118273496627808e-01 -8.308833837509155273e-02 9.256392717361450195e-02 9.183722734451293945e-02 -7.114837318658828735e-02 1.293475031852722168e-01 -2.658723294734954834e-01 -8.043282479047775269e-02 -3.295290172100067139e-01 -7.213899493217468262e-02 -1.578524559736251831e-01 4.885111004114151001e-03 -3.767260611057281494e-01
1.125088930130004883e-01 2.783003449440002441e-01 -1.413785666227340698e-01 1.898337155580520630e-01 5.680555850267410278e-02 3.042817413806915283e-01 1.344864368438720703e-01 -1.564043946564197540e-02 1.761174760758876801e-02 1.192526295781135559e-01 -2.102224528789520264e-01 -1.283085942268371582e-01 -3.452733159065246582e-02 -6.595647428184747696e-03 -2.758950293064117432e-01 6.158104166388511658e-02 1.643372932448983192e-03 -2.392012923955917358e-01 -2.416667044162750244e-01 1.247792243957519531e-01 2.554548978805541992e-01 9.104433655738830566e-02 -1.512459367513656616e-01 3.586174920201301575e-02 -5.108980927616357803e-03 9.862369298934936523e-02 -3.071797788143157959e-01 -3.085853755474090576e-01 -3.146059811115264893e-01 1.547923684120178223e-01 -9.692191332578659058e-02 -1.510554403066635132e-01
2.000043541193008423e-01 2.334673106670379639e-01 -1.097085233777761459e-02 2.357850819826126099e-01 -2.121958583593368530e-01 2.728330194950103760e-01 -3.623152077198028564e-01 -3.917290642857551575e-02 2.041838318109512329e-01 2.043905556201934814e-01 -9.452530741691589355e-02 -5.496947839856147766e-02 3.049266710877418518e-02 -2.409701347351074219e-01 -1.923823207616806030e-01 1.547718644142150879e-01 1.046599447727203369e-01 -1.976774930953979492e-01 1.728782504796981812e-01 1.678900420665740967e-01 -1.052058041095733643e-01 2.102115154266357422e-01 9.048189967870712280e-02 -2.322169095277786255e-01 -7.336305081844329834e-02 1.212346777319908142e-01 -1.378149241209030151e-01 2.279427833855152130e-02 1.683291979134082794e-02 2.344207465648651123e-02 -2.990649342536926270e-01 -1.636509746313095093e-01
9.956402331590652466e-02 9.275595843791961670e-02 -1.737232208251953125e-01 3.632230758666992188e-01 -6.905829906463623047e-02 3.036103844642639160e-01 1.303869932889938354e-01 2.204622626304626465e-01 -1.388512998819351196e-01 1.591542512178421021e-01 1.441677957773208618e-01 -2.730080783367156982e-01 -3.200812935829162598e-01 1.371197402477264404e-01 -1.808977872133255005e-02 -2.536457479000091553e-01 -6.459274142980575562e-02 -1.651332974433898926e-01 1.038229651749134064e-02 7.340862601995468140e-02 -2.296585291624069214e-01 -5.644276365637779236e-02 -2.154535800218582153e-01 1.100254505872726440e-01 -5.867186188697814941e-02 5.815405398607254028e-02 -6.856215745210647583e-02 -2.213709801435470581e-01 -2.254651933908462524e-01 -1.483445987105369568e-02 -2.606917023658752441e-01 -6.145908497273921967e-03
1.016498953104019165e-01 2.267587631940841675e-01 -1.687114089727401733e-01 2.625814266502857208e-02 4.548064991831779480e-02 1.941320896148681641e-01 -1.222432255744934082e-01 -1.269104927778244019e-01 2.868734598159790039e-01 5.289747193455696106e-02 -5.579905211925506592e-02 -1.096921861171722412e-01 -2.661561369895935059e-01 -1.574953049421310425e-01 1.835261136293411255e-01 -1.930131465196609497e-01 -1.770572550594806671e-02 -1.108016297221183777e-01 7.555747777223587036e-02 2.423072755336761475e-01 -1.176560223102569580e-01 -1.329176425933837891e-01 2.136864066123962402e-01 1.685896515846252441e-01 1.341220140457153320e-01 2.785480916500091553e-01 -4.113123118877410889e-01 1.153401806950569153e-01 -1.899039894342422485e-01 2.643636167049407959e-01 -6.960660964250564575e-02 -2.617951948195695877e-03
-8.734133094549179077e-02 3.611957430839538574e-01 -1.279885470867156982e-01 -6.662443280220031738e-02 2.126626670360565186e-01 1.294028162956237793e-01 2.779810130596160889e-02 3.034602999687194824e-01 9.470811486244201660e-02 -4.713347181677818298e-02 -3.528078794479370117e-01 -1.127690002322196960e-01 5.450286716222763062e-02 -3.065274655818939209e-01 -6.884461641311645508e-02 9.760902076959609985e-02 4.632558673620223999e-02 -2.157162576913833618e-01 1.444440148770809174e-02 7.875301688909530640e-02 -2.431022822856903076e-01 1.631404012441635132e-01 -8.281441777944564819e-02 9.862423688173294067e-02 1.341771334409713745e-01 1.151073202490806580e-01 -2.085099369287490845e-01 -1.492016017436981201e-01 -1.659086644649505615e-01 8.683566004037857056e-02 -2.515802085399627686e-01 -2.719221413135528564e-01
1.599825173616409302e-02 2.617522776126861572e-01 -2.089629769325256348e-01 1.383316218852996826e-01 -7.077873498201370239e-02 3.620540201663970947e-01 -1.409930735826492310e-01 -4.445635154843330383e-02 -2.545336633920669556e-02 1.233703419566154480e-01 -3.527064248919487000e-02 -5.623357370495796204e-03 -2.374089807271957397e-01 2.242863550782203674e-02 -1.145383268594741821e-01 -1.599365919828414917e-01 -2.109041064977645874e-01 6.545068323612213135e-02 1.998660266399383545e-01 -1.419012546539306641e-01 -1.423627138137817383e-01 2.691181600093841553e-01 2.635199725627899170e-01 -2.037784308195114136e-01 -1.475577354431152344e-01 3.483163937926292419e-02 -3.686145246028900146e-01 -1.403306871652603149e-01 -2.497486770153045654e-01 7.110498845577239990e-02 1.909014731645584106e-01 -5.324855074286460876e-02
-1.005979254841804504e-01 2.167316228151321411e-01 -3.484317660331726074e-01 1.010997146368026733e-01 4.992618039250373840e-02 2.646096348762512207e-01 -9.737663716077804565e-02 7.394169270992279053e-02 1.333677321672439575e-01 -1.595554873347282410e-02 -2.332330215722322464e-03 1.522068828344345093e-01 -1.155429258942604065e-01 1.356273591518402100e-01 -1.784930229187011719e-01 7.812056690454483032e-02 -3.235089778900146484e-01 4.364528879523277283e-02 8.978705108165740967e-02 2.832072675228118896e-01 1.358620673418045044e-01 7.315569370985031128e-02 2.491022795438766479e-01 -1.023454368114471436e-01 1.267109811305999756e-01 1.389698833227157593e-01 -1.722742766141891479e-01 -2.654660344123840332e-01 6.456150859594345093e-02 -3.023382741957902908e-03 -4.107080101966857910e-01 -1.155624836683273315e-01
4.620176553726196289e-02 -7.562743127346038818e-02 -1.528973430395126343e-01 1.407054811716079712e-01 5.427196621894836426e-02 2.511972486972808838e-01 -2.118743062019348145e-01 -2.170047722756862640e-02 9.054426848888397217e-02 -2.771420218050479889e-02 -3.977864086627960205e-01 -5.559974536299705505e-02 -8.111616969108581543e-02 -3.913308382034301758e-01 -1.261679679155349731e-01 -1.469878256320953369e-01 -2.309849411249160767e-01 -2.831360697746276855e-01 -1.261267811059951782e-01 -5.244521796703338623e-02 -3.167433440685272217e-01 -1.064944267272949219e-01 7.440984249114990234e-02 1.260945051908493042e-01 -9.019028395414352417e-02 -1.427149921655654907e-01 -1.205866690725088120e-02 -5.059669911861419678e-02 -1.329838931560516357e-01 -2.358137220144271851e-01 -2.783939838409423828e-01 -5.236619338393211365e-02
-2.369571775197982788e-01 -2.866509370505809784e-02 -8.436631411314010620e-02 2.175006419420242310e-01 -2.639421522617340088e-01 2.777613103389739990e-01 1.807721257209777832e-01 1.887875497341156006e-01 1.740897446870803833e-01 2.741940021514892578e-01 -7.717549055814743042e-02 -2.378812730312347412e-01 6.493248790502548218e-02 2.908477187156677246e-01 -3.603484109044075012e-02 2.389676570892333984e-01 -2.279493063688278198e-01 -3.731646239757537842e-01 6.328377127647399902e-02 4.714422859251499176e-03 2.864746935665607452e-02 9.876706451177597046e-02 1.907241493463516235e-01 -3.382411226630210876e-02 -4.903133586049079895e-02 -3.266104683279991150e-02 5.690905451774597168e-02 -8.998516947031021118e-02 1.418717652559280396e-01 1.392031461000442505e-01 -1.011958196759223938e-01 -2.243564724922180176e-01
1.874409802258014679e-02 1.349033042788505554e-02 3.737995922565460205e-01 3.644470870494842529e-01 1.346456706523895264e-01 1.420410126447677612e-01 1.978356242179870605e-01 8.758191764354705811e-02 2.845481596887111664e-02 1.632759273052215576e-01 -1.326702255755662918e-02 -8.685966581106185913e-02 -3.219916671514511108e-02 3.281505312770605087e-03 -1.754261553287506104e-01 2.070687413215637207e-01 -1.207372024655342102e-01 -3.788142204284667969e-01 -1.826892197132110596e-01 -6.831950694322586060e-02 -2.070722728967666626e-01 1.679382771253585815e-01 1.768655031919479370e-01 1.136151850223541260e-01 1.104862149804830551e-02 1.313230991363525391e-01 -2.536775171756744385e-01 -3.282763063907623291e-02 -4.669741541147232056e-02 -2.344153821468353271e-01 -1.533097475767135620e-01 -2.389351874589920044e-01
1.410880535840988159e-01 2.069124281406402588e-01 -2.598222158849239349e-02 1.256369501352310181e-01 3.492026403546333313e-02 4.241997003555297852e-02 1.631046459078788757e-02 3.204708695411682129e-01 1.520999222993850708e-01 1.769470125436782837e-01 1.325866430997848511e-01 1.582823134958744049e-02 -3.443945646286010742e-01 -1.020293496549129486e-02 -8.542347699403762817e-02 -1.826070845127105713e-01 1.662901788949966431e-01 -5.036791563034057617e-01 -6.142064183950424194e-02 3.130002319812774658e-01 3.616479458287358284e-03 -2.141611576080322266e-01 1.067133173346519470e-01 2.820366993546485901e-02 4.227935522794723511e-02 1.703673154115676880e-01 1.155096441507339478e-01 -2.347103059291839600e-01 3.403881937265396118e-02 5.142655596137046814e-02 -7.093242555856704712e-02 -1.843362599611282349e-01
2.409089654684066772e-01 -1.013284455984830856e-02 -2.414792925119400024e-01 4.657670110464096069e-02 -2.205008454620838165e-02 6.448476761579513550e-02 -1.822843551635742188e-01 2.407695204019546509e-01 -8.007355779409408569e-02 1.040271520614624023e-01 -2.325773835182189941e-01 -2.930283546447753906e-01 -3.561071455478668213e-01 8.432931452989578247e-02 -2.968568541109561920e-02 -7.065716385841369629e-02 -2.292771339416503906e-01 -3.498117625713348389e-01 -1.024022977799177170e-02 2.246442884206771851e-01 2.886931598186492920e-02 5.124522373080253601e-02 3.542277216911315918e-01 9.763933718204498291e-02 1.035314518958330154e-02 -1.925268210470676422e-02 -8.000043034553527832e-02 3.908077254891395569e-02 3.132426738739013672e-01 1.155507862567901611e-01 6.002362444996833801e-02 -3.302285075187683105e-02
3.557819873094558716e-02 8.379696309566497803e-02 2.062356099486351013e-02 1.481740027666091919e-01 2.246072739362716675e-01 2.525813579559326172e-01 -5.011785402894020081e-02 -3.037185594439506531e-02 1.735060662031173706e-02 2.378557324409484863e-01 -1.219384074211120605e-01 -3.193288147449493408e-01 -1.991065442562103271e-01 -3.807598352432250977e-01 3.365747928619384766e-01 2.997194975614547729e-02 -1.171756312251091003e-01 -2.630094289779663086e-01 -2.727015502750873566e-02 1.429031193256378174e-01 -1.008466407656669617e-01 1.331745088100433350e-01 -6.356652081012725830e-02 7.356949150562286377e-02 -3.445724844932556152e-01 2.306199222803115845e-01 -7.929167151451110840e-02 -5.041127279400825500e-02 5.556136369705200195e-02 -4.594891890883445740e-02 -8.191796392202377319e-02 -2.122545987367630005e-01
2.442070245742797852e-01 1.318423151969909668e-01 -8.125244826078414917e-02 7.911418378353118896e-02 -5.422064103186130524e-03 3.425978422164916992e-01 1.719619035720825195e-01 1.115589588880538940e-01 6.158527359366416931e-02 -4.932411946356296539e-03 -1.913841962814331055e-01 -3.115717507898807526e-02 -2.986307740211486816e-01 -1.164459884166717529e-01 -1.088200137019157410e-01 4.758103936910629272e-02 -1.696612387895584106e-01 -1.118461601436138153e-02 6.751840561628341675e-02 -1.571761965751647949e-01 -4.663123562932014465e-02 -1.996940225362777710e-01 -2.054702192544937134e-01 1.676281690597534180e-01 -1.579985171556472778e-01 1.862083077430725098e-01 -2.807814776897430420e-01 -1.686625480651855469e-01 -2.526508271694183350e-01 1.755029112100601196e-01 -2.761040925979614258e-01 -2.900123894214630127e-01
-2.015914022922515869e-01 1.481808722019195557e-01 1.631868630647659302e-01 1.082616746425628662e-01 -1.448091566562652588e-01 2.762731909751892090e-01 -1.226845681667327881e-01 -3.363633900880813599e-02 -1.590560525655746460e-01 1.166219413280487061e-01 -2.984823584556579590e-01 -2.289637178182601929e-01 -2.401593923568725586e-01 -7.531775534152984619e-02 -2.552766501903533936e-01 3.061821758747100830e-01 1.708683073520660400e-01 -2.406219393014907837e-02 -1.339793950319290161e-01 2.084233015775680542e-01 6.902102380990982056e-02 -1.957821659743785858e-02 -6.979925930500030518e-02 -2.317619882524013519e-02 -2.645564265549182892e-02 1.224203333258628845e-01 -4.293602705001831055e-01 -1.046181693673133850e-01 -3.659899160265922546e-02 1.114221960306167603e-01 -2.120498716831207275e-01 -1.071041971445083618e-01
7.383059710264205933e-02 1.593662649393081665e-01 -8.759297430515289307e-02 1.693254262208938599e-01 1.282119303941726685e-01 1.483609825372695923e-01 1.378032118082046509e-01 8.065307885408401489e-02 1.296764761209487915e-01 4.070923030376434326e-01 -3.175788819789886475e-01 1.502088308334350586e-01 -2.653950154781341553e-01 1.803471148014068604e-01 -2.234135568141937256e-02 3.244707882404327393e-01 -1.361169219017028809e-01 -1.775747090578079224e-01 -1.637784093618392944e-01 1.792779117822647095e-01 1.380283087491989136e-01 2.341958694159984589e-02 2.657882869243621826e-01 1.775337159633636475e-01 -1.072861701250076294e-01 2.311122268438339233e-01 -1.537354588508605957e-01 -1.586084067821502686e-01 -4.113124310970306396e-02 2.439828403294086456e-02 -6.436385959386825562e-02 -5.686849728226661682e-02
8.259979635477066040e-02 1.312781870365142822e-01 -8.782200515270233154e-02 2.913517877459526062e-02 -2.318570017814636230e-01 2.201299071311950684e-01 -7.570325583219528198e-02 -1.805087029933929443e-01 4.365487769246101379e-02 -2.268771268427371979e-02 -2.930139601230621338e-01 3.882825747132301331e-02 -6.307564675807952881e-02 2.139357030391693115e-01 1.052429452538490295e-01 3.136213719844818115e-01 3.774950280785560608e-02 -5.487921833992004395e-01 8.439523726701736450e-02 2.347615063190460205e-01 -6.385058164596557617e-02 -2.145390361547470093e-01 5.807947367429733276e-02 -1.337009016424417496e-02 -1.503717303276062012e-01 -8.957195281982421875e-02 -1.533695608377456665e-01 9.954460710287094116e-02 1.368577778339385986e-01 1.103498265147209167e-01 1.339652091264724731e-01 -2.155839800834655762e-01
1.202360242605209351e-01 3.966998159885406494e-01 -1.523378491401672363e-01 1.979745030403137207e-01 2.859597094357013702e-02 1.739600487053394318e-02 1.931478455662727356e-02 4.793350026011466980e-02 3.558816015720367432e-02 2.353577017784118652e-01 -6.818247586488723755e-02 -1.161399204283952713e-02 -9.050148725509643555e-02 2.637185752391815186e-01 1.008470356464385986e-01 1.290067285299301147e-01 -8.271112293004989624e-02 -2.645244598388671875e-01 1.701015233993530273e-01 -1.871742866933345795e-02 -8.259581774473190308e-02 3.832973167300224304e-02 3.687424063682556152e-01 -8.366240188479423523e-03 -1.881482154130935669e-01 2.265922725200653076e-01 -1.296434849500656128e-01 -2.447311282157897949e-01 7.592863589525222778e-02 2.903448045253753662e-01 2.164268307387828827e-02 -3.026163578033447266e-01
-1.585327647626399994e-02 2.669915854930877686e-01 -1.789746433496475220e-02 5.875857919454574585e-02 2.156646177172660828e-02 2.308493703603744507e-01 -1.309324428439140320e-02 3.199080005288124084e-02 2.786926329135894775e-01 1.240623891353607178e-01 6.116881500929594040e-03 -2.600833177566528320e-01 -1.536815762519836426e-01 -1.063935086131095886e-02 -1.499985456466674805e-01 -4.333292320370674133e-02 -2.261803895235061646e-01 -1.126420684158802032e-02 -2.769836783409118652e-02 1.617280989885330200e-01 7.749076187610626221e-02 5.773976445198059082e-03 3.339610993862152100e-01 -5.561348050832748413e-02 -3.134579211473464966e-02 8.635792881250381470e-02 -3.256857693195343018e-01 2.993726134300231934e-01 -2.560147270560264587e-02 1.794269233942031860e-01 -1.689595542848110199e-02 -4.740786850452423096e-01
2.883028686046600342e-01 1.226792857050895691e-01 -1.108754649758338928e-01 2.144341915845870972e-01 -2.942667603492736816e-01 2.383324503898620605e-01 -2.492726743221282959e-01 -1.991304941475391388e-02 2.381823956966400146e-01 2.508596479892730713e-01 -1.567044854164123535e-01 -1.022767573595046997e-01 4.237905517220497131e-02 4.504079371690750122e-02 -2.280349135398864746e-01 8.257458359003067017e-02 -5.519278720021247864e-02 -2.224699705839157104e-01 8.062602579593658447e-02 7.309278845787048340e-02 3.074922785162925720e-02 3.204156458377838135e-01 6.839470565319061279e-02 -2.582239806652069092e-01 -1.334134838543832302e-03 3.092845715582370758e-02 -1.815702468156814575e-01 -8.820345252752304077e-02 3.292343346402049065e-03 -1.688727438449859619e-01 -3.132866024971008301e-01 -1.121208369731903076e-01
1.314421743154525757e-02 3.375734686851501465e-01 -8.754537999629974365e-02 -1.218183413147926331e-01 1.052540168166160583e-01 5.064423084259033203e-01 -2.269413322210311890e-02 2.017220109701156616e-01 -1.242850348353385925e-02 1.259904354810714722e-01 -8.619146794080734253e-02 -2.632627785205841064e-01 -2.605492472648620605e-01 -1.132430415600538254e-02 9.188992530107498169e-02 -9.146163240075111389e-03 -3.489914163947105408e-02 -8.586709201335906982e-02 -8.189903199672698975e-02 4.318624362349510193e-02 5.450472608208656311e-02 -4.700102657079696655e-02 7.727724313735961914e-02 -1.454685926437377930e-01 -3.562990128993988037e-01 1.737902127206325531e-02 -1.369008980691432953e-02 -3.224441111087799072e-01 -2.334503978490829468e-01 2.167090624570846558e-01 -5.335259065032005310e-02 9.956371039152145386e-03
1.762528568506240845e-01 8.260155469179153442e-02 -3.276155889034271240e-02 2.288763038814067841e-02 -2.120651155710220337e-01 2.192482799291610718e-01 -1.987204402685165405e-01 5.340134352445602417e-02 2.238262593746185303e-01 1.159144863486289978e-01 -2.066587805747985840e-01 -3.144936263561248779e-02 2.926100976765155792e-02 -1.339791119098663330e-01 -2.159557342529296875e-01 -1.732629686594009399e-01 1.457686275243759155e-01 -2.782395780086517334e-01 3.623431175947189331e-02 5.478710681200027466e-02 -7.480635493993759155e-02 1.240237504243850708e-01 2.713858187198638916e-01 -3.388498723506927490e-01 -2.438961341977119446e-02 -7.179520558565855026e-03 -3.338466584682464600e-01 -1.277664601802825928e-01 5.964132025837898254e-02 -4.454592987895011902e-02 -4.136040806770324707e-01 -7.053533941507339478e-02
4.752980545163154602e-02 -1.301134079694747925e-01 -4.628817364573478699e-02 2.884199023246765137e-01 -7.479912042617797852e-02 2.241066396236419678e-01 -1.031287387013435364e-01 2.253177911043167114e-01 1.000569909811019897e-01 2.139173001050949097e-01 -5.497397854924201965e-02 8.707391470670700073e-02 -3.661710619926452637e-01 -8.587151765823364258e-02 -2.113598287105560303e-01 1.210115179419517517e-01 -3.412483334541320801e-01 -2.833967208862304688e-01 -4.956310987472534180e-02 8.855232596397399902e-02 -1.657313555479049683e-01 1.201579794287681580e-01 -2.869201600551605225e-01 -3.042874392122030258e-03 5.091889202594757080e-02 -2.238107286393642426e-02 -1.666776984930038452e-01 1.632519438862800598e-02 9.989716857671737671e-02 3.571665287017822266e-01 -5.054531991481781006e-02 -9.257043153047561646e-02
4.297586530447006226e-02 6.396628171205520630e-02 -1.248578801751136780e-01 4.240005314350128174e-01 -1.026955693960189819e-01 4.791320487856864929e-02 1.490676309913396835e-02 3.665691614151000977e-01 -7.500990759581327438e-03 6.051180511713027954e-02 1.096062511205673218e-01 7.350112497806549072e-02 -2.887371778488159180e-01 -3.973551467061042786e-02 -4.346137493848800659e-02 3.283568844199180603e-02 1.101344358175992966e-02 -2.706320881843566895e-01 5.209164321422576904e-02 2.457085251808166504e-01 -1.050657331943511963e-01 -2.174443155527114868e-01 -1.820296794176101685e-02 1.185232102870941162e-01 1.346012298017740250e-02 -9.759998880326747894e-03 -5.190038681030273438e-01 -2.199969887733459473e-01 4.706125333905220032e-02 -6.761458516120910645e-02 3.265371918678283691e-02 -8.466096222400665283e-02
8.955994993448257446e-02 7.211680710315704346e-02 -6.555944681167602539e-02 2.410545647144317627e-01 8.741933852434158325e-02 2.136184424161911011e-01 -1.176109313964843750e-01 -2.536746561527252197e-01 5.745915323495864868e-02 -5.292880162596702576e-02 -2.114277333021163940e-01 -1.935625523328781128e-01 6.842854898422956467e-03 -2.500281631946563721e-01 -1.137502416968345642e-01 4.625334590673446655e-02 -6.244501471519470215e-02 -1.656037271022796631e-01 1.310688257217407227e-01 1.360685825347900391e-01 6.445457786321640015e-02 8.901450037956237793e-02 -2.503976039588451385e-02 -1.340994238853454590e-01 -2.246434837579727173e-01 1.229162141680717468e-01 -2.770568132400512695e-01 -2.561949491500854492e-01 -2.622639238834381104e-01 2.634421885013580322e-01 -3.275753855705261230e-01 -2.753896415233612061e-01
2.359794378280639648e-01 8.609233051538467407e-02 3.382331877946853638e-02 2.103928178548812866e-01 -8.818818628787994385e-02 1.720904558897018433e-02 -3.879962861537933350e-02 3.547082841396331787e-02 1.496726721525192261e-01 -1.711089978925883770e-03 -4.085909724235534668e-01 -1.334752440452575684e-01 -1.696255952119827271e-01 4.186015427112579346e-01 -1.215520873665809631e-02 7.369588315486907959e-02 -4.993037879467010498e-02 -3.062405884265899658e-01 -2.321605235338211060e-01 -5.194173660129308701e-03 -3.055993616580963135e-01 4.417165741324424744e-02 1.943728476762771606e-01 -1.140618994832038879e-01 1.994312182068824768e-02 -3.994683548808097839e-02 3.305481746792793274e-02 1.364202983677387238e-02 4.346140660345554352e-03 1.424619555473327637e-01 -6.297744810581207275e-02 -3.741953372955322266e-01
2.881139814853668213e-01 2.011199742555618286e-01 1.582211405038833618e-01 1.769435405731201172e-01 2.162993699312210083e-02 2.126683145761489868e-01 -1.402439475059509277e-01 8.010116964578628540e-02 -1.153823211789131165e-01 8.207830041646957397e-02 -3.796650171279907227e-01 -1.903858929872512817e-01 -2.276529073715209961e-01 1.866516172885894775e-01 9.371295571327209473e-02 -5.038328096270561218e-02 -6.165291741490364075e-02 -1.493531018495559692e-01 -7.622563838958740234e-02 -1.026766896247863770e-01 -2.139039635658264160e-01 -4.133968353271484375e-01 2.229003906250000000e-01 -7.699646055698394775e-02 -5.345352739095687866e-02 -4.789518192410469055e-03 -3.124744296073913574e-01 -5.069138947874307632e-03 -2.559640444815158844e-02 1.027279347181320190e-01 -1.211616322398185730e-01 9.397213906049728394e-02
5.670778453350067139e-02 4.364978149533271790e-02 -3.133108317852020264e-01 2.545905113220214844e-01 1.222760975360870361e-01 3.761785328388214111e-01 1.454188227653503418e-01 -1.185206845402717590e-01 -5.949424952268600464e-02 1.236238554120063782e-01 4.432016983628273010e-02 9.528154879808425903e-02 -7.342354953289031982e-02 2.700960040092468262e-01 -9.743234142661094666e-03 1.366748958826065063e-01 -1.412077993154525757e-01 -1.738857626914978027e-01 -8.274807035923004150e-02 1.138951480388641357e-01 1.201400980353355408e-01 -1.964070461690425873e-02 2.446748614311218262e-01 -5.741611495614051819e-02 7.368119806051254272e-02 -2.257789373397827148e-01 -3.565859496593475342e-01 -3.154777586460113525e-01 -8.217535912990570068e-02 2.923873253166675568e-02 -1.047775670886039734e-01 -2.522150278091430664e-01
-6.944742798805236816e-02 4.540802910923957825e-02 -1.967661529779434204e-01 3.699668049812316895e-01 3.710911795496940613e-02 4.864310100674629211e-02 2.694055438041687012e-01 2.512782812118530273e-01 -1.225948450155556202e-03 8.464019000530242920e-02 -4.883423820137977600e-02 2.215238474309444427e-02 -2.833008468151092529e-01 2.150599360466003418e-01 -2.662943005561828613e-01 -1.263836771249771118e-01 1.107574254274368286e-01 -2.605432569980621338e-01 2.594573497772216797e-01 1.917501837015151978e-01 7.762450724840164185e-02 -1.579590737819671631e-01 1.503505855798721313e-01 -1.250791084021329880e-02 1.105585973709821701e-02 2.010945230722427368e-01 -1.237486004829406738e-01 -1.236277148127555847e-01 1.449744999408721924e-01 2.117484062910079956e-01 -2.452846020460128784e-01 -1.395355612039566040e-01
2.233476638793945312e-01 1.749379038810729980e-01 -3.484266400337219238e-01 6.617789715528488159e-02 7.236284203827381134e-03 2.064169496297836304e-01 2.606258960440754890e-03 -5.929631739854812622e-02 -2.999407798051834106e-02 -8.854932337999343872e-02 -2.932361140847206116e-02 -1.428858637809753418e-01 -2.102686166763305664e-01 1.757057905197143555e-01 3.512833639979362488e-02 -1.984713226556777954e-01 -4.334413111209869385e-01 -1.791442334651947021e-01 2.057699859142303467e-02 -9.051416069269180298e-02 -2.094569504261016846e-01 -3.757402673363685608e-02 2.343611866235733032e-01 -1.574470102787017822e-01 -5.203865095973014832e-02 8.064834028482437134e-02 -2.641368508338928223e-01 8.315155655145645142e-02 -1.050505861639976501e-01 3.190976977348327637e-01 -2.224045246839523315e-01 5.005349870771169662e-03
1.764972694218158722e-02 -2.289759431732818484e-04 -1.266532391309738159e-01 4.286942780017852783e-01 -1.004728376865386963e-01 1.048467457294464111e-01 1.937401890754699707e-01 1.478631049394607544e-01 1.778856366872787476e-01 2.422996759414672852e-01 1.132294349372386932e-02 8.290928602218627930e-02 -2.743837535381317139e-01 2.545049972832202911e-02 -1.577146649360656738e-01 -7.095071673393249512e-02 -2.453675419092178345e-01 -2.998249232769012451e-01 3.001216948032379150e-01 -6.267254799604415894e-02 6.283044815063476562e-02 -1.406722068786621094e-01 5.428214371204376221e-02 -7.693018019199371338e-02 -6.936381757259368896e-02 -2.476610988378524780e-01 -2.138614058494567871e-01 -2.053496837615966797e-01 -1.214654296636581421e-01 -1.790122389793395996e-01 -7.618377357721328735e-02 1.811841428279876709e-01
-1.117804422974586487e-01 -1.536043733358383179e-01 -1.113485544919967651e-01 3.367745876312255859e-01 -1.449386626482009888e-01 1.232817769050598145e-01 2.489173319190740585e-03 2.925363183021545410e-01 1.445166319608688354e-01 2.431568801403045654e-01 5.211093928664922714e-03 -1.530777364969253540e-01 -2.726659364998340607e-02 2.354194819927215576e-01 -2.462890297174453735e-01 5.427360534667968750e-02 -1.742589920759201050e-01 -3.811690509319305420e-01 5.744882300496101379e-02 1.425815969705581665e-01 -1.883468776941299438e-01 4.524373635649681091e-02 1.940893381834030151e-01 1.753393560647964478e-01 4.762743040919303894e-02 -1.978705972433090210e-01 -5.803482607007026672e-03 -2.420112937688827515e-01 -2.374747022986412048e-02 -9.610507637262344360e-02 -1.941900253295898438e-01 -2.007727473974227905e-01
-1.936576217412948608e-01 1.254905909299850464e-01 -9.639160335063934326e-02 3.136865198612213135e-01 -2.180126309394836426e-02 4.151377379894256592e-01 1.077508628368377686e-01 1.359683275222778320e-01 2.123337537050247192e-01 9.804423153400421143e-02 4.347980022430419922e-03 -3.054703772068023682e-01 -2.065055966377258301e-01 1.580365598201751709e-01 -1.125922128558158875e-01 -2.599999308586120605e-02 1.594810560345649719e-02 -1.590863913297653198e-01 7.615705486387014389e-03 -2.400414198637008667e-01 -3.144091963768005371e-01 -1.479384601116180420e-01 -8.868722617626190186e-02 -3.070269227027893066e-01 -8.136057108640670776e-02 1.525587309151887894e-02 -5.113113671541213989e-02 -1.409603506326675415e-01 -3.784510865807533264e-02 -2.128648608922958374e-01 -1.362146884202957153e-01 7.998932898044586182e-02
1.836906000971794128e-02 1.004575416445732117e-01 -1.528215408325195312e-02 1.228388547897338867e-01 -1.428073942661285400e-01 1.228576432913541794e-02 1.488068252801895142e-01 2.822516858577728271e-01 -5.809193011373281479e-03 -8.525960147380828857e-02 -1.956241726875305176e-01 -1.008732616901397705e-01 -3.091962933540344238e-01 7.043639570474624634e-02 -2.108330093324184418e-02 3.675846457481384277e-01 -1.298844665288925171e-01 -4.797752946615219116e-02 -1.798648983240127563e-01 1.420586407184600830e-01 -1.881386488676071167e-01 -6.160490959882736206e-02 3.484056293964385986e-01 -2.038597688078880310e-02 1.529221683740615845e-01 -6.058536842465400696e-02 -2.514494359493255615e-01 -4.279765784740447998e-01 3.243221715092658997e-02 1.298060361295938492e-02 -2.088029235601425171e-01 -9.516850858926773071e-02
-1.095087639987468719e-02 1.157798543572425842e-01 2.080207318067550659e-02 2.119335383176803589e-01 -1.307538151741027832e-01 -4.628609120845794678e-02 7.801153510808944702e-02 1.121557950973510742e-01 7.536955177783966064e-02 1.272740662097930908e-01 1.978634484112262726e-02 7.083794474601745605e-02 -2.853630669414997101e-02 5.086610093712806702e-02 -2.101277932524681091e-02 -7.076696306467056274e-02 -2.447932362556457520e-01 -4.639117121696472168e-01 1.579953432083129883e-01 9.606205858290195465e-03 -1.423909366130828857e-01 1.205308586359024048e-01 2.285798788070678711e-01 1.224438846111297607e-02 1.107152551412582397e-01 1.585182845592498779e-01 -2.781909108161926270e-01 -4.600985646247863770e-01 4.105562984477728605e-04 8.238702267408370972e-02 -1.416669785976409912e-01 -3.554782569408416748e-01
-1.263175532221794128e-02 -7.215583324432373047e-02 -1.052370518445968628e-01 1.327612251043319702e-01 -1.097098141908645630e-01 9.257691353559494019e-02 -1.465580165386199951e-01 3.749702572822570801e-01 7.591729611158370972e-02 3.485942780971527100e-01 -1.017534956336021423e-01 1.339261326938867569e-02 -3.518827855587005615e-01 -2.731362879276275635e-01 -1.398125141859054565e-01 -8.663847297430038452e-02 -1.678811311721801758e-01 -3.100777268409729004e-01 -1.751946844160556793e-02 2.215483225882053375e-02 -8.866674453020095825e-02 -1.959005743265151978e-02 -2.078390270471572876e-01 3.098212182521820068e-02 1.450897604227066040e-01 -1.151151508092880249e-01 -6.256318837404251099e-02 -2.245114594697952271e-01 3.106618486344814301e-02 3.110712170600891113e-01 -5.896947905421257019e-02 -2.293236255645751953e-01
2.937872111797332764e-01 1.887547820806503296e-01 6.272665411233901978e-02 6.433749198913574219e-02 -1.427663415670394897e-01 3.043952882289886475e-01 -1.285380423069000244e-01 -3.714430332183837891e-02 9.610966593027114868e-02 2.917369008064270020e-01 -8.108521252870559692e-02 -1.175319626927375793e-01 1.227484643459320068e-01 -1.156698167324066162e-01 -3.062019646167755127e-01 2.964332699775695801e-01 4.672222211956977844e-02 -1.014106050133705139e-01 8.902826160192489624e-02 -2.234802208840847015e-02 1.642937362194061279e-01 8.480951189994812012e-02 1.367258727550506592e-01 -1.165059804916381836e-01 -1.104494333267211914e-01 -1.069999206811189651e-02 -2.894473671913146973e-01 -2.653209567070007324e-01 -4.367399588227272034e-02 -6.285311281681060791e-02 -3.458751738071441650e-01 -1.868420839309692383e-01
1.291338652372360229e-01 2.285524085164070129e-02 -7.447765022516250610e-02 1.914904415607452393e-01 -2.519834339618682861e-01 2.215532064437866211e-01 -2.432694435119628906e-01 3.377390280365943909e-02 1.662172228097915649e-01 -6.766495108604431152e-02 -2.787455618381500244e-01 -5.305207148194313049e-02 -1.438156049698591232e-02 -2.128765732049942017e-01 -1.793613284826278687e-01 -1.428698748350143433e-01 1.021252796053886414e-01 -2.097536921501159668e-01 -2.192218601703643799e-02 7.315454632043838501e-02 -5.660154297947883606e-02 2.146370410919189453e-01 3.231568336486816406e-01 -2.317086905241012573e-01 -3.720442578196525574e-02 -6.167746149003505707e-03 -1.786228120326995850e-01 -1.417445093393325806e-01 1.486242860555648804e-01 -1.585998982191085815e-01 -3.937531709671020508e-01 -1.830399781465530396e-01
1.192457079887390137e-01 3.655025959014892578e-01 -1.504401415586471558e-01 1.098025357350707054e-03 -4.780902713537216187e-02 5.779482796788215637e-02 -9.601393342018127441e-02 -1.133450567722320557e-01 -9.492768347263336182e-02 2.464010715484619141e-01 -1.272195875644683838e-01 -2.317449748516082764e-01 -8.942613750696182251e-02 -2.164702266454696655e-01 -3.767980039119720459e-01 -6.704245507717132568e-02 -8.498555421829223633e-02 -4.766188263893127441e-01 -4.751320928335189819e-02 -2.323289513587951660e-01 -6.827991455793380737e-02 -2.717408165335655212e-02 -5.538623314350843430e-03 -4.523909837007522583e-02 1.257109176367521286e-02 2.949812822043895721e-02 -1.496486663818359375e-01 1.083489209413528442e-01 -2.189862728118896484e-01 -2.397754490375518799e-01 -1.358943730592727661e-01 6.117959320545196533e-02
-6.552633643150329590e-02 1.644523441791534424e-01 -1.539825275540351868e-02 5.288939476013183594e-01 -1.618403792381286621e-01 7.773786783218383789e-02 3.391524255275726318e-01 5.377651005983352661e-02 1.192138195037841797e-01 1.761227697134017944e-01 -1.366507858037948608e-01 7.891563326120376587e-02 -5.274326354265213013e-02 5.322862416505813599e-02 1.828548125922679901e-02 -3.044003993272781372e-02 6.822156906127929688e-02 -3.294542133808135986e-01 2.467973083257675171e-01 -5.982965975999832153e-02 -6.440562196075916290e-03 -3.074085116386413574e-01 1.071493327617645264e-01 -4.204242676496505737e-02 -2.144321203231811523e-01 -8.949793875217437744e-02 7.034877315163612366e-03 -2.815784215927124023e-01 9.819113463163375854e-02 -1.690006405115127563e-01 -3.511756286025047302e-02 -5.744582787156105042e-02
-3.793850541114807129e-02 1.683313697576522827e-01 -2.735007107257843018e-01 1.734429001808166504e-01 6.344711873680353165e-03 9.290188550949096680e-02 1.111401095986366272e-01 -7.183881103992462158e-02 4.085914492607116699e-01 -1.611409932374954224e-01 -4.190324544906616211e-01 -1.813170760869979858e-01 -1.563932150602340698e-01 1.219900771975517273e-01 -1.930243335664272308e-02 1.782486736774444580e-01 -1.029024049639701843e-01 -1.889714598655700684e-02 2.716274233534932137e-03 4.012932181358337402e-01 1.706529781222343445e-02 -5.654376372694969177e-02 1.296796202659606934e-01 2.301636524498462677e-02 -2.178135663270950317e-01 1.139208115637302399e-02 -2.831296026706695557e-01 -5.496047437191009521e-02 -5.416033416986465454e-02 -5.803550034761428833e-02 3.341220319271087646e-02 -1.878698617219924927e-01
9.475114755332469940e-03 2.574038505554199219e-01 -3.694516792893409729e-02 3.289045989513397217e-01 1.389187276363372803e-01 1.508999764919281006e-01 2.085795104503631592e-01 3.774078786373138428e-01 -1.081788167357444763e-01 3.525323569774627686e-01 -1.718104332685470581e-01 -2.081034034490585327e-01 -2.130482345819473267e-01 1.710607707500457764e-01 -1.628322303295135498e-01 -2.115261405706405640e-01 -3.997880965471267700e-02 3.599384799599647522e-02 -2.426407113671302795e-02 2.373530417680740356e-01 -1.295427680015563965e-01 -1.022613793611526489e-01 2.018941938877105713e-02 2.544037699699401855e-01 -1.154505461454391479e-01 -5.092193931341171265e-02 -8.835581690073013306e-02 -1.897967755794525146e-01 3.549519181251525879e-02 -7.490266859531402588e-02 -1.490213423967361450e-01 -1.914480514824390411e-02
1.952167153358459473e-01 5.224390700459480286e-02 -1.267774403095245361e-01 1.611372828483581543e-01 -1.576175838708877563e-01 4.066244140267372131e-02 2.299487441778182983e-01 2.145222276449203491e-01 -6.787958741188049316e-02 7.958360016345977783e-02 7.748194038867950439e-02 -1.244634985923767090e-01 -3.255119025707244873e-01 6.016116961836814880e-02 -3.637086153030395508e-01 -9.818127006292343140e-02 2.801619470119476318e-01 -4.652785360813140869e-01 1.050657182931900024e-01 1.372472643852233887e-01 3.106785938143730164e-02 -8.364630863070487976e-03 7.590292394161224365e-02 4.608912020921707153e-02 -8.816763013601303101e-02 9.799996763467788696e-02 -7.729699462652206421e-02 -1.820174604654312134e-02 1.878726184368133545e-01 1.827989965677261353e-01 -1.607912629842758179e-01 -2.361643463373184204e-01
-6.675424426794052124e-02 1.593937166035175323e-02 4.711505398154258728e-02 1.373241394758224487e-01 1.898343414068222046e-01 3.701419532299041748e-01 -6.514516472816467285e-02 1.627772748470306396e-01 -4.691867902874946594e-02 1.760442554950714111e-01 -2.669685781002044678e-01 7.859266549348831177e-02 -1.057204976677894592e-01 -2.036812156438827515e-01 -8.325312286615371704e-02 5.752248317003250122e-02 -5.954843759536743164e-02 -3.412424325942993164e-01 -2.540394663810729980e-01 -5.546971783041954041e-02 -5.594529211521148682e-02 2.206918783485889435e-02 3.725084289908409119e-02 -2.236872166395187378e-02 -3.717371523380279541e-01 -1.042081490159034729e-01 -1.326441317796707153e-01 -4.213553965091705322e-01 -8.095053955912590027e-03 7.145155966281890869e-02 -9.055421501398086548e-02 2.149905264377593994e-01
-3.667483851313591003e-02 2.117102891206741333e-01 9.666918963193893433e-02 1.521456241607666016e-01 -3.342151409015059471e-03 7.972417771816253662e-02 2.563630938529968262e-01 6.148460879921913147e-02 -1.064685136079788208e-01 2.531439960002899170e-01 -4.715737402439117432e-01 4.952867701649665833e-02 -1.364675313234329224e-01 -8.547633141279220581e-02 -6.128419190645217896e-02 1.721774637699127197e-01 -7.564740628004074097e-02 -1.772944480180740356e-01 -1.991753429174423218e-01 -1.603055298328399658e-01 -2.308335900306701660e-01 2.896269857883453369e-01 -9.234999865293502808e-02 -1.053345799446105957e-01 -1.278428137302398682e-01 1.167189143598079681e-02 -1.153394579887390137e-01 -7.389893382787704468e-02 1.463490724563598633e-01 -1.525328159332275391e-01 -2.297421097755432129e-01 -3.063688576221466064e-01
4.101847484707832336e-02 1.254965644329786301e-02 -1.205085217952728271e-01 2.192811965942382812e-01 -5.561938136816024780e-02 2.752920985221862793e-01 1.965069584548473358e-02 2.342729717493057251e-01 2.548685297369956970e-02 2.658575177192687988e-01 1.725815087556838989e-01 -2.081248909235000610e-01 -2.665707468986511230e-01 -3.523485362529754639e-02 -2.319045364856719971e-01 -2.320892810821533203e-01 -1.336318850517272949e-01 -3.238342106342315674e-01 1.651569083333015442e-02 1.665224581956863403e-01 -1.683358699083328247e-01 -1.111526787281036377e-01 -1.360570788383483887e-01 -1.902135163545608521e-01 1.131633669137954712e-01 -3.147271573543548584e-01 -2.206205390393733978e-02 -2.559704482555389404e-01 -6.327895820140838623e-02 8.135060220956802368e-02 -1.051204949617385864e-01 -1.771298944950103760e-01
1.950674057006835938e-01 8.317459374666213989e-02 -6.231841817498207092e-02 2.256921231746673584e-01 1.103476434946060181e-01 2.061102986335754395e-01 -1.195672601461410522e-01 3.506889939308166504e-01 -7.746513187885284424e-02 1.485548168420791626e-01 4.021259397268295288e-02 1.476705670356750488e-01 -2.928717732429504395e-01 2.085764333605766296e-02 -6.119743734598159790e-02 -6.951777730137109756e-03 -1.084023937582969666e-01 -3.514805138111114502e-01 -1.475175917148590088e-01 1.405359357595443726e-01 7.503728568553924561e-02 -3.782347962260246277e-02 -8.155788481235504150e-02 -6.858003884553909302e-02 7.981706410646438599e-02 7.610157877206802368e-02 -4.187225103378295898e-01 1.637828946113586426e-01 2.001401633024215698e-01 -2.252475321292877197e-01 -2.450923323631286621e-01 -7.988616824150085449e-02
1.617054268717765808e-02 1.925661563873291016e-01 -2.360202372074127197e-01 2.211109846830368042e-01 -1.979686021804809570e-01 3.121956586837768555e-01 3.153681010007858276e-02 1.517270505428314209e-01 8.327274024486541748e-02 3.331014886498451233e-02 -3.180769979953765869e-01 -1.703655868768692017e-01 -1.692916750907897949e-01 1.119782254099845886e-01 4.852209985256195068e-02 2.185040898621082306e-02 -2.333620190620422363e-01 -3.317802846431732178e-01 -2.347721159458160400e-02 1.250823140144348145e-01 2.649058401584625244e-01 -4.093910381197929382e-02 -5.295460298657417297e-02 7.137737423181533813e-02 -2.622352242469787598e-01 -1.586262732744216919e-01 8.029402047395706177e-02 5.467916280031204224e-02 2.002970725297927856e-01 -1.746496856212615967e-01 -2.644478380680084229e-01 1.035005971789360046e-01
3.361585736274719238e-02 3.039992973208427429e-02 -6.294062733650207520e-02 1.844491213560104370e-01 -5.752758681774139404e-02 1.452433317899703979e-01 -5.017674714326858521e-02 -1.051058098673820496e-01 -1.616317406296730042e-02 -4.718290641903877258e-02 -2.396039813756942749e-01 1.157217174768447876e-01 -1.919892579317092896e-01 -1.451115757226943970e-01 -1.647811233997344971e-01 1.835658550262451172e-01 1.596053242683410645e-01 -1.754902303218841553e-01 -3.556240117177367210e-04 1.284902244806289673e-01 1.567813605070114136e-01 1.555901169776916504e-01 2.760967612266540527e-01 -1.304688900709152222e-01 -2.333594709634780884e-01 2.279128432273864746e-01 -2.614693939685821533e-01 -2.656376659870147705e-01 -3.299808502197265625e-01 -7.852244377136230469e-02 -3.636518418788909912e-01 -1.499673724174499512e-01
2.232314944267272949e-01 2.331007719039916992e-01 2.099421769380569458e-01 2.281446754932403564e-01 -2.393761724233627319e-01 2.494266033172607422e-01 -3.145290315151214600e-01 -1.315918713808059692e-01 4.447027668356895447e-02 9.865570068359375000e-02 -9.620618820190429688e-02 4.044358804821968079e-02 -1.337930411100387573e-01 -2.678056359291076660e-01 -1.337166577577590942e-01 2.042525559663772583e-01 -3.304054588079452515e-02 -9.256439656019210815e-02 1.114303693175315857e-01 2.969929575920104980e-01 -9.319839626550674438e-02 1.525241583585739136e-01 1.242829859256744385e-01 -1.271530687808990479e-01 -1.510028690099716187e-01 1.657522469758987427e-01 -1.799733340740203857e-01 -1.825295239686965942e-01 1.106923520565032959e-01 1.342333555221557617e-01 -2.642578482627868652e-01 -4.683144390583038330e-02
-1.689923927187919617e-02 3.936848416924476624e-02 -1.070777252316474915e-01 1.301251053810119629e-01 -1.992709040641784668e-01 4.770247638225555420e-02 -3.010386228561401367e-01 1.679492890834808350e-01 1.132001951336860657e-01 1.341248154640197754e-01 -1.999925374984741211e-01 2.145088762044906616e-01 -3.533535599708557129e-01 -1.263184547424316406e-01 -1.754517108201980591e-02 -7.182826101779937744e-02 -3.002561032772064209e-01 -3.318156301975250244e-01 -2.083914577960968018e-01 1.297945231199264526e-01 2.793426625430583954e-02 -1.372523512691259384e-02 1.022424176335334778e-01 6.857408676296472549e-03 9.262695163488388062e-02 1.590534597635269165e-01 1.167221926152706146e-02 -2.328343242406845093e-01 1.464681178331375122e-01 3.385401964187622070e-01 -2.033518105745315552e-01 9.063852578401565552e-02
4.120525717735290527e-02 1.515080332756042480e-01 -1.129320729523897171e-02 3.812910318374633789e-01 -4.091956838965415955e-02 3.276121318340301514e-01 -1.393827944993972778e-01 -6.736564636230468750e-02 2.015901058912277222e-01 1.292655244469642639e-02 -3.593108355998992920e-01 -2.379129976034164429e-01 1.826822757720947266e-01 -9.880524128675460815e-02 -1.471235603094100952e-01 1.689233630895614624e-01 1.190082281827926636e-01 -1.770739108324050903e-01 1.826287247240543365e-02 4.453903436660766602e-02 1.057556495070457458e-01 -1.595330610871315002e-02 3.246168047189712524e-02 -1.978210546076297760e-02 -7.789850980043411255e-02 1.710375398397445679e-01 -2.749997377395629883e-01 -3.117624819278717041e-01 -1.370956450700759888e-01 1.971460878849029541e-01 1.877666413784027100e-01 1.235261932015419006e-01
7.786791771650314331e-02 2.028594166040420532e-01 -2.734109945595264435e-02 1.030866429209709167e-01 -2.246627807617187500e-01 9.065292775630950928e-02 1.597208380699157715e-01 4.387849476188421249e-03 9.152627550065517426e-03 2.969666123390197754e-01 -2.201714515686035156e-01 1.256729662418365479e-01 9.675090759992599487e-02 4.831749945878982544e-02 -1.060664206743240356e-01 1.074002012610435486e-01 -1.894108951091766357e-01 -4.459632933139801025e-01 -1.575742363929748535e-01 1.360327098518610001e-02 -4.173508286476135254e-02 1.421254724264144897e-01 2.337803989648818970e-01 2.443271428346633911e-01 1.831397265195846558e-01 1.824524253606796265e-01 -1.542905122041702271e-01 -4.196842312812805176e-01 4.338025674223899841e-02 3.710221871733665466e-02 -5.671961605548858643e-02 -2.926841750741004944e-02
-2.462840871885418892e-03 3.199689686298370361e-01 -3.577546775341033936e-01 1.855396181344985962e-01 -1.077592824003659189e-04 1.369261890649795532e-01 2.333452701568603516e-01 3.375839591026306152e-01 2.758593484759330750e-02 8.741154521703720093e-02 -2.938107550144195557e-01 -1.410913020372390747e-01 -1.443679481744766235e-01 4.202013835310935974e-02 -1.042763441801071167e-01 -8.191160112619400024e-02 -6.196875870227813721e-02 -3.171460703015327454e-02 9.632867574691772461e-02 3.277036845684051514e-01 -1.591120362281799316e-01 -2.300375699996948242e-01 9.363137185573577881e-02 2.506982982158660889e-01 -1.464577615261077881e-01 -4.592730104923248291e-02 -1.769163310527801514e-01 -1.645201295614242554e-01 1.323997527360916138e-01 -1.463091373443603516e-01 1.656657271087169647e-02 -2.671073563396930695e-02
1.366896182298660278e-01 1.892503798007965088e-01 9.101072698831558228e-02 2.473537623882293701e-01 -1.724099963903427124e-01 2.011942863464355469e-01 -2.647168003022670746e-02 -6.454780697822570801e-02 7.201069593429565430e-02 -1.507752761244773865e-02 -1.645952314138412476e-01 -8.013243973255157471e-02 -1.140243187546730042e-02 5.534444935619831085e-03 6.099007278680801392e-02 3.301796019077301025e-01 1.636545509099960327e-01 -2.380076497793197632e-01 7.714165002107620239e-02 1.939841359853744507e-01 1.081165522336959839e-01 -1.429022401571273804e-01 -1.306715309619903564e-01 1.645379960536956787e-01 2.139177359640598297e-02 2.236628383398056030e-01 -3.004029095172882080e-01 -2.555602192878723145e-01 -1.144578382372856140e-01 6.438166648149490356e-02 -4.353520572185516357e-01 -1.818118393421173096e-01
1.102866157889366150e-01 1.414773240685462952e-02 -1.779559254646301270e-01 9.043129533529281616e-02 -3.649447262287139893e-01 2.153116315603256226e-01 2.635165303945541382e-02 2.986872494220733643e-01 5.187134817242622375e-02 2.204301059246063232e-01 -1.553395986557006836e-01 -1.041661296039819717e-02 -1.461509466171264648e-01 7.610153406858444214e-02 -1.439419575035572052e-02 -1.741691380739212036e-01 -2.650422155857086182e-01 -1.819470524787902832e-01 7.036412600427865982e-03 1.238898374140262604e-02 2.340582907199859619e-01 -1.591368615627288818e-01 2.604641914367675781e-01 8.252663910388946533e-02 -3.449628353118896484e-01 -1.784017235040664673e-01 1.974071562290191650e-02 -7.776165008544921875e-02 2.274124175310134888e-01 7.025285065174102783e-02 -2.527346611022949219e-01 -9.497871249914169312e-02
1.724241524934768677e-01 6.874796748161315918e-02 -5.708171799778938293e-02 8.920895308256149292e-02 -1.757308691740036011e-01 1.131855621933937073e-01 -2.242060452699661255e-01 2.351710200309753418e-02 2.536673545837402344e-01 1.159635111689567566e-01 -3.237879276275634766e-01 -1.369191855192184448e-01 8.844640105962753296e-02 -5.475413054227828979e-02 -1.850285828113555908e-01 -1.952723562717437744e-01 8.907037228345870972e-02 -2.559244334697723389e-01 4.504258558154106140e-02 2.988875098526477814e-02 -5.039955675601959229e-02 1.955612897872924805e-01 2.991777360439300537e-01 -3.222010731697082520e-01 5.104758590459823608e-02 4.980881512165069580e-02 -3.284325897693634033e-01 -1.110944226384162903e-01 2.665789239108562469e-02 1.113701984286308289e-02 -3.661690652370452881e-01 -6.764732301235198975e-02
6.097565218806266785e-02 5.138510465621948242e-02 -2.311694994568824768e-02 1.119806617498397827e-02 1.881605572998523712e-02 5.550105571746826172e-01 3.133358201012015343e-03 -2.135811559855937958e-02 -6.767523288726806641e-02 1.612887382507324219e-01 -8.761765435338020325e-03 3.402516990900039673e-02 -1.904794424772262573e-01 -3.912604153156280518e-01 -2.516563832759857178e-01 3.189017176628112793e-01 -6.759154051542282104e-02 -2.548104226589202881e-01 -1.400096565485000610e-01 4.765050858259201050e-02 -3.982963040471076965e-02 9.345455467700958252e-02 8.888410776853561401e-02 1.092824339866638184e-01 -7.568804174661636353e-02 2.192842811346054077e-01 -2.648835182189941406e-01 -1.920458376407623291e-01 -1.175858732312917709e-02 2.849991805851459503e-02 -3.194526955485343933e-02 1.163472011685371399e-01
1.273847669363021851e-01 1.485045403242111206e-01 -1.024145036935806274e-01 2.596371173858642578e-01 -2.199247330427169800e-01 2.573160231113433838e-01 -3.693101555109024048e-02 -2.891000127419829369e-03 1.330292820930480957e-01 -1.763813011348247528e-02 -3.083681166172027588e-01 -9.155600517988204956e-02 -1.229282170534133911e-01 -1.723028719425201416e-01 -1.066301092505455017e-01 2.148911543190479279e-02 6.195921450853347778e-02 -2.178241461515426636e-01 -3.556253910064697266e-01 1.801160979084670544e-03 1.979479938745498657e-01 -2.040975540876388550e-02 -7.197108119726181030e-02 2.114683985710144043e-01 2.999787218868732452e-02 2.305005490779876709e-01 -2.219745367765426636e-01 -1.143775060772895813e-01 -2.924544215202331543e-01 5.613514780998229980e-02 -1.837127655744552612e-01 -2.892783284187316895e-01
-8.552861213684082031e-02 -6.845656037330627441e-02 -1.406495422124862671e-01 1.041641458868980408e-01 -2.280384600162506104e-01 8.064312487840652466e-02 -1.479790546000003815e-02 9.392738342285156250e-02 1.174955442547798157e-01 1.103930398821830750e-01 -2.127030491828918457e-01 -1.517458111047744751e-01 -1.165004745125770569e-01 2.173698097467422485e-01 -5.667172744870185852e-02 1.794918775558471680e-01 -4.598805680871009827e-03 -2.137019485235214233e-01 -1.103166937828063965e-01 5.019245743751525879e-01 -2.851844727993011475e-01 -2.013899385929107666e-01 2.292270064353942871e-01 -9.350173920392990112e-02 -7.949866354465484619e-02 3.318805396556854248e-01 1.145568788051605225e-01 -1.441447585821151733e-01 9.701292961835861206e-03 4.897686187177896500e-03 -5.288457125425338745e-02 -2.303557544946670532e-01
-2.585507556796073914e-02 -1.080012619495391846e-01 4.802031908184289932e-03 1.939609497785568237e-01 -1.303632408380508423e-01 3.915619254112243652e-01 7.910227775573730469e-02 1.695900410413742065e-01 8.070594072341918945e-02 3.281885385513305664e-01 -1.553218662738800049e-01 7.072511315345764160e-02 -1.146597415208816528e-01 2.020350843667984009e-01 9.894303232431411743e-02 7.912740111351013184e-02 -4.113863408565521240e-01 -3.608264327049255371e-01 -2.052140049636363983e-02 -4.393995553255081177e-02 -1.256708204746246338e-01 2.363063246011734009e-01 5.978804454207420349e-02 -6.698822975158691406e-02 -1.933505684137344360e-01 1.222815737128257751e-02 2.679557353258132935e-02 -1.708906143903732300e-01 -1.745083034038543701e-01 -1.006724685430526733e-01 -4.711910709738731384e-02 -1.989478468894958496e-01
9.737270325422286987e-02 3.248500525951385498e-01 -1.270829141139984131e-01 -4.118552803993225098e-02 -5.188374314457178116e-03 3.798240125179290771e-01 -5.566955357789993286e-02 8.766800165176391602e-02 6.460635364055633545e-02 1.917497813701629639e-02 -3.052968084812164307e-01 -3.713612258434295654e-02 -3.155432939529418945e-01 -1.745325513184070587e-02 1.489866524934768677e-02 7.860007137060165405e-02 -3.153968453407287598e-01 -2.081836760044097900e-01 4.075014032423496246e-03 -5.445085931569337845e-03 1.481021493673324585e-01 4.247009158134460449e-01 1.833729445934295654e-01 -2.228095084428787231e-01 5.891082808375358582e-02 5.015763267874717712e-02 -1.580149084329605103e-01 -1.438299715518951416e-01 -6.062848865985870361e-02 -8.957464247941970825e-02 1.180630475282669067e-01 3.083548508584499359e-02
-5.313288792967796326e-02 -5.423632636666297913e-02 -2.150384038686752319e-01 3.283910155296325684e-01 -2.377511113882064819e-01 -2.693978324532508850e-02 1.435405295342206955e-02 -7.547216117382049561e-02 2.068881988525390625e-01 2.414407283067703247e-01 -1.028175354003906250e-01 -1.288236975669860840e-01 -2.087649405002593994e-01 3.454429209232330322e-01 -5.981946736574172974e-02 8.923877030611038208e-02 1.858711428940296173e-02 -2.938736081123352051e-01 -3.966850042343139648e-02 3.233893215656280518e-01 -1.866919547319412231e-01 -5.314387381076812744e-02 2.153664678335189819e-01 -6.383680552244186401e-02 -2.379674166440963745e-01 1.537520289421081543e-01 1.269873082637786865e-01 -1.244175210595130920e-01 -1.097549423575401306e-01 1.248641982674598694e-01 -5.288019403815269470e-02 -2.257796525955200195e-01
9.995890408754348755e-02 2.322032153606414795e-01 2.517898939549922943e-02 2.214769870042800903e-01 -8.065528236329555511e-03 -4.245656356215476990e-02 2.244801670312881470e-01 -1.767432540655136108e-01 7.049512118101119995e-02 1.627398729324340820e-01 -1.344135403633117676e-01 7.267610728740692139e-02 -1.657684147357940674e-02 -8.194128051400184631e-03 -3.592269122600555420e-01 -3.319450467824935913e-02 -8.920938521623611450e-02 -4.280258417129516602e-01 -4.571784287691116333e-03 4.660375788807868958e-02 -2.001814246177673340e-01 1.517107337713241577e-01 1.878778934478759766e-01 -6.680798530578613281e-02 -1.138934791088104248e-01 2.902584075927734375e-01 -1.359534263610839844e-01 -3.663312196731567383e-01 8.565617725253105164e-03 4.580711945891380310e-02 2.052129954099655151e-01 -1.649887263774871826e-01
-1.177464947104454041e-01 -9.200102835893630981e-02 -3.628010749816894531e-01 3.240718543529510498e-01 -1.876232177019119263e-01 -3.763491660356521606e-02 1.817719340324401855e-01 2.248085290193557739e-01 1.226343587040901184e-01 9.915196895599365234e-02 -3.645390644669532776e-02 -1.126047372817993164e-01 -3.482918739318847656e-01 1.803835034370422363e-01 -3.128612041473388672e-01 3.690880909562110901e-02 7.765576988458633423e-02 -1.488601416349411011e-01 2.572798728942871094e-01 7.440031319856643677e-02 2.737195976078510284e-02 1.074482724070549011e-01 3.525987267494201660e-02 -1.502269804477691650e-01 -4.967466741800308228e-02 1.936583518981933594e-01 -7.449734210968017578e-02 -2.359507083892822266e-01 1.491442620754241943e-01 6.749475002288818359e-02 -2.210804224014282227e-01 -1.263453066349029541e-01
1.550934761762619019e-01 1.944243907928466797e-01 2.489050850272178650e-02 3.002581000328063965e-01 -1.835662126541137695e-01 7.731290161609649658e-02 9.753686189651489258e-02 -1.464649755507707596e-02 7.419619709253311157e-02 2.446873113512992859e-02 -3.411142230033874512e-01 6.541576981544494629e-02 -4.038395732641220093e-02 -2.071360051631927490e-01 1.467526108026504517e-01 3.519032001495361328e-01 -7.042999565601348877e-02 -4.144441187381744385e-01 9.589401632547378540e-02 -5.824439972639083862e-02 1.030609533190727234e-01 -1.626854017376899719e-02 -2.281330525875091553e-01 -8.576368540525436401e-02 -1.773094534873962402e-01 1.272556632757186890e-01 -1.708349883556365967e-01 -1.965728253126144409e-01 -1.671806424856185913e-01 -1.208045613020658493e-02 -2.098722457885742188e-01 -1.847162693738937378e-01
-2.370903789997100830e-01 9.939014166593551636e-02 -1.136926338076591492e-01 2.081521749496459961e-01 1.164578571915626526e-01 4.866659343242645264e-01 7.278623431921005249e-02 1.566784232854843140e-01 6.735254079103469849e-02 9.704075008630752563e-02 -1.591686904430389404e-02 -3.400745391845703125e-01 -8.592654764652252197e-02 3.146478906273841858e-02 -1.510459333658218384e-01 1.704091131687164307e-01 -3.157716244459152222e-02 -2.118780016899108887e-01 1.644061654806137085e-01 -9.356314688920974731e-02 -2.157876640558242798e-01 -1.496668010950088501e-01 -6.087005510926246643e-02 -3.986144363880157471e-01 -6.933303177356719971e-02 1.497736275196075439e-01 -9.058780223131179810e-02 2.454603463411331177e-02 -4.541922733187675476e-02 -1.909107416868209839e-01 -1.340065300464630127e-01 3.959878906607627869e-02
1.154202520847320557e-01 -4.875709116458892822e-02 -3.296128511428833008e-01 1.610887609422206879e-02 -9.582787007093429565e-02 3.935571610927581787e-01 4.154385626316070557e-02 4.560377895832061768e-01 1.760712079703807831e-02 2.478511631488800049e-02 -4.495435580611228943e-02 -7.716509699821472168e-02 -2.873129546642303467e-01 -2.964711165986955166e-04 -6.513731926679611206e-02 -3.281999230384826660e-01 -4.693584889173507690e-02 -2.710005044937133789e-01 1.274749170988798141e-02 7.443843781948089600e-02 -1.480339169502258301e-01 -1.372569203376770020e-01 1.694609373807907104e-01 -6.973178684711456299e-02 -4.198507219552993774e-02 1.233728229999542236e-01 -9.691661596298217773e-02 -2.682763040065765381e-01 1.456134468317031860e-01 4.999417066574096680e-02 9.387256950139999390e-02 -1.080708578228950500e-01
2.359604984521865845e-01 -3.864948451519012451e-02 -3.785268217325210571e-02 1.525544077157974243e-01 -1.490165144205093384e-01 6.589476019144058228e-02 1.747676134109497070e-01 3.201572299003601074e-01 3.136910870671272278e-02 2.329376190900802612e-01 -6.634332984685897827e-02 -1.701578497886657715e-01 -3.349624276161193848e-01 -1.014795228838920593e-01 -2.690363526344299316e-01 3.146687522530555725e-02 2.517228722572326660e-01 -4.217264652252197266e-01 1.180531224235892296e-03 2.598440945148468018e-01 3.035420365631580353e-02 1.044730022549629211e-01 1.020358279347419739e-01 -2.400370687246322632e-02 1.109632104635238647e-01 1.641502790153026581e-02 5.615453422069549561e-02 -7.924784719944000244e-02 2.672831295058131218e-03 8.650816977024078369e-02 -7.550694793462753296e-02 -3.275571167469024658e-01
1.402758061885833740e-01 2.597370371222496033e-02 -1.776842176914215088e-01 6.715473532676696777e-02 -1.952028721570968628e-01 1.315184086561203003e-01 -2.178138643503189087e-01 -2.217785641551017761e-02 2.713881433010101318e-01 3.867151215672492981e-02 -2.938651442527770996e-01 -9.584448486566543579e-02 6.928668171167373657e-02 -1.617747098207473755e-01 -1.811110824346542358e-01 -1.288695931434631348e-01 1.510735601186752319e-01 -2.585371732711791992e-01 -1.086003333330154419e-02 9.656919538974761963e-02 -1.805348247289657593e-01 9.670467674732208252e-02 2.491164654493331909e-01 -2.050733566284179688e-01 -5.500195547938346863e-02 -8.207468199543654919e-04 -2.283389568328857422e-01 -2.110845893621444702e-01 7.593178004026412964e-02 -1.804699897766113281e-01 -3.981050848960876465e-01 -2.178287953138351440e-01
-2.487935498356819153e-02 2.220020443201065063e-01 -4.599148407578468323e-02 1.764299273490905762e-01 1.980422437191009521e-01 1.980794593691825867e-02 6.115406006574630737e-02 2.732664644718170166e-01 3.139974549412727356e-02 9.957922995090484619e-02 -2.943290770053863525e-01 4.580063279718160629e-03 -1.712523102760314941e-01 6.136537715792655945e-02 -1.029436886310577393e-01 2.368154376745223999e-01 -1.165265589952468872e-01 4.970637150108814240e-03 -2.366861253976821899e-01 2.367265671491622925e-01 -3.484376966953277588e-01 -2.345702201128005981e-01 2.345887422561645508e-01 -6.143345963209867477e-03 -9.237744659185409546e-02 3.450912237167358398e-02 -2.818316407501697540e-02 -3.496773838996887207e-01 -9.721747040748596191e-02 2.509833574295043945e-01 -1.813610792160034180e-01 7.879097759723663330e-02
4.058705642819404602e-02 5.981666967272758484e-02 -3.707195818424224854e-01 2.674355506896972656e-01 2.055382728576660156e-01 3.060471117496490479e-01 5.826083198189735413e-02 -9.760151058435440063e-02 1.198082976043224335e-02 4.065780341625213623e-02 2.967440523207187653e-02 -3.169367834925651550e-02 -1.555017977952957153e-01 1.373478472232818604e-01 2.265210449695587158e-01 2.244751900434494019e-01 -2.952724099159240723e-01 -2.145835161209106445e-01 4.568156972527503967e-02 -2.294312231242656708e-02 1.206501051783561707e-01 1.407813746482133865e-02 2.337442487478256226e-01 -7.501123100519180298e-02 -5.288352072238922119e-02 -9.274007380008697510e-02 -2.840790450572967529e-01 -2.065880149602890015e-01 -1.444445401430130005e-01 -7.669537514448165894e-02 -1.939682960510253906e-01 -2.802698612213134766e-01
9.591799974441528320e-02 6.675343215465545654e-02 -4.911603033542633057e-02 1.842270791530609131e-01 -1.408070176839828491e-01 1.715308576822280884e-01 1.321413069963455200e-01 2.058269679546356201e-01 -1.642669201828539371e-03 8.675654232501983643e-02 -2.864039838314056396e-01 -8.448066189885139465e-03 3.812097758054733276e-02 -2.122632861137390137e-01 -1.155178621411323547e-01 -2.992776334285736084e-01 -1.479044556617736816e-01 -3.637278378009796143e-01 1.919350624084472656e-01 2.985069453716278076e-01 -2.451111748814582825e-02 -3.747245967388153076e-01 2.166880369186401367e-01 -1.122116968035697937e-01 2.288256026804447174e-02 -3.094128519296646118e-02 -2.743125855922698975e-01 4.954075068235397339e-02 1.858061701059341431e-01 7.739412039518356323e-02 3.628646954894065857e-02 -1.307719480246305466e-02
5.861263349652290344e-02 2.627736628055572510e-01 -2.334492653608322144e-02 1.793047338724136353e-01 6.169417873024940491e-02 3.907742351293563843e-02 1.110034734010696411e-01 4.287169128656387329e-02 2.948062419891357422e-01 2.733609974384307861e-01 -6.201027333736419678e-02 -2.284940779209136963e-01 -8.765722066164016724e-02 1.487727314233779907e-01 7.493729889392852783e-02 -1.898099854588508606e-02 -2.050799429416656494e-01 -3.257640600204467773e-01 8.158874511718750000e-02 7.593248039484024048e-02 -2.814747691154479980e-01 4.084084928035736084e-02 2.180824428796768188e-01 7.291920483112335205e-02 3.563265874981880188e-02 1.548843234777450562e-01 -1.012995019555091858e-01 -1.572594791650772095e-02 -3.300427496433258057e-01 7.518809288740158081e-02 -1.067887917160987854e-01 -4.070788323879241943e-01
1.377584338188171387e-01 1.036912724375724792e-01 -2.381909787654876709e-01 2.520039975643157959e-01 -6.983565539121627808e-02 2.947804890573024750e-02 -1.366732642054557800e-02 4.157932400703430176e-01 4.617444938048720360e-04 9.717185795307159424e-02 4.515160620212554932e-02 -1.854605413973331451e-02 2.446776954457163811e-03 -2.696396410465240479e-01 -2.037513554096221924e-01 -7.663834840059280396e-02 -1.319488137960433960e-01 -1.965245753526687622e-01 -1.043929904699325562e-01 2.264845967292785645e-01 -1.760364770889282227e-01 -1.521735340356826782e-01 -1.704924702644348145e-01 -1.869038790464401245e-01 2.084902673959732056e-01 6.570318341255187988e-02 -3.988282084465026855e-01 -1.805928908288478851e-02 7.694946974515914917e-02 -3.763378039002418518e-02 -2.287962883710861206e-01 -1.898842006921768188e-01
[truncated: 3,277,671 more chars]
