# Supplementary material for: The Language of Innovation
Source: PLoS One. 2020 Apr 30;15(4):e0230107. doi: 10.1371/journal.pone.0230107 (PMC7194493; doi:10.1371/journal.pone.0230107)
Supplement: S7 File — (GZ) [file pone.0230107.s007.tar.gz › 1985-1989/V2Run_7_VS_4500_embeddings1985-1989ED32.txt]

8.313517272472381592e-02 -7.884351164102554321e-02 -2.171401828527450562e-01 1.630827933549880981e-01 7.814981043338775635e-02 -4.272036850452423096e-01 -1.491982638835906982e-01 7.060078531503677368e-02 2.642353773117065430e-01 -1.543461680412292480e-01 -8.415341377258300781e-02 -1.438972502946853638e-01 -2.837612852454185486e-02 7.504518330097198486e-02 -2.334036529064178467e-01 1.505786478519439697e-01 8.880908042192459106e-02 2.655521333217620850e-01 4.917457699775695801e-02 -1.663280725479125977e-01 9.295860677957534790e-02 5.770898982882499695e-02 -1.522869467735290527e-01 -2.671319544315338135e-01 6.377888470888137817e-02 -2.595627903938293457e-01 1.632354594767093658e-02 1.979837119579315186e-01 -2.680681087076663971e-02 -3.200143575668334961e-01 -2.311649322509765625e-01 -9.885151684284210205e-02
-6.976064294576644897e-02 -2.621583342552185059e-01 5.510841682553291321e-02 -2.479550689458847046e-01 1.762671768665313721e-01 -1.195709109306335449e-01 3.484238088130950928e-01 -6.946141272783279419e-02 -9.012980014085769653e-02 -1.381340026855468750e-01 1.857339292764663696e-01 -3.239941596984863281e-01 1.018406078219413757e-02 2.413576655089855194e-02 -2.907047867774963379e-01 9.310254454612731934e-02 -2.616455554962158203e-01 2.078620493412017822e-01 2.515784204006195068e-01 -1.475855559110641479e-01 6.932505220174789429e-02 1.566735953092575073e-01 -2.209854125976562500e-01 9.190215915441513062e-02 8.338265120983123779e-02 -1.242057234048843384e-01 9.882549941539764404e-02 5.838199332356452942e-02 -7.649964839220046997e-02 -1.092660129070281982e-01 -1.237612515687942505e-01 -2.787920832633972168e-01
2.627490758895874023e-01 -6.110380962491035461e-02 -1.157528087496757507e-01 -2.820122838020324707e-01 3.311874866485595703e-01 -8.711587637662887573e-02 9.728055447340011597e-02 -1.940657943487167358e-01 3.057820200920104980e-01 -5.804203823208808899e-02 2.655284404754638672e-01 -3.880332410335540771e-01 -1.258751153945922852e-01 -2.842689305543899536e-02 -1.501127928495407104e-01 6.064867973327636719e-02 8.569038659334182739e-02 1.275088638067245483e-01 1.579770892858505249e-01 -1.633455902338027954e-01 -5.837030708789825439e-02 -4.535704106092453003e-02 9.728579223155975342e-02 5.428323149681091309e-02 -1.682713069021701813e-02 -2.749640867114067078e-02 1.237705582752823830e-03 1.797884106636047363e-01 1.590379141271114349e-02 -6.936643272638320923e-02 2.429928779602050781e-01 -3.442362546920776367e-01
3.154980018734931946e-02 -1.911266148090362549e-01 3.479155898094177246e-02 6.275056302547454834e-02 4.568498209118843079e-02 4.577394202351570129e-02 1.613603979349136353e-01 -1.546884328126907349e-01 -1.474517583847045898e-02 -3.547171875834465027e-02 -2.163260132074356079e-01 -2.115633636713027954e-01 -2.041552960872650146e-01 1.840100735425949097e-01 -2.734597325325012207e-01 2.247526198625564575e-01 1.203854307532310486e-01 2.590289711952209473e-01 1.824554204940795898e-01 -3.009246587753295898e-01 -4.377005621790885925e-02 1.988794654607772827e-01 6.136138737201690674e-02 -1.043755784630775452e-01 1.043604537844657898e-01 -2.761846780776977539e-01 2.332509756088256836e-01 -4.428528249263763428e-02 -5.524593219161033630e-02 -2.005596756935119629e-01 3.605731576681137085e-02 -3.995483815670013428e-01
1.141546517610549927e-01 7.255990058183670044e-02 5.119635909795761108e-02 -1.731442958116531372e-01 1.760212481021881104e-01 -8.397977799177169800e-02 2.458287775516510010e-02 -8.147840201854705811e-02 2.161611169576644897e-01 -6.246975436806678772e-02 -1.916702985763549805e-01 -7.021563500165939331e-02 5.716590955853462219e-02 -1.196814402937889099e-01 -6.143719553947448730e-01 1.092708036303520203e-01 -5.231951922178268433e-02 3.458474278450012207e-01 1.972137093544006348e-01 -1.976659148931503296e-01 -1.163071021437644958e-01 -1.725672930479049683e-01 1.391963660717010498e-01 4.769106954336166382e-02 -1.078326329588890076e-01 -3.021862804889678955e-01 6.312391161918640137e-02 7.482605427503585815e-02 4.627003520727157593e-02 -1.562655121088027954e-01 -2.967523178085684776e-04 1.365999784320592880e-02
1.000530123710632324e-01 -4.891919344663619995e-02 -3.583907186985015869e-01 1.941688209772109985e-01 3.283607065677642822e-01 -5.211621522903442383e-02 2.186216562986373901e-01 -4.379501566290855408e-03 2.959960699081420898e-01 -1.425718367099761963e-01 -1.203920096158981323e-01 -5.500515177845954895e-02 -6.176865845918655396e-02 2.507183253765106201e-01 -3.615720868110656738e-01 7.503020763397216797e-02 -9.838876128196716309e-02 2.492138147354125977e-01 1.097796708345413208e-01 -2.210479825735092163e-01 -3.231823742389678955e-01 -1.182246673852205276e-02 1.027414500713348389e-01 6.848997622728347778e-02 -8.689130097627639771e-02 -1.138427853584289551e-01 -8.852680213749408722e-03 5.451949685811996460e-02 -1.335225999355316162e-01 -1.123500764369964600e-01 1.515818089246749878e-01 -7.124835252761840820e-02
6.923887133598327637e-02 -3.409900963306427002e-01 -3.493915498256683350e-01 -1.309187561273574829e-01 1.514593064785003662e-01 4.161872342228889465e-02 1.129347681999206543e-01 4.748994484543800354e-02 1.990769952535629272e-01 -2.509115338325500488e-01 3.253484517335891724e-02 -2.667789757251739502e-01 -5.231945309787988663e-03 -1.104806810617446899e-01 -2.273368090391159058e-01 5.036937072873115540e-02 2.672302722930908203e-02 2.370038926601409912e-01 1.696612238883972168e-01 -1.154377833008766174e-01 -2.179175168275833130e-01 -1.474469155073165894e-01 -1.486258208751678467e-01 3.958998247981071472e-02 -1.286490261554718018e-01 -3.892709314823150635e-01 -1.146016716957092285e-01 -1.020673438906669617e-01 1.071715429425239563e-01 -3.657814115285873413e-02 -1.356444088742136955e-03 -2.498501539230346680e-01
1.075016632676124573e-01 -1.948488801717758179e-01 6.831005960702896118e-02 1.322222799062728882e-01 2.446929514408111572e-01 1.280213296413421631e-01 -7.574422657489776611e-02 -2.932025119662284851e-02 -6.385322660207748413e-02 4.791698232293128967e-02 -1.082619428634643555e-01 -2.449412047863006592e-01 -2.091133892536163330e-01 -9.967214614152908325e-02 -3.330051600933074951e-01 2.386001944541931152e-01 -5.953938513994216919e-02 1.995399594306945801e-01 1.094035506248474121e-01 -1.066781356930732727e-01 -1.355660259723663330e-01 1.584237664937973022e-01 8.290240913629531860e-02 3.068490698933601379e-02 1.278465390205383301e-01 -4.347368478775024414e-01 1.679581701755523682e-01 2.221651524305343628e-01 -1.503947228193283081e-01 2.419190295040607452e-02 -1.414959281682968140e-01 -3.189945518970489502e-01
-6.693148985505104065e-03 -2.098631486296653748e-02 -8.842679113149642944e-02 -4.186965525150299072e-02 5.637497641146183014e-03 -1.157842800021171570e-01 1.737488508224487305e-01 -3.745362907648086548e-02 1.777507923543453217e-02 -4.260020330548286438e-02 1.296768188476562500e-01 -2.350781112909317017e-01 -2.435018718242645264e-01 4.058769717812538147e-02 -2.849818468093872070e-01 2.440318614244461060e-01 -3.487475514411926270e-01 2.850471436977386475e-01 4.180861636996269226e-02 -2.748775482177734375e-01 -6.764336675405502319e-02 -6.016250327229499817e-02 -4.528041929006576538e-02 -3.062967658042907715e-01 1.088775768876075745e-01 -2.912153899669647217e-01 3.501389026641845703e-01 -1.391538977622985840e-01 9.956309571862220764e-03 4.557931423187255859e-02 -2.652723155915737152e-02 -2.079672813415527344e-01
-3.810672461986541748e-02 -2.325052917003631592e-01 -1.164988055825233459e-01 6.806625984609127045e-03 -2.326634973287582397e-01 -7.732354104518890381e-02 -2.214431017637252808e-01 2.728012502193450928e-01 -9.451192617416381836e-02 -1.021542549133300781e-01 -3.279533237218856812e-02 1.554805934429168701e-01 -3.341052234172821045e-01 -1.119953840970993042e-01 -1.742497980594635010e-01 1.379727870225906372e-01 -9.754382073879241943e-02 -5.248627811670303345e-02 2.203042060136795044e-01 -3.421468734741210938e-01 -9.349753707647323608e-02 -1.349776238203048706e-01 1.435005199164152145e-02 -7.891479879617691040e-02 8.920381218194961548e-02 -3.544582426548004150e-01 -6.239253282546997070e-02 3.532249107956886292e-02 -1.945756524801254272e-01 -1.992237120866775513e-01 -2.415073104202747345e-03 -3.186834752559661865e-01
6.224925071001052856e-02 1.701635420322418213e-01 -1.438522245734930038e-02 -3.322912007570266724e-02 2.167684882879257202e-01 -1.850664764642715454e-01 2.555662393569946289e-01 -7.887037843465805054e-02 1.107458472251892090e-01 -1.133919283747673035e-01 2.063901722431182861e-01 -4.467772319912910461e-02 5.480310693383216858e-02 8.793563395738601685e-02 -2.567355930805206299e-01 1.346028298139572144e-01 -2.805648744106292725e-01 4.784617125988006592e-01 -7.959489710628986359e-03 -1.271503716707229614e-01 6.460947543382644653e-02 8.361861854791641235e-02 7.081686705350875854e-02 -7.172060757875442505e-02 1.466097682714462280e-01 -3.368376195430755615e-01 2.000277191400527954e-01 -1.519514154642820358e-02 -8.599309250712394714e-03 -2.069528400897979736e-01 -2.435680031776428223e-01 -1.611833274364471436e-01
1.867263615131378174e-01 -2.865615785121917725e-01 -1.818463802337646484e-01 6.898293644189834595e-02 -7.438565790653228760e-02 2.973607182502746582e-01 3.264154121279716492e-02 4.622669517993927002e-02 1.148210465908050537e-01 -3.096071444451808929e-02 9.879768639802932739e-02 -9.198766946792602539e-02 -1.977861076593399048e-01 6.787853688001632690e-02 -3.244851827621459961e-01 3.045265078544616699e-01 6.637687981128692627e-02 3.632374405860900879e-01 1.004179343581199646e-01 -1.706855446100234985e-01 2.566145360469818115e-02 -8.963704109191894531e-02 -1.335257291793823242e-01 9.994756430387496948e-02 9.038289077579975128e-03 -2.877480387687683105e-01 1.946553587913513184e-01 6.573563069105148315e-02 -1.881020069122314453e-01 -1.647842377424240112e-01 2.400218397378921509e-01 -1.288219988346099854e-01
8.954508602619171143e-02 9.134390950202941895e-02 -2.411789745092391968e-01 1.174236088991165161e-01 2.326780557632446289e-01 -4.000366851687431335e-02 1.298998594284057617e-01 -3.312901034951210022e-02 1.213201805949211121e-01 -4.043376743793487549e-01 1.140608042478561401e-01 -3.278933763504028320e-01 -1.858601113781332970e-03 1.831458508968353271e-01 -3.881588876247406006e-01 3.547990620136260986e-01 8.982502669095993042e-02 4.161442816257476807e-02 6.541335582733154297e-02 9.387011826038360596e-02 -6.604493409395217896e-02 5.143314972519874573e-02 -1.089302748441696167e-01 -7.224317640066146851e-02 -1.088719889521598816e-01 -1.408753842115402222e-01 6.005340442061424255e-02 -8.941154927015304565e-02 -2.354155108332633972e-02 -1.398407816886901855e-01 1.249111145734786987e-01 -3.211687803268432617e-01
1.086746305227279663e-01 -2.939686179161071777e-01 1.705056875944137573e-01 2.514090016484260559e-02 9.517706930637359619e-02 -6.590098887681961060e-02 3.079063296318054199e-01 -3.442625403404235840e-01 1.987978816032409668e-01 1.396899521350860596e-01 -2.142243087291717529e-02 5.903280526399612427e-02 -2.194136232137680054e-01 2.910386323928833008e-01 -1.881732046604156494e-01 2.041045278310775757e-01 -1.039287373423576355e-01 -2.474853582680225372e-02 3.404403626918792725e-01 7.944816350936889648e-02 -1.083867549896240234e-01 -2.670507319271564484e-02 7.158399373292922974e-02 5.732009187340736389e-02 -1.871822327375411987e-01 -1.879609525203704834e-01 1.119631677865982056e-01 4.158968850970268250e-02 -2.433137595653533936e-01 -1.485615670680999756e-01 -3.950769081711769104e-02 -2.247026264667510986e-01
5.720227584242820740e-02 -1.496817618608474731e-01 -1.000839099287986755e-01 -4.677891731262207031e-02 9.361168742179870605e-02 4.507047683000564575e-02 3.137808442115783691e-01 -1.073287278413772583e-01 1.417263150215148926e-01 -2.405101954936981201e-01 -1.433241833001375198e-02 -1.271541565656661987e-01 -1.687697917222976685e-01 -1.158064324408769608e-02 -1.163131296634674072e-01 3.134930729866027832e-01 -3.677248358726501465e-01 3.391030132770538330e-01 -8.920291811227798462e-02 -7.267796993255615234e-02 6.116567552089691162e-02 -3.530351817607879639e-02 1.282190829515457153e-01 -1.291315704584121704e-01 2.745264954864978790e-02 -2.605465054512023926e-01 1.227015405893325806e-01 1.039767544716596603e-02 -4.085508286952972412e-01 -1.191101148724555969e-01 7.018824666738510132e-02 -1.877045631408691406e-01
1.175021156668663025e-01 -1.570066064596176147e-01 3.719186177477240562e-03 -1.091221068054437637e-02 1.145108863711357117e-01 -8.535724133253097534e-02 9.578502178192138672e-02 -7.438454777002334595e-02 2.593945562839508057e-01 4.723155498504638672e-02 1.616970449686050415e-01 -9.072665125131607056e-02 -8.337130397558212280e-02 8.334796130657196045e-02 -1.655671149492263794e-01 2.849101424217224121e-01 -1.452271491289138794e-01 1.883747726678848267e-01 4.991983771324157715e-01 1.730803214013576508e-02 3.252258524298667908e-02 -3.805180266499519348e-02 -2.740654647350311279e-01 3.348774090409278870e-02 -2.570191025733947754e-01 -2.003730684518814087e-01 2.718996405601501465e-01 -1.678694784641265869e-01 -1.383972615003585815e-01 4.905893933027982712e-03 -6.573835760354995728e-02 -2.886085808277130127e-01
1.995925456285476685e-01 -1.862374246120452881e-01 -4.389077797532081604e-02 5.579827819019556046e-03 2.315390706062316895e-01 -4.765891656279563904e-02 1.865191757678985596e-01 1.093022674322128296e-01 6.895250082015991211e-02 -1.890024393796920776e-01 -2.659698426723480225e-01 -1.248835474252700806e-01 -1.535900086164474487e-01 -4.262780025601387024e-02 -1.210732609033584595e-01 3.004219233989715576e-01 -1.665452569723129272e-01 2.591721415519714355e-01 -1.921195350587368011e-02 -1.748310923576354980e-01 -4.725552499294281006e-01 2.306929789483547211e-02 3.106601908802986145e-02 1.915084868669509888e-01 -7.781276106834411621e-02 -8.304534107446670532e-02 -7.738342136144638062e-02 1.191235929727554321e-01 1.992022618651390076e-02 -2.816383242607116699e-01 2.136105895042419434e-01 -1.340573728084564209e-01
3.341844379901885986e-01 -3.468353301286697388e-02 1.915434896945953369e-01 -8.991660177707672119e-02 1.285886019468307495e-01 1.493765413761138916e-02 1.457152664661407471e-01 2.754881978034973145e-01 -2.267399057745933533e-02 -1.586049795150756836e-01 1.633740514516830444e-01 2.240527654066681862e-03 -1.400509774684906006e-01 1.267917454242706299e-01 -6.249514594674110413e-02 3.134806156158447266e-01 -1.500122994184494019e-01 -1.709877401590347290e-01 1.100798547267913818e-01 -1.073139607906341553e-01 -3.663017451763153076e-01 -6.548367440700531006e-02 -1.691174656152725220e-01 1.524930633604526520e-02 3.696125373244285583e-02 -3.169221878051757812e-01 -8.724470436573028564e-02 6.778384000062942505e-02 -2.159860581159591675e-01 -3.290992975234985352e-01 -5.085594952106475830e-03 -1.629725098609924316e-01
1.212442144751548767e-01 -2.338717430830001831e-01 -1.015162244439125061e-01 3.551139831542968750e-01 8.581399917602539062e-02 -2.011724412441253662e-01 7.815644145011901855e-02 6.403154879808425903e-02 -1.201692670583724976e-01 -1.858403831720352173e-01 5.023224651813507080e-02 6.237513199448585510e-02 -2.360810190439224243e-01 1.620636880397796631e-01 -1.877328008413314819e-01 2.837396860122680664e-01 5.091091617941856384e-02 1.267028301954269409e-01 1.429966390132904053e-01 -3.230758905410766602e-01 9.979431331157684326e-02 -2.665954232215881348e-01 4.457285627722740173e-02 1.164699941873550415e-01 -1.686565950512886047e-02 -2.639727890491485596e-01 -1.188016757369041443e-01 1.683534383773803711e-01 -5.913959816098213196e-02 -2.666274309158325195e-01 2.365152090787887573e-01 1.422485220246016979e-03
1.026834249496459961e-01 -1.129593551158905029e-01 -2.804783284664154053e-01 -2.770134508609771729e-01 1.701714694499969482e-01 1.159929260611534119e-01 7.182040065526962280e-02 3.050381243228912354e-01 6.557995080947875977e-02 -5.554787069559097290e-02 -6.194872409105300903e-02 1.091176718473434448e-01 1.744151562452316284e-01 1.314012110233306885e-01 -3.536496758460998535e-01 3.349943161010742188e-01 -1.895231157541275024e-01 1.391215324401855469e-01 3.050512969493865967e-01 -2.412981539964675903e-02 4.980548471212387085e-02 -6.022745370864868164e-02 1.249585300683975220e-02 -1.612975150346755981e-01 5.374817550182342529e-02 -3.253699839115142822e-02 1.057682260870933533e-01 2.931336462497711182e-01 -3.365951403975486755e-02 -1.114863902330398560e-01 4.002572502940893173e-03 -2.770065367221832275e-01
2.389810979366302490e-01 -1.174479946494102478e-01 -1.183256283402442932e-01 4.631493985652923584e-02 1.465621292591094971e-01 -4.694285243749618530e-02 5.299821123480796814e-02 2.495223134756088257e-01 1.531258076429367065e-01 3.120832331478595734e-02 -1.783880293369293213e-01 -2.888400554656982422e-01 -2.019249349832534790e-01 1.088839843869209290e-01 -3.407919406890869141e-01 6.279014050960540771e-02 -1.814921200275421143e-01 3.469647765159606934e-01 -2.312037795782089233e-01 -2.312181890010833740e-01 -1.532982587814331055e-01 5.296603590250015259e-02 -8.689129352569580078e-02 -2.402575761079788208e-01 1.445337235927581787e-01 -6.633492559194564819e-02 1.275336835533380508e-02 1.009555980563163757e-01 1.069352962076663971e-02 -3.632817044854164124e-02 -1.206625029444694519e-01 -3.291674554347991943e-01
1.024633198976516724e-01 -9.860996901988983154e-02 -1.664672791957855225e-01 3.413340821862220764e-02 -3.045323491096496582e-02 6.223978847265243530e-02 -3.016180917620658875e-02 8.336638100445270538e-03 2.218470126390457153e-01 -2.023766040802001953e-01 -2.431416362524032593e-01 -3.723060786724090576e-01 -1.352954357862472534e-01 -4.689556546509265900e-03 -1.666572391986846924e-01 5.256029963493347168e-01 -7.015505433082580566e-02 3.530777394771575928e-01 1.070500910282135010e-01 -2.479229271411895752e-01 -6.557265669107437134e-02 -3.451390936970710754e-02 2.119717597961425781e-01 6.192542240023612976e-02 -3.577045723795890808e-02 -1.646542549133300781e-01 -1.291424930095672607e-01 -1.968454942107200623e-02 -1.590259635122492909e-04 -6.567682325839996338e-02 -3.747425973415374756e-02 -1.640606671571731567e-01
2.081514298915863037e-01 -7.514701783657073975e-02 1.021797955036163330e-01 -1.725360304117202759e-01 1.585539877414703369e-01 3.843821585178375244e-02 9.118412435054779053e-02 1.086691021919250488e-01 9.480592608451843262e-02 -2.274287343025207520e-01 -5.080994591116905212e-02 -1.150307580828666687e-01 -2.453710436820983887e-01 -4.444512724876403809e-02 -7.967799156904220581e-02 4.059599637985229492e-01 -6.555069983005523682e-02 2.328863888978958130e-01 1.656890958547592163e-01 -1.440291106700897217e-01 -1.045560836791992188e-01 -6.455616652965545654e-02 -4.119699895381927490e-01 -1.470535695552825928e-01 2.421512156724929810e-01 -2.473338097333908081e-01 -2.487652897834777832e-01 2.726467698812484741e-02 -2.963614650070667267e-02 -2.337417304515838623e-01 -3.542165830731391907e-02 4.284028708934783936e-02
-1.064406558871269226e-01 -1.391406804323196411e-01 -2.002896964550018311e-01 -3.161385282874107361e-02 6.481572985649108887e-02 2.783015742897987366e-02 4.806483909487724304e-02 -6.577225774526596069e-02 6.247293949127197266e-02 -1.026298757642507553e-02 3.339366018772125244e-01 -2.487139403820037842e-02 -7.400757074356079102e-02 -1.607756912708282471e-01 -3.191491663455963135e-01 5.818797275424003601e-02 -1.049783900380134583e-01 -2.147589111700654030e-03 6.357856839895248413e-02 -1.051811501383781433e-01 2.284035086631774902e-02 1.616886705160140991e-01 2.057201564311981201e-01 -1.393004059791564941e-01 2.348616532981395721e-02 2.839246578514575958e-02 -2.737747728824615479e-01 2.237754464149475098e-01 -3.261634409427642822e-01 -2.659371793270111084e-01 -4.291298687458038330e-01 -2.484163641929626465e-01
7.644465565681457520e-02 -6.919284164905548096e-02 -1.362636536359786987e-01 -1.011539548635482788e-01 1.868321895599365234e-01 -2.135549187660217285e-01 5.615200474858283997e-02 1.273186951875686646e-01 1.322606205940246582e-01 5.908926483243703842e-03 -4.814758524298667908e-02 -2.167930901050567627e-01 4.481045901775360107e-02 4.566604271531105042e-02 -2.056045830249786377e-01 1.981255598366260529e-03 -2.416363954544067383e-01 1.461715996265411377e-01 -2.230302244424819946e-02 -3.563767373561859131e-01 -3.679138422012329102e-01 8.195853233337402344e-02 -8.074270188808441162e-02 2.366763800382614136e-01 -1.003608927130699158e-01 2.380541898310184479e-02 1.671053469181060791e-01 2.007712721824645996e-01 -2.099857628345489502e-01 -3.126996457576751709e-01 1.542052477598190308e-01 -3.017984032630920410e-01
1.556578576564788818e-01 -1.696268469095230103e-01 -2.377064377069473267e-01 1.168847829103469849e-01 1.446558535099029541e-01 -1.786649376153945923e-01 1.525352299213409424e-01 -3.541799960657954216e-03 6.901598721742630005e-02 -1.006600707769393921e-01 -1.033585146069526672e-01 -3.522768318653106689e-01 3.919175639748573303e-02 -1.846700012683868408e-01 -1.572850644588470459e-01 2.172136306762695312e-01 -2.468363195657730103e-02 2.125264406204223633e-01 1.331007853150367737e-02 -3.401400744915008545e-01 -4.528182744979858398e-01 1.389235854148864746e-01 -1.075671911239624023e-01 5.313267186284065247e-02 -1.462499201297760010e-01 -1.169829964637756348e-01 7.359809428453445435e-02 3.445787727832794189e-02 -1.827083677053451538e-01 -6.854990869760513306e-02 1.493494808673858643e-01 -2.025244832038879395e-01
1.246218476444482803e-02 -1.880711317062377930e-01 -2.537329867482185364e-02 -7.160802930593490601e-02 2.894466221332550049e-01 8.254574984312057495e-02 1.519287675619125366e-01 -2.423365563154220581e-01 1.389833241701126099e-01 9.482106566429138184e-02 1.443059090524911880e-02 -2.729178369045257568e-01 -1.930685341358184814e-01 1.365459561347961426e-01 -3.941383957862854004e-01 2.225766032934188843e-01 -1.274714469909667969e-01 2.230916731059551239e-02 -1.682659238576889038e-01 -2.851426601409912109e-01 6.087799742817878723e-02 1.924857795238494873e-01 3.045655488967895508e-01 -4.007228463888168335e-02 1.648786365985870361e-01 -1.659349650144577026e-01 5.746420472860336304e-03 -1.436581760644912720e-01 -1.523770987987518311e-01 -1.548871695995330811e-01 -1.635471284389495850e-01 -1.079745441675186157e-01
2.315586507320404053e-01 -1.021807864308357239e-01 -1.523784175515174866e-02 2.547491900622844696e-02 -1.428284049034118652e-01 -1.666115671396255493e-01 2.484388351440429688e-01 2.929911203682422638e-02 9.167175740003585815e-02 -1.170450299978256226e-01 1.535017192363739014e-01 -9.175280481576919556e-02 -3.267055153846740723e-01 -7.075873017311096191e-02 -1.174712404608726501e-01 3.012401461601257324e-01 -6.954584270715713501e-02 4.264150857925415039e-01 1.465590149164199829e-01 -2.238694727420806885e-01 1.430028378963470459e-01 -1.195334717631340027e-01 -2.810696661472320557e-01 -1.145641505718231201e-01 1.565336249768733978e-02 -2.085523754358291626e-01 1.278823614120483398e-01 -4.287709482014179230e-03 2.312254756689071655e-01 -1.844633668661117554e-01 7.366549223661422729e-03 -1.454701721668243408e-01
2.459529787302017212e-02 -1.354987919330596924e-01 -1.330766081809997559e-02 2.637063153088092804e-02 1.912607103586196899e-01 -1.685697883367538452e-01 1.456338018178939819e-01 -2.261446714401245117e-01 9.964937716722488403e-02 3.086803294718265533e-02 -2.136830613017082214e-02 -2.922700941562652588e-01 -2.432708591222763062e-01 1.552312634885311127e-03 -2.585768103599548340e-01 7.006038725376129150e-02 -1.754796802997589111e-01 1.557169556617736816e-01 1.456474419683218002e-02 -2.599410414695739746e-01 -5.018767714500427246e-01 1.212748885154724121e-01 -6.275496631860733032e-02 1.657023839652538300e-02 -2.648024260997772217e-01 -2.150933146476745605e-01 5.074663087725639343e-02 7.083884626626968384e-02 -1.263269484043121338e-01 -1.523624658584594727e-01 1.015886291861534119e-01 -2.191022187471389771e-01
1.164113078266382217e-02 -9.916412830352783203e-02 -2.258656919002532959e-01 -1.649692654609680176e-02 1.891642212867736816e-01 -1.511831432580947876e-01 3.094381988048553467e-01 1.288505494594573975e-01 7.669237256050109863e-02 -1.270031481981277466e-01 -3.182183802127838135e-01 -2.630577385425567627e-01 -2.111692577600479126e-01 4.126380011439323425e-02 -3.334715589880943298e-02 1.318128556013107300e-01 -2.229596972465515137e-01 -4.398977383971214294e-02 1.417625397443771362e-01 -2.946528792381286621e-01 -2.553202211856842041e-01 2.076672203838825226e-02 -3.879566863179206848e-02 1.428589522838592529e-01 -1.374055296182632446e-01 -2.432898879051208496e-01 2.533724009990692139e-01 3.995592892169952393e-02 -1.787022948265075684e-01 -2.053609937429428101e-01 -8.711574226617813110e-02 -1.970693618059158325e-01
2.754479087889194489e-02 -1.093355491757392883e-01 -3.044113814830780029e-01 -2.988933026790618896e-01 3.249180316925048828e-01 -1.712632924318313599e-01 1.485067754983901978e-01 -2.452038079500198364e-01 1.689623743295669556e-01 -1.634798496961593628e-01 8.699297904968261719e-02 -3.207116127014160156e-01 -2.525162696838378906e-01 -6.386074703186750412e-03 -1.660731136798858643e-01 1.746069639921188354e-01 2.655641138553619385e-01 8.005943149328231812e-02 1.523772031068801880e-01 -7.290263473987579346e-02 -4.820170253515243530e-02 -1.510387659072875977e-01 -1.270480901002883911e-01 6.122450903058052063e-02 1.038170140236616135e-02 -1.910230070352554321e-01 1.909788846969604492e-01 1.084702685475349426e-01 -5.946388468146324158e-02 -2.482773363590240479e-01 -2.991334069520235062e-03 1.070691831409931183e-02
-1.307923346757888794e-01 -7.921442389488220215e-02 6.539037078619003296e-02 2.239072620868682861e-01 -8.750911802053451538e-02 -2.013778239488601685e-01 2.876549363136291504e-01 2.746264040470123291e-01 2.740986645221710205e-01 -1.444554477930068970e-01 2.618267834186553955e-01 -1.821528933942317963e-02 -1.131284460425376892e-01 1.015354096889495850e-01 -2.522162497043609619e-01 1.678622215986251831e-01 -1.113725453615188599e-01 4.943883791565895081e-02 1.966091096401214600e-01 -2.702806890010833740e-01 1.172359585762023926e-01 8.972332626581192017e-02 2.409918010234832764e-01 -7.823010906577110291e-03 5.017233267426490784e-02 -2.209482640027999878e-01 -8.491485565900802612e-02 1.839125305414199829e-01 -2.523028850555419922e-01 1.117968279868364334e-02 4.047487676143646240e-02 -2.679065465927124023e-01
1.903112828731536865e-01 -8.706105500459671021e-02 -2.288894206285476685e-01 -1.975205689668655396e-01 2.647870779037475586e-01 -5.639124661684036255e-02 2.077196687459945679e-01 -3.260795399546623230e-02 2.077709734439849854e-01 -7.312620431184768677e-02 2.933777635917067528e-03 -1.013363078236579895e-01 -7.689131051301956177e-02 1.469531357288360596e-01 -1.661155968904495239e-01 3.026907444000244141e-01 4.330700635910034180e-02 4.533360712230205536e-03 3.735176026821136475e-01 -2.087444514036178589e-01 5.536764115095138550e-02 -5.944347381591796875e-02 3.329842910170555115e-02 1.050258651375770569e-01 1.735533326864242554e-01 -3.422014415264129639e-01 6.067446433007717133e-03 -1.476276516914367676e-01 1.440201401710510254e-01 -2.158870249986648560e-01 2.472048550844192505e-01 -2.013462036848068237e-01
-1.645263135433197021e-01 -1.664999276399612427e-01 4.085815697908401489e-02 -1.188118681311607361e-01 3.612577915191650391e-02 -2.624147236347198486e-01 5.850451067090034485e-02 3.573249280452728271e-01 -6.683814525604248047e-02 -2.784496843814849854e-01 1.648388952016830444e-01 -2.725263237953186035e-01 -1.613179594278335571e-01 2.135892212390899658e-01 -1.601399481296539307e-01 3.109131455421447754e-01 -2.549182251095771790e-02 1.479762941598892212e-01 -1.264748722314834595e-01 -7.266315072774887085e-02 -2.531055510044097900e-01 3.066879212856292725e-01 1.319715231657028198e-01 -1.684895157814025879e-01 -2.124537974596023560e-01 -1.026423200964927673e-01 1.294276863336563110e-01 1.615281701087951660e-01 -3.439651057124137878e-02 -5.376175791025161743e-02 2.012999914586544037e-02 3.431830322369933128e-03
-1.173367202281951904e-01 -3.979837987571954727e-03 -2.240147590637207031e-01 -8.183186501264572144e-02 3.432125747203826904e-01 -2.371453344821929932e-01 8.494324237108230591e-02 1.049134358763694763e-01 1.259160935878753662e-01 -1.172998640686273575e-02 -1.239556148648262024e-01 -3.524555861949920654e-01 -2.035176604986190796e-01 -1.207724064588546753e-01 -1.683569997549057007e-01 4.623610153794288635e-02 -2.300173230469226837e-02 2.498008459806442261e-01 -7.768624275922775269e-02 -2.280975282192230225e-01 -3.908765614032745361e-01 -4.207200929522514343e-02 9.032359719276428223e-02 4.545471444725990295e-02 -5.529515445232391357e-02 -2.093910276889801025e-01 4.250472038984298706e-02 -2.110871300101280212e-02 -4.948417842388153076e-02 -2.907254099845886230e-01 7.127513643354177475e-03 -2.703057527542114258e-01
1.827574074268341064e-01 -1.427247375249862671e-01 -1.736216247081756592e-01 -1.356721222400665283e-01 2.949835658073425293e-01 -4.836007580161094666e-02 9.466255083680152893e-03 2.026375383138656616e-02 -5.148500949144363403e-02 -1.080398634076118469e-01 -1.047917604446411133e-01 2.600463628768920898e-01 7.698897272348403931e-03 1.500736474990844727e-01 -4.942660033702850342e-01 1.743944138288497925e-01 4.010798409581184387e-02 2.377552539110183716e-01 -3.459949791431427002e-02 -1.884049475193023682e-01 -2.699788212776184082e-01 -1.981087923049926758e-01 -1.071225553750991821e-01 9.403334930539131165e-03 -6.602285802364349365e-02 -1.449614912271499634e-01 6.434991490095853806e-03 -7.076746225357055664e-02 1.390798110514879227e-02 -2.309037446975708008e-01 -9.366916865110397339e-02 -3.261380493640899658e-01
4.302909970283508301e-01 -3.571203052997589111e-01 -4.305078461766242981e-02 -7.613429427146911621e-02 1.588917970657348633e-01 -3.374293446540832520e-01 -3.066198155283927917e-02 3.714582696557044983e-02 2.737888097763061523e-01 1.342044025659561157e-01 1.465162932872772217e-01 -5.812558159232139587e-02 -8.464224636554718018e-02 1.087543591856956482e-01 -4.010143503546714783e-02 3.295747339725494385e-01 -1.996494531631469727e-01 1.783925145864486694e-01 4.856370016932487488e-02 -1.808643937110900879e-01 8.949224650859832764e-02 7.740618288516998291e-02 1.383823156356811523e-01 4.287297371774911880e-03 8.694221824407577515e-02 -9.572377800941467285e-02 3.046428561210632324e-01 7.185802608728408813e-02 -8.541332930326461792e-02 1.561128050088882446e-01 5.793477222323417664e-02 -3.956012055277824402e-02
2.128060609102249146e-01 -1.672794669866561890e-01 6.948210299015045166e-02 -1.072749644517898560e-01 1.616822332143783569e-01 -2.213930189609527588e-01 -2.206195890903472900e-02 -1.720615178346633911e-01 1.951488703489303589e-01 -1.420560628175735474e-01 -9.304532781243324280e-03 7.861544936895370483e-02 -3.242208659648895264e-01 -2.567984759807586670e-01 -3.900354728102684021e-02 9.708746522665023804e-02 -3.701772987842559814e-01 1.637308299541473389e-01 3.014902956783771515e-02 -1.768296957015991211e-01 -1.866034418344497681e-01 -3.512262552976608276e-02 -1.186458393931388855e-01 -2.541556358337402344e-01 8.310557901859283447e-02 -1.594398766756057739e-01 -8.751250570639967918e-04 -7.443594187498092651e-02 2.930648028850555420e-01 -3.006699979305267334e-01 1.087303832173347473e-02 -1.832644343376159668e-01
3.431671261787414551e-01 -4.174205008894205093e-03 -1.258122771978378296e-01 3.275606723036617041e-04 2.802332397550344467e-03 -1.336929053068161011e-01 -1.213106606155633926e-02 -9.993153810501098633e-02 1.572622954845428467e-01 -2.384065389633178711e-01 -1.638364195823669434e-01 -1.919387280941009521e-01 -1.594161391258239746e-01 1.021399423480033875e-01 -1.949103474617004395e-01 3.697608783841133118e-02 -2.223652414977550507e-02 2.204801142215728760e-01 -7.608179003000259399e-03 -2.773549854755401611e-01 -2.694571316242218018e-01 -1.295420676469802856e-01 -3.425236046314239502e-02 2.275997102260589600e-01 -1.990924626588821411e-01 -3.410165309906005859e-01 -1.495759636163711548e-01 -7.032124325633049011e-03 -7.355481386184692383e-02 -2.787559628486633301e-01 1.375992596149444580e-01 -2.628031373023986816e-01
3.451012074947357178e-01 -2.934408932924270630e-02 -2.249711155891418457e-01 -1.758488118648529053e-01 -1.452021002769470215e-01 -3.831028938293457031e-01 -5.564904585480690002e-02 -8.907419443130493164e-02 -1.627681255340576172e-01 -3.514416143298149109e-02 2.206782400608062744e-01 3.035640716552734375e-02 -2.123728543519973755e-01 2.705076932907104492e-01 -2.257328778505325317e-01 1.885880082845687866e-01 6.631466001272201538e-02 6.247497629374265671e-03 -1.647285819053649902e-01 -8.282072842121124268e-02 1.079676002264022827e-01 2.188733071088790894e-01 -8.386152237653732300e-02 -3.896727412939071655e-02 -1.208703815937042236e-01 -3.812676295638084412e-02 -6.854327768087387085e-02 2.206705510616302490e-01 -6.724031269550323486e-02 -3.379199504852294922e-01 6.163645908236503601e-02 -1.974036395549774170e-01
2.188022136688232422e-01 -1.109853759407997131e-01 -1.062638498842716217e-02 3.823773190379142761e-02 2.515986859798431396e-01 -8.374848216772079468e-02 1.512167453765869141e-01 4.491767659783363342e-02 1.485740840435028076e-01 -2.875069975852966309e-01 -1.705022752285003662e-01 -1.982003450393676758e-02 -4.777858406305313110e-02 2.723761796951293945e-01 -2.118271440267562866e-01 1.908016800880432129e-01 9.330426901578903198e-02 2.654545307159423828e-01 6.078332662582397461e-02 -2.589316666126251221e-01 -3.249348998069763184e-01 -2.450712025165557861e-02 -1.346021145582199097e-01 1.142774820327758789e-01 4.075359180569648743e-02 -4.602520540356636047e-02 3.816425055265426636e-02 -1.034590452909469604e-01 1.416091620922088623e-01 -3.962933123111724854e-01 1.598108373582363129e-02 -2.655528783798217773e-01
-2.266509383916854858e-01 1.354897953569889069e-02 1.200032979249954224e-02 1.104627028107643127e-01 3.196180984377861023e-02 -2.935669124126434326e-01 -6.847822666168212891e-02 -1.071294173598289490e-01 -1.237247139215469360e-02 -3.400901332497596741e-02 4.047589898109436035e-01 -4.789916798472404480e-02 6.203300505876541138e-02 3.635528311133384705e-02 -4.038031026721000671e-02 1.671122014522552490e-01 -1.074808239936828613e-01 -9.174412488937377930e-02 1.372418403625488281e-01 -2.558132708072662354e-01 -1.696980558335781097e-02 1.362317949533462524e-01 -1.512359827756881714e-01 -1.048516035079956055e-01 1.392122656106948853e-01 -4.673390984535217285e-01 -1.400550156831741333e-01 -1.374541074037551880e-01 -1.237474977970123291e-01 -3.100219666957855225e-01 1.649522930383682251e-01 -2.422407716512680054e-01
1.685623079538345337e-01 -5.588956922292709351e-02 1.002317294478416443e-01 6.828355789184570312e-02 6.223486270755529404e-03 -4.814665317535400391e-01 5.665273591876029968e-02 -6.375285238027572632e-02 -6.312309950590133667e-02 -2.619982361793518066e-01 1.470243632793426514e-01 2.438073903322219849e-01 -6.871437281370162964e-02 1.379589140415191650e-01 -2.194578647613525391e-01 5.464464426040649414e-03 -2.175794355571269989e-02 -1.577163673937320709e-02 2.267960831522941589e-02 -9.651663154363632202e-02 1.322813481092453003e-01 2.615193426609039307e-01 -1.354579925537109375e-01 2.128232419490814209e-01 -3.003927879035472870e-02 -3.528645038604736328e-01 -1.383965015411376953e-01 6.002910062670707703e-02 -1.936123371124267578e-01 -1.093504130840301514e-01 -1.906257569789886475e-01 -3.081558048725128174e-01
1.749370396137237549e-01 -1.407679021358489990e-01 6.192787736654281616e-02 1.653809286653995514e-02 1.155076455324888229e-02 -2.770974040031433105e-01 1.850222498178482056e-01 -3.745087981224060059e-02 1.461153030395507812e-01 6.310442090034484863e-02 -2.466541975736618042e-01 3.666574833914637566e-03 -1.662248522043228149e-01 -1.931314319372177124e-01 -4.274148344993591309e-01 7.247099280357360840e-02 1.881807297468185425e-01 2.421457916498184204e-01 8.664400130510330200e-02 -3.961609303951263428e-02 -2.401664555072784424e-01 7.257844507694244385e-02 -1.516297161579132080e-01 2.475117892026901245e-02 -9.173699468374252319e-02 -1.894213855266571045e-01 -1.518997251987457275e-01 -7.412053644657135010e-02 -2.664834856986999512e-01 -7.904540747404098511e-02 -4.418997839093208313e-02 -3.900236189365386963e-01
1.896436661481857300e-01 -1.394479423761367798e-01 -7.862277328968048096e-02 -5.377978086471557617e-02 -1.556740105152130127e-01 -1.568803191184997559e-01 5.253169685602188110e-02 1.012229323387145996e-01 4.769491255283355713e-01 -7.696141302585601807e-02 3.816541433334350586e-01 -1.330623477697372437e-01 3.254607319831848145e-02 1.434893310070037842e-01 -6.952411681413650513e-02 4.379531741142272949e-01 -1.979266852140426636e-02 1.577168256044387817e-01 -9.249442070722579956e-02 -2.079778118059039116e-03 5.322805792093276978e-02 5.317021161317825317e-02 1.384807825088500977e-01 -1.840448677539825439e-01 -6.980146467685699463e-02 -1.130109801888465881e-01 -2.032713033258914948e-02 6.482477486133575439e-02 -2.072797119617462158e-01 -2.396733611822128296e-01 -7.134274393320083618e-02 -1.957484483718872070e-01
4.798812791705131531e-02 -6.333025544881820679e-02 -4.658062383532524109e-02 1.822598129510879517e-01 2.172958254814147949e-01 -2.170166522264480591e-01 -3.208491802215576172e-01 2.209063768386840820e-01 1.756934374570846558e-01 -2.014977484941482544e-02 1.106520891189575195e-01 7.169716060161590576e-02 -2.357045412063598633e-01 1.228596419095993042e-01 5.422237329185009003e-03 9.819199144840240479e-02 1.158619858324527740e-02 7.125882804393768311e-02 -1.288924459367990494e-02 -5.167391896247863770e-02 -2.276345342397689819e-01 -1.866082102060317993e-01 -1.374921500682830811e-01 -9.177987277507781982e-02 -4.708385095000267029e-02 -4.051360785961151123e-01 -1.406596153974533081e-01 3.360541164875030518e-02 -4.325564801692962646e-01 -1.903832107782363892e-01 4.557387158274650574e-02 -2.203385829925537109e-01
-1.886482238769531250e-01 -5.505980551242828369e-02 1.791959851980209351e-01 9.383993595838546753e-02 -1.021796911954879761e-01 -1.821528226137161255e-01 -1.103329956531524658e-01 1.435935199260711670e-01 1.716212183237075806e-01 -2.977638542652130127e-01 4.759938269853591919e-02 -5.498884245753288269e-02 -1.554301977157592773e-01 6.625987589359283447e-02 -1.407765597105026245e-01 1.988482624292373657e-01 -1.023590117692947388e-01 -1.081374436616897583e-01 2.215833663940429688e-01 -2.316886335611343384e-01 2.313478104770183563e-02 -1.253858655691146851e-01 -2.937866188585758209e-02 9.178957343101501465e-02 -9.546284377574920654e-02 -2.037374377250671387e-01 -6.713295727968215942e-02 1.975147277116775513e-01 -4.582108259201049805e-01 -2.436822205781936646e-01 3.440002799034118652e-01 2.063004113733768463e-02
5.860178545117378235e-02 -1.110330075025558472e-01 3.768757358193397522e-02 -2.201101332902908325e-01 8.304394781589508057e-02 2.577856481075286865e-01 5.065131187438964844e-02 -1.401408612728118896e-01 6.136921793222427368e-02 -2.519000768661499023e-01 -2.982340194284915924e-02 -2.505395710468292236e-01 -2.584316432476043701e-01 -1.831474900245666504e-01 -3.052282929420471191e-01 2.628806531429290771e-01 1.912418454885482788e-01 2.224052697420120239e-01 9.718789719045162201e-03 -1.621303111314773560e-01 2.057293988764286041e-02 -6.592971738427877426e-03 -1.199062392115592957e-01 -1.230352837592363358e-02 2.991618812084197998e-01 -2.358394414186477661e-01 5.183753743767738342e-02 1.528536975383758545e-01 -1.638171225786209106e-01 -1.562767475843429565e-01 -2.031895518302917480e-01 -2.328228354454040527e-01
2.695526480674743652e-01 -2.007905095815658569e-01 -1.985963732004165649e-01 1.190326139330863953e-01 1.293812692165374756e-01 -2.117311507463455200e-01 2.065051198005676270e-01 5.769969522953033447e-02 -3.231604117900133133e-03 -1.136562302708625793e-01 -2.289967834949493408e-01 -2.775570154190063477e-01 2.099720686674118042e-01 -4.537839815020561218e-02 -2.197177410125732422e-01 2.658334560692310333e-02 -3.735794723033905029e-01 -7.079345639795064926e-03 1.708660721778869629e-01 -1.815892755985260010e-01 -2.170005142688751221e-01 -8.895420283079147339e-02 1.719185151159763336e-02 9.524067491292953491e-02 1.031654700636863708e-01 -1.125949770212173462e-01 9.283730387687683105e-02 8.668256551027297974e-02 3.351559862494468689e-02 -2.911992371082305908e-01 -2.147007435560226440e-01 -2.252025008201599121e-01
4.713225364685058594e-01 -2.066396772861480713e-01 7.822607457637786865e-02 2.925493381917476654e-02 2.319141626358032227e-01 1.060991063714027405e-01 1.192415207624435425e-01 1.058932095766067505e-01 1.702857464551925659e-01 1.247919537127017975e-02 -1.130851283669471741e-01 -1.530935466289520264e-01 -2.550804615020751953e-02 4.434170201420783997e-02 -1.851096004247665405e-01 3.419872820377349854e-01 -1.747085005044937134e-01 2.171330153942108154e-01 2.651134729385375977e-01 -5.708746984601020813e-02 -5.389279499650001526e-02 -2.186118811368942261e-02 -2.047736346721649170e-01 -7.645340263843536377e-02 3.241527825593948364e-02 -9.176493436098098755e-02 -1.271503269672393799e-01 8.981104940176010132e-02 1.709345579147338867e-01 -3.053013682365417480e-01 2.294622128829360008e-03 -2.449064701795578003e-01
9.853921085596084595e-02 6.118561699986457825e-02 -1.740224957466125488e-01 1.339655071496963501e-01 6.239087879657745361e-02 2.585316542536020279e-03 2.557951807975769043e-01 -1.632596254348754883e-01 3.579939007759094238e-01 -2.840841412544250488e-01 2.192994952201843262e-01 2.073358595371246338e-01 -1.647979319095611572e-01 -1.391953676939010620e-01 -2.127782851457595825e-01 2.625353932380676270e-01 1.746780574321746826e-01 2.413505464792251587e-01 1.211150363087654114e-01 -1.127207353711128235e-01 -1.736310124397277832e-01 9.644813090562820435e-02 -3.431479260325431824e-02 6.006357818841934204e-02 5.424948036670684814e-02 -3.503326475620269775e-01 6.145546957850456238e-02 5.988800898194313049e-02 -1.515596807003021240e-01 3.685041517019271851e-02 3.758779913187026978e-02 -2.500038743019104004e-01
3.377973437309265137e-01 -3.146074414253234863e-01 -4.590736702084541321e-02 -7.731373608112335205e-02 2.170853167772293091e-01 7.774911820888519287e-02 -7.926700264215469360e-02 -5.023702234029769897e-02 2.829146683216094971e-01 -1.431027352809906006e-01 -2.696518413722515106e-02 -9.492807090282440186e-03 -6.968233268707990646e-03 7.336523383855819702e-02 -4.001126885414123535e-01 1.296241879463195801e-01 7.040660828351974487e-02 2.496898919343948364e-01 2.003917247056961060e-01 -2.093028575181961060e-01 1.424925625324249268e-01 -1.971114724874496460e-01 -1.383766829967498779e-01 6.849611550569534302e-02 3.686873018741607666e-01 -4.520950838923454285e-02 -9.081649780273437500e-02 1.248562857508659363e-01 -4.212998226284980774e-02 -6.996292620897293091e-02 1.700232550501823425e-02 -1.736633181571960449e-01
-4.231572151184082031e-02 -7.480918616056442261e-02 2.501251362264156342e-02 -5.161962285637855530e-02 6.480724364519119263e-02 -2.353373318910598755e-01 3.024590313434600830e-01 1.643272042274475098e-01 2.097904980182647705e-01 -3.393540978431701660e-01 2.115888744592666626e-01 4.237726330757141113e-02 -1.024311259388923645e-01 2.533279359340667725e-01 -3.703483939170837402e-01 3.332082033157348633e-01 1.337753683328628540e-01 2.186475843191146851e-01 9.308425337076187134e-02 -6.015613209456205368e-03 -2.147143892943859100e-02 -7.743790745735168457e-02 2.028617858886718750e-01 -1.441000103950500488e-01 -1.740360260009765625e-01 -1.486247181892395020e-01 -2.416118383407592773e-01 9.848994016647338867e-02 -5.716978013515472412e-02 -1.188990175724029541e-01 -2.351930737495422363e-02 -3.834923356771469116e-02
1.180291548371315002e-01 -9.857769310474395752e-02 6.149993091821670532e-02 2.006574720144271851e-01 2.758419215679168701e-01 -1.998869180679321289e-01 -1.312802433967590332e-01 2.071029096841812134e-01 -1.417764276266098022e-01 -1.875397264957427979e-01 2.114093117415904999e-02 -1.604617238044738770e-01 -1.313769668340682983e-01 -8.447437733411788940e-02 -3.833059370517730713e-01 -5.424451455473899841e-02 -3.930893167853355408e-02 -4.930029064416885376e-02 3.356512784957885742e-01 -1.973151564598083496e-01 -7.985685020685195923e-02 1.945710927248001099e-01 2.138674855232238770e-01 -2.088743261992931366e-02 -1.883850805461406708e-02 -1.609885692596435547e-02 -1.560712456703186035e-01 -3.267512321472167969e-01 -1.611123383045196533e-01 -2.481984496116638184e-01 -1.891880412586033344e-03 -1.874156743288040161e-01
1.027194410562515259e-01 -1.920741051435470581e-01 8.837518841028213501e-02 1.871465146541595459e-01 -5.810208991169929504e-02 -2.586157917976379395e-01 1.837995797395706177e-01 2.845421731472015381e-01 2.220458835363388062e-01 -1.155246421694755554e-01 2.806250154972076416e-01 -5.811515450477600098e-02 2.035145461559295654e-01 3.890258073806762695e-02 -3.055167794227600098e-01 3.977183997631072998e-01 -2.359144762158393860e-02 2.614908516407012939e-01 1.210663840174674988e-02 -9.006433188915252686e-02 4.624099936336278915e-03 -2.387008816003799438e-02 2.033472955226898193e-01 -3.525663167238235474e-02 -1.154188960790634155e-01 -8.123596012592315674e-02 2.250786274671554565e-01 1.710756272077560425e-01 -1.551370918750762939e-01 -1.298426687717437744e-01 -1.201150193810462952e-01 -9.954362362623214722e-02
2.421412318944931030e-01 -1.618882566690444946e-01 -4.765812680125236511e-02 -1.114193052053451538e-01 7.513815164566040039e-02 -1.302852332592010498e-01 1.843171268701553345e-01 3.217795193195343018e-01 -8.978158980607986450e-02 -2.791913971304893494e-02 -8.331481367349624634e-03 -2.643881142139434814e-01 -1.161955818533897400e-01 3.139703273773193359e-01 -4.846772644668817520e-03 2.932612895965576172e-01 -9.023851598612964153e-04 1.551686674356460571e-01 9.768491983413696289e-02 -1.310276687145233154e-01 7.232456002384424210e-03 2.324232757091522217e-01 -3.026358187198638916e-01 -2.885880768299102783e-01 -1.507618185132741928e-02 -3.113791942596435547e-01 -1.208270043134689331e-01 -2.937322296202182770e-02 -1.390597373247146606e-01 -2.146233022212982178e-01 -4.721646662801504135e-03 7.497835159301757812e-02
8.806222677230834961e-02 -1.864639073610305786e-01 3.103287518024444580e-02 -3.350034058094024658e-01 -4.578469321131706238e-02 -1.818946376442909241e-02 1.382381916046142578e-01 8.991855196654796600e-03 5.430291220545768738e-02 -2.851670384407043457e-01 -2.863366603851318359e-01 -8.738524466753005981e-02 -1.461702734231948853e-01 -1.449614614248275757e-01 -3.502273857593536377e-01 1.754499673843383789e-01 -3.982973843812942505e-02 5.848814174532890320e-02 8.963961899280548096e-02 -2.393444478511810303e-01 -2.463291287422180176e-01 -1.930770426988601685e-01 1.605932712554931641e-01 6.502646207809448242e-02 -1.910127550363540649e-01 -5.933025479316711426e-02 4.318957403302192688e-02 -1.527020037174224854e-01 -2.270369827747344971e-01 -2.244691550731658936e-01 -1.981084197759628296e-01 -2.197287976741790771e-01
6.040834635496139526e-02 -9.851872920989990234e-02 -9.668283909559249878e-02 -3.686755429953336716e-03 1.250150054693222046e-01 -8.407925069332122803e-02 -1.081633120775222778e-01 1.120949722826480865e-02 2.136969566345214844e-01 -2.059840783476829529e-02 3.151596710085868835e-02 -6.160205975174903870e-02 9.444607794284820557e-02 4.240298867225646973e-01 -2.832826375961303711e-01 1.542845647782087326e-02 7.540792226791381836e-02 4.006176441907882690e-02 1.821240931749343872e-01 -2.771538496017456055e-01 -3.547199368476867676e-01 8.553369343280792236e-02 -2.294996380805969238e-01 -8.876144886016845703e-02 -1.744134165346622467e-02 -3.697161376476287842e-01 -7.452410063706338406e-04 2.172871530055999756e-01 -8.179163932800292969e-02 -8.006982505321502686e-02 -3.376710414886474609e-01 -1.940497197210788727e-02
2.331730127334594727e-01 -3.792755901813507080e-01 -1.060419604182243347e-01 5.277701467275619507e-02 -1.696434170007705688e-01 -1.364609003067016602e-01 -5.621547624468803406e-02 9.552484750747680664e-02 3.621833622455596924e-01 -2.572828345000743866e-02 2.964512705802917480e-01 -1.469784043729305267e-02 -8.151753991842269897e-02 -9.276161342859268188e-02 -1.651262640953063965e-01 2.077784985303878784e-01 -3.926601409912109375e-01 1.735387146472930908e-01 6.310083717107772827e-02 -1.764805465936660767e-01 -1.329583022743463516e-02 1.125049516558647156e-01 1.700129061937332153e-01 5.145431682467460632e-02 2.387264370918273926e-02 -3.403629362583160400e-01 1.178495734930038452e-01 1.234260126948356628e-01 -1.112357527017593384e-01 1.270289625972509384e-02 -1.229607034474611282e-02 2.004512213170528412e-02
1.318010091781616211e-01 -3.035849332809448242e-01 2.019980996847152710e-01 -1.080818474292755127e-01 1.053986176848411560e-01 -2.632783055305480957e-01 6.999633042141795158e-04 -1.431182771921157837e-01 3.360959291458129883e-01 -9.763753414154052734e-02 -1.802481114864349365e-01 -3.247198089957237244e-02 7.883517444133758545e-02 -3.674011304974555969e-02 6.251449137926101685e-02 4.590723514556884766e-01 -1.428652852773666382e-01 1.949034444987773895e-02 -2.619148790836334229e-01 -2.306967526674270630e-01 2.125909738242626190e-02 1.859170198440551758e-02 7.439631968736648560e-02 -1.485034674406051636e-01 1.057204697281122208e-02 -1.911179125308990479e-01 -2.994919382035732269e-02 -1.033116579055786133e-01 -1.153004169464111328e-01 -5.066700279712677002e-02 -7.246413268148899078e-03 -3.517046868801116943e-01
-1.002070754766464233e-01 -3.711775541305541992e-01 8.380188792943954468e-02 -1.248633768409490585e-02 -1.029518246650695801e-01 -2.110076695680618286e-01 2.438371628522872925e-01 2.716713547706604004e-01 2.595156133174896240e-01 -1.146661266684532166e-01 1.673924922943115234e-01 -5.445636808872222900e-02 -6.793674081563949585e-02 1.857454925775527954e-01 -2.047731131315231323e-01 2.005219012498855591e-01 -1.491127759218215942e-01 1.867371946573257446e-01 4.379761964082717896e-02 -2.009860575199127197e-01 2.113923281431198120e-01 -1.057144347578287125e-02 2.103270143270492554e-01 -5.959680676460266113e-02 -2.469325959682464600e-01 -2.188825756311416626e-01 -4.712440073490142822e-03 1.359896361827850342e-01 -2.223551422357559204e-01 -1.367627382278442383e-01 1.376723349094390869e-01 -1.318124830722808838e-01
1.749479472637176514e-01 1.045849397778511047e-01 -1.915323436260223389e-01 -1.681408882141113281e-01 2.069831043481826782e-01 -3.507194519042968750e-01 1.474964767694473267e-01 -1.359317749738693237e-01 8.083006367087364197e-03 -7.504468411207199097e-02 -1.585291177034378052e-01 -2.341340780258178711e-01 -9.855467081069946289e-02 -2.813155949115753174e-02 -3.663167059421539307e-01 1.427978873252868652e-01 -1.291682869195938110e-01 2.936411798000335693e-01 -1.349650770425796509e-01 -1.146802604198455811e-01 -1.882393956184387207e-01 1.035897135734558105e-01 6.987138837575912476e-02 1.068849191069602966e-01 -1.238980665802955627e-01 -1.062108725309371948e-01 1.747889071702957153e-01 -1.040157675743103027e-01 -1.629695147275924683e-01 -2.016487270593643188e-01 -1.489347964525222778e-01 -2.872919738292694092e-01
2.539581060409545898e-01 -2.797492742538452148e-01 -1.339304745197296143e-01 -2.266007363796234131e-01 2.539998292922973633e-01 -8.309701830148696899e-02 2.610557153820991516e-02 -2.242154814302921295e-02 1.753676123917102814e-02 -1.241077706217765808e-01 -2.870391309261322021e-01 -3.557532727718353271e-01 -1.172174960374832153e-01 1.045301333069801331e-01 -2.391823828220367432e-01 2.031510323286056519e-01 2.034138590097427368e-01 2.613631486892700195e-01 7.662457972764968872e-02 -9.937049448490142822e-02 -2.365734875202178955e-01 -1.767716929316520691e-02 1.027875393629074097e-01 7.267547771334648132e-03 5.614541098475456238e-02 1.581036299467086792e-02 1.870154589414596558e-01 1.841328144073486328e-01 -2.725189924240112305e-01 -6.446453928947448730e-02 -1.233604624867439270e-01 -9.640814363956451416e-02
1.403605639934539795e-01 -1.829468905925750732e-01 -6.429596245288848877e-02 1.253220438957214355e-02 -4.539595544338226318e-02 -3.236819431185722351e-02 7.684069126844406128e-02 -7.918635755777359009e-02 2.802704274654388428e-01 -1.107095256447792053e-01 4.016293883323669434e-01 -2.488024532794952393e-01 -6.753256171941757202e-02 2.863892614841461182e-01 -5.797855928540229797e-02 3.423002660274505615e-01 -1.007513999938964844e-01 1.232124418020248413e-01 -1.050264835357666016e-01 -3.051413688808679581e-03 7.367913424968719482e-02 1.384605071507394314e-03 2.795562148094177246e-01 -3.523468971252441406e-01 3.709730505943298340e-02 -1.040272340178489685e-01 4.848337173461914062e-02 4.106575995683670044e-02 -7.781054079532623291e-02 -3.595576882362365723e-01 -5.327331647276878357e-02 -8.726901561021804810e-02
6.840142607688903809e-02 -2.767510414123535156e-01 -2.289351522922515869e-01 3.006087541580200195e-01 2.417919971048831940e-02 -9.362075477838516235e-02 -3.448097035288810730e-02 2.722836332395672798e-03 -2.955451309680938721e-01 -1.071349233388900757e-01 3.107171356678009033e-01 6.267604976892471313e-02 -1.716018319129943848e-01 6.270204484462738037e-02 -2.618226408958435059e-01 2.359949350357055664e-01 1.388567686080932617e-01 1.225656643509864807e-01 2.305160015821456909e-01 -3.205459415912628174e-01 -4.691520240157842636e-03 -5.165416374802589417e-02 -2.514943666756153107e-02 5.759647488594055176e-02 -1.756420135498046875e-01 -1.858880370855331421e-01 -1.701033264398574829e-01 2.491092123091220856e-02 -1.632959693670272827e-01 -2.007640600204467773e-01 1.390866190195083618e-01 -1.742925792932510376e-01
1.258869618177413940e-01 -1.432330906391143799e-01 9.007276594638824463e-02 -2.598257660865783691e-01 5.559221655130386353e-02 -4.260687530040740967e-02 6.661986466497182846e-03 -1.117626801133155823e-01 8.045209944248199463e-02 -1.634974181652069092e-01 -8.494276553392410278e-02 -1.227408051490783691e-01 -2.695080935955047607e-01 4.370838403701782227e-02 -4.695900082588195801e-01 1.447485834360122681e-01 -1.116918176412582397e-01 3.178023397922515869e-01 2.798929214477539062e-01 -1.863726079463958740e-01 -1.541728675365447998e-01 -1.692966520786285400e-01 4.170574620366096497e-02 1.585067957639694214e-01 -2.099857926368713379e-01 -4.902588203549385071e-02 -1.260722279548645020e-01 9.574204683303833008e-02 -9.516797028481960297e-03 -7.856490463018417358e-02 2.614014446735382080e-01 -2.169838547706604004e-01
2.611023783683776855e-01 2.360018789768218994e-01 -9.711482562124729156e-03 -5.615181726170703769e-05 2.582277953624725342e-01 -2.357478588819503784e-01 2.165872836485505104e-03 2.471859008073806763e-01 2.953775227069854736e-02 -7.331940531730651855e-02 1.975607424974441528e-01 -3.337918817996978760e-01 -2.654947638511657715e-01 1.044441014528274536e-01 -3.586828708648681641e-01 -4.929502680897712708e-02 9.160260856151580811e-02 7.508740574121475220e-02 1.795466393232345581e-01 -2.216280400753021240e-01 -8.375336974859237671e-02 9.303022921085357666e-02 -1.095003187656402588e-01 9.965240955352783203e-02 -4.937623441219329834e-02 1.442504227161407471e-01 1.352524906396865845e-01 5.223164707422256470e-02 -2.330404520034790039e-01 -1.467408686876296997e-01 -1.560443341732025146e-01 -2.146199643611907959e-01
1.826200038194656372e-01 -3.229213654994964600e-01 -1.587911136448383331e-02 8.290259167551994324e-03 2.519437670707702637e-01 -3.215908408164978027e-01 -4.840982612222433090e-03 7.624469697475433350e-02 3.199651539325714111e-01 -1.001950204372406006e-01 -1.948537975549697876e-01 -2.420764267444610596e-01 -1.373575925827026367e-01 3.984915092587471008e-02 -3.555424511432647705e-01 2.695792317390441895e-01 8.460909128189086914e-03 1.606870591640472412e-01 1.876089125871658325e-01 3.719778358936309814e-02 -1.943745911121368408e-01 -1.965069472789764404e-01 1.080921068787574768e-01 1.589958369731903076e-02 -6.724654138088226318e-02 3.787665814161300659e-02 -1.626003533601760864e-01 -2.475466877222061157e-01 -6.882211565971374512e-02 5.810870230197906494e-02 -2.025204151868820190e-02 -8.825748413801193237e-02
2.015162110328674316e-01 -1.769280284643173218e-01 -1.354920268058776855e-01 2.630547620356082916e-03 9.149748086929321289e-02 -3.858366981148719788e-02 3.865577513352036476e-03 8.212476037442684174e-03 3.044666349887847900e-01 -2.507062256336212158e-01 2.293424755334854126e-01 -4.030946791172027588e-01 -1.762545704841613770e-01 -2.482016086578369141e-01 -3.491127789020538330e-01 -1.996420621871948242e-01 -2.716098129749298096e-01 6.042625010013580322e-02 1.731264442205429077e-01 -2.803476154804229736e-02 2.360972166061401367e-01 -1.364866737276315689e-02 8.754389733076095581e-02 -2.017834968864917755e-02 -1.319736689329147339e-01 -6.728049367666244507e-02 -3.778907284140586853e-02 -6.652434170246124268e-02 -5.650031194090843201e-02 -1.500687748193740845e-01 -2.195202410221099854e-01 -2.925581671297550201e-02
1.738102734088897705e-01 -7.037992030382156372e-02 1.477984488010406494e-01 -6.887632608413696289e-02 1.112938113510608673e-02 -2.013281136751174927e-01 3.765907883644104004e-02 -2.505445294082164764e-02 9.313625842332839966e-02 -3.247233629226684570e-01 7.603222876787185669e-02 -2.582651376724243164e-01 -1.953473240137100220e-01 4.199723899364471436e-02 -3.437070250511169434e-01 4.351178407669067383e-01 1.117113158106803894e-01 2.149607986211776733e-01 8.002160489559173584e-02 1.801243871450424194e-01 -3.562504053115844727e-02 1.401399374008178711e-01 1.362448465079069138e-02 -2.841663360595703125e-01 7.438527792692184448e-02 -5.925884470343589783e-02 1.299236714839935303e-01 3.340034186840057373e-01 -7.079809904098510742e-03 -1.878876984119415283e-02 3.919034451246261597e-02 -1.508480459451675415e-01
-6.912050303071737289e-03 -1.324117779731750488e-01 -1.184902712702751160e-01 -2.381275445222854614e-01 8.244102448225021362e-02 -4.720292612910270691e-02 2.418085187673568726e-01 -4.654603078961372375e-02 1.267635673284530640e-01 -2.122638374567031860e-01 -6.359629333019256592e-02 1.843401417136192322e-02 7.015802711248397827e-02 -2.331420481204986572e-01 -4.881992042064666748e-01 9.595616906881332397e-02 3.344006463885307312e-02 2.286225706338882446e-01 -1.040102615952491760e-01 -1.056025102734565735e-01 -2.773221731185913086e-01 -2.603768184781074524e-02 1.035139486193656921e-01 -8.915807306766510010e-02 -3.863508254289627075e-02 2.374389953911304474e-02 6.603679060935974121e-02 -1.374005079269409180e-01 -2.872972190380096436e-01 -4.261892437934875488e-01 7.345298677682876587e-02 5.660942196846008301e-02
4.302832484245300293e-02 -2.361760437488555908e-01 -1.384943723678588867e-01 -6.254828721284866333e-02 9.963225573301315308e-02 -1.268862634897232056e-01 3.466151282191276550e-02 -1.739887744188308716e-01 4.260749369859695435e-02 -1.657909452915191650e-01 -2.302289307117462158e-01 -2.825289070606231689e-01 -4.597514495253562927e-02 8.970916271209716797e-02 -3.987481296062469482e-01 4.987470805644989014e-02 -1.757754385471343994e-02 1.996451765298843384e-01 6.087594106793403625e-02 -1.059935614466667175e-01 -7.949525117874145508e-02 1.335717923939228058e-02 1.583587564527988434e-02 1.979240179061889648e-01 -2.828375995159149170e-01 -2.329313606023788452e-01 -1.944334805011749268e-01 9.461687505245208740e-02 6.384265422821044922e-02 -4.159608185291290283e-01 1.987108290195465088e-01 -1.713796555995941162e-01
3.175664693117141724e-02 -7.272087037563323975e-02 -6.691157072782516479e-02 6.013948097825050354e-02 1.629603095352649689e-02 -2.076191306114196777e-01 2.811475992202758789e-01 -1.696528047323226929e-01 4.266237318515777588e-01 -1.513017416000366211e-01 -3.820636495947837830e-02 -1.476408839225769043e-01 -5.115836858749389648e-02 -7.701852824538946152e-03 -1.298492550849914551e-01 3.668254017829895020e-01 1.464743912220001221e-01 3.318731188774108887e-01 -5.812773946672677994e-03 -2.440839558839797974e-01 -2.160956412553787231e-01 3.510878980159759521e-01 -4.393540695309638977e-02 -2.719494327902793884e-02 -1.968443989753723145e-01 -9.651913307607173920e-03 -4.353992268443107605e-02 -5.195368453860282898e-02 -4.412624984979629517e-02 -3.266590833663940430e-02 -1.371332556009292603e-01 -1.518731117248535156e-01
1.463454663753509521e-01 -1.027005389332771301e-01 -7.946062088012695312e-02 2.115907371044158936e-01 8.733106404542922974e-02 -1.524167507886886597e-01 -7.719255238771438599e-02 2.168728709220886230e-01 3.105868585407733917e-02 -1.580075770616531372e-01 1.369716376066207886e-01 1.292845904827117920e-01 -4.524691030383110046e-02 5.198261514306068420e-02 -1.547630280256271362e-01 1.751749217510223389e-01 -5.737559124827384949e-02 -1.819381415843963623e-01 9.231844916939735413e-03 -2.023480087518692017e-01 -1.836151033639907837e-01 -7.810086011886596680e-02 -1.390976011753082275e-01 -1.418991684913635254e-01 3.020530045032501221e-01 -3.620608747005462646e-01 -6.652624905109405518e-02 2.204704284667968750e-01 -2.993834316730499268e-01 -1.821486502885818481e-01 1.742691397666931152e-01 -3.564410507678985596e-01
7.661973685026168823e-02 -1.509696394205093384e-01 -1.321646869182586670e-01 -7.718522846698760986e-02 2.767095863819122314e-01 -2.594696283340454102e-01 -7.065097242593765259e-02 2.199811637401580811e-01 -7.846034318208694458e-02 -1.540393680334091187e-01 1.359715163707733154e-01 -1.427459181286394596e-03 -2.067165523767471313e-01 1.410172432661056519e-01 4.320965707302093506e-02 2.415333688259124756e-01 7.438708841800689697e-02 -7.454787194728851318e-02 6.221874803304672241e-02 -1.394369304180145264e-01 -3.031669855117797852e-01 -1.619060039520263672e-01 -1.043040826916694641e-01 -1.895124614238739014e-01 9.013544768095016479e-02 -2.122737765312194824e-01 -2.326245754957199097e-01 -2.661425806581974030e-02 -3.956029713153839111e-01 -1.295442879199981689e-01 9.351921826601028442e-02 -3.001332879066467285e-01
5.107498914003372192e-02 -2.274886071681976318e-01 1.587086319923400879e-01 1.060414537787437439e-01 -2.824071645736694336e-01 -2.138973623514175415e-01 1.538142412900924683e-01 1.305080950260162354e-01 2.970318794250488281e-01 -8.425237983465194702e-02 2.353604137897491455e-01 7.514044642448425293e-02 5.429847911000251770e-02 3.334402292966842651e-02 -1.122416034340858459e-01 9.278393536806106567e-02 -1.425215601921081543e-01 1.826542913913726807e-01 5.441028997302055359e-02 -4.968565702438354492e-01 4.346192628145217896e-02 5.455112550407648087e-03 2.097090035676956177e-01 -2.648185193538665771e-01 -1.751353740692138672e-01 -1.957613378763198853e-01 -1.022772341966629028e-01 -7.115353364497423172e-03 -6.705352663993835449e-02 -1.567103266716003418e-01 1.951351203024387360e-02 -1.814034432172775269e-01
2.330338768661022186e-02 -3.022968769073486328e-01 -4.100130498409271240e-02 -1.313213407993316650e-01 2.470305114984512329e-01 -1.431128829717636108e-01 1.714552491903305054e-01 -8.855922520160675049e-02 4.635911062359809875e-02 1.646973490715026855e-01 1.278732717037200928e-01 -2.097271233797073364e-01 -1.149782687425613403e-01 1.391930878162384033e-01 -1.690248250961303711e-01 2.072773277759552002e-01 -3.842074275016784668e-01 2.659596204757690430e-01 1.525135245174169540e-02 -8.580226451158523560e-02 3.630293533205986023e-02 1.536123305559158325e-01 -1.408962458372116089e-01 -1.691742688417434692e-01 1.281169652938842773e-01 -2.778841555118560791e-01 4.267779365181922913e-02 -2.180054634809494019e-01 1.358141452074050903e-01 -3.160889148712158203e-01 -1.050369665026664734e-01 -7.042869180440902710e-02
3.067524135112762451e-01 -5.448441952466964722e-02 -1.083019077777862549e-01 -1.896824240684509277e-01 2.501670271158218384e-02 1.268334835767745972e-01 -9.007159620523452759e-02 2.369078993797302246e-02 1.746382713317871094e-01 -3.285205662250518799e-01 4.010258615016937256e-02 3.562191501259803772e-02 1.428616493940353394e-01 -7.001020759344100952e-02 -2.769430577754974365e-01 3.394905030727386475e-01 -2.016760595142841339e-02 4.026685655117034912e-01 8.993799239397048950e-02 -8.894632756710052490e-02 1.409227102994918823e-01 -2.080504149198532104e-01 -5.418477579951286316e-02 1.199754327535629272e-01 -2.114024973707273602e-04 -2.605236768722534180e-01 2.764450944960117340e-02 1.266337931156158447e-01 -1.105162873864173889e-01 -1.771676540374755859e-01 -5.602151155471801758e-02 -2.843212187290191650e-01
7.105458527803421021e-02 -6.807134300470352173e-02 -1.844309270381927490e-01 -6.117719784379005432e-02 -2.454878203570842743e-02 6.149287521839141846e-02 5.267904698848724365e-02 8.670484274625778198e-02 1.000322327017784119e-01 6.557304412126541138e-02 -3.024753369390964508e-02 -1.472679525613784790e-01 -1.111656129360198975e-01 -7.364939153194427490e-02 -3.987610936164855957e-01 1.214876174926757812e-01 4.658984765410423279e-02 -1.447530388832092285e-01 4.636423289775848389e-02 -2.880702912807464600e-01 -4.865733981132507324e-01 -5.953480675816535950e-02 1.521323174238204956e-01 -1.062200814485549927e-01 -6.076807528734207153e-02 -7.646345347166061401e-02 5.838109180331230164e-02 -1.910867840051651001e-01 -3.824103251099586487e-02 -4.111771285533905029e-01 1.405275464057922363e-01 -2.944493889808654785e-01
2.253879606723785400e-01 -2.637799978256225586e-01 1.534321904182434082e-01 -1.355950683355331421e-01 2.772534191608428955e-01 -2.822259962558746338e-01 1.207834556698799133e-01 8.530633151531219482e-02 2.714101672172546387e-01 -2.149941921234130859e-01 3.017353080213069916e-02 -2.219996303319931030e-01 -1.033189147710800171e-01 -7.400798052549362183e-02 -1.374289989471435547e-01 -3.473636135458946228e-02 -1.662253439426422119e-01 -7.576872408390045166e-02 1.116207018494606018e-01 -2.473384886980056763e-02 2.229332774877548218e-01 -8.101497776806354523e-03 2.188112735748291016e-01 -1.558457911014556885e-01 -2.979439496994018555e-01 -3.394619375467300415e-02 2.416524291038513184e-01 2.875929512083530426e-02 -3.024986088275909424e-01 -9.374514967203140259e-02 -1.558254659175872803e-01 1.043329983949661255e-01
4.820148646831512451e-01 -3.289720714092254639e-01 -1.643785387277603149e-01 -1.609235303476452827e-03 -1.368634551763534546e-01 -1.491030752658843994e-01 -1.359385438263416290e-02 1.498612910509109497e-01 2.564868927001953125e-01 -6.135046109557151794e-02 8.589539676904678345e-02 -1.521632820367813110e-01 -5.190780386328697205e-02 -1.343179792165756226e-01 -1.356544941663742065e-01 4.435034394264221191e-01 -2.767892479896545410e-01 1.229852065443992615e-02 6.034293770790100098e-02 -8.708155713975429535e-03 2.471799775958061218e-02 -2.656869590282440186e-02 1.185900047421455383e-01 -1.327382028102874756e-01 1.017818450927734375e-01 -1.735078096389770508e-01 1.099393814802169800e-01 1.737760305404663086e-01 -1.153711453080177307e-01 -6.828568875789642334e-02 -7.292415201663970947e-02 1.156470775604248047e-01
5.629321560263633728e-02 -3.192090094089508057e-01 -5.140140280127525330e-02 -9.481824189424514771e-02 8.629547059535980225e-02 1.604550480842590332e-01 -4.115472361445426941e-02 8.078465610742568970e-02 1.930332630872726440e-01 -1.561229228973388672e-01 -7.921085506677627563e-02 -1.796167343854904175e-01 -2.408101856708526611e-01 1.318392604589462280e-01 -2.542226016521453857e-01 1.854956746101379395e-01 -3.337999284267425537e-01 1.292924135923385620e-01 -2.210605144500732422e-01 -2.334425151348114014e-01 -9.898380935192108154e-02 2.874444425106048584e-01 1.938400119543075562e-01 -2.075182273983955383e-02 -8.972121775150299072e-02 2.731502521783113480e-03 9.799096733331680298e-02 -2.518581449985504150e-01 -1.841917932033538818e-01 -1.789976358413696289e-01 1.967916265130043030e-02 -2.406966984272003174e-01
2.456451207399368286e-01 -1.304505467414855957e-01 -2.470671571791172028e-02 3.971911966800689697e-02 -3.409349545836448669e-02 -2.630900442600250244e-01 -1.255937665700912476e-01 1.680799722671508789e-01 1.471877545118331909e-01 -2.029016166925430298e-01 -4.806249588727951050e-02 2.174096703529357910e-01 -1.574706435203552246e-01 1.840995997190475464e-01 9.194746613502502441e-03 1.789161860942840576e-01 6.446491181850433350e-02 -1.712487787008285522e-01 1.930012851953506470e-01 -2.942855656147003174e-01 -5.271398276090621948e-02 -7.663828134536743164e-02 -8.084265887737274170e-02 -1.004024669528007507e-01 1.917606294155120850e-01 -2.522301971912384033e-01 4.288585856556892395e-02 8.770475164055824280e-03 -4.213647842407226562e-01 -1.513233184814453125e-01 1.347068846225738525e-01 -3.151972889900207520e-01
1.961607187986373901e-01 -1.724518388509750366e-01 -2.938871271908283234e-02 -9.844884276390075684e-02 3.967893719673156738e-01 -2.285196930170059204e-01 -1.439934223890304565e-01 -8.554378896951675415e-02 1.356053650379180908e-01 -1.072692126035690308e-02 1.605555564165115356e-01 -1.351137161254882812e-01 -1.856534928083419800e-01 3.514415919780731201e-01 -9.073772281408309937e-02 -2.730714678764343262e-01 -1.778276450932025909e-02 -1.115389987826347351e-01 2.344136387109756470e-01 -3.338499069213867188e-01 1.398321092128753662e-01 9.332536160945892334e-02 7.566615194082260132e-02 1.468953192234039307e-01 2.418156340718269348e-02 -2.243005484342575073e-01 1.852959766983985901e-02 -5.781270936131477356e-02 -2.332894057035446167e-01 -1.760891266167163849e-02 -1.626395583152770996e-01 -9.847554564476013184e-02
-4.514884576201438904e-02 -2.246122956275939941e-01 6.634476035833358765e-02 -3.106990456581115723e-02 -9.221431612968444824e-02 1.021662056446075439e-01 5.321201682090759277e-02 1.826214953325688839e-03 -5.887964367866516113e-02 -4.184198677539825439e-01 6.268694996833801270e-02 1.088402122259140015e-01 9.393341839313507080e-02 -7.167945802211761475e-02 -3.908202946186065674e-01 4.345928132534027100e-01 -2.204739749431610107e-01 1.819639801979064941e-01 1.442628353834152222e-01 4.811099544167518616e-02 -2.163199931383132935e-01 2.911688089370727539e-01 1.433703750371932983e-01 -1.912164390087127686e-01 -6.649632472544908524e-03 -1.035441458225250244e-01 4.117115586996078491e-02 1.179692968726158142e-01 -1.367471087723970413e-02 -1.725003421306610107e-01 -2.651751786470413208e-02 -1.411190032958984375e-01
1.260327249765396118e-01 -1.666678935289382935e-01 -2.424086630344390869e-01 -1.191649064421653748e-01 2.816117703914642334e-01 -5.338513106107711792e-02 8.472691476345062256e-02 -6.375560909509658813e-02 8.694348484277725220e-02 1.607853025197982788e-01 -5.652044713497161865e-02 -8.774899691343307495e-02 -1.086413413286209106e-01 -9.326672554016113281e-02 -3.258318901062011719e-01 -1.242881640791893005e-02 1.085742041468620300e-01 1.925529539585113525e-02 2.931179106235504150e-02 -2.623093426227569580e-01 -4.485736489295959473e-01 -6.376846879720687866e-02 5.259078741073608398e-02 -1.138538867235183716e-01 -1.905980706214904785e-01 -9.065576642751693726e-02 1.654735803604125977e-01 1.393149942159652710e-01 -8.165198564529418945e-02 -3.044434487819671631e-01 -2.301830612123012543e-02 -3.532589673995971680e-01
-1.057712212204933167e-01 -1.159705445170402527e-01 1.360602974891662598e-01 1.921487748622894287e-01 -1.990973353385925293e-01 -1.192799881100654602e-01 -1.182875558733940125e-01 -4.114431887865066528e-02 2.431057542562484741e-01 -1.890385299921035767e-01 1.653186231851577759e-01 1.211289614439010620e-01 -2.782220840454101562e-01 1.357059478759765625e-01 -1.611071974039077759e-01 3.750908076763153076e-01 2.965280599892139435e-02 -2.279923558235168457e-01 2.209722101688385010e-01 -1.781245917081832886e-01 -1.832418739795684814e-01 8.615010231733322144e-02 1.991785876452922821e-02 -1.669889390468597412e-01 1.297258436679840088e-01 -3.422684967517852783e-01 -1.551340818405151367e-01 1.277155429124832153e-01 -1.613931506872177124e-01 -1.841013282537460327e-01 9.962201118469238281e-02 -6.440774351358413696e-02
-1.887918412685394287e-01 2.056899294257164001e-02 8.279365301132202148e-02 -2.370299771428108215e-02 1.130611449480056763e-01 -2.135929614305496216e-01 -1.860406994819641113e-01 -1.652953922748565674e-01 4.090275466442108154e-01 -3.055457770824432373e-02 2.708047330379486084e-01 -1.122025400400161743e-01 -8.133141696453094482e-02 7.627897709608078003e-02 -5.638896673917770386e-02 3.856484293937683105e-01 -2.819553315639495850e-01 8.561955764889717102e-03 -2.198556214570999146e-01 -3.509749770164489746e-01 -1.358528714627027512e-02 7.879203557968139648e-02 -1.469657197594642639e-02 -1.687358766794204712e-01 -1.640949957072734833e-02 -6.809733808040618896e-02 -1.191058009862899780e-01 1.304797083139419556e-01 -1.324522197246551514e-01 -2.236662209033966064e-01 1.219746842980384827e-01 -1.137622371315956116e-01
-2.335015311837196350e-02 -8.836523443460464478e-02 -1.398603338748216629e-02 -6.366350501775741577e-02 5.531586706638336182e-03 9.807789325714111328e-02 -3.732181712985038757e-02 -1.313480138778686523e-01 6.609199941158294678e-02 -1.324812173843383789e-01 -1.232834979891777039e-01 -5.922552943229675293e-02 -2.596691548824310303e-01 -1.579024046659469604e-01 -2.171842157840728760e-01 4.336472600698471069e-02 1.880861073732376099e-01 9.042368829250335693e-02 -1.283470094203948975e-01 -3.566096425056457520e-01 -3.140347301959991455e-01 1.322340685874223709e-03 8.574867993593215942e-02 -2.506067454814910889e-01 -1.550331860780715942e-01 -2.346854507923126221e-01 2.692219801247119904e-02 -2.409878373146057129e-01 -1.560476720333099365e-01 -3.356277346611022949e-01 -1.804314255714416504e-01 -3.370888233184814453e-01
1.519248783588409424e-01 2.373914048075675964e-02 -3.086137771606445312e-01 -6.914928555488586426e-02 1.809623688459396362e-01 -1.925733983516693115e-01 3.064317107200622559e-01 -2.788812220096588135e-01 2.200495004653930664e-01 -2.729925215244293213e-01 3.845279291272163391e-02 -3.239375054836273193e-01 6.307804957032203674e-03 -6.644187122583389282e-02 -2.230130285024642944e-01 6.742405891418457031e-02 2.613555407151579857e-03 8.522546291351318359e-02 7.947807013988494873e-02 -5.046536214649677277e-03 -1.165292859077453613e-01 1.710562705993652344e-01 3.799236612394452095e-03 3.673908859491348267e-02 -1.706037437543272972e-03 -2.507785856723785400e-01 -2.023791074752807617e-01 -1.176715865731239319e-01 -8.454436808824539185e-02 -2.679020166397094727e-01 7.011165469884872437e-02 -2.956023812294006348e-01
1.266820579767227173e-01 -1.258141845464706421e-01 -1.676812320947647095e-01 -1.119638681411743164e-01 2.283333539962768555e-01 -3.222128748893737793e-02 1.357864290475845337e-01 -1.839596778154373169e-01 2.573514282703399658e-01 -1.312466412782669067e-01 -6.309226900339126587e-02 -1.409876048564910889e-01 -1.290017515420913696e-01 1.014960855245590210e-01 -4.071678519248962402e-01 2.871536910533905029e-01 -2.448049187660217285e-01 1.034274026751518250e-01 -2.598518729209899902e-01 -2.908692359924316406e-01 -2.282280102372169495e-02 -1.827451884746551514e-01 2.357807904481887817e-01 -6.264697015285491943e-02 8.848552405834197998e-02 -3.253527358174324036e-02 -1.120663285255432129e-01 -9.500437974929809570e-02 -2.584149837493896484e-01 -4.368140920996665955e-02 -1.280614286661148071e-01 -8.814323693513870239e-02
1.735819578170776367e-01 1.848777756094932556e-02 2.019264549016952515e-02 5.439850315451622009e-02 1.332024782896041870e-01 -1.854777038097381592e-01 3.073750138282775879e-01 2.443664819002151489e-01 2.626215517520904541e-01 -2.665180563926696777e-01 8.419869467616081238e-03 -5.341928824782371521e-02 2.863156795501708984e-02 -2.042578756809234619e-01 -6.609370559453964233e-02 4.002632498741149902e-01 6.887766718864440918e-02 1.770182549953460693e-01 1.093735620379447937e-01 -2.147265523672103882e-01 1.703306436538696289e-01 -1.110835671424865723e-01 -1.209134086966514587e-01 6.404519826173782349e-02 8.171763271093368530e-03 -3.914821147918701172e-01 1.072337999939918518e-01 1.359746158123016357e-01 1.546475198119878769e-02 -9.129457175731658936e-02 1.118086129426956177e-01 -2.261921316385269165e-01
1.074422374367713928e-01 -1.143632605671882629e-01 -3.103803992271423340e-01 -1.249817013740539551e-01 1.076947301626205444e-01 -1.732756495475769043e-01 9.731453657150268555e-02 -1.878057718276977539e-01 2.355075329542160034e-01 -3.438148200511932373e-01 -1.319078207015991211e-01 -1.976070255041122437e-01 -1.103850975632667542e-01 2.545657381415367126e-02 -1.393705755472183228e-01 1.544996201992034912e-01 -4.917477443814277649e-02 1.070190519094467163e-01 1.416475772857666016e-01 7.162035256624221802e-02 -3.160349130630493164e-01 5.977389216423034668e-02 -9.527429938316345215e-02 -6.834792345762252808e-02 -1.766392886638641357e-01 -1.952202618122100830e-01 -5.662423744797706604e-02 1.273836195468902588e-01 -1.548062171787023544e-02 -2.344053387641906738e-01 2.574333250522613525e-01 -3.526217043399810791e-01
2.273379825055599213e-03 -1.077870577573776245e-01 2.447015605866909027e-03 -2.461861446499824524e-02 1.023919731378555298e-01 -2.315454334020614624e-01 1.025940999388694763e-01 7.123773545026779175e-02 1.136086061596870422e-01 -7.725024223327636719e-02 -2.721211612224578857e-01 -2.985069751739501953e-01 -2.888252772390842438e-02 7.532256841659545898e-02 -3.252394199371337891e-01 1.082424372434616089e-01 -5.413672327995300293e-02 1.662160307168960571e-01 1.606014072895050049e-01 -1.516790837049484253e-01 -4.157672524452209473e-01 1.204826980829238892e-01 1.107064038515090942e-01 -6.631197035312652588e-02 5.721247196197509766e-02 -3.214785158634185791e-01 1.840216815471649170e-01 2.395632117986679077e-01 -2.933845855295658112e-02 6.826253980398178101e-02 7.650923728942871094e-02 -3.307435512542724609e-01
3.486201539635658264e-02 -5.778019875288009644e-02 -2.991360723972320557e-01 -2.715249918401241302e-02 1.571542024612426758e-01 -2.242990024387836456e-02 -1.780604422092437744e-01 -1.533613055944442749e-01 2.629652060568332672e-02 -1.086563467979431152e-01 -3.923490643501281738e-01 -2.048887312412261963e-01 -1.082002967596054077e-01 5.475025624036788940e-02 -1.674508452415466309e-01 4.130993783473968506e-01 -1.137738674879074097e-01 2.741903364658355713e-01 1.951709687709808350e-01 -1.346182376146316528e-01 -4.599009826779365540e-02 2.998956665396690369e-02 1.203676387667655945e-01 1.025801599025726318e-01 -8.184594660997390747e-02 -3.136369287967681885e-01 -5.093552172183990479e-03 6.245651468634605408e-02 -9.928788244724273682e-02 -1.430992633104324341e-01 1.014513820409774780e-01 -2.846126854419708252e-01
2.495362162590026855e-01 -1.383063495159149170e-01 -2.543497085571289062e-01 -1.894207149744033813e-01 3.241409659385681152e-01 -2.709805965423583984e-01 1.034520845860242844e-02 -1.445234864950180054e-01 1.995248496532440186e-01 -3.166515827178955078e-01 1.027238070964813232e-01 -5.319927260279655457e-02 -1.667125523090362549e-01 -1.389743685722351074e-01 -6.712277233600616455e-02 3.096868693828582764e-01 -4.278281703591346741e-02 -8.866068720817565918e-02 1.726403534412384033e-01 -8.874934911727905273e-02 -2.992572784423828125e-01 4.557280335575342178e-03 -1.049625799059867859e-01 -1.044103875756263733e-01 2.117732018232345581e-01 -7.652895152568817139e-02 1.316943168640136719e-01 -1.438645273447036743e-01 1.609668582677841187e-01 -3.734361380338668823e-02 5.879867821931838989e-02 -1.979506164789199829e-01
1.256123632192611694e-01 -1.562565565109252930e-01 -3.064070343971252441e-01 -5.932515859603881836e-02 2.699436843395233154e-01 -1.922314465045928955e-01 1.304030865430831909e-01 -2.357560992240905762e-01 2.801382243633270264e-01 -1.592313647270202637e-01 1.721828579902648926e-01 4.078996926546096802e-02 -3.031382858753204346e-01 4.292747378349304199e-02 -1.902662068605422974e-01 1.611104905605316162e-01 3.203335031867027283e-02 7.976554334163665771e-02 2.110902070999145508e-01 -9.202050417661666870e-02 -1.410398930311203003e-01 1.490030884742736816e-01 -7.869680970907211304e-02 -3.384917080402374268e-01 1.484032124280929565e-01 -8.081454038619995117e-02 1.060327365994453430e-01 -5.978846922516822815e-02 2.630386650562286377e-01 -1.096644997596740723e-01 1.192980036139488220e-01 -1.638802587985992432e-01
1.226019486784934998e-01 -3.767870739102363586e-02 1.596437580883502960e-02 1.188500151038169861e-01 4.605441987514495850e-01 -6.621083593927323818e-04 1.260091811418533325e-01 8.687394112348556519e-02 3.610094785690307617e-01 -4.076217114925384521e-02 -1.766446530818939209e-01 -1.587782800197601318e-01 -2.681549452245235443e-02 2.248037904500961304e-01 -2.112695425748825073e-01 7.216439582407474518e-03 9.955186396837234497e-03 2.285169959068298340e-01 3.036030530929565430e-01 -7.029861956834793091e-02 6.079071387648582458e-02 -5.464234203100204468e-02 -1.372275948524475098e-01 -3.000118136405944824e-01 2.287136018276214600e-02 -1.810143440961837769e-01 6.558724492788314819e-02 5.254032090306282043e-02 -2.934862673282623291e-01 -2.295179814100265503e-01 -6.255260854959487915e-02 3.554773330688476562e-02
1.917473673820495605e-01 -2.645067870616912842e-01 -1.343990415334701538e-01 -9.752576798200607300e-02 -2.279879599809646606e-01 -1.302881240844726562e-01 -2.753457240760326385e-02 -4.886651411652565002e-02 2.793948352336883545e-01 -1.297552138566970825e-01 3.060385584831237793e-01 -1.600083261728286743e-01 3.633036464452743530e-02 -2.014524303376674652e-02 3.376566746737807989e-04 2.835661768913269043e-01 -1.872782409191131592e-01 4.214024171233177185e-02 -4.552596807479858398e-02 -8.579738438129425049e-02 5.139807704836130142e-03 -1.852232776582241058e-02 1.849435567855834961e-01 1.453117234632372856e-03 -3.011325597763061523e-01 -1.169933080673217773e-01 1.161946952342987061e-01 1.045413091778755188e-01 -2.355555146932601929e-01 -3.902914226055145264e-01 -2.792566418647766113e-01 -4.294738546013832092e-02
1.665506660938262939e-01 -3.639632463455200195e-01 -1.225369945168495178e-01 -1.436454337090253830e-02 2.001881040632724762e-02 -1.602498292922973633e-01 -2.901331894099712372e-02 -1.261460781097412109e-01 5.423969626426696777e-01 -2.330234199762344360e-01 3.106721937656402588e-01 -4.799417033791542053e-02 -2.543084695935249329e-02 3.185679018497467041e-02 -1.473476737737655640e-01 2.527776062488555908e-01 -1.521442979574203491e-01 1.464557349681854248e-01 -1.385786235332489014e-01 -1.550620645284652710e-01 1.672435402870178223e-01 -2.455403096973896027e-02 7.012713700532913208e-02 5.123829469084739685e-03 1.859519630670547485e-01 -2.157416343688964844e-01 6.812249869108200073e-02 3.466076031327247620e-02 3.072776272892951965e-02 -1.327568143606185913e-01 -1.129310727119445801e-01 8.660672605037689209e-02
3.137368708848953247e-02 -1.221723109483718872e-01 -9.427092038094997406e-03 -2.117967158555984497e-01 9.018170088529586792e-02 -1.555268019437789917e-01 4.409863650798797607e-01 1.131983026862144470e-01 3.964754045009613037e-01 3.050374239683151245e-02 -1.314678974449634552e-02 -8.906286954879760742e-02 -1.450442820787429810e-01 -2.458580955862998962e-02 -2.176766246557235718e-01 3.341607749462127686e-01 1.016718000173568726e-01 1.977586597204208374e-01 -1.397659722715616226e-02 -2.371967434883117676e-01 -2.110833972692489624e-01 1.747200191020965576e-01 -1.332379132509231567e-01 1.812718212604522705e-01 -8.103961125016212463e-03 -7.694967091083526611e-02 7.569180428981781006e-02 -7.780037075281143188e-02 -1.796412467956542969e-01 -1.909890174865722656e-01 -1.097508519887924194e-01 -1.498703509569168091e-01
3.268397152423858643e-01 -1.049590706825256348e-01 -9.130777418613433838e-02 -5.462352186441421509e-02 2.096243947744369507e-01 2.862586677074432373e-01 -9.712668508291244507e-02 -1.827886104583740234e-01 2.682177126407623291e-01 -3.206416964530944824e-01 -9.189077652990818024e-03 4.076652694493532181e-03 -4.665428400039672852e-02 -2.131907967850565910e-03 -1.863818317651748657e-01 3.859167993068695068e-01 7.909130305051803589e-03 2.519074678421020508e-01 2.153329402208328247e-01 -3.101235628128051758e-01 -2.167025394737720490e-02 -2.084492146968841553e-02 -1.817021518945693970e-01 5.659288540482521057e-02 7.500652968883514404e-02 -1.820322126150131226e-01 5.363477021455764771e-02 5.830182507634162903e-02 -7.028674334287643433e-02 -1.126378551125526428e-01 9.430514276027679443e-02 -1.632701009511947632e-01
7.360678166151046753e-02 -9.188038855791091919e-02 -3.664239346981048584e-01 -2.475872784852981567e-01 -1.034285034984350204e-02 -2.409247905015945435e-01 5.915935151278972626e-03 3.867977485060691833e-02 6.541395932435989380e-02 -1.284605562686920166e-01 1.131156235933303833e-01 -3.998095393180847168e-01 -1.107980310916900635e-02 1.396252512931823730e-01 -3.025622479617595673e-02 2.714137732982635498e-01 3.306684643030166626e-02 1.088429167866706848e-01 2.621651999652385712e-02 5.571955069899559021e-02 1.734276264905929565e-01 1.920448243618011475e-01 4.997858405113220215e-02 -1.704310327768325806e-01 3.090537488460540771e-01 -3.904249668121337891e-01 -5.574722588062286377e-02 1.385510265827178955e-01 -1.672313213348388672e-01 -1.668897420167922974e-01 -4.321508854627609253e-02 -9.865473024547100067e-03
1.283442080020904541e-01 -2.117134630680084229e-01 1.748751848936080933e-01 -8.272761851549148560e-02 -1.003837808966636658e-01 -8.036633580923080444e-02 3.600092232227325439e-01 -3.960760310292243958e-02 1.178141683340072632e-01 -1.254438906908035278e-01 3.622178733348846436e-01 9.896104037761688232e-02 -1.395974606275558472e-01 2.985739707946777344e-02 -1.590196490287780762e-01 1.537170559167861938e-01 -5.155737325549125671e-02 1.129588335752487183e-01 1.174135357141494751e-01 -3.623811006546020508e-01 7.006908208131790161e-02 -1.489437967538833618e-01 -1.283144056797027588e-01 2.629473432898521423e-02 1.538273990154266357e-01 -8.772058039903640747e-02 1.565576344728469849e-02 3.231695294380187988e-01 -2.477173209190368652e-01 -1.746404021978378296e-01 3.841391578316688538e-02 -2.819724678993225098e-01
3.771944940090179443e-01 -2.899175286293029785e-01 -2.163130417466163635e-02 1.109747141599655151e-01 5.188501998782157898e-02 -2.045177072286605835e-01 1.253241952508687973e-02 -5.181879550218582153e-02 1.709039360284805298e-01 -3.743580728769302368e-02 3.953767716884613037e-01 -1.048317998647689819e-01 -2.980381436645984650e-02 -2.827665954828262329e-02 -2.636747658252716064e-01 2.943801581859588623e-01 -3.084203302860260010e-01 1.302660554647445679e-01 2.805358171463012695e-01 -1.174152046442031860e-01 -3.369436040520668030e-02 1.137287691235542297e-01 3.348514437675476074e-02 -4.356051329523324966e-03 1.038009747862815857e-01 -1.832367777824401855e-01 5.282676964998245239e-02 2.335668802261352539e-01 -2.131753601133823395e-02 1.010932475328445435e-01 7.247332483530044556e-02 1.425594240427017212e-01
2.524724304676055908e-01 -1.074454486370086670e-01 -1.603637784719467163e-01 -4.397047311067581177e-02 4.483352974057197571e-02 1.037631370127201080e-02 -3.454037308692932129e-01 -6.370411813259124756e-02 1.706428825855255127e-01 -4.387591406702995300e-02 2.175406962633132935e-01 -8.578532189130783081e-02 -1.157182604074478149e-01 -2.867954969406127930e-01 -2.406101822853088379e-01 2.136990129947662354e-01 -1.394287347793579102e-01 -4.458568617701530457e-02 -2.924088202416896820e-02 -3.599556982517242432e-01 -5.920514091849327087e-02 -6.591016054153442383e-02 1.802745312452316284e-01 -2.287065237760543823e-01 1.986427931115031242e-03 6.267745047807693481e-02 2.673587203025817871e-01 -1.056312471628189087e-01 -2.704110741615295410e-01 -2.341788560152053833e-01 -1.624209880828857422e-01 3.512300550937652588e-02
-2.177437692880630493e-01 -2.686391770839691162e-01 9.853509254753589630e-03 -4.302196577191352844e-02 2.296837121248245239e-01 -1.304656825959682465e-02 2.514511160552501678e-02 -1.715322136878967285e-01 9.247431904077529907e-02 -3.937854170799255371e-01 -8.051322400569915771e-02 -6.936176121234893799e-02 -1.678612977266311646e-01 3.110277056694030762e-01 -2.502410411834716797e-01 2.113660126924514771e-01 9.779172390699386597e-02 1.998445391654968262e-01 -8.283490687608718872e-02 -1.570285558700561523e-01 -1.072158515453338623e-01 2.199340015649795532e-01 -1.807745173573493958e-02 -2.097335308790206909e-01 4.757794551551342010e-03 -1.429252028465270996e-01 2.222102731466293335e-01 2.507322728633880615e-01 -2.007517963647842407e-01 -1.304525732994079590e-01 -8.115756511688232422e-02 -8.103613555431365967e-02
5.703077837824821472e-02 -1.485577374696731567e-01 -1.007793024182319641e-01 -1.007209122180938721e-01 -3.549160808324813843e-02 -6.666877865791320801e-02 3.507392853498458862e-02 -1.561859846115112305e-01 3.888330757617950439e-01 -2.124986499547958374e-01 2.322296202182769775e-01 -1.238677278161048889e-01 3.306619077920913696e-02 1.330616772174835205e-01 -1.655802279710769653e-01 4.883146882057189941e-01 -1.283096522092819214e-01 1.659672707319259644e-01 -1.061453074216842651e-01 -1.956267282366752625e-02 2.150141894817352295e-01 5.680772289633750916e-02 1.430575847625732422e-01 -7.935779541730880737e-02 -2.389232963323593140e-01 -2.283849194645881653e-02 5.465333536267280579e-02 1.014284789562225342e-01 -1.461989283561706543e-01 -2.857719063758850098e-01 -1.554443389177322388e-01 -2.068778723478317261e-01
2.754757106304168701e-01 -3.470018804073333740e-01 1.487004309892654419e-01 -5.595503374934196472e-03 1.335558742284774780e-01 -1.018038950860500336e-02 1.155757233500480652e-01 5.256102234125137329e-02 9.214859455823898315e-02 -3.378597199916839600e-01 -7.158257067203521729e-02 -1.510730832815170288e-01 -2.206179648637771606e-01 1.442535668611526489e-01 -5.424598604440689087e-02 5.817439872771501541e-03 -2.788669168949127197e-01 2.656362392008304596e-02 2.781928181648254395e-01 -1.062061190605163574e-01 -3.823830187320709229e-02 -4.221474379301071167e-02 -2.252696603536605835e-01 -4.977326840162277222e-02 -1.057339832186698914e-01 -4.259905815124511719e-01 2.738035619258880615e-01 7.925098389387130737e-02 7.899864017963409424e-02 -7.650429755449295044e-02 9.358076006174087524e-02 -7.806178182363510132e-02
1.313371658325195312e-01 -2.532342374324798584e-01 -3.495625853538513184e-01 -1.570418626070022583e-01 2.829369902610778809e-01 -5.390568636357784271e-03 3.438439220190048218e-02 -9.429642930626869202e-03 -3.655997663736343384e-02 2.051354497671127319e-01 -1.892237067222595215e-01 -5.274020507931709290e-02 -1.587621718645095825e-01 5.058180540800094604e-02 -3.689424693584442139e-01 8.389513939619064331e-02 -1.364748626947402954e-01 -1.607009209692478180e-02 -4.254730883985757828e-03 -2.834710776805877686e-01 -1.902483105659484863e-01 -1.481134891510009766e-01 -8.289501816034317017e-02 8.485915139317512512e-03 -7.437585853040218353e-03 -1.439280062913894653e-01 -1.393416803330183029e-02 -8.746202290058135986e-02 -3.735683858394622803e-01 -2.319003343582153320e-01 3.126492723822593689e-02 -2.241248637437820435e-01
2.249674499034881592e-01 -3.338380753993988037e-01 1.432482302188873291e-01 -8.540850132703781128e-02 1.763301789760589600e-01 -8.975189924240112305e-02 -1.297797858715057373e-01 -8.475122600793838501e-02 -9.264336526393890381e-02 -9.257553517818450928e-02 2.101129740476608276e-01 -1.534829586744308472e-01 -2.298843562602996826e-01 1.073234155774116516e-01 -3.855717182159423828e-01 9.305066615343093872e-02 -1.427754014730453491e-02 1.967700272798538208e-01 3.437943384051322937e-02 1.557717323303222656e-01 -8.807460963726043701e-02 -3.292643651366233826e-02 1.983342766761779785e-01 -4.486396312713623047e-01 -1.765220314264297485e-01 -1.315627340227365494e-02 -3.682693466544151306e-02 1.688141822814941406e-01 -2.508297329768538475e-03 -8.424872905015945435e-02 7.744538784027099609e-02 -2.286777794361114502e-01
-1.557221114635467529e-01 -2.184786796569824219e-01 1.442180722951889038e-01 4.371876642107963562e-02 -1.397407501935958862e-01 -2.702879011631011963e-01 2.066309452056884766e-01 1.269880533218383789e-01 2.234473675489425659e-01 -1.773850023746490479e-01 1.275682598352432251e-01 8.290829509496688843e-02 -2.769457921385765076e-02 1.046813279390335083e-01 -2.714637219905853271e-01 2.628372609615325928e-01 -1.018178313970565796e-01 8.336954563856124878e-02 6.420856714248657227e-02 -3.166390657424926758e-01 1.912167519330978394e-01 -2.126116491854190826e-02 2.651352286338806152e-01 -1.674686074256896973e-01 -9.827733039855957031e-02 -1.683636307716369629e-01 9.962007403373718262e-02 9.217122942209243774e-02 -2.520861625671386719e-01 -1.075355783104896545e-01 1.074606552720069885e-01 -3.077614605426788330e-01
8.674175292253494263e-02 7.154126651585102081e-03 -2.397408783435821533e-01 -1.681657284498214722e-01 2.111476361751556396e-01 -1.840572990477085114e-02 -8.318184316158294678e-02 2.269217371940612793e-02 2.566689252853393555e-01 1.112596839666366577e-01 2.674089968204498291e-01 -4.389210045337677002e-02 -1.388125866651535034e-01 -1.547397524118423462e-01 -5.851550400257110596e-02 3.579775989055633545e-01 -1.910984814167022705e-01 2.239456921815872192e-01 8.639577031135559082e-02 -2.294349074363708496e-01 1.067432686686515808e-01 -7.327092438936233521e-02 7.381777465343475342e-02 1.206820644438266754e-02 -2.806495502591133118e-02 -6.251464039087295532e-02 1.590698510408401489e-01 1.586726307868957520e-01 -2.635275125503540039e-01 -2.852122485637664795e-01 -3.599506616592407227e-01 1.522186994552612305e-01
1.832256168127059937e-01 -2.358416765928268433e-01 9.460116922855377197e-02 -1.241206303238868713e-01 -1.299189180135726929e-01 -1.888343095779418945e-01 5.820007622241973877e-02 -1.088578552007675171e-01 -1.199110150337219238e-01 -2.662644386291503906e-01 3.861423581838607788e-02 -2.207943350076675415e-01 -1.615551263093948364e-01 6.974418461322784424e-02 -1.459191590547561646e-01 2.659074366092681885e-01 2.470452487468719482e-01 2.549560368061065674e-01 1.931578963994979858e-01 2.899540029466152191e-02 -4.304959997534751892e-02 2.704268395900726318e-01 8.032290637493133545e-02 -2.160379886627197266e-01 4.674636572599411011e-02 -1.661114096641540527e-01 1.983048766851425171e-01 3.534452617168426514e-01 9.650022536516189575e-02 -9.913073480129241943e-02 2.105439640581607819e-02 -2.330134212970733643e-01
5.627275630831718445e-02 -1.537285000085830688e-01 -2.166092991828918457e-01 2.433694712817668915e-02 1.399085819721221924e-01 6.293408572673797607e-02 4.096198827028274536e-02 7.056601345539093018e-02 5.390526726841926575e-02 -3.497372940182685852e-02 -4.709796980023384094e-02 -2.465207129716873169e-02 -3.045248053967952728e-02 -2.016676515340805054e-01 -3.611873090267181396e-01 -2.918845601379871368e-02 -3.922289982438087463e-02 2.081862688064575195e-01 4.383369907736778259e-02 -6.496405601501464844e-02 -4.732672870159149170e-01 -2.692342502996325493e-03 7.977305352687835693e-02 1.375371217727661133e-02 -1.474081911146640778e-02 -3.307434618473052979e-01 2.541840076446533203e-01 -9.244104474782943726e-02 -2.471575587987899780e-01 -4.106659889221191406e-01 -7.351740449666976929e-02 -1.271645128726959229e-01
1.446433365345001221e-01 -8.490999788045883179e-02 9.236367046833038330e-02 4.062422364950180054e-02 2.499078363180160522e-01 -4.113878905773162842e-01 1.788279116153717041e-01 -1.505542197264730930e-03 3.581802248954772949e-01 -2.283724695444107056e-01 -1.128809601068496704e-01 -8.504311740398406982e-02 -7.375692576169967651e-02 1.520137954503297806e-02 -2.675347924232482910e-01 2.769646421074867249e-02 -1.298369914293289185e-01 2.451451867818832397e-01 3.765861988067626953e-01 3.196627646684646606e-02 1.141406223177909851e-02 3.666308149695396423e-02 -1.370433270931243896e-01 1.054496020078659058e-01 -4.511165618896484375e-02 3.162274137139320374e-02 -2.219880223274230957e-01 -8.993302285671234131e-02 -3.068564534187316895e-01 6.638868153095245361e-02 -3.616254776716232300e-02 -9.017515927553176880e-02
2.171036899089813232e-01 -2.259481251239776611e-01 -6.441830843687057495e-02 3.045905828475952148e-01 3.771518915891647339e-02 -8.550040423870086670e-02 -6.819328665733337402e-02 1.452392190694808960e-01 -3.485454022884368896e-01 -1.630040109157562256e-01 8.613741025328636169e-03 -1.185261756181716919e-01 -1.794717311859130859e-01 -8.917243778705596924e-02 -2.477500736713409424e-01 4.121392071247100830e-01 2.379344776272773743e-02 3.023557923734188080e-02 -5.842837505042552948e-03 -2.052005678415298462e-01 -1.621878705918788910e-02 6.716664880514144897e-02 1.010739710181951523e-02 -6.057218834757804871e-02 -3.154587745666503906e-01 -1.068373620510101318e-01 -4.937665909528732300e-02 3.195956051349639893e-01 -1.435471922159194946e-01 -1.004181653261184692e-01 1.727080941200256348e-01 -9.295410662889480591e-02
1.663942337036132812e-01 -2.006302624940872192e-01 -2.128019556403160095e-02 7.067336142063140869e-02 7.080608606338500977e-02 -2.677123546600341797e-01 -6.457157433032989502e-02 2.319123297929763794e-01 -1.632038690149784088e-02 -5.702326446771621704e-02 1.470736116170883179e-01 -2.095925388857722282e-03 -1.893488019704818726e-01 9.035760909318923950e-02 3.277769684791564941e-02 2.037571370601654053e-01 5.899755284190177917e-02 6.478378782048821449e-04 -4.021267592906951904e-02 1.167123839259147644e-01 -1.312804073095321655e-01 -1.254180669784545898e-01 -1.069100480526685715e-02 -1.137889642268419266e-02 1.786779314279556274e-01 -3.908730149269104004e-01 -1.002407446503639221e-01 -7.426276803016662598e-02 -3.761344254016876221e-01 -4.342364668846130371e-01 -1.227646972984075546e-02 -3.127733469009399414e-01
-5.266279727220535278e-02 -1.018486842513084412e-01 1.064291223883628845e-01 -8.029261976480484009e-02 6.824097037315368652e-02 -4.826690256595611572e-02 1.278776079416275024e-01 3.193129897117614746e-01 6.917727738618850708e-02 -2.137283533811569214e-01 1.311504095792770386e-01 6.526210159063339233e-02 -2.038884460926055908e-01 1.136714518070220947e-01 -1.123126074671745300e-01 4.998249411582946777e-01 2.537958510220050812e-02 -4.574253410100936890e-02 9.004382416605949402e-03 -8.065381646156311035e-02 3.796444833278656006e-01 3.408703953027725220e-02 2.226605415344238281e-01 -8.824168890714645386e-02 -1.901356577873229980e-01 -1.274522095918655396e-01 1.124285385012626648e-01 9.697081148624420166e-02 -2.762925326824188232e-01 -2.403458058834075928e-01 -2.020029909908771515e-02 -1.843750178813934326e-01
1.025141924619674683e-01 -1.911376714706420898e-01 1.927735842764377594e-02 -1.007876023650169373e-01 2.902797758579254150e-01 -3.303297460079193115e-01 -5.114099010825157166e-02 -6.256640702486038208e-02 4.117768108844757080e-01 -1.192898154258728027e-01 -2.829213142395019531e-01 -7.992579042911529541e-02 -1.789435297250747681e-01 -5.998100712895393372e-02 -3.835461437702178955e-01 2.651585936546325684e-01 -3.612187877297401428e-02 4.633637517690658569e-02 1.318521350622177124e-01 7.910662889480590820e-02 -1.103033795952796936e-01 1.861429773271083832e-02 -1.145737096667289734e-01 1.636695414781570435e-01 -9.022204577922821045e-02 1.323138028383255005e-01 8.741988241672515869e-02 -9.488938748836517334e-02 -2.464993596076965332e-01 8.352473378181457520e-03 3.037131763994693756e-02 -1.889157444238662720e-01
2.443779706954956055e-01 -3.148331865668296814e-02 -1.827891170978546143e-01 -2.278874665498733521e-01 2.265331745147705078e-01 -8.202527463436126709e-02 1.141265630722045898e-01 -7.679167389869689941e-02 -8.415200561285018921e-02 -3.968231752514839172e-02 1.284392774105072021e-01 -1.649111807346343994e-01 -1.649682670831680298e-01 -1.089731678366661072e-01 -2.820923030376434326e-01 2.727635204792022705e-01 -1.691528409719467163e-01 -3.894070386886596680e-01 1.985199190676212311e-02 -1.427466571331024170e-01 1.456194370985031128e-01 1.268024891614913940e-01 1.440900862216949463e-01 -9.918776154518127441e-02 -1.423622369766235352e-01 -1.126662045717239380e-01 -1.978751718997955322e-01 1.134132780134677887e-02 -3.260833024978637695e-01 -2.003010809421539307e-01 -6.740849465131759644e-02 -1.985403150320053101e-01
1.942620128393173218e-01 -1.127398312091827393e-01 -1.363204121589660645e-01 -3.360465168952941895e-02 6.405103951692581177e-02 2.773126065731048584e-01 1.028772741556167603e-01 4.025809466838836670e-02 2.504719495773315430e-01 -2.665738463401794434e-01 -1.598934382200241089e-01 -2.630321979522705078e-01 -6.134603917598724365e-02 -1.512621194124221802e-01 -2.479128092527389526e-01 2.857117652893066406e-01 -2.707077562808990479e-02 -4.363599419593811035e-02 1.853443980216979980e-01 -2.735398113727569580e-01 3.333917260169982910e-02 5.732016265392303467e-02 -1.298901587724685669e-01 -1.287328898906707764e-01 1.713225841522216797e-01 -1.926012933254241943e-01 2.096985876560211182e-01 2.347676157951354980e-01 -1.646788865327835083e-01 -2.532911114394664764e-02 7.640207558870315552e-02 -2.992604374885559082e-01
1.571323126554489136e-01 -3.193806856870651245e-02 1.247252449393272400e-01 2.091883718967437744e-01 -3.268438577651977539e-02 -1.333163701929152012e-03 2.376485615968704224e-01 2.640579640865325928e-01 3.211871534585952759e-02 5.362126976251602173e-02 2.124848812818527222e-01 -1.823423951864242554e-01 -9.067089855670928955e-02 -9.292384982109069824e-02 -3.863286077976226807e-01 2.938324511051177979e-01 -6.445335596799850464e-02 1.514644324779510498e-01 -3.967278823256492615e-02 -9.640897810459136963e-02 2.481293678283691406e-01 -4.099003225564956665e-02 2.290431410074234009e-01 -8.197990804910659790e-02 4.470791667699813843e-02 -1.859392672777175903e-01 -6.910423934459686279e-02 1.899384409189224243e-01 -2.372788935899734497e-01 -1.286172121763229370e-01 -2.410161122679710388e-02 -3.764413595199584961e-01
8.791838586330413818e-02 -1.766744554042816162e-01 -3.513910621404647827e-02 1.045847758650779724e-01 1.711310148239135742e-01 -1.959070414304733276e-01 -2.320531457662582397e-01 2.489603757858276367e-01 8.164261281490325928e-02 -2.397849261760711670e-01 2.271947264671325684e-01 1.262588649988174438e-01 -2.351890653371810913e-01 3.068905137479305267e-02 3.932363167405128479e-02 2.559027373790740967e-01 3.339887410402297974e-02 -6.034680828452110291e-02 5.398920550942420959e-02 -1.643588840961456299e-01 -1.734459996223449707e-01 7.205218821763992310e-02 -1.947378963232040405e-01 -7.177338749170303345e-02 3.483231365680694580e-01 -2.076772898435592651e-01 -4.260836914181709290e-02 -3.720548748970031738e-02 -3.830799460411071777e-01 -1.009794473648071289e-01 1.058008447289466858e-01 -2.480813264846801758e-01
1.843571364879608154e-01 -1.570025682449340820e-01 3.747532516717910767e-02 1.626105755567550659e-01 2.238748520612716675e-01 -2.158017270267009735e-02 -3.603463768959045410e-01 2.838248014450073242e-01 5.483300983905792236e-02 -6.663267314434051514e-02 1.112696230411529541e-01 -1.634087562561035156e-01 -2.481975108385086060e-01 -2.153212726116180420e-01 -3.342413306236267090e-01 -2.342617511749267578e-02 1.512431055307388306e-01 -8.131861686706542969e-03 2.766099870204925537e-01 -1.608760803937911987e-01 1.328747160732746124e-02 -9.679343551397323608e-02 2.817696034908294678e-01 -1.989902704954147339e-01 1.553526520729064941e-01 2.250191988423466682e-03 5.214608460664749146e-02 -9.605645388364791870e-02 -9.951427578926086426e-02 -2.929624021053314209e-01 3.300560638308525085e-03 -8.059147745370864868e-03
2.771642466541379690e-04 -1.031126305460929871e-01 -1.784529834985733032e-01 -2.053480744361877441e-01 3.721626698970794678e-01 -2.560374438762664795e-01 1.361517012119293213e-01 -1.436053961515426636e-01 3.141890466213226318e-01 -1.656978875398635864e-01 -2.357630245387554169e-02 -1.183498203754425049e-01 -3.621034622192382812e-01 4.729218408465385437e-02 -1.639719754457473755e-01 2.461374700069427490e-01 -8.259690552949905396e-02 -2.620805427432060242e-02 1.440225727856159210e-02 -2.249086797237396240e-01 -1.272561997175216675e-01 -1.014764383435249329e-01 -1.126455049961805344e-02 -2.897304892539978027e-01 4.611020535230636597e-02 -1.404528617858886719e-01 -1.038743332028388977e-01 5.090906098484992981e-02 2.758934199810028076e-01 -9.346641600131988525e-02 -2.111251465976238251e-02 -1.455303728580474854e-01
9.630209207534790039e-02 -6.798170506954193115e-02 -3.281222656369209290e-02 -4.768000170588493347e-02 3.734983876347541809e-02 -4.017392992973327637e-01 1.511741280555725098e-01 -7.401601970195770264e-02 3.264294266700744629e-01 1.516389697790145874e-01 -2.594337463378906250e-01 -4.367594048380851746e-02 -2.134219557046890259e-02 5.895378813147544861e-02 -5.351045727729797363e-01 1.590108722448348999e-01 -2.608705684542655945e-02 1.287086755037307739e-01 2.117423266172409058e-01 -1.291195750236511230e-01 -1.256287246942520142e-01 -8.787872642278671265e-02 -1.681071370840072632e-01 4.915664717555046082e-02 -7.767138630151748657e-02 -5.784235149621963501e-02 -8.337098360061645508e-02 7.242781668901443481e-02 -2.277672588825225830e-01 -1.301778703927993774e-01 8.104746043682098389e-02 -2.177470624446868896e-01
3.959428966045379639e-01 -7.703965157270431519e-02 -3.104932904243469238e-01 1.011963784694671631e-01 9.260617196559906006e-02 -1.161405146121978760e-01 -2.466242164373397827e-01 -4.429128021001815796e-02 -1.306005716323852539e-01 4.880864545702934265e-02 3.362322971224784851e-02 -1.721392571926116943e-01 9.002582728862762451e-02 3.383116424083709717e-02 -3.002972006797790527e-01 2.001666426658630371e-01 -1.548094600439071655e-01 3.379580751061439514e-02 1.024748906493186951e-01 -4.369284212589263916e-01 2.488401383161544800e-01 1.399485021829605103e-01 2.032263129949569702e-01 -8.722507953643798828e-02 9.932433813810348511e-02 -2.228181213140487671e-01 4.475529491901397705e-02 1.600427366793155670e-02 -1.921160817146301270e-01 3.200569190084934235e-03 -1.051182858645915985e-02 -1.919374242424964905e-02
2.117422968149185181e-01 -3.993614390492439270e-02 -1.363054364919662476e-01 -4.299592599272727966e-02 1.242521479725837708e-01 2.157965600490570068e-01 9.727421402931213379e-02 -2.291114181280136108e-01 4.426330626010894775e-01 -4.412532150745391846e-01 -1.105261296033859253e-01 -3.555748239159584045e-02 -1.251092851161956787e-01 1.085730642080307007e-01 -2.442069202661514282e-01 1.514314711093902588e-01 3.646317124366760254e-02 4.027000814676284790e-02 2.974808514118194580e-01 -2.679669260978698730e-01 7.319249957799911499e-02 -3.111490234732627869e-02 -1.089246124029159546e-01 -5.278366804122924805e-02 9.598599374294281006e-02 -1.293870359659194946e-01 1.249568462371826172e-01 7.594708353281021118e-02 -9.412205219268798828e-02 -1.801151931285858154e-01 1.248045191168785095e-01 -8.137775957584381104e-02
1.948985457420349121e-01 3.735390678048133850e-02 3.705047070980072021e-03 -7.057430595159530640e-02 1.137744635343551636e-01 -2.466797828674316406e-01 1.458289772272109985e-01 -2.026333212852478027e-01 2.655336260795593262e-01 3.245943412184715271e-02 -4.209692776203155518e-02 -1.300884336233139038e-01 -1.245417520403862000e-01 -7.020621001720428467e-02 -5.922440290451049805e-01 4.202333986759185791e-01 -8.852832019329071045e-02 1.697627007961273193e-01 1.050703600049018860e-01 -6.858699768781661987e-02 -6.928801536560058594e-02 3.446397185325622559e-02 7.019732892513275146e-02 -6.638130545616149902e-02 -3.303664550185203552e-02 6.633733958005905151e-02 -8.309075981378555298e-02 -2.297630608081817627e-01 -1.847711056470870972e-01 -6.269706040620803833e-02 -1.023244857788085938e-01 -2.281433902680873871e-03
1.659674644470214844e-01 -1.157169640064239502e-01 2.159884721040725708e-01 -2.574088275432586670e-01 1.670273691415786743e-01 -2.257388234138488770e-01 1.162268444895744324e-01 1.962690353393554688e-01 4.998725652694702148e-02 -1.308818161487579346e-01 1.327463239431381226e-01 -1.049011424183845520e-01 -2.403551638126373291e-01 2.245014458894729614e-01 4.238018020987510681e-02 8.642596751451492310e-02 -1.200620830059051514e-01 -5.607068911194801331e-02 1.859341412782669067e-01 -2.694774568080902100e-01 -1.809468716382980347e-01 1.754277348518371582e-01 -3.592375516891479492e-01 -7.976368069648742676e-02 2.004595249891281128e-01 -1.864099204540252686e-01 -1.706795021891593933e-02 1.929481178522109985e-01 -1.145840510725975037e-01 -3.082544803619384766e-01 -2.135623805224895477e-02 -6.955382972955703735e-02
1.765160709619522095e-01 -1.762878894805908203e-01 7.518146187067031860e-02 -8.050910383462905884e-02 1.940708458423614502e-01 -6.636357307434082031e-02 1.495997905731201172e-01 -3.795916959643363953e-02 1.421452313661575317e-01 -2.048418670892715454e-02 -2.603287100791931152e-01 -2.323853969573974609e-01 -2.685352861881256104e-01 7.550170272588729858e-02 -1.744834035634994507e-01 -6.374692171812057495e-02 1.554614603519439697e-01 2.414159774780273438e-01 2.008546143770217896e-01 -3.068421781063079834e-01 -3.299897313117980957e-01 -1.275129020214080811e-01 5.570192635059356689e-02 3.303106129169464111e-02 1.054584234952926636e-01 -1.436267346143722534e-01 3.996041789650917053e-02 1.676350682973861694e-01 -3.087377846240997314e-01 -2.948727831244468689e-02 -7.724351435899734497e-02 -3.084294795989990234e-01
5.270860716700553894e-02 -3.060612380504608154e-01 -7.817305624485015869e-02 9.461995214223861694e-02 4.672104716300964355e-01 -1.181940659880638123e-01 3.550686640664935112e-03 -2.017194181680679321e-01 8.595483005046844482e-02 -2.662581801414489746e-01 4.181702435016632080e-02 6.321131438016891479e-02 -2.394081205129623413e-01 -1.674522161483764648e-01 -2.329924851655960083e-01 2.100586742162704468e-01 -4.506810009479522705e-01 6.290722638368606567e-02 1.299701631069183350e-01 -1.234360858798027039e-01 -9.699415415525436401e-02 1.066459566354751587e-01 -7.638950645923614502e-02 -1.329185068607330322e-01 1.562660038471221924e-01 1.720549911260604858e-02 1.357733607292175293e-01 -2.069944702088832855e-02 -3.563240636140108109e-03 -5.900633707642555237e-02 -1.236160323023796082e-01 4.354577139019966125e-02
8.270444720983505249e-02 -5.131109803915023804e-02 -3.570160567760467529e-01 -1.261129826307296753e-01 3.384165763854980469e-01 -4.171339273452758789e-01 2.110816985368728638e-01 -7.258929312229156494e-02 2.585116326808929443e-01 -1.270154118537902832e-01 1.197853013873100281e-01 5.396445840597152710e-02 -2.244628965854644775e-01 -1.354048699140548706e-01 -1.774283498525619507e-01 3.200949728488922119e-01 -1.225627493113279343e-02 9.550328366458415985e-03 1.339456588029861450e-01 -1.072912290692329407e-01 -1.227409318089485168e-01 -1.211397945880889893e-01 -9.371766448020935059e-02 -1.180405914783477783e-01 1.418534368276596069e-01 -1.377407014369964600e-01 1.350509375333786011e-02 5.610328912734985352e-02 2.380176782608032227e-01 -1.194505020976066589e-01 -8.218218572437763214e-03 -1.018090471625328064e-01
3.107789158821105957e-01 -2.281097173690795898e-01 1.115615665912628174e-01 1.715414673089981079e-01 3.326343297958374023e-01 -8.660466410219669342e-03 6.013213098049163818e-02 5.594997107982635498e-02 2.467391490936279297e-01 -1.341558247804641724e-01 -1.645778417587280273e-01 -3.357422649860382080e-01 -1.883805394172668457e-01 1.656142175197601318e-01 -1.024521142244338989e-01 7.085828483104705811e-02 -1.373683065176010132e-01 1.760115325450897217e-01 2.290693968534469604e-01 1.577445417642593384e-01 -1.124988421797752380e-01 9.874922782182693481e-02 -8.934504538774490356e-02 -1.408052444458007812e-01 1.997122541069984436e-02 -1.137543767690658569e-01 -1.537013053894042969e-01 8.968791365623474121e-02 -1.019938588142395020e-01 -3.759496510028839111e-01 -1.429526209831237793e-01 -1.784232445061206818e-02
-1.967200487852096558e-01 -1.932508051395416260e-01 -6.605351716279983521e-02 -2.190010994672775269e-01 5.095319077372550964e-02 -6.280263513326644897e-02 6.533529376611113548e-04 -9.362002462148666382e-02 -3.931412845849990845e-02 -3.632306158542633057e-01 -7.818235084414482117e-03 -9.509540349245071411e-02 -2.155240029096603394e-01 8.732391148805618286e-02 -1.043417602777481079e-01 3.562760651111602783e-01 -9.815760701894760132e-02 1.235049590468406677e-01 8.963236957788467407e-02 2.415572106838226318e-02 -2.555203139781951904e-01 2.341895401477813721e-01 5.696309730410575867e-02 -2.826252877712249756e-01 3.265208750963211060e-02 3.281170874834060669e-02 1.878149956464767456e-01 2.266045808792114258e-01 -3.395577669143676758e-01 -2.576052844524383545e-01 5.419169738888740540e-02 -1.082423403859138489e-01
3.815181180834770203e-02 -1.590742766857147217e-01 -7.819736748933792114e-02 -2.910608351230621338e-01 1.567396074533462524e-01 -9.770002216100692749e-02 -1.464866697788238525e-01 9.000620990991592407e-02 1.187640875577926636e-01 -1.735251992940902710e-01 -6.867548078298568726e-02 -1.441869586706161499e-01 -3.154185116291046143e-01 2.978188395500183105e-01 -2.788044512271881104e-01 8.447269350290298462e-02 -1.536245793104171753e-01 1.656411588191986084e-01 3.585991561412811279e-01 8.993518352508544922e-02 -2.556897401809692383e-01 7.346693892031908035e-03 -2.125634551048278809e-01 -1.091654673218727112e-01 -1.789274811744689941e-01 -1.831325143575668335e-01 -4.212783277034759521e-02 1.730632632970809937e-01 -1.409785002470016479e-01 -7.345376163721084595e-02 -1.139090135693550110e-01 1.737452447414398193e-01
2.084982693195343018e-01 -1.966929435729980469e-01 -3.175481036305427551e-02 -2.132286727428436279e-01 -6.144307181239128113e-02 -3.084986805915832520e-01 -6.958457082509994507e-02 6.057130917906761169e-02 -3.443988412618637085e-02 -1.913448870182037354e-01 -2.566259801387786865e-01 -2.570218443870544434e-01 -7.390030473470687866e-02 9.386640787124633789e-02 -2.908001542091369629e-01 5.298453196883201599e-02 -5.770116299390792847e-02 6.121319904923439026e-02 -8.972754701972007751e-03 -3.666180372238159180e-01 -1.066141203045845032e-01 -4.205698892474174500e-02 5.064289271831512451e-02 -6.070214882493019104e-02 2.217870652675628662e-01 -1.831513643264770508e-01 2.391556054353713989e-01 -1.024484932422637939e-01 -3.239493668079376221e-01 2.358088642358779907e-02 2.076193839311599731e-01 -1.804628521203994751e-01
1.050747334957122803e-01 -2.068046927452087402e-01 -7.653595879673957825e-03 -3.450520634651184082e-01 -1.796454638242721558e-01 -2.111396007239818573e-02 2.344107329845428467e-01 -1.996258795261383057e-01 1.679817587137222290e-01 -2.861840724945068359e-01 4.982132464647293091e-02 -9.003162384033203125e-02 -1.002495363354682922e-01 1.248106136918067932e-01 -3.275668323040008545e-01 2.732450664043426514e-01 -3.053396046161651611e-01 7.610028982162475586e-02 -8.541925996541976929e-02 -1.263383775949478149e-02 -1.170922741293907166e-01 6.531560420989990234e-02 1.511542350053787231e-01 -1.171853914856910706e-01 -4.587261751294136047e-02 -1.864500939846038818e-01 8.283890783786773682e-04 -7.783379405736923218e-02 -3.188681602478027344e-01 -1.642868220806121826e-01 -1.491618454456329346e-01 -1.279743760824203491e-01
3.821066394448280334e-02 3.555374220013618469e-02 -1.585527807474136353e-01 -1.972753703594207764e-01 1.805447638034820557e-01 -2.033464014530181885e-01 2.786745429039001465e-01 5.923536792397499084e-02 2.924787998199462891e-02 -3.080291301012039185e-02 6.004301086068153381e-02 -1.652830690145492554e-01 -1.066136211156845093e-01 -1.332141607999801636e-01 -3.152763545513153076e-01 -1.312270611524581909e-01 3.840115293860435486e-02 -4.182845354080200195e-03 4.599938541650772095e-02 -2.731100618839263916e-01 -4.471614062786102295e-01 -1.244819238781929016e-01 -5.207773670554161072e-02 -5.382845923304557800e-02 -5.354617908596992493e-02 -1.756295710802078247e-01 9.493131935596466064e-02 -6.063866615295410156e-02 -2.736787199974060059e-01 -3.084129989147186279e-01 9.185450524091720581e-02 -2.748293578624725342e-01
-1.861806586384773254e-02 -3.418096899986267090e-01 1.161604523658752441e-01 -4.884327948093414307e-02 -8.308020234107971191e-02 -1.213490739464759827e-01 -1.567270755767822266e-01 -2.400412410497665405e-02 -6.719368696212768555e-02 -1.539815217256546021e-01 1.050637383013963699e-02 -2.701029181480407715e-01 -3.986310958862304688e-01 7.904258370399475098e-02 -2.624704241752624512e-01 3.752800226211547852e-01 5.704613029956817627e-02 1.095175817608833313e-01 2.161345034837722778e-01 7.963224314153194427e-03 -4.400492087006568909e-02 2.247933596372604370e-01 -7.292101532220840454e-02 -4.276059195399284363e-02 5.591966211795806885e-02 -7.202936708927154541e-02 2.790199220180511475e-01 2.457158714532852173e-01 -1.400094926357269287e-01 3.854699432849884033e-02 -1.174129769206047058e-01 -2.023440897464752197e-01
2.191699855029582977e-02 -7.830352336168289185e-02 -1.353678256273269653e-01 -1.440347433090209961e-01 -2.653020247817039490e-02 1.721301078796386719e-01 -1.420045346021652222e-01 1.159236654639244080e-01 1.267451196908950806e-01 -1.910854876041412354e-02 -1.905065476894378662e-01 -2.053185850381851196e-01 -4.825576394796371460e-02 -3.166195750236511230e-01 -3.354120850563049316e-01 9.831321239471435547e-02 -6.612683087587356567e-02 1.558597534894943237e-01 2.645911574363708496e-01 -2.423281371593475342e-01 -1.421484202146530151e-01 7.190528512001037598e-02 -5.814629420638084412e-02 -2.865813970565795898e-01 -1.112521961331367493e-01 -8.871770650148391724e-02 1.131696701049804688e-01 2.527056075632572174e-02 -6.145189702510833740e-02 -1.108392477035522461e-01 -1.101978272199630737e-01 -4.904877543449401855e-01
1.179943457245826721e-01 7.678702473640441895e-02 -2.272578328847885132e-02 1.244666874408721924e-01 -2.092160098254680634e-02 -9.523931145668029785e-02 -1.426416039466857910e-01 2.962763905525207520e-01 -6.020710989832878113e-02 -3.159125149250030518e-01 1.976330429315567017e-01 1.516523957252502441e-01 -1.626056134700775146e-01 -1.622523665428161621e-01 -2.483229488134384155e-01 1.727434694766998291e-01 -3.021338209509849548e-02 3.937862813472747803e-02 9.144440293312072754e-02 -2.000410854816436768e-01 -1.308837831020355225e-01 -1.978046149015426636e-01 1.343750655651092529e-01 9.006474167108535767e-02 -1.823822557926177979e-01 -2.959346473217010498e-01 4.236498475074768066e-02 -7.902713119983673096e-02 5.255496501922607422e-02 -2.671471834182739258e-01 4.111888632178306580e-02 -4.458872377872467041e-01
-6.637240201234817505e-02 -1.448188424110412598e-01 -1.159426197409629822e-01 -1.223596855998039246e-01 2.142080366611480713e-01 -2.635684236884117126e-02 -2.556413412094116211e-02 1.467386335134506226e-01 1.751897484064102173e-01 -1.609532088041305542e-01 7.783220708370208740e-02 -9.350580722093582153e-02 -2.315989285707473755e-01 1.466276645660400391e-01 -4.445397257804870605e-01 3.384809195995330811e-01 -2.608298361301422119e-01 2.429798990488052368e-01 -2.447845190763473511e-01 -6.119433417916297913e-02 -4.337418824434280396e-02 2.263457775115966797e-01 1.548490971326828003e-01 -2.181528359651565552e-01 3.855119645595550537e-02 -7.420898973941802979e-02 -1.811640523374080658e-02 -1.812871694564819336e-01 -2.220621258020401001e-01 -5.170008912682533264e-02 -8.210229873657226562e-02 -6.626302003860473633e-02
3.427722454071044922e-01 -1.714514568448066711e-02 -3.383579477667808533e-02 -8.596844971179962158e-02 -3.123031258583068848e-01 -1.450594812631607056e-01 2.190268039703369141e-01 2.236298918724060059e-01 6.895058602094650269e-02 -5.378980189561843872e-02 2.326159030199050903e-01 3.617408126592636108e-02 -1.722037196159362793e-01 2.754359878599643707e-02 -2.077504247426986694e-01 4.374659657478332520e-01 2.159610018134117126e-02 6.509459763765335083e-02 2.438030093908309937e-01 -1.913547515869140625e-01 -3.961940482258796692e-02 -7.372945547103881836e-02 2.842367589473724365e-01 -3.463628888130187988e-02 -1.632774919271469116e-01 -1.127460002899169922e-01 -1.764613203704357147e-02 1.738936901092529297e-01 -1.476234197616577148e-01 -1.236476525664329529e-01 -3.072605095803737640e-02 -1.772008687257766724e-01
2.176000624895095825e-01 -2.069124579429626465e-01 -2.369328141212463379e-01 -3.288491442799568176e-02 1.043452322483062744e-01 1.974948495626449585e-02 -2.928820066154003143e-02 1.436402350664138794e-01 1.978718210011720657e-03 2.064192853868007660e-02 -7.982560247182846069e-02 -3.493644893169403076e-01 -4.849016293883323669e-02 -2.668190561234951019e-02 -4.398893415927886963e-01 1.720047444105148315e-01 -6.337686628103256226e-02 1.701036691665649414e-01 -6.234621256589889526e-02 -3.994474709033966064e-01 -2.269693836569786072e-02 9.017990529537200928e-02 2.517559826374053955e-01 -3.650341555476188660e-02 -1.639750413596630096e-02 1.414824575185775757e-01 1.351537108421325684e-01 -1.570119261741638184e-01 -1.789129525423049927e-01 -2.905693948268890381e-01 -3.246818855404853821e-02 1.199296787381172180e-01
2.306978777050971985e-02 -8.552113920450210571e-02 7.455185800790786743e-02 -3.726565977558493614e-03 1.008759215474128723e-01 -2.299954295158386230e-01 1.860724985599517822e-01 -1.399513036012649536e-01 5.351335406303405762e-01 6.739534437656402588e-02 -2.224357426166534424e-02 -1.295932233333587646e-01 -9.670789539813995361e-02 -1.216071397066116333e-01 -3.951518833637237549e-01 3.270427584648132324e-01 -1.648102700710296631e-01 5.222172662615776062e-02 2.990514934062957764e-01 3.386528417468070984e-02 -1.718712449073791504e-01 4.298426583409309387e-02 9.914992377161979675e-03 -3.744173422455787659e-02 5.279503017663955688e-02 -6.055571138858795166e-02 -9.248317778110504150e-02 3.444125503301620483e-02 -1.090999692678451538e-01 6.886817514896392822e-02 -1.726959943771362305e-01 -2.404951453208923340e-01
1.607674956321716309e-01 -1.142638996243476868e-01 -3.375656604766845703e-01 -1.654443591833114624e-01 1.283036768436431885e-01 2.889248728752136230e-01 9.017212688922882080e-02 1.649346575140953064e-02 9.989596158266067505e-02 -1.055142953991889954e-01 4.290184378623962402e-02 -1.954515725374221802e-01 -1.745973080396652222e-01 -7.109404355287551880e-02 -1.914245188236236572e-01 1.561712175607681274e-01 1.090618893504142761e-01 4.124505221843719482e-01 -4.465643689036369324e-02 -1.821630150079727173e-01 1.003022715449333191e-01 1.194315925240516663e-01 6.831551343202590942e-02 -5.581566318869590759e-02 8.063863962888717651e-02 -3.270858228206634521e-01 2.230603247880935669e-01 5.145991593599319458e-02 -3.501164540648460388e-02 -2.792892456054687500e-01 -1.044157072901725769e-01 -2.199769020080566406e-01
3.384578973054885864e-02 -5.630565062165260315e-02 -1.075231749564409256e-02 1.396551579236984253e-01 4.130769148468971252e-02 -1.745092719793319702e-01 -1.837632209062576294e-01 3.230538591742515564e-02 -2.646954357624053955e-02 -1.911619305610656738e-02 2.224728763103485107e-01 -1.068652346730232239e-01 -3.131885528564453125e-01 7.733074575662612915e-02 -1.343003511428833008e-01 4.174312055110931396e-01 -5.300501361489295959e-03 1.339761614799499512e-01 2.372529804706573486e-01 -3.117051422595977783e-01 7.738737016916275024e-02 -3.700923919677734375e-01 -9.056444466114044189e-02 4.617969319224357605e-02 -1.341312378644943237e-01 -1.073997169733047485e-01 -2.563945017755031586e-02 2.680312395095825195e-01 -1.828830242156982422e-01 -1.110275685787200928e-01 4.743873141705989838e-03 -2.796809673309326172e-01
2.846918702125549316e-01 -3.103482723236083984e-01 2.014888077974319458e-02 1.448604315519332886e-01 2.549594044685363770e-01 -1.151691004633903503e-01 -6.908223778009414673e-02 1.923756897449493408e-01 -9.271507710218429565e-02 -1.139241904020309448e-01 1.933753043413162231e-01 -3.658431470394134521e-01 -8.137025684118270874e-02 -3.501238301396369934e-02 -2.094874680042266846e-01 9.430355392396450043e-03 1.369439065456390381e-01 -8.953741937875747681e-02 3.548955619335174561e-01 -5.396685376763343811e-02 -5.222750827670097351e-02 3.186244517564773560e-02 1.143113821744918823e-01 -1.147668063640594482e-01 4.288255050778388977e-02 2.736168913543224335e-02 -2.206080779433250427e-02 -2.123690247535705566e-01 -3.149338960647583008e-01 -1.992771625518798828e-01 -8.077226579189300537e-03 -2.526137828826904297e-01
2.612558603286743164e-01 -3.192972242832183838e-01 4.039101768285036087e-03 -7.832916080951690674e-02 4.567161202430725098e-01 -2.016258686780929565e-01 -7.412768155336380005e-02 -1.754646003246307373e-01 5.732901394367218018e-02 8.100355416536331177e-02 -1.619853079319000244e-01 6.216077879071235657e-02 -1.385596245527267456e-01 1.343445777893066406e-01 -4.810674116015434265e-02 5.607927963137626648e-02 -2.555157542228698730e-01 1.858179122209548950e-01 2.272427976131439209e-01 -1.278773397207260132e-01 -1.213443875312805176e-01 -1.143104489892721176e-02 3.420524299144744873e-02 2.366062067449092865e-02 2.569568157196044922e-01 8.167617022991180420e-02 4.972068592905998230e-02 1.012073084712028503e-01 -5.650363862514495850e-02 -4.033057093620300293e-01 -1.650616899132728577e-02 -1.397601217031478882e-01
-4.179366398602724075e-03 -1.881635375320911407e-02 1.373139768838882446e-01 -1.193157862871885300e-02 1.551790535449981689e-01 -1.285739541053771973e-01 -2.612583898007869720e-02 -9.327461570501327515e-02 6.655652076005935669e-02 -1.729019135236740112e-01 -2.766431868076324463e-01 -2.391330897808074951e-01 -1.075362414121627808e-01 -5.428458377718925476e-02 -2.671820521354675293e-01 -3.225406259298324585e-02 -2.004599720239639282e-01 1.730984896421432495e-01 1.113754957914352417e-01 -2.003083825111389160e-01 -2.663298845291137695e-01 4.543672129511833191e-02 -9.283682703971862793e-02 -2.891246415674686432e-02 6.523442268371582031e-02 -2.966868877410888672e-01 3.675794601440429688e-01 1.370507329702377319e-01 -2.858239114284515381e-01 -1.669960767030715942e-01 -5.761272087693214417e-02 -3.338474333286285400e-01
4.525606334209442139e-02 -1.654262542724609375e-01 -2.970793247222900391e-01 -1.559838503599166870e-01 2.993128895759582520e-01 -2.173483073711395264e-01 3.002650737762451172e-01 3.408504277467727661e-02 4.241355955600738525e-01 -1.989488005638122559e-01 -1.331954263150691986e-02 -1.253686100244522095e-01 -1.470196396112442017e-01 -1.115579158067703247e-01 -1.084084957838058472e-01 3.601559251546859741e-02 -8.124514482915401459e-03 -1.585181802511215210e-01 1.750084012746810913e-01 2.762397378683090210e-02 -1.250349432229995728e-01 3.836714848875999451e-02 -2.658704482018947601e-02 8.469714224338531494e-02 -1.310604065656661987e-01 -1.700834482908248901e-01 5.412290245294570923e-02 5.207471549510955811e-02 1.203461065888404846e-01 -2.531611323356628418e-01 1.694953590631484985e-01 -3.267321288585662842e-01
-6.321805715560913086e-02 -1.165911629796028137e-01 -2.353854291141033173e-02 -1.676312386989593506e-01 6.785412132740020752e-02 -7.171621918678283691e-02 2.470867037773132324e-01 1.398928761482238770e-01 7.248315215110778809e-02 -3.472063541412353516e-01 1.679835170507431030e-01 -1.378826349973678589e-01 -1.341411620378494263e-01 1.785502582788467407e-01 -1.983879804611206055e-01 2.703666090965270996e-01 1.006927434355020523e-02 1.129112094640731812e-01 -2.033304423093795776e-02 9.208644926548004150e-02 -7.693133503198623657e-02 3.746178150177001953e-01 2.080328017473220825e-01 -2.359118163585662842e-01 -6.645395606756210327e-02 -2.003177404403686523e-01 1.392341107130050659e-01 3.056323528289794922e-01 -8.245179802179336548e-02 -1.647791862487792969e-01 -1.580980122089385986e-01 -2.116637378931045532e-01
1.130218580365180969e-01 -7.889341562986373901e-02 -8.893169462680816650e-02 -2.632414735853672028e-02 2.630472481250762939e-01 -6.374058127403259277e-02 2.328071556985378265e-02 -1.200667321681976318e-01 1.964204758405685425e-01 -3.429049253463745117e-01 -4.850745201110839844e-02 3.047120012342929840e-02 -8.401643484830856323e-02 4.929018765687942505e-02 -1.866054385900497437e-01 1.957632005214691162e-01 -1.317309886217117310e-01 1.964421868324279785e-01 7.476983964443206787e-02 -2.938740551471710205e-01 -3.804516792297363281e-01 -3.155044466257095337e-02 -4.457854628562927246e-01 -1.742544211447238922e-02 -2.148455195128917694e-02 -1.796353899408131838e-04 2.553050220012664795e-02 -9.096460044384002686e-02 -8.869991451501846313e-02 -2.674126327037811279e-01 1.647161692380905151e-01 -1.831587553024291992e-01
8.880615234375000000e-02 -2.749274373054504395e-01 6.620886176824569702e-02 -8.620574139058589935e-03 3.160677850246429443e-01 -6.367502361536026001e-02 8.183043450117111206e-03 -7.562009245157241821e-02 -1.969668567180633545e-01 -1.786684542894363403e-01 2.367427945137023926e-01 -1.973481327295303345e-01 1.320026349276304245e-02 6.879332661628723145e-02 -3.576999902725219727e-01 -2.376964129507541656e-02 -2.754387557506561279e-01 3.401270136237144470e-02 1.608241051435470581e-01 1.729495525360107422e-01 1.187259703874588013e-02 -1.150458380579948425e-01 2.369200289249420166e-01 -1.138275787234306335e-01 -1.606502197682857513e-02 -1.793690025806427002e-01 -6.806486099958419800e-02 1.487030088901519775e-01 -2.952315658330917358e-02 -3.541882038116455078e-01 3.109976947307586670e-01 -7.561732828617095947e-02
8.280030637979507446e-02 -1.456938087940216064e-01 2.632941603660583496e-01 1.161774545907974243e-01 2.147948592901229858e-01 9.886360913515090942e-02 1.400657370686531067e-02 1.111522540450096130e-01 2.241951972246170044e-01 2.329676598310470581e-02 3.590719029307365417e-02 -8.632288873195648193e-02 -2.073129713535308838e-01 5.657267570495605469e-02 -4.499081969261169434e-01 -2.063036151230335236e-02 -2.066798210144042969e-01 3.181468695402145386e-02 4.066364839673042297e-02 -3.436427712440490723e-01 -1.556052714586257935e-01 -1.862811972387135029e-03 -2.138313204050064087e-01 1.026120129972696304e-02 1.378940045833587646e-01 -3.782065212726593018e-02 -1.136352345347404480e-01 2.103878557682037354e-01 -7.995303720235824585e-02 -2.230444252490997314e-01 -3.745923638343811035e-01 -6.682266294956207275e-02
9.748517721891403198e-02 -1.164388358592987061e-01 4.874407872557640076e-02 7.980883866548538208e-02 -1.976019144058227539e-01 -3.508266210556030273e-01 1.797145158052444458e-01 1.813617646694183350e-01 3.667446076869964600e-01 1.081920042634010315e-01 3.400488570332527161e-02 -3.576216101646423340e-02 -2.490969933569431305e-02 5.999939516186714172e-02 -2.947569489479064941e-01 1.666572988033294678e-01 -1.120796054601669312e-01 2.449987679719924927e-01 7.228527218103408813e-02 -1.937863081693649292e-01 7.884716242551803589e-02 -2.737233042716979980e-01 2.306384444236755371e-01 -1.640720814466476440e-01 -9.053882211446762085e-02 -1.579141765832901001e-01 3.903041407465934753e-02 2.726538479328155518e-01 -6.812849640846252441e-02 -1.076821088790893555e-01 1.461626291275024414e-01 -2.239224016666412354e-01
1.935715824365615845e-01 -2.096321582794189453e-01 -5.386565811932086945e-03 9.353498369455337524e-02 5.022224187850952148e-01 -1.078181862831115723e-01 5.344998463988304138e-02 3.146960139274597168e-01 2.998005449771881104e-01 -9.709381312131881714e-02 -9.598509967327117920e-02 -2.993161678314208984e-01 -1.040650904178619385e-01 1.058335416018962860e-02 -7.944447547197341919e-02 1.170869469642639160e-01 -1.673557460308074951e-01 1.878466457128524780e-01 1.687386035919189453e-01 9.762312471866607666e-02 -1.135377865284681320e-02 -6.754728965461254120e-03 -2.040008604526519775e-01 -1.848709397017955780e-02 6.060494109988212585e-02 -9.448383748531341553e-02 -1.701303385198116302e-02 4.313055798411369324e-02 4.302298277616500854e-02 -3.605004251003265381e-01 -1.414060145616531372e-01 7.073739171028137207e-02
4.023076966404914856e-02 -4.206015467643737793e-01 1.108895465731620789e-01 -8.750253915786743164e-02 -1.187101304531097412e-01 -2.678578197956085205e-01 3.357731178402900696e-02 -8.693318814039230347e-02 3.020236790180206299e-01 -7.447496056556701660e-02 2.101620733737945557e-01 1.582676544785499573e-02 5.635275691747665405e-02 -1.528588384389877319e-01 -1.860870122909545898e-01 2.849980592727661133e-01 -1.975542753934860229e-01 1.620624810457229614e-01 1.198338195681571960e-01 -1.768664866685867310e-01 6.055305153131484985e-02 1.637818515300750732e-01 3.945217654109001160e-02 -1.989259719848632812e-01 2.997647784650325775e-02 -2.770909368991851807e-01 1.449181288480758667e-01 2.117989361286163330e-01 -6.944722682237625122e-02 -8.555591106414794922e-02 7.981498539447784424e-02 2.807432115077972412e-01
2.928040623664855957e-01 3.967844322323799133e-02 -1.438340544700622559e-01 -1.704182326793670654e-01 1.075103320181369781e-02 -1.094017773866653442e-01 1.349939405918121338e-01 -2.039155662059783936e-01 -9.602821618318557739e-02 -1.447894275188446045e-01 -1.797273457050323486e-01 -2.566380426287651062e-02 7.486524060368537903e-03 -1.330281198024749756e-01 -1.853155903518199921e-02 1.756800264120101929e-01 -3.149209022521972656e-01 -9.867553412914276123e-02 8.724549412727355957e-02 -1.879054456949234009e-01 2.572624683380126953e-01 1.312397867441177368e-01 1.587118804454803467e-01 2.990992367267608643e-02 -1.369408369064331055e-01 -2.639431357383728027e-01 -1.381201595067977905e-01 9.105716645717620850e-02 -1.216164231300354004e-01 -4.036942422389984131e-01 -1.035639867186546326e-01 -3.367040455341339111e-01
1.568872928619384766e-01 1.139144040644168854e-02 1.711735725402832031e-01 -1.261829286813735962e-01 2.132474929094314575e-01 8.439290523529052734e-02 5.882440134882926941e-03 4.014223068952560425e-02 2.017602324485778809e-01 -2.269669324159622192e-01 -5.566141754388809204e-02 -2.450982481241226196e-01 -1.221553329378366470e-02 2.392665110528469086e-02 -4.744652211666107178e-01 -1.297270413488149643e-02 5.523636937141418457e-02 2.223189622163772583e-01 3.583981469273567200e-02 -3.161020874977111816e-01 -1.016145870089530945e-01 -4.399434477090835571e-02 -5.539324879646301270e-02 -1.522080302238464355e-01 -2.251508235931396484e-01 1.126850247383117676e-01 -1.625898778438568115e-01 1.659764796495437622e-01 7.542396429926156998e-03 -2.943637669086456299e-01 -2.616536319255828857e-01 -1.722470819950103760e-01
4.741086661815643311e-01 8.786697685718536377e-02 -1.016196161508560181e-01 1.589106172323226929e-01 -3.542592050507664680e-03 -1.030128151178359985e-01 -1.029170081019401550e-01 9.565099328756332397e-02 9.879251569509506226e-02 -2.660472095012664795e-01 1.172929257154464722e-01 -1.492504030466079712e-01 -4.363242387771606445e-01 -7.377061992883682251e-02 -2.321507334709167480e-01 2.653328701853752136e-02 1.808839850127696991e-02 -1.307925209403038025e-02 2.084849625825881958e-01 -1.425415724515914917e-01 -1.538582444190979004e-01 1.763051748275756836e-01 1.728350371122360229e-01 -7.047817111015319824e-02 -3.312530815601348877e-01 -1.501393467187881470e-01 6.987542659044265747e-02 -4.635388962924480438e-03 8.862974354997277260e-04 -1.649590730667114258e-01 1.276168078184127808e-01 -3.556373529136180878e-03
3.184288442134857178e-01 -1.291251927614212036e-01 -1.361075192689895630e-01 -1.363541632890701294e-01 3.829333186149597168e-02 9.627377986907958984e-02 -1.523200422525405884e-01 -1.129479035735130310e-01 9.087649732828140259e-02 -7.527232170104980469e-02 6.280303746461868286e-02 -3.983971476554870605e-01 -9.565510600805282593e-02 1.043584719300270081e-01 -2.328682839870452881e-01 3.161731362342834473e-01 -1.885593682527542114e-01 6.348049640655517578e-02 -4.282318055629730225e-02 2.025989256799221039e-02 -3.529412448406219482e-01 9.231290966272354126e-02 1.756604909896850586e-01 -1.005296781659126282e-02 1.215962469577789307e-01 3.249299153685569763e-02 -1.189681887626647949e-01 -1.099708452820777893e-01 -2.912481725215911865e-01 -2.725355625152587891e-01 -4.233252629637718201e-02 -1.960575133562088013e-01
1.832871139049530029e-01 4.663395881652832031e-02 -1.584837734699249268e-01 9.103556722402572632e-02 3.822617605328559875e-02 -1.848134845495223999e-01 2.661877125501632690e-02 -2.323605120182037354e-01 -9.007687121629714966e-02 -7.488264888525009155e-02 -1.766166538000106812e-01 -3.295810148119926453e-02 3.815632686018943787e-02 -2.036789357662200928e-01 -3.497995138168334961e-01 1.427693516016006470e-01 -1.853746175765991211e-01 -1.378768384456634521e-01 1.980295218527317047e-02 -3.668450117111206055e-01 2.594112455844879150e-01 1.149691790342330933e-01 2.971158027648925781e-01 -3.873438015580177307e-02 -8.339702337980270386e-02 -2.592611014842987061e-01 -6.088690459728240967e-02 1.525966972112655640e-01 -1.214015930891036987e-01 -2.585677206516265869e-01 -2.005510330200195312e-01 -1.649616807699203491e-01
3.908769488334655762e-01 -1.271140277385711670e-01 -4.241581261157989502e-02 1.964327394962310791e-01 8.133129030466079712e-02 -2.228530943393707275e-01 -1.120887696743011475e-01 2.031402140855789185e-01 -1.220988854765892029e-01 -4.372667893767356873e-02 1.314160227775573730e-01 -2.750608325004577637e-01 -6.860265135765075684e-02 -1.232024058699607849e-01 -3.566017150878906250e-01 -1.127082854509353638e-01 1.074119433760643005e-01 8.816067874431610107e-02 2.406666427850723267e-01 -1.259177178144454956e-01 -1.846580952405929565e-01 1.638644747436046600e-02 1.159399561583995819e-02 -2.616774439811706543e-01 -1.441663224250078201e-02 -1.155744567513465881e-01 8.169161528348922729e-02 -2.354136854410171509e-01 -9.237875789403915405e-02 -2.398034483194351196e-01 -1.208545118570327759e-01 -2.422736436128616333e-01
1.168908998370170593e-01 -3.896776214241981506e-02 1.689770072698593140e-02 -1.676405072212219238e-01 2.215699106454849243e-01 -2.989717721939086914e-01 -6.233423203229904175e-02 -1.706801503896713257e-01 1.623545587062835693e-01 -2.433782815933227539e-01 -1.159560009837150574e-01 9.894924238324165344e-03 2.443873882293701172e-02 1.474000513553619385e-01 -3.382931053638458252e-01 2.469018697738647461e-01 1.509528905153274536e-01 3.674851357936859131e-01 3.052859604358673096e-01 -3.146481812000274658e-01 1.190150529146194458e-01 6.813450250774621964e-03 5.827293917536735535e-02 2.117802947759628296e-01 4.043457284569740295e-02 -9.984607249498367310e-02 -7.516564428806304932e-02 -1.656782776117324829e-01 1.013928055763244629e-01 -5.494609847664833069e-02 -1.287167072296142578e-01 -3.175648674368858337e-02
7.331472635269165039e-02 -2.066478282213211060e-01 -1.731881126761436462e-02 -1.309817433357238770e-01 2.316988445818424225e-02 1.407069563865661621e-01 -1.244842633605003357e-02 3.375403285026550293e-01 1.172410398721694946e-01 -1.636723130941390991e-01 1.937018893659114838e-02 -1.621303707361221313e-01 -2.947100251913070679e-02 -1.858485490083694458e-01 -1.656274050474166870e-01 2.073867917060852051e-01 -2.680498063564300537e-01 7.300271093845367432e-02 -6.750858575105667114e-02 -2.873981595039367676e-01 -5.873516574501991272e-02 3.165887892246246338e-01 3.760064244270324707e-01 -8.325208723545074463e-02 -1.921070367097854614e-02 -1.913638859987258911e-01 -2.884190976619720459e-01 -1.608196943998336792e-01 -2.200847864151000977e-01 -8.411641418933868408e-02 -8.894241601228713989e-02 -3.478134423494338989e-02
-1.169701144099235535e-01 -4.299618303775787354e-02 -6.248249486088752747e-02 2.343650609254837036e-01 2.336951047182083130e-01 -1.978377252817153931e-01 -3.494993597269058228e-02 1.864362359046936035e-01 -1.419353205710649490e-02 -5.827897414565086365e-02 1.883083730936050415e-01 1.784201264381408691e-01 -1.549826860427856445e-01 1.167374327778816223e-01 -1.532990187406539917e-01 2.799847722053527832e-01 3.596275299787521362e-02 1.841987483203411102e-02 7.951440662145614624e-02 -1.834072321653366089e-01 -1.251752525568008423e-01 -4.779290035367012024e-02 -1.833715736865997314e-01 3.389121219515800476e-02 2.385586947202682495e-01 -3.347246348857879639e-01 -4.429343342781066895e-02 -5.606080591678619385e-02 -3.792999982833862305e-01 -2.586023211479187012e-01 3.788251802325248718e-02 -3.239132165908813477e-01
4.013467133045196533e-01 -1.743907630443572998e-01 -4.237656667828559875e-02 -1.205446943640708923e-01 4.163320362567901611e-01 -1.573264449834823608e-01 -1.691324412822723389e-01 2.600208818912506104e-01 9.273256175220012665e-03 5.153790116310119629e-02 3.542435914278030396e-02 7.461214065551757812e-02 6.789927836507558823e-03 -1.594579666852951050e-01 -9.862256795167922974e-02 -2.848204784095287323e-02 -1.005507037043571472e-01 1.537885516881942749e-01 1.849390715360641479e-01 -2.734791673719882965e-02 2.190260589122772217e-01 1.146644502878189087e-01 5.462767183780670166e-02 -1.263228356838226318e-01 -5.244081839919090271e-02 7.865139096975326538e-02 1.004826128482818604e-01 -7.690804451704025269e-02 -3.444854915142059326e-01 -3.594037890434265137e-01 2.229705266654491425e-02 -1.739157140254974365e-01
1.172946542501449585e-01 -1.756129264831542969e-01 -2.724522054195404053e-01 -2.367534339427947998e-01 8.116774260997772217e-02 -2.049569636583328247e-01 -1.623757481575012207e-01 1.034871116280555725e-01 2.324049323797225952e-01 -1.042791530489921570e-01 -2.925452776253223419e-02 -1.084151640534400940e-01 -6.279723346233367920e-02 -1.389300227165222168e-01 -5.357620120048522949e-02 2.650393843650817871e-01 -2.447787523269653320e-01 1.270156651735305786e-01 -1.518003363162279129e-02 -1.023642569780349731e-01 1.504729688167572021e-01 -2.151191979646682739e-02 4.173305332660675049e-01 -1.467321515083312988e-01 8.532777428627014160e-02 -1.482861340045928955e-01 -8.941382914781570435e-02 -2.009442299604415894e-01 -1.945509314537048340e-01 -2.939108908176422119e-01 -2.323393523693084717e-01 6.461139023303985596e-02
1.670579314231872559e-01 -2.139188498258590698e-01 8.253328502178192139e-02 -2.759480290114879608e-02 1.414463669061660767e-01 -1.795017868280410767e-01 1.024935021996498108e-02 -1.044977530837059021e-01 3.026099503040313721e-01 -2.805766165256500244e-01 6.032984703779220581e-02 -2.896898984909057617e-02 -3.942159414291381836e-01 5.221506580710411072e-03 -1.904652714729309082e-01 -1.650078967213630676e-02 -1.447308659553527832e-01 -8.934712409973144531e-02 3.486527800559997559e-01 1.065067648887634277e-01 1.385606676340103149e-01 -8.238860219717025757e-02 2.311599254608154297e-01 -2.876760959625244141e-01 -1.194911673665046692e-01 2.797052823007106781e-02 3.198050260543823242e-01 -1.526468084193766117e-03 -1.580145210027694702e-01 -6.086086854338645935e-02 -5.005155503749847412e-02 -1.273536533117294312e-01
3.145251870155334473e-01 -2.727229893207550049e-01 5.160065367817878723e-02 1.498019844293594360e-01 4.268267005681991577e-02 -9.368050843477249146e-02 -3.858877345919609070e-02 -2.264797240495681763e-01 3.062446415424346924e-01 -2.665308676660060883e-02 2.613177895545959473e-01 5.522094294428825378e-02 -3.096284866333007812e-01 1.734132766723632812e-01 -1.745400577783584595e-01 -4.350860789418220520e-02 -6.325451284646987915e-02 1.018370389938354492e-01 1.110993549227714539e-01 -1.496123969554901123e-01 4.739236086606979370e-02 4.170714691281318665e-02 2.442115843296051025e-01 -1.541707944124937057e-02 -5.086051672697067261e-02 -3.204280138015747070e-02 -1.361194103956222534e-01 -2.309349775314331055e-01 -1.489536762237548828e-01 -3.831350803375244141e-01 -1.816267669200897217e-01 1.538792252540588379e-01
3.312120586633682251e-02 -1.288336515426635742e-01 9.939963370561599731e-02 1.705766469240188599e-01 -4.208592325448989868e-02 -2.296383827924728394e-01 -1.307733505964279175e-01 3.575917184352874756e-01 -2.459373325109481812e-02 -2.773677706718444824e-01 8.739301562309265137e-02 3.030455205589532852e-03 -1.719926148653030396e-01 -1.466443538665771484e-01 -9.675849974155426025e-02 2.799183428287506104e-01 -4.808413796126842499e-03 -1.176264062523841858e-01 2.846960127353668213e-01 -8.619611710309982300e-02 -2.919265627861022949e-01 -2.366739809513092041e-01 -2.676583640277385712e-02 -1.381834000349044800e-01 -9.785091876983642578e-02 -1.923286616802215576e-01 -1.711818762123584747e-02 -1.281054224818944931e-02 -1.447695493698120117e-01 -2.236214578151702881e-01 8.569062687456607819e-03 -3.720414936542510986e-01
-1.172630712389945984e-01 -2.314142882823944092e-01 5.938199907541275024e-02 -4.074509721249341965e-03 6.964634358882904053e-02 6.169787049293518066e-02 -1.818530559539794922e-01 -2.690529683604836464e-03 1.374491751194000244e-01 -1.541744321584701538e-01 9.193471074104309082e-02 1.628129333257675171e-01 -6.085676699876785278e-02 3.156490325927734375e-01 -2.341886758804321289e-01 2.826284468173980713e-01 -1.107456833124160767e-01 -1.512987315654754639e-01 3.213887214660644531e-01 -3.047176599502563477e-01 -3.309168219566345215e-01 2.316389679908752441e-01 3.889543190598487854e-02 1.563870310783386230e-01 1.510889851488173008e-03 -8.701226115226745605e-02 1.830084808170795441e-02 3.357537463307380676e-02 -2.087533473968505859e-02 -1.069284528493881226e-01 -3.304807543754577637e-01 -1.455386430025100708e-01
2.894122898578643799e-01 9.091663360595703125e-02 2.993732690811157227e-02 -9.203484654426574707e-02 4.654682427644729614e-02 -4.632470011711120605e-02 -1.041427105665206909e-01 -1.507584564387798309e-02 1.970571726560592651e-01 -4.019192755222320557e-01 2.086205495288595557e-04 -4.886964336037635803e-02 -1.962648034095764160e-01 -2.113653570413589478e-01 -3.779058158397674561e-01 1.767296046018600464e-01 -1.114369556307792664e-01 -3.882059752941131592e-01 1.365522202104330063e-02 -1.436443030834197998e-01 3.959729522466659546e-02 2.142695933580398560e-01 2.336911112070083618e-01 -1.460544615983963013e-01 1.801212430000305176e-01 3.732715919613838196e-02 1.518929898738861084e-01 8.446607738733291626e-02 -1.079398617148399353e-01 -2.651198394596576691e-02 -1.834559254348278046e-02 -1.977972537279129028e-01
2.228391170501708984e-01 -8.032195270061492920e-02 1.749935001134872437e-01 -2.932637631893157959e-01 5.734308436512947083e-02 -3.119305074214935303e-01 -7.046268135309219360e-02 2.274658344686031342e-02 3.731261789798736572e-01 -1.338942348957061768e-01 1.061697080731391907e-01 -3.508035242557525635e-01 3.899750486016273499e-02 -5.205839499831199646e-02 -7.896412163972854614e-02 4.428207278251647949e-01 5.379629787057638168e-03 -2.534272894263267517e-02 -1.717788428068161011e-01 -2.810394763946533203e-01 -3.378593176603317261e-02 -4.883136227726936340e-02 9.875939041376113892e-02 -2.297965139150619507e-01 5.035991966724395752e-02 -9.062246978282928467e-02 -1.149568930268287659e-01 -7.556144893169403076e-02 -7.780687883496284485e-03 -1.014464199542999268e-01 -8.275684714317321777e-02 -3.208125382661819458e-02
4.415786638855934143e-02 -2.453757822513580322e-02 1.262309253215789795e-01 -1.222668029367923737e-02 2.137864679098129272e-01 3.065350651741027832e-02 1.677620708942413330e-01 8.588581532239913940e-02 2.676584124565124512e-01 -1.054418757557868958e-01 3.033161461353302002e-01 -3.589882701635360718e-02 -1.542244404554367065e-01 -9.258155710995197296e-03 -1.504751890897750854e-01 3.718131184577941895e-01 -6.912920624017715454e-02 1.212337315082550049e-01 1.020015329122543335e-01 8.321480453014373779e-02 1.446610540151596069e-01 -7.609948515892028809e-02 2.081831395626068115e-01 -5.084921047091484070e-02 -1.640388071537017822e-01 -3.182173669338226318e-01 -1.191587746143341064e-02 3.404262959957122803e-01 5.279650911688804626e-02 -3.507591784000396729e-01 -2.275472283363342285e-01 -8.451553434133529663e-02
2.445486336946487427e-01 -4.686732962727546692e-02 -3.089872300624847412e-01 -2.106396257877349854e-01 8.125740289688110352e-02 -6.476202607154846191e-02 -5.910843983292579651e-02 1.102201920002698898e-02 3.926629945635795593e-02 -2.653369307518005371e-01 -4.865807294845581055e-02 -1.840805262327194214e-01 -1.371861398220062256e-01 1.278011351823806763e-01 -3.408183157444000244e-01 1.620529741048812866e-01 1.466421503573656082e-02 2.244891971349716187e-01 7.137485593557357788e-02 6.107378285378217697e-04 -2.048104852437973022e-01 2.277578413486480713e-01 2.289800941944122314e-01 -6.982126086950302124e-02 5.694560334086418152e-02 -1.533342525362968445e-02 -8.725103735923767090e-02 -1.720385104417800903e-01 -4.522354006767272949e-01 -8.019741624593734741e-02 -8.288008719682693481e-02 -1.806554347276687622e-01
7.435763627290725708e-02 -1.800269484519958496e-01 5.492101237177848816e-02 -1.577307283878326416e-01 1.241167038679122925e-01 -3.940548598766326904e-01 7.168590277433395386e-02 -1.538603305816650391e-01 -1.429487392306327820e-02 -1.918420009315013885e-02 5.187292397022247314e-02 2.448903173208236694e-01 -1.840807795524597168e-01 3.649626672267913818e-01 -2.778138220310211182e-01 2.820743434131145477e-02 -1.517043858766555786e-01 3.351223170757293701e-01 1.596594899892807007e-01 1.160101667046546936e-01 2.135297469794750214e-02 -9.433202445507049561e-02 2.022407054901123047e-01 -1.120419949293136597e-01 -4.503389075398445129e-02 -5.960636213421821594e-02 6.639121472835540771e-02 2.579394876956939697e-01 -2.150899022817611694e-01 -1.151081174612045288e-01 1.446214616298675537e-01 -1.798484772443771362e-01
-3.096574917435646057e-02 -1.317056268453598022e-01 -2.197007834911346436e-01 -1.315719336271286011e-01 2.469556182622909546e-01 1.471969634294509888e-01 -1.818795055150985718e-01 2.847820520401000977e-01 1.397476345300674438e-01 8.663227409124374390e-02 2.049376070499420166e-01 -1.749149411916732788e-01 -1.091250777244567871e-01 8.724613487720489502e-02 1.673217304050922394e-02 2.979786694049835205e-01 -9.469899535179138184e-02 1.889764219522476196e-01 1.830874681472778320e-01 -1.554874777793884277e-01 8.631533384323120117e-02 -6.619203090667724609e-02 2.584441006183624268e-01 1.456026285886764526e-01 3.298597410321235657e-02 -1.671164333820343018e-01 -2.387628704309463501e-02 -1.844548583030700684e-01 -1.184681206941604614e-01 -3.835132122039794922e-01 2.277892641723155975e-02 -2.891562581062316895e-01
-1.323167681694030762e-01 -1.351619362831115723e-01 8.698517084121704102e-02 -1.376710645854473114e-02 7.191025186330080032e-03 -2.095227837562561035e-01 3.072752952575683594e-01 2.455610185861587524e-01 3.356618285179138184e-01 -1.468409746885299683e-01 2.122659683227539062e-01 2.090299427509307861e-01 -5.374186113476753235e-02 1.785507947206497192e-01 -2.347346842288970947e-01 1.678317636251449585e-01 -6.645074486732482910e-02 8.999279141426086426e-02 4.596766456961631775e-02 -3.632489442825317383e-01 1.242458596825599670e-01 -1.080698817968368530e-01 2.048382535576820374e-02 -6.256900727748870850e-02 -8.350507915019989014e-02 -1.045157983899116516e-01 3.301524743437767029e-02 9.607809782028198242e-02 -2.652447521686553955e-01 -1.791947931051254272e-01 -8.747153729200363159e-02 -3.168872296810150146e-01
3.275808990001678467e-01 -2.294836938381195068e-01 -1.825197935104370117e-01 1.004934832453727722e-01 2.052746713161468506e-01 -1.129551231861114502e-01 -6.155218929052352905e-02 4.843744263052940369e-02 1.427502185106277466e-01 2.249859720468521118e-01 2.460946794599294662e-03 -4.187803133390843868e-04 -9.066849946975708008e-02 -1.656698584556579590e-01 -1.605228632688522339e-01 2.415851950645446777e-01 1.097961664199829102e-01 -4.597824811935424805e-02 9.627752006053924561e-02 -2.581629455089569092e-01 -1.921702325344085693e-01 -2.872013673186302185e-02 3.890555500984191895e-01 1.905173510313034058e-01 9.524425119161605835e-02 -1.532256156206130981e-01 1.883913576602935791e-01 9.131056722253561020e-04 -2.939234077930450439e-01 -1.826899200677871704e-01 -3.248840197920799255e-02 2.010414004325866699e-01
3.524885326623916626e-02 3.489030525088310242e-02 -2.519303858280181885e-01 -1.993142515420913696e-01 1.628624945878982544e-01 -4.931408539414405823e-02 1.212366819381713867e-01 1.066717505455017090e-01 3.681045398116111755e-02 -2.080791397020220757e-03 -5.628890823572874069e-03 -1.691502034664154053e-01 2.483352832496166229e-02 -7.833605259656906128e-02 -3.551889955997467041e-01 -7.341466099023818970e-02 -2.466888539493083954e-02 2.790472842752933502e-02 8.499917387962341309e-02 -3.199457228183746338e-01 -3.532977700233459473e-01 -1.239130124449729919e-01 1.664725095033645630e-01 -1.038947030901908875e-01 -1.785656809806823730e-01 -6.698685884475708008e-02 2.149486541748046875e-01 2.094276063144207001e-02 -2.310436069965362549e-01 -3.518910408020019531e-01 1.501767486333847046e-01 -3.139627575874328613e-01
3.525545895099639893e-01 -3.589196503162384033e-01 -1.454875767230987549e-01 -1.936993449926376343e-01 5.096922814846038818e-02 -2.134159356355667114e-01 4.277915135025978088e-02 -2.059895694255828857e-01 6.019695103168487549e-02 1.460691839456558228e-01 -6.720005720853805542e-02 1.097751557826995850e-01 4.238448571413755417e-03 -2.828423976898193359e-01 -2.437644153833389282e-01 1.532725840806961060e-01 -1.544853448867797852e-01 1.159752011299133301e-01 -9.567728638648986816e-02 -2.133333683013916016e-01 -1.587669998407363892e-01 1.668528020381927490e-01 -3.844917938113212585e-02 -1.155528202652931213e-01 2.309040278196334839e-01 5.362213030457496643e-02 -1.388520188629627228e-02 1.000263839960098267e-01 1.605704426765441895e-01 -2.892770767211914062e-01 9.551177918910980225e-02 -2.156309783458709717e-01
3.854110091924667358e-02 -7.536995410919189453e-02 2.743651345372200012e-02 -5.003407597541809082e-03 1.721131056547164917e-02 -3.462240844964981079e-02 1.808691187761723995e-03 2.881362661719322205e-02 -1.373732984066009521e-01 -1.673931330442428589e-01 1.621201336383819580e-01 1.181597039103507996e-01 -1.839176863431930542e-01 3.549341484904289246e-02 -3.386181890964508057e-01 -1.613043099641799927e-01 -1.063509732484817505e-01 4.495774507522583008e-01 5.288080871105194092e-02 -5.727609992027282715e-01 -5.412096530199050903e-02 2.833885550498962402e-01 8.639186620712280273e-02 9.237533807754516602e-02 -4.126220196485519409e-02 -2.031794041395187378e-01 8.702120184898376465e-02 -6.199864298105239868e-02 -9.196857362985610962e-02 3.605654090642929077e-02 -4.748906195163726807e-02 -1.299732476472854614e-01
2.203319668769836426e-01 -4.822658598423004150e-01 -4.725923016667366028e-02 -9.858801215887069702e-02 -1.228117421269416809e-01 -1.118277609348297119e-01 5.986014381051063538e-03 1.681674271821975708e-01 3.245530128479003906e-01 -6.596369296312332153e-02 3.088046312332153320e-01 -1.097186505794525146e-01 -7.162208110094070435e-02 -1.317463219165802002e-01 -6.148415058851242065e-02 1.754072010517120361e-01 -3.056523501873016357e-01 7.360102981328964233e-02 1.391513645648956299e-01 5.148242786526679993e-02 4.634030908346176147e-02 3.600364923477172852e-02 1.931742280721664429e-01 -4.935706034302711487e-02 3.549849987030029297e-02 -1.763442903757095337e-01 2.050776481628417969e-01 1.846999824047088623e-01 -1.893084645271301270e-01 -2.487300038337707520e-01 4.440651088953018188e-02 6.813476234674453735e-02
-4.353537783026695251e-02 -3.851800858974456787e-01 -6.857571005821228027e-02 -5.143624171614646912e-02 -3.087267838418483734e-02 -9.839844889938831329e-03 6.750150024890899658e-02 1.682910472154617310e-01 9.076958894729614258e-02 -2.680117078125476837e-02 -5.452371016144752502e-02 -1.550282239913940430e-01 1.276083290576934814e-02 6.858284585177898407e-03 -4.451096057891845703e-01 4.026593863964080811e-01 -1.544169783592224121e-01 -1.765807718038558960e-02 8.681210130453109741e-02 -3.100578188896179199e-01 -6.419511139392852783e-02 4.923780262470245361e-02 -3.191029652953147888e-02 1.657199412584304810e-01 -2.016115337610244751e-01 5.694722011685371399e-02 -1.959053725004196167e-01 -9.025385975837707520e-02 -2.594384849071502686e-01 -3.200863674283027649e-02 -2.995105981826782227e-01 2.690130844712257385e-02
3.423421457409858704e-02 1.568407751619815826e-02 -1.390794515609741211e-01 -4.328377172350883484e-02 9.726484864950180054e-02 -3.044469952583312988e-01 -2.300252951681613922e-02 8.063420653343200684e-02 4.224326610565185547e-01 -3.032828867435455322e-01 -7.321844995021820068e-02 -1.200364977121353149e-01 -1.589767038822174072e-01 -8.102022111415863037e-02 -5.311276316642761230e-01 -6.833472847938537598e-02 -1.491033732891082764e-01 -2.195786312222480774e-02 3.436486795544624329e-02 8.511468023061752319e-02 1.598597615957260132e-01 1.252696812152862549e-01 5.339310318231582642e-02 -1.489470452070236206e-01 1.649865210056304932e-01 6.971202790737152100e-02 1.608781367540359497e-01 -9.031637012958526611e-02 -2.444692254066467285e-01 -1.864869445562362671e-01 1.668912917375564575e-02 -3.192156553268432617e-02
4.093810319900512695e-01 -6.819208711385726929e-02 -2.809113450348377228e-02 -3.036652505397796631e-01 1.543284058570861816e-01 1.368999630212783813e-01 1.143595762550830841e-02 -3.596955910325050354e-02 -4.926736280322074890e-02 -8.996699750423431396e-02 -1.292617619037628174e-01 -1.391057819128036499e-01 -2.736308798193931580e-02 1.255379170179367065e-01 -2.594761848449707031e-01 2.934005558490753174e-01 6.526589393615722656e-02 2.323956787586212158e-01 2.196863293647766113e-01 -3.124020397663116455e-01 6.475699692964553833e-02 -8.124781306833028793e-04 -2.182165533304214478e-01 -1.642477214336395264e-01 2.231227234005928040e-02 -2.389123141765594482e-01 -1.158104315400123596e-01 1.159186065196990967e-01 -1.554896682500839233e-01 -1.734037548303604126e-01 -1.463048625737428665e-03 -2.295273691415786743e-01
-4.194452986121177673e-02 -1.260118186473846436e-01 -1.347733568400144577e-02 3.123428821563720703e-01 1.026620343327522278e-01 -1.052830517292022705e-01 -1.038957312703132629e-01 1.014096587896347046e-01 -2.625885792076587677e-02 -2.488388866186141968e-01 6.399115920066833496e-02 1.722503900527954102e-01 -2.188820838928222656e-01 -2.463414706289768219e-02 7.212358713150024414e-02 2.212644219398498535e-01 -9.550596773624420166e-02 -4.882488027215003967e-02 3.863655626773834229e-01 -3.328171670436859131e-01 -5.354530364274978638e-02 -1.046548485755920410e-01 -1.097986660897731781e-02 -1.599669754505157471e-01 -2.235943637788295746e-02 -2.730751931667327881e-01 2.053563483059406281e-02 -7.366180885583162308e-03 -1.730752885341644287e-01 -2.472508996725082397e-01 4.066751524806022644e-02 -4.043512046337127686e-01
2.192723453044891357e-01 -2.492723800241947174e-02 -1.835684329271316528e-01 -1.296803206205368042e-01 4.950283467769622803e-02 -6.357677280902862549e-02 -1.724945455789566040e-01 -1.694549918174743652e-01 1.700643151998519897e-01 3.611072152853012085e-02 2.070080041885375977e-01 2.680283039808273315e-02 1.235724836587905884e-01 -2.224656045436859131e-01 -1.303613334894180298e-01 1.574470251798629761e-01 -1.838202774524688721e-01 9.727831184864044189e-02 1.700024753808975220e-01 -3.161955475807189941e-01 -9.632156044244766235e-02 -3.179810196161270142e-02 1.109585314989089966e-01 -2.801255583763122559e-01 7.174917310476303101e-02 -1.632256656885147095e-01 3.241766691207885742e-01 -3.914032131433486938e-02 -3.829945325851440430e-01 -2.137483060359954834e-01 -2.259550392627716064e-01 2.084001712501049042e-02
-6.340189278125762939e-02 -2.598829865455627441e-01 -9.078166447579860687e-03 1.628776788711547852e-01 -3.239092975854873657e-02 -1.665654927492141724e-01 3.058746457099914551e-01 -7.582201808691024780e-02 -7.240229099988937378e-02 -7.276468724012374878e-02 3.695169091224670410e-02 -1.236342862248420715e-01 -5.320647731423377991e-02 1.054806262254714966e-01 -3.019224405288696289e-01 1.401601433753967285e-01 -1.901319622993469238e-01 3.259724080562591553e-01 4.958672914654016495e-03 -1.131687313318252563e-01 -9.596967697143554688e-02 1.332542598247528076e-01 9.992332756519317627e-02 -2.693531215190887451e-01 2.188975512981414795e-01 -3.398033976554870605e-01 -3.848002851009368896e-02 5.789211764931678772e-02 -3.902466595172882080e-01 -1.233740970492362976e-01 -1.173829361796379089e-01 8.678389340639114380e-02
2.986772060394287109e-01 1.480905413627624512e-01 -3.244916722178459167e-02 3.365013375878334045e-02 2.776469290256500244e-01 -2.214717417955398560e-01 -1.118924394249916077e-01 2.679742872714996338e-01 1.079160869121551514e-01 4.154666513204574585e-02 -5.250978097319602966e-02 -2.673620879650115967e-01 -3.068529665470123291e-01 1.210122406482696533e-01 -1.556649357080459595e-01 -1.141582150012254715e-02 -5.261015146970748901e-02 1.178460344672203064e-01 3.043841123580932617e-01 -3.085803389549255371e-01 -1.010974869132041931e-01 2.220209538936614990e-01 -6.013093888759613037e-02 -9.310174733400344849e-02 -2.097094208002090454e-01 3.693136945366859436e-02 5.502226576209068298e-02 -6.227415800094604492e-02 -2.164289802312850952e-01 -1.813372373580932617e-01 -2.671113470569252968e-03 -2.170895040035247803e-01
1.203166320919990540e-01 -2.372327446937561035e-01 -1.310875862836837769e-01 -2.198445051908493042e-01 5.044947937130928040e-02 1.272986526601016521e-03 -6.380209326744079590e-02 -4.179719686508178711e-01 6.660815328359603882e-02 -1.107605621218681335e-01 2.234727144241333008e-01 9.770554304122924805e-02 1.288633495569229126e-01 -1.475069820880889893e-01 -2.957437559962272644e-02 1.829857677221298218e-01 -8.197378367185592651e-02 1.451100111007690430e-01 2.805680632591247559e-01 -1.972701549530029297e-01 3.783679008483886719e-02 1.820240020751953125e-01 2.616546750068664551e-01 -1.836479455232620239e-01 4.074626136571168900e-03 -2.204868346452713013e-01 -1.810043901205062866e-01 7.341878861188888550e-02 -3.353365361690521240e-01 -1.743778586387634277e-01 -6.232165172696113586e-02 -1.334416866302490234e-01
1.867771297693252563e-01 -1.660641729831695557e-01 -1.152763813734054565e-01 6.716474145650863647e-02 3.554824888706207275e-01 5.384361743927001953e-02 1.632152497768402100e-01 1.192156225442886353e-01 -5.650248005986213684e-02 -3.711254298686981201e-01 2.841894626617431641e-01 -2.595255672931671143e-01 -7.162718474864959717e-02 1.093820109963417053e-01 -1.333573013544082642e-01 2.907508015632629395e-01 -2.363441735506057739e-01 1.602324098348617554e-01 -1.099460199475288391e-01 -2.352378070354461670e-01 9.526090323925018311e-02 2.668129280209541321e-02 1.214336156845092773e-01 -2.629840672016143799e-01 2.125861495733261108e-01 -1.340996623039245605e-01 -9.639079682528972626e-03 5.791232362389564514e-02 5.235775932669639587e-02 -1.527541726827621460e-01 2.716330811381340027e-02 -7.122732698917388916e-02
1.816334277391433716e-01 -8.820033073425292969e-02 -2.514755427837371826e-01 -2.011680603027343750e-01 3.764501586556434631e-02 8.085995912551879883e-02 -4.563753306865692139e-02 -1.478352248668670654e-01 1.256548911333084106e-01 -1.107336580753326416e-01 3.229797184467315674e-01 -7.411747425794601440e-02 1.317859888076782227e-01 -1.406310349702835083e-01 -1.933641880750656128e-01 1.515636146068572998e-01 -9.857918322086334229e-02 8.452548086643218994e-02 3.513547480106353760e-01 -3.175295591354370117e-01 1.075805500149726868e-01 2.619121922180056572e-03 6.607919931411743164e-02 -7.523870468139648438e-02 1.754091531038284302e-01 -1.273504495620727539e-01 2.195094376802444458e-01 -1.188160032033920288e-01 -3.584637641906738281e-01 -1.910647451877593994e-01 -2.213847786188125610e-01 -4.706351831555366516e-02
2.237762212753295898e-01 -1.908036768436431885e-01 -1.694820076227188110e-01 2.148788124322891235e-01 2.290271371603012085e-01 -1.420179307460784912e-01 -6.257447600364685059e-02 2.097357213497161865e-01 -3.753120079636573792e-02 -1.321466714143753052e-01 1.703289002180099487e-01 -1.997488886117935181e-01 -3.702643141150474548e-02 1.265660822391510010e-01 -2.107370793819427490e-01 2.121349610388278961e-02 3.893193975090980530e-02 -6.504437420517206192e-03 2.837980091571807861e-01 3.588239848613739014e-02 -1.713004857301712036e-01 5.044751241803169250e-02 9.529048204421997070e-02 -1.703096181154251099e-01 -3.765760734677314758e-02 9.947744011878967285e-02 4.796439781785011292e-02 -3.320043981075286865e-01 -2.873500585556030273e-01 -3.851317465305328369e-01 -1.002850942313671112e-02 -2.446656525135040283e-01
1.979389190673828125e-01 -2.509815394878387451e-01 -2.069892883300781250e-01 -1.592063605785369873e-01 7.499266415834426880e-02 -1.448470205068588257e-01 -5.243567284196615219e-03 1.172774732112884521e-01 1.150506734848022461e-01 -2.793392539024353027e-01 -2.353820502758026123e-01 -2.427597641944885254e-01 -1.413987427949905396e-01 -2.440720051527023315e-02 -3.885220885276794434e-01 -4.722152650356292725e-02 -2.454462647438049316e-02 1.252799779176712036e-01 -5.142511799931526184e-02 -1.424547433853149414e-01 -4.124350845813751221e-02 9.527952224016189575e-02 -1.736205071210861206e-01 -7.972311973571777344e-02 2.402161806821823120e-01 -2.498024106025695801e-01 1.887377500534057617e-01 -3.397179022431373596e-02 -4.072746038436889648e-01 -2.384727634489536285e-02 -6.116759497672319412e-03 -2.039103768765926361e-03
4.470792040228843689e-02 -3.510710895061492920e-01 -1.006168201565742493e-01 -6.294437497854232788e-02 3.678911924362182617e-01 -1.197180077433586121e-01 -8.580236881971359253e-02 1.481728553771972656e-01 6.381568312644958496e-02 -4.468176066875457764e-01 3.194528073072433472e-02 -1.733828336000442505e-01 1.149508878588676453e-01 8.360526710748672485e-02 -1.134871765971183777e-01 -1.297870725393295288e-01 -2.870385646820068359e-01 3.378167450428009033e-01 6.945493072271347046e-02 -1.467214524745941162e-01 2.311446517705917358e-02 -8.988794684410095215e-02 7.923048734664916992e-02 -2.506954371929168701e-01 8.551957458257675171e-02 -4.873497039079666138e-02 -2.851589210331439972e-02 2.273465692996978760e-01 7.057167589664459229e-02 -1.297919452190399170e-01 -1.108680218458175659e-01 -5.852333735674619675e-03
-3.022181987762451172e-02 -1.249876990914344788e-01 -3.414571583271026611e-01 -9.313626587390899658e-02 -2.546962909400463104e-02 -1.984625905752182007e-01 3.544606640934944153e-02 -1.385366171598434448e-01 2.265595495700836182e-01 -1.876977980136871338e-01 2.394180744886398315e-01 -5.555488541722297668e-02 -6.120549142360687256e-02 -1.454506069421768188e-01 -8.899450302124023438e-02 1.317205280065536499e-01 -2.362336516380310059e-01 1.319221109151840210e-01 6.002897024154663086e-02 9.502994827926158905e-03 7.967135310173034668e-02 2.830127179622650146e-01 2.429508268833160400e-01 -7.564076036214828491e-02 -1.342304050922393799e-01 -6.801415979862213135e-02 -1.791934967041015625e-01 3.155284821987152100e-01 -2.904996573925018311e-01 -1.377494037151336670e-01 -1.967254728078842163e-01 -2.758644223213195801e-01
3.702801167964935303e-01 1.301663517951965332e-01 -1.740963011980056763e-01 4.083831980824470520e-02 2.257445305585861206e-01 -2.503897547721862793e-01 1.300015393644571304e-02 3.749485909938812256e-01 -1.255218684673309326e-01 -3.888039663434028625e-02 1.827544122934341431e-01 -2.650391757488250732e-01 -3.166417181491851807e-01 -2.085773833096027374e-02 -8.309382945299148560e-02 7.501478493213653564e-02 1.013886108994483948e-01 3.017675690352916718e-02 1.249680519104003906e-01 -2.198014855384826660e-01 7.185634970664978027e-02 2.562966942787170410e-01 1.347195059061050415e-01 1.801489107310771942e-02 -1.333753019571304321e-01 -1.788102835416793823e-01 1.818020939826965332e-01 8.638244122266769409e-02 -7.881409674882888794e-02 -2.415941953659057617e-01 4.218698665499687195e-02 -6.587599962949752808e-02
-1.123316958546638489e-01 -4.675944522023200989e-02 1.868023425340652466e-01 -2.999345771968364716e-02 2.019187062978744507e-01 -5.729155987501144409e-02 5.748036131262779236e-02 -9.647965431213378906e-02 -2.626150846481323242e-02 -3.638633191585540771e-01 5.976800248026847839e-02 -3.116958029568195343e-02 -1.310191154479980469e-01 2.292296662926673889e-02 -1.872765719890594482e-01 3.540505170822143555e-01 1.429750323295593262e-01 1.935974806547164917e-01 1.614917665719985962e-01 -7.794851064682006836e-02 -2.890086770057678223e-01 3.161744773387908936e-01 9.858607500791549683e-02 -1.228128373622894287e-01 -6.719028949737548828e-02 -5.339659750461578369e-02 1.940064132213592529e-01 3.026643395423889160e-01 -3.027345538139343262e-01 -1.998416185379028320e-01 -7.940886914730072021e-02 6.415981799364089966e-02
-3.106006421148777008e-02 -1.371598392724990845e-01 -5.853369832038879395e-03 1.703735738992691040e-01 -1.089040189981460571e-01 -2.349061369895935059e-01 2.431600913405418396e-02 2.053269147872924805e-01 1.497084200382232666e-01 -1.832228451967239380e-01 2.690367214381694794e-02 3.901489451527595520e-02 -2.517226338386535645e-01 1.796661913394927979e-01 -4.651048779487609863e-02 2.887302935123443604e-01 -4.688241332769393921e-02 -2.789331972599029541e-01 2.095310240983963013e-01 -2.981049120426177979e-01 -1.701816916465759277e-01 -1.076291278004646301e-01 -5.558794364333152771e-02 -2.478085458278656006e-01 -3.159842640161514282e-02 -3.371539413928985596e-01 1.571758985519409180e-01 9.003358334302902222e-02 -1.944188326597213745e-01 -1.936975866556167603e-01 1.511740535497665405e-01 -1.962106376886367798e-01
-1.444845795631408691e-01 7.556890696287155151e-02 1.260729581117630005e-01 -6.926073879003524780e-02 2.486377954483032227e-01 -2.917283177375793457e-01 -6.619061529636383057e-02 -1.862080395221710205e-01 1.802602410316467285e-01 -1.676371097564697266e-01 -1.278456300497055054e-01 -3.653636872768402100e-01 -1.796840280294418335e-01 7.202000916004180908e-02 8.999900519847869873e-02 2.336053103208541870e-01 -5.591194331645965576e-02 -1.236612070351839066e-02 -8.787861466407775879e-02 -1.990508437156677246e-01 -3.459300473332405090e-02 8.091718703508377075e-02 2.722854614257812500e-01 -9.102994203567504883e-02 4.024521633982658386e-02 -3.145523667335510254e-01 -2.226995825767517090e-01 -4.639587178826332092e-02 -2.886785864830017090e-01 -1.948782354593276978e-01 2.042753845453262329e-01 -4.536741878837347031e-03
-7.666648179292678833e-02 -1.709228605031967163e-01 -3.428633511066436768e-01 7.532028108835220337e-02 1.669758111238479614e-01 1.088480427861213684e-01 1.111221313476562500e-01 1.589011847972869873e-01 -7.396388798952102661e-02 -1.200076192617416382e-01 -9.330074489116668701e-02 -1.018950492143630981e-01 1.077004447579383850e-01 8.922792039811611176e-03 -2.576821148395538330e-01 1.004566848278045654e-01 7.822809368371963501e-02 2.080574780702590942e-01 8.218856155872344971e-02 -1.857279092073440552e-01 -2.862380445003509521e-01 5.666909366846084595e-02 1.757003962993621826e-01 -1.921522021293640137e-01 -1.039085239171981812e-01 -2.792218029499053955e-01 1.861768960952758789e-01 -1.085440814495086670e-01 -1.743166893720626831e-01 -3.263057172298431396e-01 -3.022536402568221092e-03 -3.486422002315521240e-01
1.646431535482406616e-01 -2.927349805831909180e-01 -3.881006501615047455e-03 -8.759810775518417358e-02 -7.127708941698074341e-02 -2.558053433895111084e-01 1.109158992767333984e-01 7.978602498769760132e-02 -1.933476030826568604e-01 -1.471807658672332764e-01 3.061164617538452148e-01 -4.934544116258621216e-02 -2.620189189910888672e-01 1.228037774562835693e-01 -1.979791373014450073e-02 -3.004898875951766968e-02 2.712292782962322235e-02 4.901523590087890625e-01 -6.523675471544265747e-02 -3.318228423595428467e-01 -7.761155813932418823e-02 1.642365008592605591e-01 1.379655897617340088e-01 1.180329397320747375e-01 1.388633698225021362e-01 -9.271985851228237152e-03 5.270563066005706787e-02 1.389495581388473511e-01 -2.483501732349395752e-01 -6.869193911552429199e-02 -3.900216147303581238e-02 -1.393772214651107788e-01
2.262273728847503662e-01 -2.086216360330581665e-01 -1.835386306047439575e-01 -2.038602381944656372e-01 2.168488800525665283e-01 -2.563509047031402588e-01 5.847720801830291748e-02 1.011157855391502380e-01 6.971337366849184036e-03 -2.250013202428817749e-01 -2.002289146184921265e-01 -2.976120114326477051e-01 4.006682429462671280e-03 1.058938354253768921e-01 -4.164526164531707764e-01 -4.604472219944000244e-02 1.173324510455131531e-01 1.376581192016601562e-01 -4.725452139973640442e-02 -3.010897040367126465e-01 -1.480311900377273560e-01 3.239167854189872742e-02 -9.248585440218448639e-03 8.999965153634548187e-03 1.462622284889221191e-01 -2.209361791610717773e-01 2.510537207126617432e-01 6.202463991940021515e-03 -2.207633703947067261e-01 1.746800541877746582e-02 -6.051317602396011353e-02 -5.328602716326713562e-02
4.987667128443717957e-02 -5.842837691307067871e-02 1.380458325147628784e-01 5.864037200808525085e-02 1.141811013221740723e-01 -2.985148690640926361e-02 2.871353626251220703e-01 1.657496839761734009e-01 8.465904742479324341e-02 -1.863828301429748535e-01 -4.799128696322441101e-02 1.475659757852554321e-01 3.131171315908432007e-02 3.253299295902252197e-01 -2.998019754886627197e-01 2.520634829998016357e-01 -1.847719252109527588e-01 1.484696418046951294e-01 2.600601874291896820e-02 -1.535741388797760010e-01 5.675965920090675354e-02 6.980893760919570923e-02 2.866216003894805908e-01 -1.196428760886192322e-01 -7.720122486352920532e-02 -2.656410336494445801e-01 2.422156035900115967e-01 2.038421183824539185e-01 -3.210547268390655518e-01 -1.938653439283370972e-01 1.379825025796890259e-01 -9.072911925613880157e-03
2.104327678680419922e-01 -9.472469985485076904e-02 1.306346058845520020e-01 -3.981427103281021118e-02 5.820573493838310242e-02 -1.532673090696334839e-01 -7.444051653146743774e-02 3.639718890190124512e-01 1.021215468645095825e-01 -3.753094933927059174e-03 2.512275278568267822e-01 -1.033032983541488647e-01 -2.350721210241317749e-01 2.362673878669738770e-01 -2.214315533638000488e-02 1.250811666250228882e-01 4.711963236331939697e-02 3.893964737653732300e-02 9.253981523215770721e-03 -2.872214317321777344e-01 -2.219584137201309204e-01 -1.949260979890823364e-01 -2.353121340274810791e-01 -1.757867448031902313e-02 2.160754501819610596e-01 -2.549445331096649170e-01 -2.166961729526519775e-01 1.903150789439678192e-02 -1.765802800655364990e-01 -1.574509590864181519e-01 -5.556568875908851624e-02 -3.231528997421264648e-01
9.941546246409416199e-03 -1.540440320968627930e-01 8.169930428266525269e-02 -1.289646327495574951e-01 -5.066065490245819092e-02 -6.416293233633041382e-02 -1.367544829845428467e-01 -8.860676735639572144e-02 1.877208352088928223e-01 -3.732821047306060791e-01 -6.379483267664909363e-03 -1.826573014259338379e-01 -5.472426116466522217e-02 2.072404623031616211e-01 -4.661637842655181885e-01 1.570308655500411987e-01 -6.495629251003265381e-02 5.711549520492553711e-02 1.336497813463211060e-02 4.009262844920158386e-02 5.844125524163246155e-02 -6.582075357437133789e-02 1.431416422128677368e-01 -2.329796925187110901e-02 -1.536687165498733521e-01 -3.508741557598114014e-01 5.144962668418884277e-02 -1.540926657617092133e-02 1.126174721866846085e-02 -5.595466122031211853e-02 2.497703135013580322e-01 -4.128353595733642578e-01
-1.888493634760379791e-02 -1.204046010971069336e-01 1.174320876598358154e-01 -2.270525097846984863e-01 6.919894367456436157e-02 1.517140120267868042e-01 -1.238661482930183411e-01 -2.678908109664916992e-01 2.727044820785522461e-01 -1.734519451856613159e-01 -6.124158576130867004e-02 2.070146799087524414e-01 -7.729095965623855591e-02 1.591951996088027954e-01 -3.593297600746154785e-01 8.198175579309463501e-02 -1.493669152259826660e-01 -8.085343986749649048e-02 2.574169039726257324e-01 -2.866775095462799072e-01 -5.224392935633659363e-02 -5.468782410025596619e-02 -1.035781130194664001e-01 9.064608812332153320e-02 1.186530143022537231e-01 -2.971069216728210449e-01 -4.294070973992347717e-02 6.124874576926231384e-02 -7.883924990892410278e-02 -3.822259008884429932e-01 -9.457879513502120972e-02 -1.245379522442817688e-01
-3.043906390666961670e-02 6.107877567410469055e-02 -1.692281216382980347e-01 -2.367372214794158936e-01 2.873651385307312012e-01 -3.516649007797241211e-01 -1.033588126301765442e-01 3.514792071655392647e-03 -4.775371402502059937e-03 -2.901076078414916992e-01 -9.886807203292846680e-02 -1.877063512802124023e-01 3.467883169651031494e-02 9.175580739974975586e-02 -2.350692152976989746e-01 -1.064011976122856140e-01 1.128763407468795776e-01 -5.026386305689811707e-02 2.726792171597480774e-02 -3.423090279102325439e-01 2.150373607873916626e-01 -1.539476774632930756e-02 2.033875137567520142e-01 -8.601007610559463501e-02 3.482287004590034485e-02 -2.954399883747100830e-01 -1.510534435510635376e-01 2.729657292366027832e-01 -1.740879267454147339e-01 -2.037746310234069824e-01 1.788423210382461548e-02 4.381021484732627869e-02
2.491017132997512817e-01 -3.417584300041198730e-01 -1.182502359151840210e-01 1.059101969003677368e-01 -5.109706893563270569e-02 -4.066291451454162598e-01 7.270083762705326080e-03 9.909440577030181885e-02 3.107763826847076416e-01 -2.432758659124374390e-01 2.523826062679290771e-01 -9.929933398962020874e-02 -3.286471217870712280e-02 -6.712975353002548218e-02 -5.677169561386108398e-02 3.897551894187927246e-01 -3.109123706817626953e-01 2.289570569992065430e-01 -8.793006651103496552e-03 6.156435981392860413e-02 -9.487533941864967346e-03 3.497503697872161865e-02 2.519274316728115082e-02 -3.960125148296356201e-02 -3.713137283921241760e-02 -1.390206664800643921e-01 1.484460532665252686e-01 -1.482388470321893692e-02 -9.538254886865615845e-02 8.001423557288944721e-04 1.305681020021438599e-01 4.998152330517768860e-02
1.767908968031406403e-02 -2.663663923740386963e-01 -1.205543577671051025e-01 5.994582548737525940e-02 2.202806472778320312e-01 -3.828892707824707031e-01 1.430593132972717285e-01 -3.561379015445709229e-02 -1.676383167505264282e-01 -1.813967525959014893e-01 2.248172461986541748e-01 -4.202054068446159363e-02 4.807393252849578857e-02 1.810710728168487549e-01 4.211804829537868500e-03 1.801548004150390625e-01 -1.238556206226348877e-01 1.710877716541290283e-01 1.345630586147308350e-01 8.260695636272430420e-02 -1.937208026647567749e-01 1.077748611569404602e-01 1.432694643735885620e-01 -4.211342632770538330e-01 -7.179177552461624146e-02 -2.445216178894042969e-01 1.586595624685287476e-01 5.317225679755210876e-02 -2.363526523113250732e-01 -1.538264751434326172e-01 1.100849807262420654e-01 1.081929504871368408e-01
1.554931253194808960e-01 -2.060413360595703125e-01 1.547473520040512085e-01 -1.470296531915664673e-01 1.830139905214309692e-01 2.243384569883346558e-01 -3.127110302448272705e-01 4.466744884848594666e-02 1.872754395008087158e-01 -4.785486310720443726e-02 2.032276988029479980e-01 7.022478431463241577e-02 3.358355909585952759e-02 1.602154225111007690e-01 -3.933419585227966309e-01 8.743843436241149902e-02 -8.278591185808181763e-02 1.653241664171218872e-01 2.861636579036712646e-01 -3.135149776935577393e-01 -1.025412082672119141e-01 -3.478093445301055908e-02 -1.692304760217666626e-02 1.891020983457565308e-01 1.011842023581266403e-02 -2.207182645797729492e-01 -1.039517223834991455e-01 -7.684242725372314453e-02 9.804203361272811890e-02 -1.191500052809715271e-01 -7.238976657390594482e-02 -2.733636200428009033e-01
2.416555881500244141e-01 -3.620481789112091064e-01 -1.994125097990036011e-01 -1.325757652521133423e-01 -6.488463282585144043e-02 -3.582577407360076904e-01 4.885539039969444275e-02 4.842175915837287903e-02 2.012606710195541382e-01 1.083379331976175308e-02 2.673120200634002686e-01 -1.424114555120468140e-01 -1.009026095271110535e-01 -6.584331393241882324e-02 -1.921392232179641724e-01 4.441877901554107666e-01 -1.179643198847770691e-01 1.467287689447402954e-01 1.281649172306060791e-01 1.759878126904368401e-03 1.858133524656295776e-01 2.453652396798133850e-02 -3.397230803966522217e-02 8.816242963075637817e-02 1.479057669639587402e-01 -1.312867701053619385e-01 1.087740883231163025e-01 1.150010004639625549e-01 -2.564611732959747314e-01 3.684052824974060059e-02 -6.409553438425064087e-02 5.880452692508697510e-02
1.189253851771354675e-01 -2.914627790451049805e-01 8.358740806579589844e-02 -1.572297215461730957e-01 1.235621348023414612e-01 -1.824138313531875610e-01 1.254031062126159668e-01 7.546481490135192871e-02 1.116969063878059387e-01 -6.201176717877388000e-02 9.479073435068130493e-02 -1.067857593297958374e-01 2.100080549716949463e-01 7.524845749139785767e-02 -1.865391880273818970e-01 -3.193014860153198242e-02 1.348143666982650757e-01 -1.428846120834350586e-01 1.415183302015066147e-02 -4.297901391983032227e-01 1.068894844502210617e-02 2.825190722942352295e-01 3.419485390186309814e-01 -7.597325369715690613e-03 -1.019366681575775146e-01 -2.314133048057556152e-01 -3.731469213962554932e-01 5.845438688993453979e-02 4.681152850389480591e-02 -2.094489634037017822e-01 -2.045730827376246452e-03 6.205556541681289673e-02
8.565447479486465454e-02 -3.717986047267913818e-01 -1.094319820404052734e-01 2.311654537916183472e-01 -5.177105218172073364e-02 -2.084116786718368530e-01 1.041970700025558472e-01 2.135311961174011230e-01 -2.310657650232315063e-01 -1.760834604501724243e-01 1.361023038625717163e-01 -1.046198159456253052e-01 -2.742981910705566406e-01 -1.235444005578756332e-02 -2.367771267890930176e-01 2.709771096706390381e-01 -4.128280095756053925e-03 1.384051442146301270e-01 9.546651691198348999e-02 -3.421690762042999268e-01 3.601481020450592041e-02 -1.596300452947616577e-01 -9.635177440941333771e-03 3.563801944255828857e-02 -1.084738150238990784e-01 -1.219599246978759766e-01 -1.477376371622085571e-01 2.915765047073364258e-01 -1.454506665468215942e-01 -6.594792753458023071e-02 6.116044521331787109e-02 -1.773695349693298340e-01
2.207013815641403198e-01 -1.352069526910781860e-02 -2.282623946666717529e-02 8.650387078523635864e-02 9.354630485177040100e-03 -1.824827045202255249e-01 -1.334948688745498657e-01 2.505984902381896973e-01 4.783301800489425659e-02 1.284797489643096924e-01 1.401889771223068237e-01 -2.369729429483413696e-01 -2.163196206092834473e-01 -6.153892353177070618e-02 -2.617285847663879395e-01 -2.807606458663940430e-01 3.339089080691337585e-02 1.334276050329208374e-02 2.336337715387344360e-01 -2.116344571113586426e-01 2.100280858576297760e-02 1.757910549640655518e-01 -1.030738800764083862e-01 -9.955838322639465332e-02 1.966748823178932071e-04 -1.172425448894500732e-01 1.030018329620361328e-01 -2.842615544795989990e-01 -2.720013558864593506e-01 -3.699979782104492188e-01 -9.837260842323303223e-02 -2.414860278367996216e-01
1.669064164161682129e-01 -6.245405226945877075e-02 -3.477560877799987793e-01 -7.263638824224472046e-02 1.204738914966583252e-01 -1.168808713555335999e-01 1.521007120609283447e-01 -1.966917216777801514e-01 2.899824976921081543e-01 -3.142210841178894043e-01 -4.502785205841064453e-02 -9.753336757421493530e-02 -6.985214073210954666e-03 5.571381747722625732e-02 -1.758796423673629761e-01 1.718686819076538086e-01 6.246287003159523010e-02 1.298067420721054077e-01 -6.245013792067766190e-03 5.543217062950134277e-03 -1.394815593957901001e-01 2.117756381630897522e-02 -1.924393922090530396e-01 2.348103560507297516e-03 -5.136894807219505310e-02 -2.724267542362213135e-01 -9.503518790006637573e-02 -3.964253887534141541e-02 -6.979916989803314209e-02 -3.250256478786468506e-01 2.490374147891998291e-01 -3.953340947628021240e-01
2.766472697257995605e-01 5.111457780003547668e-02 -1.376655846834182739e-01 -2.154251337051391602e-01 -9.822771698236465454e-02 -3.747861981391906738e-01 -1.223010644316673279e-01 3.952417522668838501e-02 -1.332297921180725098e-01 -1.096873581409454346e-01 -2.296084910631179810e-02 -7.901404798030853271e-02 -4.921910166740417480e-02 -1.209924742579460144e-01 -2.633951604366302490e-01 2.469853609800338745e-01 -2.068498432636260986e-01 -3.107859380543231964e-02 7.460379600524902344e-02 -2.529907524585723877e-01 8.865100145339965820e-02 4.796024560928344727e-01 -6.908150762319564819e-02 -1.277810633182525635e-01 -1.578030139207839966e-01 -1.590723544359207153e-01 -8.703089505434036255e-02 1.420343220233917236e-01 3.014156222343444824e-02 -1.970006227493286133e-01 -7.711621373891830444e-02 9.460041671991348267e-02
-1.954907923936843872e-02 -1.637966036796569824e-01 1.073240861296653748e-01 2.321407645940780640e-01 -6.452821940183639526e-02 -1.483806073665618896e-01 1.862787157297134399e-01 1.787785142660140991e-01 3.279863595962524414e-01 -1.103973239660263062e-01 2.499437183141708374e-01 9.433693252503871918e-03 8.560432121157646179e-03 1.024644449353218079e-01 -2.512746751308441162e-01 8.198336511850357056e-02 -1.895261704921722412e-01 1.195518970489501953e-01 1.783579587936401367e-01 -4.092155694961547852e-01 1.685579717159271240e-01 1.081819683313369751e-01 1.506155580282211304e-01 -8.347571641206741333e-02 -3.243058621883392334e-01 -1.212222576141357422e-01 4.918504972010850906e-03 -1.461802050471305847e-02 -1.516673862934112549e-01 -9.104133397340774536e-02 2.506605535745620728e-02 -2.837349474430084229e-01
1.736128181219100952e-01 -1.412970721721649170e-01 1.007500663399696350e-01 -4.386307299137115479e-02 1.296632885932922363e-01 -1.042063310742378235e-01 1.516866683959960938e-01 -1.016832771711051464e-03 2.546566426753997803e-01 -7.005006074905395508e-02 1.324202567338943481e-01 -7.409267127513885498e-03 -2.121159285306930542e-01 5.208421871066093445e-02 -1.160134077072143555e-01 3.262520730495452881e-01 1.388652771711349487e-01 2.595715224742889404e-01 2.975931018590927124e-02 2.630220167338848114e-02 1.578835099935531616e-01 -9.973617270588874817e-03 2.389526516199111938e-01 1.087960228323936462e-01 2.453393489122390747e-02 -2.733383774757385254e-01 5.234355852007865906e-02 3.940318524837493896e-01 1.886270493268966675e-01 -2.878714203834533691e-01 -2.384913414716720581e-01 -2.033234685659408569e-01
1.259445399045944214e-01 -1.620378494262695312e-01 -7.193037867546081543e-02 8.504938334226608276e-02 6.440940499305725098e-02 -9.748507291078567505e-02 4.651914536952972412e-01 1.483807116746902466e-01 5.609151721000671387e-02 -6.683373451232910156e-02 1.493915468454360962e-01 -1.901347190141677856e-01 -6.282222270965576172e-02 6.616415828466415405e-02 -2.037648111581802368e-01 1.350145787000656128e-01 -5.649225786328315735e-02 1.667758673429489136e-01 7.340645790100097656e-02 -2.162329852581024170e-01 2.043979912996292114e-01 -1.262081861495971680e-01 2.795438170433044434e-01 -1.445199400186538696e-01 -9.949503093957901001e-02 -2.611000537872314453e-01 1.142681464552879333e-01 2.165347635746002197e-01 -3.632814884185791016e-01 -9.530670195817947388e-02 -1.125216782093048096e-01 -1.662034094333648682e-01
1.171077415347099304e-01 -3.098791837692260742e-02 1.129906699061393738e-01 2.435062639415264130e-02 3.500926867127418518e-02 -1.240130066871643066e-01 -1.543582677841186523e-01 -2.684496343135833740e-01 1.239894889295101166e-02 -8.109567314386367798e-02 -6.707832217216491699e-02 -4.023244976997375488e-01 -8.355861902236938477e-02 1.046540960669517517e-01 -4.648979008197784424e-02 2.694158554077148438e-01 -1.210744306445121765e-01 2.960762754082679749e-02 1.185684930533170700e-02 -1.527434736490249634e-01 -2.831608988344669342e-03 1.128802448511123657e-01 3.293834924697875977e-01 1.387235820293426514e-01 2.305523157119750977e-01 -3.450665771961212158e-01 -2.613377869129180908e-01 8.454046398401260376e-02 -2.396418154239654541e-01 -2.628853619098663330e-01 1.324836015701293945e-01 -1.498013436794281006e-01
1.759265810251235962e-01 -1.904271990060806274e-01 -1.448474377393722534e-01 1.601549237966537476e-02 7.852818816900253296e-02 -2.444539666175842285e-01 -1.023015454411506653e-01 3.411528170108795166e-01 1.332675218582153320e-01 -1.032111421227455139e-02 1.306732892990112305e-01 1.446065753698348999e-01 -2.981671690940856934e-02 3.028842434287071228e-02 -1.999971829354763031e-02 2.833120524883270264e-01 -2.532145194709300995e-02 -1.539558321237564087e-01 2.293154597282409668e-01 -1.761151254177093506e-01 -1.554507166147232056e-01 -2.845364436507225037e-02 -2.943265140056610107e-01 -8.643869310617446899e-02 1.317397505044937134e-01 -2.909906804561614990e-01 -3.322187438607215881e-02 2.420687302947044373e-02 -4.080347120761871338e-01 -9.925379604101181030e-02 1.469490528106689453e-01 -2.275326550006866455e-01
-5.558897554874420166e-02 -1.417981833219528198e-01 -3.405219018459320068e-01 -2.204160243272781372e-01 1.090257093310356140e-01 -1.178960502147674561e-01 -1.591078378260135651e-02 -8.669801801443099976e-02 8.456464856863021851e-02 3.680633008480072021e-02 2.445572167634963989e-01 1.500481963157653809e-01 7.471077889204025269e-02 -7.202896475791931152e-02 -3.684288263320922852e-01 -1.722807995975017548e-02 -2.146797031164169312e-01 1.649761348962783813e-01 1.598678380250930786e-01 -2.569646202027797699e-02 7.409989833831787109e-03 3.113518953323364258e-01 1.674730479717254639e-01 -1.223453059792518616e-01 -2.093275487422943115e-01 -1.761021614074707031e-01 -2.955662608146667480e-01 8.143367618322372437e-02 -1.727863699197769165e-01 -2.925184965133666992e-01 -3.899013623595237732e-02 -1.256093829870223999e-01
-1.197051554918289185e-01 -5.796408653259277344e-02 -2.377387583255767822e-01 -1.066835820674896240e-01 4.358463734388351440e-02 -1.153684407472610474e-02 7.311452925205230713e-02 -9.946700185537338257e-02 2.361910939216613770e-01 -2.970317602157592773e-01 2.184170335531234741e-01 7.923350483179092407e-02 -2.668339572846889496e-02 -1.900769919157028198e-01 -1.649338006973266602e-01 1.605521738529205322e-01 -2.248282283544540405e-01 9.936152026057243347e-03 1.480645388364791870e-01 -4.367993026971817017e-02 -5.684648454189300537e-02 2.842466831207275391e-01 3.824035525321960449e-01 7.743562757968902588e-02 -1.978257745504379272e-01 -1.040046289563179016e-01 -1.121839359402656555e-01 2.513402700424194336e-01 -1.301413625478744507e-01 -2.313268631696701050e-01 -1.671684533357620239e-01 -2.729117274284362793e-01
1.325720548629760742e-01 -1.527734249830245972e-01 -5.364446341991424561e-02 -1.385954022407531738e-01 -8.863946795463562012e-02 -1.904834806919097900e-02 1.052139997482299805e-01 -3.916264325380325317e-02 7.330363988876342773e-02 -4.060683846473693848e-01 -1.627078205347061157e-01 -6.767472950741648674e-04 4.436424747109413147e-02 1.822519004344940186e-01 -3.806501924991607666e-01 -6.416510324925184250e-03 -1.498446166515350342e-01 -1.099388524889945984e-01 2.285077720880508423e-01 -2.978737652301788330e-01 -2.885185778141021729e-01 -8.696396648883819580e-02 -1.023321151733398438e-01 -1.427618507295846939e-02 9.975762665271759033e-02 -2.366106957197189331e-01 -2.358482778072357178e-01 6.533506512641906738e-02 1.611020565032958984e-01 -2.767098844051361084e-01 4.593725502490997314e-02 -1.785729825496673584e-01
6.531455367803573608e-02 -1.362926363945007324e-01 4.165817052125930786e-02 2.117848396301269531e-01 -5.366614833474159241e-02 -1.888664811849594116e-01 -4.623968899250030518e-02 2.233035564422607422e-01 -5.630579218268394470e-02 -1.433176696300506592e-01 6.254919618368148804e-02 5.978362262248992920e-02 -1.556129902601242065e-01 1.382412016391754150e-01 -2.448783628642559052e-02 3.702484965324401855e-01 -5.571699514985084534e-02 4.740518052130937576e-03 -8.148866146802902222e-02 -1.226903870701789856e-01 1.056469529867172241e-01 2.361148297786712646e-01 -2.923555374145507812e-01 -1.873436272144317627e-01 -3.630500137805938721e-01 -2.096673250198364258e-01 4.920912533998489380e-02 1.875614225864410400e-01 -2.462652623653411865e-01 -3.454622626304626465e-01 -6.132577732205390930e-02 -1.356147527694702148e-01
1.448109894990921021e-01 -1.644303947687149048e-01 1.919873356819152832e-01 8.629621565341949463e-02 -1.696789115667343140e-01 -3.061213493347167969e-01 1.964695453643798828e-01 3.497737343423068523e-04 3.122095465660095215e-01 -1.843640655279159546e-01 2.197051942348480225e-01 1.561940759420394897e-01 1.399014294147491455e-01 1.692536324262619019e-01 -2.434035390615463257e-01 1.151221543550491333e-01 -3.590247407555580139e-02 9.918159991502761841e-02 1.554285138845443726e-01 -2.909561395645141602e-01 1.560258865356445312e-01 -5.552713200449943542e-02 3.129280209541320801e-01 -1.246050447225570679e-01 -1.621470153331756592e-01 -1.936143338680267334e-01 -4.554356634616851807e-02 1.080050598829984665e-02 -1.886482685804367065e-01 -1.500539928674697876e-01 2.502399310469627380e-02 -1.903115510940551758e-01
1.420087218284606934e-01 -2.984144985675811768e-01 -1.582469046115875244e-01 4.180753603577613831e-02 1.123927235603332520e-01 -1.041577011346817017e-01 -9.881921112537384033e-02 -2.316430062055587769e-01 1.752434968948364258e-01 1.253386307507753372e-02 1.312850117683410645e-01 -9.244409948587417603e-02 -3.288164362311363220e-02 -1.813357621431350708e-01 -3.001691997051239014e-01 1.836633980274200439e-01 -2.035692334175109863e-02 -1.294997781515121460e-01 -5.222772434353828430e-02 -1.152097806334495544e-01 -6.761360913515090942e-02 -1.169788911938667297e-01 4.912965372204780579e-02 2.934579551219940186e-01 1.175061464309692383e-01 -1.369690150022506714e-01 1.130129694938659668e-01 1.166057884693145752e-01 -5.537547469139099121e-01 -1.408424079418182373e-01 -1.805621981620788574e-01 6.817460060119628906e-02
1.206386685371398926e-01 6.510302424430847168e-02 2.102832123637199402e-02 1.255972385406494141e-01 2.922413498163223267e-02 8.665923029184341431e-02 1.478773057460784912e-01 9.330166876316070557e-02 1.051352620124816895e-01 -1.447959989309310913e-01 9.847585111856460571e-02 -1.603848189115524292e-01 -1.031812578439712524e-01 2.204815894365310669e-01 -3.003916442394256592e-01 3.884141147136688232e-02 -1.386555284261703491e-01 2.064915448427200317e-01 -1.839962205849587917e-04 -1.234921067953109741e-01 -8.630522340536117554e-02 1.149079129099845886e-01 2.179796993732452393e-01 -1.612996123731136322e-02 3.008478879928588867e-01 -4.775119423866271973e-01 7.192721962928771973e-02 2.373963594436645508e-01 -3.735391497611999512e-01 -1.416501402854919434e-01 1.424569785594940186e-01 4.606176912784576416e-02
1.783658713102340698e-01 -2.355812788009643555e-01 -3.412102162837982178e-02 -5.235778633505105972e-03 2.747655212879180908e-01 -9.149256348609924316e-02 -9.963258355855941772e-02 -1.039750799536705017e-01 1.563841551542282104e-01 -1.315847933292388916e-01 -8.424624800682067871e-02 1.923940926790237427e-01 -9.345921128988265991e-02 2.158228009939193726e-01 -2.922454774379730225e-01 1.670642793178558350e-01 -3.941324353218078613e-02 2.399989664554595947e-01 3.649702668190002441e-01 -4.338867664337158203e-01 2.345300316810607910e-01 -1.464400887489318848e-01 -1.408426910638809204e-01 -6.773457676172256470e-02 -5.095998942852020264e-02 -1.111785918474197388e-01 -6.855035573244094849e-02 -9.715516865253448486e-02 1.832899637520313263e-02 -9.857914596796035767e-02 1.781514585018157959e-01 6.432165391743183136e-04
1.276325732469558716e-01 -1.431792676448822021e-01 -7.519056648015975952e-02 1.297598332166671753e-01 9.296678006649017334e-02 1.409632153809070587e-02 -2.086918801069259644e-01 5.791707709431648254e-02 9.914512187242507935e-02 -3.244229555130004883e-01 1.204700618982315063e-01 -2.638610005378723145e-01 1.274963915348052979e-01 1.533791273832321167e-01 -1.162842065095901489e-01 1.767833083868026733e-01 -2.843189835548400879e-01 2.894505858421325684e-01 1.504614949226379395e-01 -7.707427442073822021e-02 7.914591580629348755e-02 -2.935976721346378326e-02 -9.351397305727005005e-02 -1.686641722917556763e-01 2.660304307937622070e-01 -1.125992909073829651e-01 2.089661508798599243e-01 1.341971606016159058e-01 2.041184306144714355e-01 -3.776558041572570801e-01 5.465548112988471985e-02 -1.768642663955688477e-01
7.225980609655380249e-02 -3.041251935064792633e-02 -1.960318833589553833e-01 -2.082937359809875488e-01 4.379354417324066162e-01 -2.110034376382827759e-01 9.519203752279281616e-02 -1.503959000110626221e-01 3.337482810020446777e-01 3.748239949345588684e-02 1.987842470407485962e-01 -8.438157290220260620e-02 -5.380987375974655151e-02 -1.678980737924575806e-01 -8.387583494186401367e-02 2.160061597824096680e-01 -1.044760346412658691e-01 -2.683330141007900238e-02 1.602637320756912231e-01 -2.031487226486206055e-01 -3.399693965911865234e-01 1.576487571001052856e-01 -1.240688115358352661e-01 1.046698689460754395e-01 -2.364362031221389771e-01 -4.405223205685615540e-02 -4.900989308953285217e-02 6.014212034642696381e-03 4.103476181626319885e-03 -2.698099613189697266e-01 1.391460448503494263e-01 4.488007351756095886e-02
2.165857888758182526e-02 -1.619904786348342896e-01 7.859658449888229370e-02 1.404536813497543335e-01 -1.371386051177978516e-01 -8.821658045053482056e-02 1.108621358871459961e-01 6.762709468603134155e-02 5.996471643447875977e-02 -1.032925695180892944e-01 1.224537342786788940e-01 -1.580761373043060303e-02 -2.659050226211547852e-01 3.132674694061279297e-01 -1.482814252376556396e-01 3.189767599105834961e-01 -5.141844972968101501e-02 3.377178609371185303e-01 1.600265316665172577e-02 -1.299199312925338745e-01 4.362734034657478333e-02 1.431581676006317139e-01 3.357644379138946533e-01 -5.194576457142829895e-03 3.436372429132461548e-02 -9.507606923580169678e-02 1.816329807043075562e-01 6.904575973749160767e-02 -3.249524831771850586e-01 -5.847527831792831421e-02 -1.758651435375213623e-02 -3.943998515605926514e-01
2.222197502851486206e-01 -9.549434483051300049e-02 -7.882915437221527100e-02 -6.700895726680755615e-02 1.663821190595626831e-01 2.394451349973678589e-01 -1.101270318031311035e-01 4.735235497355461121e-02 1.421570330858230591e-01 -4.334762096405029297e-01 -1.359310448169708252e-01 -4.625549912452697754e-02 -1.066290661692619324e-01 1.889071762561798096e-01 -1.595451235771179199e-01 1.077356189489364624e-01 6.291503814281895757e-05 2.108280807733535767e-01 2.015440911054611206e-01 -2.326402813196182251e-01 1.835622191429138184e-01 -6.249696761369705200e-02 -4.927704855799674988e-02 -1.255089640617370605e-01 1.193326115608215332e-01 -8.395700156688690186e-02 2.036096751689910889e-01 2.337233424186706543e-01 -4.143168777227401733e-02 -1.398805379867553711e-01 -5.227010231465101242e-03 -4.300101399421691895e-01
6.543084233999252319e-02 -2.992962002754211426e-01 -4.363731667399406433e-02 -8.316781371831893921e-02 1.968251466751098633e-01 -8.228507637977600098e-02 -9.886281937360763550e-02 3.295856341719627380e-02 2.288864701986312866e-01 -2.854036390781402588e-01 6.902913004159927368e-02 4.937468469142913818e-02 -1.439728289842605591e-01 -3.241115510463714600e-01 -2.250589057803153992e-02 2.045320570468902588e-01 -2.652152776718139648e-01 5.885112285614013672e-02 1.618616729974746704e-01 6.043395772576332092e-02 -7.959979027509689331e-02 2.931339144706726074e-01 5.173758603632450104e-03 -9.500053524971008301e-02 -1.927265971899032593e-01 9.063732624053955078e-02 -2.973347604274749756e-01 1.761520504951477051e-01 -4.579174891114234924e-02 -1.918780207633972168e-01 -2.987047433853149414e-01 -1.840670257806777954e-01
9.932196885347366333e-02 -1.565302312374114990e-01 -4.753141850233078003e-02 -1.238990798592567444e-01 -1.985783688724040985e-02 -1.468403786420822144e-01 -3.242353498935699463e-01 5.047219991683959961e-02 1.503353863954544067e-01 -1.433957666158676147e-01 -6.348597258329391479e-02 -1.230080239474773407e-02 1.921415445394814014e-03 4.078510403633117676e-01 -2.873881459236145020e-01 6.344418227672576904e-02 -7.039787620306015015e-02 4.776503518223762512e-02 2.700914163142442703e-03 -1.713666021823883057e-01 -3.533045053482055664e-01 8.789157867431640625e-02 -3.155948817729949951e-01 -2.893804311752319336e-01 -1.107298135757446289e-01 -2.016634196043014526e-01 -1.315547674894332886e-01 1.858813464641571045e-01 2.408343134447932243e-03 -2.169711589813232422e-01 -2.062136307358741760e-02 -1.152652800083160400e-01
2.665195167064666748e-01 -7.082240283489227295e-02 2.364004850387573242e-01 -2.529966235160827637e-01 9.991169720888137817e-02 -4.892261326313018799e-01 -1.706363447010517120e-02 4.855137318372726440e-02 8.814304135739803314e-03 -2.816317975521087646e-01 -1.077665761113166809e-01 3.182240203022956848e-02 -9.331121295690536499e-02 1.952499337494373322e-02 3.882669284939765930e-02 2.753818966448307037e-02 1.720550805330276489e-01 -9.671270102262496948e-02 7.731809467077255249e-02 -2.265618890523910522e-01 -2.157830446958541870e-02 1.582728326320648193e-01 2.119072824716567993e-01 1.657667756080627441e-02 -5.030949786305427551e-02 -2.372171282768249512e-01 2.391629107296466827e-02 1.257753372192382812e-01 -2.059637606143951416e-01 -2.706045210361480713e-01 -2.627353966236114502e-01 1.479167044162750244e-01
2.198597341775894165e-01 -2.034176737070083618e-01 7.330815773457288742e-03 1.237334087491035461e-01 2.966491319239139557e-02 -2.512586712837219238e-01 1.293451935052871704e-01 -1.638811975717544556e-01 2.750486731529235840e-01 -9.766640514135360718e-02 -2.980596944689750671e-02 -1.299410611391067505e-01 -7.771111279726028442e-02 1.784879267215728760e-01 -2.793323397636413574e-01 2.387369424104690552e-01 -1.463161855936050415e-01 2.747066915035247803e-01 3.800003528594970703e-01 4.370538890361785889e-02 -1.202385127544403076e-02 1.437489539384841919e-01 -1.600573509931564331e-01 -2.160519920289516449e-02 -3.121722340583801270e-01 -5.932652577757835388e-02 3.403048962354660034e-02 2.360505312681198120e-01 -1.029608249664306641e-01 1.129045635461807251e-01 5.699925869703292847e-02 -1.921358853578567505e-01
9.691794216632843018e-02 -3.372852504253387451e-01 -3.438873216509819031e-02 -8.357112854719161987e-02 -2.971271611750125885e-02 -3.060274124145507812e-01 3.222260857000946999e-03 1.396579742431640625e-01 -5.932091735303401947e-04 -3.020069748163223267e-02 -6.018367409706115723e-02 -2.331633269786834717e-01 -2.187222987413406372e-01 3.472197353839874268e-01 -4.288392961025238037e-01 3.933460265398025513e-02 -2.521319091320037842e-01 9.978500753641128540e-02 -1.374097764492034912e-01 -3.044058755040168762e-02 -5.381206050515174866e-02 4.214474931359291077e-03 1.926343739032745361e-01 -7.472323626279830933e-02 1.226933151483535767e-01 -3.809860944747924805e-01 -4.996456950902938843e-02 -1.160534098744392395e-01 -1.249715387821197510e-01 2.893743477761745453e-02 -8.957054466009140015e-02 -4.785057529807090759e-02
1.924535185098648071e-01 -3.468481302261352539e-01 -1.003560200333595276e-01 -6.813681870698928833e-02 5.842186976224184036e-03 1.176228001713752747e-01 3.807156980037689209e-01 1.039307564496994019e-02 1.845138520002365112e-02 -2.298374921083450317e-01 8.903340995311737061e-02 -1.228898614645004272e-01 -1.108843311667442322e-01 -1.006702482700347900e-01 -1.760692708194255829e-02 3.384003639221191406e-01 2.206656783819198608e-01 -4.481022804975509644e-02 2.630283236503601074e-01 -2.247195839881896973e-01 -3.365211933851242065e-02 1.959673874080181122e-02 5.861895158886909485e-02 -1.603282988071441650e-01 -2.085950374603271484e-01 -3.878211677074432373e-01 1.134263053536415100e-01 1.115013733506202698e-01 7.921048998832702637e-02 8.861604332923889160e-02 -5.264478735625743866e-03 -1.454688012599945068e-01
3.080005347728729248e-01 3.300414886325597763e-03 9.693191200494766235e-02 1.283770799636840820e-01 9.372563660144805908e-02 -5.658052116632461548e-02 2.548075616359710693e-01 -7.096046209335327148e-02 1.751696020364761353e-01 -1.940358430147171021e-01 4.902383685111999512e-02 -1.957808732986450195e-01 -6.273444741964340210e-02 8.578856475651264191e-03 -1.528172641992568970e-01 2.458584457635879517e-01 -7.168476283550262451e-02 2.780449390411376953e-01 3.402878716588020325e-02 -2.239459604024887085e-01 9.693714790046215057e-03 -1.033543348312377930e-01 -2.358827888965606689e-01 -2.394114620983600616e-02 1.927368692122399807e-03 -2.493905276060104370e-01 2.963292598724365234e-01 4.464405030012130737e-02 1.577354967594146729e-01 -3.636854887008666992e-01 9.007739275693893433e-02 -2.870736718177795410e-01
1.231347322463989258e-01 -2.017961293458938599e-01 -3.544412851333618164e-01 -3.819645643234252930e-01 1.223935782909393311e-01 -4.086315333843231201e-01 1.078813243657350540e-02 -9.696751087903976440e-02 1.109308749437332153e-01 6.610094010829925537e-02 5.690142884850502014e-02 -7.851134985685348511e-02 3.702355176210403442e-02 4.760848730802536011e-02 3.253602189943194389e-03 9.713108837604522705e-02 6.175341084599494934e-02 9.209696203470230103e-02 1.418622583150863647e-01 -3.712607622146606445e-01 -2.648572251200675964e-02 2.646283246576786041e-02 1.453854292631149292e-01 -1.410450488328933716e-01 -2.014930993318557739e-01 2.689609536901116371e-03 2.078229375183582306e-02 -2.706333398818969727e-01 -2.351624369621276855e-01 -2.244600206613540649e-01 1.606518030166625977e-02 -9.509185701608657837e-02
1.110824123024940491e-01 -3.428426682949066162e-01 2.699717693030834198e-02 1.734439865685999393e-03 -1.547521501779556274e-01 -2.666165530681610107e-01 9.725439548492431641e-02 2.967772781848907471e-01 1.218057870864868164e-01 8.974993973970413208e-02 1.893897168338298798e-02 2.309584617614746094e-01 4.941731691360473633e-02 1.072259619832038879e-02 -1.972476541996002197e-01 2.292775809764862061e-01 1.494155228137969971e-01 5.589020624756813049e-02 2.772221900522708893e-02 -3.340242430567741394e-02 -8.860842883586883545e-02 5.795204546302556992e-03 1.547565758228302002e-01 -3.237317781895399094e-03 -4.141739755868911743e-02 -1.581116765737533569e-02 3.838796317577362061e-01 1.693278998136520386e-01 -2.474424540996551514e-01 -4.162364900112152100e-01 1.169954463839530945e-01 -1.443896591663360596e-01
-5.338171124458312988e-02 -1.015730798244476318e-01 -4.378264024853706360e-02 -6.536482274532318115e-02 3.561384677886962891e-01 -3.059051185846328735e-02 5.705271614715456963e-04 -6.749221682548522949e-02 1.807398349046707153e-01 -1.982410401105880737e-01 -9.444356709718704224e-02 -7.809913903474807739e-02 -2.814251780509948730e-01 -2.023832798004150391e-01 -1.496879756450653076e-01 -7.575362920761108398e-02 2.733530476689338684e-02 1.675638258457183838e-01 1.700524613261222839e-02 -2.535400688648223877e-01 -3.296988904476165771e-01 -2.059380710124969482e-01 6.820184737443923950e-02 -7.557138800621032715e-02 -1.778271645307540894e-01 -7.685487717390060425e-02 2.081659585237503052e-01 8.751964196562767029e-04 -3.461239635944366455e-01 -6.852260231971740723e-02 -2.505053021013736725e-02 -3.900891542434692383e-01
3.922501802444458008e-01 -4.381478726863861084e-01 -5.392710864543914795e-02 -2.028975486755371094e-01 2.645484209060668945e-01 -1.336719095706939697e-01 -2.437908202409744263e-01 9.331255406141281128e-02 8.800445124506950378e-03 3.444914519786834717e-02 -3.843375481665134430e-03 -7.410635054111480713e-02 -7.303234189748764038e-02 -2.681984007358551025e-01 -2.960538677871227264e-02 7.269470393657684326e-02 -2.594448626041412354e-01 6.331752985715866089e-02 1.514638662338256836e-01 -2.363989949226379395e-01 3.629551269114017487e-03 -3.142718598246574402e-02 -2.477602101862430573e-02 -2.156844735145568848e-01 -1.219411268830299377e-01 -1.568811573088169098e-02 -1.412167549133300781e-01 -2.494204491376876831e-01 7.159464526921510696e-03 -1.673498898744583130e-01 -4.175298660993576050e-02 -1.963400393724441528e-01
2.855692505836486816e-01 8.115041255950927734e-02 -1.890433281660079956e-01 -5.894651263952255249e-02 1.585739254951477051e-01 -1.536859720945358276e-01 1.201451569795608521e-01 -9.356048703193664551e-02 -1.313422620296478271e-01 1.548566222190856934e-01 -2.753609716892242432e-01 -1.294031143188476562e-01 -3.008794412016868591e-02 -3.964056447148323059e-02 -3.933837413787841797e-01 5.768568441271781921e-02 -4.598934203386306763e-02 -2.097369879484176636e-01 7.715031504631042480e-02 -3.124289214611053467e-01 -5.496597662568092346e-02 1.243403702974319458e-01 2.599405050277709961e-01 -2.297731935977935791e-01 2.461830526590347290e-02 -2.101252079010009766e-01 -5.146288126707077026e-02 2.550431489944458008e-01 -2.325149923563003540e-01 -1.668009161949157715e-01 2.238689549267292023e-02 -1.516171246767044067e-01
2.910209000110626221e-01 -2.654607873409986496e-03 -2.125971391797065735e-02 -2.144810557365417480e-01 -9.472928196191787720e-02 -3.225342333316802979e-01 -2.297601662576198578e-02 -1.019916310906410217e-01 2.722775638103485107e-01 -2.645257413387298584e-01 -1.073473915457725525e-01 -9.108489751815795898e-02 1.018834486603736877e-01 3.266279399394989014e-01 -1.876259595155715942e-01 -5.355595797300338745e-02 2.941471710801124573e-02 5.705978721380233765e-02 2.014142125844955444e-01 1.058883070945739746e-01 -1.749104559421539307e-01 9.122363477945327759e-02 6.813260167837142944e-02 -3.318512439727783203e-01 4.523533210158348083e-02 -2.860476970672607422e-01 -4.146936908364295959e-02 -1.431987732648849487e-01 -8.922112733125686646e-02 -2.959506511688232422e-01 1.829980313777923584e-02 1.195236667990684509e-01
-5.298960581421852112e-02 -2.543156147003173828e-01 -9.878889471292495728e-02 -2.259172946214675903e-01 4.251190694049000740e-04 -2.545304596424102783e-01 -1.578831672668457031e-01 -2.905907854437828064e-02 8.427728712558746338e-02 -2.079596519470214844e-01 -5.316179990768432617e-02 -3.857055306434631348e-01 -2.305574156343936920e-02 8.615942299365997314e-02 -4.585433751344680786e-02 7.462947815656661987e-02 -1.618504822254180908e-01 6.991300731897354126e-02 -1.885118782520294189e-01 6.695826072245836258e-03 -4.961961135268211365e-02 5.755779147148132324e-02 7.210279256105422974e-02 -1.440268307924270630e-01 3.744357228279113770e-01 -3.744698762893676758e-01 -9.205073863267898560e-02 2.229825854301452637e-01 -1.492328494787216187e-01 -1.772991269826889038e-01 9.950117766857147217e-02 -2.509499788284301758e-01
3.082792162895202637e-01 -1.946322470903396606e-01 7.818188518285751343e-02 2.478781098034232855e-04 -4.655399546027183533e-02 -7.242329418659210205e-02 2.109153196215629578e-02 2.261018902063369751e-01 -4.040580242872238159e-02 -1.694235056638717651e-01 -4.627132415771484375e-02 -2.034764736890792847e-01 -2.032446712255477905e-01 2.211554646492004395e-01 -3.785997331142425537e-01 1.472140401601791382e-01 -6.355148553848266602e-02 1.061607152223587036e-01 2.333230823278427124e-01 -2.446938753128051758e-01 -3.338151872158050537e-01 5.693035945296287537e-02 -1.975197196006774902e-01 -5.089987069368362427e-02 8.985770493745803833e-02 -1.269503831863403320e-01 -1.345932781696319580e-01 7.505550235509872437e-02 3.018328845500946045e-01 -1.570892632007598877e-01 5.626565963029861450e-02 -1.417541801929473877e-01
1.625621169805526733e-01 -2.899712622165679932e-01 5.089319869875907898e-02 1.362885236740112305e-01 -3.093583742156624794e-03 -3.649846464395523071e-02 -5.440052598714828491e-02 -2.438417263329029083e-02 2.208331376314163208e-01 -6.073527410626411438e-02 6.581830233335494995e-02 -2.056838124990463257e-01 -1.862765401601791382e-01 -4.919641651213169098e-03 -1.296142190694808960e-01 1.174351423978805542e-01 -2.254213439300656319e-03 4.194284379482269287e-01 -3.281142115592956543e-01 -4.636550247669219971e-01 -8.362323790788650513e-02 2.089682817459106445e-01 1.670652478933334351e-01 -9.030157327651977539e-02 -5.422256514430046082e-02 -7.753087580204010010e-02 -8.741184324026107788e-02 -2.488743215799331665e-01 -1.426022648811340332e-01 8.141354657709598541e-03 8.092921227216720581e-02 -9.085440635681152344e-02
3.640177845954895020e-02 -6.710264086723327637e-02 -1.656180918216705322e-01 -2.232104837894439697e-01 1.443129181861877441e-01 -2.454559952020645142e-01 3.143936395645141602e-01 4.177105426788330078e-02 3.580258190631866455e-01 -1.008136197924613953e-01 -6.158456578850746155e-02 -9.500767290592193604e-02 -1.678637564182281494e-01 5.852736532688140869e-02 -3.110329806804656982e-01 2.534255385398864746e-01 -5.100503191351890564e-02 2.049205005168914795e-01 4.646367207169532776e-02 -1.950789988040924072e-01 -3.262259960174560547e-01 2.137253284454345703e-01 -1.854144632816314697e-01 -5.973745509982109070e-02 -1.373672634363174438e-01 7.113686762750148773e-03 2.703311480581760406e-02 -1.894953995943069458e-01 -1.186119616031646729e-01 -1.335433125495910645e-01 1.785014988854527473e-03 -1.708776205778121948e-01
-8.524227142333984375e-02 -2.075333446264266968e-01 1.104825809597969055e-01 -8.928142488002777100e-02 2.072816789150238037e-01 -2.188550531864166260e-01 -2.204655557870864868e-01 -6.976690888404846191e-02 3.963459730148315430e-01 3.441525157541036606e-03 1.985824704170227051e-01 -1.841641813516616821e-01 2.599108517169952393e-01 -6.911014765501022339e-02 -3.691100701689720154e-02 3.503985404968261719e-01 -5.948989093303680420e-02 1.065483912825584412e-01 -3.232199698686599731e-02 -1.938758790493011475e-01 -5.783978849649429321e-02 -8.603127300739288330e-02 -9.382015466690063477e-02 -2.405060082674026489e-01 -1.145961582660675049e-01 -8.627656102180480957e-02 -1.880612224340438843e-01 2.122956328094005585e-02 -5.337047204375267029e-02 -1.793338209390640259e-01 -6.811740249395370483e-02 -3.623071610927581787e-01
2.183272689580917358e-01 -8.852192759513854980e-02 -2.967926487326622009e-02 3.388496860861778259e-02 -3.553198277950286865e-02 -2.956040799617767334e-01 -2.322596758604049683e-01 2.878051996231079102e-01 1.083374843001365662e-01 -9.733260422945022583e-02 1.546311825513839722e-01 2.548807859420776367e-02 -1.252986788749694824e-01 2.564095556735992432e-01 -1.607409864664077759e-01 2.860669791698455811e-01 -1.870040898211300373e-03 -5.525616183876991272e-02 7.866568863391876221e-02 1.133981198072433472e-01 -1.744499206542968750e-01 -4.076339676976203918e-02 -1.168733984231948853e-01 -1.281023621559143066e-01 1.656869500875473022e-01 -1.312353163957595825e-01 -1.416343599557876587e-01 9.619353711605072021e-02 -2.879795730113983154e-01 -9.027227014303207397e-02 1.048806235194206238e-01 -4.709784686565399170e-01
-8.940549939870834351e-02 -2.072825729846954346e-01 -8.164021372795104980e-02 2.995987236499786377e-01 1.429777964949607849e-02 -1.519720852375030518e-01 -8.642937988042831421e-02 3.506512641906738281e-01 -6.171774119138717651e-02 -2.682869434356689453e-01 7.161044329404830933e-02 5.418274924159049988e-02 -1.367333829402923584e-01 1.322922762483358383e-02 -3.276446089148521423e-02 3.135432004928588867e-01 -3.006280213594436646e-02 -5.896333605051040649e-02 3.670703470706939697e-01 -1.394216120243072510e-01 -2.476077377796173096e-01 -1.163309812545776367e-01 -8.157491683959960938e-02 -9.469481557607650757e-02 -4.111329093575477600e-02 -1.923966109752655029e-01 -1.480668485164642334e-01 -4.226703196763992310e-02 -2.763573527336120605e-01 -2.149553447961807251e-01 1.009901762008666992e-01 -2.292736023664474487e-01
4.784339070320129395e-01 -2.849364876747131348e-01 6.900108605623245239e-02 6.278343498706817627e-02 3.821757435798645020e-01 -2.153757363557815552e-01 5.523133650422096252e-02 -2.768157981336116791e-02 1.152934804558753967e-01 -5.215730145573616028e-02 -2.742244303226470947e-01 -1.263443082571029663e-01 2.960562147200107574e-02 5.821315944194793701e-02 -2.467488795518875122e-01 1.330114006996154785e-01 -1.456635147333145142e-01 1.905064582824707031e-01 1.910036951303482056e-01 -4.870700463652610779e-02 3.024748899042606354e-02 3.558212891221046448e-02 -8.985687047243118286e-02 1.029436513781547546e-01 1.375979334115982056e-01 8.918781578540802002e-02 1.782583594322204590e-01 5.015568807721138000e-02 -2.952000126242637634e-02 -3.027548789978027344e-01 9.800650924444198608e-02 -1.199826449155807495e-01
2.604098618030548096e-01 -4.750870540738105774e-02 -1.697815805673599243e-01 -5.243027955293655396e-02 5.096778646111488342e-02 -2.084460556507110596e-01 -4.276415705680847168e-02 -1.646879464387893677e-01 3.429358601570129395e-01 -2.128241807222366333e-01 -5.945329740643501282e-02 -1.288697719573974609e-01 -2.265389114618301392e-01 -9.242793917655944824e-02 -3.159022033214569092e-01 -1.396064162254333496e-01 3.406934440135955811e-02 4.120105877518653870e-02 2.166723757982254028e-01 9.236355125904083252e-02 1.745445132255554199e-01 1.904588192701339722e-02 -4.700100421905517578e-02 -1.067722216248512268e-01 2.682598531246185303e-01 -3.691852465271949768e-02 1.914553046226501465e-01 -1.347378492355346680e-01 -2.881470024585723877e-01 -3.319795131683349609e-01 -4.806091263890266418e-02 -1.863043904304504395e-01
1.574333012104034424e-01 4.592613503336906433e-02 -1.081157028675079346e-01 3.214681893587112427e-02 1.985026448965072632e-01 -6.675530225038528442e-02 -1.220713555812835693e-02 3.414944559335708618e-02 9.251409024000167847e-02 3.449709154665470123e-03 1.868081986904144287e-01 2.370613217353820801e-01 8.145382255315780640e-02 -1.370851993560791016e-01 -3.286704123020172119e-01 3.616800308227539062e-01 3.141536191105842590e-02 -1.174200847744941711e-01 4.934211261570453644e-03 -8.135873079299926758e-02 1.019807457923889160e-01 7.095051556825637817e-02 2.272680997848510742e-01 -1.788413822650909424e-01 -8.195481449365615845e-02 -1.576132774353027344e-01 -2.774244844913482666e-01 -5.751419439911842346e-02 6.067612208425998688e-03 -1.566874682903289795e-01 -2.546122074127197266e-01 -4.791090488433837891e-01
-2.207896113395690918e-02 -2.544994354248046875e-01 1.106904447078704834e-01 -2.705858554691076279e-03 -2.474649250507354736e-01 -2.570755183696746826e-01 2.895376086235046387e-01 2.099246084690093994e-01 2.218429297208786011e-01 -8.454522490501403809e-02 3.465122282505035400e-01 2.918165363371372223e-02 -7.331372052431106567e-02 6.289791315793991089e-02 -2.142059504985809326e-01 2.399107068777084351e-01 -8.495732396841049194e-02 1.012339964509010315e-01 1.150376424193382263e-01 -1.736371964216232300e-01 1.931803226470947266e-01 7.888070307672023773e-03 -8.315207669511437416e-04 -9.249638020992279053e-02 -1.390298642218112946e-02 -2.558065950870513916e-01 -1.292804069817066193e-02 1.913226246833801270e-01 -2.631410062313079834e-01 -2.386256307363510132e-01 1.968014240264892578e-01 -5.562701448798179626e-02
4.474711790680885315e-02 -1.380980759859085083e-01 -8.110586553812026978e-03 2.157541066408157349e-01 6.998963654041290283e-03 -1.455332934856414795e-01 -2.054951339960098267e-01 7.772316038608551025e-02 -4.810997843742370605e-02 -2.694675922393798828e-01 -2.113999985158443451e-02 1.208309531211853027e-01 -3.165471851825714111e-01 -3.238992393016815186e-02 -3.179858252406120300e-02 2.509202361106872559e-01 -5.752631276845932007e-02 -5.176349729299545288e-02 3.172528147697448730e-01 -2.738827764987945557e-01 -1.423767060041427612e-01 -2.499593049287796021e-01 6.632064282894134521e-02 -6.573928892612457275e-02 1.329724341630935669e-01 -2.446642369031906128e-01 -1.096277087926864624e-01 1.470839083194732666e-01 -3.124542236328125000e-01 -1.996390819549560547e-01 -5.622722581028938293e-02 -2.874985039234161377e-01
-9.201947599649429321e-03 -2.492987662553787231e-01 2.448360472917556763e-01 -1.335015445947647095e-01 1.897769272327423096e-01 -2.161007560789585114e-02 1.590423882007598877e-01 1.976811327040195465e-02 3.824159875512123108e-02 -1.669131219387054443e-01 -2.107053101062774658e-01 -3.982156813144683838e-01 -2.616470754146575928e-01 1.209328323602676392e-02 -4.740285873413085938e-01 1.166620999574661255e-01 4.506817460060119629e-02 -5.008895695209503174e-02 2.391685731709003448e-02 -1.685259342193603516e-01 -1.451393961906433105e-01 -9.865595400333404541e-02 1.619707979261875153e-02 -1.266185641288757324e-01 -1.243139803409576416e-02 -1.706721931695938110e-01 1.928083151578903198e-01 -3.588546440005302429e-02 -2.459166496992111206e-01 -6.606376171112060547e-02 -4.522774741053581238e-02 -2.082775831222534180e-01
-2.557499334216117859e-02 -1.929666101932525635e-01 -8.882252871990203857e-02 -3.181249797344207764e-01 2.786116003990173340e-01 -1.197486594319343567e-01 1.213211193680763245e-01 1.053914427757263184e-01 9.249744564294815063e-02 2.920836769044399261e-02 -7.643526047468185425e-02 -1.958811134099960327e-01 -1.300568431615829468e-01 -2.815528772771358490e-02 -2.139044255018234253e-01 -2.831206098198890686e-02 -2.542410418391227722e-02 2.441668324172496796e-02 7.656317949295043945e-02 -6.278277188539505005e-02 -1.932520121335983276e-01 -2.046541273593902588e-01 6.892753764986991882e-03 -8.135381340980529785e-02 -9.637419879436492920e-02 -1.016287058591842651e-01 1.039199680089950562e-01 2.934063971042633057e-02 -3.499772846698760986e-01 -1.655451208353042603e-01 -9.334633499383926392e-02 -5.749090909957885742e-01
-9.634372591972351074e-02 -2.314846664667129517e-01 3.144483640789985657e-02 2.047015577554702759e-01 4.095855727791786194e-02 -1.394165605306625366e-01 -1.203141212463378906e-01 3.604843094944953918e-02 -2.702950313687324524e-02 -1.996522396802902222e-01 6.117010861635208130e-02 2.062297016382217407e-01 -1.879934966564178467e-01 -1.181607469916343689e-01 -2.318200096487998962e-02 1.989408731460571289e-01 1.658548251725733280e-03 -2.889312058687210083e-02 4.730631709098815918e-01 -1.907175779342651367e-01 -1.304775178432464600e-01 -1.849263757467269897e-01 6.036285310983657837e-03 -2.102660946547985077e-02 5.428263451904058456e-03 -2.336714863777160645e-01 1.360105276107788086e-01 5.661525204777717590e-02 -3.534147143363952637e-01 -2.063708901405334473e-01 -4.651532694697380066e-02 -3.498263657093048096e-01
-8.982482552528381348e-02 2.343579940497875214e-02 -8.245170116424560547e-02 -1.351636797189712524e-01 2.442442625761032104e-01 -1.896433234214782715e-01 -2.028533667325973511e-01 -2.307803928852081299e-01 -4.167441651225090027e-02 -2.658133506774902344e-01 1.189578026533126831e-01 -3.268179893493652344e-01 -2.165927290916442871e-01 -6.745349615812301636e-02 -4.443719238042831421e-02 2.371487468481063843e-01 -1.713553443551063538e-02 1.176699474453926086e-01 6.653352826833724976e-02 -9.914602339267730713e-02 4.107185639441013336e-03 2.602173089981079102e-01 2.020289748907089233e-01 1.069367025047540665e-02 1.703682094812393188e-01 -4.169061407446861267e-02 -4.351055324077606201e-01 1.476731598377227783e-01 -2.080621719360351562e-01 -1.645995080471038818e-01 1.043411940336227417e-01 -1.141964420676231384e-01
2.481985241174697876e-01 -2.509331107139587402e-01 1.334563046693801880e-01 -2.349328994750976562e-02 2.935606539249420166e-01 -1.651601344347000122e-01 -6.117596477270126343e-02 3.169255852699279785e-01 2.194332331418991089e-01 -4.161523282527923584e-02 -1.020128205418586731e-01 1.329649984836578369e-01 -3.053026795387268066e-01 -2.676657438278198242e-01 2.397927641868591309e-02 -2.064896821975708008e-01 1.059554750099778175e-03 6.611351668834686279e-02 1.485027968883514404e-01 -2.691437304019927979e-01 -1.096280217170715332e-01 2.516317367553710938e-01 1.739985644817352295e-01 3.526099491864442825e-03 -9.124770760536193848e-02 -6.266769021749496460e-02 -4.120012000203132629e-02 -9.307042509317398071e-02 -5.048131197690963745e-02 -2.667620480060577393e-01 -1.666331887245178223e-01 -1.575199663639068604e-01
2.338551282882690430e-01 4.830545186996459961e-02 -2.256300151348114014e-01 -2.511147856712341309e-01 2.145861834287643433e-01 -2.978617846965789795e-01 9.121294319629669189e-02 1.845855265855789185e-02 3.963521495461463928e-02 -1.991627924144268036e-02 -8.397823572158813477e-02 -3.731625080108642578e-01 7.084322720766067505e-02 2.556893527507781982e-01 -2.650766968727111816e-01 1.118775829672813416e-01 -1.663898825645446777e-01 -9.560806304216384888e-02 4.236099123954772949e-02 -2.577403783798217773e-01 5.991897732019424438e-02 6.535498797893524170e-02 9.096553921699523926e-02 -7.792203873395919800e-02 3.338370621204376221e-01 -3.126049339771270752e-01 1.106336712837219238e-02 9.308142215013504028e-02 -1.199673190712928772e-01 -1.349867135286331177e-01 6.969109177589416504e-02 -3.805189579725265503e-02
2.243037968873977661e-01 -2.683940529823303223e-01 9.554092586040496826e-02 1.717163622379302979e-02 -7.280804216861724854e-02 -2.086784094572067261e-01 1.590292667970061302e-03 -3.247422724962234497e-02 -1.890219897031784058e-01 -3.079270720481872559e-01 1.508872956037521362e-01 -1.640611886978149414e-01 -2.188905626535415649e-01 -9.293771535158157349e-02 -1.603682190179824829e-01 4.143110215663909912e-01 -4.089761152863502502e-02 1.033469066023826599e-01 -2.074408158659934998e-02 -4.213100671768188477e-02 1.650759279727935791e-01 1.056567057967185974e-01 -2.642218470573425293e-01 -1.318968925625085831e-02 4.367125779390335083e-02 -2.386846244335174561e-01 -1.308533251285552979e-01 3.962465524673461914e-01 -7.911629974842071533e-02 -7.028275728225708008e-02 -1.319115702062845230e-02 -1.297205984592437744e-01
-1.254882216453552246e-01 -2.248454391956329346e-01 -4.703134894371032715e-01 -8.875727653503417969e-02 -6.444989144802093506e-02 -1.115979179739952087e-01 9.706278890371322632e-02 7.133967708796262741e-03 2.271681129932403564e-01 -1.133197732269763947e-02 1.599574685096740723e-01 -1.260661631822586060e-01 -1.590442955493927002e-01 3.770419582724571228e-02 -3.198258578777313232e-01 3.795372322201728821e-02 -1.564902067184448242e-01 -1.366692334413528442e-01 -3.669929504394531250e-02 4.706639423966407776e-02 5.190468952059745789e-02 1.595226228237152100e-01 3.513211905956268311e-01 -9.805234521627426147e-02 -8.520874381065368652e-02 -1.173811852931976318e-01 -5.860327184200286865e-02 2.621737420558929443e-01 -1.699621975421905518e-01 -2.887414395809173584e-01 -1.290834844112396240e-01 -1.576208323240280151e-01
6.837116181850433350e-02 -4.979760572314262390e-02 -2.199456840753555298e-02 -1.541089266538619995e-01 4.999114274978637695e-01 -2.025685757398605347e-01 -1.422572433948516846e-01 -2.975591085851192474e-02 -1.904945373535156250e-01 -1.854316592216491699e-01 2.035467922687530518e-01 -6.889107078313827515e-02 -1.535582393407821655e-01 8.830980956554412842e-02 -3.599335253238677979e-01 1.340759266167879105e-02 -1.597707420587539673e-01 1.350922435522079468e-01 7.894120179116725922e-03 1.908044815063476562e-01 -8.162732422351837158e-02 -1.363474875688552856e-01 1.624481827020645142e-01 -4.274091497063636780e-02 1.764737069606781006e-01 -2.216036319732666016e-01 9.907915443181991577e-02 2.745254039764404297e-01 -1.223161257803440094e-02 -1.188599318265914917e-01 2.659165859222412109e-02 -2.538730502128601074e-01
1.411651521921157837e-01 -1.376024931669235229e-01 1.565348915755748749e-02 9.908317774534225464e-02 3.211350440979003906e-01 8.184548467397689819e-02 1.721288412809371948e-01 -3.390918672084808350e-02 9.587711840867996216e-02 -2.113199532032012939e-01 -8.594159036874771118e-02 1.327321380376815796e-01 -4.696220904588699341e-02 1.430923938751220703e-01 -1.426038295030593872e-01 2.078989297151565552e-01 -4.180099442601203918e-02 1.996714472770690918e-01 9.948460757732391357e-02 -4.129774272441864014e-01 -3.772466182708740234e-01 -3.059578686952590942e-02 -1.981383264064788818e-01 5.883048847317695618e-02 2.998667396605014801e-02 -2.663253545761108398e-01 3.314675763249397278e-02 -1.927593201398849487e-01 2.513752505183219910e-02 -3.310159146785736084e-01 6.480526924133300781e-02 -1.133971214294433594e-01
8.598277345299720764e-03 -1.911376565694808960e-01 -2.212063781917095184e-02 -1.591735482215881348e-01 2.521321550011634827e-02 -3.778884932398796082e-02 1.210937798023223877e-01 1.399874538183212280e-01 2.446294128894805908e-01 -1.656497120857238770e-01 2.039164490997791290e-02 -1.665202230215072632e-01 -1.166551783680915833e-01 9.234829246997833252e-02 -3.543004393577575684e-01 2.425744235515594482e-01 -2.461307048797607422e-01 2.470109164714813232e-01 -1.562110036611557007e-01 -1.386012881994247437e-01 -2.127613276243209839e-01 2.615545988082885742e-01 2.325308024883270264e-01 -3.579380735754966736e-02 2.100447267293930054e-01 -3.211474418640136719e-02 -1.311639510095119476e-02 -2.877114415168762207e-01 -1.355470567941665649e-01 -2.726170122623443604e-01 1.513799559324979782e-02 -1.550737768411636353e-01
1.602580994367599487e-01 -1.959497332572937012e-01 -8.093965798616409302e-02 5.492095276713371277e-02 -2.388827800750732422e-01 -3.005707859992980957e-01 1.867799311876296997e-01 1.700931936502456665e-01 1.329920887947082520e-01 -5.791550502181053162e-02 2.637474536895751953e-01 1.321432143449783325e-01 1.195003613829612732e-01 1.106066554784774780e-01 -3.521496951580047607e-01 3.292321860790252686e-01 -1.983147859573364258e-01 -4.548693448305130005e-02 2.426406368613243103e-02 -7.569850981235504150e-02 1.220963522791862488e-01 9.370825439691543579e-02 1.089081913232803345e-01 1.127292662858963013e-01 -1.132347732782363892e-01 -2.649588882923126221e-01 1.921849511563777924e-02 2.096677422523498535e-01 -2.937747538089752197e-01 -1.696586459875106812e-01 -5.138254165649414062e-02 -8.418341726064682007e-02
1.202411800622940063e-01 -2.111932635307312012e-01 1.446633338928222656e-01 2.499089948832988739e-02 -1.632446795701980591e-01 -1.389856189489364624e-01 2.074734419584274292e-01 -9.288208186626434326e-02 3.572042286396026611e-01 -2.252730131149291992e-01 2.855484485626220703e-01 -2.708711288869380951e-02 -2.989741042256355286e-02 1.355716139078140259e-01 -2.699190080165863037e-01 4.383055865764617920e-01 4.635062441229820251e-02 1.087051406502723694e-01 1.152826696634292603e-01 -8.330684900283813477e-02 1.272083222866058350e-01 -2.151014283299446106e-02 4.484150558710098267e-02 -9.218985587358474731e-02 -4.912359267473220825e-02 -2.740772366523742676e-01 1.275513470172882080e-01 2.713589072227478027e-01 -8.424736559391021729e-02 -1.732570379972457886e-01 -7.096227258443832397e-02 -7.717402279376983643e-02
1.360549032688140869e-01 -2.544648647308349609e-01 1.017789095640182495e-01 -1.239291280508041382e-01 1.012593135237693787e-01 -3.060976862907409668e-01 2.104769945144653320e-01 -1.110950112342834473e-01 5.094029903411865234e-01 5.019794777035713196e-02 -1.070916131138801575e-01 -1.596287488937377930e-01 -1.411561518907546997e-01 -1.632930636405944824e-01 -2.942190170288085938e-01 1.496317237615585327e-01 -1.248664688318967819e-02 -2.017966005951166153e-03 2.684136331081390381e-01 -3.735409677028656006e-02 -5.665421858429908752e-02 9.846056997776031494e-02 -2.338965386152267456e-01 -9.003003127872943878e-03 -1.369196027517318726e-01 -1.524956375360488892e-01 -4.870651173405349255e-04 -2.044220864772796631e-01 -1.851141005754470825e-01 -1.157262250781059265e-01 1.949006458744406700e-03 5.633803829550743103e-02
-3.834357857704162598e-02 -4.782741665840148926e-01 9.334466606378555298e-02 -1.738380640745162964e-01 -3.035041503608226776e-02 -2.726950645446777344e-01 5.090785026550292969e-02 -1.995470076799392700e-01 1.732582598924636841e-01 -1.607278883457183838e-01 1.543872952461242676e-01 -6.618218123912811279e-02 -2.077221721410751343e-01 2.193982452154159546e-01 -3.125790059566497803e-01 -1.104918308556079865e-02 -1.881624609231948853e-01 2.589537501335144043e-01 1.540441066026687622e-01 1.636476218700408936e-01 -1.095996648073196411e-01 1.119693624787032604e-04 -4.312186315655708313e-02 -2.555478811264038086e-01 1.409314870834350586e-01 -1.955932229757308960e-01 6.424196064472198486e-02 -3.057961910963058472e-02 -1.706477701663970947e-01 -3.605565428733825684e-02 7.281006872653961182e-02 9.447830915451049805e-02
1.317630559206008911e-01 -1.637420952320098877e-01 -3.147872388362884521e-01 -5.376618728041648865e-02 2.740431427955627441e-01 -2.584541440010070801e-01 1.774287521839141846e-01 1.213947031646966934e-02 3.012916147708892822e-01 -2.413915693759918213e-01 1.878795623779296875e-01 -1.047630608081817627e-01 -8.397290855646133423e-02 2.312621660530567169e-02 -2.599596381187438965e-01 2.668721973896026611e-02 7.354971021413803101e-02 -4.276184737682342529e-02 2.754766494035720825e-02 1.353323459625244141e-01 -2.708578109741210938e-01 1.964283436536788940e-01 -3.832242637872695923e-02 7.148332148790359497e-02 1.447693705558776855e-01 -1.603500247001647949e-01 -1.198286265134811401e-01 9.439459443092346191e-02 3.548432514071464539e-02 -9.978125989437103271e-02 2.162290364503860474e-01 -3.692862987518310547e-01
3.373405337333679199e-01 -2.074142396450042725e-01 -1.373423039913177490e-01 -9.188590198755264282e-02 2.744532525539398193e-01 -1.441833674907684326e-01 -7.233019173145294189e-02 1.101231873035430908e-01 3.937299549579620361e-02 4.470543935894966125e-02 3.878805786371231079e-02 -1.975419372320175171e-01 -2.115123532712459564e-02 6.551645696163177490e-02 -2.348941862583160400e-01 6.976585835218429565e-02 -1.394417416304349899e-02 -5.491237342357635498e-02 2.931624650955200195e-01 -4.152612760663032532e-02 -9.678261727094650269e-02 -8.173742890357971191e-02 3.854729831218719482e-01 -5.819249898195266724e-03 1.109369620680809021e-01 -1.663009636104106903e-02 1.643104106187820435e-02 -2.668623030185699463e-01 -3.996297419071197510e-01 -1.318577527999877930e-01 -1.804864853620529175e-01 -2.103795260190963745e-01
-9.829051047563552856e-02 -1.645559668540954590e-01 8.976473659276962280e-02 9.087225794792175293e-02 -9.592492133378982544e-02 -2.594954967498779297e-01 9.715483337640762329e-02 1.780652999877929688e-01 1.994291692972183228e-01 1.044401377439498901e-01 2.765350341796875000e-01 -4.656358435750007629e-02 1.407314091920852661e-01 9.117627888917922974e-02 -3.907884955406188965e-01 1.049667894840240479e-01 -1.697450131177902222e-01 1.737733483314514160e-01 2.260161638259887695e-01 -2.748561203479766846e-01 1.050664484500885010e-01 -1.282368302345275879e-01 2.220752537250518799e-01 -1.456232219934463501e-01 -1.818674057722091675e-01 -2.014832943677902222e-01 9.173780679702758789e-02 1.077067404985427856e-01 -1.847442686557769775e-01 -1.352823376655578613e-01 1.249256655573844910e-01 -2.504285573959350586e-01
2.596819996833801270e-01 6.093758717179298401e-02 -1.405850201845169067e-01 -2.504306733608245850e-01 4.560593068599700928e-01 -2.341888397932052612e-01 -1.145067438483238220e-01 2.761648893356323242e-01 -6.359031796455383301e-02 -1.546269357204437256e-01 -1.522331535816192627e-01 -2.014893293380737305e-01 -6.264578551054000854e-02 1.276865899562835693e-01 -2.605089545249938965e-01 1.079257205128669739e-01 1.102721840143203735e-01 1.503317616879940033e-02 -1.188929658383131027e-02 -1.635659486055374146e-01 4.567714035511016846e-02 7.746572047472000122e-02 1.177473068237304688e-01 1.532617025077342987e-02 1.582637280225753784e-01 -3.834619745612144470e-02 -2.398703694343566895e-01 2.229527533054351807e-01 -1.302448958158493042e-01 -2.155886739492416382e-01 1.893182098865509033e-01 -9.042467176914215088e-02
-1.082408875226974487e-01 5.196331068873405457e-03 6.417171657085418701e-02 -6.489878147840499878e-02 1.207534447312355042e-01 -3.218691945075988770e-01 2.236968092620372772e-02 2.623272836208343506e-01 7.744003832340240479e-02 -2.856167554855346680e-01 1.621877849102020264e-01 -7.837273925542831421e-02 -3.301550745964050293e-01 4.799184948205947876e-02 -3.145194649696350098e-01 2.949238717555999756e-01 8.097369968891143799e-02 -9.874790161848068237e-02 -8.107248693704605103e-02 -7.316761463880538940e-02 7.461661100387573242e-02 -3.072764277458190918e-01 -1.012907028198242188e-01 1.243781000375747681e-01 -8.802919089794158936e-02 -1.164288893342018127e-01 2.267116755247116089e-01 5.932981148362159729e-02 -2.186823040246963501e-01 -2.809522151947021484e-01 1.345994025468826294e-01 -1.241805125027894974e-02
-1.570820808410644531e-01 9.349592030048370361e-02 -6.174309179186820984e-02 -9.615989774465560913e-02 -4.131741821765899658e-02 -3.461648523807525635e-01 4.037753120064735413e-02 5.205493047833442688e-02 1.384453922510147095e-01 -3.392821550369262695e-01 1.497766971588134766e-01 4.188758134841918945e-02 -3.199282884597778320e-01 5.323898419737815857e-02 -1.280817240476608276e-01 1.973813772201538086e-01 -9.416403621435165405e-02 -2.325733155012130737e-01 2.605594396591186523e-01 -2.259112000465393066e-01 -3.972670063376426697e-02 -1.777025908231735229e-01 -4.580783843994140625e-02 -1.176931243389844894e-02 -3.424900025129318237e-02 -3.122657835483551025e-01 -7.069002836942672729e-03 1.985657215118408203e-01 -3.108737766742706299e-01 -2.184485793113708496e-01 8.937241882085800171e-02 2.896130830049514771e-02
1.293538361787796021e-01 -4.422928094863891602e-01 1.065638288855552673e-02 -2.824048511683940887e-03 3.298010230064392090e-01 1.603243872523307800e-02 -6.994417309761047363e-02 -6.451493501663208008e-02 3.471899777650833130e-02 9.801918268203735352e-02 -3.760204091668128967e-02 -2.860538363456726074e-01 1.105723381042480469e-01 -1.951481997966766357e-01 -2.317747026681900024e-01 -1.192019805312156677e-01 2.526252157986164093e-02 1.427344977855682373e-01 -2.480429969727993011e-02 -2.897475659847259521e-01 -2.094418741762638092e-02 -5.007662251591682434e-02 -1.659103333950042725e-01 -6.375977396965026855e-02 -3.855627030134201050e-02 4.733669012784957886e-02 -6.028634682297706604e-02 1.417808700352907181e-02 -6.404817849397659302e-02 -5.488226413726806641e-01 1.908997073769569397e-02 -6.162398308515548706e-02
1.875323504209518433e-01 -5.111651867628097534e-02 9.555833786725997925e-02 8.685450255870819092e-02 1.260839551687240601e-01 -4.306221008300781250e-01 1.496828794479370117e-01 1.367309540510177612e-01 -4.736824706196784973e-02 4.309007897973060608e-02 1.222208375111222267e-03 1.944254189729690552e-01 -1.198469325900077820e-01 -5.391851440072059631e-02 -1.740487962961196899e-01 1.590725034475326538e-01 1.247245669364929199e-01 -4.993591457605361938e-02 -2.083665728569030762e-01 -2.787204682826995850e-01 -1.365198493003845215e-01 3.097298145294189453e-01 -8.315542340278625488e-02 9.136598557233810425e-02 1.487624365836381912e-02 -3.365173339843750000e-01 -1.699749827384948730e-01 8.707419782876968384e-02 -1.840622723102569580e-01 -1.833259761333465576e-01 -2.396221756935119629e-01 -2.109758406877517700e-01
-4.037018492817878723e-02 -2.205803394317626953e-01 8.786095678806304932e-02 -4.479708522558212280e-02 3.638235926628112793e-01 -3.099194467067718506e-01 1.522629261016845703e-01 1.413323432207107544e-01 1.648630797863006592e-01 -1.228649988770484924e-01 -1.179133653640747070e-01 -3.245142102241516113e-02 -1.426921635866165161e-01 -1.138722822070121765e-01 -1.177792027592658997e-01 1.967573016881942749e-01 -2.731793820858001709e-01 4.351004585623741150e-02 1.885689795017242432e-01 -1.469601094722747803e-01 -8.145197480916976929e-02 7.328522205352783203e-02 1.760753095149993896e-01 -3.155454248189926147e-02 2.934966683387756348e-01 4.362451657652854919e-02 3.067932128906250000e-01 3.526829928159713745e-02 1.678017973899841309e-01 -2.958111464977264404e-01 -1.824700087308883667e-01 -1.233722046017646790e-01
1.144265234470367432e-01 -6.684041023254394531e-02 5.479179322719573975e-02 5.755575746297836304e-02 -1.041391342878341675e-01 -1.080149337649345398e-01 1.900434046983718872e-01 1.946767270565032959e-01 1.261821240186691284e-01 -3.088914453983306885e-01 1.939534693956375122e-01 1.229252517223358154e-01 -5.956800654530525208e-02 -2.151025272905826569e-02 -2.685034275054931641e-01 3.875932097434997559e-01 6.434226781129837036e-02 1.227530911564826965e-01 9.237052500247955322e-02 -2.895286381244659424e-01 8.275601267814636230e-02 -1.781760156154632568e-01 -1.645520925521850586e-01 -1.884666234254837036e-01 1.093316227197647095e-01 2.374969795346260071e-02 -5.308146774768829346e-02 3.440114855766296387e-01 -2.759917378425598145e-01 -9.975159913301467896e-02 -9.371762163937091827e-03 -2.378028333187103271e-01
-1.604013293981552124e-01 -2.340337634086608887e-01 -1.752240508794784546e-01 -6.760182231664657593e-02 1.301057040691375732e-01 1.446291920728981495e-03 4.131864383816719055e-02 1.202647089958190918e-01 7.035036385059356689e-02 -5.498930066823959351e-02 -1.654962003231048584e-01 -1.398155242204666138e-01 -3.726908937096595764e-02 -1.367653161287307739e-01 -2.613935768604278564e-01 -2.192251235246658325e-01 -1.245295256376266479e-02 9.748935699462890625e-02 1.378167569637298584e-01 -2.412397265434265137e-01 -2.568300068378448486e-01 -2.608705461025238037e-01 1.231218501925468445e-01 -7.274334877729415894e-02 -4.099757969379425049e-02 -1.944625377655029297e-01 1.173622608184814453e-01 6.668245792388916016e-02 -1.519459187984466553e-01 -3.953721523284912109e-01 -3.562910854816436768e-02 -4.242962300777435303e-01
-1.136934012174606323e-01 3.990460559725761414e-02 -1.917934790253639221e-02 -8.894900232553482056e-02 1.640070527791976929e-01 -1.240638270974159241e-01 -1.632265001535415649e-01 -1.323070228099822998e-01 9.580501168966293335e-02 -1.555369794368743896e-01 -2.926792763173580170e-02 -3.988659679889678955e-01 -9.169526398181915283e-02 -1.477604061365127563e-01 1.629607081413269043e-01 2.084497064352035522e-01 -1.848131120204925537e-01 -6.369892507791519165e-03 1.248771771788597107e-01 -2.844378948211669922e-01 -1.581891067326068878e-02 2.114099264144897461e-01 1.914006471633911133e-01 -5.000878870487213135e-02 1.124977469444274902e-01 -3.034250140190124512e-01 -2.021074444055557251e-01 1.764643788337707520e-01 -1.448082476854324341e-01 -3.258906602859497070e-01 2.794372141361236572e-01 -2.120797149837017059e-02
-3.236383944749832153e-02 -1.542293876409530640e-01 -2.900489605963230133e-02 1.363403163850307465e-02 -1.660933941602706909e-01 -1.545077711343765259e-01 -7.124259322881698608e-02 1.121751889586448669e-01 1.767410486936569214e-01 -1.256812810897827148e-01 3.557421267032623291e-01 1.056383363902568817e-02 -8.610370010137557983e-02 1.466428339481353760e-01 -2.617812454700469971e-01 8.708823472261428833e-02 1.292653530836105347e-01 2.422122806310653687e-01 1.487617641687393188e-01 -2.851418778300285339e-02 -1.214569658041000366e-01 -7.430665194988250732e-02 1.218594759702682495e-01 -3.589737415313720703e-02 -8.365710079669952393e-02 4.429227206856012344e-03 3.571455478668212891e-01 2.278714179992675781e-01 -2.858221828937530518e-01 -4.490839838981628418e-01 6.412827968597412109e-02 -1.325918287038803101e-01
-5.251020565629005432e-02 -1.565879285335540771e-01 9.553091973066329956e-02 -1.603742390871047974e-01 -1.868747547268867493e-02 8.976171910762786865e-02 9.015090763568878174e-02 1.985092908143997192e-01 2.577355206012725830e-01 6.058282405138015747e-02 -4.686002212110906839e-04 1.421140227466821671e-02 -2.304152697324752808e-01 1.903363764286041260e-01 -2.988322973251342773e-01 3.427809178829193115e-01 -1.601589620113372803e-01 2.251424640417098999e-01 1.564301550388336182e-02 -3.006890714168548584e-01 3.773359581828117371e-02 2.924974858760833740e-01 2.792282700538635254e-01 -2.815330624580383301e-01 4.401980713009834290e-02 3.098658658564090729e-02 1.246964372694492340e-02 6.039351597428321838e-02 -2.596031427383422852e-01 -1.465502977371215820e-01 4.795391485095024109e-02 8.025631308555603027e-02
-2.239732258021831512e-02 -4.120177030563354492e-01 1.115270182490348816e-01 -1.762657761573791504e-01 1.116285696625709534e-01 -2.737829387187957764e-01 -1.323190033435821533e-01 -5.314460396766662598e-02 2.861208021640777588e-01 4.569584038108587265e-03 2.146214544773101807e-01 -3.291543722152709961e-01 -2.213284373283386230e-02 9.174565970897674561e-02 -5.646439269185066223e-03 4.465692341327667236e-01 1.118679791688919067e-01 -1.640763133764266968e-01 -9.778518229722976685e-02 -2.357119470834732056e-01 -6.548307090997695923e-02 5.187325552105903625e-02 -7.755830883979797363e-02 -6.319807376712560654e-03 -5.843107029795646667e-02 8.361970074474811554e-03 -1.461478322744369507e-01 4.871288686990737915e-02 1.166685968637466431e-01 -2.720381021499633789e-01 -3.353564441204071045e-02 -1.668496616184711456e-02
3.461768329143524170e-01 -3.142544627189636230e-01 5.613436549901962280e-02 -6.466273334808647633e-04 1.620623515918850899e-03 -2.752568572759628296e-02 -8.642058819532394409e-02 -2.144664525985717773e-01 1.525928676128387451e-01 -1.294266879558563232e-01 1.301792114973068237e-01 -2.254117466509342194e-02 -2.233260720968246460e-01 -1.623139083385467529e-01 -3.110289275646209717e-01 -1.810959875583648682e-01 1.279927194118499756e-01 -9.328342229127883911e-02 1.821868419647216797e-01 -2.756339013576507568e-01 8.155499398708343506e-02 5.724114179611206055e-02 2.224340438842773438e-01 -1.992533504962921143e-01 2.703288570046424866e-02 -2.112378031015396118e-01 3.217800557613372803e-01 2.131895720958709717e-01 -1.524925678968429565e-01 -2.993321046233177185e-02 9.450750052928924561e-02 1.161567284725606441e-03
4.138277173042297363e-01 -2.547376751899719238e-01 1.282827109098434448e-01 -4.313895106315612793e-02 -9.198078885674476624e-03 -6.221626326441764832e-02 1.216753348708152771e-01 2.125158011913299561e-01 -1.574722826480865479e-01 4.636791348457336426e-02 1.257835030555725098e-01 -8.460151404142379761e-02 -1.154752746224403381e-01 2.132198214530944824e-01 -1.547964066267013550e-01 1.061510965228080750e-01 -3.173917531967163086e-02 -2.061967551708221436e-01 1.026755496859550476e-01 -1.711193919181823730e-01 -1.169825494289398193e-01 2.894746512174606323e-02 -3.096766769886016846e-01 5.955027788877487183e-02 -6.814002990722656250e-02 -1.079882085323333740e-01 1.507807336747646332e-02 2.736257910728454590e-01 -3.037366867065429688e-01 -2.045421451330184937e-01 6.162853911519050598e-02 -3.332404494285583496e-01
2.121927589178085327e-01 -2.122980207204818726e-01 -2.271117717027664185e-01 -2.579154074192047119e-01 4.746866524219512939e-01 -1.558148711919784546e-01 1.751018911600112915e-01 -9.863172471523284912e-02 2.463258802890777588e-01 -8.951061964035034180e-02 -3.737840056419372559e-02 -5.966480821371078491e-02 -3.199881315231323242e-01 2.494024112820625305e-02 -6.528994441032409668e-02 2.232464849948883057e-01 9.757736325263977051e-02 -4.405085369944572449e-02 2.210853546857833862e-01 -2.634911099448800087e-03 -1.792067885398864746e-01 9.501184686087071896e-04 -1.127695217728614807e-01 -7.325755059719085693e-02 -5.403083632700145245e-04 -1.535525619983673096e-01 -4.203270375728607178e-02 2.423221431672573090e-02 2.221320271492004395e-01 -2.383440732955932617e-01 5.067302659153938293e-02 -1.607772558927536011e-01
1.289111971855163574e-01 -1.248853579163551331e-01 -7.022775709629058838e-02 -6.418635696172714233e-02 8.898602426052093506e-02 -1.879932284355163574e-01 8.790939301252365112e-02 -1.223568990826606750e-01 8.581288903951644897e-02 -2.988209426403045654e-01 -2.536609470844268799e-01 -1.699344664812088013e-01 1.078973859548568726e-01 1.041733250021934509e-01 -1.927162557840347290e-01 1.755313873291015625e-01 -3.919025510549545288e-02 1.723969578742980957e-01 -7.367825508117675781e-02 -3.390536308288574219e-01 -2.581882774829864502e-01 -1.586524304002523422e-03 -1.338263750076293945e-01 2.581748180091381073e-02 -2.139016687870025635e-01 -2.577203810214996338e-01 -1.570557057857513428e-01 4.429111629724502563e-02 5.636435747146606445e-02 -3.972846269607543945e-01 2.421534657478332520e-01 -1.308279037475585938e-01
1.085062846541404724e-01 -1.710757613182067871e-01 -9.144316613674163818e-02 -5.268944799900054932e-02 2.734869122505187988e-01 -2.670396566390991211e-01 -7.359489053487777710e-02 6.897348165512084961e-02 -1.024660747498273849e-02 -1.888426989316940308e-01 -9.160079061985015869e-02 -1.341757476329803467e-01 4.541310481727123260e-03 1.791002899408340454e-01 -1.886660009622573853e-01 1.528474986553192139e-01 3.646595031023025513e-02 -8.539874851703643799e-02 -3.948425501585006714e-02 -2.275241315364837646e-01 3.362260162830352783e-01 2.454720735549926758e-01 2.499853670597076416e-01 1.342889070510864258e-01 1.269235759973526001e-01 -3.148151934146881104e-01 -2.888784408569335938e-01 1.381597667932510376e-01 -3.009285330772399902e-01 -1.176472455263137817e-01 5.772360600531101227e-03 1.894247531890869141e-02
2.267425358295440674e-01 -1.778073757886886597e-01 -1.032686680555343628e-01 -1.688247472047805786e-01 2.103483676910400391e-01 -5.186523869633674622e-02 3.471038863062858582e-02 1.256262362003326416e-01 7.467928528785705566e-02 -1.617271155118942261e-01 -3.498523831367492676e-01 -8.892812579870223999e-02 -3.054707646369934082e-01 1.415831893682479858e-01 -3.116255104541778564e-01 -9.890972077846527100e-02 -3.745159134268760681e-02 3.526647388935089111e-01 6.176968291401863098e-02 -2.265131622552871704e-01 -7.968412339687347412e-02 9.119901061058044434e-02 -2.493166923522949219e-02 4.675628989934921265e-02 -5.311778932809829712e-02 -3.010590374469757080e-01 1.296289414167404175e-01 7.089076191186904907e-02 -1.980266273021697998e-01 -1.466290056705474854e-01 -1.945373713970184326e-01 -1.391897052526473999e-01
3.952901959419250488e-01 -1.370368599891662598e-01 1.350748836994171143e-01 -1.919982880353927612e-01 3.778420388698577881e-02 -3.934977054595947266e-01 2.272070012986660004e-02 1.696203947067260742e-01 -6.471788138151168823e-02 -3.104668557643890381e-01 1.344897598028182983e-01 3.264410421252250671e-02 -3.317456925287842751e-03 -7.725792378187179565e-02 9.878785908222198486e-02 1.831546425819396973e-01 -1.157677248120307922e-01 -2.077267467975616455e-01 3.938919305801391602e-02 -1.710438430309295654e-01 5.521072540432214737e-03 2.346841394901275635e-01 6.079137325286865234e-02 1.381208151578903198e-01 -3.988402336835861206e-02 -3.544009625911712646e-01 1.089362204074859619e-01 -1.425387710332870483e-02 -1.038543581962585449e-01 -2.619137763977050781e-01 -1.490260511636734009e-01 -9.587706625461578369e-02
1.391959935426712036e-01 -1.545092016458511353e-01 1.975243240594863892e-01 1.244468614459037781e-01 -1.715043373405933380e-02 -1.857441067695617676e-01 2.404513657093048096e-01 1.651037186384201050e-01 1.749537289142608643e-01 -1.174861043691635132e-01 3.778198659420013428e-01 4.530218243598937988e-02 -8.519539982080459595e-02 9.904274344444274902e-02 -1.858129501342773438e-01 2.117751836776733398e-01 -2.626344561576843262e-02 1.488643437623977661e-01 1.242408379912376404e-01 -2.870848178863525391e-01 1.872444897890090942e-01 -5.515418201684951782e-02 -1.905580013990402222e-01 -9.867994487285614014e-02 -5.609152838587760925e-02 -3.756460919976234436e-02 1.170398853719234467e-02 2.086619436740875244e-01 -3.216560781002044678e-01 -1.380999237298965454e-01 1.565656960010528564e-01 -3.107810616493225098e-01
2.160449773073196411e-01 -1.969706863164901733e-01 -6.317745894193649292e-02 5.923870578408241272e-02 1.901033818721771240e-01 -7.182154804468154907e-02 -8.283191174268722534e-02 1.565094888210296631e-01 2.906849384307861328e-01 9.898765012621879578e-03 -2.774302661418914795e-01 -4.363041222095489502e-01 -2.101744413375854492e-01 -1.265091635286808014e-02 -2.451571077108383179e-01 3.500230610370635986e-02 1.036111339926719666e-01 1.146579980850219727e-01 3.651003539562225342e-01 7.946546189486980438e-03 7.904516160488128662e-02 2.087385766208171844e-02 -2.123775631189346313e-01 -1.088134869933128357e-01 -1.568272896111011505e-02 -5.082264915108680725e-02 -4.911352321505546570e-02 6.794380396604537964e-02 -2.230242341756820679e-01 -2.634372413158416748e-01 -1.625999212265014648e-01 -2.192722260951995850e-02
4.004911705851554871e-02 -2.915742695331573486e-01 -1.716040074825286865e-01 3.261941969394683838e-01 9.380867332220077515e-02 -2.502017021179199219e-01 9.383587539196014404e-02 3.893996402621269226e-02 -3.064622581005096436e-01 -9.851942211389541626e-02 5.028505250811576843e-02 -7.056386768817901611e-02 -3.446573615074157715e-01 -7.610028237104415894e-02 -2.876282930374145508e-01 2.112692147493362427e-01 8.828979730606079102e-02 1.612077653408050537e-01 1.574366092681884766e-01 -1.850357651710510254e-01 1.051260307431221008e-01 -9.633501619100570679e-02 -2.160440571606159210e-02 7.992730289697647095e-02 -1.817098408937454224e-01 -1.612228304147720337e-01 1.438212115317583084e-02 2.616555690765380859e-01 -2.017543315887451172e-01 -1.073224991559982300e-01 1.183125451207160950e-01 -1.372327506542205811e-01
2.320661246776580811e-01 -3.968138620257377625e-02 -1.259540766477584839e-01 1.841324865818023682e-01 1.196244508028030396e-01 -4.055068790912628174e-01 4.499395191669464111e-02 -6.009161844849586487e-02 9.742219001054763794e-02 -5.531415715813636780e-02 1.493672579526901245e-01 2.562686987221240997e-02 -1.500682830810546875e-01 5.480683967471122742e-02 -1.869345903396606445e-01 2.517986893653869629e-01 -3.935687541961669922e-01 -9.060671925544738770e-02 5.199114233255386353e-02 -1.003678608685731888e-02 -3.428748250007629395e-01 -3.971403837203979492e-02 2.102733403444290161e-01 -1.254965513944625854e-01 2.086245119571685791e-01 -1.074032709002494812e-01 2.434718757867813110e-01 9.811727702617645264e-02 4.660329595208168030e-02 -2.669922113418579102e-01 -1.435403153300285339e-02 9.158843755722045898e-02
6.103824824094772339e-02 -1.267373859882354736e-01 -9.775014966726303101e-02 -4.060731455683708191e-02 1.898713707923889160e-01 -3.423503935337066650e-01 -2.886910140514373779e-01 8.380913734436035156e-02 -4.970553889870643616e-02 -2.587786614894866943e-01 1.871399022638797760e-02 -6.379818916320800781e-02 -4.874208196997642517e-02 -1.183232590556144714e-01 -4.257202148437500000e-01 1.465117037296295166e-01 1.513338834047317505e-01 1.105596199631690979e-01 4.477675855159759521e-01 1.055687367916107178e-01 4.514712467789649963e-02 4.548035189509391785e-02 1.372152268886566162e-01 -9.143786132335662842e-02 -2.318678982555866241e-02 9.657257795333862305e-02 1.587835699319839478e-01 6.536792963743209839e-02 -2.012511044740676880e-01 6.587145477533340454e-02 -2.639730274677276611e-01 -2.271630801260471344e-02
3.691879287362098694e-02 -3.105027377605438232e-01 9.197514504194259644e-02 1.343833208084106445e-01 3.795827329158782959e-01 -1.325490772724151611e-01 -2.173069491982460022e-02 -1.315890438854694366e-02 -5.967649072408676147e-02 -2.958741039037704468e-02 2.934811711311340332e-01 -1.712784916162490845e-01 4.927605390548706055e-02 2.143727242946624756e-01 -2.636973857879638672e-01 2.887229621410369873e-02 -1.933354735374450684e-01 -3.914692625403404236e-02 1.450430750846862793e-01 -2.143672481179237366e-02 -2.540874481201171875e-01 8.699394017457962036e-02 1.262425035238265991e-01 -2.064851522445678711e-01 -3.830351680517196655e-02 1.938711851835250854e-02 6.876481324434280396e-02 3.450389504432678223e-01 3.149511292576789856e-02 -2.913160249590873718e-02 5.788894742727279663e-02 -3.909296095371246338e-01
-8.850521594285964966e-02 -3.712415993213653564e-01 -2.965821921825408936e-01 6.521888822317123413e-02 2.074662782251834869e-02 1.039764210581779480e-01 2.915174700319766998e-02 4.080880805850028992e-02 7.386814802885055542e-02 -1.452168524265289307e-01 -1.556576192378997803e-01 -1.461821608245372772e-02 -1.753453314304351807e-01 -2.124926075339317322e-02 -3.003497421741485596e-01 5.816871672868728638e-02 -3.285506367683410645e-02 1.391267776489257812e-02 1.076172068715095520e-01 -2.076984643936157227e-01 -2.838477492332458496e-01 -2.444747090339660645e-01 2.167279571294784546e-01 -8.785302191972732544e-02 -2.349060624837875366e-01 5.433075129985809326e-03 9.978497028350830078e-02 -5.116702057421207428e-03 -2.774558663368225098e-01 -3.752728998661041260e-01 -1.485210210084915161e-01 -1.285048723220825195e-01
2.906994819641113281e-01 -4.835012555122375488e-01 1.315440237522125244e-01 -1.828831583261489868e-01 2.608726918697357178e-01 -1.631139218807220459e-01 7.271327078342437744e-02 -1.527203470468521118e-01 1.909941434860229492e-01 -7.827092707157135010e-02 -1.773034185171127319e-01 1.705874949693679810e-01 -1.369587182998657227e-01 7.963037490844726562e-02 -6.053232774138450623e-02 1.049080640077590942e-01 -2.500506043434143066e-01 1.291147433221340179e-02 1.370482295751571655e-01 -3.238046914339065552e-02 -1.711733192205429077e-01 1.451909244060516357e-01 1.910106241703033447e-01 -2.847808413207530975e-02 1.716878265142440796e-01 -1.372739672660827637e-01 -1.537935342639684677e-02 5.511102266609668732e-03 2.219147086143493652e-01 -2.661642432212829590e-01 -3.905669972300529480e-02 -1.561620980501174927e-01
9.951171278953552246e-02 -2.262108586728572845e-02 -2.574159502983093262e-01 -1.600771397352218628e-01 -1.372587829828262329e-01 2.341225892305374146e-01 -2.131919413805007935e-01 -2.448519691824913025e-02 2.106479853391647339e-01 -2.149363172065932304e-05 -5.848539620637893677e-02 -2.338481694459915161e-01 -1.654449552297592163e-01 -1.726843267679214478e-01 -1.829458475112915039e-01 4.506186246871948242e-01 -4.873915761709213257e-02 2.729330658912658691e-01 7.699025422334671021e-02 -2.100836038589477539e-01 -6.646423041820526123e-02 8.176383376121520996e-02 1.660848408937454224e-01 9.745311737060546875e-02 8.920237421989440918e-03 -2.401438951492309570e-01 -3.252170607447624207e-02 -6.577338278293609619e-02 -6.113691255450248718e-02 -2.767665386199951172e-01 -3.241214901208877563e-02 -2.493248879909515381e-01
4.835508018732070923e-02 -2.979852557182312012e-01 -7.170971948653459549e-03 -2.356075048446655273e-01 8.697805553674697876e-02 8.545199781656265259e-02 8.481539785861968994e-02 1.976280957460403442e-01 5.307304207235574722e-03 8.280815184116363525e-02 -1.757198870182037354e-01 -3.151277825236320496e-02 -1.921531260013580322e-01 -1.102320328354835510e-01 -4.447685182094573975e-01 -5.155274271965026855e-02 -1.712406575679779053e-01 1.189106553792953491e-01 2.540873922407627106e-02 -2.188545018434524536e-01 -2.546990215778350830e-01 -5.384777486324310303e-02 7.697401195764541626e-02 -1.629030257463455200e-01 -1.311318129301071167e-01 -1.731358617544174194e-01 1.524338275194168091e-01 -1.932255774736404419e-01 -1.892305910587310791e-01 -2.606574892997741699e-01 1.339778453111648560e-01 -2.866987884044647217e-01
2.879400551319122314e-01 -2.385937143117189407e-03 2.263604551553726196e-01 1.553494781255722046e-01 9.324105083942413330e-02 -9.097471833229064941e-02 1.649812012910842896e-01 1.280360948294401169e-02 2.064724862575531006e-01 -2.134266644716262817e-01 1.779754087328910828e-02 -1.371549963951110840e-01 2.432534396648406982e-01 4.550682753324508667e-02 -3.612592816352844238e-01 -1.059316396713256836e-01 -9.204608201980590820e-02 3.647860288619995117e-01 1.990219503641128540e-01 -1.320957243442535400e-01 -1.005760654807090759e-01 3.036853969097137451e-01 4.425758868455886841e-02 -1.821460872888565063e-01 3.121061064302921295e-02 -9.670573472976684570e-02 -3.152672201395034790e-02 2.656670808792114258e-01 -2.098733037710189819e-01 -8.758819103240966797e-02 8.476022630929946899e-02 1.009839326143264771e-01
-1.714365482330322266e-01 -2.357272952795028687e-01 -4.221544042229652405e-02 -1.014902517199516296e-01 1.236093789339065552e-01 5.451993644237518311e-02 -3.724059090018272400e-02 2.297728061676025391e-01 -4.728413652628660202e-03 -1.770369559526443481e-01 8.148699998855590820e-02 -2.505783438682556152e-01 1.118732318282127380e-01 2.406400144100189209e-01 -4.378933608531951904e-01 1.925792545080184937e-01 -1.551516205072402954e-01 -1.014937832951545715e-01 2.248568832874298096e-01 -3.049138188362121582e-01 -1.658774465322494507e-01 1.603971235454082489e-02 -1.574816107749938965e-01 1.212810277938842773e-01 -1.720793992280960083e-01 7.514961063861846924e-03 -2.480540573596954346e-01 1.275671124458312988e-01 2.741772122681140900e-02 -2.268099486827850342e-01 -1.586417108774185181e-01 -2.119290456175804138e-02
5.425691604614257812e-02 -2.805813252925872803e-01 8.086615800857543945e-02 -1.092430856078863144e-02 3.218785524368286133e-01 -2.788019478321075439e-01 7.205899059772491455e-02 -2.177126109600067139e-01 9.257165342569351196e-02 4.560832679271697998e-02 7.816349156200885773e-03 1.435690522193908691e-01 -1.592381447553634644e-01 -1.290015727281570435e-01 -8.390180021524429321e-02 1.297950744628906250e-01 -4.039973616600036621e-01 1.199822407215833664e-02 2.731330692768096924e-01 -9.205228835344314575e-02 -8.205708116292953491e-02 2.536177448928356171e-02 6.012263707816600800e-03 -5.141946673393249512e-02 1.625881195068359375e-01 -5.869259685277938843e-02 2.235943675041198730e-01 -1.991802267730236053e-02 1.225795969367027283e-01 -3.507774770259857178e-01 -1.932427138090133667e-01 -2.614624798297882080e-01
1.771440207958221436e-01 -6.845927983522415161e-02 -2.480065673589706421e-01 -2.573275566101074219e-01 1.146225929260253906e-01 8.216679841279983521e-02 -3.118674457073211670e-01 2.439141124486923218e-01 2.181386351585388184e-01 2.640944905579090118e-02 1.109573021531105042e-01 -2.330567985773086548e-01 -2.490654587745666504e-01 -2.476391382515430450e-02 -2.337472885847091675e-01 1.549727022647857666e-01 -7.202118635177612305e-03 2.396690845489501953e-01 1.859920322895050049e-01 -2.728958129882812500e-01 5.896946787834167480e-02 -2.048139721155166626e-01 5.648592486977577209e-02 2.017713896930217743e-02 1.149096339941024780e-01 2.833032980561256409e-02 2.242950908839702606e-02 -1.827521622180938721e-01 -1.649115830659866333e-01 -2.941570281982421875e-01 -1.616188138723373413e-01 -4.237954970449209213e-03
1.783407479524612427e-02 -2.493855059146881104e-01 9.031964093446731567e-02 1.715906709432601929e-01 -7.341490685939788818e-02 -1.669630110263824463e-01 2.453138977289199829e-01 -9.340433776378631592e-02 3.123715519905090332e-02 -3.074551522731781006e-01 2.583087384700775146e-01 4.992222413420677185e-02 -1.183964908123016357e-01 -1.154697909951210022e-01 -1.494191735982894897e-01 1.761959642171859741e-01 -1.319929510354995728e-01 1.435611248016357422e-01 6.713967025279998779e-02 -4.031056463718414307e-01 8.389078080654144287e-02 -1.209179237484931946e-01 -1.520955264568328857e-01 -7.147137820720672607e-02 -8.679348975419998169e-02 1.768778264522552490e-01 3.793732449412345886e-02 9.358501434326171875e-02 -2.428449243307113647e-01 -2.492731958627700806e-01 3.025486767292022705e-01 -1.888897716999053955e-01
-6.989718973636627197e-02 -2.110076993703842163e-01 -3.340927511453628540e-02 7.173939049243927002e-02 -4.836454614996910095e-02 -1.033902615308761597e-01 4.053506851196289062e-01 1.326138824224472046e-01 3.991591036319732666e-01 -4.340900108218193054e-02 1.363887935876846313e-01 2.968253334984183311e-03 -1.057025268673896790e-01 9.351997077465057373e-02 -3.202890157699584961e-01 6.272508949041366577e-02 -3.115518391132354736e-02 -9.444441646337509155e-02 3.345473110675811768e-02 -3.939980268478393555e-01 8.737622201442718506e-02 -6.339344382286071777e-02 1.474367082118988037e-01 -1.807048767805099487e-01 -6.439039856195449829e-02 -2.078861594200134277e-01 2.040196768939495087e-02 9.583561122417449951e-02 -2.096019983291625977e-01 -1.403136998414993286e-01 1.333665996789932251e-01 -2.692234218120574951e-01
9.888689033687114716e-03 -8.414216339588165283e-02 2.490675151348114014e-01 7.416947185993194580e-02 2.172911763191223145e-01 -2.496736347675323486e-01 1.853717863559722900e-01 2.146163731813430786e-01 1.428907662630081177e-01 -8.530732244253158569e-02 3.382224738597869873e-01 -9.913687407970428467e-02 -3.959789872169494629e-01 3.341419622302055359e-02 -1.795779317617416382e-01 1.365110725164413452e-01 -4.975168034434318542e-02 1.918912231922149658e-01 2.226757407188415527e-01 1.370799914002418518e-02 -1.277657598257064819e-01 -1.904275566339492798e-01 2.635260522365570068e-01 4.712447896599769592e-02 -1.627800464630126953e-01 -7.608959078788757324e-02 -2.328381240367889404e-01 4.778752103447914124e-02 -1.578692197799682617e-01 -8.720503002405166626e-02 1.988857090473175049e-01 2.009758912026882172e-02
1.024946644902229309e-01 -1.077640205621719360e-01 -2.222255766391754150e-01 -1.180974468588829041e-01 1.447088718414306641e-01 -2.746066749095916748e-01 1.099267154932022095e-01 -2.281156629323959351e-01 1.968870311975479126e-01 -1.584707051515579224e-01 9.739065170288085938e-02 -2.302397042512893677e-02 -2.945030927658081055e-01 -6.285924464464187622e-02 -1.496034860610961914e-01 4.493658244609832764e-01 8.615738153457641602e-02 -1.398163586854934692e-01 2.166597843170166016e-01 -2.194825857877731323e-01 -2.053740322589874268e-01 5.046651139855384827e-02 -7.002915441989898682e-02 -1.652301102876663208e-01 4.381800536066293716e-03 1.688165776431560516e-02 1.839196868240833282e-02 6.677125114947557449e-03 3.303747475147247314e-01 -1.439683735370635986e-01 7.658453285694122314e-02 -1.724840402603149414e-01
1.659148037433624268e-01 -3.050561547279357910e-01 9.192512184381484985e-02 -2.868272066116333008e-01 8.033631742000579834e-02 -6.052683666348457336e-02 -3.552621230483055115e-03 -2.047884464263916016e-02 -1.753293722867965698e-02 -2.529654204845428467e-01 -1.120368763804435730e-01 -1.639223992824554443e-01 -1.053984537720680237e-01 1.840781867504119873e-01 -1.948666721582412720e-01 2.649969458580017090e-01 -1.916721761226654053e-01 1.236995458602905273e-01 8.626536279916763306e-02 -2.146498858928680420e-02 1.700172126293182373e-01 -1.500254124402999878e-01 1.313909143209457397e-01 -1.285039484500885010e-01 -1.292959749698638916e-01 -2.059776335954666138e-01 5.378311872482299805e-02 6.524837017059326172e-02 1.985064744949340820e-01 -3.127515316009521484e-01 2.855725288391113281e-01 -3.017202913761138916e-01
3.274818956851959229e-01 -2.493577264249324799e-02 -9.437729418277740479e-02 4.458094388246536255e-02 1.705271750688552856e-01 -1.947784274816513062e-01 -2.456801384687423706e-01 1.223369613289833069e-01 1.149409860372543335e-01 -2.728330492973327637e-01 1.695746332406997681e-01 -3.383772075176239014e-01 -3.567215204238891602e-01 1.387191936373710632e-02 -2.357975812628865242e-03 1.080269888043403625e-01 -2.054432779550552368e-01 5.079780705273151398e-03 3.423838615417480469e-01 -2.168818414211273193e-01 -5.105971544981002808e-02 7.252261787652969360e-02 1.995970159769058228e-01 -6.027245894074440002e-02 -2.540616095066070557e-01 -4.203113913536071777e-02 5.581120029091835022e-02 1.705388873815536499e-01 1.069967597723007202e-01 1.556908618658781052e-02 1.856792345643043518e-02 2.215029858052730560e-02
2.580982148647308350e-01 -4.954289793968200684e-01 -8.763278834521770477e-03 -6.008787453174591064e-02 3.588804304599761963e-01 -5.591029673814773560e-02 -5.367664247751235962e-02 -1.005509719252586365e-01 8.233913034200668335e-02 -2.189931087195873260e-02 -1.807601302862167358e-01 2.346219494938850403e-02 8.663382381200790405e-02 1.431898921728134155e-01 -9.313310682773590088e-02 2.703287266194820404e-02 -2.516126930713653564e-01 1.986109316349029541e-01 3.178690969944000244e-01 -1.301226764917373657e-01 -1.694032698869705200e-01 1.679742522537708282e-02 -5.113220959901809692e-02 -3.590247407555580139e-02 1.820058375597000122e-01 -1.025074720382690430e-01 1.291884779930114746e-01 4.665694758296012878e-02 -1.508940849453210831e-02 -3.585304915904998779e-01 -1.026868596673011780e-01 -7.752507179975509644e-02
4.100385308265686035e-02 -2.431583404541015625e-01 -3.034041523933410645e-01 -1.674325168132781982e-01 3.806402534246444702e-02 -3.251023590564727783e-02 7.176814228296279907e-02 -1.140732914209365845e-01 1.768882619217038155e-03 -1.317598968744277954e-01 3.216550350189208984e-01 -4.178946837782859802e-02 -1.150959637016057968e-02 -1.228759158402681351e-02 -1.677617877721786499e-01 1.415915414690971375e-02 -2.880577556788921356e-02 -6.156833469867706299e-02 3.003511726856231689e-01 -2.017925977706909180e-01 2.230236381292343140e-01 2.618409097194671631e-01 1.287922114133834839e-01 -1.258376389741897583e-01 -7.921064645051956177e-02 -2.804407477378845215e-01 -2.146858274936676025e-01 -1.209143474698066711e-01 -1.736576482653617859e-02 -6.179257109761238098e-02 -3.640795052051544189e-01 -2.804571390151977539e-01
4.190265238285064697e-01 4.106639325618743896e-02 1.019115820527076721e-01 2.536562271416187286e-02 4.862259328365325928e-02 -1.412730664014816284e-01 -2.378030866384506226e-01 1.100440472364425659e-01 1.193559914827346802e-01 -2.527473494410514832e-02 2.670914828777313232e-01 -3.019189834594726562e-01 -1.229732781648635864e-01 8.513849228620529175e-02 -2.948957085609436035e-01 -1.515118312090635300e-02 -8.925043046474456787e-03 -1.219850871711969376e-02 3.264886140823364258e-01 -1.508361995220184326e-01 -2.523666061460971832e-02 3.299512863159179688e-01 9.084366261959075928e-02 1.181043162941932678e-01 -1.674763560295104980e-01 2.273856289684772491e-02 -8.298488706350326538e-02 -1.081553176045417786e-01 -2.679486572742462158e-01 -1.169383600354194641e-01 -3.366459906101226807e-02 -1.968306452035903931e-01
4.094372391700744629e-01 1.328279357403516769e-02 4.902159422636032104e-02 -6.637480854988098145e-02 1.144488379359245300e-01 -1.573032736778259277e-01 -2.475533634424209595e-01 4.873953014612197876e-02 1.588127166032791138e-01 -1.335472762584686279e-01 1.747257262468338013e-01 -3.119781017303466797e-01 -4.532440602779388428e-01 5.005060508847236633e-02 1.846137829124927521e-02 1.332757342606782913e-02 -1.338142603635787964e-01 1.467749476432800293e-01 3.250440359115600586e-01 -1.016069725155830383e-01 7.628866471350193024e-03 -3.546315059065818787e-02 2.549059987068176270e-01 5.274029448628425598e-03 4.620683565735816956e-02 -4.284683614969253540e-03 1.055628582835197449e-01 1.389764994382858276e-01 1.495497208088636398e-02 -2.944582700729370117e-01 4.051159694790840149e-02 3.969898074865341187e-02
1.223284751176834106e-01 -1.688607782125473022e-01 -3.217444196343421936e-02 -1.149183660745620728e-01 4.944606497883796692e-02 -7.131140679121017456e-02 -1.115262135863304138e-02 -6.122682616114616394e-02 1.664846390485763550e-01 4.569866228848695755e-03 2.276765368878841400e-02 -1.634253188967704773e-02 3.064110875129699707e-01 -5.154946073889732361e-02 -2.410503476858139038e-01 1.651552766561508179e-01 3.299798071384429932e-01 -2.386567294597625732e-01 6.364011019468307495e-02 -1.628798693418502808e-01 7.636477798223495483e-02 2.918949723243713379e-01 3.063132166862487793e-01 1.145261712372303009e-02 5.104282870888710022e-02 -3.841230273246765137e-01 -8.722995966672897339e-02 1.896176487207412720e-01 -2.409864515066146851e-01 -2.822211384773254395e-01 -8.698482066392898560e-02 7.775039994157850742e-04
2.188539206981658936e-01 -1.189899817109107971e-01 -5.469776690006256104e-02 2.293688803911209106e-01 1.464907079935073853e-01 -1.436832845211029053e-01 1.811412535607814789e-02 -1.723577082157135010e-01 5.892199929803609848e-03 -2.070947289466857910e-01 -1.100168004631996155e-01 6.316333264112472534e-02 -3.265345394611358643e-01 7.061071693897247314e-02 -4.868321418762207031e-01 5.451546236872673035e-02 1.095887124538421631e-01 -1.664345115423202515e-01 -6.773126870393753052e-02 -2.120158672332763672e-01 2.449357658624649048e-01 6.143125519156455994e-02 1.348829269409179688e-01 -1.576326042413711548e-01 -1.258281916379928589e-01 -1.119498312473297119e-01 2.093555033206939697e-01 3.602105006575584412e-02 -3.626259416341781616e-02 -2.616859376430511475e-01 -2.127350568771362305e-01 1.224654316902160645e-01
1.437778919935226440e-01 -9.912107139825820923e-02 1.447469443082809448e-01 1.430087164044380188e-02 3.503483533859252930e-01 -2.646237313747406006e-01 1.161821633577346802e-01 -1.108885928988456726e-02 2.171630114316940308e-01 -9.235949069261550903e-02 -1.224040612578392029e-01 -2.875622361898422241e-02 -9.098119288682937622e-02 -4.011591151356697083e-02 -1.562874615192413330e-01 1.461828500032424927e-01 -2.313838601112365723e-01 1.498352289199829102e-01 3.895559608936309814e-01 -1.000113412737846375e-01 1.290709525346755981e-01 1.145671531558036804e-01 9.370054304599761963e-02 2.258875593543052673e-02 2.911086082458496094e-01 1.237602606415748596e-01 2.562547922134399414e-01 1.273258179426193237e-01 6.094380840659141541e-02 -3.515591621398925781e-01 -1.111781224608421326e-01 -1.278518289327621460e-01
-5.399046465754508972e-02 -1.625488102436065674e-01 5.099487304687500000e-02 2.581134438514709473e-01 1.303760334849357605e-02 -1.767774224281311035e-01 -1.820638626813888550e-01 9.663132578134536743e-02 1.280951686203479767e-02 -3.515520393848419189e-01 4.087961837649345398e-02 -4.946243390440940857e-02 -2.951275408267974854e-01 -5.099650844931602478e-02 -2.007640302181243896e-01 1.758040934801101685e-01 7.183358818292617798e-02 1.395672559738159180e-01 2.973343431949615479e-01 -4.082248806953430176e-01 1.031350344419479370e-02 -1.712603718042373657e-01 1.445303950458765030e-02 6.815257668495178223e-02 3.699721768498420715e-02 -3.707345128059387207e-01 -4.339784756302833557e-02 1.452059149742126465e-01 -4.849851131439208984e-02 5.596389994025230408e-02 -1.453817542642354965e-02 -2.393517494201660156e-01
-6.913006305694580078e-02 -1.716366708278656006e-01 2.786340713500976562e-01 -1.006113737821578979e-01 2.314587384462356567e-01 1.128248404711484909e-03 1.588477939367294312e-01 -9.343531727790832520e-02 -8.796740323305130005e-02 -2.342876642942428589e-01 4.678406566381454468e-02 -3.380556106567382812e-01 -2.309483736753463745e-01 4.506182298064231873e-02 -3.020795583724975586e-01 1.445513963699340820e-01 -1.351308524608612061e-01 2.120065242052078247e-01 -8.332598023116588593e-03 -2.845740914344787598e-01 -9.243095666170120239e-02 -1.720944941043853760e-01 1.635693162679672241e-01 -1.954727768898010254e-01 2.150100469589233398e-02 -1.443470567464828491e-01 9.198074787855148315e-02 -1.541675776243209839e-01 -3.005225360393524170e-01 -1.963706910610198975e-01 -1.136808097362518311e-01 3.379960730671882629e-02
-2.733748592436313629e-02 -6.835716217756271362e-02 1.221885681152343750e-01 -1.838954724371433258e-02 -7.006897125393152237e-03 -1.611576825380325317e-01 -2.617608904838562012e-01 -1.560263037681579590e-01 5.288024619221687317e-02 -1.278343517333269119e-02 1.608214825391769409e-01 4.892378300428390503e-02 -1.238362938165664673e-01 -1.538635604083538055e-02 -7.049276679754257202e-02 3.074317574501037598e-01 -2.205699384212493896e-01 -4.931144416332244873e-02 -1.827273517847061157e-01 -1.480529606342315674e-01 2.373698651790618896e-01 -3.204413130879402161e-02 -9.777085483074188232e-02 -2.989793382585048676e-02 9.564101696014404297e-02 -3.891956210136413574e-01 -1.106342524290084839e-01 1.157543361186981201e-01 -1.511451452970504761e-01 -3.959789872169494629e-01 1.346559375524520874e-01 -3.948464393615722656e-01
-2.165546640753746033e-02 -1.433129310607910156e-01 -1.413710881024599075e-02 6.935426592826843262e-02 3.572133779525756836e-01 -2.240791618824005127e-01 2.016047984361648560e-01 -2.505064569413661957e-02 9.341388195753097534e-02 -2.598800323903560638e-02 -2.370094358921051025e-01 -2.496588379144668579e-01 2.468162588775157928e-02 5.507266893982887268e-02 -1.952134966850280762e-01 6.361708045005798340e-02 8.716207742691040039e-02 3.145384490489959717e-01 -4.493472352623939514e-02 -4.116137921810150146e-01 -2.711780369281768799e-01 7.442367821931838989e-02 -9.502291679382324219e-02 2.943574264645576477e-02 -1.123563796281814575e-01 -1.287075877189636230e-01 5.920984968543052673e-02 7.987835258245468140e-02 -4.930555075407028198e-02 -2.026726007461547852e-01 1.420438103377819061e-02 -3.625761270523071289e-01
1.584717333316802979e-01 -7.891218177974224091e-03 -7.304104976356029510e-03 2.029642760753631592e-01 2.878794968128204346e-01 -1.173160504549741745e-02 -2.801218032836914062e-01 6.836154498159885406e-04 2.870181202888488770e-01 8.607237040996551514e-02 1.523131728172302246e-01 2.747061289846897125e-02 3.121182322502136230e-02 -1.299547310918569565e-02 -2.685579359531402588e-01 -2.511326372623443604e-01 -1.407749354839324951e-01 1.333179771900177002e-01 2.222368121147155762e-01 -2.047822922468185425e-01 -9.188510477542877197e-02 -2.509176358580589294e-02 1.030364558100700378e-01 -3.042928278446197510e-01 -2.324775457382202148e-01 -1.690687090158462524e-01 2.008995227515697479e-02 -8.610015362501144409e-02 -1.210821717977523804e-01 -4.159083962440490723e-01 -4.202819429337978363e-03 5.210830643773078918e-02
1.161802783608436584e-01 -2.553169131278991699e-01 -1.442991942167282104e-01 8.721444010734558105e-02 1.025977358222007751e-01 -8.011069148778915405e-02 -1.111781373620033264e-01 -1.895896345376968384e-01 1.274491250514984131e-01 -2.117749452590942383e-01 1.037819683551788330e-01 -1.556239724159240723e-01 -1.849333494901657104e-01 -1.787686347961425781e-01 -4.044533073902130127e-01 -1.270533800125122070e-01 -3.916640207171440125e-02 -2.451081424951553345e-01 9.463658928871154785e-02 -1.803923845291137695e-01 2.314158380031585693e-01 7.448988966643810272e-03 -8.644399233162403107e-03 -1.086062416434288025e-01 -7.892213016748428345e-02 -1.009539738297462463e-01 3.855339586734771729e-01 3.047941625118255615e-01 -2.135559543967247009e-02 -2.285372465848922729e-01 7.886867970228195190e-02 -1.492139603942632675e-02
2.003652006387710571e-01 -2.000802457332611084e-01 -1.511200815439224243e-01 -1.860086917877197266e-01 2.178146317601203918e-02 -2.934750914573669434e-01 -9.611795842647552490e-02 -9.698367118835449219e-02 -3.940166532993316650e-02 -1.576884090900421143e-01 -1.837461888790130615e-01 -4.090957045555114746e-01 -1.110293045639991760e-01 6.523058563470840454e-02 -3.910653293132781982e-01 -5.009890347719192505e-02 1.048732399940490723e-01 2.540508210659027100e-01 -7.374434173107147217e-02 -2.237459123134613037e-01 -1.201774477958679199e-01 -4.870736598968505859e-02 1.008054241538047791e-03 -1.127293854951858521e-01 2.036705017089843750e-01 -2.876921296119689941e-01 1.101115569472312927e-01 -5.213699862360954285e-02 -1.361266970634460449e-01 -7.088537514209747314e-02 -5.383966118097305298e-02 -1.773818433284759521e-01
6.907825171947479248e-02 -1.244229227304458618e-01 -2.560431659221649170e-01 3.020620048046112061e-01 -4.268486052751541138e-02 -2.145277857780456543e-01 -1.083546504378318787e-01 9.537252783775329590e-02 -1.929759681224822998e-01 -1.128775626420974731e-01 1.512152105569839478e-01 -7.577417045831680298e-02 -2.797911763191223145e-01 2.243399620056152344e-03 -2.402658611536026001e-01 2.486485540866851807e-01 -1.642700284719467163e-01 1.573507674038410187e-02 2.241620123386383057e-01 -2.186914682388305664e-01 -5.328658036887645721e-03 -2.502814233303070068e-01 -6.686770170927047729e-02 1.345285773277282715e-01 -1.708663552999496460e-01 -1.784548014402389526e-01 -3.702808404341340065e-03 2.446697950363159180e-01 -1.280457526445388794e-01 -2.555630803108215332e-01 1.348079741001129150e-01 -2.156175225973129272e-01
1.169778704643249512e-01 -5.255415290594100952e-02 2.860407829284667969e-01 -1.150114759802818298e-01 1.950657606357708573e-04 -3.028526902198791504e-01 -1.491058021783828735e-01 -1.220853403210639954e-01 2.993133366107940674e-01 -1.377556324005126953e-01 1.994589269161224365e-01 -1.657863557338714600e-01 8.026158064603805542e-02 -6.740903854370117188e-02 -8.391088992357254028e-02 4.097719490528106689e-01 -1.791198402643203735e-01 -1.029899492859840393e-01 -1.860702633857727051e-01 -2.763904631137847900e-01 -1.060364395380020142e-01 -1.392364501953125000e-03 5.610746145248413086e-02 -2.174669802188873291e-01 -4.362279921770095825e-02 6.250075250864028931e-02 5.383699014782905579e-02 -1.216666866093873978e-02 -6.145654991269111633e-02 -3.249267041683197021e-01 4.997628182172775269e-02 -2.485519796609878540e-01
2.382551878690719604e-02 -2.021653503179550171e-01 -6.010885536670684814e-02 -9.478916227817535400e-02 1.293094549328088760e-02 1.642267704010009766e-01 2.381664514541625977e-02 -4.699252545833587646e-02 1.559297144412994385e-01 -1.362747550010681152e-01 -1.264397427439689636e-02 -2.448624223470687866e-01 -1.856852173805236816e-01 -1.413883641362190247e-02 -6.748411059379577637e-02 1.241227611899375916e-01 -2.083427309989929199e-01 1.897302567958831787e-01 4.318982735276222229e-02 -2.344464212656021118e-01 8.756428956985473633e-02 -3.406727313995361328e-01 1.048051863908767700e-01 -2.276229411363601685e-01 -3.135539963841438293e-02 -1.847539991140365601e-01 -2.759515941143035889e-01 -9.838897734880447388e-02 -3.276636004447937012e-01 -3.256653547286987305e-01 -3.124554157257080078e-01 -6.045823916792869568e-02
1.559052020311355591e-01 -5.346496775746345520e-02 1.028136014938354492e-01 1.555236149579286575e-02 -1.968299150466918945e-01 -7.208094000816345215e-02 2.286497056484222412e-01 6.013933941721916199e-02 2.574205398559570312e-01 -4.940755292773246765e-02 2.354240268468856812e-01 1.242031306028366089e-01 -3.346818983554840088e-01 1.135821565985679626e-01 -4.180052280426025391e-01 2.018349766731262207e-01 1.179604306817054749e-01 2.155942320823669434e-01 2.293529659509658813e-01 -3.289481392130255699e-03 -4.915177077054977417e-02 -7.388535141944885254e-02 9.893913567066192627e-02 -9.787110984325408936e-02 -1.691438853740692139e-01 -2.349128425121307373e-01 -2.544795572757720947e-01 1.154761835932731628e-01 -6.195666268467903137e-02 -2.201275378465652466e-01 -1.659905761480331421e-01 1.623960770666599274e-02
7.718943059444427490e-02 -2.969873547554016113e-01 1.381952017545700073e-01 1.866433918476104736e-01 6.144914776086807251e-02 -1.084916219115257263e-01 -1.213307306170463562e-01 2.411784678697586060e-01 1.035965383052825928e-01 -1.926656365394592285e-01 -6.262855138629674911e-03 8.755149692296981812e-02 -5.031481757760047913e-02 -1.340520530939102173e-01 1.868001557886600494e-02 1.350497752428054810e-01 5.277347564697265625e-02 8.353397995233535767e-02 3.540495634078979492e-01 -3.383849561214447021e-01 -4.896459728479385376e-02 -1.681872606277465820e-01 1.119368299841880798e-01 4.176824912428855896e-02 -9.706167876720428467e-02 -4.847971200942993164e-01 9.636434167623519897e-02 3.354711458086967468e-02 -1.403169780969619751e-01 -7.250551134347915649e-02 7.787886261940002441e-02 -2.972829937934875488e-01
-6.512280553579330444e-02 -5.082179233431816101e-02 8.151313662528991699e-02 -1.306780725717544556e-01 4.303202033042907715e-02 -1.487572342157363892e-01 1.271080970764160156e-02 5.782771483063697815e-02 9.752943366765975952e-02 -3.598223030567169189e-01 1.631817519664764404e-01 1.577300578355789185e-01 -1.638132780790328979e-01 -1.063173785805702209e-01 -8.742313832044601440e-02 3.541352972388267517e-02 -4.274150356650352478e-02 8.358567953109741211e-02 -1.089130192995071411e-01 -1.439597755670547485e-01 -1.661112159490585327e-01 2.872638106346130371e-01 2.554270327091217041e-01 -2.127988636493682861e-01 -1.660066545009613037e-01 -8.304507285356521606e-02 -7.687830179929733276e-02 3.579477667808532715e-01 -3.098034560680389404e-01 -8.482780307531356812e-02 -1.618825644254684448e-01 -3.801731467247009277e-01
-2.064441703259944916e-02 3.033438511192798615e-02 -5.322840064764022827e-02 -4.363049939274787903e-02 -7.773856073617935181e-02 -2.375946044921875000e-01 9.918122738599777222e-02 1.961670219898223877e-01 -8.657978475093841553e-02 -7.954321801662445068e-02 2.901864647865295410e-01 3.438490256667137146e-02 -3.662665933370590210e-02 -2.199699580669403076e-01 -2.095408588647842407e-01 1.280838847160339355e-01 1.861738413572311401e-01 3.520678281784057617e-01 3.818533718585968018e-01 -3.086429834365844727e-01 2.784112654626369476e-02 1.285892166197299957e-02 -1.417864859104156494e-01 6.334197521209716797e-02 8.333823829889297485e-02 -3.335102200508117676e-01 -9.857910126447677612e-02 -1.769745051860809326e-01 1.072101145982742310e-01 -2.037838250398635864e-01 5.389776453375816345e-02 -1.843072026968002319e-01
1.056578606367111206e-01 -2.414669245481491089e-01 2.193859517574310303e-01 3.844481706619262695e-02 2.641864717006683350e-01 -1.421137452125549316e-01 -2.409268170595169067e-01 -7.980339974164962769e-02 -4.516879469156265259e-02 -1.169176772236824036e-01 1.577655076980590820e-01 -1.237946376204490662e-01 -2.362390793859958649e-02 1.425267308950424194e-01 -3.407296836376190186e-01 -2.057705260813236237e-02 -2.495699971914291382e-01 5.650189518928527832e-02 1.310138851404190063e-01 2.420762628316879272e-01 2.653547376394271851e-02 -1.455998718738555908e-01 3.024167418479919434e-01 -1.763300746679306030e-01 -4.433089867234230042e-02 -3.386190831661224365e-01 -5.103079136461019516e-03 1.286149471998214722e-01 -1.031030416488647461e-01 -1.595133244991302490e-01 5.943583324551582336e-02 -2.733156681060791016e-01
2.762745022773742676e-01 -9.347256273031234741e-02 -1.393252611160278320e-01 1.558878421783447266e-01 7.635920774191617966e-03 -2.778684496879577637e-01 -6.613010913133621216e-02 1.896093785762786865e-01 4.380078241229057312e-02 -2.336783409118652344e-01 1.010087430477142334e-01 8.338044583797454834e-02 -1.611390858888626099e-01 7.773686945438385010e-02 7.051060348749160767e-02 1.556075066328048706e-01 -1.298047155141830444e-01 -4.886140674352645874e-02 1.999962627887725830e-01 -2.205284535884857178e-01 -1.615555137395858765e-01 -1.732439696788787842e-01 -1.365163326263427734e-01 -1.483797580003738403e-01 2.973372340202331543e-01 -1.982880830764770508e-01 -3.881936892867088318e-02 2.356807589530944824e-01 -3.651792407035827637e-01 -1.577708572149276733e-01 2.416729927062988281e-02 -2.655350565910339355e-01
1.628997921943664551e-01 -1.430680155754089355e-01 -2.138671725988388062e-01 -1.136642172932624817e-01 -8.229921013116836548e-02 -1.222709491848945618e-01 -4.313197731971740723e-02 -1.036769002676010132e-01 2.704713046550750732e-01 -8.304738253355026245e-02 3.221589028835296631e-01 -2.168163061141967773e-01 5.148359388113021851e-02 4.527727514505386353e-02 -3.006086125969886780e-02 3.359296917915344238e-01 -2.901785969734191895e-01 1.129864677786827087e-01 -8.371123671531677246e-02 -1.959436759352684021e-02 5.578647926449775696e-02 5.907822400331497192e-02 1.887488514184951782e-01 -1.409660279750823975e-01 -2.046936154365539551e-01 -1.895064860582351685e-01 -1.944760978221893311e-02 1.608898490667343140e-01 -1.605398952960968018e-01 -3.342508077621459961e-01 -2.884403467178344727e-01 -1.395427286624908447e-01
2.071658074855804443e-01 -1.546587496995925903e-01 -2.458583861589431763e-01 -2.588984966278076172e-01 5.121480207890272141e-04 -1.708205640316009521e-01 -8.765478618443012238e-03 1.609076261520385742e-01 2.664943970739841461e-02 -1.499828547239303589e-01 -2.566901147365570068e-01 -8.632258325815200806e-02 -2.749227881431579590e-01 1.139150112867355347e-01 -1.684494763612747192e-01 -2.169898301362991333e-01 -1.303569227457046509e-02 2.001129686832427979e-01 1.193433068692684174e-02 -1.876989305019378662e-01 -2.079783529043197632e-01 9.093356132507324219e-02 -1.701375655829906464e-02 -1.374280601739883423e-01 1.550978124141693115e-01 -3.600091934204101562e-01 1.412871778011322021e-01 -6.810266524553298950e-02 -3.202973306179046631e-01 -1.807661503553390503e-01 -5.962870642542839050e-02 -1.631013005971908569e-01
2.512085810303688049e-02 -1.506394296884536743e-01 6.190447509288787842e-02 -1.526168435811996460e-01 2.714306116104125977e-01 -1.247875466942787170e-01 -2.637348603457212448e-03 1.586225181818008423e-01 1.063604950904846191e-01 -2.254103273153305054e-01 8.570115268230438232e-02 -7.424208521842956543e-02 -6.948056817054748535e-02 7.676713913679122925e-02 -3.133142590522766113e-01 3.330342173576354980e-01 -3.220538198947906494e-01 2.638211250305175781e-01 -5.011734366416931152e-02 6.651151180267333984e-02 -2.914155088365077972e-02 3.015545606613159180e-01 1.314061880111694336e-01 -1.195524781942367554e-01 3.689764738082885742e-01 5.010456591844558716e-02 9.086474031209945679e-02 -1.212531775236129761e-01 -1.615353524684906006e-01 -1.823225170373916626e-01 -3.767706081271171570e-02 -1.199692040681838989e-01
3.442564904689788818e-01 -1.676731109619140625e-01 -7.190927118062973022e-02 9.652689844369888306e-02 1.211529374122619629e-01 -1.875176653265953064e-02 6.130383163690567017e-02 4.814578965306282043e-02 1.109434440732002258e-01 -1.058585494756698608e-01 3.518420755863189697e-01 -1.488412171602249146e-01 -3.901750147342681885e-01 8.398519456386566162e-02 -4.119630157947540283e-02 2.387507855892181396e-01 5.931919813156127930e-02 -5.685161799192428589e-02 4.764948785305023193e-02 -2.940956056118011475e-01 2.092041820287704468e-01 3.544010818004608154e-01 8.289556950330734253e-02 -1.595331728458404541e-01 -1.302256882190704346e-01 2.198350615799427032e-02 8.648114651441574097e-02 -4.537913575768470764e-02 -1.382006704807281494e-01 -2.391258031129837036e-01 -2.171208709478378296e-02 1.714464128017425537e-01
2.908136248588562012e-01 -1.761440038681030273e-01 -3.450709953904151917e-02 5.026210844516754150e-02 2.962321043014526367e-01 -7.633858919143676758e-02 2.138360887765884399e-01 -2.173987627029418945e-01 9.754111617803573608e-02 -3.218920528888702393e-01 9.955911897122859955e-03 -8.704488724470138550e-02 -1.917575597763061523e-01 -2.392058223485946655e-01 -4.151430353522300720e-02 1.890614032745361328e-01 -2.929770350456237793e-01 6.162113323807716370e-02 6.240392103791236877e-02 -2.779291272163391113e-01 -1.565014868974685669e-01 7.198148872703313828e-03 1.130133420228958130e-01 -1.822704076766967773e-01 2.151926606893539429e-01 1.858496034401468933e-05 1.458426285535097122e-02 -1.123156249523162842e-01 7.042705267667770386e-02 -2.960198223590850830e-01 -2.205536812543869019e-01 -1.319794915616512299e-02
2.608949244022369385e-01 -2.603189051151275635e-01 -1.403678059577941895e-01 -1.490755826234817505e-01 -5.778344348073005676e-02 -1.483179628849029541e-02 1.435299366712570190e-01 1.065242737531661987e-01 8.540478348731994629e-02 -1.017882823944091797e-01 -1.942691355943679810e-01 -2.958355247974395752e-01 -2.410312592983245850e-01 -7.331781089305877686e-02 -1.246929690241813660e-01 -2.062323316931724548e-02 1.494328230619430542e-01 1.972319185733795166e-01 -7.392692565917968750e-02 -4.795952439308166504e-01 7.265419512987136841e-02 2.277540266513824463e-01 6.483577191829681396e-02 9.170309454202651978e-02 3.071839362382888794e-02 -1.014648526906967163e-01 1.284114718437194824e-01 -1.838687807321548462e-01 -2.766022980213165283e-01 -1.679617315530776978e-01 -7.871062308549880981e-02 -1.595382839441299438e-01
4.163046181201934814e-01 -3.013963699340820312e-01 -2.292961813509464264e-03 7.061617076396942139e-02 3.061478734016418457e-01 -3.411416411399841309e-01 -1.749437861144542694e-02 1.952275484800338745e-01 5.603797361254692078e-02 -2.847055904567241669e-02 -5.430660396814346313e-02 6.699093431234359741e-02 1.541502475738525391e-01 -5.390213057398796082e-02 -1.484862118959426880e-01 -7.318129390478134155e-02 -4.781080037355422974e-02 -2.677019536495208740e-01 2.627490758895874023e-01 -2.357861548662185669e-01 -1.493352558463811874e-02 1.430851817131042480e-01 5.973951518535614014e-02 -9.004153311252593994e-02 -7.269194722175598145e-02 4.502806439995765686e-02 2.480531781911849976e-01 -8.856330066919326782e-02 -6.101303920149803162e-02 -2.497344017028808594e-01 -1.448758989572525024e-01 -1.488499045372009277e-01
2.507233619689941406e-01 -3.353174328804016113e-01 -9.993957728147506714e-02 5.875072628259658813e-02 8.666878193616867065e-02 -3.154468536376953125e-02 7.294719666242599487e-02 -3.736218810081481934e-02 3.711873888969421387e-01 -1.348238438367843628e-01 2.879220545291900635e-01 3.191018104553222656e-02 1.026905849575996399e-01 1.662030629813671112e-02 -7.532738149166107178e-02 4.377171695232391357e-01 -3.750312626361846924e-01 6.332188844680786133e-02 2.766930311918258667e-02 -2.052308060228824615e-02 -4.972456023097038269e-02 3.614503657445311546e-03 1.360583603382110596e-01 6.267513334751129150e-02 -5.978132039308547974e-02 -2.674337923526763916e-01 1.435728222131729126e-01 1.040176451206207275e-01 -1.402354687452316284e-01 -2.256086319684982300e-01 1.233959803357720375e-03 -1.431252714246511459e-02
-1.536671668291091919e-01 -6.977292895317077637e-02 -1.789917796850204468e-01 -1.607193797826766968e-02 2.489013075828552246e-01 1.061695907264947891e-02 1.457989662885665894e-01 2.771910279989242554e-02 1.220089569687843323e-01 8.696123957633972168e-02 -5.503500252962112427e-02 -1.660355031490325928e-01 -1.921804398298263550e-01 -1.798974126577377319e-01 -3.026534914970397949e-01 -3.228574246168136597e-02 3.146792203187942505e-02 1.675133556127548218e-01 1.275520026683807373e-01 -2.453044056892395020e-01 -3.061961531639099121e-01 -1.311943233013153076e-01 4.192856699228286743e-02 -2.011254280805587769e-01 -1.288003921508789062e-01 1.899615628644824028e-03 -4.113982245326042175e-02 6.023160368204116821e-02 -3.284923434257507324e-01 -2.288398593664169312e-01 1.037525311112403870e-01 -4.341926872730255127e-01
1.794802248477935791e-01 -3.549672663211822510e-01 -4.045204818248748779e-02 -3.367942273616790771e-01 3.471411168575286865e-01 -1.736246645450592041e-01 -4.077675193548202515e-02 -5.514488741755485535e-02 2.217247337102890015e-01 1.195134362205862999e-03 1.934119015932083130e-01 2.339441329240798950e-01 1.147287781350314617e-03 -1.401674095541238785e-02 -5.455729737877845764e-02 -7.020647823810577393e-02 -1.247304528951644897e-01 -1.977746561169624329e-02 -9.907165542244911194e-03 1.639225520193576813e-02 -2.647205293178558350e-01 1.657053530216217041e-01 8.633530884981155396e-02 -2.125920802354812622e-01 1.558921039104461670e-01 -6.014473736286163330e-02 1.168644875288009644e-01 -1.247433051466941833e-01 1.196020096540451050e-02 -3.453237116336822510e-01 -1.297277659177780151e-01 -2.491962760686874390e-01
3.755777433980256319e-04 -1.598427444696426392e-01 -1.224711611866950989e-01 -1.264649331569671631e-01 5.912500619888305664e-02 -6.360826641321182251e-02 -1.912727802991867065e-01 -1.251827180385589600e-01 1.109812632203102112e-01 -3.563598729670047760e-04 1.442450005561113358e-02 -2.626489698886871338e-01 -8.123475313186645508e-02 -1.617582738399505615e-01 -4.710136353969573975e-01 2.883931398391723633e-01 -8.732000738382339478e-02 1.856206357479095459e-01 3.251949697732925415e-02 -3.741646707057952881e-01 -7.619700580835342407e-02 -8.394622057676315308e-02 1.164772734045982361e-01 1.256186515092849731e-01 -2.098310291767120361e-01 -5.477485060691833496e-02 3.999063745141029358e-02 -2.803174853324890137e-01 -1.664354801177978516e-01 -1.318753361701965332e-01 -2.497133910655975342e-01 6.610183417797088623e-02
-4.953153058886528015e-02 -3.361209928989410400e-01 -1.374763846397399902e-01 -8.060479164123535156e-02 -3.332873880863189697e-01 -2.110196799039840698e-01 -1.295355241745710373e-02 -2.544265054166316986e-02 3.167542815208435059e-01 -5.373137444257736206e-02 8.001963049173355103e-02 -3.897276148200035095e-02 -9.145893156528472900e-02 7.186794281005859375e-02 -1.455496400594711304e-01 3.856504559516906738e-01 -7.843177765607833862e-02 -2.475227266550064087e-01 7.733970880508422852e-02 -7.706280797719955444e-02 -9.886403381824493408e-02 9.697676450014114380e-02 -1.201801374554634094e-01 2.141412906348705292e-02 -2.276684530079364777e-02 -2.281237393617630005e-02 1.437286883592605591e-01 3.060716390609741211e-01 -1.019928604364395142e-01 -2.979727685451507568e-01 -1.305204927921295166e-01 -2.512817680835723877e-01
2.658870220184326172e-01 -1.196538358926773071e-01 4.858608916401863098e-02 1.530577093362808228e-01 9.403043240308761597e-02 -1.716825738549232483e-02 -9.089497476816177368e-02 -1.704982370138168335e-01 1.859531551599502563e-01 -1.688415557146072388e-02 3.284996747970581055e-01 -9.115207940340042114e-02 -2.640608549118041992e-01 -2.208366617560386658e-02 -3.658385276794433594e-01 1.141598448157310486e-02 -1.871113777160644531e-01 4.043966904282569885e-02 1.941698044538497925e-01 3.110629320144653320e-02 9.188400954008102417e-02 -1.009092666208744049e-02 3.804320693016052246e-01 -2.126296237111091614e-02 -1.025343015789985657e-01 -9.040525555610656738e-02 3.494460508227348328e-02 -1.930061429738998413e-01 -1.400465816259384155e-01 -3.865142166614532471e-01 -1.771061569452285767e-01 -2.984724566340446472e-02
5.150151252746582031e-01 -3.211347758769989014e-02 9.397661685943603516e-02 1.308990567922592163e-01 2.174629643559455872e-02 -1.814375668764114380e-01 1.275162845849990845e-01 -4.507024586200714111e-02 9.174124151468276978e-02 -1.800340414047241211e-01 2.627961337566375732e-01 -3.106617033481597900e-01 -2.648708820343017578e-01 -1.170038133859634399e-01 -2.403785288333892822e-02 2.221337407827377319e-01 -5.076784268021583557e-02 -7.286065816879272461e-02 1.165103986859321594e-01 -3.608745038509368896e-01 1.144862323999404907e-01 1.781841814517974854e-01 3.116215020418167114e-02 1.348638683557510376e-01 -1.332649588584899902e-01 -2.336576208472251892e-02 -2.066945098340511322e-02 -7.540521025657653809e-02 -1.057954505085945129e-01 -1.588256061077117920e-01 -1.766813993453979492e-01 9.026902914047241211e-02
-1.004357412457466125e-01 -2.635522782802581787e-01 -4.766256734728813171e-02 1.247707381844520569e-01 1.069432869553565979e-01 -1.805910617113113403e-01 -8.149461820721626282e-03 9.831751137971878052e-02 -3.296240568161010742e-01 -1.174130663275718689e-01 2.010332494974136353e-01 -1.482176631689071655e-01 -3.218618035316467285e-01 1.030162647366523743e-01 -2.051504254341125488e-01 2.206106036901473999e-01 3.171468526124954224e-02 -3.479717671871185303e-02 1.043472513556480408e-01 -2.914361059665679932e-01 2.300902456045150757e-02 -3.181450366973876953e-01 -1.126017305068671703e-03 1.461995989084243774e-01 1.777317724190652370e-03 -5.767031013965606689e-02 -1.876780092716217041e-01 2.037439197301864624e-01 -2.335026860237121582e-01 -2.328614443540573120e-01 -7.287774235010147095e-02 -2.091958373785018921e-01
4.051189497113227844e-02 -1.359057426452636719e-01 5.487085878849029541e-02 1.376855075359344482e-01 4.068736433982849121e-01 -2.244790084660053253e-02 8.184985071420669556e-02 2.028703242540359497e-01 3.347746133804321289e-01 -6.702208518981933594e-02 -6.428362429141998291e-02 -2.173310369253158569e-01 -1.393242478370666504e-01 1.892862282693386078e-02 2.902905456721782684e-02 8.312805742025375366e-02 -2.560383975505828857e-01 1.762185394763946533e-01 2.875037193298339844e-01 2.893659286201000214e-02 -1.681519672274589539e-02 1.206895783543586731e-01 -1.086908057332038879e-01 -1.888370662927627563e-01 -4.555856063961982727e-02 -1.999457031488418579e-01 -7.513921707868576050e-02 7.446203380823135376e-02 1.615718565881252289e-02 -4.857472181320190430e-01 -6.250066310167312622e-02 1.130147576332092285e-01
1.625825017690658569e-01 -8.501428365707397461e-02 9.329569339752197266e-02 -3.326716423034667969e-01 4.221490621566772461e-01 -9.735596179962158203e-02 -6.799521297216415405e-02 2.284288555383682251e-01 1.008334457874298096e-01 -1.412940770387649536e-01 -9.084193408489227295e-02 -3.301827013492584229e-01 -8.220764994621276855e-02 1.054143756628036499e-01 -1.407836824655532837e-01 2.354290038347244263e-01 1.360562890768051147e-01 -2.820266038179397583e-02 5.661399289965629578e-02 -2.066476792097091675e-01 -7.285205274820327759e-02 4.065350443124771118e-02 -1.707092672586441040e-02 -2.167046964168548584e-01 4.215740039944648743e-02 -3.042797744274139404e-01 -1.509426683187484741e-01 1.089965403079986572e-01 1.596293225884437561e-02 -1.808132082223892212e-01 -1.852403432130813599e-01 2.150235623121261597e-01
-1.682927161455154419e-01 1.235135048627853394e-01 -1.406638175249099731e-01 -6.730829179286956787e-02 -1.854797638952732086e-02 -1.420441567897796631e-01 1.883854158222675323e-02 1.749325394630432129e-01 2.279776781797409058e-01 -3.343318998813629150e-01 2.142504751682281494e-01 1.070836484432220459e-01 -2.958565056324005127e-01 -6.189644336700439453e-02 -1.335575580596923828e-01 1.577689051628112793e-01 -2.220224402844905853e-02 -9.316076338291168213e-02 2.926124930381774902e-01 -2.960221469402313232e-01 9.442034363746643066e-02 -1.595621854066848755e-01 -7.480169087648391724e-02 -5.389868468046188354e-02 -1.043638586997985840e-01 -2.525170445442199707e-01 -1.209442913532257080e-01 2.079289406538009644e-01 -2.058141529560089111e-01 -3.138364553451538086e-01 1.279330402612686157e-01 1.018756330013275146e-01
2.600716948509216309e-01 -4.373561739921569824e-01 1.359094977378845215e-01 1.848285645246505737e-01 1.363368779420852661e-01 -1.060545295476913452e-01 -3.141600787639617920e-01 -3.062674589455127716e-02 1.967430412769317627e-01 -4.591308906674385071e-02 -1.296315640211105347e-01 -2.471080422401428223e-01 7.430564612150192261e-02 -7.882715761661529541e-02 -8.650653809309005737e-02 -2.519840188324451447e-02 -6.149131804704666138e-02 -3.767939284443855286e-02 2.679215669631958008e-01 -2.469176799058914185e-01 1.681243181228637695e-01 7.973001338541507721e-03 1.043991073966026306e-01 -3.431245982646942139e-01 -1.472523957490921021e-01 -1.592358648777008057e-01 2.238343004137277603e-03 -2.576314099133014679e-02 -2.270185351371765137e-01 -1.422896981239318848e-01 7.518465816974639893e-02 1.961512304842472076e-02
-7.383717596530914307e-02 -2.391958832740783691e-01 -1.254652738571166992e-01 1.512834876775741577e-01 2.720672786235809326e-01 -9.378625452518463135e-02 -8.699174225330352783e-02 1.529919803142547607e-01 2.256187200546264648e-01 -8.988030254840850830e-03 -1.182168722152709961e-01 -2.060360163450241089e-01 1.072325557470321655e-01 -1.864533498883247375e-02 -3.730690479278564453e-01 2.168412953615188599e-01 1.708380281925201416e-01 1.833084970712661743e-02 -1.733126342296600342e-01 -1.952734589576721191e-01 -3.841517567634582520e-01 -8.609851449728012085e-02 -2.346182763576507568e-01 -3.537195548415184021e-02 -8.046030998229980469e-02 -1.199082061648368835e-01 -1.793594844639301300e-02 1.808280311524868011e-02 -2.402639240026473999e-01 -2.848105132579803467e-01 -8.664441411383450031e-04 -1.006900370121002197e-01
2.531867027282714844e-01 -5.995335429906845093e-02 2.846086621284484863e-01 -4.274654388427734375e-02 2.115817070007324219e-01 5.214772652834653854e-03 -5.957564339041709900e-03 2.606183588504791260e-01 2.372207790613174438e-01 4.589150846004486084e-02 -1.190433204174041748e-01 -3.077059686183929443e-01 -1.324754506349563599e-01 3.600112348794937134e-02 -2.198211699724197388e-01 6.345918774604797363e-02 -2.301264181733131409e-02 -2.235541194677352905e-01 1.776401698589324951e-01 -2.890866398811340332e-01 -1.993422061204910278e-01 2.056580781936645508e-01 5.979704484343528748e-02 -3.360907733440399170e-02 -1.943411529064178467e-01 -2.894286215305328369e-01 -6.651376187801361084e-02 2.174942344427108765e-01 -1.694821417331695557e-01 -2.010042220354080200e-01 4.062453657388687134e-02 4.335318133234977722e-02
2.502129375934600830e-01 -2.292688190937042236e-01 8.849830366671085358e-03 -1.054049804806709290e-01 -1.335824839770793915e-02 -3.311249017715454102e-01 1.811761781573295593e-02 1.583527177572250366e-01 2.670754864811897278e-02 -1.816601306200027466e-01 2.812076508998870850e-01 -2.616395652294158936e-01 -1.719582453370094299e-02 4.466810449957847595e-02 -1.372171193361282349e-01 1.272230446338653564e-01 -3.627624809741973877e-01 -1.909929364919662476e-01 3.913686275482177734e-01 -3.479157015681266785e-02 -2.492750436067581177e-01 2.019834965467453003e-01 1.818970143795013428e-01 -1.201428938657045364e-02 1.286557167768478394e-01 -3.069606376811861992e-03 -4.491040855646133423e-02 7.223368436098098755e-02 -1.648809015750885010e-02 1.398354321718215942e-01 3.739868104457855225e-02 -1.273618489503860474e-01
-1.828465610742568970e-01 -1.804770231246948242e-01 -1.437311321496963501e-01 1.339530199766159058e-02 8.685526996850967407e-02 -2.436987161636352539e-01 1.445894092321395874e-01 8.794490993022918701e-02 1.894328892230987549e-01 7.447489351034164429e-02 -1.425018459558486938e-01 -3.802491128444671631e-01 -2.312671244144439697e-01 -2.282502688467502594e-02 -4.085748195648193359e-01 7.103995978832244873e-02 -2.081860415637493134e-02 2.150708884000778198e-01 5.399172753095626831e-02 -1.376765072345733643e-01 -3.217132091522216797e-01 1.381158232688903809e-01 1.078344299457967281e-03 -1.491945423185825348e-02 1.603919416666030884e-01 -2.409673929214477539e-01 2.352432012557983398e-01 1.643926948308944702e-01 1.908199675381183624e-02 -1.056292504072189331e-01 -2.913874574005603790e-02 -1.240441650152206421e-01
2.250146865844726562e-02 -2.051317840814590454e-01 -2.714730054140090942e-02 1.211317703127861023e-01 -8.860647678375244141e-03 -8.174626529216766357e-02 -3.597647324204444885e-02 1.526212692260742188e-01 2.350453138351440430e-01 -4.820788279175758362e-02 -1.631131023168563843e-01 -2.021407932043075562e-01 3.869651630520820618e-02 -1.148368939757347107e-01 -2.291688770055770874e-01 5.562175810337066650e-02 -8.662622421979904175e-02 8.170662075281143188e-02 -1.120498552918434143e-01 -2.358052730560302734e-01 -4.804402589797973633e-01 7.993442565202713013e-02 -1.317478269338607788e-01 -1.446436941623687744e-01 -1.748418658971786499e-01 -2.212825417518615723e-01 -1.417376995086669922e-01 -1.973820626735687256e-01 -2.378926277160644531e-01 -3.066230714321136475e-01 2.571604847908020020e-01 -4.651909694075584412e-02
2.959095537662506104e-01 -4.150515496730804443e-01 1.861190944910049438e-01 -1.421124041080474854e-01 8.995804935693740845e-02 -1.101061627268791199e-01 5.752094462513923645e-02 6.597547978162765503e-02 3.680419176816940308e-02 -9.502656012773513794e-02 3.612534329295158386e-02 -4.628969356417655945e-02 -2.661382853984832764e-01 1.601224183104932308e-03 -2.737456858158111572e-01 2.934745550155639648e-01 3.998708352446556091e-02 -7.694428414106369019e-02 -2.137153446674346924e-01 -5.892226099967956543e-02 1.140638664364814758e-01 1.766032576560974121e-01 -1.227980405092239380e-01 1.546441912651062012e-01 1.469207555055618286e-01 -2.045327723026275635e-01 1.357915252447128296e-01 -3.426692262291908264e-02 1.769718974828720093e-01 -1.971217989921569824e-01 -2.284995317459106445e-01 -2.577746808528900146e-01
-1.197669655084609985e-01 -1.039727926254272461e-01 -2.605102956295013428e-02 3.908037021756172180e-02 -2.125064134597778320e-01 -2.899513840675354004e-01 2.019392140209674835e-02 1.812853664159774780e-01 2.172932773828506470e-01 -2.136663198471069336e-01 1.796979755163192749e-01 1.154018640518188477e-01 -6.784528493881225586e-02 -1.661104708909988403e-02 -3.933421373367309570e-01 1.830603033304214478e-01 1.005144566297531128e-01 1.474276632070541382e-01 6.088511645793914795e-02 2.390990406274795532e-02 5.877813696861267090e-02 -1.497780829668045044e-01 9.821424633264541626e-02 4.369239509105682373e-02 -9.021812677383422852e-02 -6.542707234621047974e-02 2.885103523731231689e-01 1.856284737586975098e-01 -3.083269894123077393e-01 -4.143500924110412598e-01 -8.570866286754608154e-02 2.786234766244888306e-02
2.288055866956710815e-01 -2.551845312118530273e-01 -2.976130880415439606e-02 1.271629631519317627e-01 2.343246638774871826e-01 -6.766509264707565308e-02 -2.660533189773559570e-01 9.649013727903366089e-02 7.879045605659484863e-02 -9.157704561948776245e-02 1.841168403625488281e-01 -3.109750151634216309e-01 -2.360925637185573578e-02 -7.315708696842193604e-02 -2.932292819023132324e-01 -1.138113904744386673e-02 1.001110523939132690e-01 8.465160429477691650e-02 2.934809029102325439e-01 -2.511838674545288086e-01 -1.188300549983978271e-01 1.789483241736888885e-02 2.132947593927383423e-01 -2.991928160190582275e-01 -2.454851940274238586e-02 1.317640859633684158e-02 -1.045752540230751038e-01 -3.208749592304229736e-01 -1.021046489477157593e-01 -7.123296707868576050e-02 -2.891633287072181702e-02 -2.044439911842346191e-01
1.374101638793945312e-01 -2.378910593688488007e-02 -1.633574217557907104e-01 -3.053116500377655029e-01 8.798822760581970215e-02 -3.238262534141540527e-01 1.274039745330810547e-01 -2.524840645492076874e-02 3.566260039806365967e-01 9.114239364862442017e-02 2.438785880804061890e-02 -2.029852010309696198e-02 -1.242074221372604370e-01 4.376237094402313232e-02 -1.820227205753326416e-01 1.235092803835868835e-01 9.160594083368778229e-03 3.207121789455413818e-02 1.718961596488952637e-01 -2.614119350910186768e-01 -4.553422331809997559e-01 2.783165872097015381e-01 -9.557049721479415894e-02 7.922256737947463989e-02 -1.952480971813201904e-01 -3.479683026671409607e-02 6.042568385601043701e-02 -1.075633242726325989e-01 1.542302407324314117e-02 -1.511721462011337280e-01 -4.406009614467620850e-02 -2.239694893360137939e-01
8.253930509090423584e-02 -1.459758430719375610e-01 -1.648786514997482300e-01 1.941975951194763184e-01 8.850682526826858521e-02 -2.471134215593338013e-01 -3.855402767658233643e-02 9.485348314046859741e-02 2.371949404478073120e-01 5.877424404025077820e-02 1.311416327953338623e-01 -1.348434537649154663e-01 -1.482840180397033691e-01 1.038402039557695389e-02 -1.251031905412673950e-01 3.282455801963806152e-01 -1.987729221582412720e-01 3.247055783867835999e-02 4.952124506235122681e-02 -1.442787200212478638e-01 -2.025295980274677277e-02 2.868638038635253906e-01 7.353457808494567871e-02 7.920817285776138306e-02 2.429778128862380981e-01 3.425104543566703796e-02 4.846726951655000448e-04 1.380357518792152405e-02 3.695131242275238037e-01 -3.031281530857086182e-01 2.304293960332870483e-01 -2.947328090667724609e-01
2.557498216629028320e-01 -2.351281046867370605e-01 -1.452065538614988327e-02 9.792529791593551636e-02 2.335289120674133301e-01 -1.699869781732559204e-01 -1.332361102104187012e-01 -4.871757701039314270e-02 3.500921279191970825e-02 -2.666749060153961182e-01 2.650854364037513733e-02 -2.054424583911895752e-01 -1.710397303104400635e-01 -2.072784155607223511e-01 -1.148225367069244385e-01 4.011910781264305115e-02 2.028263658285140991e-01 -1.485225260257720947e-01 4.164550304412841797e-01 -4.411797598004341125e-02 2.040629684925079346e-01 1.353291869163513184e-01 1.944590359926223755e-01 -2.704549022018909454e-02 1.211687102913856506e-01 1.515010604634881020e-03 7.441052794456481934e-02 -1.633661240339279175e-01 -6.969165056943893433e-02 -4.047155380249023438e-01 8.932065218687057495e-02 -5.538352578878402710e-02
2.365981787443161011e-01 1.522536203265190125e-02 -2.654141783714294434e-01 -2.749691307544708252e-01 -2.472548000514507294e-02 -5.792957916855812073e-02 2.557618170976638794e-02 -2.206794023513793945e-01 1.464230418205261230e-01 -1.229270026087760925e-01 8.344583958387374878e-02 2.306434884667396545e-02 1.080530434846878052e-01 -1.997409909963607788e-01 -1.472132354974746704e-01 2.262563705444335938e-01 -8.642633259296417236e-02 1.630389690399169922e-01 4.619275927543640137e-01 -9.303232282400131226e-02 1.372488439083099365e-01 7.355532050132751465e-02 9.639766067266464233e-02 -1.711907684803009033e-01 4.445357248187065125e-02 -6.488735973834991455e-02 -2.338144630193710327e-01 -2.968869544565677643e-02 -2.719641923904418945e-01 -2.643479108810424805e-01 -5.732822418212890625e-02 -2.194009721279144287e-01
1.145442016422748566e-02 -2.172383368015289307e-01 1.147838011384010315e-01 -1.413292586803436279e-01 5.571030080318450928e-02 -3.389923870563507080e-01 -9.366293251514434814e-02 -9.058448672294616699e-02 2.976832687854766846e-01 -1.381029039621353149e-01 2.735528349876403809e-01 -2.202271670103073120e-01 2.214964330196380615e-01 -3.680402785539627075e-02 -3.001558780670166016e-02 3.986240327358245850e-01 -2.355336993932723999e-01 7.834666967391967773e-02 8.981797844171524048e-03 -1.820953488349914551e-01 -6.413429230451583862e-02 -2.538853585720062256e-01 -5.055309087038040161e-02 -2.023635953664779663e-01 -1.203946322202682495e-01 -1.821675002574920654e-01 -1.570331454277038574e-01 1.169612482190132141e-01 -1.776063144207000732e-01 -3.577766194939613342e-02 -6.376949697732925415e-02 -1.159819588065147400e-01
1.176030486822128296e-01 -3.166152238845825195e-01 -1.807202249765396118e-01 1.974114328622817993e-01 1.958393156528472900e-01 -2.876302003860473633e-01 1.070118322968482971e-01 -9.079755097627639771e-02 1.116972714662551880e-01 -3.693590313196182251e-02 1.371297538280487061e-01 -2.214764952659606934e-01 -1.765538938343524933e-02 -1.014105677604675293e-01 -4.005920588970184326e-01 3.252734839916229248e-01 1.037993058562278748e-01 4.546358808875083923e-02 2.461059242486953735e-01 1.310587972402572632e-01 -1.842431575059890747e-01 -1.495224889367818832e-02 -1.230537071824073792e-01 -1.162996217608451843e-01 2.127412706613540649e-01 -5.736839026212692261e-02 -6.824751617386937141e-04 -1.949062757194042206e-02 1.996964663267135620e-01 -1.531675010919570923e-01 1.385237276554107666e-01 -1.733865141868591309e-01
9.748999029397964478e-02 -1.572683751583099365e-01 1.325524598360061646e-01 -6.273303180932998657e-02 -1.444666739553213120e-02 -7.116293162107467651e-02 2.193554341793060303e-01 2.038625627756118774e-01 2.398096770048141479e-01 -2.110999077558517456e-01 1.894282251596450806e-01 1.782767325639724731e-01 -1.499810367822647095e-01 4.834239462070399895e-06 -2.885594367980957031e-01 3.094511330127716064e-01 1.424036324024200439e-01 5.042920261621475220e-02 8.322391659021377563e-02 -2.232747673988342285e-01 1.620560437440872192e-01 -1.484617739915847778e-01 -2.127884030342102051e-01 -2.349953055381774902e-01 9.707502089440822601e-03 1.125875040888786316e-01 1.065521687269210815e-01 2.696526050567626953e-01 -2.216672301292419434e-01 -2.213248461484909058e-01 5.622658878564834595e-02 -2.269930094480514526e-01
2.800653874874114990e-01 -2.378475368022918701e-01 -1.737251132726669312e-01 9.161549061536788940e-02 2.995270192623138428e-01 -9.788779914379119873e-02 -6.810863316059112549e-02 1.672701388597488403e-01 -2.254008054733276367e-01 3.351298719644546509e-02 2.206306606531143188e-01 -9.098241478204727173e-02 -9.631273895502090454e-02 -1.735012046992778778e-02 -2.997311353683471680e-01 6.299146264791488647e-02 2.303387969732284546e-02 9.160584770143032074e-03 2.998071014881134033e-01 -2.188060283660888672e-01 -7.889945060014724731e-02 -5.653033033013343811e-02 2.520736157894134521e-01 -1.321512460708618164e-01 2.834708802402019501e-02 2.636749111115932465e-02 1.305442154407501221e-01 -3.571171462535858154e-01 -2.112936526536941528e-01 -2.192663103342056274e-01 -1.019100658595561981e-02 -1.205518767237663269e-01
-6.194347888231277466e-02 -3.249056637287139893e-01 4.552834481000900269e-02 8.960306644439697266e-02 1.228920891880989075e-01 -2.818286120891571045e-01 8.604692295193672180e-03 3.944412171840667725e-01 4.435763135552406311e-02 -1.819372326135635376e-01 1.632679998874664307e-01 1.676261872053146362e-01 -2.948057651519775391e-01 1.899515539407730103e-01 -6.089208647608757019e-02 2.129559069871902466e-01 1.647257059812545776e-01 9.866077452898025513e-02 1.166524887084960938e-01 -2.233614027500152588e-01 8.823541551828384399e-02 -2.221685349941253662e-01 -1.419324986636638641e-02 -4.479066282510757446e-02 -1.366471797227859497e-01 -2.982845604419708252e-01 4.868569225072860718e-02 5.413484573364257812e-02 -5.540578067302703857e-02 -1.917523518204689026e-02 2.383616119623184204e-01 -1.884590387344360352e-01
8.833463490009307861e-02 1.704527586698532104e-01 -2.479280382394790649e-01 2.457853639498353004e-03 7.503482699394226074e-02 1.399891334585845470e-03 5.386815220117568970e-02 7.386478036642074585e-02 2.120667546987533569e-01 -1.589147895574569702e-01 6.728278100490570068e-02 1.179337427020072937e-01 -2.543382942676544189e-01 -4.204887896776199341e-02 -2.594285011291503906e-01 -7.340119034051895142e-02 -2.066026031970977783e-01 4.176168143749237061e-02 3.193043768405914307e-01 -1.344256848096847534e-01 1.778002828359603882e-01 9.218984097242355347e-02 3.003641366958618164e-01 -5.651476979255676270e-02 -5.503071099519729614e-02 -9.506692737340927124e-02 -2.946844696998596191e-01 9.746477007865905762e-02 -8.633563667535781860e-02 -3.707109689712524414e-01 -3.234274983406066895e-01 -6.325440853834152222e-02
1.154886633157730103e-01 -1.809595339000225067e-02 4.141887277364730835e-02 -3.634703904390335083e-02 -1.097124442458152771e-01 7.282304018735885620e-02 3.648978471755981445e-01 1.967585086822509766e-01 1.033887714147567749e-01 -1.423556655645370483e-01 2.664920389652252197e-01 1.026764214038848877e-01 -6.266821920871734619e-02 -3.037653863430023193e-02 -3.212840259075164795e-01 4.217709898948669434e-01 1.064157709479331970e-01 4.457227140665054321e-02 2.052615284919738770e-01 -3.176945745944976807e-01 -1.419439353048801422e-02 -6.947544217109680176e-02 2.053707279264926910e-02 -2.024429291486740112e-01 9.481842070817947388e-02 -8.875767886638641357e-02 3.582793474197387695e-02 2.255697995424270630e-01 -2.547573745250701904e-01 -1.951257139444351196e-01 4.523437842726707458e-02 -1.369421929121017456e-01
-3.444955870509147644e-02 -1.607592701911926270e-01 7.188600301742553711e-02 -1.760405860841274261e-02 -2.452603168785572052e-02 -5.529162287712097168e-01 -1.363144218921661377e-01 -8.588737994432449341e-02 9.027943760156631470e-02 1.107459887862205505e-01 8.293873071670532227e-02 -2.368159443140029907e-01 -7.022475451231002808e-02 -1.095150480978190899e-03 9.711127728223800659e-02 1.670999377965927124e-01 3.291237354278564453e-02 6.501051783561706543e-02 1.359788030385971069e-01 -3.159283995628356934e-01 7.144550979137420654e-02 4.097534418106079102e-01 2.875689417123794556e-02 -2.521776407957077026e-02 2.729308605194091797e-01 -2.092630565166473389e-01 -4.850910604000091553e-02 -2.309690602123737335e-02 -1.076229885220527649e-01 -1.788597851991653442e-01 2.155311852693557739e-01 -1.681832596659660339e-02
2.095731049776077271e-01 -7.275078445672988892e-02 -1.562921255826950073e-01 5.827712640166282654e-02 8.898402750492095947e-02 -7.204559445381164551e-02 -1.490718405693769455e-02 2.443485707044601440e-01 8.966063708066940308e-02 -3.652971610426902771e-02 2.236520648002624512e-01 2.708518318831920624e-02 -2.620511949062347412e-01 8.376068621873855591e-02 2.272175252437591553e-02 2.151734083890914917e-01 4.048768058419227600e-02 -2.438052743673324585e-01 1.941554248332977295e-01 -1.423302441835403442e-01 -1.322679221630096436e-01 2.864910103380680084e-02 -1.382773667573928833e-01 -1.948845386505126953e-01 2.663397192955017090e-01 -3.179061412811279297e-01 -2.601807564496994019e-02 2.038206346333026886e-02 -3.922082781791687012e-01 -2.179868966341018677e-01 -2.757449820637702942e-02 -3.124833405017852783e-01
-1.918962225317955017e-02 -4.815535247325897217e-02 -9.646423906087875366e-02 1.065680608153343201e-01 -1.153285503387451172e-01 -6.986181437969207764e-02 1.746664941310882568e-01 3.134124726057052612e-02 4.910016655921936035e-01 -7.866889238357543945e-02 5.942741781473159790e-02 -4.068631678819656372e-02 -1.794188916683197021e-01 1.149605289101600647e-01 -1.359975337982177734e-01 4.161915183067321777e-01 -1.401356905698776245e-01 4.586214199662208557e-02 -9.809178858995437622e-02 -1.354739367961883545e-01 1.405892074108123779e-01 -1.766346953809261322e-02 6.751559674739837646e-03 -1.597178429365158081e-01 -1.252827197313308716e-01 -1.689610034227371216e-01 6.557153165340423584e-02 1.576768606901168823e-01 -2.248866483569145203e-02 -3.441049754619598389e-01 -3.357516229152679443e-01 -1.923670023679733276e-01
-1.576433144509792328e-02 -2.294844388961791992e-02 8.642788231372833252e-02 -2.572405636310577393e-01 -2.333945631980895996e-01 -3.176451623439788818e-01 1.733512282371520996e-01 2.268585711717605591e-01 1.767701506614685059e-01 -2.887765765190124512e-01 1.870954185724258423e-01 4.171158373355865479e-02 -1.545656174421310425e-01 1.921859085559844971e-01 -1.695837527513504028e-01 1.946244835853576660e-01 -1.621189899742603302e-02 5.661650747060775757e-02 1.295179426670074463e-01 -2.470930218696594238e-01 2.172435373067855835e-01 -1.026073750108480453e-02 1.873772442340850830e-01 -1.589088737964630127e-01 -6.245071999728679657e-03 -3.584876656532287598e-01 1.002733409404754639e-01 1.299574524164199829e-01 -1.757979243993759155e-01 -1.036602780222892761e-01 8.580846339464187622e-02 -1.279765069484710693e-01
6.857277452945709229e-02 -4.764460027217864990e-01 6.660502869635820389e-03 -1.498470157384872437e-01 9.721750020980834961e-02 7.705435901880264282e-02 -1.058851182460784912e-01 2.426209449768066406e-01 2.823505699634552002e-01 5.476496741175651550e-02 -3.838293626904487610e-02 7.090482115745544434e-02 3.923953324556350708e-02 5.589753389358520508e-02 -2.169965952634811401e-01 8.699719607830047607e-02 -1.322925835847854614e-01 2.836903631687164307e-01 1.469568256288766861e-02 -1.992035359144210815e-01 1.138102039694786072e-01 4.387033283710479736e-01 6.914141029119491577e-02 -2.324344366788864136e-01 1.894320100545883179e-01 -4.736836627125740051e-02 -7.161075249314308167e-03 1.775398291647434235e-02 5.746333301067352295e-02 -2.260137945413589478e-01 -7.783321291208267212e-02 -1.037053018808364868e-01
3.729945980012416840e-03 -1.793922334909439087e-01 -3.021327257156372070e-01 2.444440498948097229e-03 1.370183378458023071e-01 -9.146576374769210815e-02 -6.836432963609695435e-02 -3.959350883960723877e-01 2.391779273748397827e-01 3.670085221529006958e-02 -8.795415051281452179e-03 -1.112734228372573853e-01 6.178406625986099243e-02 -4.015969857573509216e-02 -2.638812959194183350e-01 3.538483381271362305e-01 -7.846367545425891876e-03 3.202490210533142090e-01 2.283477187156677246e-01 -2.152090221643447876e-01 1.354937553405761719e-01 -1.362386792898178101e-01 -1.432195752859115601e-01 1.366955190896987915e-01 -3.997226431965827942e-02 -1.864869296550750732e-01 -1.200474705547094345e-02 3.093559481203556061e-02 4.625641927123069763e-02 -1.400799602270126343e-01 7.049097120761871338e-02 -2.743152678012847900e-01
2.474734783172607422e-01 8.449684083461761475e-02 -7.245675474405288696e-02 5.192979052662849426e-02 4.907343536615371704e-02 -2.335028499364852905e-01 -9.215940535068511963e-02 3.732396662235260010e-02 -1.965913027524948120e-01 -1.692970097064971924e-01 2.824577987194061279e-01 -2.965952455997467041e-01 -2.674455344676971436e-01 6.735251098871231079e-02 -1.917082257568836212e-02 1.038644909858703613e-01 -1.999742388725280762e-01 1.095248609781265259e-01 -9.854935854673385620e-02 -1.989234238862991333e-01 2.032001316547393799e-01 2.569511532783508301e-01 -1.477079540491104126e-01 -6.285072863101959229e-02 -2.778300046920776367e-01 2.503306139260530472e-03 8.445802330970764160e-02 3.609777241945266724e-02 -2.461058646440505981e-01 -3.775977492332458496e-01 7.159354537725448608e-02 -7.947981357574462891e-02
-6.074329465627670288e-02 1.244816929101943970e-01 -2.456402964890003204e-02 -5.412869900465011597e-02 -2.432659417390823364e-01 -2.909249663352966309e-01 -3.321380913257598877e-02 -4.270673170685768127e-02 -6.953661795705556870e-03 -2.187233418226242065e-02 8.418817073106765747e-02 -6.605820357799530029e-02 7.144758850336074829e-02 5.212642252445220947e-02 -3.037325143814086914e-01 3.761081993579864502e-01 -8.825857937335968018e-02 -1.879924684762954712e-01 -6.266830116510391235e-02 -2.467577010393142700e-01 6.051411479711532593e-02 5.796834826469421387e-02 3.498154506087303162e-02 1.858407407999038696e-01 -1.397268176078796387e-01 -8.403278887271881104e-02 -5.682943388819694519e-02 1.974241435527801514e-01 -2.309017181396484375e-01 -5.093318223953247070e-01 -6.516385823488235474e-02 -2.013098895549774170e-01
9.763003140687942505e-02 -3.839458525180816650e-01 -2.192432433366775513e-02 5.163230746984481812e-02 -4.944381862878799438e-02 -2.393430024385452271e-01 7.339728623628616333e-02 1.804267019033432007e-01 2.581948637962341309e-01 1.041556596755981445e-01 2.657861411571502686e-01 1.318044960498809814e-01 2.005119919776916504e-01 -1.672251373529434204e-01 -2.231351286172866821e-01 3.001575469970703125e-01 -2.073435038328170776e-01 2.225403338670730591e-01 8.457858115434646606e-02 8.050829172134399414e-02 -1.152907162904739380e-01 1.560062915086746216e-02 9.944624453783035278e-02 -1.217461153864860535e-01 -9.517464041709899902e-02 -3.767649531364440918e-01 4.972120001912117004e-02 1.506034433841705322e-01 -4.901881515979766846e-02 -9.994918107986450195e-02 9.607514739036560059e-02 -1.627002805471420288e-01
-7.991554588079452515e-02 -1.327232420444488525e-01 -3.560520708560943604e-01 -3.662648200988769531e-01 6.939956545829772949e-02 -4.195455834269523621e-02 -5.258456617593765259e-02 -3.732385113835334778e-02 2.218214571475982666e-01 -9.893666207790374756e-02 -4.185459017753601074e-02 8.756355941295623779e-02 3.744472563266754150e-02 -8.240104466676712036e-02 -3.057062625885009766e-01 2.603166736662387848e-02 -8.583380281925201416e-02 -1.956127882003784180e-01 2.588396072387695312e-01 -8.832717686891555786e-02 -7.487589865922927856e-02 1.651894599199295044e-01 1.770952343940734863e-01 4.924859106540679932e-02 -1.835816204547882080e-01 -1.927511841058731079e-01 -3.393223285675048828e-01 1.206490993499755859e-01 -2.441134601831436157e-01 -1.999203562736511230e-01 -1.241753920912742615e-01 -1.759497672319412231e-01
9.160938858985900879e-02 -2.173712700605392456e-01 -1.651839315891265869e-01 7.232445478439331055e-02 1.660392135381698608e-01 -3.223965167999267578e-01 1.285016685724258423e-01 -1.654864996671676636e-01 2.800645530223846436e-01 -1.851559132337570190e-01 7.850777357816696167e-02 -3.488497436046600342e-02 -3.392586484551429749e-02 -1.380536109209060669e-01 -3.968233466148376465e-01 3.121699392795562744e-01 3.899855539202690125e-02 3.473057225346565247e-02 1.261980086565017700e-01 1.840647906064987183e-01 -1.377870440483093262e-01 4.677258431911468506e-02 2.254603616893291473e-02 -7.869944721460342407e-02 2.130782008171081543e-01 -8.541525900363922119e-02 -5.733163282275199890e-02 3.911671042442321777e-02 3.122194707393646240e-01 -1.979053765535354614e-01 5.518503859639167786e-02 -2.521713674068450928e-01
1.098013371229171753e-01 -1.143160238862037659e-01 -3.157804310321807861e-01 -9.850194305181503296e-02 2.316569834947586060e-01 -2.031619250774383545e-01 1.818067580461502075e-01 -1.489617526531219482e-01 2.217502593994140625e-01 -1.854764372110366821e-01 -7.304245978593826294e-02 -1.522768735885620117e-01 -5.396811291575431824e-02 1.037413328886032104e-01 -2.351012080907821655e-01 1.450855880975723267e-01 -3.025476261973381042e-02 9.759104251861572266e-02 -1.807080507278442383e-01 1.614980399608612061e-02 -1.683937162160873413e-01 6.625661998987197876e-02 -9.456447511911392212e-02 9.182200580835342407e-02 -2.351009994745254517e-01 -2.395174652338027954e-01 -9.822592139244079590e-02 1.832445897161960602e-02 -1.719405651092529297e-01 -3.456657826900482178e-01 2.556751668453216553e-01 -2.875030934810638428e-01
6.942820549011230469e-02 2.170442230999469757e-02 -4.086302593350410461e-02 -2.288204282522201538e-01 7.136201113462448120e-02 -1.605593413114547729e-01 -2.564782798290252686e-01 -2.295777797698974609e-01 2.391107529401779175e-01 1.867403835058212280e-01 1.548579633235931396e-01 -4.884681105613708496e-02 -1.304276436567306519e-01 -2.329159080982208252e-01 -3.368927836418151855e-01 2.180823087692260742e-01 -2.246403694152832031e-01 -5.039588361978530884e-02 -7.819142192602157593e-03 -1.815853565931320190e-01 1.427125036716461182e-01 1.820221692323684692e-01 1.008820682764053345e-01 -1.073891073465347290e-01 -4.594175145030021667e-02 -2.698071897029876709e-01 -5.315248668193817139e-02 2.094785720109939575e-01 -3.340812623500823975e-01 -5.757559090852737427e-02 1.137056723237037659e-01 -1.728499829769134521e-01
2.760154902935028076e-01 -1.931214481592178345e-01 1.873546242713928223e-01 -9.787817299365997314e-02 2.725541591644287109e-01 -2.162840217351913452e-01 1.971544325351715088e-01 2.458151429891586304e-01 2.779178619384765625e-01 -1.273282021284103394e-01 3.908693417906761169e-02 -1.280575245618820190e-01 9.763232432305812836e-03 -1.073104143142700195e-01 -2.490544505417346954e-02 2.809640467166900635e-01 1.882743388414382935e-01 9.663943201303482056e-02 3.378491476178169250e-02 3.211123123764991760e-02 -1.669103279709815979e-02 -2.410373464226722717e-02 1.030938923358917236e-01 1.688981950283050537e-01 1.796331256628036499e-01 -3.083064854145050049e-01 9.867522120475769043e-02 2.737154066562652588e-01 1.966659873723983765e-01 -1.733877062797546387e-01 -1.708532273769378662e-01 -1.484789699316024780e-01
2.485052049160003662e-01 -2.485536187887191772e-01 -1.325780432671308517e-02 -2.983410842716693878e-02 -1.118516251444816589e-01 -1.612390130758285522e-01 -1.556130796670913696e-01 1.608085483312606812e-01 7.448122650384902954e-02 -1.724734753370285034e-01 1.750148981809616089e-01 7.803706079721450806e-02 -2.693787217140197754e-03 3.616160452365875244e-01 -3.268010318279266357e-01 1.614259928464889526e-01 -2.034183405339717865e-02 -3.957147896289825439e-01 1.185266580432653427e-02 -1.495992243289947510e-01 -9.655570983886718750e-02 8.864836394786834717e-02 -2.061938941478729248e-01 -7.861826568841934204e-02 7.897587865591049194e-02 -2.484467029571533203e-01 6.651622802019119263e-02 1.254951208829879761e-01 -1.256349831819534302e-01 -2.774517536163330078e-01 -1.571205854415893555e-01 -1.349778566509485245e-02
2.112012207508087158e-01 -1.353596244007349014e-02 -5.508804693818092346e-02 -2.894626185297966003e-02 -9.031341969966888428e-02 -8.891385979950428009e-03 -9.167262166738510132e-02 7.044964283704757690e-02 2.334741204977035522e-01 -1.858105063438415527e-01 7.478198502212762833e-03 -1.090283095836639404e-01 7.595244050025939941e-02 1.645652763545513153e-02 -4.532562792301177979e-01 1.630368083715438843e-01 -3.647497594356536865e-01 -6.857412308454513550e-02 1.706783846020698547e-02 -1.562873572111129761e-01 5.977100506424903870e-02 8.472546190023422241e-02 -3.991994634270668030e-02 -8.606573194265365601e-02 -3.888243138790130615e-01 8.568710088729858398e-02 -1.052454784512519836e-01 1.640974171459674835e-02 -1.947200298309326172e-01 -1.583495289087295532e-01 -4.042097628116607666e-01 -1.106013432145118713e-01
-4.374435171484947205e-02 -4.033042863011360168e-02 -2.108340859413146973e-01 1.439718604087829590e-01 -1.339688301086425781e-01 -7.648205012083053589e-02 -6.648074835538864136e-03 -5.395864695310592651e-02 -2.614844031631946564e-02 -7.806678861379623413e-02 -4.168476536870002747e-02 1.312146186828613281e-01 -4.084887914359569550e-03 -6.601584702730178833e-02 -2.676362395286560059e-01 4.891309440135955811e-01 -8.166594803333282471e-02 3.279561698436737061e-01 2.092982530593872070e-01 -3.095932602882385254e-01 5.411832034587860107e-02 -6.086608394980430603e-02 2.731817215681076050e-02 6.092729046940803528e-02 -3.725734725594520569e-02 -3.209423720836639404e-01 -3.259494667872786522e-03 2.391868829727172852e-01 -1.839473098516464233e-01 -7.180046290159225464e-02 1.078736856579780579e-01 -2.938197553157806396e-01
4.096618667244911194e-02 -5.014012008905410767e-02 1.739335805177688599e-01 -1.377914547920227051e-01 2.715167999267578125e-01 -3.537714183330535889e-01 1.616390794515609741e-01 4.562424868345260620e-02 1.141904946416616440e-02 -1.913920417428016663e-02 -5.195417255163192749e-02 4.133443534374237061e-02 -8.556347340345382690e-02 -2.184742130339145660e-02 -2.096298635005950928e-01 7.327951490879058838e-02 -1.539647132158279419e-01 3.998016938567161560e-02 3.265626132488250732e-01 -2.797684967517852783e-01 1.118697375059127808e-01 3.075110018253326416e-01 1.667916625738143921e-01 4.734398052096366882e-02 1.220359280705451965e-01 6.263023614883422852e-02 2.314802408218383789e-01 1.426511816680431366e-02 1.572787910699844360e-01 -4.563357830047607422e-01 -5.163092911243438721e-02 -4.317764565348625183e-02
8.462805300951004028e-02 -3.071003556251525879e-01 1.285448968410491943e-01 2.133915945887565613e-02 2.462337017059326172e-01 -6.596004962921142578e-02 5.548231676220893860e-02 2.407304346561431885e-01 1.003966405987739563e-01 8.282304555177688599e-02 1.339331418275833130e-01 -2.960164546966552734e-01 -2.311118990182876587e-01 1.271183043718338013e-01 -1.252912729978561401e-01 1.156382113695144653e-01 -2.139912396669387817e-01 7.332947850227355957e-02 2.879935801029205322e-01 -1.651258170604705811e-01 -3.710482642054557800e-02 2.157502472400665283e-01 -3.345561325550079346e-01 -2.605019509792327881e-01 1.531554460525512695e-01 -1.275049448013305664e-01 -2.651471197605133057e-01 3.977405140176415443e-04 -4.765871167182922363e-02 -1.323286741971969604e-01 -6.737805157899856567e-02 1.047036945819854736e-01
2.420521378517150879e-01 -9.301263093948364258e-02 -5.989008769392967224e-02 -2.349613457918167114e-01 1.723531335592269897e-01 -7.424765080213546753e-02 1.607289165258407593e-01 -6.193581968545913696e-02 4.323798418045043945e-01 -1.174459308385848999e-01 -4.907452687621116638e-02 -2.572985179722309113e-02 -7.862626761198043823e-02 -2.590811578556895256e-03 -2.592012584209442139e-01 1.634065508842468262e-01 -3.544318675994873047e-02 3.205439746379852295e-01 7.918480038642883301e-02 -1.463986337184906006e-01 -3.321711421012878418e-01 1.685391217470169067e-01 -2.440465539693832397e-01 -1.547505110502243042e-01 -1.015689224004745483e-01 1.936323009431362152e-02 2.654587291181087494e-02 -1.752797663211822510e-01 -9.497985243797302246e-02 -1.245907917618751526e-01 1.971738226711750031e-02 -2.901325523853302002e-01
4.593500122427940369e-02 -1.956402212381362915e-01 -9.817685931921005249e-03 2.830891637131571770e-03 6.940134614706039429e-02 -3.266162574291229248e-01 -3.150283992290496826e-01 2.743050158023834229e-01 2.625838667154312134e-02 -1.292227953672409058e-01 1.125855147838592529e-01 1.793729960918426514e-01 -2.408919185400009155e-01 1.472669094800949097e-01 -1.050473004579544067e-01 2.879820466041564941e-01 -1.247347891330718994e-01 -3.169343173503875732e-01 1.210944429039955139e-01 -9.636984020471572876e-02 -2.132151871919631958e-01 -5.191381648182868958e-02 -9.939806908369064331e-02 -6.322834640741348267e-02 1.359499990940093994e-01 -2.878351211547851562e-01 2.270812541246414185e-02 1.271914988756179810e-01 -2.221621125936508179e-01 -1.699151694774627686e-01 4.688614979386329651e-02 -1.927829682826995850e-01
-8.129091560840606689e-02 -2.899042367935180664e-01 7.676009833812713623e-02 1.684023737907409668e-01 -1.272560507059097290e-01 -2.738076448440551758e-01 2.365945428609848022e-01 1.342092901468276978e-01 2.961104512214660645e-01 -6.738947331905364990e-02 2.563414871692657471e-01 1.153325382620096207e-02 -7.269006967544555664e-02 1.527003347873687744e-01 -2.848666310310363770e-01 -5.288939550518989563e-02 -1.049007400870323181e-01 9.422649443149566650e-02 3.024236857891082764e-02 -4.012009501457214355e-01 2.354747056961059570e-01 3.720296546816825867e-02 1.411618739366531372e-01 -1.044380515813827515e-01 -1.337506175041198730e-01 -4.222074523568153381e-02 -1.524576265364885330e-02 -2.121532522141933441e-02 -2.606483101844787598e-01 -1.384333372116088867e-01 1.847989740781486034e-03 -2.498853504657745361e-01
9.666866622865200043e-03 -1.132164373993873596e-01 -1.983678638935089111e-01 9.354978054761886597e-02 -1.359667181968688965e-01 -4.102599322795867920e-01 -6.403280794620513916e-02 -1.241094693541526794e-01 3.226054012775421143e-01 -8.951311558485031128e-02 -8.689254522323608398e-02 -2.160398662090301514e-01 -3.390651047229766846e-01 4.721194133162498474e-02 -4.209391176700592041e-01 -1.088912636041641235e-01 -1.075775101780891418e-01 1.675053536891937256e-01 1.061863899230957031e-01 -9.519562125205993652e-03 2.214892059564590454e-01 1.185192493721842766e-03 -2.838890627026557922e-02 -2.290810942649841309e-01 9.174339473247528076e-02 4.010522365570068359e-02 1.238761469721794128e-01 4.020924121141433716e-02 -1.702171564102172852e-01 -1.532877236604690552e-01 5.531399324536323547e-02 -1.558013260364532471e-01
9.990365058183670044e-02 -2.061932086944580078e-01 -2.293644398450851440e-01 1.714306324720382690e-01 1.774316579103469849e-01 -2.741088867187500000e-01 -1.317093223333358765e-01 -2.056473679840564728e-02 -3.761221095919609070e-02 -1.375948488712310791e-01 1.557071954011917114e-01 -2.521817684173583984e-01 -1.485801935195922852e-01 -5.812935158610343933e-02 -2.801129221916198730e-01 -6.263636052608489990e-02 1.006566956639289856e-01 -7.183407992124557495e-02 4.627683460712432861e-01 -6.561711430549621582e-02 5.598751455545425415e-02 -1.137353666126728058e-02 1.167635321617126465e-01 -2.029732763767242432e-01 2.088180184364318848e-01 9.716580063104629517e-02 1.002747789025306702e-01 -1.544077098369598389e-01 -3.863425925374031067e-02 -3.208917379379272461e-01 -1.407845132052898407e-02 -2.040517032146453857e-01
3.146072030067443848e-01 7.405995391309261322e-03 -2.659627199172973633e-01 -6.988349556922912598e-02 2.954768240451812744e-01 -2.681512236595153809e-01 7.714617252349853516e-02 1.783698052167892456e-01 -9.817707538604736328e-02 8.077532798051834106e-02 -2.701976597309112549e-01 -3.125169575214385986e-01 -1.335553824901580811e-01 -4.195689782500267029e-02 -2.775662541389465332e-01 1.232600808143615723e-01 -2.480860948562622070e-01 1.695593148469924927e-01 1.335366442799568176e-02 -1.578151136636734009e-01 -1.515259146690368652e-01 -1.171397343277931213e-01 -3.891706094145774841e-02 2.652171812951564789e-02 -2.170149050652980804e-02 -5.877205729484558105e-02 -9.439296089112758636e-03 1.081881001591682434e-01 -8.751647174358367920e-02 -3.563888072967529297e-01 1.335740834474563599e-01 8.476070314645767212e-02
-1.708832010626792908e-02 1.721228212118148804e-01 -1.565446890890598297e-02 -8.122947998344898224e-03 -9.451520442962646484e-02 -3.420607745647430420e-01 -1.865644454956054688e-01 2.478338032960891724e-01 3.036995530128479004e-01 -8.772981911897659302e-02 8.482706546783447266e-02 1.283046156167984009e-01 -2.714830338954925537e-01 8.342240750789642334e-02 -2.474477291107177734e-01 2.156014144420623779e-01 -2.973350137472152710e-02 -1.503137988038361073e-03 -1.281665116548538208e-01 -2.319815605878829956e-01 -1.189878303557634354e-02 -6.383712589740753174e-02 1.487615853548049927e-01 2.161508500576019287e-01 -1.539001613855361938e-01 -3.051859438419342041e-01 -8.857753127813339233e-03 1.318999379873275757e-01 -7.219683378934860229e-02 -1.259444206953048706e-01 4.360820353031158447e-02 -3.662886619567871094e-01
5.428088307380676270e-01 6.350171566009521484e-02 1.593080013990402222e-01 1.363383978605270386e-01 1.824773102998733521e-01 -3.331227600574493408e-01 -4.334511980414390564e-02 1.115449368953704834e-01 2.786079049110412598e-01 -2.666867673397064209e-01 1.172822490334510803e-01 -2.329054772853851318e-01 2.166227065026760101e-02 -6.671876460313796997e-02 -1.816045939922332764e-01 1.469938158988952637e-01 4.736968874931335449e-02 -7.257714867591857910e-02 -6.957286596298217773e-02 -1.545853614807128906e-01 7.996259629726409912e-02 1.076780706644058228e-01 2.033626474440097809e-02 -1.353942453861236572e-01 1.983846351504325867e-02 -2.602536380290985107e-01 -1.046477910131216049e-02 -9.302636235952377319e-02 -2.464697360992431641e-01 -3.341659903526306152e-02 -2.969889715313911438e-02 9.949769079685211182e-02
8.048630505800247192e-02 -2.363521158695220947e-01 5.205999687314033508e-02 -6.610108166933059692e-02 2.955953180789947510e-01 3.644255176186561584e-02 -4.108785837888717651e-02 -9.662561118602752686e-02 -4.065225832164287567e-03 -7.498586177825927734e-02 -9.774801321327686310e-03 -1.080814823508262634e-01 1.405208930373191833e-02 1.580514311790466309e-01 -1.168064698576927185e-01 9.341150522232055664e-02 1.181662008166313171e-01 2.896701097488403320e-01 1.279156953096389771e-01 -4.243482649326324463e-01 -2.844859957695007324e-01 -7.071945816278457642e-02 -1.218450069427490234e-01 -6.276359409093856812e-02 -2.281946986913681030e-01 6.164450198411941528e-02 -1.205328702926635742e-01 -8.050614269450306892e-04 -1.966921091079711914e-01 -3.030527830123901367e-01 -3.458059132099151611e-01 -2.152903378009796143e-01
3.088561818003654480e-02 -4.548073410987854004e-01 2.839929657056927681e-03 -3.968861885368824005e-03 -1.114473193883895874e-01 -2.546662390232086182e-01 9.886681288480758667e-02 1.127894222736358643e-01 4.164979457855224609e-01 1.265028864145278931e-01 1.784057170152664185e-01 5.140351131558418274e-02 1.878345310688018799e-01 -3.032736014574766159e-03 -1.554144471883773804e-01 2.194888293743133545e-01 -1.078615263104438782e-01 2.427514344453811646e-01 1.298614293336868286e-01 1.370424591004848480e-02 -1.278827711939811707e-02 -2.479519136250019073e-02 6.224272400140762329e-02 -1.672565639019012451e-01 -1.058021485805511475e-01 -3.914251029491424561e-01 9.359801560640335083e-02 1.588413119316101074e-01 -6.420730799436569214e-02 -1.749173700809478760e-01 8.602453768253326416e-02 -8.803032338619232178e-03
2.007662355899810791e-01 -2.957025170326232910e-01 1.613269299268722534e-01 -9.608467668294906616e-02 9.293719381093978882e-02 -2.172216176986694336e-01 -1.577860563993453979e-01 5.724140442907810211e-03 -2.069742828607559204e-01 -2.421295195817947388e-01 2.113982886075973511e-01 -5.393291637301445007e-02 -7.118789106607437134e-02 2.662942409515380859e-01 -7.825972884893417358e-02 9.631858021020889282e-02 -2.612930722534656525e-02 2.602722942829132080e-01 2.127403765916824341e-01 -6.246798112988471985e-02 -2.699011266231536865e-01 1.043404564261436462e-01 2.285434603691101074e-01 -3.162150979042053223e-01 -7.981052249670028687e-02 -2.594372257590293884e-03 1.678414791822433472e-01 1.981758475303649902e-01 -1.640113741159439087e-01 -7.595010846853256226e-02 -2.760859951376914978e-02 -2.345276623964309692e-01
1.833798736333847046e-01 -1.584922075271606445e-01 -7.360234856605529785e-02 6.834990531206130981e-02 1.331431418657302856e-01 -9.970379620790481567e-02 3.832032671198248863e-03 -1.656223237514495850e-01 5.180886387825012207e-02 4.958689212799072266e-02 1.050810664892196655e-01 -2.076965719461441040e-01 -2.602708339691162109e-01 -1.038004979491233826e-01 -2.204956859350204468e-01 2.042312324047088623e-01 5.412079021334648132e-02 -8.163812011480331421e-02 4.148857593536376953e-01 7.641526311635971069e-02 1.015455350279808044e-01 -6.972996052354574203e-03 2.966108918190002441e-01 -1.718403995037078857e-01 2.276839911937713623e-01 -6.969614326953887939e-02 1.454954594373703003e-01 -1.055414006114006042e-01 -3.614804148674011230e-02 -4.718441367149353027e-01 9.444968402385711670e-02 1.028706505894660950e-01
-6.905090413056313992e-04 -4.772106930613517761e-02 -1.247467547655105591e-01 -1.274771839380264282e-01 1.969960629940032959e-01 2.053535543382167816e-02 2.050126669928431511e-03 7.578974217176437378e-02 -4.800559580326080322e-02 -4.376705735921859741e-02 -1.513073146343231201e-01 -3.593926727771759033e-01 -1.284836232662200928e-01 3.760865628719329834e-01 -1.690574139356613159e-01 2.746079862117767334e-01 -1.077561452984809875e-01 5.131526663899421692e-02 1.096593514084815979e-01 -2.128756940364837646e-01 -1.150624379515647888e-01 2.855408191680908203e-01 -9.180762805044651031e-03 -2.405513823032379150e-01 7.637233939021825790e-03 -3.814068436622619629e-01 -1.258685737848281860e-01 1.166930943727493286e-01 -1.624207347631454468e-01 -2.023772746324539185e-01 1.507650613784790039e-01 1.155490577220916748e-01
-7.895498722791671753e-02 -2.801243364810943604e-01 6.076005287468433380e-03 9.192922711372375488e-02 -8.823449164628982544e-02 -2.595946192741394043e-01 2.006803750991821289e-01 2.131577581167221069e-01 2.362969219684600830e-01 -5.188857018947601318e-02 1.738589704036712646e-01 -1.692047156393527985e-02 1.648251339793205261e-02 9.137748926877975464e-02 -3.116647303104400635e-01 6.097303330898284912e-02 -1.641763001680374146e-01 3.206781446933746338e-01 8.412697166204452515e-02 -1.417435407638549805e-01 1.306111365556716919e-01 3.895631292834877968e-03 3.153362572193145752e-01 -1.402217894792556763e-01 -4.687958955764770508e-02 -2.593820393085479736e-01 6.544371694326400757e-02 2.605128288269042969e-01 -2.274142503738403320e-01 -2.464373782277107239e-02 -4.455792158842086792e-02 -2.415409684181213379e-01
2.399877458810806274e-02 -2.163195908069610596e-01 -1.421462595462799072e-01 2.676440179347991943e-01 1.042585968971252441e-01 -2.143441140651702881e-01 -1.146993637084960938e-01 2.238420844078063965e-01 -3.840442001819610596e-02 -2.146590948104858398e-01 1.045856848359107971e-01 1.438608486205339432e-02 -3.294404447078704834e-01 -2.883855439722537994e-02 -3.634270280599594116e-02 2.786847651004791260e-01 1.089875400066375732e-01 7.006431370973587036e-02 1.867120712995529175e-01 -1.868792772293090820e-01 1.872375607490539551e-01 -2.597713768482208252e-01 -3.132602572441101074e-02 6.006045266985893250e-02 -9.736387431621551514e-02 -4.426550269126892090e-01 3.736432874575257301e-03 4.474823549389839172e-02 -1.088653281331062317e-01 -1.777171641588211060e-01 -7.697127014398574829e-02 -2.077742516994476318e-01
2.068395167589187622e-01 -2.894171476364135742e-01 9.520240873098373413e-02 -7.816312462091445923e-02 3.611507117748260498e-01 -5.951226875185966492e-02 -3.325721994042396545e-02 2.037827074527740479e-01 2.348375618457794189e-01 -2.305210828781127930e-01 1.887152045965194702e-01 -2.346991375088691711e-02 -1.220612153410911560e-01 1.267179846763610840e-01 -2.484529912471771240e-01 -6.890992820262908936e-02 -1.923707276582717896e-01 -8.803625404834747314e-02 -8.299406617879867554e-02 -2.690410614013671875e-01 2.873361408710479736e-01 1.743599027395248413e-01 1.213796157389879227e-02 -9.923975914716720581e-02 -3.822912275791168213e-02 -2.412399500608444214e-01 1.107964385300874710e-02 -6.515881395898759365e-04 -6.337046623229980469e-02 -2.063981741666793823e-01 -2.502083182334899902e-01 1.542781144380569458e-01
-1.133809164166450500e-01 -1.697141081094741821e-01 -1.658559143543243408e-01 2.000912576913833618e-01 -5.919862166047096252e-02 -3.271236419677734375e-01 6.172671448439359665e-03 3.117061965167522430e-02 2.630136609077453613e-01 -5.311698187142610550e-03 1.547537744045257568e-01 -1.496532112360000610e-01 -1.499316282570362091e-02 -1.637484580278396606e-01 -1.661109626293182373e-01 1.946257799863815308e-01 -1.556323021650314331e-01 6.651416420936584473e-02 9.501595050096511841e-02 -1.383846849203109741e-01 -4.253056272864341736e-02 3.489296734333038330e-01 1.135383918881416321e-01 -5.306604132056236267e-02 2.056790590286254883e-01 -1.385100185871124268e-01 -8.224292658269405365e-03 1.433132868260145187e-02 3.314646780490875244e-01 -2.377447336912155151e-01 2.749185264110565186e-01 -2.671865820884704590e-01
8.081333339214324951e-02 -3.273715972900390625e-01 1.060876529663801193e-02 -7.634977251291275024e-02 -9.309481084346771240e-02 1.545599196106195450e-02 -2.560313940048217773e-01 7.209162414073944092e-02 2.516538500785827637e-01 -3.594331443309783936e-01 1.043089181184768677e-01 2.655979990959167480e-01 -6.388156116008758545e-02 2.395628541707992554e-01 -3.459975719451904297e-01 1.631781011819839478e-01 -2.275717705488204956e-01 -1.251634061336517334e-01 1.341643929481506348e-01 -3.849046677350997925e-02 -2.443174570798873901e-01 -1.414010766893625259e-02 -4.750331491231918335e-02 -7.464745640754699707e-02 -5.645205825567245483e-02 -8.937570452690124512e-02 7.994349300861358643e-02 2.678170800209045410e-01 -1.147468164563179016e-01 -1.177065894007682800e-01 -1.127735823392868042e-01 -1.877652406692504883e-01
-2.937749028205871582e-02 -2.484478354454040527e-01 -2.142710983753204346e-02 -7.688367366790771484e-02 2.889749407768249512e-01 -3.605462908744812012e-01 -7.131196092814207077e-03 5.878842622041702271e-02 -1.917135119438171387e-01 -1.775119751691818237e-01 1.545683741569519043e-01 -3.698558732867240906e-02 2.892996370792388916e-02 2.473775297403335571e-01 -2.108302861452102661e-01 1.572418659925460815e-01 -7.552354782819747925e-02 1.326549053192138672e-01 1.215333491563796997e-01 2.005384713411331177e-01 1.359695196151733398e-01 -1.703748852014541626e-01 2.134922891855239868e-01 -2.062746137380599976e-01 -1.226172433234751225e-03 -8.065038127824664116e-04 -4.827395826578140259e-02 2.651181630790233612e-02 4.219485446810722351e-02 -2.721168696880340576e-01 -1.462971121072769165e-01 -4.184563457965850830e-01
1.940326541662216187e-01 -1.763345897197723389e-01 -8.810701221227645874e-02 3.596975002437829971e-03 1.266408860683441162e-01 -2.766850590705871582e-02 1.729258708655834198e-02 1.412364281713962555e-02 9.389243274927139282e-02 -3.923235535621643066e-01 1.190168410539627075e-01 -7.452278584241867065e-02 -5.216232314705848694e-02 1.569138020277023315e-01 -2.294568121433258057e-01 1.500784605741500854e-01 -1.514511369168758392e-02 4.015354216098785400e-01 9.184554964303970337e-02 -4.998722672462463379e-02 -2.726926505565643311e-01 1.325055658817291260e-01 2.210336923599243164e-01 -1.650874763727188110e-01 2.223379015922546387e-01 1.005852073431015015e-01 -5.923224985599517822e-02 -1.092972531914710999e-01 -4.132452011108398438e-01 4.643247276544570923e-02 1.039813160896301270e-01 -1.484654247760772705e-01
1.681174188852310181e-01 1.871772855520248413e-02 2.287036925554275513e-01 -9.949024766683578491e-02 1.306996792554855347e-01 -2.119702696800231934e-01 -1.419088095426559448e-01 1.763471364974975586e-01 1.887300796806812286e-02 6.000895053148269653e-02 2.457435578107833862e-01 3.399341925978660583e-02 -6.492657959461212158e-02 1.514240913093090057e-02 -1.329731643199920654e-01 2.949294447898864746e-01 -1.075373403728008270e-02 5.638035014271736145e-02 3.708821255713701248e-03 -4.748431965708732605e-02 -2.832791209220886230e-01 9.874450415372848511e-02 -2.668232321739196777e-01 9.639510512351989746e-02 2.065976858139038086e-01 -3.025850653648376465e-01 -2.120984792709350586e-01 9.683120250701904297e-02 -3.611671626567840576e-01 -2.586756050586700439e-01 -8.896556496620178223e-02 -2.267165929079055786e-01
4.623103141784667969e-02 2.228451147675514221e-02 -1.804740428924560547e-01 -3.703193664550781250e-01 1.191433072090148926e-01 -1.154864504933357239e-01 4.378531500697135925e-02 6.905211508274078369e-02 -6.056305021047592163e-03 7.235191017389297485e-02 -8.026043325662612915e-02 -4.447153955698013306e-02 6.436897814273834229e-02 1.912380009889602661e-01 -2.711548209190368652e-01 1.905878931283950806e-01 6.270536780357360840e-02 2.477128207683563232e-01 3.543310463428497314e-01 -3.464780151844024658e-01 -2.080720216035842896e-01 5.496797710657119751e-02 -2.946687862277030945e-02 -2.257981896400451660e-01 -3.717868030071258545e-02 -9.879387170076370239e-02 -2.228355705738067627e-01 -1.060021966695785522e-01 -1.448988318443298340e-01 -2.635095417499542236e-01 -2.199135124683380127e-01 -9.642159938812255859e-02
1.850689649581909180e-01 -3.484629094600677490e-02 -3.791186958551406860e-02 -1.009622365236282349e-01 -1.190479248762130737e-01 2.263147616758942604e-03 1.276326477527618408e-01 2.093824893236160278e-01 -5.218026787042617798e-02 -1.361476182937622070e-01 -1.227194666862487793e-01 -1.304558366537094116e-01 -1.196534708142280579e-01 1.289399564266204834e-01 -4.855155944824218750e-01 9.133259207010269165e-02 3.194688633084297180e-02 3.493924066424369812e-02 2.086405009031295776e-01 -3.059917092323303223e-01 -2.717092335224151611e-01 7.651712000370025635e-02 -1.136196255683898926e-01 -2.400270104408264160e-01 -1.074667554348707199e-02 -2.595044970512390137e-01 -7.199250161647796631e-02 1.790284365415573120e-01 2.969473600387573242e-01 -1.361741721630096436e-01 4.980214685201644897e-02 -2.162149697542190552e-01
8.081715553998947144e-02 -9.183211624622344971e-02 3.994182124733924866e-02 5.387491360306739807e-02 2.489270567893981934e-01 -2.551363408565521240e-01 -2.961942553520202637e-01 1.242458224296569824e-01 1.449841409921646118e-01 7.953800261020660400e-03 -4.932497441768646240e-02 -3.178288340568542480e-01 7.783336192369461060e-02 1.289757788181304932e-01 -3.351640999317169189e-01 -2.762284688651561737e-02 3.556334972381591797e-02 1.843759864568710327e-01 2.491592615842819214e-01 -1.423625797033309937e-01 3.910540789365768433e-02 2.289183884859085083e-01 -2.340792864561080933e-02 -3.127951622009277344e-01 -2.879242300987243652e-01 -3.703663870692253113e-02 7.043009996414184570e-02 -1.803063899278640747e-01 -1.576501280069351196e-01 -2.220477759838104248e-01 -1.522064507007598877e-01 -3.147764503955841064e-02
3.537307977676391602e-01 -4.525881409645080566e-01 -6.446979194879531860e-02 -1.898972392082214355e-01 2.665410637855529785e-01 -1.977714002132415771e-01 -1.057277992367744446e-01 1.279284805059432983e-01 3.912077099084854126e-02 1.160019785165786743e-01 -1.808487325906753540e-01 2.001031488180160522e-01 -2.503982931375503540e-02 -7.297758758068084717e-02 -2.232886403799057007e-01 1.237139012664556503e-02 -1.146597713232040405e-01 -6.057566497474908829e-03 2.132950276136398315e-01 -6.543616950511932373e-02 -1.200572401285171509e-01 7.817951589822769165e-02 2.125675231218338013e-02 -1.737938076257705688e-01 -2.551503852009773254e-02 -9.132412821054458618e-02 -1.282315105199813843e-01 -2.721970379352569580e-01 -3.287495672702789307e-02 -3.410807251930236816e-01 -2.320775762200355530e-02 -1.296072155237197876e-01
-1.078050956130027771e-01 -2.586459815502166748e-01 1.100875064730644226e-02 -2.584069073200225830e-01 -7.820248603820800781e-03 -2.036611549556255341e-02 -2.012910097837448120e-01 2.223564982414245605e-01 1.998658627271652222e-01 -1.611758619546890259e-01 2.201308757066726685e-01 2.487300895154476166e-02 8.301568776369094849e-02 -1.331953555345535278e-01 -1.140355095267295837e-01 1.910296641290187836e-02 6.912414729595184326e-02 2.804126441478729248e-01 2.450637072324752808e-01 -2.440539747476577759e-01 -1.114444360136985779e-01 3.247660696506500244e-01 -9.547135978937149048e-02 -2.914077341556549072e-01 1.729361340403556824e-02 -2.174863219261169434e-01 2.411192357540130615e-01 2.048904448747634888e-01 -4.399640113115310669e-02 5.060496181249618530e-02 1.464997529983520508e-01 -1.500528901815414429e-01
2.572134137153625488e-01 -3.119532763957977295e-01 1.877003163099288940e-02 -1.287546455860137939e-01 -1.228178367018699646e-01 -2.502546310424804688e-01 -3.422169759869575500e-02 3.309608250856399536e-02 3.109819889068603516e-01 -1.689093112945556641e-01 3.924666941165924072e-01 1.667178124189376831e-01 2.163082920014858246e-02 -3.745167702436447144e-02 -1.279154270887374878e-01 1.941298097372055054e-01 -3.251194357872009277e-01 1.732268631458282471e-01 1.511977314949035645e-01 -4.993865266442298889e-02 3.263721242547035217e-02 2.605302073061466217e-02 -1.640011370182037354e-02 7.803632318973541260e-02 2.153871655464172363e-01 -2.317277640104293823e-01 1.808131337165832520e-01 1.454320400953292847e-01 -3.369534760713577271e-02 -1.695054322481155396e-01 1.448206156492233276e-01 -5.189094692468643188e-02
-9.444165974855422974e-02 -5.256110429763793945e-02 2.951675467193126678e-02 4.493490606546401978e-02 -1.679710149765014648e-01 -3.494752049446105957e-01 -8.034987747669219971e-02 2.276931405067443848e-01 2.341316193342208862e-01 -1.865893602371215820e-01 2.648486495018005371e-01 1.037928313016891479e-01 -2.135551124811172485e-01 1.165796667337417603e-01 -2.971442043781280518e-01 1.138608232140541077e-01 1.653262078762054443e-01 2.480179518461227417e-01 1.131892725825309753e-01 -4.490908980369567871e-02 1.813385402783751488e-03 -1.454856246709823608e-01 9.849480539560317993e-02 1.151913031935691833e-01 -2.543629147112369537e-02 -7.285636663436889648e-02 2.722003757953643799e-01 1.385784149169921875e-01 -2.552146315574645996e-01 -3.550944328308105469e-01 -8.419249951839447021e-02 -1.982142031192779541e-02
1.660005897283554077e-01 -2.406087666749954224e-01 -1.701527088880538940e-01 -9.427792578935623169e-02 1.162225566804409027e-02 1.051232069730758667e-01 2.086377292871475220e-01 -3.679455444216728210e-02 5.505351722240447998e-02 -1.299346536397933960e-01 -6.910867523401975632e-03 -4.169692397117614746e-01 1.732256263494491577e-02 -2.133865840733051300e-02 -3.588679134845733643e-01 1.545061320066452026e-01 -8.034346997737884521e-02 2.653918862342834473e-01 -1.666252911090850830e-01 -2.334669828414916992e-01 3.376776352524757385e-02 1.159134730696678162e-01 1.036772280931472778e-01 -1.789097934961318970e-01 1.106866076588630676e-01 -3.119656443595886230e-01 1.483072489500045776e-01 1.293830387294292450e-02 -6.931190937757492065e-02 -1.834483146667480469e-01 -7.305809855461120605e-02 -2.852692008018493652e-01
1.102610230445861816e-01 3.884945530444383621e-03 -6.600583344697952271e-02 5.221279338002204895e-02 1.479410659521818161e-02 -2.631135880947113037e-01 -1.191717162728309631e-01 -1.274863630533218384e-01 3.543719649314880371e-01 2.469962984323501587e-01 2.589400410652160645e-01 -4.109403491020202637e-02 -2.972896099090576172e-01 3.345395997166633606e-02 -3.022097945213317871e-01 2.986599132418632507e-02 -1.405883729457855225e-01 2.241938412189483643e-01 -9.037633985280990601e-02 -2.451248466968536377e-01 -3.694668412208557129e-01 7.031775265932083130e-02 -7.808778434991836548e-02 9.766597300767898560e-02 4.243630915880203247e-02 8.827508240938186646e-02 -1.208291500806808472e-01 1.128590255975723267e-01 -3.819454461336135864e-02 -3.308280110359191895e-01 6.535016000270843506e-03 2.337458543479442596e-02
-4.738112911581993103e-02 -2.255489975214004517e-01 -2.681502839550375938e-03 7.400604337453842163e-02 2.269717603921890259e-01 -1.980404555797576904e-01 8.297696709632873535e-02 -4.526671767234802246e-02 1.471419781446456909e-01 2.901990339159965515e-02 -7.135628908872604370e-02 -3.144366145133972168e-01 -1.334659308195114136e-01 6.317530572414398193e-02 -2.917916178703308105e-01 1.408835798501968384e-01 9.479162842035293579e-02 2.449197918176651001e-01 8.200689405202865601e-02 -1.908024251461029053e-01 -4.105483889579772949e-01 1.356267035007476807e-01 -5.553179979324340820e-02 1.499512195587158203e-01 6.251450628042221069e-03 -2.773371934890747070e-01 1.880036592483520508e-01 -5.198653787374496460e-02 -1.749945282936096191e-01 8.438044227659702301e-03 1.286399960517883301e-01 -3.187743723392486572e-01
4.305841028690338135e-02 -2.336569130420684814e-01 -2.605921328067779541e-01 7.425611466169357300e-02 1.724045276641845703e-01 -2.575814723968505859e-01 2.317331433296203613e-01 -8.184652775526046753e-02 3.408931195735931396e-01 -1.544824838638305664e-01 5.533533170819282532e-02 -3.669076412916183472e-02 -1.599872559309005737e-01 -8.958323299884796143e-02 -1.873554587364196777e-01 1.671073585748672485e-01 7.305642217397689819e-02 -1.186619102954864502e-01 1.140126734972000122e-01 1.112694591283798218e-01 -2.390649318695068359e-01 6.785161793231964111e-02 -5.380904302000999451e-03 8.716990798711776733e-02 1.248089075088500977e-01 -8.656559139490127563e-02 -2.250736504793167114e-01 1.102981120347976685e-01 3.651453927159309387e-02 -3.063993752002716064e-01 3.930768072605133057e-01 -1.507619917392730713e-01
4.448559135198593140e-03 -1.885800063610076904e-01 5.714758858084678650e-02 2.420255839824676514e-01 1.374488696455955505e-02 -1.615179628133773804e-01 -1.630706638097763062e-01 1.954166740179061890e-01 8.269155770540237427e-02 -2.768481671810150146e-01 5.638770386576652527e-02 6.287296116352081299e-02 -2.118073999881744385e-01 -6.001557782292366028e-02 -7.450588792562484741e-02 6.823050975799560547e-02 8.392719179391860962e-02 7.295661419630050659e-02 3.962900638580322266e-01 -3.039022386074066162e-01 1.405427455902099609e-01 -1.867687404155731201e-01 1.920540817081928253e-02 2.175060100853443146e-02 -4.068311676383018494e-02 -3.743014931678771973e-01 -7.054854184389114380e-02 -1.034751012921333313e-01 -1.524520814418792725e-01 -1.280291974544525146e-01 -9.870883822441101074e-02 -3.717118203639984131e-01
-9.210263937711715698e-02 -2.639494240283966064e-01 -1.125729531049728394e-01 -1.052087992429733276e-01 1.121365129947662354e-01 -1.871135979890823364e-01 1.313385218381881714e-01 8.823845535516738892e-02 1.143344789743423462e-01 -1.280902475118637085e-01 1.593862324953079224e-01 -8.780729770660400391e-02 -1.442927867174148560e-01 -1.240151524543762207e-01 -2.120885252952575684e-01 2.690410614013671875e-01 -7.800599187612533569e-02 7.381096947938203812e-03 2.711404301226139069e-02 4.060080647468566895e-02 -2.469587624073028564e-01 4.564990401268005371e-01 1.729723811149597168e-01 -2.425369322299957275e-01 -6.082019209861755371e-02 -1.262802928686141968e-01 1.405267268419265747e-01 3.424888253211975098e-01 -1.422483474016189575e-01 2.260430902242660522e-02 -2.536276876926422119e-01 3.024139255285263062e-02
-1.114739924669265747e-01 -2.058407217264175415e-01 9.394871443510055542e-02 2.084475755691528320e-01 -1.955285295844078064e-02 -1.378575414419174194e-01 -1.382601261138916016e-01 8.938778191804885864e-02 -5.709695070981979370e-02 -1.725455522537231445e-01 -9.503429755568504333e-03 3.859550505876541138e-02 -2.293491661548614502e-01 -6.706216186285018921e-02 4.475361481308937073e-02 2.920252084732055664e-01 -9.796953946352005005e-02 -1.156517192721366882e-01 3.669645786285400391e-01 -2.905985414981842041e-01 -1.561337560415267944e-01 -1.721794158220291138e-01 3.361351415514945984e-02 -1.883469149470329285e-02 3.826686367392539978e-02 -2.912987768650054932e-01 -1.806978695094585419e-02 9.731066972017288208e-02 -2.686357498168945312e-01 -3.127314448356628418e-01 -2.159370854496955872e-02 -3.214060962200164795e-01
2.793014943599700928e-01 -2.082821130752563477e-01 -2.918131947517395020e-01 2.261699289083480835e-01 2.082687318325042725e-01 -1.210087537765502930e-01 -5.392179265618324280e-02 -2.022429257631301880e-01 4.537182673811912537e-02 -1.011644955724477768e-02 -5.998796224594116211e-02 -1.080395653843879700e-01 -6.288383901119232178e-02 3.496186807751655579e-02 -3.317673206329345703e-01 8.115731179714202881e-02 6.202167365700006485e-03 -2.248084396123886108e-01 -7.686650007963180542e-02 -2.215034514665603638e-01 2.082580626010894775e-01 2.357078343629837036e-02 -2.763447165489196777e-02 -3.209087848663330078e-01 -1.213821023702621460e-02 -2.942287027835845947e-01 3.792759776115417480e-02 2.213183343410491943e-01 -2.885905802249908447e-01 -1.185028348118066788e-02 1.133848130702972412e-01 -1.206889972090721130e-01
4.436072409152984619e-01 2.086747139692306519e-01 -1.296044886112213135e-01 6.796035915613174438e-02 9.801414608955383301e-02 -4.615748301148414612e-02 3.031248599290847778e-02 2.276537120342254639e-01 1.874911338090896606e-01 -2.270512729883193970e-01 7.862307876348495483e-02 -2.794924974441528320e-01 -1.986357569694519043e-01 -9.049179404973983765e-02 -2.937752902507781982e-01 1.638809293508529663e-01 -1.407198607921600342e-01 -3.655801340937614441e-02 2.080331444740295410e-01 -1.445762515068054199e-01 2.795530110597610474e-02 1.041757389903068542e-01 1.535978168249130249e-01 -1.554705351591110229e-01 -1.842690706253051758e-01 -6.076529249548912048e-02 1.352780759334564209e-01 -1.095135323703289032e-02 -9.261534363031387329e-02 -3.306217491626739502e-01 -3.305019438266754150e-02 1.489837914705276489e-01
-2.075768448412418365e-02 -1.685423702001571655e-01 7.356557995080947876e-02 5.247872322797775269e-02 -2.115514129400253296e-01 -1.028074100613594055e-01 1.298540383577346802e-01 1.787139177322387695e-01 1.902122348546981812e-01 1.842932403087615967e-01 2.498277723789215088e-01 -1.677293628454208374e-01 1.549063622951507568e-02 -3.189043328166007996e-02 -2.896507084369659424e-01 2.625080049037933350e-01 6.394402682781219482e-02 1.416485011577606201e-01 2.342924326658248901e-01 -2.027749568223953247e-01 -6.809127330780029297e-02 -2.236853390932083130e-01 1.009069681167602539e-01 -1.502445619553327560e-02 3.274303674697875977e-02 -2.744182050228118896e-01 -1.190348993986845016e-02 3.838925361633300781e-01 -3.117511570453643799e-01 -9.630508720874786377e-02 5.580846220254898071e-02 -1.593803167343139648e-01
2.225342392921447754e-02 -2.345639616250991821e-01 -1.422253698110580444e-01 -1.363379955291748047e-01 1.490775048732757568e-01 -2.026955783367156982e-01 9.536382555961608887e-02 -5.241503939032554626e-02 1.171912699937820435e-01 6.567843258380889893e-02 -1.969660669565200806e-01 5.016990378499031067e-02 -9.903349727392196655e-02 1.064403876662254333e-01 -9.643142670392990112e-02 1.399984061717987061e-01 -3.449561595916748047e-01 1.388939190655946732e-02 -3.650952130556106567e-02 -3.898913860321044922e-01 -2.889190912246704102e-01 -6.502754241228103638e-02 -2.049736529588699341e-01 1.401341706514358521e-01 -1.755737960338592529e-01 -1.816772818565368652e-01 1.515930797904729843e-02 -8.138659596443176270e-02 2.258629910647869110e-02 -4.699612259864807129e-01 8.307234197854995728e-02 1.642465963959693909e-02
1.380278170108795166e-01 -2.551244497299194336e-01 7.540722936391830444e-02 -1.456954330205917358e-01 1.888841539621353149e-01 -2.806102633476257324e-01 9.678135067224502563e-02 -3.693741187453269958e-02 7.268272340297698975e-02 -2.758934535086154938e-02 1.280206590890884399e-01 1.754358708858489990e-01 -2.892934978008270264e-01 -3.541568815708160400e-01 -3.216280937194824219e-01 1.171206906437873840e-01 -2.782317996025085449e-01 -3.690558951348066330e-03 5.193612352013587952e-02 -1.492662280797958374e-01 3.946206346154212952e-02 -1.131528522819280624e-02 -8.911413699388504028e-02 -1.621722728013992310e-01 2.071314901113510132e-01 -1.946742683649063110e-01 -1.185926198959350586e-01 -1.562836021184921265e-01 2.226578593254089355e-01 -2.638682126998901367e-01 5.065637081861495972e-02 -7.011045515537261963e-02
2.112316638231277466e-01 -5.008006468415260315e-02 -3.101737005636096001e-03 1.269899308681488037e-01 5.112843960523605347e-02 -1.143257319927215576e-01 6.094671785831451416e-02 4.259904101490974426e-02 1.639611274003982544e-02 -1.017510890960693359e-01 1.980359957087785006e-04 -2.670558691024780273e-01 -2.263293415307998657e-02 3.142489194869995117e-01 -2.147982716560363770e-01 2.684709131717681885e-01 -3.038084506988525391e-01 2.279858887195587158e-01 -2.196103706955909729e-02 -1.212248695082962513e-03 1.020562201738357544e-01 1.471531987190246582e-01 1.710241138935089111e-01 -6.567317992448806763e-02 1.837966889142990112e-01 -2.924505472183227539e-01 -7.426413148641586304e-02 -1.264799088239669800e-01 -4.595001339912414551e-01 -1.797276139259338379e-01 -1.167852431535720825e-02 -1.459821313619613647e-01
3.576874732971191406e-01 -2.713202536106109619e-01 -1.043559331446886063e-02 2.627199292182922363e-01 2.639158070087432861e-01 6.526863574981689453e-02 2.915820479393005371e-02 5.720933899283409119e-02 2.442496865987777710e-01 -1.141221597790718079e-01 6.787879019975662231e-02 -1.340084820985794067e-01 9.282094985246658325e-02 -1.313721537590026855e-01 -1.031632199883460999e-01 2.013282328844070435e-01 -7.934340089559555054e-02 2.028893530368804932e-01 1.394053399562835693e-01 -2.610458731651306152e-01 -1.475039776414632797e-02 -7.212644815444946289e-02 2.317161709070205688e-01 -9.002473205327987671e-02 5.838279053568840027e-02 8.653341978788375854e-02 1.396945863962173462e-01 -1.494595557451248169e-01 -3.744775354862213135e-01 -2.090184688568115234e-01 -1.499186158180236816e-01 1.325901001691818237e-01
2.705350704491138458e-02 -3.090139031410217285e-01 -1.286593675613403320e-01 2.304111421108245850e-01 3.488416075706481934e-01 -3.289498090744018555e-01 1.265277415513992310e-01 -1.686733365058898926e-01 1.682162433862686157e-01 -1.771611571311950684e-01 1.005029305815696716e-01 1.359147578477859497e-01 -7.925343513488769531e-02 1.459254622459411621e-01 -7.161960750818252563e-02 -1.546587888151407242e-02 -3.257403075695037842e-01 9.169287234544754028e-02 1.501392871141433716e-01 -2.376716434955596924e-01 -1.860297769308090210e-01 -5.949413776397705078e-02 1.732594966888427734e-01 -1.310785263776779175e-01 1.383744627237319946e-01 -1.272720843553543091e-01 2.014913409948348999e-02 -1.623554714024066925e-02 2.795031070709228516e-01 -1.438907533884048462e-01 1.461672186851501465e-01 -5.898818001151084900e-02
4.644324779510498047e-01 -3.688504919409751892e-02 2.009549923241138458e-02 -2.927803993225097656e-01 1.513831317424774170e-01 1.767748780548572540e-02 -1.380682289600372314e-01 -8.460886776447296143e-02 1.609187871217727661e-01 1.408058553934097290e-01 1.387934088706970215e-01 -2.449969053268432617e-01 -1.369308531284332275e-01 1.095760017633438110e-01 -2.343585938215255737e-01 1.876261234283447266e-01 1.097749099135398865e-01 2.661991491913795471e-02 1.977211236953735352e-02 -2.822290062904357910e-01 2.306816875934600830e-01 -4.474930465221405029e-02 1.342099308967590332e-01 1.754928007721900940e-02 1.829858124256134033e-01 2.578404732048511505e-02 2.022471725940704346e-01 9.209122508764266968e-02 -1.234705448150634766e-01 -2.668010592460632324e-01 -2.396434992551803589e-01 -8.800068497657775879e-02
3.177420496940612793e-01 1.285125594586133957e-02 -2.517792880535125732e-01 -2.773565649986267090e-01 1.416181921958923340e-01 -6.245220080018043518e-02 -5.133172869682312012e-02 2.015696167945861816e-01 6.196154654026031494e-02 1.157478243112564087e-01 -1.081564500927925110e-01 -1.382179558277130127e-01 -1.283191740512847900e-01 2.115154862403869629e-01 -2.984202206134796143e-01 1.294811964035034180e-01 9.560066275298595428e-03 6.876070797443389893e-02 6.150839477777481079e-02 -3.060046732425689697e-01 -1.701499372720718384e-01 -1.428891625255346298e-02 -6.626006960868835449e-02 -7.269348204135894775e-02 1.434505078941583633e-02 -5.956093966960906982e-02 -1.276846826076507568e-01 -4.806876927614212036e-02 -2.123009115457534790e-01 -4.108428657054901123e-01 -3.120915293693542480e-01 -3.959189355373382568e-02
1.851934343576431274e-01 -3.091829419136047363e-01 1.663153767585754395e-01 -1.625501364469528198e-01 2.727084457874298096e-01 -1.827354133129119873e-01 -1.237305626273155212e-01 -8.165610581636428833e-02 1.425787359476089478e-01 -7.229568902403116226e-03 6.919915229082107544e-02 -2.165218442678451538e-01 -1.934140771627426147e-01 2.156489342451095581e-02 -8.368410170078277588e-02 4.824893176555633545e-02 4.624616727232933044e-02 -1.217813268303871155e-01 2.708709565922617912e-03 -7.360974699258804321e-02 2.076828181743621826e-01 -1.183743122965097427e-02 1.569605171680450439e-01 2.964096367359161377e-01 -1.443291306495666504e-01 -2.820394635200500488e-01 -1.217414960265159607e-01 2.804482579231262207e-01 8.418507128953933716e-02 -3.225724101066589355e-01 -2.807431221008300781e-01 -7.114733010530471802e-02
2.143021076917648315e-01 -1.057195067405700684e-01 -2.700572647154331207e-02 -1.021136194467544556e-01 3.183102607727050781e-01 5.230670422315597534e-02 2.325694411993026733e-01 2.140561491250991821e-01 9.807974100112915039e-02 -2.068468034267425537e-01 -2.949741780757904053e-01 2.352424338459968567e-02 -4.048229753971099854e-01 1.027353554964065552e-01 -1.156581491231918335e-01 1.692628562450408936e-01 -2.190938442945480347e-01 2.641484141349792480e-01 4.207200836390256882e-03 -1.225130781531333923e-01 -3.969725966453552246e-02 1.604970991611480713e-01 3.591603413224220276e-02 1.503979042172431946e-02 -6.583886221051216125e-03 -3.136526346206665039e-01 1.304070800542831421e-01 -7.077648490667343140e-02 -2.067751586437225342e-01 -1.591437458992004395e-01 -1.169219315052032471e-01 -8.659705519676208496e-02
1.544643789529800415e-01 -2.195207774639129639e-01 1.541098505258560181e-01 -6.453609466552734375e-02 2.220917642116546631e-01 -1.704547181725502014e-02 1.021539513021707535e-02 2.026111185550689697e-01 1.727463304996490479e-01 -6.725824624300003052e-02 -4.549411237239837646e-01 -2.238615304231643677e-01 -6.994282454252243042e-02 3.218392655253410339e-02 -2.414797097444534302e-01 5.081771686673164368e-02 3.158447891473770142e-02 1.905048638582229614e-01 2.628006041049957275e-01 1.194316986948251724e-02 -2.051894366741180420e-01 -1.613587513566017151e-02 -4.009408876299858093e-02 3.971389681100845337e-02 -3.258541598916053772e-02 -2.027733325958251953e-01 -2.382448874413967133e-02 4.388819634914398193e-02 -2.567297518253326416e-01 -2.538279294967651367e-01 4.541898518800735474e-02 -3.491048514842987061e-01
4.377784132957458496e-01 -1.355200409889221191e-01 -8.613102138042449951e-02 1.683752983808517456e-01 1.787005662918090820e-01 -2.524031102657318115e-01 -2.226957529783248901e-01 -1.107323681935667992e-03 9.131006896495819092e-02 -6.722385436296463013e-02 -1.614071577787399292e-01 -1.307336390018463135e-01 -1.046653315424919128e-01 4.324140772223472595e-02 -3.184537291526794434e-01 -1.424952596426010132e-01 -3.488808125257492065e-02 -2.452905178070068359e-01 8.998565608635544777e-04 -2.891474962234497070e-01 -7.803365588188171387e-02 1.194719895720481873e-01 -6.540270894765853882e-02 -2.632228732109069824e-01 1.192693412303924561e-01 -1.002836450934410095e-01 1.808311045169830322e-01 1.934758722782135010e-01 -1.431403756141662598e-01 -4.946898296475410461e-02 -2.039940208196640015e-01 -1.433680802583694458e-01
-6.857345253229141235e-02 -2.459800392389297485e-01 5.785243213176727295e-02 1.866260915994644165e-01 -1.043645143508911133e-01 -1.914876699447631836e-01 5.877023562788963318e-02 4.554161131381988525e-01 -8.507648110389709473e-02 -2.963216900825500488e-01 7.088287174701690674e-02 -6.319689750671386719e-02 -2.224506288766860962e-01 -6.608443800359964371e-03 -1.870530843734741211e-01 2.225907593965530396e-01 2.826805459335446358e-03 1.335095465183258057e-01 2.932528853416442871e-01 -1.791203171014785767e-01 8.192394673824310303e-02 -1.674567908048629761e-01 -3.484711796045303345e-02 -8.420685678720474243e-02 -1.531700193881988525e-01 -2.520606517791748047e-01 -6.406907737255096436e-02 2.855040132999420166e-01 -1.337957829236984253e-01 -9.725042432546615601e-02 1.207597255706787109e-01 -8.089897036552429199e-02
7.409552484750747681e-02 -1.963965445756912231e-01 -1.260213702917098999e-01 2.715294063091278076e-01 1.059554331004619598e-02 -1.466815918684005737e-01 -8.488407731056213379e-02 1.681003868579864502e-01 -2.081730403006076813e-02 -3.351201713085174561e-01 1.372565925121307373e-01 1.441884934902191162e-01 -1.622214019298553467e-01 -6.567220389842987061e-02 5.490219220519065857e-03 2.317131608724594116e-01 9.860290214419364929e-03 -1.123764589428901672e-01 2.502464652061462402e-01 -2.802939713001251221e-01 -1.740641891956329346e-01 -1.693505495786666870e-01 9.987477213144302368e-03 -2.322287410497665405e-01 8.240564912557601929e-02 -3.652502000331878662e-01 -2.266114577651023865e-02 -2.437336079310625792e-04 -2.747109532356262207e-01 -1.797142177820205688e-01 9.048383682966232300e-03 -2.388315498828887939e-01
1.993411034345626831e-01 -2.459137290716171265e-01 8.190724253654479980e-02 7.346644531935453415e-03 2.266766577959060669e-01 -3.774168789386749268e-01 6.001712009310722351e-02 -1.779406145215034485e-02 1.074290461838245392e-02 -3.131132125854492188e-01 -3.953690454363822937e-02 2.063222974538803101e-01 -5.675617605447769165e-02 -1.795941591262817383e-01 -7.565519772469997406e-03 1.107006147503852844e-01 -3.964321315288543701e-02 -6.739610433578491211e-02 -1.907911896705627441e-01 3.509966284036636353e-02 -6.119242683053016663e-02 2.253333777189254761e-01 -7.773389667272567749e-02 1.449471563100814819e-01 -1.866599619388580322e-01 -4.328258335590362549e-01 -6.120414286851882935e-02 1.569171696901321411e-01 -2.644011080265045166e-01 -2.059189379215240479e-01 8.149725198745727539e-02 -1.019181013107299805e-01
1.087932139635086060e-01 -2.811681851744651794e-02 2.487210743129253387e-02 -9.799785166978836060e-02 7.263706624507904053e-02 1.184365674853324890e-01 -2.386913448572158813e-01 -1.249233186244964600e-01 3.071684017777442932e-02 -5.045735090970993042e-02 4.803342744708061218e-02 -2.052945792675018311e-01 -5.780310183763504028e-02 -8.264078944921493530e-02 -2.574914097785949707e-01 3.688475489616394043e-01 -1.492137759923934937e-01 9.836313128471374512e-02 4.958400726318359375e-01 -3.775911331176757812e-01 9.896770119667053223e-02 -1.276071667671203613e-01 1.043639555573463440e-01 9.437537193298339844e-02 1.295996606349945068e-01 -3.004991958732716739e-05 5.726398527622222900e-02 -1.992670744657516479e-01 -1.653700321912765503e-01 -2.459683865308761597e-01 -1.043776199221611023e-01 5.537002813071012497e-03
1.241930425167083740e-01 -8.732480555772781372e-02 -1.506083160638809204e-01 -1.224150136113166809e-01 1.221897602081298828e-01 -1.155166700482368469e-01 3.280188515782356262e-02 -2.565855383872985840e-01 4.731656014919281006e-01 -1.146666705608367920e-01 3.648417536169290543e-03 -6.587083917111158371e-03 8.433292806148529053e-02 1.869262307882308960e-01 -9.168399870395660400e-02 4.740625619888305664e-01 5.969243496656417847e-02 2.117652595043182373e-01 -1.787094175815582275e-01 -6.226443126797676086e-02 -5.733504518866539001e-02 4.237604141235351562e-02 3.314290568232536316e-02 2.256103791296482086e-02 -3.804640099406242371e-02 -1.146835684776306152e-01 4.412855207920074463e-02 -9.786146879196166992e-02 -1.910851299762725830e-01 -3.210037946701049805e-01 -1.042596101760864258e-01 -2.536669671535491943e-01
1.284883469343185425e-01 -2.005346268415451050e-01 -2.575059533119201660e-01 -3.729792684316635132e-02 2.109476029872894287e-01 -3.639510646462440491e-02 9.265808016061782837e-02 2.232643365859985352e-01 1.396578550338745117e-01 -1.631622910499572754e-01 -8.488766849040985107e-02 9.695629775524139404e-02 -1.122683957219123840e-01 -1.571211367845535278e-01 -3.281900584697723389e-01 1.581829041242599487e-01 -3.084344267845153809e-01 4.263705108314752579e-03 -7.329633086919784546e-02 -2.627406120300292969e-01 2.402049303054809570e-01 1.469679772853851318e-01 2.556225061416625977e-01 -1.975790970027446747e-02 3.088581375777721405e-02 -1.290104091167449951e-01 -1.585723459720611572e-01 -1.838359385728836060e-01 -1.658393442630767822e-01 -2.013458162546157837e-01 -2.470862418413162231e-01 1.354495584964752197e-01
1.440576761960983276e-01 -3.277916014194488525e-01 7.356192171573638916e-02 2.601968050003051758e-01 1.510230153799057007e-01 -6.912730634212493896e-02 -2.473492324352264404e-01 -8.972074091434478760e-02 1.991593241691589355e-01 4.410763271152973175e-03 -1.541022770106792450e-02 -1.466645449399948120e-01 -7.141951937228441238e-03 -1.778273135423660278e-01 9.352164342999458313e-03 -3.776715695858001709e-02 3.183755278587341309e-02 2.119300961494445801e-01 2.533941268920898438e-01 -3.162401616573333740e-01 1.753076761960983276e-01 -6.616406887769699097e-02 1.976217925548553467e-01 -1.830336004495620728e-01 -1.955754458904266357e-01 -1.672110110521316528e-01 1.329402178525924683e-01 -1.988807767629623413e-01 -9.562820196151733398e-02 -3.603782057762145996e-01 -8.305871486663818359e-02 -1.417267918586730957e-01
-1.457017101347446442e-02 -1.347455382347106934e-01 9.048023819923400879e-02 -9.572413563728332520e-02 5.236997455358505249e-02 -9.836567193269729614e-02 -3.963852673768997192e-02 -1.009474396705627441e-01 -9.413020312786102295e-02 -2.639461457729339600e-01 -9.493084996938705444e-02 -1.846821606159210205e-02 -1.469334512948989868e-01 1.249687224626541138e-01 -1.998743861913681030e-01 5.710933804512023926e-01 4.415947943925857544e-03 -5.591767840087413788e-03 -9.199972450733184814e-02 -1.215278357267379761e-01 6.957804784178733826e-03 2.453924864530563354e-01 2.390183726674877107e-05 -1.829759450629353523e-03 -2.912514805793762207e-01 -1.212981715798377991e-01 2.140103727579116821e-01 3.288776278495788574e-01 -2.168378233909606934e-01 -2.536399662494659424e-01 2.246451377868652344e-02 -2.310316776856780052e-03
-3.170362859964370728e-02 -1.744693219661712646e-01 -1.217103898525238037e-01 -7.729040086269378662e-02 -2.945052087306976318e-01 8.893775194883346558e-02 -3.574115931987762451e-01 -8.020201325416564941e-02 7.810500264167785645e-02 -2.841516435146331787e-01 5.577322468161582947e-02 -1.899742931127548218e-01 -1.080216467380523682e-01 2.281015664339065552e-01 -1.400754749774932861e-01 1.411264538764953613e-01 2.653827518224716187e-02 4.967993125319480896e-02 1.270219087600708008e-01 -2.721581459045410156e-01 -2.156069129705429077e-02 1.733631789684295654e-01 -9.608624875545501709e-02 1.208588555455207825e-01 8.505284041166305542e-02 -4.203028082847595215e-01 -5.916763469576835632e-02 5.688464269042015076e-02 1.654410921037197113e-02 -3.570752441883087158e-01 -9.737578779458999634e-02 -1.185303628444671631e-01
2.307101488113403320e-01 -4.873655363917350769e-02 1.301024556159973145e-01 2.012262865900993347e-02 4.565162360668182373e-01 -2.384254485368728638e-01 -2.122036814689636230e-01 -3.258295729756355286e-02 7.354033738374710083e-02 -1.414264738559722900e-01 5.531528592109680176e-02 -3.945701941847801208e-02 -1.946662552654743195e-02 2.279269248247146606e-01 -1.398415714502334595e-01 -1.297377645969390869e-01 -5.361131951212882996e-02 -1.637109965085983276e-01 7.981357723474502563e-02 -4.472346007823944092e-01 1.091212630271911621e-01 8.084093034267425537e-02 1.257803440093994141e-01 -7.171614468097686768e-02 -9.242407232522964478e-02 -2.622449100017547607e-01 -4.703945666551589966e-02 -7.469593733549118042e-02 -2.142421007156372070e-01 -2.805274426937103271e-01 -1.086438521742820740e-01 1.323017349932342768e-04
2.614574134349822998e-01 -2.426843717694282532e-02 -3.382626771926879883e-01 -8.469399996101856232e-03 -4.080138355493545532e-02 -2.688218653202056885e-01 1.339839305728673935e-02 1.468157470226287842e-01 7.004906982183456421e-02 -1.983689367771148682e-01 6.367047131061553955e-02 -2.430506646633148193e-01 -3.461683690547943115e-01 -1.009724289178848267e-01 -2.463297173380851746e-02 -7.846339792013168335e-02 3.779600560665130615e-02 -4.561699181795120239e-02 1.752784848213195801e-01 -4.284018576145172119e-01 1.920877248048782349e-01 1.165717169642448425e-01 2.392935901880264282e-01 -1.976011246442794800e-01 -5.589264910668134689e-03 -1.934564560651779175e-01 6.909294426441192627e-02 -1.789883710443973541e-02 -8.095376938581466675e-02 -1.834007203578948975e-01 -4.154063016176223755e-02 1.664248555898666382e-01
2.318554669618606567e-01 -2.896208874881267548e-02 -2.743155062198638916e-01 -3.122472167015075684e-01 -1.453230530023574829e-01 -9.255704283714294434e-02 -7.298187911510467529e-02 -1.970925778150558472e-01 9.725856035947799683e-02 -1.109114140272140503e-01 5.544628947973251343e-02 8.249126374721527100e-02 1.599695682525634766e-01 -1.136484742164611816e-01 -2.646469771862030029e-01 2.239450365304946899e-01 -1.570205390453338623e-01 -1.845434121787548065e-02 2.665985524654388428e-01 -2.274485677480697632e-01 1.354116350412368774e-01 1.040235906839370728e-01 1.215498447418212891e-01 -2.666396200656890869e-01 1.139928214251995087e-02 -7.299451529979705811e-02 -2.204426079988479614e-01 1.085578799247741699e-01 -2.323542684316635132e-01 -3.367660045623779297e-01 -8.397610485553741455e-02 -7.309204339981079102e-02
4.566609859466552734e-02 -5.699107050895690918e-02 1.203914508223533630e-01 2.844772934913635254e-01 -1.068842709064483643e-01 5.234121158719062805e-02 1.611510217189788818e-01 1.450786441564559937e-01 -6.063259765505790710e-02 -9.798313677310943604e-02 2.016915082931518555e-01 -7.597395032644271851e-02 9.736666828393936157e-02 -3.085751319304108620e-03 -3.019708395004272461e-01 3.269739151000976562e-01 8.222355693578720093e-02 2.694071233272552490e-01 1.260899752378463745e-01 -3.014457523822784424e-01 7.132540643215179443e-02 -5.952288582921028137e-02 1.704829484224319458e-01 -7.941410690546035767e-02 8.992723375558853149e-02 -3.360061347484588623e-01 1.513781100511550903e-01 2.971161901950836182e-01 -1.042929068207740784e-01 -2.613289058208465576e-01 -3.716136515140533447e-02 -1.670500189065933228e-01
3.953468520194292068e-03 1.319715194404125214e-02 -1.006042212247848511e-01 2.548736333847045898e-01 7.280395179986953735e-02 -2.249865233898162842e-01 -1.369485855102539062e-01 1.134248599410057068e-01 6.264527328312397003e-03 5.248200520873069763e-02 1.824255734682083130e-01 5.843437835574150085e-02 -3.105349242687225342e-01 1.236649900674819946e-01 -3.074719607830047607e-01 3.935339152812957764e-01 -2.643223293125629425e-02 1.926521062850952148e-01 2.240607738494873047e-01 -3.602806925773620605e-01 1.193714439868927002e-01 -1.416481137275695801e-01 -1.292670704424381256e-02 -1.022722944617271423e-02 -1.219465360045433044e-01 -1.664816141128540039e-01 -1.462519317865371704e-01 2.715858221054077148e-01 -2.394197508692741394e-03 -2.913674525916576385e-02 1.144441515207290649e-01 -1.802122741937637329e-01
1.148506626486778259e-01 -3.246586620807647705e-01 -1.464542597532272339e-01 -1.058251969516277313e-02 2.276035696268081665e-01 -3.646189570426940918e-01 6.328673660755157471e-02 7.635980099439620972e-02 1.026432774960994720e-02 -1.337197422981262207e-01 -3.035561442375183105e-01 -1.613529771566390991e-01 7.696666568517684937e-02 -2.428208291530609131e-01 -1.778613477945327759e-01 4.267734009772539139e-03 -8.908579498529434204e-02 -3.694346919655799866e-02 5.006964877247810364e-02 -2.576728165149688721e-01 1.176548078656196594e-01 1.713366806507110596e-01 -2.173289209604263306e-01 -9.375518560409545898e-02 1.109341904520988464e-01 -2.289701849222183228e-01 1.153299957513809204e-01 -5.421708524227142334e-02 -4.067962765693664551e-01 4.636881500482559204e-02 -3.473685309290885925e-02 -7.290045917034149170e-02
-3.198499232530593872e-02 -9.077467769384384155e-02 2.640153765678405762e-01 -1.208669915795326233e-01 -8.555126935243606567e-02 -2.769612371921539307e-01 1.719338297843933105e-01 -5.657540168613195419e-03 2.161974161863327026e-01 -9.740055352449417114e-02 1.629770398139953613e-01 4.856408759951591492e-02 -3.113451898097991943e-01 1.228591501712799072e-01 -1.737204641103744507e-01 3.002371191978454590e-01 1.688623726367950439e-01 3.364435136318206787e-01 1.097953617572784424e-01 -8.648417890071868896e-02 -5.988907441496849060e-02 3.708178177475929260e-02 7.692702114582061768e-02 -1.186241582036018372e-01 -3.453057110309600830e-01 -1.911623179912567139e-01 -1.961001157760620117e-01 7.169476896524429321e-02 -2.382924407720565796e-01 -1.261174231767654419e-01 -2.252080291509628296e-02 -1.286074817180633545e-01
9.213599562644958496e-02 -2.681009471416473389e-01 2.649797499179840088e-01 -1.003778055310249329e-01 1.446654498577117920e-01 -9.922589175403118134e-03 -1.163714975118637085e-01 1.187785938382148743e-01 5.991075187921524048e-02 -1.896782964468002319e-01 -2.387219518423080444e-01 -3.333119750022888184e-01 -2.233739644289016724e-01 -5.350947007536888123e-02 -4.224256873130798340e-01 1.053923144936561584e-01 6.520704925060272217e-02 2.949006259441375732e-01 6.826041638851165771e-02 -1.747477799654006958e-01 -2.045772522687911987e-01 -2.386341430246829987e-02 6.856203824281692505e-02 -1.728643774986267090e-01 -4.573661088943481445e-02 -1.019914671778678894e-01 1.337117701768875122e-01 -6.329869478940963745e-02 -2.819532454013824463e-01 -1.740434020757675171e-02 -2.236372604966163635e-02 -1.503467559814453125e-01
5.947870016098022461e-02 -2.223238795995712280e-01 -1.740453541278839111e-01 -2.063217759132385254e-01 3.254060149192810059e-01 -2.388366609811782837e-01 -1.167502477765083313e-01 8.954436331987380981e-02 2.720230221748352051e-01 -1.525695174932479858e-01 -3.318083286285400391e-02 -5.378562584519386292e-02 -5.336477234959602356e-02 -9.415573626756668091e-02 -2.209156751632690430e-01 3.547340333461761475e-01 -1.607647389173507690e-01 5.058526620268821716e-02 1.381656080484390259e-01 -1.323198974132537842e-01 6.922805309295654297e-02 1.843560487031936646e-01 3.158530592918395996e-01 -7.955299690365791321e-03 1.013824641704559326e-01 2.399001270532608032e-02 -1.748177409172058105e-01 -1.628228724002838135e-01 -3.869776055216789246e-02 -2.038974314928054810e-01 -2.844829559326171875e-01 8.021787554025650024e-02
8.093301206827163696e-02 -1.547344624996185303e-01 5.823184922337532043e-02 -1.573889851570129395e-01 -1.946489810943603516e-01 -9.742446243762969971e-02 3.222365081310272217e-01 1.692047119140625000e-01 1.304784566164016724e-01 -1.441665589809417725e-01 2.265739142894744873e-01 -5.455811973661184311e-03 -1.355691105127334595e-01 -1.784455263987183571e-03 -3.330062329769134521e-01 3.221959769725799561e-01 6.532341986894607544e-02 1.426053345203399658e-01 1.898311972618103027e-01 -2.679736316204071045e-01 5.536597222089767456e-02 -2.265999615192413330e-01 -2.465471625328063965e-02 -5.614338442683219910e-02 2.187967896461486816e-01 4.224890377372503281e-03 4.891519248485565186e-02 2.259300649166107178e-01 -3.129768073558807373e-01 -1.401451230049133301e-01 -2.058963850140571594e-02 -1.710865795612335205e-01
2.941053509712219238e-01 -1.406178176403045654e-01 -2.485643774271011353e-01 -3.374240398406982422e-01 4.039253294467926025e-02 -2.577571570873260498e-01 4.015985131263732910e-02 -1.952512562274932861e-01 1.592411547899246216e-01 4.037567414343357086e-03 -6.841067969799041748e-02 -4.025732353329658508e-02 -6.656009703874588013e-02 -5.318455025553703308e-02 -1.097684204578399658e-01 5.961988121271133423e-02 7.249771733768284321e-04 1.933530718088150024e-01 3.308421373367309570e-01 -1.913321912288665771e-01 1.219692900776863098e-01 8.433005213737487793e-02 -4.532250389456748962e-02 -2.179701924324035645e-01 1.309246420860290527e-01 1.389076113700866699e-01 -7.831348478794097900e-02 -4.080279543995857239e-02 -3.948512971401214600e-01 -2.796933054924011230e-01 -1.431649476289749146e-01 4.331014677882194519e-02
-2.023735046386718750e-01 -2.184652686119079590e-01 -1.871549710631370544e-02 2.000291496515274048e-01 1.964800432324409485e-02 -9.883143752813339233e-02 -1.433904618024826050e-01 1.396909952163696289e-01 2.257702685892581940e-02 -2.650103867053985596e-01 -8.715916424989700317e-03 1.312768608331680298e-01 -2.661011517047882080e-01 -1.378862261772155762e-01 1.537963189184665680e-02 3.048096597194671631e-01 -8.084015548229217529e-02 -1.705994307994842529e-01 3.220009803771972656e-01 -2.506767809391021729e-01 -3.747893124818801880e-02 -1.491893529891967773e-01 -2.280187606811523438e-02 -1.244219616055488586e-01 -1.513888593763113022e-02 -2.302055060863494873e-01 -9.893457591533660889e-02 2.770807407796382904e-02 -2.796530127525329590e-01 -2.616081535816192627e-01 -2.345627732574939728e-02 -3.113037645816802979e-01
2.999028749763965607e-02 -2.312062531709671021e-01 1.800356805324554443e-01 8.694235980510711670e-02 -4.896167665719985962e-02 -1.513837128877639771e-01 3.072238527238368988e-02 1.336257606744766235e-01 -2.200883030891418457e-01 -2.547627389430999756e-01 2.029308527708053589e-01 -9.954433143138885498e-02 -1.408390849828720093e-01 -6.460843235254287720e-02 -3.427155315876007080e-01 1.555856913328170776e-01 -9.808136522769927979e-02 2.280228883028030396e-01 3.928513079881668091e-02 -1.379406005144119263e-01 9.730192832648754120e-03 2.275482416152954102e-01 -3.386634588241577148e-02 -2.675220556557178497e-02 2.132347319275140762e-03 -9.440482407808303833e-02 1.801306605339050293e-01 4.879133403301239014e-01 -2.449099570512771606e-01 -1.969499737024307251e-01 1.295102536678314209e-01 2.382380887866020203e-02
9.685597568750381470e-02 -1.913675069808959961e-01 4.030277207493782043e-02 2.270835638046264648e-02 -6.994356960058212280e-02 -2.148777097463607788e-01 2.906450629234313965e-01 1.239909455180168152e-01 3.765711188316345215e-01 -5.378606170415878296e-02 7.165584713220596313e-02 1.545057445764541626e-01 4.776965826749801636e-02 2.731727994978427887e-02 -2.526566684246063232e-01 9.932533651590347290e-02 -1.790897101163864136e-01 -3.154416754841804504e-02 1.894003450870513916e-01 -3.772174417972564697e-01 1.602174788713455200e-01 -6.168543919920921326e-02 9.363363683223724365e-02 -1.740358024835586548e-01 -2.137384265661239624e-01 -1.408843249082565308e-01 1.654532551765441895e-01 1.041961982846260071e-01 -1.557120233774185181e-01 -9.977877140045166016e-03 9.631580114364624023e-02 -3.651841580867767334e-01
2.415454536676406860e-01 -3.039888739585876465e-01 -9.896417707204818726e-02 1.068191677331924438e-01 1.796771287918090820e-01 2.338062673807144165e-01 -1.213446706533432007e-01 -7.727140188217163086e-02 1.134302169084548950e-01 9.640335105359554291e-03 -8.508788049221038818e-02 -1.579989492893218994e-01 7.095072418451309204e-02 1.441953238099813461e-02 -1.126480102539062500e-01 -4.349455237388610840e-02 5.607987567782402039e-02 2.918924391269683838e-01 1.038774326443672180e-01 -4.025077819824218750e-01 -9.015129506587982178e-02 1.092731729149818420e-01 -3.636041283607482910e-02 -5.640076473355293274e-02 -3.683630824089050293e-01 -1.191957741975784302e-01 -1.937339007854461670e-01 1.017801240086555481e-01 -1.165773719549179077e-01 -3.858589828014373779e-01 7.487916946411132812e-02 -6.177283823490142822e-02
1.403276324272155762e-01 -1.965609937906265259e-01 -2.597733587026596069e-02 -2.691952288150787354e-01 8.002290874719619751e-02 1.131490021944046021e-01 -1.850653886795043945e-01 -1.830269545316696167e-01 -1.519154757261276245e-01 -3.890015883371233940e-03 -8.420164138078689575e-02 -2.277731895446777344e-01 -6.620022654533386230e-02 2.647442221641540527e-01 -2.367447316646575928e-01 2.403407245874404907e-01 3.412499278783798218e-02 1.950188428163528442e-01 7.655018568038940430e-02 -2.494772672653198242e-01 -1.441076956689357758e-02 8.278449624776840210e-02 -1.344713121652603149e-01 -3.589249253273010254e-01 3.447203710675239563e-02 -2.904999554157257080e-01 -1.767319887876510620e-01 1.333270221948623657e-01 1.950052380561828613e-02 -2.723547518253326416e-01 6.874947994947433472e-02 -1.899734586477279663e-01
1.213861554861068726e-01 -4.453330338001251221e-01 1.394722461700439453e-01 8.642665296792984009e-02 1.801024228334426880e-01 -7.561977952718734741e-02 -1.068199947476387024e-01 -5.666276812553405762e-02 -1.993599385023117065e-01 -1.424589157104492188e-01 1.654722690582275391e-01 -1.189827024936676025e-01 -1.400913447141647339e-01 2.878651320934295654e-01 -2.631319463253021240e-01 2.108893543481826782e-01 -7.616450637578964233e-02 1.913003772497177124e-01 4.574923217296600342e-02 3.481914848089218140e-02 -4.494233429431915283e-02 -4.812568798661231995e-02 3.214609324932098389e-01 -2.870958149433135986e-01 6.691196560859680176e-02 -3.719328343868255615e-02 1.195743754506111145e-01 1.923693567514419556e-01 -1.382113844156265259e-01 -1.065801680088043213e-01 -6.153671070933341980e-02 -2.495028972625732422e-01
2.073924094438552856e-01 -1.217920258641242981e-01 -3.170522749423980713e-01 7.850947231054306030e-02 1.429854929447174072e-01 9.572862833738327026e-02 -1.707801818847656250e-01 -1.527567673474550247e-02 7.935442775487899780e-02 1.828402467072010040e-02 -1.279669851064682007e-01 -9.816527366638183594e-02 4.427817836403846741e-02 8.148795925080776215e-03 -3.460059762001037598e-01 5.069639161229133606e-02 6.899486482143402100e-02 2.813053727149963379e-01 1.001625806093215942e-01 -3.603255152702331543e-01 -1.411164253950119019e-01 -3.760347515344619751e-02 1.325744669884443283e-02 1.942219398915767670e-02 -1.269268989562988281e-01 9.307360276579856873e-03 -1.363607048988342285e-01 -1.546940620755776763e-04 -7.115761190652847290e-02 -5.445648431777954102e-01 -1.328776627779006958e-01 -1.407049745321273804e-01
1.854612827301025391e-01 -2.258654981851577759e-01 1.622954905033111572e-01 4.866439476609230042e-02 1.416411995887756348e-01 -5.100486055016517639e-02 6.391660124063491821e-02 2.575214393436908722e-02 1.684066653251647949e-01 -1.574881188571453094e-02 -2.320151627063751221e-01 -1.573023349046707153e-01 -1.759206056594848633e-01 1.245029121637344360e-01 -2.695223689079284668e-01 -1.259386390447616577e-01 8.593908697366714478e-02 2.178230583667755127e-01 6.108560785651206970e-02 -2.638380527496337891e-01 -1.674748510122299194e-01 -3.410936892032623291e-01 2.361246049404144287e-01 5.652884393930435181e-02 -3.689972683787345886e-02 -1.103414222598075867e-01 7.323022186756134033e-02 6.293103098869323730e-02 -1.219564825296401978e-01 -1.427293568849563599e-01 -1.839464604854583740e-01 -4.391743540763854980e-01
3.652098178863525391e-01 -1.320689618587493896e-01 9.420239366590976715e-03 -4.617206379771232605e-02 5.018863454461097717e-02 -9.029381908476352692e-04 -2.273199707269668579e-01 1.064065396785736084e-01 4.082795977592468262e-02 9.572000056505203247e-02 7.548587769269943237e-02 -1.988019943237304688e-01 1.714935898780822754e-01 -1.116182133555412292e-01 -2.479736804962158203e-01 1.375566273927688599e-01 -4.279895126819610596e-02 3.020710647106170654e-01 1.971343159675598145e-01 -3.038668334484100342e-01 -1.790074855089187622e-01 -2.811966463923454285e-02 6.653692573308944702e-02 8.912906050682067871e-02 2.642316557466983795e-02 8.994971960783004761e-02 5.146631971001625061e-03 6.694677472114562988e-02 -2.249475419521331787e-01 -3.935828208923339844e-01 -3.233847320079803467e-01 1.012237668037414551e-01
2.487899214029312134e-01 -1.461509913206100464e-01 3.987111523747444153e-02 -1.043791919946670532e-01 -1.304529309272766113e-01 8.867181837558746338e-02 2.108722366392612457e-02 -1.655539683997631073e-02 1.874504983425140381e-01 -1.571917533874511719e-01 1.529334485530853271e-01 8.357650041580200195e-02 -3.265004605054855347e-02 1.252934634685516357e-01 -3.035570681095123291e-01 4.393346011638641357e-01 -8.663510531187057495e-02 1.684733480215072632e-01 3.613219261169433594e-01 -1.820108294486999512e-01 1.504379510879516602e-01 -1.321871578693389893e-01 -1.765090376138687134e-01 -6.756389141082763672e-02 -9.136646986007690430e-02 -6.797536462545394897e-02 1.055348590016365051e-01 2.277586460113525391e-01 -1.701784729957580566e-01 -8.579868823289871216e-02 1.798768192529678345e-01 -2.577956914901733398e-01
4.272513091564178467e-02 -3.663140237331390381e-01 2.211453020572662354e-01 1.111795863835141063e-04 3.348516821861267090e-01 -2.155137062072753906e-01 -1.767651140689849854e-01 -8.127645403146743774e-02 1.575843542814254761e-01 -9.747163206338882446e-02 1.185085549950599670e-01 -2.586625814437866211e-01 -1.512128561735153198e-01 2.673007547855377197e-02 -4.797629266977310181e-02 1.614580750465393066e-01 8.908221870660781860e-02 1.012478023767471313e-01 -1.840110868215560913e-02 6.820297567173838615e-04 8.723150938749313354e-02 1.690686047077178955e-01 9.653087705373764038e-02 9.374795109033584595e-02 -1.602435111999511719e-01 -2.918350994586944580e-01 -5.895332247018814087e-02 3.565597534179687500e-01 1.397460401058197021e-01 -1.274703741073608398e-01 -3.179589509963989258e-01 -1.635425537824630737e-02
3.633749485015869141e-01 -1.662219613790512085e-01 -1.165677905082702637e-01 5.862613394856452942e-02 4.310920238494873047e-01 -2.604905664920806885e-01 -9.782310575246810913e-02 6.934383511543273926e-02 1.496767699718475342e-01 -1.538430750370025635e-01 3.314171358942985535e-02 1.596275269985198975e-01 5.373049154877662659e-02 1.890148669481277466e-01 -1.503187268972396851e-01 -5.973734706640243530e-02 -1.627470552921295166e-01 3.239064663648605347e-02 4.186991751194000244e-01 -1.467842608690261841e-02 6.292881071567535400e-02 1.254132837057113647e-01 -2.555293263867497444e-03 -1.833049505949020386e-01 -1.004980728030204773e-01 -2.557196654379367828e-02 2.016095370054244995e-01 -6.629163771867752075e-02 -1.065352410078048706e-01 -2.754972577095031738e-01 -1.209626719355583191e-01 6.140818819403648376e-02
8.009663969278335571e-02 -2.321457713842391968e-01 2.312925644218921661e-02 3.020696938037872314e-01 1.555872559547424316e-01 -1.379008293151855469e-01 -3.514994680881500244e-01 -7.395510375499725342e-02 6.245139241218566895e-02 -9.996841102838516235e-02 3.328838571906089783e-02 -2.171351462602615356e-01 1.917222701013088226e-02 -1.454426497220993042e-01 -1.244505122303962708e-01 -1.644259542226791382e-01 -1.683413684368133545e-01 2.632687389850616455e-01 2.185914963483810425e-01 -3.113127648830413818e-01 4.089655354619026184e-02 -1.383483707904815674e-01 -1.510088145732879639e-01 -2.166697978973388672e-01 -1.515990197658538818e-01 -2.693369388580322266e-01 7.395627349615097046e-02 -1.655150651931762695e-01 -2.132055908441543579e-01 -2.040111571550369263e-01 -3.310687467455863953e-02 -4.951836308464407921e-04
1.721134525723755360e-03 -2.007369995117187500e-01 -5.843081697821617126e-02 2.884671390056610107e-01 2.519810013473033905e-02 -1.542676687240600586e-01 -4.613351076841354370e-02 1.199118196964263916e-01 4.132811352610588074e-02 -2.807057201862335205e-01 6.163442134857177734e-02 4.701916873455047607e-02 -1.477632820606231689e-01 -1.179359108209609985e-01 4.386896640062332153e-02 2.109015882015228271e-01 -9.101770073175430298e-02 -9.722237288951873779e-02 2.953374385833740234e-01 -2.943804860115051270e-01 -1.032153442502021790e-01 -2.135189622640609741e-01 -1.313462257385253906e-01 -3.721180930733680725e-02 1.525387465953826904e-01 -3.021837174892425537e-01 3.743206383660435677e-03 1.244260072708129883e-01 -3.699748218059539795e-01 -1.968333721160888672e-01 -6.797672063112258911e-02 -2.943608164787292480e-01
-3.091779164969921112e-02 -1.901005357503890991e-01 4.493291676044464111e-02 -3.502090573310852051e-01 2.348652034997940063e-01 3.752055019140243530e-02 5.431070923805236816e-02 1.287709921598434448e-01 5.128081515431404114e-02 -1.581998467445373535e-01 4.126895684748888016e-03 -1.492064297199249268e-01 -9.383502602577209473e-02 -1.931431703269481659e-02 -8.787384629249572754e-02 1.286658644676208496e-01 -1.531331390142440796e-01 3.302603960037231445e-01 -4.042649269104003906e-02 -1.781722009181976318e-01 4.906569048762321472e-02 2.483294308185577393e-01 2.181795686483383179e-01 1.902362704277038574e-02 2.609803080558776855e-01 -2.207971364259719849e-01 4.167957976460456848e-02 -2.623714506626129150e-01 -1.801687926054000854e-01 -2.457300126552581787e-01 4.717672616243362427e-02 -3.439476490020751953e-01
2.197530865669250488e-02 -4.765875171869993210e-03 -1.033007726073265076e-01 7.612327486276626587e-02 9.957861155271530151e-02 -1.175056621432304382e-01 1.766469478607177734e-01 3.783011063933372498e-02 8.067491650581359863e-02 -1.962851732969284058e-01 6.747762672603130341e-03 -1.631779372692108154e-01 7.771460711956024170e-02 2.345064282417297363e-01 -1.833715140819549561e-01 2.023066431283950806e-01 -2.739123404026031494e-01 4.233717620372772217e-01 6.035812199115753174e-02 1.193525120615959167e-01 -8.042208850383758545e-02 4.049464687705039978e-02 3.921471163630485535e-02 -1.482370495796203613e-01 2.433183938264846802e-01 -4.662480652332305908e-01 -1.104807257652282715e-01 1.108121946454048157e-01 -1.964222639799118042e-01 -2.388217896223068237e-01 -1.052329316735267639e-01 -8.847451210021972656e-02
2.380093485116958618e-01 -2.331902980804443359e-01 -1.371835172176361084e-01 1.455339938402175903e-01 1.329613178968429565e-01 -1.687178611755371094e-01 -1.540071070194244385e-01 -1.925969868898391724e-01 1.274386942386627197e-01 -1.641525924205780029e-01 -9.280701726675033569e-02 -2.451060861349105835e-01 -2.252725660800933838e-01 -2.144797146320343018e-01 -1.743504405021667480e-01 7.365070283412933350e-02 4.024866595864295959e-02 -6.673806905746459961e-02 4.076961874961853027e-01 5.526916682720184326e-02 -1.263656094670295715e-02 1.085056811571121216e-01 1.474056243896484375e-01 -9.753702580928802490e-02 2.061996310949325562e-01 3.717250656336545944e-04 4.901505261659622192e-02 -1.040197685360908508e-01 -8.599723130464553833e-02 -4.347761869430541992e-01 1.415813118219375610e-01 8.269019424915313721e-02
1.260375678539276123e-01 -1.295275986194610596e-01 -5.493798479437828064e-02 -1.843220144510269165e-01 2.181912362575531006e-01 -1.984663307666778564e-01 3.130218014121055603e-02 -1.059227064251899719e-01 1.139190718531608582e-01 -2.840966582298278809e-01 -5.249683186411857605e-02 -8.605185151100158691e-02 1.130386069416999817e-01 2.132574468851089478e-01 -2.918788492679595947e-01 8.481902629137039185e-02 2.746029943227767944e-02 2.385559827089309692e-01 -3.000262565910816193e-02 -2.821177244186401367e-01 -3.220184147357940674e-01 -5.949179828166961670e-02 -8.840353786945343018e-02 7.304300367832183838e-02 -1.274525374174118042e-01 -1.948920935392379761e-01 -1.464033424854278564e-01 -1.067443098872900009e-02 8.833948522806167603e-02 -3.235155940055847168e-01 2.650747299194335938e-01 -2.441525310277938843e-01
[truncated: 3,282,328 more chars]
