# Supplementary material for: The Language of Innovation
Source: PLoS One. 2020 Apr 30;15(4):e0230107. doi: 10.1371/journal.pone.0230107 (PMC7194493; doi:10.1371/journal.pone.0230107)
Supplement: S7 File — (GZ) [file pone.0230107.s007.tar.gz › 1985-1989/V2Run_15_VS_4500_embeddings1985-1989ED32.txt]

-1.475235372781753540e-01 3.960332646965980530e-02 -3.303008899092674255e-02 6.886459141969680786e-02 -2.657156884670257568e-01 4.315343499183654785e-02 -2.564838826656341553e-01 -4.618212580680847168e-02 -1.037699729204177856e-01 3.972841203212738037e-01 -4.235144332051277161e-02 2.792578637599945068e-01 1.086089573800563812e-02 1.622690409421920776e-01 2.138721942901611328e-01 4.166235327720642090e-01 1.258939206600189209e-01 -2.172528952360153198e-01 1.865763515233993530e-01 2.062899470329284668e-01 7.918898761272430420e-02 2.596797980368137360e-02 1.356397271156311035e-01 1.072558611631393433e-01 -8.799693733453750610e-02 6.777768582105636597e-02 -1.070850901305675507e-02 -9.115091711282730103e-02 -1.471797525882720947e-01 3.024391233921051025e-01 1.569532603025436401e-01 2.272349409759044647e-02
-2.805733680725097656e-02 3.129166737198829651e-02 -1.311704069375991821e-01 2.002269029617309570e-01 -3.304111659526824951e-01 1.011759266257286072e-01 -3.140804767608642578e-01 2.389519512653350830e-01 4.036916047334671021e-02 2.301710098981857300e-02 1.678975373506546021e-01 1.966981440782546997e-01 1.843973547220230103e-01 3.239477574825286865e-01 -7.229382544755935669e-02 -1.203849613666534424e-01 -1.899395883083343506e-01 -1.933528482913970947e-01 -9.213878959417343140e-02 3.299813866615295410e-01 1.412470936775207520e-01 -1.457526162266731262e-02 2.610852718353271484e-01 -1.077663246542215347e-02 -2.200126796960830688e-01 -9.190587326884269714e-03 -5.529564991593360901e-02 -2.590323686599731445e-01 -1.576622873544692993e-01 2.251421537948772311e-04 1.236595660448074341e-01 1.690850942395627499e-03
1.036665290594100952e-01 1.726481318473815918e-01 -9.009493142366409302e-02 1.189383193850517273e-01 -1.627380996942520142e-01 4.771645367145538330e-02 -1.418458074331283569e-01 2.647088468074798584e-01 -1.468947716057300568e-02 3.511965274810791016e-02 3.388871252536773682e-01 3.945580124855041504e-01 7.189054787158966064e-02 -6.026590615510940552e-02 -5.056067183613777161e-02 3.208950161933898926e-02 -1.424974203109741211e-01 2.155240178108215332e-01 1.652226969599723816e-02 1.226806566119194031e-01 -1.028816550970077515e-01 7.516679912805557251e-02 1.120322942733764648e-01 -1.268509179353713989e-01 -2.036050260066986084e-01 -2.043578326702117920e-01 -1.137004494667053223e-01 -1.709115356206893921e-01 -3.205937147140502930e-01 -1.647372692823410034e-01 3.893744945526123047e-01 -5.601149518042802811e-03
-7.534167915582656860e-02 -9.725894778966903687e-02 2.469846457242965698e-01 -5.999040603637695312e-02 -1.979766041040420532e-01 2.738678455352783203e-01 -2.996065914630889893e-01 -1.424945592880249023e-01 -2.059601061046123505e-02 2.025530934333801270e-01 4.433642327785491943e-02 2.249927818775177002e-01 6.851712614297866821e-02 6.344739347696304321e-02 -2.653440646827220917e-02 1.376569420099258423e-01 -4.260226711630821228e-02 -2.292878627777099609e-01 -1.343422196805477142e-02 1.120252013206481934e-01 2.399734407663345337e-01 -1.561742927879095078e-02 3.545501828193664551e-01 -2.243186235427856445e-01 -1.815167814493179321e-01 7.615493237972259521e-02 -4.542133212089538574e-02 -3.998129665851593018e-01 -1.624347567558288574e-01 -1.555795073509216309e-01 -1.267294436693191528e-01 7.278922200202941895e-02
8.722179383039474487e-02 2.457760721445083618e-01 -7.769080996513366699e-02 1.226345524191856384e-01 -3.343022763729095459e-01 2.958138287067413330e-02 -3.849034383893013000e-02 -1.323123127222061157e-01 -5.696949735283851624e-02 -3.814615774899721146e-03 -8.105345815420150757e-02 3.387312293052673340e-01 1.884314566850662231e-01 -1.665945947170257568e-01 2.849340066313743591e-02 1.669979691505432129e-01 -9.715733677148818970e-02 1.878458708524703979e-01 -8.007724583148956299e-02 1.093340292572975159e-01 1.230235993862152100e-01 -1.372697800397872925e-01 3.259105384349822998e-01 1.197996437549591064e-01 -3.261628448963165283e-01 -2.520895004272460938e-01 -1.890283375978469849e-01 -2.788290679454803467e-01 -7.487090677022933960e-02 -2.368359118700027466e-01 2.550339791923761368e-03 3.150243777781724930e-03
-9.575071930885314941e-02 3.510912358760833740e-01 1.281072758138179779e-02 -1.233332678675651550e-01 -3.824141621589660645e-01 1.771682314574718475e-02 -3.246587514877319336e-01 -1.859073489904403687e-01 -2.279570102691650391e-01 2.265770882368087769e-01 1.401841826736927032e-02 2.691267132759094238e-01 -2.168550528585910797e-02 8.533463627099990845e-02 1.393871009349822998e-01 1.064820513129234314e-01 -7.688949257135391235e-02 -6.852819025516510010e-02 -1.544571667909622192e-01 -1.308558583259582520e-01 8.405691385269165039e-02 1.235617846250534058e-01 1.334361135959625244e-01 -1.943902671337127686e-01 -2.670102715492248535e-01 -1.140379980206489563e-01 -1.557005047798156738e-01 -1.269893646240234375e-01 -2.043910771608352661e-01 -2.200409173965454102e-01 8.147752285003662109e-02 1.452497299760580063e-02
2.089607417583465576e-01 2.424461841583251953e-01 1.959867477416992188e-01 -4.714741557836532593e-02 -2.410375475883483887e-01 2.319475412368774414e-01 -3.769531250000000000e-01 5.673883855342864990e-02 -1.992343962192535400e-01 3.286977708339691162e-01 1.697708070278167725e-01 2.547506988048553467e-01 1.308283209800720215e-01 -1.570205688476562500e-01 1.939773708581924438e-01 9.410569816827774048e-02 -3.305587917566299438e-02 -1.604452542960643768e-02 -1.407677540555596352e-03 1.035051569342613220e-01 -7.830840349197387695e-02 -1.194681748747825623e-01 -3.357496461831033230e-05 1.827295422554016113e-01 -2.690414488315582275e-01 -3.642373904585838318e-02 -1.013579964637756348e-01 4.131450876593589783e-02 -2.573051750659942627e-01 -1.751298308372497559e-01 1.436150670051574707e-01 -3.076024726033210754e-02
-6.408865749835968018e-02 1.269027590751647949e-02 1.261689960956573486e-01 5.572523176670074463e-02 -9.750831872224807739e-02 1.816655993461608887e-01 -1.181003376841545105e-01 -1.404248028993606567e-01 5.810731649398803711e-02 1.829136461019515991e-01 1.817225068807601929e-01 2.336758077144622803e-01 7.501869462430477142e-03 -2.980130538344383240e-02 5.412582308053970337e-02 -1.621163487434387207e-01 7.304683327674865723e-03 -2.466854900121688843e-01 -4.870929755270481110e-03 4.006579518318176270e-02 3.473759591579437256e-01 -8.046861039474606514e-04 5.044412612915039062e-01 1.188322305679321289e-01 -3.574935793876647949e-01 7.594492286443710327e-02 -2.018022984266281128e-01 -6.200933828949928284e-02 -1.462762802839279175e-01 -2.894795536994934082e-01 -1.000548377633094788e-01 2.793210186064243317e-02
3.136224448680877686e-01 -6.533166766166687012e-02 -7.249380648136138916e-02 -7.052587810903787613e-03 -2.986213937401771545e-02 2.360231578350067139e-01 -4.999056458473205566e-01 -6.256634742021560669e-02 1.096189320087432861e-01 1.278208941221237183e-02 2.645660340785980225e-01 1.226948872208595276e-01 5.022517219185829163e-02 1.955496221780776978e-01 2.531181871891021729e-01 -4.051210731267929077e-02 5.635059624910354614e-02 -1.813624054193496704e-01 5.874891206622123718e-02 2.419523298740386963e-01 1.110964119434356689e-01 -2.517706528306007385e-02 3.089738190174102783e-01 -2.052833326160907745e-02 -8.973713219165802002e-02 -5.653083324432373047e-02 4.889164119958877563e-02 -2.188193351030349731e-01 -1.314357966184616089e-01 -2.411497980356216431e-01 -1.019159704446792603e-01 -1.539111137390136719e-01
-1.376954913139343262e-01 1.972476094961166382e-01 1.882031708955764771e-01 -1.484113335609436035e-01 -8.797432482242584229e-02 1.924694925546646118e-01 -2.389217019081115723e-01 -5.441269651055335999e-02 1.127550005912780762e-01 2.168327420949935913e-01 3.325709402561187744e-01 1.319704204797744751e-01 -5.857306718826293945e-02 1.518748700618743896e-01 4.412581771612167358e-02 -7.757328450679779053e-03 1.106960475444793701e-01 1.767320036888122559e-01 2.136936336755752563e-01 -1.762079149484634399e-01 1.279052942991256714e-01 -1.477757394313812256e-01 3.775648474693298340e-01 -1.470715552568435669e-01 -6.102695316076278687e-02 -1.975544542074203491e-01 -1.487607657909393311e-01 -1.825940907001495361e-01 -1.028626188635826111e-01 1.538415104150772095e-01 7.093151565641164780e-03 -3.293925523757934570e-01
3.100582957267761230e-01 -8.901243656873703003e-02 6.516864150762557983e-02 2.166745662689208984e-01 -1.585780084133148193e-01 -4.015628993511199951e-02 -3.134545981884002686e-01 -9.693359956145286560e-03 -2.957725338637828827e-02 1.271284520626068115e-01 2.582971751689910889e-01 2.604523906484246254e-03 6.614647060632705688e-02 1.361571252346038818e-01 1.686575412750244141e-01 1.691862344741821289e-01 -9.223701059818267822e-02 -1.687366515398025513e-01 2.741743996739387512e-02 2.713586688041687012e-01 -4.344766587018966675e-02 1.713405698537826538e-01 3.647300302982330322e-01 2.571542374789714813e-02 -2.783548533916473389e-01 1.309041529893875122e-01 1.632852107286453247e-01 -3.005871176719665527e-01 -1.815278530120849609e-01 -4.534862563014030457e-02 1.602935343980789185e-01 8.519265055656433105e-02
-2.657961100339889526e-02 9.166048467159271240e-02 -2.737539447844028473e-02 -8.863802999258041382e-03 -1.982718557119369507e-01 2.460138201713562012e-01 -2.095724493265151978e-01 -1.035310700535774231e-01 -1.404923796653747559e-01 1.711536347866058350e-01 2.891047000885009766e-01 2.189354449510574341e-01 -2.034840881824493408e-01 2.160859107971191406e-01 1.907339990139007568e-01 2.713057398796081543e-01 -2.009941190481185913e-01 7.371889054775238037e-02 -2.427974715828895569e-02 3.570702299475669861e-02 3.989453017711639404e-01 -8.543095737695693970e-02 7.370109856128692627e-02 1.092054396867752075e-01 -2.630715370178222656e-01 -1.538831591606140137e-01 -4.020306747406721115e-03 -1.792147904634475708e-01 -3.526038303971290588e-02 -2.108872085809707642e-01 -1.657004654407501221e-01 1.650877296924591064e-01
2.742538750171661377e-01 2.977292239665985107e-01 2.422034144401550293e-01 1.003979444503784180e-01 3.367192670702934265e-02 2.052915692329406738e-01 -2.648341357707977295e-01 -9.848203510046005249e-03 1.333562433719635010e-01 6.763332337141036987e-02 1.563235223293304443e-01 3.967723250389099121e-01 -1.057330891489982605e-01 -1.584330201148986816e-02 1.634825766086578369e-01 7.922064512968063354e-02 -9.286296367645263672e-02 2.643236704170703888e-02 -1.439137756824493408e-01 5.791996140033006668e-03 -7.084190845489501953e-02 8.920336514711380005e-02 1.916284859180450439e-01 -5.442090705037117004e-02 6.458678748458623886e-03 1.535560488700866699e-01 -2.188947349786758423e-01 -2.886753082275390625e-01 -2.911127805709838867e-01 -1.893349885940551758e-01 6.647040694952011108e-02 2.064526081085205078e-01
1.136085391044616699e-01 2.980161607265472412e-01 9.626509249210357666e-02 2.053982950747013092e-02 -2.616412639617919922e-01 1.215328201651573181e-01 -1.718044281005859375e-01 -9.451857209205627441e-02 -1.341333985328674316e-02 1.959643810987472534e-01 9.211149066686630249e-02 1.586517244577407837e-01 -3.688682615756988525e-02 1.459414362907409668e-01 8.325451612472534180e-02 2.094948291778564453e-01 -1.623734682798385620e-01 -3.430858254432678223e-01 -1.775182187557220459e-01 3.383432030677795410e-01 6.544639170169830322e-02 -2.445244342088699341e-01 1.581347137689590454e-01 2.455483525991439819e-01 -4.974799230694770813e-02 1.011462137103080750e-02 7.778076082468032837e-02 -2.701560556888580322e-01 1.283226013183593750e-01 1.593370884656906128e-01 2.239137887954711914e-01 -9.031329303979873657e-02
1.604826562106609344e-02 1.153230071067810059e-01 -2.814907431602478027e-01 3.224857151508331299e-02 2.515558712184429169e-02 1.181478723883628845e-01 -3.076211214065551758e-01 -8.318098634481430054e-02 2.105372697114944458e-01 -7.066136691719293594e-03 1.586430072784423828e-01 2.157286405563354492e-01 -7.008969038724899292e-02 8.573414385318756104e-02 8.672475069761276245e-02 3.061315715312957764e-01 -1.985897868871688843e-01 -1.784102320671081543e-01 1.509556025266647339e-01 2.222876399755477905e-01 5.845489352941513062e-02 -1.780138001777231693e-03 4.179605543613433838e-01 -1.420674622058868408e-01 -1.847437173128128052e-01 -3.459779545664787292e-03 1.461055576801300049e-01 -1.443885415792465210e-01 -1.689290255308151245e-01 -3.073469698429107666e-01 1.364461928606033325e-01 2.694384753704071045e-02
1.295133978128433228e-01 1.853516697883605957e-01 1.171264573931694031e-01 -7.143447548151016235e-02 -2.826489508152008057e-01 1.902190595865249634e-01 -1.582119464874267578e-01 8.698364254087209702e-04 -1.000177860260009766e-01 9.499181061983108521e-02 1.194165647029876709e-01 1.819105595350265503e-01 -1.020516529679298401e-01 1.984408050775527954e-01 3.252195566892623901e-02 9.972262382507324219e-02 -7.936976104974746704e-02 -8.503153175115585327e-02 -2.697730064392089844e-01 1.062824763357639313e-02 1.428852677345275879e-01 -5.568185821175575256e-02 3.477398455142974854e-01 3.368267714977264404e-01 1.515237390995025635e-01 -1.362400501966476440e-01 2.171333283185958862e-01 -3.248403370380401611e-01 -2.243647724390029907e-01 -8.895656466484069824e-02 2.232252061367034912e-01 -1.232325434684753418e-01
6.701815128326416016e-02 2.084088921546936035e-01 -5.056697875261306763e-02 -3.073359839618206024e-02 -2.975651621818542480e-01 2.501819133758544922e-01 -4.121225178241729736e-01 -3.829751312732696533e-01 7.226634025573730469e-02 2.312863618135452271e-02 -1.040257439017295837e-01 2.380404323339462280e-01 9.963610768318176270e-02 -9.965816885232925415e-02 2.032270133495330811e-01 2.540274858474731445e-01 -2.766727805137634277e-01 -1.767645776271820068e-02 -6.920026987791061401e-02 -2.774969488382339478e-02 1.225606650114059448e-01 1.820223964750766754e-02 1.159365996718406677e-01 -1.274819076061248779e-01 -2.085286527872085571e-01 -4.347284848336130381e-04 -1.424748599529266357e-01 3.335818275809288025e-02 -2.734405100345611572e-01 -6.792709231376647949e-02 9.907948970794677734e-02 2.069824747741222382e-02
-4.321339726448059082e-02 1.252504810690879822e-02 -1.530556976795196533e-01 -6.560640782117843628e-02 -2.579943537712097168e-01 2.422055006027221680e-01 -9.858764708042144775e-02 -1.151984855532646179e-01 8.022277057170867920e-02 -3.324703499674797058e-02 4.473441541194915771e-01 4.028252512216567993e-02 2.358194589614868164e-01 7.852282375097274780e-02 1.016668602824211121e-02 1.516914367675781250e-01 1.516675204038619995e-01 4.093667864799499512e-02 -6.537394225597381592e-02 7.403192669153213501e-02 6.891836225986480713e-02 -1.223588660359382629e-01 2.202836275100708008e-01 1.424747109413146973e-01 -1.387439370155334473e-01 -3.056295216083526611e-01 -2.367821335792541504e-01 -2.371414154767990112e-01 -9.873506426811218262e-02 3.467893004417419434e-01 1.466415822505950928e-01 1.685377657413482666e-01
1.085704006254673004e-02 1.603136956691741943e-01 2.631681039929389954e-02 -6.692500412464141846e-02 -1.644827276468276978e-01 5.226173251867294312e-02 -3.432218134403228760e-01 1.068412587046623230e-01 -2.254887223243713379e-01 1.224386990070343018e-01 1.085873544216156006e-01 6.481774896383285522e-02 -1.263400539755821228e-02 1.070996075868606567e-01 3.496221303939819336e-01 -4.901731386780738831e-02 -1.361605674028396606e-01 1.938477456569671631e-01 2.465595453977584839e-01 -4.944356158375740051e-02 2.593774497509002686e-01 2.942760884761810303e-01 3.987970352172851562e-01 1.708594560623168945e-01 -2.372945398092269897e-01 -1.106134206056594849e-01 -1.101083606481552124e-01 -1.207834631204605103e-01 -3.601706819608807564e-03 1.759317815303802490e-01 5.812050029635429382e-02 2.917851693928241730e-02
7.058972120285034180e-02 3.552308678627014160e-02 8.461634814739227295e-02 2.539971172809600830e-01 -4.814435243606567383e-01 9.747748076915740967e-02 -7.181984931230545044e-02 1.108909770846366882e-01 -1.445402503013610840e-01 -5.161172896623611450e-02 3.959985971450805664e-01 1.082657501101493835e-01 -2.676258981227874756e-02 -9.394872188568115234e-02 2.482991814613342285e-01 -6.687092781066894531e-02 -1.124389469623565674e-01 1.235263571143150330e-01 3.060678578913211823e-02 2.348897010087966919e-01 1.782436519861221313e-01 7.168385386466979980e-02 2.164699137210845947e-01 3.610867634415626526e-02 -9.607250243425369263e-02 1.191279515624046326e-01 -5.790610332041978836e-03 -5.745978653430938721e-02 -2.566916942596435547e-01 -3.522886633872985840e-01 -9.374170005321502686e-02 -3.085061162710189819e-02
2.468310296535491943e-01 4.425982013344764709e-02 3.341282904148101807e-02 2.138777524232864380e-01 -7.478495687246322632e-02 3.969484940171241760e-02 -1.386970877647399902e-01 -1.808824688196182251e-01 4.573874175548553467e-02 -7.215506583452224731e-02 3.142320513725280762e-01 2.098769396543502808e-01 3.959432244300842285e-02 3.616726025938987732e-02 2.037694007158279419e-01 5.334762483835220337e-02 1.499274745583534241e-02 -3.484496474266052246e-01 -1.269133985042572021e-01 4.530717805027961731e-02 2.150261551141738892e-01 -1.179873272776603699e-01 2.422782629728317261e-01 -1.096352264285087585e-01 -4.584808647632598877e-01 -1.104950979351997375e-01 -8.336031436920166016e-02 -2.722658812999725342e-01 -2.249543070793151855e-01 1.850335672497749329e-02 -7.934392988681793213e-02 -4.886798933148384094e-02
1.363108754158020020e-01 1.531787663698196411e-01 8.843912184238433838e-02 -2.059908360242843628e-01 -2.367447763681411743e-01 1.329748518764972687e-02 -2.631958425045013428e-01 -8.872605115175247192e-02 1.931280791759490967e-01 1.492283344268798828e-01 6.950002908706665039e-02 2.290946096181869507e-01 -1.176699548959732056e-01 -1.848385781049728394e-01 2.088156193494796753e-01 1.380280107259750366e-01 -2.924246191978454590e-01 1.803662031888961792e-01 -6.906357128173112869e-03 2.292529344558715820e-01 2.268407493829727173e-01 -4.745440185070037842e-02 3.643678426742553711e-01 4.022821411490440369e-02 -1.454284191131591797e-01 -2.794090658426284790e-02 -6.401772797107696533e-02 -1.007312163710594177e-01 -2.505573928356170654e-01 -1.520382463932037354e-01 -2.172694355249404907e-01 1.369958370923995972e-01
4.559833556413650513e-02 1.516278237104415894e-01 1.114406287670135498e-01 4.043645784258842468e-02 -6.711816042661666870e-02 2.093033194541931152e-01 -1.516772210597991943e-01 -1.847034096717834473e-01 -1.210227012634277344e-01 2.949371235445141792e-03 7.126050442457199097e-02 1.010439172387123108e-01 1.472290903329849243e-01 1.342342644929885864e-01 2.046878933906555176e-01 1.472125649452209473e-01 1.767625808715820312e-01 -7.030332088470458984e-02 -1.923685669898986816e-01 1.393610090017318726e-01 3.221720159053802490e-01 -5.279301106929779053e-02 2.757976055145263672e-01 1.835920847952365875e-02 -9.266859292984008789e-02 -2.879875600337982178e-01 -1.776889711618423462e-01 7.374400645494461060e-02 -4.960463345050811768e-01 1.300793439149856567e-01 1.606660783290863037e-01 1.711854189634323120e-01
-2.417065650224685669e-01 -2.470170110464096069e-01 -2.858755886554718018e-01 -6.444314867258071899e-02 -3.468082752078771591e-03 -7.426170259714126587e-02 -3.343166708946228027e-01 -1.561650186777114868e-01 2.552216351032257080e-01 2.150307781994342804e-02 9.192227572202682495e-02 1.655160188674926758e-01 -4.074723273515701294e-02 -1.030991747975349426e-01 2.740675210952758789e-01 9.481867775321006775e-03 8.164106309413909912e-02 2.540066838264465332e-01 7.541152834892272949e-02 9.824392944574356079e-02 -5.555683746933937073e-02 -2.399831563234329224e-01 1.158530861139297485e-01 -1.578896492719650269e-01 -5.913392454385757446e-02 4.392312094569206238e-02 -1.656038910150527954e-01 -4.139894247055053711e-01 -2.629930973052978516e-01 -1.512006204575300217e-02 -1.360360253602266312e-02 -6.850176304578781128e-02
-2.232689596712589264e-02 1.470526158809661865e-01 -1.701182126998901367e-01 8.483906835317611694e-02 -3.990292251110076904e-01 1.401287466287612915e-01 -2.665684521198272705e-01 -2.640371024608612061e-01 5.862056463956832886e-02 2.535353973507881165e-02 1.485714912414550781e-01 4.064851105213165283e-01 1.831166446208953857e-01 1.441470384597778320e-01 1.455722451210021973e-01 6.565524637699127197e-02 -1.980756223201751709e-01 -2.242895811796188354e-01 -3.233725205063819885e-02 -1.099271848797798157e-01 -9.963284432888031006e-02 -6.601348519325256348e-02 -2.784853801131248474e-02 -2.069851905107498169e-01 -3.135040402412414551e-01 1.433042585849761963e-01 -1.579365432262420654e-01 -1.157771795988082886e-01 -8.050897717475891113e-02 5.651989951729774475e-02 7.336700707674026489e-02 -1.345700770616531372e-01
1.460618078708648682e-01 -5.260193347930908203e-02 -6.197182834148406982e-02 -1.646578907966613770e-01 -3.303257226943969727e-01 6.504035741090774536e-02 -4.382237493991851807e-01 -2.633326947689056396e-01 1.288506900891661644e-03 1.963459188118577003e-03 1.212913617491722107e-01 3.818475008010864258e-01 2.758918404579162598e-01 4.204429313540458679e-02 2.164858132600784302e-01 1.648268401622772217e-01 2.945852652192115784e-02 -6.860781461000442505e-02 -6.975240260362625122e-02 -8.447602391242980957e-02 8.224999159574508667e-02 1.699863523244857788e-01 6.870968639850616455e-02 -4.885918460786342621e-03 -3.352204263210296631e-01 6.785351783037185669e-02 -9.340725094079971313e-02 -1.397611945867538452e-01 -1.769787222146987915e-01 -8.286329358816146851e-02 7.962640374898910522e-02 -1.001456752419471741e-01
2.071136832237243652e-01 6.305734068155288696e-02 -1.545016765594482422e-01 -7.723934948444366455e-02 -1.615849137306213379e-01 -6.618116796016693115e-02 6.001456081867218018e-02 -1.514275968074798584e-01 -1.221209997311234474e-03 7.309399545192718506e-03 -1.873268932104110718e-02 4.234664738178253174e-01 -3.392053768038749695e-02 2.595948278903961182e-01 1.162644028663635254e-01 3.808079659938812256e-02 1.720244288444519043e-01 -1.378773003816604614e-01 -3.253113105893135071e-02 2.736839354038238525e-01 -9.115660935640335083e-02 -1.129673495888710022e-01 2.715318500995635986e-01 -1.791949868202209473e-01 -3.728904426097869873e-01 8.770946413278579712e-02 -1.304086744785308838e-01 -2.107784599065780640e-01 -2.557142078876495361e-01 -2.697307765483856201e-01 -3.650844469666481018e-02 -6.249200180172920227e-02
1.936751753091812134e-01 -1.372667253017425537e-01 1.106929555535316467e-01 9.458993375301361084e-02 -1.232483759522438049e-01 1.739665120840072632e-01 -4.213694334030151367e-01 -4.427016898989677429e-02 -3.168046474456787109e-01 -1.111114025115966797e-01 2.611541748046875000e-01 1.577448844909667969e-01 2.022239007055759430e-02 2.388204634189605713e-01 1.136947125196456909e-01 -3.666045609861612320e-03 -7.001817226409912109e-02 8.393758907914161682e-03 -1.016083806753158569e-01 -5.969735980033874512e-02 6.282351911067962646e-02 -2.857219278812408447e-01 3.743949830532073975e-01 -2.764301747083663940e-02 3.711004182696342468e-02 -1.497351676225662231e-01 -8.505575358867645264e-02 -2.832707464694976807e-01 -2.022767663002014160e-01 -7.288780808448791504e-02 1.171084716916084290e-01 6.857860088348388672e-02
1.783091276884078979e-01 1.734508275985717773e-01 -6.419927626848220825e-02 -1.271522939205169678e-01 -3.352419137954711914e-01 2.430072873830795288e-01 -2.759217619895935059e-01 -2.822760939598083496e-01 4.996630176901817322e-02 7.348333299160003662e-02 2.045099437236785889e-01 3.666899502277374268e-01 1.932414025068283081e-01 9.248656220734119415e-03 1.641947776079177856e-01 -8.498571068048477173e-02 -7.265326380729675293e-02 -9.587546437978744507e-02 -1.777968406677246094e-01 -2.334805279970169067e-01 -2.798579260706901550e-02 6.983000785112380981e-02 2.927519381046295166e-01 -5.749659240245819092e-02 -1.161767095327377319e-01 3.171993792057037354e-02 3.768650814890861511e-02 -1.999536901712417603e-01 -1.821149885654449463e-01 -1.676584333181381226e-01 -2.617199160158634186e-02 -1.471633017063140869e-01
1.193357706069946289e-01 5.306678637862205505e-02 6.787559390068054199e-02 5.342806503176689148e-02 -4.471099674701690674e-01 3.119027912616729736e-01 -4.351938366889953613e-01 -8.751092106103897095e-02 6.281151622533798218e-02 -5.939782038331031799e-02 1.897459384053945541e-03 3.042797744274139404e-01 -2.344543859362602234e-02 1.634929445572197437e-03 1.795345395803451538e-01 1.001184880733489990e-01 -1.082299798727035522e-01 -2.987460792064666748e-01 7.774672936648130417e-03 -1.179126948118209839e-01 -2.355071716010570526e-02 2.137250751256942749e-01 1.840247660875320435e-01 -3.871007636189460754e-02 -3.101585507392883301e-01 4.810678213834762573e-02 -3.465273231267929077e-02 1.932431757450103760e-02 -1.491662301123142242e-02 -1.197127625346183777e-01 4.362633079290390015e-02 -1.590584367513656616e-01
2.461178898811340332e-01 9.807166457176208496e-02 -1.610822230577468872e-01 1.799310743808746338e-01 -9.327726066112518311e-02 1.847867667675018311e-01 -4.315157830715179443e-01 1.363491564989089966e-01 -8.570648729801177979e-02 -3.949351608753204346e-02 -2.866671048104763031e-02 4.505081474781036377e-01 -6.607904285192489624e-02 -6.540329754352569580e-02 8.206553757190704346e-03 2.835990190505981445e-01 -6.499911099672317505e-02 7.554136216640472412e-02 9.650532156229019165e-02 7.195008546113967896e-02 -7.957623898983001709e-02 1.596541106700897217e-01 -3.401346877217292786e-02 -4.666480422019958496e-02 -1.815102398395538330e-01 -6.804732233285903931e-02 -1.805130392313003540e-01 -3.091198801994323730e-01 -1.898131966590881348e-01 -1.029867455363273621e-01 2.236724644899368286e-01 7.618960924446582794e-03
-2.373761087656021118e-01 1.188548654317855835e-01 1.129229515790939331e-01 2.866653539240360260e-02 1.340386867523193359e-01 7.927970588207244873e-02 -3.751395046710968018e-01 -8.787564933300018311e-02 -1.253953278064727783e-01 -1.134409904479980469e-01 3.088456690311431885e-01 2.015665024518966675e-01 -4.577972367405891418e-02 1.583993881940841675e-01 3.148447275161743164e-01 3.045537769794464111e-01 1.416655182838439941e-01 1.154679208993911743e-01 -5.020114406943321228e-02 1.068265885114669800e-01 1.254599541425704956e-01 -6.438763439655303955e-02 3.180173635482788086e-01 -1.810651831328868866e-02 -1.511773914098739624e-01 1.231615319848060608e-01 -1.111271157860755920e-01 -2.243277281522750854e-01 -5.426179245114326477e-02 -8.817992359399795532e-02 1.034847348928451538e-01 -2.622364759445190430e-01
4.607832059264183044e-02 1.261954456567764282e-01 1.558025181293487549e-01 8.061525970697402954e-02 -6.201908737421035767e-02 8.289008587598800659e-02 -3.067720532417297363e-01 1.249638423323631287e-01 -6.084349006414413452e-02 2.741856276988983154e-01 -7.772130519151687622e-02 2.591405510902404785e-01 -2.806855738162994385e-02 -2.220512926578521729e-02 -1.769449561834335327e-02 2.603343427181243896e-01 -1.769959330558776855e-01 2.145025134086608887e-02 1.568108797073364258e-01 -6.870677322149276733e-02 1.194159612059593201e-01 -2.205693423748016357e-01 1.528190225362777710e-01 -5.690154503099620342e-04 -1.488783955574035645e-01 -2.094843834638595581e-01 8.194059133529663086e-02 -2.532542049884796143e-01 -5.233995318412780762e-01 -1.234470028430223465e-02 1.796533316373825073e-01 1.365864574909210205e-01
-1.792367398738861084e-01 1.052255928516387939e-01 1.127143856137990952e-02 1.313458681106567383e-01 3.641428798437118530e-02 2.520775198936462402e-01 -1.645986586809158325e-01 -1.914570331573486328e-01 -3.815783932805061340e-02 -1.288450974971055984e-02 9.978323429822921753e-02 2.540300786495208740e-02 -2.747049182653427124e-02 1.273801177740097046e-01 2.807968258857727051e-01 8.755675703287124634e-02 -1.430426985025405884e-01 -9.878261480480432510e-04 1.927592307329177856e-01 3.301651775836944580e-01 -1.118718311190605164e-01 3.317947089672088623e-01 1.896566301584243774e-01 -1.199976950883865356e-01 4.652116447687149048e-02 -1.027814671397209167e-01 -4.094757437705993652e-01 -3.728156983852386475e-01 -6.010232120752334595e-02 -1.170975267887115479e-01 6.879137456417083740e-02 1.184992492198944092e-01
8.188967406749725342e-02 1.792680621147155762e-01 3.489637747406959534e-02 1.031023785471916199e-01 -2.905009388923645020e-01 1.804930344223976135e-02 -3.487669825553894043e-01 -2.683109343051910400e-01 7.637577503919601440e-02 1.412901431322097778e-01 2.145401388406753540e-01 2.225355654954910278e-01 1.307515352964401245e-01 -1.697749644517898560e-01 3.193632662296295166e-01 8.674088120460510254e-02 -2.558521032333374023e-01 -7.663963735103607178e-02 6.379714608192443848e-02 -2.613902390003204346e-01 1.220945362001657486e-02 -5.186270922422409058e-03 1.045619621872901917e-01 -6.660053879022598267e-02 -3.126462399959564209e-01 1.022947952151298523e-01 3.434534370899200439e-02 -1.092014163732528687e-01 -2.023384422063827515e-01 -1.746365875005722046e-01 5.282264947891235352e-02 -1.983987540006637573e-01
2.094897255301475525e-02 2.936521768569946289e-01 -1.523493975400924683e-01 1.347349584102630615e-01 -3.800891041755676270e-01 2.774760127067565918e-01 -1.628038883209228516e-01 -1.120662018656730652e-01 -6.074972450733184814e-02 1.194345802068710327e-01 1.759904175996780396e-01 3.492011129856109619e-01 7.885456085205078125e-02 -1.641121357679367065e-01 1.360232755541801453e-02 1.939591616392135620e-01 8.094155043363571167e-02 1.518867611885070801e-01 -9.897242486476898193e-02 3.107123672962188721e-01 4.982521757483482361e-02 -1.039025261998176575e-01 -5.254207178950309753e-02 -2.434940263628959656e-02 -3.616899847984313965e-01 4.842900857329368591e-02 5.137912556529045105e-02 -1.404474079608917236e-01 -1.782021671533584595e-01 4.743864387273788452e-02 4.733175039291381836e-02 -1.588965952396392822e-01
-1.898501217365264893e-01 1.568357832729816437e-02 -4.670521244406700134e-02 3.573720902204513550e-02 5.727969110012054443e-04 -9.176053851842880249e-02 -2.097845822572708130e-01 -2.396661043167114258e-01 -1.157600507140159607e-01 -2.316108793020248413e-01 2.539811134338378906e-01 2.129474431276321411e-01 -1.244344413280487061e-01 1.440770775079727173e-01 9.617671370506286621e-02 8.006081916391849518e-03 2.042196691036224365e-01 -3.203437030315399170e-01 3.803795576095581055e-02 2.179177552461624146e-01 -5.060907080769538879e-02 -1.961555033922195435e-01 2.169420123100280762e-01 3.048054873943328857e-01 -5.414697527885437012e-02 -1.798353940248489380e-01 -1.694942414760589600e-01 -1.565164923667907715e-01 -3.445784449577331543e-01 -1.722926348447799683e-01 2.333224378526210785e-02 -1.272724866867065430e-01
6.416838616132736206e-03 5.444290116429328918e-02 2.412539124488830566e-01 1.535876095294952393e-01 -1.031927689909934998e-01 -1.017907187342643738e-01 -2.483064979314804077e-01 -3.266099989414215088e-01 2.120491117238998413e-01 -7.668229192495346069e-02 1.472829282283782959e-01 8.552589267492294312e-02 1.053198501467704773e-01 -2.597897313535213470e-02 1.900664269924163818e-01 -2.320518344640731812e-01 -1.178546473383903503e-01 -8.727911859750747681e-02 1.959527581930160522e-01 1.896048039197921753e-01 -7.966262847185134888e-02 -1.151809692382812500e-01 1.162867918610572815e-01 -4.317929968237876892e-02 -2.269238680601119995e-01 -3.303959369659423828e-01 -1.286223381757736206e-01 -3.214854896068572998e-01 -2.020451575517654419e-01 2.443863153457641602e-01 1.634582430124282837e-01 7.481133192777633667e-02
-5.664068087935447693e-02 1.212096437811851501e-01 1.719505637884140015e-01 -1.077093183994293213e-01 -4.707314670085906982e-01 1.444047540426254272e-01 -2.407763153314590454e-01 -1.598085314035415649e-01 -4.216846451163291931e-02 2.027603238821029663e-01 1.899628788232803345e-01 4.367975890636444092e-01 -3.374537080526351929e-02 -2.308214157819747925e-01 4.656272381544113159e-02 1.796139329671859741e-01 -1.578608751296997070e-01 -5.733254179358482361e-02 -1.490985602140426636e-01 3.717157244682312012e-02 -2.382684499025344849e-02 -1.845318377017974854e-01 5.574340745806694031e-02 -1.602263152599334717e-01 -2.134006470441818237e-01 4.878328740596771240e-02 -2.296625971794128418e-01 -1.250548958778381348e-01 -1.322572976350784302e-01 1.065155304968357086e-02 3.616489097476005554e-02 7.700220495462417603e-02
-1.786489933729171753e-01 1.972025632858276367e-02 -1.631720364093780518e-01 6.218843907117843628e-02 -1.207843348383903503e-01 3.763998150825500488e-01 -1.564939469099044800e-01 1.775340884923934937e-01 6.302285939455032349e-02 5.126035958528518677e-02 -7.009202241897583008e-02 5.337122082710266113e-02 1.575103700160980225e-01 1.449306905269622803e-01 3.086310029029846191e-01 1.103294193744659424e-01 7.000730931758880615e-02 1.021233201026916504e-01 1.643754839897155762e-01 1.415885835886001587e-01 2.224737852811813354e-01 1.400555716827511787e-03 1.109769567847251892e-01 3.613254725933074951e-01 -2.343651056289672852e-01 -1.759563237428665161e-01 -2.137728631496429443e-01 -4.018554463982582092e-02 -4.687194526195526123e-02 -1.300141066312789917e-01 3.310442566871643066e-01 -2.016680240631103516e-01
-9.028052911162376404e-03 1.590582542121410370e-02 4.682010039687156677e-02 1.652120947837829590e-01 -2.179754674434661865e-01 2.210136353969573975e-01 -3.986302316188812256e-01 -3.428584039211273193e-01 3.095267340540885925e-02 1.103700548410415649e-01 2.666886709630489349e-02 3.602210879325866699e-01 1.037070825695991516e-01 -1.016049310564994812e-01 -5.984661635011434555e-03 2.654417455196380615e-01 1.066368520259857178e-01 -1.677726581692695618e-02 -2.681232094764709473e-01 1.397376209497451782e-01 5.643713101744651794e-02 -2.355127409100532532e-02 7.499859482049942017e-02 -2.413752079010009766e-01 -1.209296509623527527e-01 -9.781289845705032349e-02 -9.184484928846359253e-02 -1.962448656558990479e-01 -3.191222846508026123e-01 5.384654179215431213e-02 1.249096840620040894e-01 4.464714438654482365e-04
1.820302456617355347e-01 -1.866237521171569824e-01 2.180797010660171509e-01 1.677038520574569702e-01 -2.309288233518600464e-01 1.042935717850923538e-02 -1.359090805053710938e-01 -2.435560077428817749e-01 -8.967749774456024170e-02 3.778653144836425781e-01 3.007711768150329590e-01 2.016037255525588989e-01 -1.770288646221160889e-01 1.076282262802124023e-01 9.181088767945766449e-03 -2.843219973146915436e-02 1.844429820775985718e-01 2.624884843826293945e-01 2.325641363859176636e-01 2.077362984418869019e-01 -8.544562384486198425e-03 6.901092827320098877e-02 2.217178642749786377e-01 8.442703634500503540e-03 -1.389120221138000488e-01 4.660809040069580078e-02 -2.077587991952896118e-01 3.133577480912208557e-02 8.177274465560913086e-02 2.648662924766540527e-01 1.811754144728183746e-02 -4.867121577262878418e-02
2.474287003278732300e-01 -8.612813055515289307e-02 -4.044010490179061890e-02 8.055928349494934082e-02 -1.595954596996307373e-01 1.350666284561157227e-01 -8.932053297758102417e-02 2.005913257598876953e-01 3.198895975947380066e-02 4.676127433776855469e-02 6.817194819450378418e-02 -1.200380921363830566e-02 -1.018600091338157654e-01 -8.960917592048645020e-02 2.477340996265411377e-01 -7.269592583179473877e-02 1.999154090881347656e-01 1.407430320978164673e-01 2.310434281826019287e-01 -2.265403605997562408e-02 3.126495480537414551e-01 -1.969217322766780853e-03 5.147895812988281250e-01 3.361310362815856934e-01 8.325009606778621674e-03 4.850536584854125977e-02 -2.298398911952972412e-01 -1.054044440388679504e-01 -6.972886621952056885e-02 8.693831041455268860e-03 2.783241569995880127e-01 -8.247110061347484589e-03
1.946790665388107300e-01 3.755299448966979980e-01 -1.211598217487335205e-01 -8.790908753871917725e-02 -2.730937898159027100e-01 -3.469555079936981201e-02 -2.167454361915588379e-01 -4.023359417915344238e-01 2.888402156531810760e-02 1.553748548030853271e-01 1.757483333349227905e-01 2.162793874740600586e-01 -6.212873756885528564e-02 -2.101019322872161865e-01 -1.652244627475738525e-01 2.092970460653305054e-01 4.213958233594894409e-02 -7.124558836221694946e-02 -5.824658088386058807e-03 9.602476656436920166e-02 1.785360276699066162e-01 -1.300532463937997818e-02 2.502896785736083984e-01 5.094408243894577026e-02 -1.943762004375457764e-01 1.779778450727462769e-01 8.738977462053298950e-02 -2.429553717374801636e-01 -4.566612094640731812e-02 6.476826965808868408e-02 5.670272558927536011e-02 -1.824195086956024170e-01
-8.790918439626693726e-02 1.969794742763042450e-02 -9.400899708271026611e-02 1.048538088798522949e-01 -2.497257292270660400e-01 -2.825906276702880859e-01 -4.634406268596649170e-01 -1.519646644592285156e-01 8.704990893602371216e-02 1.733865290880203247e-01 2.093440592288970947e-01 9.605767577886581421e-02 -1.246376708149909973e-01 1.372323036193847656e-01 2.564119696617126465e-01 2.364126145839691162e-01 4.806999862194061279e-02 1.621613502502441406e-01 -7.937677949666976929e-02 1.973513215780258179e-01 -3.395938128232955933e-02 -2.298011211678385735e-03 3.221604526042938232e-01 2.233416587114334106e-01 4.089147225022315979e-02 2.478808164596557617e-02 -1.071605533361434937e-01 -2.877485379576683044e-02 -1.200251206755638123e-01 -2.678382992744445801e-01 9.600447863340377808e-02 -8.137860894203186035e-02
5.274637043476104736e-02 1.795543432235717773e-01 -1.300289034843444824e-01 7.862684130668640137e-02 -7.235646992921829224e-02 1.523105949163436890e-01 -8.380692452192306519e-02 -5.084224045276641846e-02 1.173593103885650635e-01 1.842251569032669067e-01 9.889667481184005737e-02 1.255718320608139038e-01 -1.229256168007850647e-01 1.173689737915992737e-01 2.080318778753280640e-01 3.009985089302062988e-01 1.862516254186630249e-01 1.600288450717926025e-01 3.998091220855712891e-01 -6.343176215887069702e-02 1.925696432590484619e-01 -6.728801131248474121e-02 2.401742488145828247e-01 -2.137066721916198730e-01 -1.479294598102569580e-01 -1.950296200811862946e-02 -2.031921595335006714e-01 -9.000857174396514893e-02 -1.396278291940689087e-01 4.375839531421661377e-01 4.555736109614372253e-02 1.182514056563377380e-01
3.465526551008224487e-02 1.038764640688896179e-01 2.440233379602432251e-01 1.478186100721359253e-01 -8.927021175622940063e-02 1.950209289789199829e-01 -3.042697608470916748e-01 -2.088274359703063965e-01 4.484365135431289673e-02 7.111141830682754517e-02 -5.953932181000709534e-02 1.444732099771499634e-01 -3.162139356136322021e-01 1.735209077596664429e-01 2.299859374761581421e-01 3.843332454562187195e-02 4.160168021917343140e-02 1.971059590578079224e-01 2.927130460739135742e-01 -1.921490281820297241e-01 8.328261971473693848e-02 2.022525854408740997e-02 5.199425220489501953e-01 -1.466950029134750366e-01 1.486874371767044067e-01 5.136953294277191162e-02 -5.667548626661300659e-02 -1.516458485275506973e-02 6.738767027854919434e-02 1.005037948489189148e-01 5.395697429776191711e-02 1.823059469461441040e-02
1.010336726903915405e-01 -8.544743806123733521e-02 -5.917468294501304626e-02 1.537242829799652100e-01 2.900596882682293653e-04 2.493515312671661377e-01 -1.124334931373596191e-01 -8.535657823085784912e-02 7.750678062438964844e-02 -5.398622155189514160e-02 3.079501353204250336e-02 4.582638144493103027e-01 6.318938732147216797e-02 -1.778584569692611694e-01 1.406809389591217041e-01 2.685963213443756104e-01 -2.029995322227478027e-01 -8.098707348108291626e-02 -7.458079606294631958e-03 2.755177021026611328e-01 4.402298331260681152e-01 -1.206343513331376016e-04 2.359078973531723022e-01 6.198699399828910828e-02 -1.929883956909179688e-01 1.495554000139236450e-01 -2.663123421370983124e-03 -1.659459769725799561e-01 -2.071961015462875366e-01 -1.209686025977134705e-01 6.091362237930297852e-02 1.887564919888973236e-02
2.928106486797332764e-01 -1.425130944699048996e-02 -2.319416403770446777e-02 1.377425193786621094e-01 -4.004122316837310791e-01 1.168666556477546692e-01 -2.288034558296203613e-01 -2.152283638715744019e-01 5.030154809355735779e-02 2.013671696186065674e-01 -5.148499086499214172e-02 1.640741378068923950e-01 8.052388578653335571e-02 8.657678961753845215e-02 2.349937707185745239e-01 1.271558254957199097e-01 -9.720804542303085327e-02 -1.856305450201034546e-01 8.679207414388656616e-02 -1.775114983320236206e-02 2.541427314281463623e-01 1.237542405724525452e-01 5.645587667822837830e-02 -3.518694341182708740e-01 -1.181936189532279968e-01 -2.245371229946613312e-02 1.977108567953109741e-01 -1.897898316383361816e-01 -1.830365657806396484e-01 1.226641312241554260e-01 2.584008872509002686e-01 -1.740614138543605804e-02
2.587202489376068115e-01 2.477366477251052856e-02 6.423915177583694458e-02 3.275055065751075745e-02 -3.086043596267700195e-01 5.617316439747810364e-02 -2.270255237817764282e-01 -2.581110298633575439e-01 -6.878712028264999390e-02 1.301370859146118164e-01 7.605867832899093628e-02 -4.121565259993076324e-03 -4.899812489748001099e-02 -2.507840692996978760e-01 8.071385324001312256e-02 -9.486007504165172577e-03 6.250596046447753906e-02 -8.306685090065002441e-02 -2.457538619637489319e-02 1.338626593351364136e-01 1.556226611137390137e-01 -2.724065184593200684e-01 2.068506181240081787e-01 6.534201651811599731e-02 -9.390818327665328979e-02 -3.780124336481094360e-02 -4.531926941126585007e-03 -2.157658785581588745e-01 -5.356968641281127930e-01 3.920730575919151306e-02 8.128634095191955566e-02 2.908262312412261963e-01
-1.079860031604766846e-01 1.691793650388717651e-02 1.046496406197547913e-01 -1.424212753772735596e-01 1.339339613914489746e-01 -4.440185055136680603e-02 -4.206567406654357910e-01 -1.699244976043701172e-01 -2.340339571237564087e-01 3.540711849927902222e-02 3.582002222537994385e-01 3.921307921409606934e-01 -1.416223794221878052e-01 -8.136103302240371704e-02 -3.650856763124465942e-02 1.671312451362609863e-01 4.228386096656322479e-03 1.320186555385589600e-01 -1.030173227190971375e-01 2.491748631000518799e-01 1.855961084365844727e-01 7.547042798250913620e-03 2.109241038560867310e-01 -5.276310071349143982e-02 -4.781688749790191650e-02 -3.508549183607101440e-02 -8.111548423767089844e-02 -1.791901886463165283e-01 -1.832026839256286621e-01 1.483186036348342896e-01 2.416244000196456909e-01 9.468944370746612549e-02
3.896045684814453125e-02 6.456319242715835571e-02 -1.321043968200683594e-01 2.077623009681701660e-01 -1.484005451202392578e-01 7.309656590223312378e-02 -1.685803234577178955e-01 -1.620249003171920776e-01 -3.343835175037384033e-01 2.336558997631072998e-01 6.238483637571334839e-02 3.764237463474273682e-01 -1.511643547564744949e-02 -1.828096956014633179e-01 9.897798299789428711e-02 5.506750568747520447e-02 1.220040619373321533e-01 -1.542540383525192738e-03 1.190778836607933044e-01 2.945191264152526855e-01 2.542837262153625488e-01 -2.320469170808792114e-01 1.534180641174316406e-01 1.481278613209724426e-02 -9.576245397329330444e-02 2.121903747320175171e-02 1.696653366088867188e-01 -1.573117971420288086e-01 -2.855688035488128662e-01 -1.623011231422424316e-01 5.963596329092979431e-02 2.460001409053802490e-01
-1.114018410444259644e-01 1.786661148071289062e-01 4.905495792627334595e-03 3.938176482915878296e-02 -9.086260944604873657e-02 -3.415267169475555420e-02 -4.575365483760833740e-01 -2.694577872753143311e-01 -1.110227182507514954e-01 3.974969685077667236e-02 1.450036186724901199e-02 -6.877806968986988068e-03 -8.506713807582855225e-02 -4.281539469957351685e-02 2.507469654083251953e-01 3.515345230698585510e-02 -1.047395020723342896e-01 1.866617500782012939e-01 -4.863768443465232849e-02 3.490315377712249756e-01 -6.188604980707168579e-03 -1.681706756353378296e-01 3.489979207515716553e-01 -3.446661680936813354e-02 1.120822951197624207e-01 8.987971395254135132e-02 -2.205252349376678467e-01 -3.748830258846282959e-01 1.068847849965095520e-01 5.858576670289039612e-02 9.189499169588088989e-02 -1.447785347700119019e-01
-1.843974143266677856e-01 -2.084708772599697113e-02 -1.777335554361343384e-01 5.268808826804161072e-02 -1.332271397113800049e-01 -1.456307619810104370e-01 -1.376071125268936157e-01 8.199373632669448853e-02 -1.923819780349731445e-01 4.567410424351692200e-02 3.854919597506523132e-02 2.596013247966766357e-01 -1.941520869731903076e-01 -2.216106802225112915e-01 1.564138382673263550e-01 -1.425137519836425781e-01 2.329166606068611145e-02 -1.690092682838439941e-01 1.528618037700653076e-01 -3.507715761661529541e-01 1.623833030462265015e-01 -1.601898670196533203e-02 1.775725036859512329e-01 -5.030305683612823486e-02 -3.305945992469787598e-01 4.898459464311599731e-02 -2.000525891780853271e-01 -2.670286893844604492e-01 -2.347745150327682495e-01 -3.578808158636093140e-02 3.326217830181121826e-01 -2.770451642572879791e-02
4.356994107365608215e-02 1.868900656700134277e-01 9.733030945062637329e-02 2.407836914062500000e-01 5.823971703648567200e-03 -1.628807634115219116e-01 -7.724461704492568970e-02 -7.388573884963989258e-02 3.536623343825340271e-02 6.027346849441528320e-02 2.125231772661209106e-01 1.013455018401145935e-01 -6.084760278463363647e-02 2.659373879432678223e-01 2.103853672742843628e-01 2.635646164417266846e-01 -6.723045557737350464e-02 1.138450577855110168e-01 5.543921515345573425e-02 1.713862419128417969e-01 -7.198766618967056274e-02 9.554920345544815063e-02 4.794826805591583252e-01 2.811625301837921143e-01 -5.879545584321022034e-02 8.980294317007064819e-02 -1.003957390785217285e-01 -3.610828518867492676e-01 -1.305293738842010498e-01 -7.191211730241775513e-02 9.906863421201705933e-02 -2.281644940376281738e-01
1.864501833915710449e-01 1.036474108695983887e-01 -1.487546712160110474e-01 6.689089536666870117e-02 -3.285162895917892456e-02 1.795663386583328247e-01 -3.119704127311706543e-01 -1.139726936817169189e-01 2.220111340284347534e-01 1.504512969404459000e-02 8.636291325092315674e-02 1.963669806718826294e-02 -6.612801551818847656e-02 1.665187999606132507e-02 3.241358697414398193e-01 3.435918688774108887e-01 7.222451269626617432e-02 -2.419870197772979736e-01 -1.581242382526397705e-01 2.241624519228935242e-02 3.072393834590911865e-01 9.499551355838775635e-02 1.169444993138313293e-02 8.475345373153686523e-02 -7.427407894283533096e-03 -1.176714450120925903e-01 -3.390311300754547119e-01 -1.830622404813766479e-01 -2.551178038120269775e-01 1.104528084397315979e-01 1.108606904745101929e-01 2.171933054924011230e-01
9.895503520965576172e-02 2.908626496791839600e-01 8.841466158628463745e-03 -1.086175888776779175e-01 -2.601565122604370117e-01 9.728760272264480591e-02 -1.062676981091499329e-01 -2.248999625444412231e-01 8.063054829835891724e-02 -1.349970400333404541e-01 6.630298495292663574e-02 2.280773520469665527e-01 -7.238685339689254761e-02 -2.337666451930999756e-01 1.059536710381507874e-01 8.066970109939575195e-02 9.615767002105712891e-02 8.947650343179702759e-02 1.758414804935455322e-01 2.155732214450836182e-01 2.933914363384246826e-01 -3.770225122570991516e-02 2.088746428489685059e-01 -5.780064687132835388e-02 -3.990101516246795654e-01 7.567571103572845459e-02 1.767751201987266541e-02 -8.764076232910156250e-02 -1.675003916025161743e-01 -2.043240517377853394e-01 -5.331523343920707703e-02 -3.482241630554199219e-01
1.185466423630714417e-01 1.659894436597824097e-01 4.608702287077903748e-02 2.301257699728012085e-01 -4.245737493038177490e-01 9.461122751235961914e-02 -1.325758248567581177e-01 -1.669705510139465332e-01 2.008038759231567383e-01 1.870927810668945312e-01 3.614127337932586670e-01 2.779425084590911865e-01 1.145364344120025635e-01 -8.099033683538436890e-02 7.240140438079833984e-02 1.920987963676452637e-01 2.320573627948760986e-01 -1.406062692403793335e-01 -1.848879307508468628e-01 3.248438984155654907e-02 -7.275021076202392578e-02 1.098555400967597961e-01 1.849173903465270996e-01 1.137169376015663147e-01 9.924215823411941528e-02 -3.051607906818389893e-01 -1.697314083576202393e-01 4.262874647974967957e-02 -6.232442334294319153e-02 -5.926571041345596313e-02 2.155436761677265167e-02 -9.390339255332946777e-02
-2.873319983482360840e-01 1.271428167819976807e-01 -8.364772796630859375e-02 1.703314334154129028e-01 -1.369204223155975342e-01 -1.017666012048721313e-01 -1.603179425001144409e-01 -1.301663070917129517e-01 -3.151963651180267334e-02 -1.685895770788192749e-01 2.672887742519378662e-01 9.117442369461059570e-02 -9.553088247776031494e-02 3.027791976928710938e-01 1.006156057119369507e-01 2.540175616741180420e-01 1.201528832316398621e-01 1.961285248398780823e-03 2.038315534591674805e-01 3.796520829200744629e-02 -7.614920288324356079e-02 -6.276661902666091919e-02 2.119355648756027222e-01 3.430556058883666992e-01 -2.026538401842117310e-01 -1.022529676556587219e-01 -1.423753947019577026e-01 -1.813260763883590698e-01 -2.672265172004699707e-01 -2.710667252540588379e-01 1.669579148292541504e-01 4.107489436864852905e-02
-9.904360771179199219e-02 -1.007678103633224964e-03 2.832434177398681641e-01 -7.930000871419906616e-02 5.825578421354293823e-02 -2.103148102760314941e-01 -2.739534080028533936e-01 -2.590868473052978516e-01 2.009253799915313721e-01 -6.724894791841506958e-02 1.650504581630229950e-02 3.729317784309387207e-01 1.037000045180320740e-01 1.261151731014251709e-01 1.445099562406539917e-01 -4.369102884083986282e-03 9.345278888940811157e-02 1.180422306060791016e-01 2.049895226955413818e-01 3.883183896541595459e-01 2.086108773946762085e-01 -4.780741408467292786e-02 2.763265371322631836e-01 1.265115588903427124e-01 -1.934465765953063965e-01 -1.695671677589416504e-01 -3.592412546277046204e-02 -7.612719386816024780e-02 -7.002167869359254837e-03 -5.513896793127059937e-02 2.281055003404617310e-01 -6.296519655734300613e-03
-1.394267976284027100e-01 1.204614564776420593e-01 4.400409013032913208e-02 1.030477657914161682e-01 3.450598940253257751e-02 5.797646194696426392e-02 -2.949835658073425293e-01 -7.034111022949218750e-02 2.030308544635772705e-02 -7.642507087439298630e-03 1.491551995277404785e-01 2.064215838909149170e-01 3.355580195784568787e-02 9.613005071878433228e-02 4.009523987770080566e-01 2.364073693752288818e-01 4.741595685482025146e-02 -6.527417898178100586e-02 -9.952078759670257568e-02 1.145808994770050049e-01 -5.373468622565269470e-02 -6.930280476808547974e-02 6.068337559700012207e-01 7.916260510683059692e-02 -7.773382961750030518e-02 1.835045665502548218e-01 -1.458193361759185791e-01 -1.202376559376716614e-01 4.160916060209274292e-02 -1.420422345399856567e-01 1.057527214288711548e-01 -2.106153964996337891e-01
2.051002085208892822e-01 2.384845018386840820e-01 -3.934018313884735107e-02 9.059897065162658691e-02 -1.905057430267333984e-01 -5.389887467026710510e-02 -3.332116901874542236e-01 -5.208404734730720520e-02 1.595074236392974854e-01 -1.095177531242370605e-01 1.897209435701370239e-01 4.285183548927307129e-01 2.090145349502563477e-01 -4.326839745044708252e-02 1.589908003807067871e-01 2.197456806898117065e-01 -7.060157507658004761e-02 -1.855086833238601685e-01 1.122350171208381653e-01 -1.444354057312011719e-01 1.251520961523056030e-01 -8.872577548027038574e-02 2.600365281105041504e-01 -1.415788084268569946e-01 -2.890112400054931641e-01 -8.354142308235168457e-02 6.951078772544860840e-02 -3.224242851138114929e-02 -8.311093598604202271e-02 -1.868802905082702637e-01 -7.347994251176714897e-04 -1.997831463813781738e-01
-5.840221419930458069e-02 -2.739676460623741150e-02 9.962198883295059204e-02 -1.540620028972625732e-01 -2.590736150741577148e-01 1.881319582462310791e-01 -2.524459362030029297e-01 9.478026069700717926e-03 1.476332247257232666e-01 8.150203526020050049e-02 1.667165905237197876e-01 1.808489561080932617e-01 1.366383209824562073e-02 -2.465911805629730225e-01 1.659710258245468140e-01 6.555756926536560059e-02 -1.531805098056793213e-01 -2.672107517719268799e-01 9.184984862804412842e-02 6.565477699041366577e-02 2.785245180130004883e-01 -1.923469454050064087e-01 1.239741072058677673e-01 -9.322100877761840820e-02 -4.244419038295745850e-01 1.641877554357051849e-02 -2.935965731739997864e-02 -1.990224421024322510e-01 -1.407633125782012939e-01 -3.139495253562927246e-01 1.687581986188888550e-01 8.619384840130805969e-03
1.361828297376632690e-01 1.198219135403633118e-01 -7.129838690161705017e-03 2.762359939515590668e-02 -5.279665067791938782e-02 -1.313855350017547607e-01 -2.996144294738769531e-01 -2.416627854108810425e-01 2.137670367956161499e-01 1.887259185314178467e-01 1.581689566373825073e-01 9.862594306468963623e-02 -3.139989972114562988e-01 2.949989438056945801e-01 2.573766708374023438e-01 2.045332938432693481e-01 1.304293125867843628e-01 5.622227862477302551e-02 -2.963045611977577209e-02 2.886078357696533203e-01 2.538502588868141174e-02 -3.596447035670280457e-02 2.503951191902160645e-01 1.507555991411209106e-01 1.217975243926048279e-01 1.400709301233291626e-01 -1.081633567810058594e-01 -2.473418414592742920e-01 -1.982325166463851929e-01 -2.202968597412109375e-01 7.029294501990079880e-03 3.732442855834960938e-02
-2.698197960853576660e-01 2.258475571870803833e-01 1.150573715567588806e-01 -1.077529191970825195e-01 -1.270849350839853287e-02 1.239404380321502686e-01 -3.071448504924774170e-01 1.097878441214561462e-01 -1.175034865736961365e-01 1.247910261154174805e-01 5.485962331295013428e-02 2.489829659461975098e-01 -5.479874834418296814e-02 3.579207956790924072e-01 2.037273198366165161e-01 2.111421339213848114e-02 -4.059475287795066833e-02 -2.344466187059879303e-02 2.112206220626831055e-01 -4.684913158416748047e-02 2.992570698261260986e-01 2.529250979423522949e-01 1.969588696956634521e-01 1.052021235227584839e-01 -1.909235864877700806e-01 -4.423427395522594452e-03 -3.007224798202514648e-01 -2.298055440187454224e-01 -7.447729259729385376e-02 1.473187804222106934e-01 -2.748320251703262329e-02 -4.324987903237342834e-02
1.062155961990356445e-01 3.772710859775543213e-01 5.071356147527694702e-02 -9.159463644027709961e-02 -4.424425959587097168e-01 1.273156851530075073e-01 -7.204772531986236572e-02 -6.024260818958282471e-02 -1.608854234218597412e-01 5.177850276231765747e-02 2.615146525204181671e-02 2.803736031055450439e-01 4.903173819184303284e-02 7.460634410381317139e-02 -1.178736761212348938e-01 1.250516176223754883e-01 4.476286936551332474e-03 2.236532866954803467e-01 -5.728599801659584045e-02 1.881133615970611572e-01 6.843232363462448120e-02 -2.435379475355148315e-01 3.472814559936523438e-01 1.548362988978624344e-02 -2.749094367027282715e-01 -1.139553636312484741e-02 -1.687804311513900757e-01 -5.006779357790946960e-02 -1.662346124649047852e-01 -2.467890232801437378e-01 2.215362526476383209e-02 -1.610722509212791920e-03
-8.864276856184005737e-02 -8.607406914234161377e-02 -3.700762391090393066e-01 2.370165102183818817e-02 -1.930176168680191040e-01 1.545842140913009644e-01 -7.179027795791625977e-02 -1.228618994355201721e-01 -2.184105813503265381e-01 1.560375094413757324e-01 1.429689824581146240e-01 3.485681414604187012e-01 5.598201230168342590e-02 8.073366247117519379e-03 1.646013110876083374e-01 -1.257021427154541016e-01 1.177853122353553772e-01 -3.874807953834533691e-01 2.985531277954578400e-02 -7.402645796537399292e-02 2.856051325798034668e-01 7.707633823156356812e-02 1.311713308095932007e-01 -6.985223293304443359e-02 -1.108026504516601562e-01 -1.061558499932289124e-01 -6.886906176805496216e-02 1.003661751747131348e-01 -1.816088110208511353e-01 1.022395864129066467e-01 2.955666780471801758e-01 -2.378881871700286865e-01
9.447125345468521118e-02 3.280843794345855713e-01 4.299924150109291077e-02 -1.377277076244354248e-01 -3.686722218990325928e-01 -1.016545444726943970e-01 -2.740190029144287109e-01 -2.008976340293884277e-01 9.646159410476684570e-02 1.883494406938552856e-01 -9.573853015899658203e-02 1.262572258710861206e-01 -1.090356260538101196e-01 -1.740312278270721436e-01 -7.024864852428436279e-02 8.264353871345520020e-02 1.364531815052032471e-01 -5.441053211688995361e-02 2.950766123831272125e-02 1.207649260759353638e-01 1.670971512794494629e-01 -1.290512084960937500e-01 1.284645199775695801e-01 -9.005814790725708008e-02 -1.335963606834411621e-01 5.574090033769607544e-02 4.972290620207786560e-02 -2.293902188539505005e-01 -1.033153459429740906e-01 -1.969634443521499634e-01 4.554306268692016602e-01 -1.947674155235290527e-01
2.514641284942626953e-01 2.047677636146545410e-01 -2.801463305950164795e-01 1.276169866323471069e-01 -2.251605689525604248e-01 -2.815471291542053223e-01 -8.102683722972869873e-02 -1.277353912591934204e-01 -1.337213162332773209e-02 3.206528723239898682e-01 5.969412997364997864e-02 8.238564431667327881e-02 -2.670798003673553467e-01 2.430301159620285034e-02 3.761039972305297852e-01 -3.020095825195312500e-02 2.098503708839416504e-01 2.429737523198127747e-02 -3.118658065795898438e-02 -1.820531114935874939e-02 5.836954340338706970e-02 -1.693219840526580811e-01 9.285864979028701782e-02 6.913010776042938232e-02 -1.881984770298004150e-01 1.032273918390274048e-01 9.898586198687553406e-03 -2.284076213836669922e-01 -2.144438028335571289e-01 -1.622590273618698120e-01 2.148848176002502441e-01 -1.064950674772262573e-01
-1.917491406202316284e-01 2.622349187731742859e-02 -1.864582858979701996e-02 1.757443249225616455e-01 3.635310009121894836e-02 2.260905802249908447e-01 -2.169013470411300659e-01 -2.015563547611236572e-01 -8.487873524427413940e-02 1.136133298277854919e-01 1.549787372350692749e-01 1.319979727268218994e-01 -1.242965385317802429e-01 -3.536465764045715332e-02 -7.649874687194824219e-02 -1.390827354043722153e-02 -1.524385213851928711e-01 -1.924853920936584473e-01 1.291850954294204712e-01 3.377926647663116455e-01 1.766184866428375244e-01 1.757490914314985275e-03 2.654720544815063477e-01 1.363999545574188232e-01 9.299580752849578857e-02 7.966594398021697998e-02 -3.674765527248382568e-01 -2.680115401744842529e-01 -1.979946196079254150e-01 -3.410447537899017334e-01 9.669575840234756470e-02 9.388937056064605713e-02
-1.645007133483886719e-01 4.664679765701293945e-01 -7.196237146854400635e-02 -5.933285504579544067e-02 -1.551952660083770752e-01 4.443877935409545898e-02 -1.086370274424552917e-01 -2.045394331216812134e-01 2.132652401924133301e-01 -6.688313186168670654e-02 1.005470845848321915e-02 3.303397893905639648e-01 1.388945281505584717e-01 -2.265975251793861389e-02 1.521046608686447144e-01 1.441348940134048462e-01 -1.413779556751251221e-01 1.170194074511528015e-01 2.491736710071563721e-01 2.389355152845382690e-01 1.021597385406494141e-01 2.463700473308563232e-01 6.982371211051940918e-02 -3.489396348595619202e-02 -3.738765120506286621e-01 -7.137122750282287598e-02 2.684117481112480164e-02 -1.213031187653541565e-01 -1.616387069225311279e-01 -8.612008392810821533e-02 -1.378877013921737671e-01 -3.311850503087043762e-02
1.210849210619926453e-01 2.726793587207794189e-01 3.647439181804656982e-02 -2.707269228994846344e-02 -3.257019221782684326e-01 1.769821792840957642e-01 -2.422369569540023804e-01 -1.867974102497100830e-01 6.441047787666320801e-02 2.874574959278106689e-01 1.285365317016839981e-02 4.386405348777770996e-01 -8.072569966316223145e-02 -3.873616084456443787e-02 -1.487830728292465210e-01 2.617768943309783936e-01 -6.011938303709030151e-02 -8.903423324227333069e-03 -5.638052150607109070e-02 -5.499978363513946533e-02 -1.656471751630306244e-03 -6.395509093999862671e-02 2.577193677425384521e-01 -6.925886869430541992e-02 -3.205158710479736328e-01 5.543301627039909363e-02 -1.844932287931442261e-01 6.844647973775863647e-02 -1.659177690744400024e-01 9.216447174549102783e-02 -1.454671192914247513e-02 1.842442005872726440e-01
8.591376990079879761e-02 1.401729881763458252e-01 9.596026688814163208e-02 -2.556196749210357666e-01 -1.091756373643875122e-01 -1.514703184366226196e-01 -3.387723863124847412e-01 -3.149658739566802979e-01 -4.475903883576393127e-02 2.061298638582229614e-01 5.713293701410293579e-02 3.663092553615570068e-01 1.641355305910110474e-01 1.560941040515899658e-01 -6.464973837137222290e-02 9.416794776916503906e-02 -2.398115992546081543e-01 -1.031109988689422607e-01 -3.080864623188972473e-02 3.576232492923736572e-02 8.342675864696502686e-02 1.297100931406021118e-01 3.885871171951293945e-01 1.398757915012538433e-03 3.783689811825752258e-02 -3.927868232131004333e-02 -6.582485139369964600e-02 -1.543620079755783081e-01 -2.672926783561706543e-01 -1.176392510533332825e-01 9.761194884777069092e-02 -1.794197559356689453e-01
1.426494587212800980e-02 1.878944635391235352e-01 -1.772851049900054932e-01 8.836422860622406006e-02 -1.540212184190750122e-01 2.108831256628036499e-01 -2.556596994400024414e-01 -4.636547714471817017e-02 7.458510249853134155e-02 1.101550236344337463e-01 5.375928878784179688e-01 -2.753606811165809631e-02 -1.013316437602043152e-01 4.428969323635101318e-02 1.582844369113445282e-02 1.160489693284034729e-01 2.383414208889007568e-01 1.155160441994667053e-01 3.180200159549713135e-01 -1.699075549840927124e-01 1.920163780450820923e-01 3.849096968770027161e-02 2.680056393146514893e-01 -1.900390088558197021e-01 -1.009442806243896484e-01 -4.619625210762023926e-02 -7.764677703380584717e-02 -6.936828047037124634e-02 -1.290939748287200928e-01 1.884858459234237671e-01 1.849727332592010498e-01 1.084894221276044846e-02
8.160003460943698883e-03 1.476299166679382324e-01 -4.473779350519180298e-02 1.889259666204452515e-01 -1.412867158651351929e-01 1.871991753578186035e-01 -1.588712679222226143e-03 -6.341593805700540543e-03 2.151148393750190735e-02 -2.034281566739082336e-02 3.268763720989227295e-01 -6.098571792244911194e-02 -1.228998601436614990e-01 -8.454693108797073364e-02 1.200065985321998596e-01 2.940253913402557373e-01 1.176410317420959473e-01 -5.737306177616119385e-02 4.245467185974121094e-01 -1.462389230728149414e-01 8.523842692375183105e-02 -1.270935982465744019e-01 4.211862981319427490e-01 -4.006623849272727966e-02 -1.102467328310012817e-01 -2.180997580289840698e-01 -2.103005349636077881e-01 -9.272138029336929321e-02 -2.015255838632583618e-01 2.534973025321960449e-01 9.405528753995895386e-02 5.833698064088821411e-02
-5.530513450503349304e-02 5.955915898084640503e-02 -3.761751949787139893e-02 1.083132401108741760e-01 -8.876895159482955933e-02 4.366882145404815674e-03 -1.640683412551879883e-01 -1.564155668020248413e-01 -5.718456581234931946e-02 -1.485997438430786133e-01 2.042033523321151733e-01 3.786047697067260742e-01 -1.667329519987106323e-01 2.632242441177368164e-01 2.680068612098693848e-01 3.138743937015533447e-01 -1.615635119378566742e-02 -2.643503062427043915e-02 9.533135592937469482e-02 1.240933388471603394e-01 -7.716084364801645279e-03 -8.433813601732254028e-02 4.703536033630371094e-01 -2.367119304835796356e-02 -1.473122462630271912e-02 2.578006982803344727e-01 -9.642559289932250977e-02 8.066072314977645874e-02 4.530335962772369385e-02 2.745163813233375549e-02 5.049174278974533081e-02 -3.176314830780029297e-01
2.731817774474620819e-02 -2.651550248265266418e-02 2.097066789865493774e-01 4.981145635247230530e-02 -4.030849337577819824e-01 -4.098644852638244629e-02 -2.148823738098144531e-01 -1.151237636804580688e-01 2.356853485107421875e-01 7.398743182420730591e-02 2.762144207954406738e-01 2.409722842276096344e-02 1.643364578485488892e-01 1.359883695840835571e-01 -1.794083975255489349e-02 -2.828639745712280273e-01 -1.031519100069999695e-01 -1.357729732990264893e-01 1.048648357391357422e-02 2.396014779806137085e-01 -2.156699746847152710e-01 1.776513294316828251e-03 2.847130894660949707e-01 -3.650516271591186523e-03 -1.934402137994766235e-01 -8.668565750122070312e-02 2.803405746817588806e-02 -1.912514418363571167e-01 -3.625906109809875488e-01 -1.484877914190292358e-01 6.074723973870277405e-02 1.052850261330604553e-01
-2.510730363428592682e-02 2.929397113621234894e-02 -8.329203724861145020e-02 1.901689320802688599e-01 -3.004877269268035889e-02 1.554426848888397217e-01 -2.335021793842315674e-01 5.777384340763092041e-02 -4.127624630928039551e-02 1.617338210344314575e-01 2.783291041851043701e-01 2.957476973533630371e-01 -1.869942247867584229e-01 -2.129580378532409668e-01 1.847088038921356201e-01 2.431458085775375366e-01 -8.311150223016738892e-02 9.632056951522827148e-02 -1.192330420017242432e-01 3.060922622680664062e-01 2.957894802093505859e-01 -1.309279054403305054e-01 1.984941512346267700e-01 2.761822640895843506e-01 -1.219248399138450623e-01 -1.156125739216804504e-01 1.212620288133621216e-01 -1.922445297241210938e-01 -2.356947958469390869e-01 -1.530194878578186035e-01 -3.763144835829734802e-02 3.809314221143722534e-02
-1.447527296841144562e-02 1.437990516424179077e-01 2.013515532016754150e-01 -7.041208446025848389e-02 -1.297733783721923828e-01 2.838521599769592285e-01 -3.925938904285430908e-02 -2.094123214483261108e-01 9.205618500709533691e-02 1.856820583343505859e-01 5.718475207686424255e-02 3.718339502811431885e-01 2.418844252824783325e-01 -1.736719608306884766e-01 2.922146916389465332e-01 9.100889414548873901e-02 -8.495232090353965759e-03 7.987165451049804688e-02 9.556870162487030029e-02 1.140978559851646423e-01 -2.794958278536796570e-02 2.699259817600250244e-01 7.181937992572784424e-02 -1.623728126287460327e-01 -3.176745474338531494e-01 3.821079432964324951e-02 1.986668817698955536e-02 -3.380389809608459473e-01 -2.196988910436630249e-01 -2.773079648613929749e-02 -7.707330514676868916e-04 -1.553455442190170288e-01
8.603642927482724190e-04 3.141699731349945068e-02 -3.111829794943332672e-02 1.419800072908401489e-01 -1.511562317609786987e-01 -1.624058037996292114e-01 -1.105314306914806366e-02 1.710356026887893677e-01 -6.740095466375350952e-02 1.420018821954727173e-01 7.776243984699249268e-02 8.333065360784530640e-02 -4.056301414966583252e-01 1.592580378055572510e-01 3.102508485317230225e-01 -1.312656551599502563e-01 1.949034929275512695e-01 -6.408017128705978394e-02 -9.503547102212905884e-02 1.590415835380554199e-02 2.894203178584575653e-03 -2.508372962474822998e-01 2.478369474411010742e-01 -1.071330681443214417e-01 2.516865357756614685e-02 3.426359500735998154e-03 -2.352140396833419800e-01 -4.474261999130249023e-01 -2.169620692729949951e-01 -5.184740573167800903e-02 2.489461451768875122e-01 -5.568044260144233704e-02
-8.575576543807983398e-02 1.825357414782047272e-02 -1.331612914800643921e-01 9.857518970966339111e-02 -5.702059715986251831e-02 -9.553945064544677734e-02 -1.962882280349731445e-01 -2.515712678432464600e-01 -4.524664580821990967e-02 -2.098046541213989258e-01 8.252475410699844360e-02 2.378152608871459961e-01 -1.524513661861419678e-01 2.559780776500701904e-01 2.808491289615631104e-01 1.676370650529861450e-01 4.728464782238006592e-02 -2.093752175569534302e-01 2.086297869682312012e-01 5.172768980264663696e-02 1.196069046854972839e-01 -2.547820843756198883e-02 2.209950089454650879e-01 3.140661716461181641e-01 2.394814975559711456e-03 -1.764436215162277222e-01 -1.224773004651069641e-02 -4.861172661185264587e-02 -3.570976555347442627e-01 -2.918401658535003662e-01 1.275650709867477417e-01 -1.678397059440612793e-01
5.635062605142593384e-02 -4.470649734139442444e-02 -4.417648166418075562e-02 -1.065925806760787964e-01 -1.979828476905822754e-01 1.298401355743408203e-01 -2.506772615015506744e-02 -1.200834140181541443e-01 8.154834806919097900e-02 -2.225168608129024506e-02 1.290793120861053467e-01 2.252339869737625122e-01 -6.609515100717544556e-02 -6.060970015823841095e-03 3.843316435813903809e-01 1.853433847427368164e-01 8.466815203428268433e-02 -3.133107721805572510e-01 -8.138775080442428589e-02 2.613413333892822266e-01 -1.258991807699203491e-01 -6.189633905887603760e-02 3.943071961402893066e-01 -1.172251552343368530e-01 -3.243282437324523926e-01 -1.048658937215805054e-01 8.685530722141265869e-02 -1.915030553936958313e-02 -2.214902043342590332e-01 -2.349020391702651978e-01 9.898324310779571533e-02 -2.052190899848937988e-01
1.285001337528228760e-01 1.708997040987014771e-01 -1.122567281126976013e-01 -1.133410558104515076e-01 -1.957184672355651855e-01 1.377548724412918091e-01 -2.535462379455566406e-01 -2.250780761241912842e-01 4.770352691411972046e-02 -3.056928887963294983e-02 4.282712638378143311e-01 1.160154566168785095e-01 -1.219049915671348572e-01 1.490722000598907471e-01 3.225134313106536865e-02 1.585724800825119019e-01 1.790869832038879395e-01 1.313427090644836426e-01 3.400904536247253418e-01 -3.428307920694351196e-02 8.392660319805145264e-02 1.081133820116519928e-02 3.866852819919586182e-01 -1.015326455235481262e-01 8.103594183921813965e-02 -1.029259786009788513e-01 -1.480332016944885254e-01 -1.253106296062469482e-01 -5.743951071053743362e-03 3.124503195285797119e-01 -8.734884858131408691e-02 -5.532050039619207382e-03
1.955063641071319580e-01 -1.785793900489807129e-02 -1.942005008459091187e-01 7.188664376735687256e-02 -2.508662343025207520e-01 -3.290708363056182861e-02 4.162468016147613525e-02 5.510769784450531006e-02 -1.320690065622329712e-01 5.462075024843215942e-02 2.639890089631080627e-02 1.936192065477371216e-01 1.649008691310882568e-01 -9.489093720912933350e-02 4.762915968894958496e-01 -8.518523722887039185e-02 2.896323800086975098e-02 -1.920656114816665649e-01 2.174161076545715332e-01 -3.389977663755416870e-02 6.107596307992935181e-02 -2.028184831142425537e-01 3.032307624816894531e-01 -1.486004739999771118e-01 1.310950964689254761e-01 -2.030843496322631836e-01 -2.513089179992675781e-01 -9.622417390346527100e-03 -1.507940888404846191e-01 -1.508332788944244385e-01 3.278781771659851074e-01 -3.402866423130035400e-02
-2.073601186275482178e-01 -1.486774981021881104e-01 -3.138092532753944397e-02 3.701433837413787842e-01 -1.989754438400268555e-01 4.175993055105209351e-02 -2.703759372234344482e-01 1.089564934372901917e-01 4.798602685332298279e-02 -2.116320095956325531e-02 -3.382391110062599182e-02 1.576482802629470825e-01 -2.805351614952087402e-01 -9.851049631834030151e-02 8.756052702665328979e-02 1.200693845748901367e-01 -1.698207259178161621e-01 -2.478497624397277832e-01 -7.699376344680786133e-02 3.797059059143066406e-01 -1.501722782850265503e-01 6.226643919944763184e-02 3.910201787948608398e-01 -5.751208215951919556e-02 -2.166161499917507172e-02 1.993606239557266235e-02 -1.415661573410034180e-01 -2.391605526208877563e-01 -1.582289636135101318e-01 -2.898626029491424561e-02 3.541341796517372131e-02 -5.584174767136573792e-02
-2.080705203115940094e-02 2.846331894397735596e-01 9.932641685009002686e-02 -1.151092946529388428e-01 -1.444854438304901123e-01 3.166607022285461426e-01 -1.627569347620010376e-01 -2.371350824832916260e-01 6.766025442630052567e-03 3.133233264088630676e-02 1.998752504587173462e-01 2.928259074687957764e-01 -7.775661535561084747e-03 -1.427166014909744263e-01 2.324991226196289062e-01 1.697220057249069214e-01 5.965500324964523315e-02 -1.361265331506729126e-01 1.352188885211944580e-01 -1.945936828851699829e-01 5.100597441196441650e-02 1.556588411331176758e-01 7.396045327186584473e-02 -2.256050407886505127e-01 -3.475198745727539062e-01 -1.248238608241081238e-03 5.602083168923854828e-03 -1.460411548614501953e-01 -3.076769709587097168e-01 -4.983556643128395081e-02 -2.007680758833885193e-02 -2.458168864250183105e-01
-1.421896219253540039e-01 1.556235998868942261e-01 4.940379783511161804e-02 1.740879714488983154e-01 -2.284904718399047852e-01 2.814184725284576416e-01 -3.399146795272827148e-01 -2.264200150966644287e-01 -1.593667417764663696e-01 2.453586161136627197e-01 1.335629820823669434e-01 1.270349770784378052e-01 8.789607882499694824e-02 2.003890872001647949e-01 1.301583945751190186e-01 7.484388351440429688e-02 1.707569360733032227e-01 2.479843050241470337e-01 1.948227286338806152e-01 -7.030839473009109497e-02 -1.193464174866676331e-01 2.369412034749984741e-02 4.352694749832153320e-01 -1.523934751749038696e-01 1.730505973100662231e-01 -1.184263527393341064e-01 -6.189460679888725281e-02 8.619949966669082642e-02 1.738961972296237946e-02 5.034621804952621460e-02 1.195280924439430237e-01 -3.472314774990081787e-02
2.056693881750106812e-01 1.392435003072023392e-02 -1.286426484584808350e-01 -1.913394313305616379e-03 -9.098756313323974609e-02 -1.577206403017044067e-01 -3.048771023750305176e-01 -1.070615351200103760e-01 1.497059911489486694e-01 1.680839508771896362e-01 2.299253344535827637e-01 4.608202576637268066e-01 8.831822313368320465e-03 2.104185819625854492e-01 2.551320753991603851e-02 9.685318171977996826e-02 2.521315515041351318e-01 1.198639497160911560e-01 2.568864524364471436e-01 3.092244565486907959e-01 1.910250075161457062e-02 -1.238555684685707092e-01 1.750361025333404541e-01 1.186984553933143616e-01 1.618363261222839355e-01 -4.940107837319374084e-02 -2.361660301685333252e-01 -3.410366922616958618e-02 7.911201566457748413e-02 -3.612872213125228882e-02 1.801954954862594604e-01 8.679224550724029541e-02
-1.744166314601898193e-01 1.412028819322586060e-01 -1.047307029366493225e-01 -1.068854704499244690e-01 -1.668145060539245605e-01 3.535293042659759521e-01 -8.425582200288772583e-02 -1.264037638902664185e-01 3.982250392436981201e-02 1.302233785390853882e-01 -7.072369754314422607e-02 2.765249907970428467e-01 -4.021517233923077583e-04 -3.118734061717987061e-01 7.012032717466354370e-02 1.704692691564559937e-01 1.211592853069305420e-01 -1.221904605627059937e-01 2.247680872678756714e-01 2.117613404989242554e-01 8.893159776926040649e-02 1.827274709939956665e-01 1.780316978693008423e-01 -4.916296526789665222e-02 -3.166506886482238770e-01 1.580901592969894409e-01 1.395919322967529297e-01 -1.128376349806785583e-01 -2.516945302486419678e-01 -4.678839445114135742e-02 1.401376351714134216e-02 -3.106588125228881836e-01
1.450909972190856934e-01 2.246465384960174561e-01 1.853133589029312134e-01 -6.300113350152969360e-02 -1.354469358921051025e-01 -8.851683884859085083e-02 -3.668133318424224854e-01 -7.990990765392780304e-03 8.609704673290252686e-02 1.713197380304336548e-01 3.284840285778045654e-01 4.349902272224426270e-01 2.653303183615207672e-02 -1.958922110497951508e-02 1.163886263966560364e-01 2.267463207244873047e-01 -1.186495795845985413e-01 -2.599304728209972382e-02 1.738257855176925659e-01 -3.373163193464279175e-02 -8.067915588617324829e-02 9.818349778652191162e-02 3.746704757213592529e-02 -2.385186105966567993e-01 -1.848490536212921143e-01 -1.111106015741825104e-03 -7.185791432857513428e-02 -1.089570000767707825e-01 -2.524631321430206299e-01 -1.043193712830543518e-01 2.226800322532653809e-01 1.829842329025268555e-01
1.431751698255538940e-01 1.802434772253036499e-01 7.683115452527999878e-02 -5.921410396695137024e-02 -1.924553513526916504e-01 -1.222269684076309204e-01 -8.898552507162094116e-02 -1.681412458419799805e-01 2.172429710626602173e-01 1.216437295079231262e-01 -5.230405554175376892e-02 4.083751440048217773e-01 -1.397422049194574356e-02 1.194742023944854736e-01 2.377754598855972290e-01 1.291015297174453735e-01 -4.474440589547157288e-02 -2.086431719362735748e-02 1.679933816194534302e-01 1.597907990217208862e-01 1.472738943994045258e-02 -1.030607372522354126e-01 1.787971258163452148e-01 -2.724162042140960693e-01 -1.696773618459701538e-01 -2.644130773842334747e-02 -1.556834951043128967e-02 -2.330580949783325195e-01 -2.058359384536743164e-01 -4.479047656059265137e-01 -2.819867432117462158e-02 -1.709506511688232422e-01
-7.394592463970184326e-02 1.395969931036233902e-02 9.212317317724227905e-02 2.475637011229991913e-02 -4.904820770025253296e-02 1.591779477894306183e-02 -6.119512319564819336e-01 -3.084255382418632507e-02 -1.776214540004730225e-01 1.318666338920593262e-01 1.808863133192062378e-01 9.943198412656784058e-02 -3.496473655104637146e-02 -9.698252193629741669e-03 -8.327102987095713615e-04 -5.810530483722686768e-02 -2.653180807828903198e-02 1.050937399268150330e-01 -7.637334614992141724e-02 -5.498138815164566040e-02 2.064687162637710571e-01 -3.208495676517486572e-01 3.857291340827941895e-01 1.360714286565780640e-01 -9.889202564954757690e-02 3.051066212356090546e-02 3.856361284852027893e-02 -1.365982443094253540e-01 -3.554185926914215088e-01 -3.611603751778602600e-02 7.641056925058364868e-02 -1.144642829895019531e-01
1.796800345182418823e-01 3.689568638801574707e-01 5.698913335800170898e-02 -1.530600935220718384e-01 -1.575852334499359131e-01 2.080658078193664551e-01 -4.217933416366577148e-01 -4.362009838223457336e-02 1.723505556583404541e-02 6.867890059947967529e-02 1.442165821790695190e-01 4.609327912330627441e-01 -6.612902879714965820e-02 -7.531743496656417847e-02 7.264149934053421021e-02 1.789895892143249512e-01 -9.154388681054115295e-03 -9.958486072719097137e-03 -6.300960481166839600e-02 7.466672360897064209e-02 -1.559714823961257935e-01 -4.231413453817367554e-02 8.244250714778900146e-02 -2.237162142992019653e-01 -1.049285158514976501e-01 6.843321025371551514e-02 -1.190842688083648682e-01 -4.805260896682739258e-02 -3.475513756275177002e-01 -1.674327813088893890e-02 1.384448558092117310e-01 7.892126590013504028e-02
-5.501744523644447327e-02 5.797140300273895264e-02 -1.264323852956295013e-02 -1.131287887692451477e-01 -1.479941606521606445e-01 1.711308956146240234e-01 -3.473012745380401611e-01 -1.809491366147994995e-01 3.009581752121448517e-02 -7.346031814813613892e-02 5.596519261598587036e-02 3.100328445434570312e-01 9.542901813983917236e-02 -1.756721585988998413e-01 -9.389647096395492554e-02 -4.394567012786865234e-02 -2.771506607532501221e-01 -2.068948894739151001e-01 -2.198416553437709808e-02 -2.593143284320831299e-02 1.507802158594131470e-01 -1.176497712731361389e-01 4.023949205875396729e-01 2.849816530942916870e-02 -4.231289029121398926e-01 -1.430078968405723572e-02 -2.215744554996490479e-01 -2.016846239566802979e-01 -1.004485562443733215e-01 -5.947770178318023682e-02 8.080190420150756836e-02 -1.028644889593124390e-01
2.126592248678207397e-01 1.979556083679199219e-01 1.525999456644058228e-01 2.305506914854049683e-02 -2.582323253154754639e-01 6.388005614280700684e-02 -2.503112256526947021e-01 7.393150776624679565e-02 1.314721107482910156e-01 2.782920002937316895e-01 -6.336072087287902832e-02 3.839086294174194336e-01 -1.730472147464752197e-01 -1.927087455987930298e-01 1.609140634536743164e-01 1.549798995256423950e-01 -1.949317306280136108e-01 -5.086933821439743042e-02 -5.144488438963890076e-02 8.096432685852050781e-02 1.919148266315460205e-01 -3.761828318238258362e-02 3.767593204975128174e-01 -1.944304071366786957e-02 -1.935449093580245972e-01 1.265479438006877899e-02 -1.215515434741973877e-01 -4.551817476749420166e-02 -1.852384060621261597e-01 -3.759208321571350098e-02 -2.417292743921279907e-01 1.037943065166473389e-01
9.310995787382125854e-02 1.519493013620376587e-01 1.301828175783157349e-01 1.030922383069992065e-01 -4.234023019671440125e-02 -7.527685165405273438e-02 -3.939066231250762939e-01 -1.476370543241500854e-01 -1.874462962150573730e-01 -1.049071252346038818e-01 -4.803859069943428040e-02 3.065533638000488281e-01 -6.422413885593414307e-02 1.148688420653343201e-01 -1.398150771856307983e-01 -6.218541786074638367e-02 8.570884168148040771e-02 1.000868622213602066e-02 2.585037350654602051e-01 -1.708173379302024841e-02 -1.137684360146522522e-01 -9.558948874473571777e-02 5.757848173379898071e-02 -1.805464029312133789e-01 -3.371643722057342529e-01 -2.749573886394500732e-01 -2.526914179325103760e-01 -2.373798489570617676e-01 -3.068616390228271484e-01 5.724743753671646118e-02 1.784995794296264648e-01 -4.179672896862030029e-02
5.216455087065696716e-02 8.878992497920989990e-02 2.112022787332534790e-01 4.824618622660636902e-02 7.143592089414596558e-02 4.404861014336347580e-03 -2.650029957294464111e-01 -2.454003095626831055e-01 -1.287181973457336426e-01 6.526852399110794067e-02 -5.667134001851081848e-02 4.299757778644561768e-01 8.061797358095645905e-03 1.495500653982162476e-01 -4.141692444682121277e-02 -1.805357187986373901e-01 -2.475298382341861725e-02 7.158654183149337769e-02 2.065875977277755737e-01 8.185473829507827759e-02 -4.463076218962669373e-02 -9.787568449974060059e-02 2.326326444745063782e-02 -1.407056930474936962e-03 -1.797825843095779419e-01 -1.793000400066375732e-01 -1.507893353700637817e-01 -3.708874583244323730e-01 -3.701502084732055664e-01 -5.299396812915802002e-02 2.869739532470703125e-01 1.645088642835617065e-01
-1.077733933925628662e-01 1.180925518274307251e-01 3.944667521864175797e-03 -8.011928200721740723e-02 -3.311771154403686523e-01 1.787999570369720459e-01 -2.588794194161891937e-02 -1.885690242052078247e-01 -5.487737432122230530e-02 2.801926992833614349e-02 2.212255746126174927e-01 1.183748841285705566e-01 -4.516975209116935730e-02 -1.842386126518249512e-01 6.079254299402236938e-02 5.450309440493583679e-02 1.059310063719749451e-01 -2.630994021892547607e-01 -1.489712446928024292e-01 -3.952495753765106201e-02 2.034667134284973145e-01 1.383675336837768555e-01 2.800476551055908203e-01 -4.842533916234970093e-02 -1.720173060894012451e-01 -1.329035460948944092e-01 -1.458836719393730164e-02 -2.962558567523956299e-01 -2.237702310085296631e-01 -2.127887159585952759e-01 3.423826992511749268e-01 2.956396043300628662e-01
-1.865858435630798340e-01 7.540248334407806396e-02 -2.741143107414245605e-01 2.852418273687362671e-02 -2.052999436855316162e-01 -1.542881727218627930e-01 -2.700427472591400146e-01 -1.228066012263298035e-01 3.055329322814941406e-01 1.651716679334640503e-01 4.291910678148269653e-02 2.044585198163986206e-01 -2.221727073192596436e-01 1.791648715734481812e-01 1.540517210960388184e-01 3.292305767536163330e-01 4.469997808337211609e-02 1.342814564704895020e-01 7.962366938591003418e-02 1.960825324058532715e-01 -9.559026360511779785e-02 -1.735936850309371948e-02 2.339924126863479614e-01 2.766041755676269531e-01 2.343098260462284088e-02 6.776382680982351303e-03 1.535832043737173080e-02 -2.067473381757736206e-01 -1.143173426389694214e-01 -1.968594193458557129e-01 1.657506823539733887e-01 -1.527672260999679565e-01
-7.934921234846115112e-02 8.118933439254760742e-02 3.748680278658866882e-02 1.181074138730764389e-02 -1.510882973670959473e-01 -1.951954662799835205e-01 -2.917909026145935059e-01 -1.149521544575691223e-01 1.104300096631050110e-02 -1.048523560166358948e-01 1.452082842588424683e-01 2.023088634014129639e-01 -1.560138911008834839e-01 3.176798522472381592e-01 -3.756803460419178009e-03 2.394301444292068481e-01 3.078126907348632812e-01 -2.198562957346439362e-02 7.129208743572235107e-02 2.466549277305603027e-01 -6.413619220256805420e-02 -2.294733822345733643e-01 2.084782570600509644e-01 3.813944756984710693e-02 7.456460967659950256e-03 -1.142579712904989719e-03 -5.926256626844406128e-02 -1.590763777494430542e-01 -4.806568026542663574e-01 -1.250593066215515137e-01 1.425295174121856689e-01 -1.088494360446929932e-01
-9.937568102031946182e-04 1.793797165155410767e-01 -9.765554219484329224e-02 -3.056759946048259735e-02 -1.142342463135719299e-01 1.906473003327846527e-02 -4.932259023189544678e-01 -2.383840680122375488e-01 -9.513390064239501953e-02 5.966270714998245239e-02 -1.613755375146865845e-01 3.935720026493072510e-01 -5.170099064707756042e-02 -1.151648443192243576e-02 9.020172804594039917e-02 -7.734185084700584412e-03 -1.302384585142135620e-01 -2.894659340381622314e-01 -1.515171825885772705e-01 2.165427058935165405e-01 -3.327147662639617920e-02 2.137302160263061523e-01 1.949131041765213013e-01 1.556518375873565674e-01 -1.164638325572013855e-01 1.621685624122619629e-01 7.828456163406372070e-02 -1.940258741378784180e-01 -1.945916265249252319e-01 -7.347540557384490967e-02 3.904264420270919800e-03 -1.810047179460525513e-01
-3.441780805587768555e-02 2.562342584133148193e-01 1.723750233650207520e-01 8.592292666435241699e-02 -1.978375613689422607e-01 9.750862419605255127e-02 -2.104858905076980591e-01 -2.830605022609233856e-02 -9.810185432434082031e-02 2.405704185366630554e-02 1.084729358553886414e-01 4.172540605068206787e-01 -1.082020252943038940e-01 -4.330718144774436951e-02 4.106479510664939880e-02 1.883649528026580811e-01 6.446568667888641357e-02 1.102924272418022156e-01 5.488965287804603577e-02 2.451694607734680176e-01 3.094980716705322266e-01 -2.993467077612876892e-02 1.253159046173095703e-01 1.753811687231063843e-01 -1.044158861041069031e-01 -5.320307984948158264e-02 4.308608546853065491e-02 -1.231828778982162476e-01 -3.604097664356231689e-01 -1.827674806118011475e-01 -9.207835048437118530e-02 3.610528111457824707e-01
1.742437779903411865e-01 -1.235522776842117310e-01 -2.509703934192657471e-01 4.408064857125282288e-02 -2.841070666909217834e-02 1.734767258167266846e-01 -9.654338657855987549e-02 -1.152573153376579285e-01 4.261194914579391479e-02 1.671226769685745239e-01 -1.501837223768234253e-01 2.715240716934204102e-01 -3.389233648777008057e-01 1.885405033826828003e-01 2.032744735479354858e-01 2.928489744663238525e-01 3.083378449082374573e-02 -1.182182356715202332e-01 2.551385462284088135e-01 1.191214546561241150e-01 1.180497184395790100e-01 5.912359058856964111e-02 2.182146757841110229e-01 1.212728023529052734e-01 -1.473930925130844116e-01 -4.161899536848068237e-02 -1.594945043325424194e-01 1.998508125543594360e-01 -1.602692008018493652e-01 -3.003715276718139648e-01 1.513885408639907837e-01 1.754519641399383545e-01
-1.430080682039260864e-01 2.056104540824890137e-01 -4.377939552068710327e-02 1.424675583839416504e-01 -2.111809998750686646e-01 9.564763307571411133e-02 -3.923984169960021973e-01 3.805813193321228027e-02 -1.941824853420257568e-01 -4.400050267577171326e-02 2.029017955064773560e-01 -3.859456628561019897e-02 2.425410039722919464e-02 2.442860454320907593e-01 2.584455609321594238e-01 3.324636518955230713e-01 -1.951844990253448486e-01 2.611562423408031464e-02 4.547241330146789551e-02 3.076592832803726196e-02 2.423267215490341187e-01 -9.364049881696701050e-02 3.614080846309661865e-01 -1.244463678449392319e-02 -2.618290297687053680e-02 1.807945817708969116e-01 -1.025755479931831360e-01 -2.659323066473007202e-02 -2.351928055286407471e-01 9.466882795095443726e-02 1.878713518381118774e-01 -4.204376041889190674e-02
1.308229099959135056e-02 2.456761747598648071e-01 -2.169729322195053101e-01 8.584814518690109253e-02 -1.561713665723800659e-01 -1.137455478310585022e-01 -1.867980659008026123e-01 -4.806753993034362793e-02 -1.406194567680358887e-01 -1.527659147977828979e-01 1.041718423366546631e-01 1.253029406070709229e-01 -2.223168015480041504e-01 3.411464691162109375e-01 1.640826314687728882e-01 1.251744106411933899e-02 8.571193367242813110e-02 -1.898536682128906250e-01 1.699269413948059082e-01 5.534199997782707214e-02 3.178937477059662342e-04 -2.294453978538513184e-02 3.164919614791870117e-01 4.492803215980529785e-01 -6.664042174816131592e-02 -1.561156660318374634e-01 -1.519498825073242188e-01 -6.112467125058174133e-02 -2.837495803833007812e-01 -1.806619465351104736e-01 3.896575188264250755e-03 3.553768992424011230e-02
-1.706019043922424316e-01 -2.009578514844179153e-03 -8.234309405088424683e-02 -7.337904721498489380e-02 -9.992152452468872070e-02 -9.599692374467849731e-02 3.508679568767547607e-02 -1.235891208052635193e-01 2.350759655237197876e-01 1.109720245003700256e-01 8.143447339534759521e-02 2.952577173709869385e-01 -4.900616407394409180e-01 9.174300730228424072e-02 3.269672393798828125e-01 8.750244230031967163e-02 1.714947074651718140e-01 -2.311629615724086761e-02 3.917448222637176514e-02 1.351742912083864212e-02 2.666702270507812500e-01 1.104791685938835144e-01 1.714431308209896088e-02 -2.282648161053657532e-02 -1.029603648930788040e-02 -2.246534377336502075e-01 -8.522207289934158325e-02 -1.374341100454330444e-01 -2.953541278839111328e-01 -6.626504659652709961e-02 2.195113003253936768e-01 -2.572218775749206543e-01
-3.066899478435516357e-01 -6.278876960277557373e-02 1.952249743044376373e-02 1.848224252462387085e-01 -1.965225338935852051e-01 2.255069315433502197e-01 -2.247864007949829102e-01 -8.426103740930557251e-03 2.264528572559356689e-01 2.152416706085205078e-01 9.567140042781829834e-02 5.967419967055320740e-02 6.258428841829299927e-02 2.313591353595256805e-02 1.292947232723236084e-01 1.291754096746444702e-01 -1.621777117252349854e-01 -2.942740917205810547e-01 -1.093660015612840652e-02 2.188733071088790894e-01 -3.836069628596305847e-02 -1.567016690969467163e-01 1.521200239658355713e-01 -8.211529999971389771e-02 -8.591575920581817627e-02 6.394352018833160400e-02 -2.614734768867492676e-01 -3.497475981712341309e-01 -8.020851761102676392e-03 -3.635336458683013916e-01 1.665856540203094482e-01 1.537850406020879745e-02
1.209066808223724365e-02 -2.256633713841438293e-02 -6.617381423711776733e-02 7.378460466861724854e-02 -9.099201858043670654e-02 -2.616546452045440674e-01 -3.311355412006378174e-01 -1.190250664949417114e-01 1.528582423925399780e-01 2.049542665481567383e-01 1.928541064262390137e-01 2.370930612087249756e-01 -1.413326859474182129e-01 -2.123997732996940613e-02 2.022661566734313965e-01 3.277952969074249268e-01 -9.115938097238540649e-02 8.225573599338531494e-02 1.831322461366653442e-01 1.855317205190658569e-01 -4.811375588178634644e-02 -5.984484031796455383e-02 4.016158282756805420e-01 1.210474371910095215e-01 1.180822998285293579e-01 9.200890362262725830e-02 -1.320579927414655685e-02 -1.568418145179748535e-01 -1.849518269300460815e-01 -3.230175971984863281e-01 9.994600713253021240e-02 -2.822814509272575378e-02
1.078200899064540863e-02 -1.519399285316467285e-01 9.233000874519348145e-02 2.079957574605941772e-01 -1.848080456256866455e-01 1.579712480306625366e-01 -1.702461093664169312e-01 -2.941560447216033936e-01 1.396617293357849121e-01 3.622100129723548889e-02 2.828626334667205811e-01 2.088390737771987915e-01 -1.820967942476272583e-01 -1.508619040250778198e-01 -3.055972419679164886e-02 1.137251928448677063e-01 -2.244988232851028442e-01 -1.494544446468353271e-01 4.475158825516700745e-02 2.372942417860031128e-01 4.417509734630584717e-01 -1.981151700019836426e-01 1.252723634243011475e-01 -1.057542860507965088e-01 -6.516764312982559204e-02 -2.524336567148566246e-03 -2.694158256053924561e-01 -4.968823865056037903e-02 -1.139197051525115967e-01 8.856217563152313232e-02 1.778060942888259888e-01 1.100042909383773804e-01
1.495002955198287964e-01 1.971834748983383179e-01 -1.120113860815763474e-02 -7.553321868181228638e-02 -3.397666513919830322e-01 2.194958031177520752e-01 4.799048230051994324e-02 -1.782436072826385498e-01 -2.574378065764904022e-02 1.615006923675537109e-01 -5.065122619271278381e-02 3.271318674087524414e-01 2.466093376278877258e-02 7.485787570476531982e-02 3.654756546020507812e-01 2.995209991931915283e-01 2.037313394248485565e-02 -1.892470717430114746e-01 2.083077430725097656e-01 6.068353727459907532e-02 2.125312089920043945e-01 -5.397956445813179016e-02 -1.006805598735809326e-01 -1.666437685489654541e-01 -3.991802930831909180e-01 1.726542599499225616e-02 -1.994622685015201569e-02 -1.307072788476943970e-01 -1.178289726376533508e-01 -3.647570684552192688e-02 -3.436382487416267395e-02 -8.128092437982559204e-02
-1.118671819567680359e-01 1.764260828495025635e-01 -1.027986258268356323e-01 -6.535602360963821411e-02 -1.022181734442710876e-01 1.586831361055374146e-01 1.170706301927566528e-01 -3.116376698017120361e-01 7.811855524778366089e-03 1.415256410837173462e-01 9.668610990047454834e-02 1.453823894262313843e-01 -1.834869831800460815e-01 7.596310228109359741e-02 -3.135391324758529663e-02 -2.985995076596736908e-02 5.209591472521424294e-04 -2.134730219841003418e-01 -1.082859337329864502e-01 4.966153800487518311e-01 -1.327233165502548218e-01 -8.614189922809600830e-02 1.279744356870651245e-01 4.146519303321838379e-02 -8.047162741422653198e-02 5.643761157989501953e-02 -2.949639856815338135e-01 -2.976028025150299072e-01 -1.909651458263397217e-01 6.783474981784820557e-02 3.197430074214935303e-01 -1.660949736833572388e-01
-1.662458777427673340e-01 8.512171357870101929e-02 -9.856995195150375366e-02 2.103723585605621338e-01 1.271277070045471191e-01 7.130002230405807495e-02 -2.787350714206695557e-01 -1.187071502208709717e-01 -1.202497556805610657e-01 8.094638586044311523e-02 3.985868990421295166e-01 2.470676898956298828e-01 6.753002107143402100e-02 9.875566512346267700e-02 2.795531153678894043e-01 3.281054794788360596e-01 1.126654222607612610e-01 4.912856966257095337e-02 -6.925242394208908081e-02 1.888309717178344727e-01 -9.208977967500686646e-02 -1.167594641447067261e-01 4.535991847515106201e-01 2.188825793564319611e-02 -1.008799374103546143e-01 1.001863256096839905e-01 -1.354177296161651611e-01 -1.222677156329154968e-01 -1.576565438881516457e-03 -4.388483986258506775e-02 5.469602346420288086e-02 -1.214320659637451172e-01
-3.108054697513580322e-01 -4.515381902456283569e-02 -1.102947816252708435e-01 4.329489544034004211e-02 -1.503541767597198486e-01 -2.915030717849731445e-01 3.660705313086509705e-02 -2.594997640699148178e-03 -9.646231308579444885e-03 1.044068038463592529e-01 1.730240583419799805e-01 3.899083733558654785e-01 -2.273605465888977051e-01 1.934823393821716309e-01 2.292069047689437866e-01 2.279961854219436646e-02 3.483277559280395508e-02 2.700706943869590759e-02 -6.828393787145614624e-02 1.585055291652679443e-01 1.766555160284042358e-01 1.792050004005432129e-01 1.639641225337982178e-01 1.261957138776779175e-01 1.021221905830316246e-04 1.744953989982604980e-01 4.687878116965293884e-02 -1.690339148044586182e-01 -4.817141890525817871e-01 -8.382359147071838379e-02 1.004023198038339615e-02 -7.068080455064773560e-02
-8.270912617444992065e-02 -1.190333664417266846e-01 -8.184888400137424469e-03 4.818730056285858154e-02 -4.137221723794937134e-02 3.233475387096405029e-01 -1.488600969314575195e-01 -1.143738925457000732e-01 -1.181391924619674683e-01 1.873098872601985931e-02 7.360667735338211060e-02 6.069689989089965820e-02 -2.152241021394729614e-02 1.113904789090156555e-01 -9.571694768965244293e-03 6.409405916929244995e-02 -3.181370496749877930e-01 -1.077185943722724915e-01 2.407208532094955444e-01 2.348939925432205200e-01 2.867753803730010986e-01 2.906518243253231049e-02 2.214554101228713989e-01 7.052383571863174438e-02 1.518275439739227295e-01 -1.611915417015552521e-03 -2.923323214054107666e-01 -4.243935644626617432e-01 -2.761504054069519043e-01 -2.245714962482452393e-01 1.163664311170578003e-01 -5.218065902590751648e-02
-1.972796171903610229e-01 2.192748934030532837e-01 1.501509100198745728e-01 -1.916263848543167114e-01 -1.782483160495758057e-01 1.980167329311370850e-01 -1.112833470106124878e-01 -2.982639372348785400e-01 1.342927217483520508e-01 1.400150060653686523e-01 1.252504289150238037e-01 2.626873850822448730e-01 2.248767018318176270e-01 4.952675849199295044e-02 1.627835780382156372e-01 2.946127951145172119e-02 6.160331517457962036e-02 -1.475445032119750977e-01 2.176299244165420532e-01 6.598692387342453003e-02 1.871264576911926270e-01 2.399073243141174316e-01 -3.196347877383232117e-02 2.129839267581701279e-03 -3.690602779388427734e-01 6.588003784418106079e-02 -1.367361843585968018e-01 -1.658520698547363281e-01 -1.976246237754821777e-01 -1.347603052854537964e-01 -1.034423895180225372e-02 -2.524545192718505859e-01
1.364408284425735474e-01 3.375239074230194092e-01 -1.482274681329727173e-01 -2.676933445036411285e-02 -3.612388372421264648e-01 -2.098458074033260345e-02 -3.094839751720428467e-01 -2.636498808860778809e-01 -1.078862920403480530e-01 2.344798296689987183e-02 -4.274950549006462097e-02 3.636624217033386230e-01 -2.602330781519412994e-02 5.270178616046905518e-02 -7.510696351528167725e-02 -9.252715855836868286e-02 1.064426675438880920e-01 -1.947028636932373047e-01 7.889407686889171600e-03 8.188634365797042847e-02 3.243855535984039307e-01 -8.196274191141128540e-02 7.854048162698745728e-02 -4.772452265024185181e-02 1.236021295189857483e-01 3.513595461845397949e-02 1.625978015363216400e-02 -2.385262995958328247e-01 -2.307322621345520020e-02 -1.719409376382827759e-01 3.229322433471679688e-01 1.321713626384735107e-02
-1.179658994078636169e-01 1.042594239115715027e-01 7.642687112092971802e-02 -3.330954909324645996e-01 3.464658185839653015e-02 3.891845047473907471e-01 -1.912578493356704712e-01 -4.952535964548587799e-03 1.088558137416839600e-01 2.709929049015045166e-01 1.138840392231941223e-01 2.612283825874328613e-01 -1.304018497467041016e-01 1.202990487217903137e-01 1.471237391233444214e-01 -1.300890650600194931e-02 -1.487965136766433716e-01 1.638575941324234009e-01 3.795210272073745728e-02 6.014820933341979980e-02 2.713410258293151855e-01 1.774527728557586670e-01 1.598028391599655151e-01 1.469220966100692749e-01 -1.387266963720321655e-01 2.298662066459655762e-02 -3.283939063549041748e-01 -1.606716811656951904e-01 -4.361293092370033264e-02 2.219326645135879517e-01 1.907529234886169434e-01 4.585706815123558044e-02
1.517558470368385315e-02 4.525819327682256699e-03 2.984760887920856476e-02 -4.282499104738235474e-02 -7.766375690698623657e-02 -2.245661430060863495e-02 -1.135965883731842041e-01 -7.047375291585922241e-02 4.050714895129203796e-02 1.601696908473968506e-01 2.869041860103607178e-01 -2.953669428825378418e-02 1.171965450048446655e-01 -5.227045342326164246e-02 1.575628370046615601e-01 2.037487924098968506e-01 1.903598159551620483e-01 6.138316914439201355e-02 4.470276534557342529e-01 7.048489898443222046e-02 1.023344472050666809e-01 3.346404433250427246e-02 4.087086319923400879e-01 -1.438466310501098633e-01 -1.916627883911132812e-01 -1.022802144289016724e-01 -1.894529461860656738e-01 -1.816695630550384521e-01 -3.657566010951995850e-02 3.528830111026763916e-01 2.530695796012878418e-01 1.708669811487197876e-01
-1.446814239025115967e-01 -6.384786218404769897e-02 4.110211506485939026e-02 1.030183508992195129e-01 7.233774662017822266e-02 6.682116538286209106e-02 -1.760485172271728516e-01 7.057832181453704834e-02 -1.010621488094329834e-01 6.467996537685394287e-02 1.438339352607727051e-01 3.181863203644752502e-02 -1.008284911513328552e-01 2.230056524276733398e-01 4.102478921413421631e-01 3.056199252605438232e-01 1.129565984010696411e-01 1.070703715085983276e-01 1.404800266027450562e-01 1.953101605176925659e-01 1.969302296638488770e-01 -1.061890423297882080e-01 3.970934748649597168e-01 1.576730608940124512e-01 -5.427526310086250305e-02 -2.361184597248211503e-04 6.279894709587097168e-02 -3.643929958343505859e-01 7.587134838104248047e-02 6.856307387351989746e-02 2.622316479682922363e-01 1.603545695543289185e-01
2.974247634410858154e-01 2.782969772815704346e-01 -1.617371663451194763e-02 -4.025473073124885559e-02 -2.442533224821090698e-01 -1.133754327893257141e-01 -2.565669715404510498e-01 -2.024549841880798340e-01 -8.514907211065292358e-03 1.616270514205098152e-03 -5.342135950922966003e-02 3.799752295017242432e-01 1.327679399400949478e-02 -3.722988069057464600e-02 -5.551133304834365845e-02 1.539885699748992920e-01 2.123775780200958252e-01 -2.281700223684310913e-01 -1.356880068778991699e-01 1.014172509312629700e-01 9.882341325283050537e-02 -9.456343948841094971e-02 1.822338998317718506e-01 8.756427466869354248e-02 -1.986769959330558777e-02 9.067682176828384399e-02 3.581431880593299866e-02 -3.844341337680816650e-01 -1.945253163576126099e-01 -5.194461718201637268e-02 2.547296285629272461e-01 -1.692638397216796875e-01
-1.376972347497940063e-01 -8.938714861869812012e-02 -2.667015790939331055e-01 1.144677400588989258e-01 -1.753494292497634888e-01 6.102388352155685425e-02 4.845141619443893433e-02 1.908796429634094238e-01 2.001325190067291260e-01 1.266248375177383423e-01 -1.621068567037582397e-01 3.383702635765075684e-01 2.977529726922512054e-02 2.249214202165603638e-01 2.896506488323211670e-01 3.019586801528930664e-01 2.158012241125106812e-01 2.092940546572208405e-02 2.084616124629974365e-01 9.253053367137908936e-02 -3.025961853563785553e-02 -1.856248676776885986e-01 1.169197708368301392e-01 -2.783621847629547119e-02 -2.605801820755004883e-01 -1.080566048622131348e-01 -1.953066289424896240e-01 -2.424244433641433716e-01 -1.844365447759628296e-01 1.770810969173908234e-02 8.909965306520462036e-02 -1.566677689552307129e-01
5.649228394031524658e-02 5.812937766313552856e-02 1.310647279024124146e-01 -7.098127156496047974e-02 -2.235170751810073853e-01 1.442505717277526855e-01 -1.146042719483375549e-01 3.618483617901802063e-02 -2.729993164539337158e-01 -1.105716302990913391e-01 1.526908427476882935e-01 2.674213647842407227e-01 -2.608335018157958984e-02 -6.394233554601669312e-02 8.568722009658813477e-02 6.235278025269508362e-02 -1.455035656690597534e-01 -1.608600616455078125e-01 1.659845709800720215e-01 2.462200373411178589e-01 3.229808509349822998e-01 -4.180895909667015076e-02 1.603240072727203369e-01 1.296708136796951294e-01 -1.845144927501678467e-01 2.604151368141174316e-01 -1.092265471816062927e-01 -2.918556928634643555e-01 -3.491421639919281006e-01 -2.114720344543457031e-01 -4.877954348921775818e-02 1.914207488298416138e-01
-1.588815450668334961e-01 2.183343321084976196e-01 3.760843351483345032e-02 -6.058371067047119141e-02 6.940250843763351440e-02 6.621074397116899490e-03 -1.791291832923889160e-01 -1.482867598533630371e-01 1.714338734745979309e-02 1.982208900153636932e-02 2.320394068956375122e-01 1.368843913078308105e-01 -5.546518787741661072e-02 4.175598621368408203e-01 1.960622668266296387e-01 1.895466297864913940e-01 -1.139309071004390717e-02 -2.281694673001766205e-02 -7.263767719268798828e-02 3.327145799994468689e-02 2.368344962596893311e-01 -4.487104713916778564e-02 3.587928712368011475e-01 -6.083291396498680115e-02 -2.363871484994888306e-01 2.893708348274230957e-01 -3.110305964946746826e-02 -4.304361343383789062e-01 -4.557178169488906860e-02 1.613176614046096802e-02 6.539318710565567017e-02 8.920153975486755371e-02
2.458652481436729431e-02 1.480240672826766968e-01 -2.883180603384971619e-02 1.176307052373886108e-01 -2.528149485588073730e-01 8.060241490602493286e-02 -1.306990087032318115e-01 -1.934284716844558716e-01 1.492742002010345459e-01 -1.923583797179162502e-03 3.474119007587432861e-01 1.155713796615600586e-01 -1.966076642274856567e-01 -6.889613717794418335e-02 -5.363330245018005371e-02 2.413964718580245972e-01 1.528098881244659424e-01 1.250448822975158691e-01 2.845487594604492188e-01 -1.835241019725799561e-01 1.880298852920532227e-01 1.401127874851226807e-01 4.204221665859222412e-01 -1.308654248714447021e-01 -1.795764118432998657e-01 -1.047853007912635803e-01 -2.012094110250473022e-01 -2.826819010078907013e-02 -1.576596312224864960e-02 2.835836708545684814e-01 9.523744881153106689e-02 1.627279259264469147e-02
-3.282433142885565758e-03 3.113995194435119629e-01 -1.865316331386566162e-01 1.335096172988414764e-02 -3.440775871276855469e-01 -1.320849359035491943e-01 2.243480272591114044e-02 4.948980361223220825e-02 -1.270078867673873901e-01 -1.207233071327209473e-01 7.273513823747634888e-02 2.505991756916046143e-01 -2.692217230796813965e-01 -8.229602128267288208e-02 1.239344105124473572e-01 1.202266737818717957e-01 1.382880359888076782e-01 -4.387471079826354980e-02 2.498859018087387085e-01 -2.598358392715454102e-01 1.271753460168838501e-01 -6.072800233960151672e-02 5.082821100950241089e-02 7.402288028970360756e-04 -2.286237478256225586e-02 -1.229551956057548523e-01 -1.648230999708175659e-01 -2.579246461391448975e-01 -1.318848580121994019e-01 9.725354611873626709e-02 3.924728333950042725e-01 -2.402609139680862427e-01
3.405726328492164612e-02 -7.210292667150497437e-02 2.075841128826141357e-01 9.605584293603897095e-02 -2.300944924354553223e-02 4.997698962688446045e-02 -2.599491178989410400e-01 -2.108530998229980469e-01 -1.307583600282669067e-01 4.885615408420562744e-02 -8.495774865150451660e-02 5.151764750480651855e-01 -7.349114865064620972e-02 8.589912950992584229e-02 3.512126579880714417e-02 -7.718698680400848389e-02 -7.542156428098678589e-02 -1.706515811383724213e-02 1.218264997005462646e-01 2.501285402104258537e-03 -1.810932606458663940e-01 -1.404954046010971069e-01 9.955532103776931763e-02 -7.659263163805007935e-02 -1.826816424727439880e-02 -3.750090301036834717e-01 -2.824364006519317627e-01 -2.540770471096038818e-01 -3.022607862949371338e-01 -1.581458002328872681e-02 2.184146344661712646e-01 2.089920081198215485e-02
9.199120104312896729e-02 4.254846572875976562e-01 1.125331744551658630e-01 -1.179728191345930099e-03 -3.774192631244659424e-01 -1.060468852519989014e-01 -2.325648814439773560e-01 -2.232212126255035400e-01 -1.127732023596763611e-01 7.168050110340118408e-02 -2.906825579702854156e-02 4.332933723926544189e-01 3.189332038164138794e-02 -3.273772820830345154e-02 -8.551698178052902222e-02 1.175655350089073181e-01 5.000879988074302673e-02 -1.001945659518241882e-01 -1.326851099729537964e-01 1.722965985536575317e-01 2.037917971611022949e-01 -1.389973610639572144e-01 1.903574615716934204e-01 -1.815636828541755676e-02 -2.192247509956359863e-01 5.389972403645515442e-02 -8.876506239175796509e-02 -2.550894916057586670e-01 3.417461644858121872e-03 1.337967216968536377e-01 5.495178326964378357e-02 -9.201359748840332031e-02
-2.023887634277343750e-01 1.873692274093627930e-01 -2.451394945383071899e-01 2.657821215689182281e-02 -1.720813512802124023e-01 -1.611600443720817566e-02 7.986334711313247681e-02 1.135525405406951904e-01 9.155554324388504028e-02 2.850311696529388428e-01 -1.922329515218734741e-01 3.097638785839080811e-01 -4.737983644008636475e-02 2.701500654220581055e-01 2.316343486309051514e-01 -6.415370851755142212e-02 -4.852599650621414185e-02 -1.564757078886032104e-01 2.544845640659332275e-02 -1.580953449010848999e-01 1.368029564619064331e-01 -2.885497510433197021e-01 1.658566743135452271e-01 -4.347901046276092529e-02 -1.500586867332458496e-01 -4.399916157126426697e-02 -1.106262654066085815e-01 -1.577352732419967651e-01 -2.907776236534118652e-01 -3.258845508098602295e-01 1.382082551717758179e-01 5.636835843324661255e-02
-1.615037024021148682e-02 2.795570194721221924e-01 1.975426375865936279e-01 7.473032176494598389e-02 -1.925843954086303711e-01 9.507875889539718628e-02 -5.661809816956520081e-02 1.112971827387809753e-02 -1.779808402061462402e-01 1.703545078635215759e-02 -2.760560484603047371e-03 4.071001112461090088e-01 -7.426340878009796143e-02 -3.285188972949981689e-02 -1.850780099630355835e-02 3.156011402606964111e-01 7.853139191865921021e-02 -6.955186277627944946e-02 1.334603726863861084e-01 2.703752815723419189e-01 2.661904096603393555e-01 9.713143110275268555e-02 8.497074991464614868e-02 -2.029257640242576599e-02 1.739621907472610474e-02 -4.454232752323150635e-02 -5.716762319207191467e-02 -2.287643402814865112e-01 -3.754404187202453613e-01 -1.376716494560241699e-01 1.422702819108963013e-01 3.088593780994415283e-01
2.612536549568176270e-01 3.715843558311462402e-01 -6.412563472986221313e-02 -9.348444640636444092e-02 -3.895306885242462158e-01 -2.728914916515350342e-01 -1.361765563488006592e-01 -2.328225523233413696e-01 1.456289272755384445e-02 8.337927609682083130e-02 4.078528285026550293e-02 3.176164925098419189e-01 -1.271791756153106689e-01 1.109418924897909164e-02 3.119499795138835907e-02 1.130956113338470459e-01 1.213418841361999512e-01 7.033409178256988525e-02 1.855026744306087494e-02 1.966318935155868530e-01 8.939405530691146851e-02 1.796036399900913239e-02 2.669795453548431396e-01 -1.112366840243339539e-01 -1.647481769323348999e-01 -2.035820931196212769e-01 9.104421734809875488e-02 -3.051577210426330566e-01 2.599871158599853516e-02 -1.327821165323257446e-01 3.588152304291725159e-02 -4.312494769692420959e-02
7.206486165523529053e-02 5.682470276951789856e-02 -8.334796875715255737e-03 2.056567370891571045e-01 -2.894880473613739014e-01 2.409608662128448486e-01 -4.581293836236000061e-02 -1.318219304084777832e-01 -1.186978444457054138e-02 -1.040748655796051025e-01 1.640918999910354614e-01 1.940584331750869751e-01 4.809042066335678101e-02 2.083220779895782471e-01 3.764159232378005981e-02 1.085495352745056152e-01 2.067698836326599121e-01 -1.645456254482269287e-01 3.660088405013084412e-02 1.302914172410964966e-01 2.088654786348342896e-01 7.645498216152191162e-02 1.312758177518844604e-01 1.458328068256378174e-01 7.375926524400711060e-02 -2.484593540430068970e-01 -4.818150699138641357e-01 -1.805710196495056152e-01 -2.489658743143081665e-01 2.075137943029403687e-01 -1.720125414431095123e-02 2.000576704740524292e-01
5.848092958331108093e-02 1.518030613660812378e-01 -1.029733009636402130e-02 -1.417104005813598633e-01 -3.790528476238250732e-01 1.547299772500991821e-01 -1.898746192455291748e-01 -1.635206937789916992e-01 -1.050452440977096558e-01 1.048608049750328064e-01 1.977379918098449707e-01 1.437771469354629517e-01 -8.104261010885238647e-03 -1.369452178478240967e-01 -1.656230986118316650e-01 9.863249212503433228e-02 2.844180911779403687e-03 -3.101519346237182617e-01 6.472349166870117188e-02 -1.198241859674453735e-01 1.817512214183807373e-01 -1.030116900801658630e-01 2.633916437625885010e-01 9.963372722268104553e-03 -2.693978846073150635e-01 1.642288267612457275e-01 -1.470530331134796143e-01 -8.903772383928298950e-02 -2.826107144355773926e-01 -3.096739351749420166e-01 3.426010906696319580e-02 -2.263733595609664917e-01
1.184027343988418579e-01 1.660975441336631775e-02 -4.154913127422332764e-02 9.026451408863067627e-02 -2.509126365184783936e-01 -5.385186895728111267e-02 -1.802294403314590454e-01 -3.778038024902343750e-01 -2.242851108312606812e-01 -1.589533537626266479e-01 6.992810964584350586e-02 1.603913754224777222e-01 2.290070205926895142e-01 1.713225245475769043e-01 3.169280588626861572e-01 -2.536107897758483887e-01 -9.784385561943054199e-02 -3.942050039768218994e-02 2.017274796962738037e-01 2.567675411701202393e-01 5.553213134407997131e-02 -3.475753590464591980e-02 1.149714216589927673e-01 -1.968753784894943237e-01 -7.417698949575424194e-02 1.049934979528188705e-02 9.026791900396347046e-02 -1.990327239036560059e-01 -3.478200137615203857e-01 5.002043396234512329e-02 1.739282757043838501e-01 -2.974092401564121246e-02
9.583841264247894287e-02 1.174624487757682800e-01 1.168088167905807495e-01 1.932345181703567505e-01 -3.112698532640933990e-02 6.411575525999069214e-02 -5.063585042953491211e-01 -2.103110849857330322e-01 -3.704599663615226746e-02 4.398350790143013000e-02 -7.186508923768997192e-02 3.078147470951080322e-01 -1.596628874540328979e-01 4.437277093529701233e-02 -7.321716099977493286e-02 -9.090844541788101196e-02 -3.228405117988586426e-02 1.083318740129470825e-01 1.918123364448547363e-01 -1.157115101814270020e-01 -2.407463490962982178e-01 5.487234331667423248e-03 1.185754537582397461e-01 -1.219131704419851303e-02 -8.637218922376632690e-02 -2.456721365451812744e-01 -1.664554476737976074e-01 -1.816211193799972534e-01 -4.274727404117584229e-01 -1.694079861044883728e-02 1.659953445196151733e-01 -4.214882105588912964e-02
9.601663053035736084e-02 6.981554627418518066e-02 -2.383258640766143799e-01 -7.580433040857315063e-02 -2.830388247966766357e-01 2.551798522472381592e-02 -2.353047877550125122e-01 -2.914624214172363281e-01 -9.667961299419403076e-02 4.803001135587692261e-02 1.758713126182556152e-01 1.076938733458518982e-01 -6.894557178020477295e-02 -1.882609724998474121e-01 1.458514183759689331e-01 -7.142941653728485107e-02 8.411253988742828369e-02 -4.136463701725006104e-01 -1.799817942082881927e-02 1.327213644981384277e-01 1.492164134979248047e-01 -1.590505242347717285e-01 1.318849325180053711e-01 -2.755813300609588623e-02 -1.303099840879440308e-01 -1.942889988422393799e-01 -1.596554517745971680e-01 -2.312073856592178345e-01 -1.811156719923019409e-01 8.332256972789764404e-02 1.544358879327774048e-01 3.498898446559906006e-01
-2.243216782808303833e-01 -3.171291947364807129e-02 -6.229511648416519165e-02 2.826728224754333496e-01 -1.180064082145690918e-01 7.769143581390380859e-02 -9.175748564302921295e-03 -9.085511416196823120e-02 2.678378820419311523e-01 1.931848227977752686e-01 8.528164029121398926e-02 1.325054466724395752e-01 -1.908832043409347534e-01 -1.556823216378688812e-02 1.422488838434219360e-01 5.016653984785079956e-02 -2.820874750614166260e-01 -3.512809574604034424e-01 2.845301628112792969e-01 2.306953221559524536e-01 -1.641672290861606598e-02 1.181685999035835266e-01 2.927384376525878906e-01 8.087003231048583984e-02 1.542190439067780972e-03 1.113710999488830566e-01 -2.588450908660888672e-01 -3.033480644226074219e-01 3.435563296079635620e-02 -1.581539958715438843e-01 -3.460615128278732300e-02 2.889613062143325806e-02
-8.707933872938156128e-02 2.355134189128875732e-01 4.883597418665885925e-02 2.494654804468154907e-02 -3.212132155895233154e-01 1.331961601972579956e-01 -1.516658216714859009e-01 -1.246889904141426086e-01 -9.681202471256256104e-02 -1.203614920377731323e-01 7.836624234914779663e-02 1.595047861337661743e-01 1.323287338018417358e-01 -3.431517481803894043e-01 1.392631605267524719e-02 8.992657065391540527e-02 2.816135622560977936e-02 -2.259375154972076416e-01 1.219417154788970947e-01 2.474332302808761597e-01 1.254206597805023193e-01 5.240057408809661865e-02 3.083730041980743408e-01 -8.716937899589538574e-02 4.541471600532531738e-02 -4.114366173744201660e-01 -3.442275226116180420e-01 -1.731327325105667114e-01 -5.098100751638412476e-02 -1.028524059802293777e-02 3.015766479074954987e-02 5.440938472747802734e-02
3.719792962074279785e-01 2.751320973038673401e-02 3.318806365132331848e-02 1.019766628742218018e-01 -1.807294040918350220e-01 5.462702363729476929e-02 -9.775119833648204803e-03 1.514063775539398193e-01 1.190670952200889587e-01 1.991268992424011230e-01 2.160871922969818115e-01 2.717022299766540527e-01 8.387385308742523193e-02 -7.480827160179615021e-03 -1.078494265675544739e-01 5.113987624645233154e-02 -1.313737630844116211e-01 -2.651087641716003418e-01 3.166922926902770996e-01 1.139984000474214554e-02 1.012931019067764282e-01 -1.335885971784591675e-01 4.538721740245819092e-01 -2.334846705198287964e-01 -2.235274463891983032e-01 2.210015244781970978e-02 -1.224318295717239380e-01 -1.963932812213897705e-01 -4.798222333192825317e-02 1.851122826337814331e-02 3.590021654963493347e-02 -1.024285480380058289e-01
4.567912779748439789e-03 7.738905400037765503e-02 -2.593128085136413574e-01 1.892657950520515442e-02 -1.714547574520111084e-01 -5.817728862166404724e-02 -2.569657266139984131e-01 -1.280604004859924316e-01 1.630890369415283203e-01 1.410178691148757935e-01 5.103698000311851501e-02 7.682704180479049683e-02 1.547759585082530975e-02 6.434229761362075806e-02 1.611497551202774048e-01 4.402274489402770996e-01 -2.124886773526668549e-02 -3.115584515035152435e-02 2.160159498453140259e-02 4.620121121406555176e-01 -1.749875955283641815e-02 -4.975350107997655869e-03 2.599715292453765869e-01 -7.902287691831588745e-02 -1.866920441389083862e-01 -1.845221370458602905e-01 -6.294318288564682007e-02 -2.108420580625534058e-01 -8.430638909339904785e-02 -2.656147181987762451e-01 1.197608709335327148e-01 -1.822408437728881836e-01
1.998785324394702911e-02 2.431418150663375854e-01 1.324588060379028320e-01 -9.904525429010391235e-02 -3.039663732051849365e-01 1.769671440124511719e-01 -7.083241641521453857e-02 -4.661779105663299561e-02 -7.575584948062896729e-02 1.461229175329208374e-01 1.084939315915107727e-01 2.980813086032867432e-01 1.221697777509689331e-01 8.055560290813446045e-02 1.757241785526275635e-01 2.343828231096267700e-01 -1.258518248796463013e-01 -1.372960582375526428e-02 3.905757144093513489e-02 -1.165436953306198120e-01 7.738430798053741455e-02 1.774618327617645264e-01 1.060081124305725098e-01 -9.931667149066925049e-02 -3.471518754959106445e-01 1.781557053327560425e-01 7.846114225685596466e-03 -1.348830908536911011e-01 -3.170730769634246826e-01 3.942102938890457153e-02 1.528514921665191650e-01 -4.019964635372161865e-01
-2.759363353252410889e-01 -3.661240637302398682e-02 1.259731948375701904e-01 1.413343399763107300e-01 5.032942444086074829e-02 3.832951486110687256e-01 -1.362251937389373779e-01 -1.505165249109268188e-01 5.037261545658111572e-02 6.910540163516998291e-02 1.038641110062599182e-01 1.808861792087554932e-01 -1.135011315345764160e-01 -5.436787009239196777e-02 1.853229105472564697e-01 -1.965703815221786499e-01 -2.297850251197814941e-01 -1.200961321592330933e-01 -8.628019690513610840e-02 2.852777540683746338e-01 2.258506417274475098e-01 8.361088111996650696e-03 1.760298311710357666e-01 1.411586850881576538e-01 -7.555034011602401733e-02 -7.790959626436233521e-02 -2.588088810443878174e-01 -4.394078850746154785e-01 -9.912184625864028931e-02 -5.614534392952919006e-02 -7.579714804887771606e-02 8.812352269887924194e-02
9.699030220508575439e-02 8.916457742452621460e-02 5.286022648215293884e-02 -2.122956961393356323e-01 -2.383227199316024780e-01 2.762762308120727539e-01 4.030515253543853760e-02 1.210765838623046875e-01 4.870485980063676834e-03 -7.652802020311355591e-02 1.876776963472366333e-01 1.619337201118469238e-01 1.702387928962707520e-01 -2.025074064731597900e-01 3.287958502769470215e-01 2.774955332279205322e-01 -5.586646497249603271e-02 -9.813740849494934082e-02 4.952671378850936890e-02 8.673647046089172363e-02 2.260974049568176270e-01 9.596748650074005127e-02 2.382497936487197876e-01 1.590530723333358765e-01 -1.886024624109268188e-01 -4.157988354563713074e-03 1.188406422734260559e-01 -3.211376368999481201e-01 -3.394325375556945801e-01 -1.325801759958267212e-01 -6.686607003211975098e-02 -8.786097913980484009e-02
-2.747747302055358887e-01 1.751124113798141479e-01 1.404664218425750732e-01 -4.425384104251861572e-02 -9.323570877313613892e-02 1.128856092691421509e-01 -2.763325572013854980e-01 2.053058743476867676e-01 6.220422312617301941e-02 6.611982733011245728e-02 9.614604711532592773e-02 3.274745047092437744e-01 1.761499494314193726e-01 5.968954786658287048e-02 2.941472828388214111e-02 7.621409744024276733e-02 1.355352103710174561e-01 1.141917631030082703e-01 2.342303097248077393e-01 -1.757706254720687866e-01 2.061534672975540161e-01 -2.305084168910980225e-01 3.123894333839416504e-01 9.437195211648941040e-02 -1.585414111614227295e-01 1.541652083396911621e-01 1.299659442156553268e-02 -3.775665760040283203e-01 5.290373787283897400e-02 2.279952466487884521e-01 2.190886251628398895e-02 -5.024678073823451996e-03
1.397712528705596924e-01 1.221146583557128906e-01 -1.465291827917098999e-01 1.387967318296432495e-01 -1.356209814548492432e-01 -9.450655430555343628e-02 -9.582322835922241211e-02 1.768195442855358124e-02 1.469456106424331665e-01 8.202579338103532791e-04 1.575298756361007690e-01 2.128213346004486084e-01 -9.536714106798171997e-02 -1.349206715822219849e-01 2.902660071849822998e-01 2.955519827082753181e-03 4.911455139517784119e-02 -1.033368706703186035e-01 3.855837881565093994e-02 3.564761579036712646e-01 -2.231379151344299316e-01 -8.079519122838973999e-02 5.242547988891601562e-01 -2.665268480777740479e-01 -2.506300806999206543e-01 -6.727334111928939819e-02 -7.364180684089660645e-02 -6.557430326938629150e-02 -1.807839274406433105e-01 -1.720265746116638184e-01 -1.729728467762470245e-02 -3.526194021105766296e-02
-2.079849988222122192e-01 3.569560348987579346e-01 -2.317136526107788086e-01 6.125352904200553894e-02 -8.154307305812835693e-02 -1.685287244617938995e-02 -3.474383652210235596e-01 -1.064158082008361816e-01 -1.872033476829528809e-01 -1.745039075613021851e-01 6.241286918520927429e-02 1.709766238927841187e-01 -6.107079237699508667e-02 2.100792080163955688e-01 2.998157441616058350e-01 1.299177408218383789e-01 -1.077707260847091675e-01 2.452588975429534912e-01 2.224574983119964600e-01 8.870596066117286682e-03 1.286019235849380493e-01 -3.667391091585159302e-02 3.512530326843261719e-01 2.023719996213912964e-01 1.239255443215370178e-02 7.180207222700119019e-02 -1.132387816905975342e-01 -1.718015819787979126e-01 8.010392636060714722e-02 -8.482573926448822021e-02 8.078972250223159790e-02 9.120491892099380493e-02
-9.322332218289375305e-03 1.960918009281158447e-01 -8.406535536050796509e-02 -7.380864024162292480e-02 -3.660830855369567871e-01 -5.584242194890975952e-02 1.128761842846870422e-01 -3.652264550328254700e-02 1.750502549111843109e-02 -2.176539041101932526e-02 -3.906919062137603760e-02 3.255763351917266846e-01 -2.102611958980560303e-01 3.308401256799697876e-02 4.341394901275634766e-01 1.634212136268615723e-01 2.185508422553539276e-02 -2.243312597274780273e-01 -1.516744643449783325e-01 -2.893284708261489868e-02 1.146859601140022278e-01 4.104085639119148254e-02 1.877786666154861450e-01 -4.493745416402816772e-02 -2.638133764266967773e-01 -1.549233347177505493e-01 -7.432306557893753052e-02 3.832735121250152588e-02 -2.592459022998809814e-01 -2.524935603141784668e-01 1.016609743237495422e-01 -2.455444484949111938e-01
2.003794908523559570e-01 2.392971068620681763e-01 -7.166175544261932373e-02 2.983269840478897095e-02 -3.394950926303863525e-01 -2.408772557973861694e-01 -2.879507839679718018e-01 -2.221368849277496338e-01 -1.662420928478240967e-01 1.140625700354576111e-01 1.473354697227478027e-01 3.603926301002502441e-01 8.065829426050186157e-02 1.027209907770156860e-01 1.357092242687940598e-02 -1.232589706778526306e-01 3.856661915779113770e-02 -9.711246937513351440e-02 -4.856262356042861938e-02 2.182956784963607788e-01 4.733719106297940016e-04 -1.118725761771202087e-01 1.402003318071365356e-01 3.377728462219238281e-01 -1.038591563701629639e-01 1.934337546117603779e-03 6.133681908249855042e-02 -2.363009452819824219e-01 5.560719221830368042e-02 -1.599141061305999756e-01 2.354278415441513062e-01 -6.837443262338638306e-02
4.664052277803421021e-02 -1.363226026296615601e-01 2.504196166992187500e-01 -8.005157858133316040e-02 -1.771582365036010742e-01 1.783349663019180298e-01 -1.184972152113914490e-01 2.719938755035400391e-02 -2.465256303548812866e-01 -3.815189003944396973e-02 4.190342500805854797e-02 4.289031624794006348e-01 -1.549280732870101929e-01 1.932970285415649414e-01 2.216045707464218140e-01 1.211247965693473816e-01 -6.851729005575180054e-02 -3.170754387974739075e-02 3.482730314135551453e-02 2.141722887754440308e-01 3.281452953815460205e-01 1.596714705228805542e-01 2.444844841957092285e-01 -1.514365375041961670e-01 -2.482527047395706177e-01 -6.611596792936325073e-02 -3.059685602784156799e-02 -1.001845225691795349e-01 -1.772546619176864624e-01 -2.814218997955322266e-01 1.700625196099281311e-02 5.019208788871765137e-02
-2.543423771858215332e-01 2.112195044755935669e-01 4.289786797016859055e-03 -2.189405634999275208e-02 -2.161632478237152100e-01 -9.351442009210586548e-02 -2.359819263219833374e-01 3.486113622784614563e-02 -1.905661374330520630e-01 3.159197270870208740e-01 1.167944967746734619e-01 1.705062687397003174e-01 -1.105394139885902405e-01 1.686345785856246948e-01 1.710188686847686768e-01 -6.008500233292579651e-02 -5.959040671586990356e-02 1.449984014034271240e-01 1.460266709327697754e-01 1.324196159839630127e-01 2.465877234935760498e-01 9.347903728485107422e-02 5.018309950828552246e-01 6.232440937310457230e-03 4.691573977470397949e-02 1.217677667737007141e-01 -1.657685488462448120e-01 -3.712221980094909668e-02 -8.307755738496780396e-02 2.264108359813690186e-01 -1.912348866462707520e-01 2.091348171234130859e-03
1.920679397881031036e-02 1.630968898534774780e-01 -2.410924434661865234e-01 -3.374119102954864502e-02 -7.983412593603134155e-02 -4.424821585416793823e-02 -1.324615348130464554e-02 -4.350529983639717102e-03 -5.398593470454216003e-02 1.541290879249572754e-01 -6.040207226760685444e-04 2.502122819423675537e-01 -2.084945291280746460e-01 -1.006866469979286194e-01 3.945021331310272217e-01 1.192884147167205811e-02 -1.112260967493057251e-01 -2.141067534685134888e-01 2.730228006839752197e-01 -2.814435064792633057e-01 5.045982077717781067e-02 5.002363026142120361e-02 2.380502521991729736e-01 -7.978942990303039551e-02 -3.161999881267547607e-01 -8.598306775093078613e-02 -8.196503855288028717e-03 -2.019331008195877075e-01 -5.892214551568031311e-02 2.034961283206939697e-01 3.648925423622131348e-01 1.689659990370273590e-02
1.470680683851242065e-01 1.543587148189544678e-01 1.159707531332969666e-01 1.615893393754959106e-01 -4.662523567676544189e-01 4.146301001310348511e-02 8.169506490230560303e-02 -3.537442386150360107e-01 4.984164610505104065e-02 -2.295000553131103516e-01 9.506139159202575684e-02 2.063435316085815430e-01 1.046517938375473022e-01 -2.088692225515842438e-02 1.540902256965637207e-01 1.871295645833015442e-02 -1.125024780631065369e-01 -1.610739678144454956e-01 2.435527592897415161e-01 1.357781141996383667e-01 6.102524325251579285e-02 -9.765666723251342773e-02 9.249298274517059326e-02 -8.608344197273254395e-02 -1.821811646223068237e-01 5.997776612639427185e-02 -5.138348788022994995e-03 -8.153039962053298950e-02 -2.318915426731109619e-01 4.958970844745635986e-02 4.015989899635314941e-01 1.235170960426330566e-01
7.816106081008911133e-03 2.878123894333839417e-02 -7.922730594873428345e-02 -4.522623494267463684e-02 -1.990903317928314209e-01 1.092137843370437622e-01 -2.579118013381958008e-01 -1.047877892851829529e-01 4.017889499664306641e-02 -1.613278836011886597e-01 1.361155658960342407e-01 2.862534224987030029e-01 2.916069030761718750e-01 -1.095596030354499817e-01 -4.741197079420089722e-02 2.350836396217346191e-01 -4.441547766327857971e-02 -3.370437324047088623e-01 1.426616013050079346e-01 -7.288856059312820435e-02 1.112915053963661194e-01 5.836841836571693420e-02 4.097567796707153320e-01 3.255299106240272522e-02 -2.864082455635070801e-01 2.209881395101547241e-01 -1.993192285299301147e-01 -1.865239888429641724e-01 -1.464912891387939453e-01 -1.268595159053802490e-01 -9.818062186241149902e-02 -2.232689596712589264e-02
1.807377189397811890e-01 2.803162932395935059e-01 2.273587733507156372e-01 -4.966915026307106018e-02 -2.001276612281799316e-01 1.310930699110031128e-01 -2.281887829303741455e-01 1.356654614210128784e-01 -8.466513454914093018e-02 -1.400539185851812363e-02 1.351894587278366089e-01 3.864139616489410400e-01 -8.447841554880142212e-02 3.774895891547203064e-02 3.763300925493240356e-02 1.633302122354507446e-01 -1.247701793909072876e-02 6.422219332307577133e-03 1.687042862176895142e-01 -1.206485703587532043e-01 -3.440707325935363770e-01 2.108876854181289673e-01 1.527262628078460693e-01 -3.714922815561294556e-02 -5.200109630823135376e-02 -9.042381495237350464e-02 2.349945157766342163e-02 -1.865699440240859985e-01 -2.916689813137054443e-01 2.724602259695529938e-02 3.594314455986022949e-01 5.702585354447364807e-02
-1.300627086311578751e-02 -9.407664835453033447e-02 -1.321595162153244019e-01 1.879515051841735840e-01 -1.342569887638092041e-01 1.420591622591018677e-01 -3.399778902530670166e-01 -4.032797738909721375e-02 1.256867498159408569e-01 1.795444041490554810e-01 6.901963055133819580e-02 -4.329110682010650635e-02 -2.744846940040588379e-01 1.536481827497482300e-01 3.337691128253936768e-01 1.099096015095710754e-01 -1.890029609203338623e-01 -1.454304996877908707e-02 1.171720921993255615e-01 3.958788216114044189e-01 -4.117037728428840637e-02 1.026674434542655945e-01 2.203970253467559814e-01 6.629238277673721313e-02 -3.636687621474266052e-02 1.750674098730087280e-01 -2.255528122186660767e-01 -3.344140052795410156e-01 -3.597853332757949829e-02 -1.128642112016677856e-01 3.492009267210960388e-02 1.554046273231506348e-01
-3.874100372195243835e-02 2.216003984212875366e-01 3.571068122982978821e-02 -1.283966898918151855e-01 -3.216822147369384766e-01 2.409800589084625244e-01 -3.336949646472930908e-01 -2.038322985172271729e-01 -3.873354196548461914e-02 2.194799482822418213e-03 2.916509285569190979e-02 3.062242567539215088e-01 1.988975405693054199e-01 -1.223068162798881531e-01 2.172945067286491394e-03 -7.899797707796096802e-02 -7.515273243188858032e-02 -1.783202867954969406e-03 -1.193306371569633484e-01 1.219849660992622375e-01 7.310824841260910034e-02 -8.244337886571884155e-02 4.463049396872520447e-02 -1.138478666543960571e-01 -3.469110379228368402e-05 -4.849197342991828918e-02 -1.074124872684478760e-01 -3.256832361221313477e-01 -5.263482928276062012e-01 2.578205242753028870e-02 -2.118702232837677002e-02 1.749946177005767822e-02
2.266042083501815796e-01 1.941980421543121338e-01 -9.784812480211257935e-02 -7.500874996185302734e-02 -1.464508008211851120e-02 2.251111119985580444e-01 2.157743833959102631e-02 -1.496673673391342163e-01 6.836675852537155151e-02 -1.500962078571319580e-01 2.267373055219650269e-01 8.151916414499282837e-02 -3.042192459106445312e-01 -4.989879950881004333e-02 1.271994132548570633e-02 -1.205364540219306946e-01 5.268121883273124695e-02 4.061557818204164505e-03 2.481158971786499023e-01 3.938643634319305420e-01 -1.317412871867418289e-02 -1.203163936734199524e-01 1.306469887495040894e-01 -2.116842009127140045e-02 -2.714414298534393311e-01 1.715431511402130127e-01 -2.426843345165252686e-01 -1.836175769567489624e-01 -2.729944288730621338e-01 1.260762065649032593e-01 2.953262627124786377e-01 -4.457999765872955322e-02
-1.583172380924224854e-02 1.845632344484329224e-01 -1.659673303365707397e-01 2.213736325502395630e-01 -3.688198924064636230e-01 2.119956314563751221e-01 5.228623747825622559e-03 -3.346236050128936768e-01 1.524500697851181030e-01 1.201722025871276855e-01 2.222788482904434204e-01 5.756909027695655823e-02 6.318799406290054321e-02 -5.327351391315460205e-02 2.313132770359516144e-02 -1.736204326152801514e-01 1.759701818227767944e-01 -7.113353349268436432e-03 9.781370870769023895e-03 1.337565630674362183e-01 1.048425063490867615e-01 -8.863961696624755859e-02 1.330520212650299072e-01 -1.733041852712631226e-01 4.255039617419242859e-02 -7.195197045803070068e-02 -2.537556588649749756e-01 -2.313238829374313354e-01 -3.495594859123229980e-01 7.128645479679107666e-02 -2.956738770008087158e-01 1.143400892615318298e-01
-4.099809750914573669e-02 3.033857345581054688e-01 -2.597020380198955536e-02 2.271836549043655396e-01 -4.705138877034187317e-02 -1.510781981050968170e-02 -1.049902588129043579e-01 -2.368907481431961060e-01 -1.749808788299560547e-01 -6.140406243503093719e-03 2.397260218858718872e-01 2.553276717662811279e-01 -1.635564416646957397e-01 2.128904908895492554e-01 9.447041153907775879e-02 1.541440486907958984e-01 4.864651709794998169e-02 4.933869093656539917e-02 1.680157147347927094e-02 2.445519343018531799e-02 -9.985934942960739136e-03 7.405445910990238190e-03 5.107987523078918457e-01 6.014997884631156921e-02 1.845040358603000641e-02 2.891353368759155273e-01 -1.820513457059860229e-01 -2.079134285449981689e-01 1.572653534822165966e-03 -1.906536221504211426e-01 5.495820194482803345e-03 -2.434572875499725342e-01
9.911808371543884277e-02 1.243067607283592224e-01 -1.190960183739662170e-01 9.370499849319458008e-02 -3.290935158729553223e-01 9.866165369749069214e-02 -1.996787488460540771e-01 -3.769867122173309326e-01 -3.666110336780548096e-03 -8.886621147394180298e-02 9.586230665445327759e-02 1.645523756742477417e-01 -1.496181339025497437e-01 -1.229823455214500427e-01 9.312399476766586304e-02 -1.875824034214019775e-01 6.886085867881774902e-02 -2.812752425670623779e-01 -2.836681669577956200e-03 6.204128265380859375e-02 9.936764091253280640e-02 6.737878918647766113e-02 1.569926440715789795e-01 1.152730584144592285e-01 -1.187405362725257874e-01 -1.291238665580749512e-01 -1.292985212057828903e-02 -1.813229471445083618e-01 -3.915220499038696289e-01 3.069802187383174896e-02 1.509748101234436035e-01 3.811542391777038574e-01
-2.501729130744934082e-01 5.966046825051307678e-02 6.050020083785057068e-02 3.677588999271392822e-01 -1.890446096658706665e-01 -1.262557059526443481e-01 -3.979497402906417847e-02 2.541228570044040680e-02 -7.640380412340164185e-02 6.602106988430023193e-02 9.420507401227951050e-02 1.690059006214141846e-01 -1.500947922468185425e-01 2.790902256965637207e-01 1.086714565753936768e-01 3.381488621234893799e-01 6.030018255114555359e-02 -1.099246293306350708e-01 1.964328587055206299e-01 2.743772864341735840e-01 -1.701129674911499023e-01 -9.750413894653320312e-02 2.317233681678771973e-01 2.902863919734954834e-01 -3.152175620198249817e-02 -1.097150817513465881e-01 -2.529341876506805420e-01 -1.517464220523834229e-01 -1.978019177913665771e-01 -5.096130073070526123e-02 8.690321445465087891e-02 -1.073658987879753113e-01
1.197548285126686096e-01 -7.771498709917068481e-02 -9.642255306243896484e-02 -1.260331273078918457e-01 -2.155762165784835815e-01 1.566831767559051514e-01 1.353985071182250977e-01 -2.338764630258083344e-02 3.004623353481292725e-01 2.079349756240844727e-01 -1.853817999362945557e-01 2.060136497020721436e-01 5.249567702412605286e-02 3.205369412899017334e-01 1.045089885592460632e-01 1.753365248441696167e-01 1.789957657456398010e-02 8.885411173105239868e-02 9.104108810424804688e-02 1.923700980842113495e-02 3.572674095630645752e-02 -2.206465899944305420e-01 1.987169981002807617e-01 1.755023449659347534e-01 -1.505798101425170898e-01 -1.842780709266662598e-01 -1.863457113504409790e-01 -4.492733776569366455e-01 -2.627259790897369385e-01 1.516738906502723694e-02 -3.379671601578593254e-03 8.632797747850418091e-02
-1.523446142673492432e-01 3.179390430450439453e-01 -3.271702826023101807e-01 1.236234456300735474e-01 -3.596371114253997803e-01 2.293147593736648560e-01 -2.435203790664672852e-01 -2.437320910394191742e-02 1.585393995046615601e-01 -1.078953295946121216e-01 -5.545830726623535156e-02 1.272964626550674438e-01 -8.887064456939697266e-02 -2.718459069728851318e-01 3.589891595765948296e-03 6.102070957422256470e-02 3.950918093323707581e-02 2.789728343486785889e-02 2.711809985339641571e-02 5.924396961927413940e-02 1.203174069523811340e-01 -1.126877367496490479e-01 1.013053730130195618e-01 5.143438279628753662e-02 -1.581753492355346680e-01 -2.079644799232482910e-02 -1.631737053394317627e-01 -1.869071871042251587e-01 -4.170759320259094238e-01 -2.119477689266204834e-01 -1.302627623081207275e-01 2.120679989457130432e-02
1.638615317642688751e-02 1.312614381313323975e-01 -8.706299215555191040e-02 -1.748493164777755737e-01 -2.912094444036483765e-02 2.358613014221191406e-01 -2.397534437477588654e-02 6.768485158681869507e-02 -3.360094726085662842e-01 1.794899553060531616e-01 2.927736341953277588e-01 2.195918262004852295e-01 1.887398399412631989e-02 -2.002635151147842407e-01 2.612156271934509277e-01 1.087237745523452759e-01 2.168939709663391113e-01 -2.231822907924652100e-01 1.555654555559158325e-01 -3.847459331154823303e-02 -6.669566780328750610e-02 -1.688924729824066162e-01 3.436467051506042480e-02 -1.939312554895877838e-03 -5.153587553650140762e-03 1.781849563121795654e-01 -1.589182950556278229e-02 -3.054003715515136719e-01 -3.676505088806152344e-01 9.415380656719207764e-02 1.694464087486267090e-01 -1.685490459203720093e-01
1.444039195775985718e-01 1.090070605278015137e-01 -8.536851964890956879e-03 -2.007740288972854614e-01 -1.810724735260009766e-01 -2.815390527248382568e-01 -1.875735223293304443e-01 -7.337746769189834595e-02 2.078060209751129150e-01 2.692739963531494141e-01 -1.845842786133289337e-02 3.244201242923736572e-01 -3.646502736955881119e-03 -8.997624367475509644e-02 4.693976044654846191e-01 2.078355848789215088e-01 -1.400201320648193359e-01 -2.769321501255035400e-01 1.179597806185483932e-02 1.358895003795623779e-01 1.237290203571319580e-01 -7.958941161632537842e-02 1.688653677701950073e-01 -6.458930671215057373e-02 -1.604384928941726685e-01 1.106372848153114319e-01 -4.088933765888214111e-02 -9.674947708845138550e-02 -1.537515074014663696e-01 -1.728241145610809326e-02 -6.396263092756271362e-02 1.872613877058029175e-01
-7.924344390630722046e-03 5.645845457911491394e-02 -1.231426447629928589e-01 8.341979980468750000e-02 -1.203518733382225037e-01 1.534446179866790771e-01 9.592004120349884033e-02 -8.794320747256278992e-03 3.727147877216339111e-01 2.264783829450607300e-01 -5.178058892488479614e-02 2.106429636478424072e-01 5.655764043331146240e-02 2.080661803483963013e-01 1.470236927270889282e-01 6.257040053606033325e-02 1.437268257141113281e-01 2.314606457948684692e-01 5.686383694410324097e-02 -2.238620072603225708e-01 -3.916126117110252380e-02 -2.296050041913986206e-01 2.751909196376800537e-01 7.722306996583938599e-02 -1.768876910209655762e-01 -1.916774511337280273e-01 -1.890775412321090698e-01 -3.347389400005340576e-01 -2.526311874389648438e-01 -2.423097640275955200e-01 8.761610835790634155e-02 9.202954173088073730e-02
9.151726961135864258e-02 1.780199110507965088e-01 -2.660823166370391846e-01 -8.584289811551570892e-03 -1.594844460487365723e-01 -1.110585685819387436e-02 -5.317040160298347473e-02 5.010523647069931030e-02 3.005730547010898590e-02 -9.846284240484237671e-02 1.827618330717086792e-01 3.841607570648193359e-01 -2.370100915431976318e-01 -1.560319513082504272e-01 2.683470249176025391e-01 -8.647370338439941406e-02 -2.450115606188774109e-02 -1.235731765627861023e-01 9.866908192634582520e-02 -3.118848800659179688e-01 2.365672141313552856e-01 -1.932703107595443726e-01 1.787574291229248047e-01 8.388492465019226074e-02 -2.976104319095611572e-01 7.415425777435302734e-02 -1.429952085018157959e-01 -5.455907806754112244e-02 -6.941940635442733765e-02 2.031113803386688232e-01 2.866355180740356445e-01 -7.524053007364273071e-02
4.601357132196426392e-02 4.378890991210937500e-02 1.285266876220703125e-01 1.411206722259521484e-01 -3.420953154563903809e-01 -4.222714155912399292e-02 -3.418643772602081299e-01 1.020509526133537292e-01 -8.276903629302978516e-02 2.468684017658233643e-01 -9.900282323360443115e-02 3.245730102062225342e-01 8.116429299116134644e-02 -1.641100645065307617e-01 1.427668780088424683e-01 1.042089983820915222e-01 1.555988341569900513e-01 1.389216631650924683e-01 -3.744279220700263977e-02 2.096397280693054199e-01 1.907729208469390869e-01 -3.384653329849243164e-01 2.309641838073730469e-01 -2.030136585235595703e-01 -7.231824845075607300e-02 -2.197006493806838989e-01 7.378295063972473145e-02 -1.533423215150833130e-01 -7.287406176328659058e-02 -1.093479618430137634e-01 1.776824444532394409e-01 -7.727815303951501846e-03
-9.423723071813583374e-02 1.502972748130559921e-02 -1.278910636901855469e-01 -7.425174862146377563e-02 -4.106691479682922363e-01 -4.999631270766258240e-02 -1.644972115755081177e-01 1.987919807434082031e-01 1.487860828638076782e-01 -3.927546553313732147e-03 -5.735082924365997314e-02 1.004288271069526672e-01 -1.600354611873626709e-01 1.703613996505737305e-01 4.816721975803375244e-01 2.424692064523696899e-01 1.154641062021255493e-01 -3.301129862666130066e-02 1.457452178001403809e-01 1.549323052167892456e-01 -1.200470402836799622e-01 1.202544867992401123e-01 2.492434084415435791e-01 -3.075281679630279541e-01 -1.071027591824531555e-01 1.002645269036293030e-01 1.351332217454910278e-01 -5.791979655623435974e-02 -2.010477930307388306e-01 -1.144655719399452209e-01 -7.278748601675033569e-02 5.603745579719543457e-02
6.021395698189735413e-02 2.397012114524841309e-01 5.823343619704246521e-02 3.977326676249504089e-02 -1.483779102563858032e-01 1.368817239999771118e-01 -1.529807299375534058e-01 -2.534336969256401062e-02 1.450782567262649536e-01 3.053435385227203369e-01 3.926859498023986816e-01 2.837841957807540894e-02 -8.356472849845886230e-02 6.293208152055740356e-02 1.487172096967697144e-01 1.544052958488464355e-01 1.746477782726287842e-01 -2.485889755189418793e-02 2.536240220069885254e-01 -1.419271677732467651e-01 1.879258453845977783e-01 1.152879223227500916e-01 4.100663363933563232e-01 3.235107287764549255e-02 -2.192180156707763672e-01 9.857629425823688507e-03 1.557316165417432785e-02 -8.875886350870132446e-02 -8.420694619417190552e-02 3.632378578186035156e-01 7.915302366018295288e-02 8.936743438243865967e-02
-2.480972409248352051e-01 2.068416913971304893e-03 -2.119888663291931152e-01 1.569411754608154297e-01 -4.429683983325958252e-01 -1.077504456043243408e-01 -6.481344345957040787e-03 -1.057433933019638062e-01 7.574893068522214890e-03 -7.881192862987518311e-02 -2.018311759456992149e-03 2.146410346031188965e-01 -2.664486169815063477e-01 -9.845600277185440063e-02 2.713113129138946533e-01 -3.111606836318969727e-02 2.266716910526156425e-03 -2.181897908449172974e-01 1.869860887527465820e-01 -1.073845569044351578e-02 -2.315003424882888794e-02 -1.224734783172607422e-01 -6.030770763754844666e-02 -2.161547690629959106e-01 -2.386956512928009033e-01 2.406992614269256592e-01 -1.002932637929916382e-01 -1.082069501280784607e-01 -1.647582352161407471e-01 1.121671348810195923e-01 3.064347803592681885e-01 -1.526893228292465210e-01
-4.456224851310253143e-03 -1.081519126892089844e-01 -6.537952274084091187e-02 -1.165338531136512756e-01 -2.176216989755630493e-01 -2.690125703811645508e-01 -7.087461650371551514e-03 -6.746232509613037109e-02 2.864395454525947571e-02 1.559269577264785767e-01 5.602665990591049194e-02 2.594264447689056396e-01 -2.137053161859512329e-01 1.293594092130661011e-01 4.717635214328765869e-01 1.020546332001686096e-01 1.293393522500991821e-01 5.744405090808868408e-02 4.542740434408187866e-02 1.230387538671493530e-01 2.705699019134044647e-02 -1.345905810594558716e-01 2.647649049758911133e-01 -2.573005296289920807e-02 -2.788420580327510834e-02 -2.818209230899810791e-01 1.152422949671745300e-01 -1.266605556011199951e-01 -3.967369496822357178e-01 -7.779253274202346802e-02 1.290972381830215454e-01 -1.966303735971450806e-01
9.849192202091217041e-02 2.929443418979644775e-01 5.704998970031738281e-02 2.127900719642639160e-01 -3.438982367515563965e-02 -6.068021431565284729e-02 1.110435351729393005e-01 1.523477286100387573e-01 -3.359366580843925476e-02 -2.356990426778793335e-02 1.125455573201179504e-01 2.635075151920318604e-01 -3.837993443012237549e-01 1.078890860080718994e-01 1.709613800048828125e-01 1.021377369761466980e-02 4.138629510998725891e-02 -2.198185920715332031e-01 2.517628371715545654e-01 1.658488959074020386e-01 1.829151213169097900e-01 -1.348415017127990723e-01 2.248363047838211060e-01 1.658482011407613754e-03 9.637902677059173584e-02 1.931496262550354004e-01 -4.146778490394353867e-03 -4.057660996913909912e-01 -1.287809908390045166e-01 -6.376915425062179565e-02 2.043324857950210571e-01 -1.634103506803512573e-01
-4.663339257240295410e-02 2.315083891153335571e-01 -6.437245011329650879e-02 -3.302133455872535706e-02 -2.688076496124267578e-01 -2.235457897186279297e-01 2.296996302902698517e-02 -2.885544896125793457e-01 -5.581629276275634766e-02 -6.209006905555725098e-02 2.722595930099487305e-01 2.196338772773742676e-01 -4.706194624304771423e-02 -4.457978997379541397e-03 3.821090161800384521e-01 -2.105891108512878418e-01 6.925670802593231201e-02 -3.265259554609656334e-03 1.794936060905456543e-01 -1.019545421004295349e-01 1.366520822048187256e-01 -3.076579570770263672e-01 -3.066923283040523529e-02 1.717202067375183105e-01 -5.705364793539047241e-02 3.519751131534576416e-02 -1.239192113280296326e-01 -3.049392998218536377e-01 -1.510061621665954590e-01 -2.855599522590637207e-01 6.598756648600101471e-03 5.142233520746231079e-02
-2.681781947612762451e-01 2.857281267642974854e-01 -1.258609630167484283e-02 -9.743729233741760254e-02 -1.846809238195419312e-01 3.205957710742950439e-01 -1.696953475475311279e-01 -5.315387994050979614e-02 2.033848315477371216e-02 2.245944179594516754e-02 1.392761766910552979e-01 1.344440728425979614e-01 -4.165175184607505798e-02 3.120130673050880432e-02 4.723606258630752563e-02 1.171517670154571533e-01 3.209837079048156738e-01 1.307514160871505737e-01 2.167777717113494873e-01 -3.341123834252357483e-02 1.711442321538925171e-01 -1.904123723506927490e-01 4.396708905696868896e-01 -8.603615313768386841e-02 -2.483989298343658447e-01 -1.103275120258331299e-01 4.124690592288970947e-02 -1.169222891330718994e-01 5.431015044450759888e-02 2.626149654388427734e-01 7.431580126285552979e-02 1.002042815089225769e-01
-1.416002865880727768e-02 2.587491273880004883e-01 4.216770082712173462e-02 2.189760506153106689e-01 -4.910587668418884277e-01 2.110442817211151123e-01 -1.453895568847656250e-01 -2.500959038734436035e-01 1.362214982509613037e-01 -1.116285920143127441e-01 1.817476600408554077e-01 2.005016505718231201e-01 4.291110858321189880e-02 1.033047214150428772e-01 2.889503836631774902e-01 1.766043007373809814e-01 7.731939107179641724e-02 4.492539912462234497e-02 1.784360706806182861e-01 9.448796510696411133e-02 -5.347464233636856079e-02 -2.583281397819519043e-01 2.091057598590850830e-01 -4.503415524959564209e-02 2.386721521615982056e-01 -2.001525908708572388e-01 -3.766234219074249268e-02 9.114661067724227905e-02 6.927316635847091675e-02 -5.701738595962524414e-02 -5.533149838447570801e-02 -1.836429536342620850e-02
-3.714268282055854797e-02 1.418546866625547409e-02 4.078197479248046875e-02 1.690368652343750000e-01 -8.888096548616886139e-03 1.642922908067703247e-01 3.520473465323448181e-02 8.895655721426010132e-02 1.085105985403060913e-01 2.038691788911819458e-01 -2.345583438873291016e-01 2.863414585590362549e-01 -8.481720834970474243e-02 1.662075370550155640e-01 3.310652673244476318e-01 6.496727466583251953e-02 3.072946071624755859e-01 -1.598526388406753540e-01 1.684523671865463257e-01 1.955473124980926514e-01 2.073596864938735962e-01 -1.541584432125091553e-01 1.187077015638351440e-01 6.460798531770706177e-02 9.097357839345932007e-02 -9.758821874856948853e-02 -1.082094907760620117e-01 -5.339894890785217285e-01 -6.882135570049285889e-02 -2.634649351239204407e-02 9.398205205798149109e-03 -3.420362249016761780e-02
9.188023954629898071e-02 -7.674622535705566406e-02 -4.543144628405570984e-02 5.306899920105934143e-02 -2.007141709327697754e-01 -1.974923014640808105e-01 -3.699420690536499023e-01 -1.872626692056655884e-02 2.408039867877960205e-01 -4.355050250887870789e-02 1.010404601693153381e-01 5.257928371429443359e-01 -3.323902562260627747e-02 -9.502670727670192719e-03 1.298154592514038086e-01 -9.486786276102066040e-02 1.849482208490371704e-01 2.077397424727678299e-03 9.484814107418060303e-02 3.507840335369110107e-01 1.123411580920219421e-01 5.350045859813690186e-02 1.832100301980972290e-01 8.634334802627563477e-02 6.985555589199066162e-02 6.264249980449676514e-02 -8.640415221452713013e-02 1.096250116825103760e-01 -6.147947534918785095e-02 -1.903842389583587646e-01 2.642250657081604004e-01 -1.726424247026443481e-01
-6.466954201459884644e-02 9.298656880855560303e-02 -1.783824563026428223e-01 2.564216963946819305e-02 -1.280958801507949829e-01 -1.351334601640701294e-01 -3.167059123516082764e-01 -5.487782135605812073e-02 5.003396049141883850e-02 3.581688180565834045e-02 1.263147145509719849e-01 -1.103939581662416458e-02 -1.097730249166488647e-01 2.585847117006778717e-02 1.727197170257568359e-01 1.138645485043525696e-01 -1.862086653709411621e-01 6.754730641841888428e-02 1.198145449161529541e-01 2.661695480346679688e-01 -3.535327687859535217e-02 -4.510816335678100586e-01 2.840871512889862061e-01 2.953321039676666260e-01 6.142269074916839600e-02 1.951552927494049072e-01 -1.688829958438873291e-01 -2.941386401653289795e-01 -1.818317323923110962e-01 -9.672092646360397339e-02 2.112814635038375854e-01 1.692439056932926178e-02
-8.406326174736022949e-03 7.772821187973022461e-02 -2.474477328360080719e-02 -2.645205855369567871e-01 -1.937234103679656982e-01 -1.407812386751174927e-01 -2.984981238842010498e-01 8.012858219444751740e-03 2.261243164539337158e-01 -2.855123893823474646e-04 2.016876451671123505e-02 2.691546976566314697e-01 -7.401426136493682861e-02 -1.556274294853210449e-02 3.584200441837310791e-01 3.312807083129882812e-01 7.176248729228973389e-02 -2.722949981689453125e-01 1.409620642662048340e-01 2.111823856830596924e-01 1.073340922594070435e-01 -1.492533683776855469e-01 1.069656834006309509e-01 -2.361120432615280151e-01 -3.237668573856353760e-01 -1.197484359145164490e-01 -1.169307529926300049e-01 -1.534814536571502686e-01 -4.099775850772857666e-02 -5.031009763479232788e-02 4.316582158207893372e-02 4.068865999579429626e-02
1.042966619133949280e-01 1.486885994672775269e-01 -6.061389576643705368e-03 -1.206700578331947327e-01 -1.681847423315048218e-01 2.353420704603195190e-01 -1.041448861360549927e-01 -2.078016102313995361e-01 -1.161491125822067261e-01 6.411243975162506104e-02 2.368717491626739502e-01 1.577785462141036987e-01 -2.941797077655792236e-01 -5.591922625899314880e-02 5.131892487406730652e-02 1.332810372114181519e-01 3.348893660586327314e-04 -3.224840164184570312e-01 8.647049218416213989e-02 3.513794243335723877e-01 -4.288316518068313599e-02 -2.640933357179164886e-02 2.500654757022857666e-01 1.778832972049713135e-01 1.163830459117889404e-01 8.840048313140869141e-02 -3.190346360206604004e-01 -2.338380068540573120e-01 2.038266360759735107e-01 -7.233296334743499756e-02 1.591200977563858032e-01 -1.564450263977050781e-01
3.595428541302680969e-02 -4.312806576490402222e-02 -1.120658889412879944e-01 -1.730247735977172852e-01 -2.634513974189758301e-01 6.256569921970367432e-02 1.114259436726570129e-01 2.284586727619171143e-01 -2.149328403174877167e-02 -1.029946729540824890e-01 2.300745546817779541e-01 4.221411049365997314e-01 -3.127021789550781250e-01 -9.333431720733642578e-02 5.490792915225028992e-02 -8.151730149984359741e-02 -3.931455314159393311e-03 8.441177755594253540e-02 1.529011875391006470e-01 1.193950623273849487e-01 4.478592053055763245e-02 -3.053649663925170898e-01 3.788830935955047607e-01 1.753168180584907532e-02 -9.728796035051345825e-02 -1.563938558101654053e-01 -7.104486972093582153e-02 -2.759152278304100037e-02 -3.277527391910552979e-01 8.377280086278915405e-03 -1.497249156236648560e-01 -6.729896366596221924e-02
-1.377663761377334595e-01 1.084256321191787720e-01 -5.954814702272415161e-02 5.387940630316734314e-02 -1.134133487939834595e-01 1.060552224516868591e-01 -3.065425753593444824e-01 -1.785469502210617065e-01 -1.939532905817031860e-01 8.122192323207855225e-02 2.333604544401168823e-01 1.123505830764770508e-01 4.122864082455635071e-02 1.274781525135040283e-01 3.688847422599792480e-01 2.528663873672485352e-01 1.062669530510902405e-01 4.524406418204307556e-02 -1.913359165191650391e-01 1.572070270776748657e-01 5.787120014429092407e-02 -1.402862221002578735e-01 4.476017355918884277e-01 5.825099349021911621e-02 7.257992029190063477e-02 3.121753036975860596e-01 -6.474772095680236816e-02 -1.378043889999389648e-01 -1.015591397881507874e-01 4.229611903429031372e-02 6.149755418300628662e-02 -2.009309530258178711e-01
-3.587534725666046143e-01 9.528297185897827148e-02 -2.174296975135803223e-01 -6.693171337246894836e-03 -2.609434127807617188e-01 -5.031908676028251648e-02 1.594555526971817017e-01 -1.768608987331390381e-01 3.152402937412261963e-01 -3.054570220410823822e-02 9.387552738189697266e-02 3.491978645324707031e-01 1.762273022904992104e-03 -1.156092155724763870e-03 2.097502350807189941e-01 9.320279210805892944e-02 -8.926004916429519653e-02 -1.421755552291870117e-01 2.627438008785247803e-01 2.777105569839477539e-02 2.439719885587692261e-01 -1.027273759245872498e-01 1.426971256732940674e-01 1.076631247997283936e-01 -3.293441608548164368e-02 -8.480212092399597168e-02 2.811054587364196777e-01 -2.609690129756927490e-01 -1.302561014890670776e-01 3.110925480723381042e-02 1.599546223878860474e-01 -6.987631320953369141e-02
-1.225284039974212646e-01 2.606002390384674072e-01 1.562193632125854492e-01 -3.809548914432525635e-02 -2.929973006248474121e-01 2.657323181629180908e-01 4.373328015208244324e-02 -1.350203454494476318e-01 5.806577578186988831e-02 6.639307737350463867e-02 7.646632939577102661e-02 2.824735939502716064e-01 1.772805452346801758e-01 -1.871708594262599945e-02 1.927637010812759399e-01 1.273090243339538574e-01 -1.790579706430435181e-01 -7.472842186689376831e-02 1.937566697597503662e-01 -4.374403133988380432e-02 8.195652067661285400e-02 2.192676216363906860e-01 1.384426355361938477e-01 -1.703181415796279907e-01 -4.431115686893463135e-01 1.338656544685363770e-01 7.321556657552719116e-02 -1.637204289436340332e-01 -2.382432967424392700e-01 5.108326673507690430e-02 -4.069800954312086105e-03 -2.239692509174346924e-01
1.266442090272903442e-01 -2.811985090374946594e-02 1.022709608078002930e-01 -1.203405577689409256e-02 -3.097594380378723145e-01 -2.268088608980178833e-01 -2.762116491794586182e-01 -2.309818118810653687e-01 2.344407439231872559e-01 -9.137504547834396362e-02 -7.288887351751327515e-02 2.459504902362823486e-01 -6.745406985282897949e-02 6.056298967450857162e-03 8.563882671296596527e-03 -1.623838990926742554e-01 -2.429554015398025513e-01 1.837392151355743408e-02 2.754391729831695557e-01 4.850449971854686737e-03 2.093601040542125702e-02 -1.555978655815124512e-01 9.696997702121734619e-02 4.194590076804161072e-02 -4.146704375743865967e-01 -2.333989441394805908e-01 -1.641183197498321533e-01 -1.207715421915054321e-01 -3.021911978721618652e-01 6.981993466615676880e-02 3.669177880510687828e-03 -1.268589124083518982e-02
1.532476097345352173e-01 2.615262195467948914e-02 -1.207720860838890076e-01 8.555628359317779541e-02 -9.846128523349761963e-02 9.948238730430603027e-02 -8.446349203586578369e-02 7.428881525993347168e-02 9.550788998603820801e-02 2.665684930980205536e-02 8.366811671294271946e-04 3.827566802501678467e-01 -1.655426174402236938e-01 -8.739845943637192249e-04 1.817337870597839355e-01 3.286398053169250488e-01 -1.844927519559860229e-01 -1.852563917636871338e-01 -2.005041018128395081e-02 3.154134750366210938e-01 1.771428585052490234e-01 1.623859107494354248e-01 2.321572303771972656e-01 3.809457272291183472e-02 -2.343748807907104492e-01 -7.990194112062454224e-02 -2.085151076316833496e-01 7.184930890798568726e-02 6.531443446874618530e-03 2.246580570936203003e-01 1.175313815474510193e-01 -3.758757114410400391e-01
-1.812277734279632568e-01 1.370917707681655884e-01 -2.024233341217041016e-01 2.133710533380508423e-01 -1.234340891242027283e-01 -1.564181894063949585e-01 -1.074363440275192261e-01 -9.391113370656967163e-02 1.517535150051116943e-01 -1.496680676937103271e-01 6.460096687078475952e-02 2.080342769622802734e-01 -2.401177436113357544e-01 2.277944087982177734e-01 1.539425402879714966e-01 3.099461495876312256e-01 1.854157000780105591e-01 -1.160628497600555420e-01 8.737620711326599121e-02 1.713562309741973877e-01 -1.302451491355895996e-01 8.594943583011627197e-02 2.150712460279464722e-01 3.262400627136230469e-01 -5.725110322237014771e-02 5.442331079393625259e-03 -1.270264573395252228e-02 -2.567881047725677490e-01 -3.689524531364440918e-01 -7.160643581300973892e-04 1.007218658924102783e-01 -4.512077197432518005e-02
-1.916051208972930908e-01 2.399308383464813232e-01 -2.118217200040817261e-01 -4.991555120795965195e-03 -4.336509406566619873e-01 -7.617317885160446167e-02 -1.336698979139328003e-01 -2.256975471973419189e-01 1.626509875059127808e-01 1.980795860290527344e-01 -3.986978158354759216e-02 1.349024474620819092e-01 9.988691657781600952e-02 -6.203030422329902649e-02 2.685686647891998291e-01 3.446780517697334290e-02 3.689509257674217224e-02 9.266755729913711548e-02 4.527559131383895874e-02 2.221631705760955811e-01 2.343021035194396973e-01 -2.351128756999969482e-01 2.634646296501159668e-01 -1.238985061645507812e-01 -4.864040017127990723e-02 -1.557373404502868652e-01 -3.227222338318824768e-02 1.127345860004425049e-01 1.280717697227373719e-04 -2.092348784208297729e-01 -1.089264526963233948e-01 -2.706174850463867188e-01
8.083503693342208862e-02 2.748962044715881348e-01 -4.512002691626548767e-03 1.895349472761154175e-01 4.771213047206401825e-03 2.786026895046234131e-02 -6.245008111000061035e-02 -8.606350049376487732e-03 1.515184491872787476e-01 5.359181761741638184e-02 -4.895186424255371094e-02 4.647823870182037354e-01 -1.573032140731811523e-01 1.040310971438884735e-02 2.103093266487121582e-01 -6.716714054346084595e-02 3.699586689472198486e-01 -9.285464882850646973e-02 -1.401603370904922485e-01 1.989474147558212280e-01 -1.790316775441169739e-02 -1.270423736423254013e-02 2.724564671516418457e-01 -1.411987990140914917e-01 -1.150209456682205200e-01 -1.215361356735229492e-01 -2.806523628532886505e-02 -4.514773786067962646e-01 7.341571897268295288e-02 -3.890300914645195007e-02 1.290306150913238525e-01 6.162539869546890259e-02
6.226575747132301331e-02 -4.319471120834350586e-02 -5.438193678855895996e-02 2.340037748217582703e-02 -2.253865748643875122e-01 2.545863091945648193e-01 -1.036359518766403198e-01 -5.115325096994638443e-03 -6.089655682444572449e-02 2.335986495018005371e-01 8.846226334571838379e-02 1.960183829069137573e-01 1.052418723702430725e-01 -4.542954266071319580e-02 3.940517827868461609e-02 2.258555889129638672e-01 1.716327518224716187e-01 1.578205637633800507e-02 -1.035496685653924942e-02 3.147052824497222900e-01 4.420304596424102783e-01 4.976883158087730408e-02 9.826160222291946411e-02 8.109790831804275513e-02 -2.294786423444747925e-01 -1.143468730151653290e-02 -6.663744151592254639e-02 -2.558197379112243652e-01 -4.061827063560485840e-01 -1.752377003431320190e-01 7.565763592720031738e-02 1.646135896444320679e-01
-1.478404253721237183e-01 2.149643898010253906e-01 7.690576463937759399e-02 -8.972023427486419678e-02 -2.679508626461029053e-01 2.792762219905853271e-01 -2.144482731819152832e-01 6.359826307743787766e-03 2.408106578513979912e-03 2.088623493909835815e-01 2.442896366119384766e-01 1.712402254343032837e-01 -1.719795167446136475e-01 1.963151544332504272e-01 9.723205864429473877e-02 3.196384012699127197e-02 2.782545685768127441e-01 1.399032771587371826e-01 1.592662930488586426e-01 -4.736884683370590210e-02 1.269017625600099564e-02 8.159910142421722412e-02 3.323546648025512695e-01 -2.534231916069984436e-02 -1.003974303603172302e-01 -2.260756194591522217e-01 -3.935904055833816528e-02 -3.222905695438385010e-01 1.157113071531057358e-02 2.721602618694305420e-01 -1.611394584178924561e-01 4.018835350871086121e-02
-3.582903742790222168e-01 4.183059558272361755e-02 1.568002253770828247e-02 9.980764985084533691e-02 -1.690462678670883179e-01 -2.530790269374847412e-01 4.273094236850738525e-03 1.513022650033235550e-02 2.103888839483261108e-01 1.562875509262084961e-01 6.303284317255020142e-02 2.842291891574859619e-01 -3.316895663738250732e-01 5.461667105555534363e-02 1.954262405633926392e-01 2.765046358108520508e-01 -5.102624371647834778e-02 -5.058878660202026367e-02 2.046628594398498535e-01 1.257248520851135254e-01 1.666455268859863281e-01 1.889707148075103760e-01 1.999358087778091431e-02 -8.953186124563217163e-02 -2.809754759073257446e-02 -2.220630794763565063e-01 -2.771417051553726196e-02 -2.486833184957504272e-01 -3.062531650066375732e-01 -9.688039124011993408e-02 9.995233267545700073e-02 -1.583319902420043945e-01
6.641574203968048096e-02 9.851938486099243164e-02 -2.807083427906036377e-01 -1.292773485183715820e-01 3.606646507978439331e-02 2.154413759708404541e-01 -8.729124814271926880e-02 -1.520380228757858276e-01 1.979345828294754028e-01 -6.270225625485181808e-03 1.611395627260208130e-01 2.120069116353988647e-01 3.319648280739784241e-02 1.827964633703231812e-01 3.893134370446205139e-02 2.127027958631515503e-01 -1.910596638917922974e-01 -2.335597127676010132e-01 1.747314184904098511e-01 2.753379642963409424e-01 -1.916816383600234985e-01 -1.925311051309108734e-02 4.274868965148925781e-01 4.444692283868789673e-02 -2.498271614313125610e-01 -5.595102906227111816e-02 -1.427722871303558350e-01 -3.139707148075103760e-01 4.989721253514289856e-02 -8.398378640413284302e-02 -6.937606632709503174e-02 4.925652220845222473e-02
8.252326399087905884e-02 5.871536210179328918e-03 -3.489890694618225098e-01 2.201618999242782593e-02 -2.555632591247558594e-01 1.455803662538528442e-01 -1.939296871423721313e-01 3.431864082813262939e-02 -2.141702026128768921e-01 1.908527165651321411e-01 1.654451489448547363e-01 3.390990495681762695e-01 -3.201815485954284668e-02 -2.107470780611038208e-01 3.772232532501220703e-01 -2.293997257947921753e-02 1.316827833652496338e-01 -2.505009174346923828e-01 -3.360991552472114563e-02 -3.788647428154945374e-02 3.065139055252075195e-01 7.335234433412551880e-02 3.749693930149078369e-02 -1.458208709955215454e-01 -1.313701570034027100e-01 4.720187932252883911e-02 -5.097405612468719482e-02 -5.572775006294250488e-02 -1.098262146115303040e-01 2.014690786600112915e-01 2.194336950778961182e-01 -4.491933435201644897e-02
-1.311613321304321289e-01 -2.921735644340515137e-01 -9.686097502708435059e-03 5.579204857349395752e-02 -3.338902592658996582e-01 -5.261904001235961914e-02 -1.332038044929504395e-01 -3.568597510457038879e-02 1.911481171846389771e-01 2.305771857500076294e-01 1.823517829179763794e-01 1.654869019985198975e-01 2.298438176512718201e-02 2.514813244342803955e-01 2.655993402004241943e-01 1.907165348529815674e-01 -2.008588612079620361e-01 1.495923399925231934e-01 2.192099988460540771e-01 -6.048201024532318115e-02 -1.123136724345386028e-03 8.388820569962263107e-04 1.420695101842284203e-03 -1.507840584963560104e-02 -5.185763537883758545e-02 -1.427811570465564728e-02 -6.253119558095932007e-02 -3.995352089405059814e-01 -3.393085896968841553e-01 -1.377359777688980103e-01 -2.409111475571990013e-03 -1.572406142950057983e-01
1.081364601850509644e-01 -1.850184425711631775e-02 -2.597983479499816895e-01 1.693132892251014709e-02 -1.180721968412399292e-01 1.730169802904129028e-01 -7.960799336433410645e-02 -1.435926258563995361e-01 -2.316321618854999542e-02 1.119637712836265564e-01 6.170648708939552307e-02 7.867963984608650208e-03 -6.076058372855186462e-02 1.856829226016998291e-01 5.843373015522956848e-02 -1.621921360492706299e-01 7.359386421740055084e-03 -4.350624978542327881e-02 1.299839913845062256e-01 3.871581256389617920e-01 -8.071758598089218140e-02 -1.361644864082336426e-01 5.097987651824951172e-01 -1.724652796983718872e-01 -3.397151827812194824e-02 -1.525031402707099915e-02 3.180315950885415077e-03 -1.378141641616821289e-01 -4.564606249332427979e-01 -1.219611465930938721e-01 8.372556418180465698e-02 1.745214462280273438e-01
-3.258175849914550781e-01 -5.980600789189338684e-02 -5.998721718788146973e-02 -6.759522855281829834e-02 -2.206328362226486206e-01 -1.702446043491363525e-01 -1.523369457572698593e-02 7.183655351400375366e-02 -4.408797249197959900e-02 2.404569536447525024e-01 -6.707951426506042480e-03 2.279434502124786377e-01 -1.833830624818801880e-01 2.385357320308685303e-01 1.193659901618957520e-01 3.346179127693176270e-01 -7.504832744598388672e-02 -1.548012793064117432e-01 1.270095258951187134e-01 6.749659776687622070e-02 1.987159699201583862e-01 1.019851341843605042e-01 8.142790198326110840e-02 -3.504213690757751465e-02 2.539218030869960785e-02 -2.443145662546157837e-01 -8.067514002323150635e-02 -3.854536712169647217e-01 -2.599504590034484863e-01 -1.869809925556182861e-01 2.025595754384994507e-01 5.930480733513832092e-02
2.426120080053806305e-02 1.122621297836303711e-01 -3.196143805980682373e-01 -4.391769319772720337e-02 -2.137885689735412598e-01 -1.073601320385932922e-01 -1.177099123597145081e-01 1.164216026663780212e-01 2.779440395534038544e-02 -4.633450880646705627e-02 9.698031097650527954e-02 2.584730982780456543e-01 -1.324966549873352051e-01 -1.966905891895294189e-01 3.688726425170898438e-01 -1.379429996013641357e-01 -9.116830676794052124e-02 -1.952904909849166870e-01 1.393355876207351685e-01 -2.024374008178710938e-01 1.448127180337905884e-01 7.480060309171676636e-02 2.782385647296905518e-01 1.483384072780609131e-01 -2.480706870555877686e-01 -1.091379374265670776e-01 4.618223756551742554e-02 -2.036368995904922485e-01 -3.978277742862701416e-02 1.485193707048892975e-02 3.839070200920104980e-01 -9.243054687976837158e-02
1.769556105136871338e-01 -1.538397744297981262e-03 6.310854107141494751e-02 -8.067213743925094604e-02 -1.936543285846710205e-01 -1.353397127240896225e-02 -1.407002657651901245e-01 8.989883214235305786e-02 1.494085490703582764e-01 1.355105489492416382e-01 1.648939549922943115e-01 2.547874748706817627e-01 -2.221908792853355408e-02 1.469117999076843262e-01 5.712595209479331970e-02 2.193745076656341553e-01 4.861129447817802429e-03 -4.160763621330261230e-01 1.454453915357589722e-01 2.404208108782768250e-02 3.658535778522491455e-01 6.850893050432205200e-02 1.234802007675170898e-01 -9.142223000526428223e-02 -3.187344968318939209e-01 -1.234661042690277100e-01 -2.434695363044738770e-01 -3.259809911251068115e-01 6.083658710122108459e-02 -4.702889546751976013e-02 1.712098866701126099e-01 -1.083816513419151306e-01
1.341862510889768600e-02 -4.167811200022697449e-02 -1.206432208418846130e-01 -1.588045358657836914e-01 -2.920105755329132080e-01 2.946160435676574707e-01 9.290851652622222900e-02 -1.705357432365417480e-01 7.719625532627105713e-02 -6.368354707956314087e-02 2.194821648299694061e-02 1.156354397535324097e-01 -2.302959412336349487e-01 9.610890597105026245e-02 -5.312075838446617126e-03 -5.225799605250358582e-02 1.333675161004066467e-02 -1.333781331777572632e-01 1.669189482927322388e-01 3.183172047138214111e-01 1.406625062227249146e-01 -1.429581549018621445e-02 2.385750859975814819e-01 -2.713078260421752930e-01 9.166657924652099609e-02 -6.225020438432693481e-02 9.809446334838867188e-02 -3.299640715122222900e-01 -4.116072952747344971e-01 -1.330477744340896606e-02 2.468211203813552856e-01 2.567294985055923462e-02
-7.342663407325744629e-02 -2.549844086170196533e-01 -4.860017299652099609e-01 -1.706052422523498535e-01 -1.616119593381881714e-01 -1.521866954863071442e-02 -2.531698644161224365e-01 -7.074691355228424072e-02 2.059112340211868286e-01 5.467008426785469055e-02 1.518595516681671143e-01 1.728529483079910278e-01 -6.659787148237228394e-02 1.163362488150596619e-01 1.719823032617568970e-01 1.383775770664215088e-01 -6.903794407844543457e-02 1.377531588077545166e-01 1.617541760206222534e-01 1.409663856029510498e-01 -9.010531753301620483e-02 1.363448798656463623e-01 3.231581449508666992e-01 1.314796209335327148e-01 -3.949955478310585022e-02 7.553470134735107422e-02 -2.904584445059299469e-02 -3.127924799919128418e-01 -2.634905278682708740e-01 -8.689539134502410889e-02 5.080262571573257446e-02 -1.007397193461656570e-02
8.124306052923202515e-02 1.139509305357933044e-01 -3.435696959495544434e-01 -1.212315335869789124e-01 -9.358651190996170044e-02 3.362867534160614014e-01 5.309183150529861450e-02 1.674771457910537720e-01 -1.873433440923690796e-01 1.211080625653266907e-01 1.866071820259094238e-01 3.162833154201507568e-01 -1.700957864522933960e-01 -3.877152502536773682e-02 3.187794983386993408e-01 -1.004521325230598450e-01 3.815797343850135803e-02 -5.295377597212791443e-02 1.451300233602523804e-01 -3.802847862243652344e-02 7.267656177282333374e-02 6.476631760597229004e-02 1.364843398332595825e-01 1.553217172622680664e-01 -7.210680842399597168e-02 3.458745181560516357e-01 -1.898454427719116211e-01 -9.345690160989761353e-02 -1.986559778451919556e-01 1.185524538159370422e-01 2.553995847702026367e-01 -2.905073948204517365e-02
-1.526035517454147339e-01 -1.425938308238983154e-01 -1.482377201318740845e-01 2.697557210922241211e-01 -2.143963575363159180e-01 1.544180214405059814e-01 -2.122730165719985962e-01 -4.664383828639984131e-02 9.535767138004302979e-02 3.584831953048706055e-01 7.344954460859298706e-02 5.769518204033374786e-03 -1.100477874279022217e-01 -1.483796089887619019e-01 1.926838904619216919e-01 -1.461567170917987823e-02 -4.014870822429656982e-01 -1.563708633184432983e-01 2.056466490030288696e-01 2.190102189779281616e-01 2.769950777292251587e-02 -3.261139988899230957e-02 3.090918362140655518e-01 -3.796323388814926147e-02 2.005073800683021545e-02 -9.699705243110656738e-02 -2.245314717292785645e-01 -2.052139341831207275e-01 7.346154749393463135e-02 -1.135117188096046448e-01 1.746449917554855347e-01 6.528274714946746826e-02
-1.577258110046386719e-01 2.300837785005569458e-01 -9.652302600443363190e-03 3.578240983188152313e-03 -2.038288712501525879e-01 1.751437485218048096e-01 -3.736000359058380127e-01 -1.764252483844757080e-01 8.764425665140151978e-02 2.348403334617614746e-01 1.906166076660156250e-01 2.519928663969039917e-02 -8.111432939767837524e-02 1.342871636152267456e-01 1.660565882921218872e-01 9.728880226612091064e-02 1.935253739356994629e-01 2.166761159896850586e-01 1.978212296962738037e-01 -4.443739354610443115e-02 3.084461390972137451e-02 -7.696848362684249878e-02 4.326984286308288574e-01 -4.611903801560401917e-02 2.061121463775634766e-01 -1.978524625301361084e-01 -3.481215983629226685e-02 -1.584186255931854248e-01 1.002767384052276611e-01 2.256908714771270752e-01 1.571075916290283203e-01 4.848117381334304810e-02
-8.520043455064296722e-03 6.696873158216476440e-02 1.501529128290712833e-03 -4.840528964996337891e-02 -3.436831533908843994e-01 -9.714318811893463135e-02 -1.423468738794326782e-01 1.213617920875549316e-01 7.226885110139846802e-02 3.010150790214538574e-01 7.002162933349609375e-02 2.460596710443496704e-01 -1.548475027084350586e-01 2.824173867702484131e-01 -2.259727194905281067e-02 5.553599447011947632e-02 3.060300052165985107e-01 1.526424847543239594e-02 3.259504139423370361e-01 2.256624102592468262e-01 9.511242061853408813e-02 -9.257388859987258911e-02 1.017719507217407227e-01 -1.430095583200454712e-01 -1.632106453180313110e-01 9.669404826126992702e-04 -3.368161618709564209e-01 2.178253382444381714e-01 -1.333324462175369263e-01 -1.314879655838012695e-01 1.856972426176071167e-01 7.331881672143936157e-02
-1.509012430906295776e-01 2.088116407394409180e-01 9.640377759933471680e-02 8.744103461503982544e-02 -1.547922044992446899e-01 6.000245362520217896e-02 -1.705486774444580078e-01 -1.577807068824768066e-01 6.734851747751235962e-02 2.213973402976989746e-01 2.159239351749420166e-01 2.896946668624877930e-01 2.821723520755767822e-01 -9.035760909318923950e-02 2.329129278659820557e-01 1.588848233222961426e-01 5.182137712836265564e-03 -1.868236660957336426e-01 2.322026044130325317e-01 3.503818064928054810e-02 1.568019539117813110e-01 3.591030836105346680e-01 2.206765711307525635e-01 5.351289361715316772e-02 -3.740905523300170898e-01 9.394653886556625366e-02 9.236226975917816162e-02 -6.278268247842788696e-02 -9.091258794069290161e-02 -1.134374588727951050e-01 -7.865296304225921631e-02 -5.117863416671752930e-03
1.207776516675949097e-01 8.270002901554107666e-03 2.885304391384124756e-02 2.216508239507675171e-02 1.207413524389266968e-01 4.355981573462486267e-02 9.220692515373229980e-02 -1.306528300046920776e-01 5.349361151456832886e-02 3.446854352951049805e-01 2.232942730188369751e-01 2.548578977584838867e-01 -1.376740187406539917e-01 -3.361031785607337952e-02 3.113186657428741455e-01 5.550798028707504272e-02 -2.728077769279479980e-01 -1.169027909636497498e-01 2.029124833643436432e-02 1.702565848827362061e-01 6.843058392405509949e-03 1.330992281436920166e-01 3.989144861698150635e-01 1.930034607648849487e-01 -9.257566183805465698e-02 -1.224170252680778503e-01 -3.374931216239929199e-01 5.536352097988128662e-02 -8.501447737216949463e-02 9.605137258768081665e-02 1.471457034349441528e-01 -2.741217613220214844e-01
2.681705951690673828e-01 -1.200239136815071106e-01 -2.255917061120271683e-03 -7.072342932224273682e-02 -1.784667223691940308e-01 2.025953829288482666e-01 -1.392492353916168213e-01 1.202063541859388351e-02 9.672611951828002930e-02 2.332687228918075562e-01 2.493077665567398071e-01 2.406019270420074463e-01 -1.938799954950809479e-02 -1.464235335588455200e-01 -8.516522124409675598e-03 2.215573340654373169e-01 -5.542565882205963135e-02 -2.992909550666809082e-01 1.438821554183959961e-01 -7.992659509181976318e-02 2.630797922611236572e-01 8.571908809244632721e-03 2.629006505012512207e-01 -1.289630979299545288e-01 -2.748704552650451660e-01 -2.978330850601196289e-02 -1.842268258333206177e-01 -2.631656825542449951e-01 -7.051602005958557129e-02 -1.977093517780303955e-01 1.752683222293853760e-01 -1.796242296695709229e-01
-2.244106978178024292e-01 2.426588535308837891e-01 -2.482418715953826904e-02 1.489550769329071045e-01 -2.040542215108871460e-01 1.776292026042938232e-01 -1.113662123680114746e-01 -5.106813833117485046e-02 -1.154539547860622406e-02 2.810288667678833008e-01 2.202940434217453003e-01 5.185039341449737549e-02 -8.558271080255508423e-02 2.419372648000717163e-01 1.775041818618774414e-01 2.128065079450607300e-01 -1.097727268934249878e-01 -6.963644176721572876e-02 -1.024233251810073853e-01 1.771653592586517334e-01 -1.672365218400955200e-01 -2.300216257572174072e-02 4.375314414501190186e-01 -1.395766437053680420e-01 -8.402233570814132690e-02 1.167398914694786072e-01 -1.504665613174438477e-01 -2.187430262565612793e-01 1.006404608488082886e-01 -3.209761679172515869e-01 6.399913877248764038e-02 1.242991071194410324e-02
-7.019489258527755737e-02 4.896551370620727539e-02 -8.326122164726257324e-02 9.621750563383102417e-02 -1.946152150630950928e-01 7.995260506868362427e-02 -6.742440164089202881e-02 -1.151562556624412537e-01 4.772578924894332886e-02 1.496092677116394043e-01 2.782015800476074219e-01 9.767897427082061768e-02 -4.259022325277328491e-02 5.147901922464370728e-02 -1.746353805065155029e-01 3.309711217880249023e-01 2.854604423046112061e-01 -3.733830153942108154e-02 8.225566893815994263e-02 9.366565383970737457e-03 3.517079651355743408e-01 -3.894777595996856689e-02 3.837690055370330811e-01 9.690968692302703857e-02 1.851654611527919769e-02 -1.600599139928817749e-01 -2.212118506431579590e-01 -1.810264885425567627e-01 -2.867949903011322021e-01 2.778680324554443359e-01 3.809529170393943787e-02 1.345633715391159058e-01
6.622268259525299072e-02 9.100209921598434448e-02 3.440883010625839233e-02 1.061695888638496399e-01 -1.662265211343765259e-01 2.570184171199798584e-01 -1.682506501674652100e-01 -2.207004278898239136e-01 -8.594620972871780396e-02 2.345928102731704712e-01 1.790780723094940186e-01 3.676228225231170654e-01 -3.009222745895385742e-01 -2.353819785639643669e-03 -1.343225687742233276e-01 4.632751643657684326e-02 -1.329964678734540939e-02 -4.188999906182289124e-02 -9.364873915910720825e-02 2.927352786064147949e-01 -1.273563802242279053e-01 -2.890392839908599854e-01 2.604916691780090332e-01 -1.028411183506250381e-02 -5.638523027300834656e-02 1.147210747003555298e-01 -2.792213559150695801e-01 -1.664736270904541016e-01 -4.571869038045406342e-03 -8.555867522954940796e-02 -2.376536130905151367e-01 1.175860241055488586e-01
-1.508795469999313354e-01 1.951403468847274780e-01 2.128906697034835815e-01 1.859659999608993530e-01 -2.801797091960906982e-01 2.943117618560791016e-01 -1.418261826038360596e-01 -1.727046258747577667e-02 9.072490781545639038e-02 4.250088706612586975e-02 1.914953887462615967e-01 2.884804308414459229e-01 2.256025373935699463e-01 -7.697159051895141602e-02 1.594458669424057007e-01 1.928947418928146362e-01 2.948846817016601562e-01 9.670043736696243286e-02 9.681097418069839478e-02 2.885089814662933350e-01 1.673115789890289307e-02 -3.044958412647247314e-01 1.886422038078308105e-01 5.548521131277084351e-02 -1.390023082494735718e-01 -1.969190388917922974e-01 1.528171300888061523e-01 4.977270029485225677e-03 -1.367506980895996094e-01 -5.280730780214071274e-03 -2.308465354144573212e-02 5.493225157260894775e-02
1.485920399427413940e-01 -1.251171976327896118e-01 -4.523783177137374878e-02 -3.552493080496788025e-02 -2.801912426948547363e-01 1.624403297901153564e-01 6.747915595769882202e-02 -1.398834283463656902e-03 8.605116605758666992e-02 1.933468133211135864e-01 -8.750882744789123535e-02 2.215560078620910645e-01 2.252041995525360107e-01 -8.087078481912612915e-02 2.015307098627090454e-01 6.680601835250854492e-02 1.429329365491867065e-01 2.239246666431427002e-02 3.564639985561370850e-01 -5.396287515759468079e-02 -5.841439962387084961e-02 1.168477907776832581e-01 3.209496140480041504e-01 7.884957641363143921e-02 -1.995855420827865601e-01 2.471553087234497070e-01 -1.398423165082931519e-01 6.355220079421997070e-02 -3.295348286628723145e-01 -2.391911894083023071e-01 2.737176418304443359e-01 -5.654834210872650146e-02
-8.766743540763854980e-02 2.601114809513092041e-01 -2.283690869808197021e-01 2.458461821079254150e-01 -8.130139112472534180e-02 -1.090184301137924194e-01 -2.231980860233306885e-01 -2.422213703393936157e-01 -4.550341516733169556e-02 1.602105982601642609e-02 1.238258630037307739e-01 1.452033966779708862e-01 -1.442871540784835815e-01 2.973385453224182129e-01 8.177079260349273682e-03 8.193850517272949219e-02 2.746107988059520721e-02 -1.934426836669445038e-02 8.239384740591049194e-02 1.301229745149612427e-01 -2.524116337299346924e-01 -1.485382318496704102e-01 2.357884049415588379e-01 3.231587707996368408e-01 3.350292518734931946e-02 -1.391662657260894775e-01 -1.670894175767898560e-01 -1.780284643173217773e-01 -3.784276545047760010e-01 -1.353477239608764648e-01 3.308204561471939087e-02 -1.301952302455902100e-01
-2.078381925821304321e-01 2.179785668849945068e-01 -1.336764693260192871e-01 1.398374736309051514e-01 -4.377565532922744751e-02 3.348209559917449951e-01 -9.861765056848526001e-02 -1.600649058818817139e-01 1.269002258777618408e-01 1.749275475740432739e-01 2.229665964841842651e-01 7.970762252807617188e-02 -2.363614588975906372e-01 1.755584329366683960e-01 -3.044492565095424652e-02 2.182318270206451416e-02 -3.214167058467864990e-02 -9.794978052377700806e-02 2.021204233169555664e-01 4.177112877368927002e-01 -2.337205559015274048e-01 -1.205910146236419678e-01 9.774023294448852539e-02 -7.365718483924865723e-03 1.933381543494760990e-03 -1.705357432365417480e-01 -2.584618628025054932e-01 -2.070382088422775269e-01 -1.063332557678222656e-01 4.668098315596580505e-02 1.723778843879699707e-01 -2.120016366243362427e-01
9.031210094690322876e-02 1.667196452617645264e-01 1.086968835443258286e-02 1.058228164911270142e-01 -4.504863619804382324e-01 2.431875318288803101e-01 5.761531367897987366e-02 -1.954551637172698975e-01 6.827431917190551758e-02 1.070123463869094849e-01 -3.001429839059710503e-03 3.229960203170776367e-01 -1.109871715307235718e-01 -1.778294444084167480e-01 6.893443316221237183e-02 1.649115979671478271e-01 2.000749707221984863e-01 1.319332718849182129e-01 2.659390447661280632e-03 3.034101128578186035e-01 -4.842087626457214355e-02 -3.060141503810882568e-01 9.220331162214279175e-02 2.551329433917999268e-01 1.884971931576728821e-02 -6.554704904556274414e-02 -6.875660270452499390e-02 -1.298174858093261719e-01 -2.302152067422866821e-01 -1.219125762581825256e-01 -7.805986329913139343e-03 1.988829970359802246e-01
-3.230228424072265625e-01 6.628429144620895386e-02 -2.499448359012603760e-01 1.411830633878707886e-01 -7.548568397760391235e-02 -1.504736095666885376e-01 -2.573743760585784912e-01 -5.142078176140785217e-02 -1.083052009344100952e-01 -5.509842187166213989e-02 6.254391372203826904e-02 2.008934319019317627e-01 -7.399772107601165771e-02 2.269349843263626099e-01 8.649815618991851807e-02 5.697171762585639954e-02 6.419038772583007812e-02 -1.921864748001098633e-01 2.001295834779739380e-01 1.317371726036071777e-01 2.438576333224773407e-02 -1.649835407733917236e-01 3.226641714572906494e-01 2.811710238456726074e-01 9.087212383747100830e-02 -2.198570668697357178e-01 -5.051863379776477814e-03 -2.445763945579528809e-01 -3.300924003124237061e-01 -1.970547288656234741e-01 -9.206159412860870361e-02 -5.236151814460754395e-02
-8.121400326490402222e-02 -1.208216845989227295e-01 -2.547641694545745850e-01 -3.768537193536758423e-02 -4.154813885688781738e-01 5.266498774290084839e-02 -2.341981232166290283e-01 -1.023484542965888977e-01 1.272888779640197754e-01 -8.321645110845565796e-02 -1.621569395065307617e-01 1.471398621797561646e-01 7.808160781860351562e-02 1.446555554866790771e-01 6.426087766885757446e-02 -1.769786030054092407e-01 1.833275258541107178e-01 7.815846055746078491e-02 2.406918406486511230e-01 -2.157831639051437378e-01 -1.510038673877716064e-01 -1.001635491847991943e-01 3.079807162284851074e-01 -1.112378686666488647e-01 1.334933042526245117e-01 -2.443193225190043449e-03 -3.400299251079559326e-01 2.333557792007923126e-02 -2.346600592136383057e-01 -1.702874600887298584e-01 6.650879979133605957e-02 -1.773760616779327393e-01
-1.288602799177169800e-01 1.930128186941146851e-01 2.845092490315437317e-02 -3.049775958061218262e-01 -4.043390229344367981e-02 1.431117504835128784e-01 -3.057248890399932861e-01 2.160378033295273781e-03 -2.921551465988159180e-03 1.825212836265563965e-01 2.467183172702789307e-01 1.790436357259750366e-01 -9.273273497819900513e-02 6.864467263221740723e-02 2.047590762376785278e-01 2.619592845439910889e-02 -2.611361742019653320e-01 1.626874804496765137e-01 1.106520146131515503e-01 2.549595199525356293e-02 2.216944843530654907e-01 1.435185670852661133e-01 3.173398077487945557e-01 9.982294589281082153e-02 -1.533852219581604004e-01 5.555535107851028442e-02 -2.777761220932006836e-01 -1.547337472438812256e-01 -2.558815106749534607e-02 3.314766585826873779e-01 1.145902201533317566e-01 -1.233389005064964294e-01
-1.065965089946985245e-02 -7.630367577075958252e-02 -2.335414290428161621e-01 1.209351941943168640e-01 -1.256372183561325073e-01 1.689364016056060791e-01 -6.280036270618438721e-02 1.266103386878967285e-01 -5.626054853200912476e-02 1.137359738349914551e-01 1.467574983835220337e-01 4.281689226627349854e-01 -9.553046524524688721e-02 -2.108897417783737183e-01 3.469177484512329102e-01 5.144052579998970032e-02 9.490471333265304565e-02 -4.012574255466461182e-01 1.214576065540313721e-01 -2.483377009630203247e-01 2.117467671632766724e-01 -6.344442069530487061e-02 1.389070749282836914e-01 1.749176234006881714e-01 -1.190376803278923035e-01 -8.989495038986206055e-02 3.421118855476379395e-02 -9.637288004159927368e-02 -1.564218550920486450e-01 1.453425288200378418e-01 1.959571838378906250e-01 3.377853333950042725e-02
8.863969147205352783e-02 3.135765492916107178e-01 1.452473253011703491e-01 -9.232098609209060669e-02 -1.080408021807670593e-01 2.038454562425613403e-01 -3.688480556011199951e-01 -9.142901748418807983e-02 -6.533140689134597778e-02 1.329151988029479980e-01 1.782940775156021118e-01 5.292441248893737793e-01 -1.126596629619598389e-01 -7.149165123701095581e-02 6.324046105146408081e-02 1.388562768697738647e-01 -1.603191196918487549e-01 -6.195362657308578491e-02 9.148052334785461426e-02 7.273443508893251419e-03 -2.593730390071868896e-02 1.042067538946866989e-02 2.060651034116744995e-02 -1.356876641511917114e-01 -7.105620950460433960e-02 9.634667634963989258e-02 -5.287018418312072754e-02 -4.231680184602737427e-02 -4.022601544857025146e-01 -1.563430428504943848e-01 1.034992337226867676e-01 1.348592489957809448e-01
-1.466414630413055420e-01 -6.728767603635787964e-02 -5.947898700833320618e-02 -1.230560764670372009e-01 -2.108319252729415894e-01 1.859824806451797485e-01 -1.560194790363311768e-01 2.148001044988632202e-01 3.265289664268493652e-01 1.340618282556533813e-01 -1.253261417150497437e-01 7.129705697298049927e-02 1.277950555086135864e-01 1.939772218465805054e-01 1.587836891412734985e-01 -9.526345133781433105e-02 1.379743665456771851e-01 -3.151470422744750977e-02 -7.760997861623764038e-02 6.374438107013702393e-02 4.926675185561180115e-02 -1.705699600279331207e-02 1.131959334015846252e-01 2.877389490604400635e-01 -1.537600606679916382e-01 -1.191246062517166138e-01 -2.296187281608581543e-01 -3.032468557357788086e-01 -3.025418817996978760e-01 -1.074324324727058411e-01 3.562601208686828613e-01 -1.765915304422378540e-01
-1.511293463408946991e-02 1.165292114019393921e-01 1.609682850539684296e-02 4.715406522154808044e-02 -1.661720685660839081e-02 1.174282953143119812e-01 -2.195162922143936157e-01 -1.765721291303634644e-01 -1.038490012288093567e-01 5.693016946315765381e-02 1.818375736474990845e-01 3.549278080463409424e-01 -5.749166477471590042e-03 2.523638010025024414e-01 3.516053557395935059e-01 2.872619628906250000e-01 1.503777056932449341e-01 -3.110411344096064568e-04 -1.739082187414169312e-01 -9.760598838329315186e-02 -1.557317525148391724e-01 5.716061964631080627e-02 4.433143138885498047e-01 9.233981370925903320e-02 -1.584276743233203888e-02 2.682521641254425049e-01 -1.624453365802764893e-01 -1.055223271250724792e-01 -3.597101941704750061e-02 5.570031236857175827e-03 7.486044615507125854e-02 -1.890170723199844360e-01
1.941545493900775909e-02 1.113936454057693481e-01 -2.891501039266586304e-02 3.612707182765007019e-02 -1.832791349443141371e-05 -6.499631702899932861e-02 -4.732235074043273926e-01 1.505033811554312706e-03 1.461146324872970581e-01 -2.734919786453247070e-01 8.043218404054641724e-02 7.286573946475982666e-02 -1.637251526117324829e-01 -5.844906345009803772e-02 1.522411853075027466e-01 1.833592057228088379e-01 -1.888706237077713013e-01 2.583393082022666931e-02 6.842048466205596924e-02 1.536704003810882568e-01 1.427153348922729492e-01 -2.291505783796310425e-01 2.336713224649429321e-01 2.468993812799453735e-01 1.487734317779541016e-01 1.440294981002807617e-01 -2.061872482299804688e-01 -2.747468054294586182e-01 -2.917133569717407227e-01 -7.344260811805725098e-03 2.385853826999664307e-01 7.703578472137451172e-02
-2.222283333539962769e-01 2.129513919353485107e-01 -1.003178060054779053e-01 1.333050243556499481e-02 1.004771292209625244e-01 1.092984974384307861e-01 -2.752714455127716064e-01 -2.920405939221382141e-02 -2.034274786710739136e-01 8.743218332529067993e-02 2.729173563420772552e-02 1.453759372234344482e-01 1.836854405701160431e-02 3.166608512401580811e-01 3.344682157039642334e-01 1.216207593679428101e-01 5.506622046232223511e-02 3.611213713884353638e-02 7.775729149580001831e-02 2.163499593734741211e-01 5.661781877279281616e-02 1.005245186388492584e-02 4.803900420665740967e-01 -1.224179714918136597e-01 -1.556238979101181030e-01 1.097268313169479370e-01 9.276013821363449097e-02 -1.655405163764953613e-01 -8.798710256814956665e-02 -1.978636533021926880e-01 2.524082362651824951e-01 -9.514071792364120483e-02
2.653813175857067108e-02 -7.676813006401062012e-02 -3.462671115994453430e-02 -3.496153280138969421e-02 -3.948998451232910156e-01 -4.365191981196403503e-02 -9.896584600210189819e-02 1.386767625808715820e-01 2.471427917480468750e-01 2.403321564197540283e-01 1.544182747602462769e-01 1.435439288616180420e-01 -1.921834796667098999e-01 1.131227836012840271e-01 -3.191178292036056519e-02 1.695256680250167847e-01 1.544514745473861694e-01 6.336477398872375488e-02 3.095334470272064209e-01 1.837737262248992920e-01 1.650746166706085205e-01 -9.143542498350143433e-02 -1.387727353721857071e-02 1.798103190958499908e-02 -4.452558457851409912e-01 1.604563742876052856e-01 -1.785736232995986938e-01 1.786001622676849365e-01 -1.765896081924438477e-01 -1.100572571158409119e-01 1.846747845411300659e-01 5.059597268700599670e-02
-5.158017575740814209e-02 1.779004037380218506e-01 -6.011377647519111633e-02 9.126638993620872498e-03 -1.122115403413772583e-01 2.122424244880676270e-01 -6.945647299289703369e-02 -2.531072497367858887e-01 2.854665182530879974e-02 -4.651126265525817871e-02 3.203476369380950928e-01 6.419590860605239868e-02 -5.778450518846511841e-02 1.686670929193496704e-01 2.599135227501392365e-02 2.667404115200042725e-01 2.980760931968688965e-01 5.611127987504005432e-02 2.060366421937942505e-01 -1.318022757768630981e-01 1.328370571136474609e-01 8.529166877269744873e-02 3.574826717376708984e-01 -4.794262349605560303e-02 -8.876098692417144775e-02 -1.950210183858871460e-01 -9.673645347356796265e-02 -1.091758385300636292e-01 -2.293314635753631592e-01 3.773437738418579102e-01 1.795927137136459351e-01 -1.444832235574722290e-01
4.859209060668945312e-02 -3.655210137367248535e-01 -1.619993448257446289e-01 -1.426370888948440552e-01 -2.228727936744689941e-01 5.287601426243782043e-02 -2.198043316602706909e-01 -1.338158249855041504e-01 1.154808774590492249e-01 -4.402182996273040771e-02 1.146705374121665955e-01 1.666051298379898071e-01 -1.343196183443069458e-01 1.356027424335479736e-01 2.218611240386962891e-01 1.059658080339431763e-01 8.532561361789703369e-02 2.820110917091369629e-01 2.923914790153503418e-01 -7.708069682121276855e-02 -1.113324388861656189e-01 -1.255109310150146484e-01 1.367286592721939087e-01 3.858767077326774597e-02 -2.737565934658050537e-01 -1.419805884361267090e-01 -1.254687905311584473e-01 -3.219026029109954834e-01 -2.160762250423431396e-01 -1.170793622732162476e-01 -1.048450395464897156e-01 -1.823825389146804810e-01
1.791517995297908783e-02 -1.471175551414489746e-01 -3.176303803920745850e-01 -1.753777861595153809e-01 -2.337836474180221558e-01 -8.083841204643249512e-02 -2.744701802730560303e-01 -2.919520810246467590e-02 1.470862478017807007e-01 -2.260971628129482269e-02 1.866753995418548584e-01 1.086309924721717834e-01 -3.247647359967231750e-02 1.774803847074508667e-01 4.511746764183044434e-01 1.379282027482986450e-01 -1.482767313718795776e-01 2.677609622478485107e-01 1.621156930923461914e-01 1.367950588464736938e-01 -1.177813112735748291e-01 5.940299853682518005e-02 1.894212216138839722e-01 6.271371990442276001e-02 3.520442917943000793e-02 8.081761002540588379e-02 -3.712081909179687500e-02 -2.623872458934783936e-01 -3.164349794387817383e-01 3.405576944351196289e-02 3.977856040000915527e-02 9.122764319181442261e-02
-1.670254021883010864e-01 9.941198676824569702e-02 1.105350852012634277e-01 1.857755482196807861e-01 -1.785712242126464844e-01 2.805055081844329834e-01 -1.616106629371643066e-01 -2.009690403938293457e-01 2.814404964447021484e-01 1.552524715662002563e-01 3.038521409034729004e-01 4.536648094654083252e-01 1.316513419151306152e-01 -1.949303895235061646e-01 -8.953411877155303955e-02 1.224503070116043091e-01 -8.064904808998107910e-02 -3.346800059080123901e-02 6.483031809329986572e-02 7.498709857463836670e-02 7.376070320606231689e-02 -3.549071252346038818e-01 -2.457888983190059662e-02 -1.275283005088567734e-02 -4.684991389513015747e-02 -1.440206170082092285e-01 -1.157853007316589355e-01 6.679848581552505493e-02 -2.516222000122070312e-01 1.879264600574970245e-02 5.318782478570938110e-02 4.127076268196105957e-02
-3.659662976861000061e-02 8.413881063461303711e-03 -2.183912508189678192e-02 -5.693570524454116821e-02 -3.652066737413406372e-02 2.516015172004699707e-01 -1.329252868890762329e-01 -9.758500754833221436e-02 4.318678379058837891e-02 1.068515107035636902e-01 8.433356881141662598e-02 2.015913575887680054e-01 5.378820374608039856e-02 3.145509958267211914e-01 2.329357117414474487e-01 3.363590836524963379e-01 9.555122256278991699e-02 2.498369812965393066e-01 1.335311383008956909e-01 1.148975268006324768e-01 1.414024382829666138e-01 2.088964730501174927e-01 2.983171045780181885e-01 1.232233420014381409e-01 1.679982393980026245e-01 1.399714872241020203e-02 -4.100359082221984863e-01 -1.479288190603256226e-01 1.837402582168579102e-02 1.370462924242019653e-01 2.281582951545715332e-01 1.130458042025566101e-01
-1.174622252583503723e-01 5.728141963481903076e-02 -8.034873008728027344e-02 1.674772053956985474e-01 -8.675653487443923950e-02 -3.901337506249547005e-03 -8.469415456056594849e-02 -2.799187004566192627e-01 -1.325494199991226196e-01 2.376806549727916718e-02 2.195723056793212891e-01 2.926222085952758789e-01 2.078954596072435379e-03 2.709500491619110107e-01 4.314801096916198730e-01 3.079867959022521973e-01 -5.382520332932472229e-02 5.708420649170875549e-02 -5.737496912479400635e-02 1.131276637315750122e-01 -3.631234169006347656e-02 -2.647994458675384521e-01 3.340400159358978271e-01 1.044863983988761902e-01 -6.744879484176635742e-02 1.653167456388473511e-01 -1.763347536325454712e-01 -1.307970732450485229e-01 8.157600462436676025e-02 3.606924787163734436e-02 -5.205398425459861755e-02 -2.049274444580078125e-01
-2.737226784229278564e-01 2.585106156766414642e-02 -9.460002183914184570e-02 2.333971858024597168e-01 -1.593350470066070557e-01 -4.254587367177009583e-02 -8.175322785973548889e-03 -2.072182297706604004e-01 3.759161531925201416e-01 7.897739112377166748e-02 1.507344692945480347e-01 4.777919948101043701e-01 -8.655507862567901611e-02 2.216884940862655640e-01 4.620078578591346741e-02 1.273832172155380249e-01 2.814301550388336182e-01 -2.173629775643348694e-02 1.012188121676445007e-01 2.089677378535270691e-02 1.407172083854675293e-01 -6.020097807049751282e-02 1.071127578616142273e-01 -6.396576762199401855e-02 -7.578962296247482300e-02 3.953075781464576721e-02 2.794377207756042480e-01 -1.468801647424697876e-01 -2.505360245704650879e-01 -2.034777775406837463e-02 -4.086403548717498779e-02 -1.267257183790206909e-01
1.340051181614398956e-02 2.355407690629363060e-03 -2.182643860578536987e-01 -2.617883123457431793e-02 -1.031268686056137085e-01 1.354843974113464355e-01 -1.510826796293258667e-01 -2.273662574589252472e-02 1.547508314251899719e-02 2.952508926391601562e-01 3.020087182521820068e-01 2.409234493970870972e-01 7.336746156215667725e-02 1.276610493659973145e-01 4.129453003406524658e-02 2.422274351119995117e-01 1.760170422494411469e-02 -2.351988404989242554e-01 -6.572056561708450317e-02 2.974177002906799316e-01 -1.795036494731903076e-01 1.161809042096138000e-01 3.139587044715881348e-01 -6.159384176135063171e-02 -2.523258626461029053e-01 -3.498246893286705017e-02 -2.383199185132980347e-01 -1.487362980842590332e-01 1.262403279542922974e-01 -7.089487463235855103e-02 1.329608410596847534e-01 3.185757398605346680e-01
-4.419208317995071411e-02 9.581768885254859924e-03 1.132619827985763550e-01 1.272071748971939087e-01 -4.469893574714660645e-01 1.405259668827056885e-01 -1.082629561424255371e-01 8.310198783874511719e-02 -1.492219120264053345e-01 3.342824876308441162e-01 -8.100287616252899170e-02 2.509080171585083008e-01 -1.705590188503265381e-01 -1.810681968927383423e-01 -3.861085744574666023e-03 4.732316732406616211e-02 1.187409311532974243e-01 -1.117171254009008408e-03 1.063484996557235718e-01 1.080304756760597229e-01 1.720286607742309570e-01 -2.655877768993377686e-01 3.490693569183349609e-01 1.401745527982711792e-01 -2.956536971032619476e-02 -2.052416801452636719e-01 2.110133320093154907e-01 4.201477766036987305e-02 -2.216738313436508179e-01 -8.296177536249160767e-02 1.976020187139511108e-01 6.634837947785854340e-03
1.951626539230346680e-01 1.670060455799102783e-01 8.867674320936203003e-02 -2.829999290406703949e-02 -1.407769769430160522e-01 3.470483720302581787e-01 -1.035337522625923157e-01 -1.604479402303695679e-01 5.143959447741508484e-02 1.002432852983474731e-01 1.559357494115829468e-01 1.430772095918655396e-01 -1.692661941051483154e-01 1.069579645991325378e-01 1.816153377294540405e-01 8.423003554344177246e-02 -1.340621113777160645e-01 -1.867006272077560425e-01 1.464201807975769043e-01 2.617899179458618164e-01 1.351141631603240967e-01 -2.458711266517639160e-01 8.690286427736282349e-02 3.322879597544670105e-02 1.056695431470870972e-01 1.681892573833465576e-02 1.038610935211181641e-01 -1.010250449180603027e-01 -4.616249203681945801e-01 -1.819372624158859253e-01 2.377283722162246704e-01 2.136772722005844116e-01
-4.627539962530136108e-02 1.476639360189437866e-01 -2.359618619084358215e-02 -1.936717480421066284e-01 -1.023925915360450745e-01 -3.017393685877323151e-02 -2.685055434703826904e-01 -7.830429077148437500e-02 5.832267925143241882e-03 1.223475039005279541e-01 -5.673165619373321533e-02 3.964557051658630371e-01 1.235566884279251099e-01 -1.794450879096984863e-01 1.044027060270309448e-01 4.217810183763504028e-02 -1.882036775350570679e-01 -1.172931417822837830e-01 1.465241611003875732e-01 5.515204370021820068e-02 -3.896828591823577881e-01 8.407309651374816895e-02 1.549688130617141724e-01 7.923956960439682007e-02 -2.203518003225326538e-01 -2.910709977149963379e-01 -1.904832422733306885e-01 -9.469906240701675415e-02 -3.506755828857421875e-01 1.804797351360321045e-01 1.186748966574668884e-01 -4.194044694304466248e-02
-5.962263420224189758e-02 1.082387715578079224e-01 8.178963512182235718e-02 1.012289300560951233e-01 1.783123165369033813e-01 9.495670348405838013e-02 -2.526482641696929932e-01 -1.096147820353507996e-01 8.457693457603454590e-02 2.271801382303237915e-01 2.618070244789123535e-01 1.496039330959320068e-01 -2.522614002227783203e-01 1.182331740856170654e-01 4.229667484760284424e-01 2.865531444549560547e-01 -2.203593552112579346e-01 -8.064462244510650635e-02 -6.666806340217590332e-02 2.222079336643218994e-01 4.004017263650894165e-02 5.055726692080497742e-02 3.634738028049468994e-01 6.449788808822631836e-02 -2.056108117103576660e-01 2.451325533911585808e-03 -1.002514958381652832e-01 -1.046781986951828003e-01 -1.046214066445827484e-02 -1.708389371633529663e-01 5.610538274049758911e-02 -1.333011090755462646e-01
2.815424697473645210e-03 5.176401138305664062e-02 1.921613216400146484e-01 2.107942402362823486e-01 -1.785202324390411377e-01 3.289999961853027344e-01 -7.515058666467666626e-02 6.650905311107635498e-02 2.175163681386038661e-04 -5.080688372254371643e-02 2.884776592254638672e-01 2.347757965326309204e-01 -9.890625625848770142e-02 -1.406796425580978394e-01 -1.190712898969650269e-01 1.548867374658584595e-01 -1.911801286041736603e-02 -1.111645624041557312e-01 2.314300388097763062e-01 1.990309953689575195e-01 2.551484107971191406e-01 4.664202407002449036e-02 3.854262530803680420e-01 -7.351868599653244019e-02 2.881335839629173279e-02 6.272254884243011475e-02 9.603796899318695068e-02 -1.379795074462890625e-01 -3.499290347099304199e-01 -2.169173508882522583e-01 -6.160894036293029785e-02 1.537958085536956787e-01
-5.412716791033744812e-02 -2.289443314075469971e-01 -2.750262916088104248e-01 -1.272430419921875000e-01 -4.014634788036346436e-01 7.770311087369918823e-03 -1.037729829549789429e-01 -3.215773999691009521e-01 -2.996857091784477234e-02 -1.916147917509078979e-01 -1.856124959886074066e-02 6.049360707402229309e-02 -6.555995345115661621e-02 -2.102475613355636597e-01 2.510291337966918945e-01 -4.152758419513702393e-02 -6.236709654331207275e-02 2.053339034318923950e-01 2.849572300910949707e-01 1.656632125377655029e-01 -1.550424396991729736e-01 3.942972794175148010e-02 1.747146993875503540e-01 1.258940547704696655e-01 -1.959715187549591064e-01 3.464866429567337036e-02 -4.616913199424743652e-02 -2.492538243532180786e-01 -2.006689012050628662e-01 1.066136546432971954e-02 2.071826457977294922e-01 9.335493296384811401e-02
6.749928742647171021e-02 2.107443362474441528e-01 2.318501770496368408e-01 1.895469278097152710e-01 -2.743543684482574463e-01 1.029916033148765564e-01 -1.679719686508178711e-01 -2.007267326116561890e-01 1.983109414577484131e-01 9.937432408332824707e-02 4.106305241584777832e-01 4.748948290944099426e-02 1.258086562156677246e-01 -2.903119325637817383e-01 1.475614756345748901e-01 1.551507413387298584e-01 1.059365198016166687e-01 -4.226619750261306763e-02 6.770992279052734375e-02 2.089244313538074493e-02 3.546696156263351440e-02 1.969740912318229675e-02 1.147468537092208862e-01 -7.284841686487197876e-02 1.977277249097824097e-01 -3.364515304565429688e-01 -2.646957337856292725e-01 -2.141928374767303467e-01 -1.569980978965759277e-01 -6.657390296459197998e-02 5.134603474289178848e-03 -7.375650852918624878e-02
2.777333557605743408e-02 -4.759284853935241699e-02 8.983980864286422729e-02 -3.232938051223754883e-02 -2.679280638694763184e-01 8.596432209014892578e-02 -1.009457632899284363e-01 -1.633068323135375977e-01 9.348871558904647827e-02 7.147098332643508911e-02 -1.651950627565383911e-01 -3.612481057643890381e-02 6.435155123472213745e-02 -2.686525322496891022e-02 1.655676513910293579e-01 -1.413892656564712524e-01 3.455714583396911621e-01 -1.172322034835815430e-01 7.444794476032257080e-02 -1.384520381689071655e-01 1.906172931194305420e-01 2.259429730474948883e-02 3.587007820606231689e-01 2.561952471733093262e-01 1.042444854974746704e-01 1.994991600513458252e-01 -2.484574466943740845e-01 -2.008540332317352295e-01 -1.205885857343673706e-01 -9.889490902423858643e-02 4.150502979755401611e-01 -1.968563497066497803e-01
1.533838510513305664e-01 3.085262179374694824e-01 -1.352244913578033447e-01 -7.706670463085174561e-02 -2.984130680561065674e-01 1.525260806083679199e-01 -1.815556436777114868e-01 -1.336471736431121826e-01 -2.029734402894973755e-01 -2.318749390542507172e-02 9.544230252504348755e-02 1.934956163167953491e-01 -2.486869692802429199e-01 -4.233877174556255341e-03 4.744664579629898071e-02 1.833467558026313782e-02 -2.032080739736557007e-01 -2.259513288736343384e-01 -9.882815182209014893e-02 1.991061866283416748e-01 2.415668666362762451e-01 -7.839100807905197144e-02 3.259247541427612305e-01 2.226918786764144897e-01 2.560632526874542236e-01 -1.159225404262542725e-01 -5.301104113459587097e-02 -1.618682444095611572e-01 -1.034236624836921692e-01 -1.595681607723236084e-01 7.892463356256484985e-02 -1.694218218326568604e-01
1.845922470092773438e-01 2.583549618721008301e-01 7.486318051815032959e-02 -1.380788534879684448e-01 -2.104963809251785278e-01 8.111304789781570435e-02 8.093833178281784058e-02 -6.644342839717864990e-02 1.871648281812667847e-01 -6.395955383777618408e-02 2.522919774055480957e-01 1.548690497875213623e-01 -6.209340691566467285e-02 1.989484429359436035e-01 -3.027564100921154022e-02 7.527563720941543579e-02 2.836459130048751831e-02 -1.812631934881210327e-01 9.779795259237289429e-02 2.250553816556930542e-01 -1.213403418660163879e-01 -4.837300628423690796e-02 4.500708580017089844e-01 -1.097245365381240845e-01 -2.109389454126358032e-01 -1.803079247474670410e-01 -3.434577882289886475e-01 -2.383013218641281128e-01 -4.826941294595599174e-04 -2.260188162326812744e-01 6.893250346183776855e-02 -5.237019062042236328e-02
1.543780863285064697e-01 1.694696396589279175e-02 2.305161952972412109e-01 1.701268926262855530e-02 1.520263999700546265e-01 1.087934598326683044e-01 -2.738546431064605713e-01 1.344221532344818115e-01 -2.514612674713134766e-01 3.266102671623229980e-01 1.418911367654800415e-01 1.095696091651916504e-01 -1.173512190580368042e-01 1.124714016914367676e-01 5.580573901534080505e-02 -1.977878063917160034e-02 -1.167066842317581177e-01 9.706502407789230347e-02 4.459479823708534241e-02 1.152548044919967651e-01 2.135643213987350464e-01 -2.393462508916854858e-01 3.165895640850067139e-01 -3.691322728991508484e-02 -1.872100494801998138e-02 -1.721537858247756958e-01 -2.590576410293579102e-01 -2.928679287433624268e-01 -2.161052376031875610e-01 -1.127539202570915222e-01 1.674391627311706543e-01 -2.221355438232421875e-01
7.915757596492767334e-02 -8.865395933389663696e-02 2.409213483333587646e-01 3.380011320114135742e-01 -2.479407787322998047e-01 1.457001566886901855e-01 -4.418506026268005371e-01 -2.528553307056427002e-01 2.290009055286645889e-03 1.682322099804878235e-02 2.147539556026458740e-01 2.329503893852233887e-01 2.157480455935001373e-02 5.268160626292228699e-02 1.997174695134162903e-02 -6.863496266305446625e-03 -1.499383449554443359e-01 7.893957197666168213e-02 -1.494196653366088867e-01 5.147052183747291565e-02 1.405107975006103516e-01 2.890818053856492043e-03 1.640594303607940674e-01 -6.183802336454391479e-02 -4.628007858991622925e-02 1.795151829719543457e-01 -1.386226862668991089e-01 -2.778292000293731689e-01 -2.980006933212280273e-01 -8.468985557556152344e-02 -1.661852002143859863e-02 1.901323050260543823e-01
-3.618315160274505615e-01 -6.985510885715484619e-02 -1.007979586720466614e-01 -1.782360672950744629e-02 -2.047410905361175537e-01 -1.964523643255233765e-01 9.707894921302795410e-02 -1.090622171759605408e-01 4.907469451427459717e-02 1.997014284133911133e-01 1.612463146448135376e-01 5.222306251525878906e-01 9.113950282335281372e-02 -9.062185883522033691e-02 1.805649399757385254e-01 -1.184782907366752625e-01 -1.427004784345626831e-01 -1.504466980695724487e-01 9.841851145029067993e-02 3.584375232458114624e-02 -9.909157454967498779e-02 6.635810434818267822e-02 7.170366495847702026e-02 -8.816526085138320923e-02 -1.798608005046844482e-01 -9.426953643560409546e-02 -1.341632306575775146e-01 -3.184459507465362549e-01 -9.367773681879043579e-02 -1.213706582784652710e-01 5.698017030954360962e-02 -2.814468741416931152e-01
-2.654107809066772461e-01 4.885934293270111084e-02 2.106256969273090363e-02 2.804479897022247314e-01 -2.149508297443389893e-01 9.101852029561996460e-02 1.246181949973106384e-01 -2.109547555446624756e-01 3.596936166286468506e-02 2.591884136199951172e-02 2.931703627109527588e-01 1.563772857189178467e-01 3.382387012243270874e-02 7.597772032022476196e-02 8.427956141531467438e-03 1.818627715110778809e-01 -5.974029749631881714e-02 3.128216266632080078e-01 -1.317313164472579956e-01 5.108191445469856262e-02 -3.886376321315765381e-02 1.508838832378387451e-01 3.782136142253875732e-01 2.981082797050476074e-01 -2.401348650455474854e-01 1.985637284815311432e-02 -1.101141795516014099e-01 -1.924654990434646606e-01 8.345150388777256012e-03 2.633270807564258575e-02 2.189159989356994629e-01 -2.182468324899673462e-01
-8.685301989316940308e-02 1.202514916658401489e-01 9.970875084400177002e-02 -1.032448858022689819e-01 -4.313734173774719238e-01 1.315630972385406494e-01 -1.266317665576934814e-01 -1.676208227872848511e-01 -1.141895279288291931e-01 -4.352962225675582886e-02 2.139398008584976196e-01 1.943635940551757812e-01 5.933033302426338196e-02 -1.551524847745895386e-01 -1.745023392140865326e-02 2.358897030353546143e-01 3.933300822973251343e-02 -1.321256011724472046e-01 2.190949469804763794e-01 -1.286337524652481079e-01 -4.472430422902107239e-02 -8.851254731416702271e-02 6.153794750571250916e-02 8.104823529720306396e-02 -3.794321119785308838e-01 1.941735893487930298e-01 8.825676888227462769e-02 -2.650963962078094482e-01 -1.917549371719360352e-01 -1.593041568994522095e-01 1.078664585947990417e-01 -3.009717464447021484e-01
-5.789937451481819153e-02 1.699451729655265808e-02 -1.420477628707885742e-01 1.572731286287307739e-01 -3.428391516208648682e-01 -1.329508274793624878e-01 1.952339708805084229e-01 -1.685634851455688477e-01 -6.078077852725982666e-02 -1.603584885597229004e-01 -1.752912253141403198e-01 4.375348687171936035e-01 -2.007166445255279541e-01 1.276211142539978027e-01 2.579151093959808350e-01 -1.375782340764999390e-01 -1.536587160080671310e-02 -1.569001376628875732e-01 -2.262889966368675232e-02 7.059319317340850830e-02 -1.801098883152008057e-02 1.818565726280212402e-01 1.669432520866394043e-01 -4.806983843445777893e-02 -1.876765489578247070e-01 -3.786662966012954712e-02 -1.542549878358840942e-01 -1.398846209049224854e-01 -3.325821757316589355e-01 2.436518222093582153e-01 1.061244383454322815e-01 -3.036893717944622040e-02
1.697506159543991089e-01 2.214137092232704163e-02 -1.526154577732086182e-01 3.236888051033020020e-01 -2.269526869058609009e-01 4.053579270839691162e-02 1.006901860237121582e-01 1.795003265142440796e-01 2.484405487775802612e-01 2.472500652074813843e-01 -2.600591257214546204e-02 2.062442004680633545e-01 1.771081537008285522e-01 4.121451824903488159e-02 2.012401819229125977e-01 3.871998190879821777e-02 -2.026920020580291748e-02 -1.855747215449810028e-02 3.208661824464797974e-02 -1.995478272438049316e-01 1.509512066841125488e-01 1.242585256695747375e-01 2.211652398109436035e-01 9.652807563543319702e-02 -4.046152234077453613e-01 1.028510555624961853e-01 -1.658945530652999878e-01 -2.896668612957000732e-01 -2.528715431690216064e-01 -8.027219772338867188e-02 8.123421669006347656e-02 -7.224509119987487793e-02
-1.264478415250778198e-01 1.098253130912780762e-01 -4.873527213931083679e-02 -1.086677461862564087e-01 -1.404725313186645508e-01 8.401664346456527710e-02 -1.439214944839477539e-01 -2.312884926795959473e-01 -6.445185840129852295e-02 -3.673293441534042358e-02 -8.071866817772388458e-03 3.418936729431152344e-01 -4.288491234183311462e-02 -1.514438167214393616e-02 2.813862264156341553e-02 2.263339608907699585e-01 5.838588997721672058e-02 -4.519487917423248291e-01 1.425673067569732666e-01 1.716771125793457031e-01 -2.554976567625999451e-02 -2.460884302854537964e-01 -1.360380649566650391e-02 -9.797177463769912720e-02 9.359547495841979980e-02 -1.738000661134719849e-01 -3.211547732353210449e-01 -1.429412961006164551e-01 3.084836527705192566e-03 -3.009708523750305176e-01 2.990196645259857178e-01 9.598594158887863159e-02
2.188559025526046753e-01 -8.519239723682403564e-03 -2.947691082954406738e-02 -4.004966001957654953e-03 -2.244784384965896606e-01 9.433427825570106506e-03 5.072690173983573914e-02 -1.588546633720397949e-01 2.123459130525588989e-01 2.062356621026992798e-01 1.345140337944030762e-01 1.075250431895256042e-01 -2.047753483057022095e-01 1.096488013863563538e-01 -8.372069895267486572e-02 1.435221433639526367e-01 -9.651089459657669067e-02 -1.215192303061485291e-01 4.394435584545135498e-01 1.849286556243896484e-01 7.662126421928405762e-02 -1.427021902054548264e-02 2.379615008831024170e-01 9.100361168384552002e-02 -2.516860067844390869e-01 2.762442082166671753e-02 -3.742777109146118164e-01 1.157485619187355042e-01 -1.822968870401382446e-01 -2.946189939975738525e-01 1.183979734778404236e-01 -7.821847684681415558e-04
1.330220997333526611e-01 -1.346353590488433838e-01 -3.427919000387191772e-02 2.255417406558990479e-01 -3.532575070858001709e-01 2.448788881301879883e-01 -2.343330383300781250e-01 -3.824444413185119629e-01 -1.280865818262100220e-01 2.181832045316696167e-01 3.345571756362915039e-01 1.809277236461639404e-01 8.590853959321975708e-02 -2.153380401432514191e-02 -2.427537739276885986e-02 1.421519666910171509e-01 -1.127597037702798843e-02 -1.066552326083183289e-01 3.745136491488665342e-04 9.836377203464508057e-02 1.818173527717590332e-01 -2.050467729568481445e-01 -5.741959065198898315e-02 2.054428867995738983e-02 2.379835769534111023e-02 -7.246960699558258057e-02 -2.834610939025878906e-01 -3.132264316082000732e-02 -2.907537221908569336e-01 -1.815620996057987213e-02 1.045992411673069000e-02 -1.294711828231811523e-01
2.242849767208099365e-01 5.323473736643791199e-02 -2.968084812164306641e-01 3.812366351485252380e-02 -1.486865617334842682e-02 1.007691472768783569e-01 -7.474071532487869263e-02 -2.469445765018463135e-01 1.635451763868331909e-01 1.409184001386165619e-02 8.148028701543807983e-02 3.598896861076354980e-01 -1.472290307283401489e-01 -6.066038459539413452e-02 3.969785571098327637e-01 2.917385697364807129e-01 -3.041809499263763428e-01 -1.047928333282470703e-01 1.093262434005737305e-01 2.044672369956970215e-01 5.547678098082542419e-02 9.649109840393066406e-02 1.784595847129821777e-01 -7.245111465454101562e-02 -4.877176880836486816e-02 -9.655584394931793213e-02 -2.363101579248905182e-02 9.765684604644775391e-02 -7.674049586057662964e-02 -6.666770577430725098e-02 8.053509145975112915e-02 -3.222380876541137695e-01
1.816227436065673828e-01 2.909190654754638672e-01 -5.697071179747581482e-02 -9.945445507764816284e-02 -1.762882322072982788e-01 3.998002037405967712e-02 -3.753611147403717041e-01 -2.257787883281707764e-01 -6.094932183623313904e-02 -1.623119344003498554e-03 5.257766693830490112e-02 4.168275296688079834e-01 5.928077176213264465e-02 -1.547557562589645386e-01 1.395473331212997437e-01 -9.246084094047546387e-02 -9.028714150190353394e-02 -2.375649213790893555e-01 -7.113235443830490112e-02 1.872775703668594360e-01 -1.405375450849533081e-01 1.655872017145156860e-01 1.609994918107986450e-01 -5.644823238253593445e-02 -2.020301371812820435e-01 -8.827317506074905396e-02 4.954066872596740723e-02 -2.488292753696441650e-01 -2.443361729383468628e-01 -2.263992093503475189e-02 -1.365594938397407532e-02 -2.336769998073577881e-01
8.207613229751586914e-02 -6.047016754746437073e-02 2.025283724069595337e-01 -5.566227808594703674e-02 -1.818624585866928101e-01 -2.594016194343566895e-01 -3.925433158874511719e-01 4.726431146264076233e-02 2.362628728151321411e-01 2.802456147037446499e-04 2.053671628236770630e-01 4.564917981624603271e-01 2.891435660421848297e-02 1.210913732647895813e-01 1.159474700689315796e-01 -3.355649486184120178e-02 1.090462803840637207e-01 8.795485645532608032e-02 3.946962058544158936e-01 1.617979109287261963e-01 2.557414770126342773e-02 -4.977157805114984512e-03 1.053765639662742615e-01 1.658460646867752075e-01 3.448531404137611389e-02 7.955574244260787964e-02 3.722001239657402039e-02 -2.221967577934265137e-01 -4.544389620423316956e-02 -4.190036281943321228e-02 6.755816936492919922e-02 -2.116959542036056519e-01
2.151115611195564270e-02 2.297821938991546631e-01 2.571683377027511597e-02 3.815974295139312744e-02 -7.356209307909011841e-02 1.071937754750251770e-01 -3.991563990712165833e-02 -9.313955903053283691e-02 1.127042323350906372e-01 -1.315615978091955185e-02 4.367637038230895996e-01 3.874308615922927856e-02 1.136500090360641479e-01 -2.926970832049846649e-02 1.212576478719711304e-01 3.073854744434356689e-01 1.947205513715744019e-01 5.889388173818588257e-02 4.199397563934326172e-01 -6.909783184528350830e-02 1.470026224851608276e-01 4.585788398981094360e-02 3.998425304889678955e-01 -5.380855873227119446e-03 7.197664678096771240e-02 8.165936917066574097e-02 -3.668592125177383423e-02 -5.597918853163719177e-02 -2.652052342891693115e-01 2.666432261466979980e-01 8.660656958818435669e-02 1.340255439281463623e-01
-2.230693399906158447e-01 3.558502495288848877e-01 4.233042523264884949e-02 -5.734427273273468018e-02 -2.620123624801635742e-01 3.309427499771118164e-01 -1.132883578538894653e-01 -1.446910500526428223e-01 3.903521224856376648e-02 5.138678848743438721e-02 2.584944665431976318e-01 1.516787260770797729e-01 -6.304377317428588867e-02 1.610649377107620239e-01 1.197664141654968262e-01 5.692923814058303833e-02 2.241803258657455444e-01 8.846759051084518433e-02 1.381279528141021729e-01 -1.011449247598648071e-01 2.631425261497497559e-01 -2.953948220238089561e-03 3.219669461250305176e-01 -4.942202940583229065e-02 -1.803434789180755615e-01 -1.585008054971694946e-01 -4.546952992677688599e-02 -1.667505800724029541e-01 1.003559902310371399e-01 3.153208494186401367e-01 3.380379825830459595e-02 6.468378752470016479e-02
2.658618390560150146e-01 -8.475603535771369934e-03 -6.289162486791610718e-02 2.164284735918045044e-01 -3.140417337417602539e-01 -1.266001444309949875e-02 -7.971809245645999908e-04 -3.756992518901824951e-01 -1.207012087106704712e-01 5.697304382920265198e-02 -5.145565792918205261e-02 1.948605626821517944e-01 1.581876724958419800e-02 -1.826853603124618530e-01 1.523562371730804443e-01 -3.555719181895256042e-02 -8.796057850122451782e-02 -2.114788740873336792e-01 1.045595705509185791e-01 -5.343741737306118011e-03 3.016823828220367432e-01 -1.618331372737884521e-01 1.177946999669075012e-01 -2.112021744251251221e-01 -1.531489789485931396e-01 -2.524029836058616638e-02 -3.068050928413867950e-02 -2.463074475526809692e-01 -2.640972137451171875e-01 -2.882042713463306427e-02 3.095199763774871826e-01 1.754865199327468872e-01
1.766491681337356567e-02 1.755402535200119019e-01 1.414117962121963501e-01 1.273441165685653687e-01 -4.090925306081771851e-02 -7.525598257780075073e-02 7.240582257509231567e-02 -3.707015886902809143e-02 8.831184357404708862e-03 2.115110605955123901e-01 9.315867908298969269e-03 4.925723075866699219e-01 -3.761590644717216492e-02 -1.541890949010848999e-01 1.999400705099105835e-01 -7.718149572610855103e-02 1.206546127796173096e-01 -3.467915356159210205e-01 7.844182103872299194e-02 -3.234997764229774475e-02 5.708239972591400146e-02 -1.128036752343177795e-01 2.969816029071807861e-01 -5.149309709668159485e-02 -6.531723588705062866e-02 -1.152772977948188782e-01 -5.715630482882261276e-03 -4.307456612586975098e-01 -1.896587945520877838e-02 -1.293480396270751953e-01 3.016016483306884766e-01 -4.065976478159427643e-03
3.312601149082183838e-02 -2.704849243164062500e-01 4.955173004418611526e-03 2.191137224435806274e-01 1.338346675038337708e-02 -2.091741561889648438e-01 -1.518587321043014526e-01 -8.613315224647521973e-02 -2.095438167452812195e-02 1.422150731086730957e-01 -4.344405606389045715e-02 2.637225389480590820e-01 2.820163071155548096e-01 5.479265376925468445e-02 3.583334386348724365e-01 3.190976083278656006e-01 4.616954363882541656e-03 2.806122973561286926e-02 2.299232333898544312e-01 1.405722368508577347e-02 -2.401516074314713478e-03 1.117081567645072937e-01 2.986687123775482178e-01 -5.863377079367637634e-02 1.055033802986145020e-01 -5.411199852824211121e-02 -1.028304398059844971e-01 -3.267611563205718994e-01 -2.367141544818878174e-01 1.869113296270370483e-01 -1.175940707325935364e-01 -5.682475119829177856e-02
-1.087038591504096985e-01 9.786102920770645142e-02 2.419437840580940247e-02 2.604962289333343506e-01 4.984582960605621338e-02 1.123347282409667969e-01 -2.646297812461853027e-01 -1.211394965648651123e-01 -1.708149313926696777e-01 1.471840683370828629e-02 2.546164095401763916e-01 8.789497613906860352e-02 -4.130185768008232117e-02 1.767583787441253662e-01 2.882149517536163330e-01 3.202240467071533203e-01 3.273626789450645447e-02 7.655355334281921387e-02 1.347491145133972168e-01 -2.069158479571342468e-02 8.368029259145259857e-03 -1.453406363725662231e-01 5.111531615257263184e-01 1.809034198522567749e-01 1.693927496671676636e-02 6.074639782309532166e-02 -2.374734431505203247e-01 -8.327809721231460571e-02 -2.403212524950504303e-02 7.627304294146597385e-04 2.302145957946777344e-01 -1.680700033903121948e-01
-9.965246915817260742e-02 1.882353127002716064e-01 5.158638581633567810e-02 -1.525947749614715576e-01 -1.814550310373306274e-01 2.396229952573776245e-01 -2.396744787693023682e-01 -7.950460165739059448e-02 8.530539460480213165e-03 2.419864684343338013e-01 2.583732306957244873e-01 1.895427703857421875e-01 -1.341534107923507690e-01 1.141861826181411743e-01 4.586781561374664307e-02 6.769316643476486206e-02 2.172461599111557007e-01 2.063315063714981079e-01 2.288079708814620972e-01 -1.239641532301902771e-01 3.620633482933044434e-02 6.953033059835433960e-02 4.888149797916412354e-01 -1.181129440665245056e-01 -5.871295556426048279e-02 -1.110750809311866760e-01 -8.603291213512420654e-02 -2.518368065357208252e-01 -7.452256977558135986e-02 2.353068441152572632e-01 -8.602850884199142456e-02 6.393899768590927124e-02
-2.329657599329948425e-02 1.968356221914291382e-01 -2.388130873441696167e-02 -1.435084175318479538e-02 -2.061983942985534668e-01 2.005312591791152954e-01 -1.835285127162933350e-01 -8.397260308265686035e-02 -5.723856762051582336e-02 8.584152907133102417e-02 6.891212612390518188e-02 9.968218952417373657e-02 7.603321224451065063e-02 6.919343024492263794e-02 -5.130092054605484009e-02 1.397097855806350708e-01 1.260460615158081055e-01 -2.224453985691070557e-01 1.461263597011566162e-01 8.263903111219406128e-02 4.486953616142272949e-01 -5.160235241055488586e-02 2.688185572624206543e-01 -7.839582860469818115e-02 -3.880949616432189941e-01 8.589129894971847534e-02 -8.511426299810409546e-02 -3.908690810203552246e-01 -3.554930910468101501e-02 -2.518501579761505127e-01 -2.066152542829513550e-02 -1.390455365180969238e-01
8.230509608983993530e-02 2.502337098121643066e-01 9.957955032587051392e-02 5.172447487711906433e-02 -2.400147169828414917e-01 1.561546474695205688e-01 -6.456016749143600464e-02 -2.872159145772457123e-02 -5.604130774736404419e-02 7.165239658206701279e-03 1.193981692194938660e-01 1.873580813407897949e-01 5.892447754740715027e-02 -1.539593189954757690e-01 1.612578630447387695e-01 2.772808969020843506e-01 -2.722364664077758789e-02 -2.993358373641967773e-01 8.268155902624130249e-02 -1.129257902503013611e-01 1.185541227459907532e-01 2.223366871476173401e-03 2.341007143259048462e-01 8.961316943168640137e-02 -4.426956474781036377e-01 2.886907756328582764e-01 2.653027325868606567e-02 -2.486187666654586792e-01 -2.255630344152450562e-01 -4.806559905409812927e-02 -6.237128749489784241e-03 -2.579297721385955811e-01
-1.493580341339111328e-01 2.421004623174667358e-01 5.432933568954467773e-02 -1.556992977857589722e-01 -1.709311008453369141e-01 2.193119078874588013e-01 -2.321551293134689331e-01 -8.180929720401763916e-02 -1.068722456693649292e-01 2.060455530881881714e-01 2.504676580429077148e-01 2.576653659343719482e-01 -1.793919354677200317e-01 1.854344308376312256e-01 -1.563062705099582672e-02 7.168829441070556641e-03 2.669708430767059326e-01 8.029156178236007690e-02 2.321916222572326660e-01 -9.803422540426254272e-02 -1.445891801267862320e-02 3.068176843225955963e-02 3.468275964260101318e-01 1.049212366342544556e-01 -8.196523040533065796e-02 -2.990493476390838623e-01 -4.194416105747222900e-02 -3.119054436683654785e-01 6.366674602031707764e-02 1.292470097541809082e-01 -6.249314546585083008e-02 1.028011068701744080e-01
1.547005120664834976e-02 -3.604783490300178528e-02 -5.509542766958475113e-03 -4.760557040572166443e-02 -3.387803137302398682e-01 -5.081705003976821899e-02 -4.602730646729469299e-02 6.237018853425979614e-02 2.541631162166595459e-01 4.236173629760742188e-01 -1.553580760955810547e-01 2.237926870584487915e-01 -2.476893216371536255e-01 2.531087398529052734e-01 8.523638546466827393e-02 1.287821531295776367e-01 -8.112479746341705322e-02 7.162836939096450806e-02 3.675962090492248535e-01 9.660457819700241089e-02 1.066252663731575012e-01 -1.683243215084075928e-01 1.417219489812850952e-01 -4.825250804424285889e-02 -2.135540992021560669e-01 2.804900147020816803e-02 -2.111125141382217407e-01 1.737696975469589233e-01 -1.735170334577560425e-01 -1.383235901594161987e-01 1.050160303711891174e-01 7.452782243490219116e-02
-4.791292548179626465e-02 6.044476479291915894e-02 -2.534300088882446289e-01 8.219819515943527222e-02 -4.974054396152496338e-01 7.036292552947998047e-02 -4.542489722371101379e-02 4.476159811019897461e-02 -5.432359129190444946e-02 -6.827039271593093872e-02 -9.176837652921676636e-02 1.936330199241638184e-01 -2.836168110370635986e-01 -1.811213046312332153e-01 1.912596970796585083e-01 -1.484427750110626221e-01 -6.262806802988052368e-02 4.459329321980476379e-02 3.008030354976654053e-01 -6.995679438114166260e-02 -1.318043768405914307e-01 -7.695661857724189758e-03 -4.670980386435985565e-03 -9.026673436164855957e-02 5.019874777644872665e-03 1.228762939572334290e-01 -1.579497605562210083e-01 -2.452884465456008911e-01 -1.514195352792739868e-01 3.697187006473541260e-01 1.690185219049453735e-01 1.610508710145950317e-01
2.849651575088500977e-01 -1.011617705225944519e-01 -1.544894725084304810e-01 2.551905214786529541e-01 -1.292448043823242188e-01 1.204818859696388245e-01 -5.080894008278846741e-02 -9.907320886850357056e-02 1.822619736194610596e-01 1.103849858045578003e-01 -3.249466046690940857e-02 3.162856996059417725e-01 5.962465703487396240e-02 6.380079686641693115e-02 1.616424322128295898e-01 1.779327690601348877e-01 1.373838484287261963e-01 -1.817371398210525513e-01 2.117904573678970337e-01 -9.387331455945968628e-02 5.276446789503097534e-02 1.350219100713729858e-01 1.679431796073913574e-01 -1.148416176438331604e-01 -1.644362956285476685e-01 1.104054413735866547e-02 -2.981815636157989502e-01 2.714143134653568268e-02 -2.327960431575775146e-01 -3.391564786434173584e-01 3.167660236358642578e-01 9.845569729804992676e-02
-9.903244674205780029e-02 -1.766227781772613525e-01 2.119337581098079681e-02 5.873660370707511902e-02 -3.634192422032356262e-02 2.030476331710815430e-01 -2.425760179758071899e-01 1.041011214256286621e-01 -4.986435174942016602e-02 1.005836427211761475e-01 9.384359419345855713e-02 2.396827749907970428e-02 -1.483071595430374146e-01 2.443731278181076050e-01 5.628640949726104736e-02 2.218670994043350220e-01 -1.005932390689849854e-01 -3.442623838782310486e-02 2.021755278110504150e-01 2.101015299558639526e-01 4.195599257946014404e-01 -1.559493392705917358e-01 3.087523877620697021e-01 1.561333835124969482e-01 1.651523518376052380e-03 -8.448775857686996460e-03 -3.685169816017150879e-01 -5.830471962690353394e-02 -2.770864963531494141e-01 4.797135666012763977e-02 2.278910428285598755e-01 1.042370591312646866e-02
-6.774802505970001221e-02 -1.210883781313896179e-01 -2.004165053367614746e-01 -1.174200400710105896e-01 -1.620957404375076294e-01 -1.208668760955333710e-02 -2.120510488748550415e-01 -1.795856803655624390e-01 4.062472581863403320e-01 -5.845494940876960754e-02 1.732847094535827637e-01 1.534903943538665771e-01 -9.877756237983703613e-02 1.381672024726867676e-01 4.055691957473754883e-01 1.369489282369613647e-01 7.517431676387786865e-02 2.299679219722747803e-01 -1.938091404736042023e-02 -9.061616659164428711e-02 -9.597777575254440308e-02 4.792549461126327515e-02 2.591977715492248535e-01 1.805713623762130737e-01 -1.688908189535140991e-01 2.057138085365295410e-01 -2.349456772208213806e-02 -2.350939214229583740e-01 -1.513686776161193848e-01 -2.366446405649185181e-01 3.256494551897048950e-02 6.299220025539398193e-02
6.837603449821472168e-02 1.378798782825469971e-01 -1.186898816376924515e-02 9.362219134345650673e-04 -9.512404352426528931e-02 3.006071448326110840e-01 -4.232361912727355957e-02 -1.359426379203796387e-01 5.631475523114204407e-02 3.911251202225685120e-02 7.915559411048889160e-02 2.090383321046829224e-01 -1.978283822536468506e-01 1.627868562936782837e-01 -1.496329754590988159e-01 -1.292260885238647461e-01 1.841048151254653931e-02 -1.337987035512924194e-01 1.938435286283493042e-01 4.018618762493133545e-01 -9.755467623472213745e-02 1.259527951478958130e-01 1.518655270338058472e-01 -1.054708957672119141e-01 -1.130738332867622375e-01 3.265471458435058594e-01 -2.906690239906311035e-01 -2.138002216815948486e-01 -2.086232006549835205e-01 2.366916090250015259e-01 2.210351228713989258e-01 1.489969640970230103e-01
-6.893913447856903076e-02 1.125948056578636169e-01 -2.527043595910072327e-02 9.611677378416061401e-02 -3.287130892276763916e-01 2.783072590827941895e-01 -3.021559417247772217e-01 -4.109360873699188232e-01 2.494088187813758850e-02 1.649918705224990845e-01 -1.176495030522346497e-01 3.531309664249420166e-01 2.336416393518447876e-01 -3.049815446138381958e-02 -2.028732001781463623e-02 5.596148967742919922e-02 -5.580960214138031006e-02 -8.119791001081466675e-02 -1.422083526849746704e-01 1.736202687025070190e-01 8.660637587308883667e-02 1.276601254940032959e-01 1.773520000278949738e-02 4.266052693128585815e-02 -4.238931462168693542e-02 -6.188572570681571960e-02 -1.237043365836143494e-01 -1.632842421531677246e-01 -3.984221220016479492e-01 4.506068676710128784e-02 2.420117892324924469e-02 8.133206516504287720e-02
1.420878916978836060e-01 1.253862082958221436e-01 -1.739457845687866211e-01 -1.891073286533355713e-01 -2.463769465684890747e-01 -1.653874479234218597e-02 -1.955160200595855713e-01 -1.447982490062713623e-01 -2.387246303260326385e-02 3.984562680125236511e-02 1.019910648465156555e-01 1.601358205080032349e-01 -8.236924558877944946e-02 2.466705255210399628e-02 3.396746218204498291e-01 -4.289884120225906372e-03 -1.092348322272300720e-01 -1.959131360054016113e-01 1.066111214458942413e-02 3.194661736488342285e-01 -2.147023528814315796e-01 -3.413321077823638916e-02 4.452569484710693359e-01 -1.136413365602493286e-01 -2.808663547039031982e-01 -1.371010988950729370e-01 9.104038774967193604e-02 -4.093554615974426270e-02 -2.541008293628692627e-01 -1.510342359542846680e-01 -7.929584383964538574e-02 -6.840200722217559814e-02
-1.749264746904373169e-01 1.133710816502571106e-01 -5.895482376217842102e-02 1.286457479000091553e-01 -4.707781132310628891e-03 -1.311980038881301880e-01 -1.036319211125373840e-01 -1.275879591703414917e-01 -3.614687547087669373e-02 -2.024151384830474854e-02 1.583919972181320190e-01 -1.584224030375480652e-02 -5.153022706508636475e-02 2.690042853355407715e-01 2.630563676357269287e-01 2.224071323871612549e-01 -2.054326608777046204e-02 2.259996980428695679e-01 1.022835671901702881e-01 -1.183867976069450378e-01 -1.142702810466289520e-02 -1.380998268723487854e-02 5.415810346603393555e-01 2.079672962427139282e-01 -4.265864938497543335e-02 -1.213750988245010376e-01 -2.875616252422332764e-01 -1.297816932201385498e-01 -1.855117082595825195e-01 -1.672141700983047485e-01 2.247680872678756714e-01 -1.723140478134155273e-01
5.909043923020362854e-02 1.482200622558593750e-01 3.123261965811252594e-02 2.377752810716629028e-01 -3.532675281167030334e-02 -1.417847871780395508e-01 -1.982880830764770508e-01 -8.976941555738449097e-02 5.694736912846565247e-02 -2.244710922241210938e-02 2.444146573543548584e-01 2.479839920997619629e-01 -1.645683795213699341e-01 2.437497079372406006e-01 1.434174627065658569e-01 3.950885832309722900e-01 -1.499020904302597046e-01 1.353319585323333740e-01 4.682915285229682922e-02 2.453828901052474976e-01 2.076191902160644531e-01 -1.278510689735412598e-01 3.750811219215393066e-01 1.668842583894729614e-01 1.429313421249389648e-01 1.052182316780090332e-01 -2.032180428504943848e-01 -1.777686029672622681e-01 -7.171456515789031982e-02 -8.122471161186695099e-03 1.205381602048873901e-01 6.957192718982696533e-02
1.533272117376327515e-01 2.223694622516632080e-01 -1.179756596684455872e-01 -1.520933210849761963e-01 -2.233351469039916992e-01 -1.293078511953353882e-01 -2.753263115882873535e-01 -2.819207906723022461e-01 -7.754133641719818115e-02 1.381534188985824585e-01 -1.197365075349807739e-01 3.453205227851867676e-01 -1.644261032342910767e-01 -7.889148592948913574e-02 -8.985142409801483154e-02 -6.083370000123977661e-02 -1.555804908275604248e-02 -1.273336559534072876e-01 -7.407781481742858887e-02 1.226848512887954712e-01 1.142090111970901489e-01 -2.017797827720642090e-01 2.330847531557083130e-01 6.742230057716369629e-02 -1.005740538239479065e-01 -1.635764390230178833e-01 7.616227865219116211e-02 -3.526729643344879150e-01 -1.176634132862091064e-01 6.382811069488525391e-02 3.364493846893310547e-01 -1.288288533687591553e-01
6.719476729631423950e-02 1.620159447193145752e-01 5.060656927525997162e-03 8.782728016376495361e-02 -1.709886044263839722e-01 9.594733268022537231e-02 -1.163015142083168030e-01 -3.271958231925964355e-02 5.445718020200729370e-02 -1.107218787074089050e-01 5.391950905323028564e-02 2.167737782001495361e-01 -3.000085651874542236e-01 1.212186217308044434e-01 -1.380029618740081787e-01 1.072044149041175842e-01 -6.786066573113203049e-03 -2.742528617382049561e-01 -8.239229023456573486e-02 3.521222174167633057e-01 -4.509939625859260559e-02 1.016385406255722046e-01 2.706082761287689209e-01 -4.770461842417716980e-02 7.646565139293670654e-02 -3.046833276748657227e-01 -2.652777731418609619e-01 -3.901773095130920410e-01 -1.089076176285743713e-01 -9.155278652906417847e-02 2.447886466979980469e-01 -1.128500252962112427e-01
-1.082716733217239380e-01 3.150198757648468018e-01 3.113892972469329834e-01 -5.797324329614639282e-02 -2.089983671903610229e-01 1.502887010574340820e-01 -2.434228360652923584e-01 -2.617146447300910950e-02 -8.876644819974899292e-02 4.264245927333831787e-02 1.557672321796417236e-01 3.613537549972534180e-01 -1.519499719142913818e-01 4.545990005135536194e-02 8.112622052431106567e-02 5.004605650901794434e-02 -4.177554324269294739e-02 -7.494656741619110107e-02 1.040430814027786255e-01 -6.285058706998825073e-02 -3.458851873874664307e-01 -7.148917764425277710e-02 4.542034119367599487e-02 -1.331053823232650757e-01 -2.038532346487045288e-01 -1.928560249507427216e-02 -9.952696412801742554e-02 -1.278227120637893677e-01 -2.637406289577484131e-01 -1.750785708427429199e-01 3.483043015003204346e-01 8.582083880901336670e-02
-1.929613575339317322e-02 5.687440186738967896e-02 3.629639372229576111e-02 -2.982656657695770264e-01 -2.014759927988052368e-01 -1.081498265266418457e-01 -7.304951548576354980e-02 -2.384077943861484528e-02 5.070557352155447006e-03 6.831226497888565063e-02 -1.334277391433715820e-01 2.899866104125976562e-01 -8.383248746395111084e-02 -1.954232156276702881e-02 4.941234886646270752e-01 1.363645941019058228e-01 1.396255102008581161e-02 -2.623580098152160645e-01 2.513345479965209961e-01 -4.590894654393196106e-02 1.007234826683998108e-01 -2.086506038904190063e-01 3.103880770504474640e-02 1.409607380628585815e-01 -3.405053317546844482e-01 -1.488056182861328125e-01 3.956696391105651855e-02 -1.920471489429473877e-01 -1.682576984167098999e-01 -8.093225210905075073e-02 2.048883587121963501e-01 9.474921226501464844e-02
-8.694607764482498169e-02 2.733258008956909180e-01 -1.799428313970565796e-01 1.799299269914627075e-01 -1.150950416922569275e-01 1.428741775453090668e-02 -1.780900806188583374e-01 -1.132796183228492737e-01 -1.163178458809852600e-01 2.668061293661594391e-02 3.682262301445007324e-01 2.674191296100616455e-01 -2.840092405676841736e-02 1.955497413873672485e-01 2.448230236768722534e-01 1.553818136453628540e-01 1.626188009977340698e-01 3.312299400568008423e-02 -1.425281614065170288e-01 3.758773207664489746e-02 2.109852852299809456e-03 7.427104562520980835e-02 4.466693103313446045e-01 5.237490683794021606e-02 -1.857708990573883057e-01 1.682027280330657959e-01 -6.632054597139358521e-02 -9.041480720043182373e-02 7.222422957420349121e-02 -1.845158487558364868e-01 1.662605702877044678e-01 -2.262278348207473755e-01
-5.027732625603675842e-02 1.386902481317520142e-01 -2.956665158271789551e-01 1.153704151511192322e-01 -4.329234361648559570e-01 7.295835763216018677e-02 1.561932712793350220e-01 2.020410299301147461e-01 1.490075793117284775e-02 2.344534993171691895e-01 -1.114387437701225281e-01 2.124249041080474854e-01 2.575702965259552002e-01 -1.449774205684661865e-01 2.029526829719543457e-01 -1.705721393227577209e-02 -9.385626763105392456e-02 -3.811967000365257263e-02 1.917215436697006226e-01 2.023435086011886597e-01 -5.544957704842090607e-03 5.692344531416893005e-02 2.593461871147155762e-01 2.121788682416081429e-03 -2.407640218734741211e-01 1.003918796777725220e-01 -2.376625686883926392e-01 7.315990328788757324e-02 -1.674253046512603760e-01 -3.399230539798736572e-02 1.815195083618164062e-01 1.656946390867233276e-01
-2.101206593215465546e-02 -1.061402857303619385e-01 -3.586412966251373291e-02 9.919372946023941040e-02 -1.629015654325485229e-01 9.497595578432083130e-02 -2.116828113794326782e-01 -1.586658805608749390e-01 -1.480982303619384766e-01 2.064143717288970947e-01 -1.066442802548408508e-01 3.754963353276252747e-02 8.770270273089408875e-03 2.715958356857299805e-01 1.627364754676818848e-02 6.453460454940795898e-02 -1.240810528397560120e-01 2.871021032333374023e-01 2.910286486148834229e-01 -1.615192741155624390e-01 2.061025649309158325e-01 -6.292149424552917480e-02 5.226790308952331543e-01 -1.671886816620826721e-02 -9.244936704635620117e-02 1.143236011266708374e-01 -7.729147910140454769e-04 -2.059159874916076660e-01 -2.254597842693328857e-02 1.868094950914382935e-01 2.840105295181274414e-01 8.616606891155242920e-02
3.551466390490531921e-02 -6.375760585069656372e-02 1.141915991902351379e-01 -3.757238015532493591e-02 -9.256290644407272339e-02 2.838436961174011230e-01 -1.324562579393386841e-01 -2.561371922492980957e-01 -5.309243872761726379e-02 2.557777762413024902e-01 1.157626658678054810e-01 9.385330229997634888e-02 -8.394185453653335571e-02 2.334152907133102417e-01 2.971543669700622559e-01 1.693018525838851929e-02 1.066523119807243347e-01 1.334787905216217041e-01 3.262235522270202637e-01 -1.250294893980026245e-01 1.865475475788116455e-01 -2.057469040155410767e-01 4.957363009452819824e-01 -9.423518180847167969e-02 1.441515684127807617e-01 6.011951714754104614e-02 2.962217852473258972e-02 -1.462653726339340210e-01 8.719411492347717285e-02 1.262516677379608154e-01 1.130282804369926453e-01 3.707919269800186157e-02
-1.272592395544052124e-01 1.074761375784873962e-01 6.903406977653503418e-02 1.082800105214118958e-01 -3.919304907321929932e-01 -4.927018657326698303e-02 -2.285184152424335480e-02 -3.253967761993408203e-01 6.006722897291183472e-02 -1.380715221166610718e-01 -2.561474144458770752e-01 2.562771141529083252e-01 -7.552274316549301147e-02 -2.945967018604278564e-01 1.015171185135841370e-01 7.730650901794433594e-02 -1.124735549092292786e-01 -1.887775957584381104e-01 3.709749504923820496e-02 -4.142246395349502563e-02 3.400074839591979980e-01 3.417271748185157776e-02 2.196652144193649292e-01 1.125516444444656372e-01 -1.642801612615585327e-01 -2.218703925609588623e-02 -8.813277631998062134e-02 -6.621784716844558716e-02 -3.134924173355102539e-01 2.010687589645385742e-01 1.410828381776809692e-01 5.719796940684318542e-02
2.151563912630081177e-01 -2.745625078678131104e-01 -7.059621065855026245e-02 1.306088119745254517e-01 -1.861371248960494995e-01 2.221020460128784180e-01 -1.613716185092926025e-01 1.239038780331611633e-01 6.396843492984771729e-02 7.756344042718410492e-03 8.062908053398132324e-02 8.998196572065353394e-02 -6.777420639991760254e-02 -1.704115867614746094e-01 9.211669676005840302e-04 1.736949682235717773e-01 1.831324696540832520e-01 -3.530014678835868835e-02 1.893433630466461182e-01 -6.115391477942466736e-02 1.322015821933746338e-01 1.523066498339176178e-02 4.523899853229522705e-01 1.574894487857818604e-01 -2.264242991805076599e-02 1.746751181781291962e-02 -3.037728965282440186e-01 2.316537499427795410e-02 -1.386974155902862549e-01 2.855036854743957520e-01 3.112651705741882324e-01 -1.885366886854171753e-01
1.237054467201232910e-01 5.510780215263366699e-02 -2.896367339417338371e-03 7.005520164966583252e-02 -2.735779881477355957e-01 1.145244240760803223e-01 -9.136654436588287354e-02 -2.967662811279296875e-01 3.105601062998175621e-03 -1.574905961751937866e-01 1.794910728931427002e-01 6.930219009518623352e-03 -2.887954004108905792e-02 2.425704747438430786e-01 1.521241962909698486e-01 -2.399356663227081299e-01 -1.648463010787963867e-01 -1.471172720193862915e-01 4.021880924701690674e-01 -8.210238814353942871e-02 1.108196526765823364e-01 -3.668108955025672913e-02 2.232327014207839966e-01 2.653814852237701416e-03 4.280465189367532730e-03 -3.004710376262664795e-01 1.262245625257492065e-01 -2.813089489936828613e-01 -2.507829368114471436e-01 -1.377205997705459595e-01 2.036934196949005127e-01 7.350464165210723877e-02
-5.784301087260246277e-02 1.484077572822570801e-01 -1.626235097646713257e-01 4.259857535362243652e-02 -1.650403141975402832e-01 1.801418960094451904e-01 -2.408924102783203125e-01 -1.126976013183593750e-01 -3.041189610958099365e-01 1.177102886140346527e-02 3.810731470584869385e-01 4.117454215884208679e-02 -2.647928707301616669e-02 1.567060202360153198e-01 1.180178672075271606e-01 2.102496027946472168e-01 -1.380668580532073975e-01 2.737498581409454346e-01 6.074999645352363586e-02 1.488091796636581421e-01 1.968282312154769897e-01 -1.073714718222618103e-01 3.637290894985198975e-01 1.410222202539443970e-01 -6.249928846955299377e-02 1.580059826374053955e-01 -1.953965239226818085e-02 -1.991368532180786133e-01 -1.966642886400222778e-01 2.264821380376815796e-01 1.051307171583175659e-01 2.817259542644023895e-02
-8.643924444913864136e-02 3.130823969841003418e-01 1.355428528040647507e-02 -2.601940929889678955e-02 -3.938044607639312744e-01 1.975501477718353271e-01 -6.098162382841110229e-02 -1.881378591060638428e-01 -2.643836662173271179e-02 9.512245655059814453e-02 1.802873760461807251e-01 8.978119492530822754e-02 2.365940362215042114e-01 -1.923844814300537109e-01 1.983787417411804199e-01 1.170788481831550598e-01 -8.037931472063064575e-02 -9.947499632835388184e-02 2.542225122451782227e-01 -1.219809353351593018e-01 8.841923624277114868e-02 4.539443552494049072e-02 2.431290000677108765e-01 5.152299255132675171e-02 -3.353038132190704346e-01 6.417328864336013794e-02 6.384481489658355713e-02 -6.791278719902038574e-02 -2.761391699314117432e-01 -4.995452240109443665e-02 -9.635677933692932129e-02 -2.885917723178863525e-01
-2.237730100750923157e-02 -1.558660715818405151e-01 -4.133537784218788147e-02 -6.266660243272781372e-02 -3.458482623100280762e-01 -6.863594800233840942e-02 -4.552878811955451965e-02 -1.119529381394386292e-01 1.414589770138263702e-02 3.364002108573913574e-01 2.072323560714721680e-01 1.516213268041610718e-01 -5.784507095813751221e-02 1.847119480371475220e-01 1.129903364926576614e-02 5.937060713768005371e-02 2.405993267893791199e-02 -1.676138490438461304e-02 4.490764141082763672e-01 9.058612585067749023e-02 8.592334389686584473e-02 -2.492116838693618774e-01 8.680398762226104736e-02 -3.768211230635643005e-02 -2.076028287410736084e-01 1.533993780612945557e-01 -2.839248478412628174e-01 1.369904279708862305e-01 -3.755799308419227600e-02 -1.290242969989776611e-01 3.089466094970703125e-01 2.037864625453948975e-01
-2.698777019977569580e-01 5.709649622440338135e-02 4.227249696850776672e-02 3.047825098037719727e-01 -1.003667712211608887e-01 1.454138606786727905e-01 -1.444968730211257935e-01 -2.885505855083465576e-01 1.867738217115402222e-01 9.473566710948944092e-02 1.593179255723953247e-02 1.462815552949905396e-01 -2.706997990608215332e-01 -2.057897113263607025e-02 5.492366477847099304e-02 1.289717406034469604e-01 -1.393115222454071045e-01 2.829422354698181152e-01 -7.742176949977874756e-02 2.859248034656047821e-02 -1.327187195420265198e-02 2.445463277399539948e-02 5.173529982566833496e-01 1.143331602215766907e-01 -1.005305796861648560e-01 2.340796142816543579e-01 -2.438718080520629883e-02 -8.124228566884994507e-02 -1.376099884510040283e-01 2.362317219376564026e-02 2.188037186861038208e-01 -8.810971677303314209e-02
-1.366712152957916260e-01 8.998593688011169434e-02 -7.234393060207366943e-02 1.598047018051147461e-01 -1.949686855077743530e-01 4.200913757085800171e-02 -7.019471377134323120e-03 -1.749417930841445923e-01 -6.748786568641662598e-02 -8.366908133029937744e-02 6.812103092670440674e-03 1.633446514606475830e-01 -5.325336009263992310e-03 -4.068446531891822815e-02 5.140414834022521973e-01 2.973523139953613281e-01 -1.197227910161018372e-01 -2.567220926284790039e-01 5.169797688722610474e-02 3.210630416870117188e-01 -8.709657192230224609e-02 4.762042313814163208e-02 4.081756174564361572e-01 -4.841939732432365417e-02 -7.878161966800689697e-02 1.509038917720317841e-02 -2.326050214469432831e-02 -7.215173915028572083e-03 -7.427161186933517456e-02 -3.104121983051300049e-01 6.755698472261428833e-02 3.368520736694335938e-02
7.320125401020050049e-02 1.455046050250530243e-02 1.970201879739761353e-01 -7.147400826215744019e-02 -1.849963068962097168e-01 2.299371361732482910e-02 -4.663609862327575684e-01 6.138441711664199829e-02 1.767274290323257446e-01 -1.408702600747346878e-02 -4.905574396252632141e-02 3.876802027225494385e-01 -4.891368001699447632e-02 3.561927750706672668e-02 4.302234388887882233e-03 -1.468050777912139893e-01 4.139536246657371521e-02 4.903169348835945129e-02 3.517843186855316162e-01 1.502795051783323288e-02 -8.774340152740478516e-02 -1.259995102882385254e-01 1.916581392288208008e-01 1.842834800481796265e-01 2.809087634086608887e-01 -6.943215150386095047e-03 -3.033343553543090820e-01 -7.789531350135803223e-02 -1.131692156195640564e-01 -2.072035670280456543e-01 8.893435448408126831e-02 -1.485780179500579834e-01
-2.023545354604721069e-01 8.569346368312835693e-02 1.950984597206115723e-01 7.744299247860908508e-03 -2.210831046104431152e-01 2.975087165832519531e-01 -1.056469008326530457e-01 3.103614449501037598e-01 5.794670805335044861e-02 8.218006044626235962e-02 2.745213806629180908e-01 1.981107890605926514e-01 -6.931197643280029297e-02 1.349937468767166138e-01 2.841161787509918213e-01 -2.919133305549621582e-01 1.714654862880706787e-01 -2.870459258556365967e-01 1.637535728514194489e-02 -6.302957236766815186e-02 -4.843772947788238525e-02 -5.081828683614730835e-02 1.154401227831840515e-01 -3.137239487841725349e-03 2.174733206629753113e-02 1.442659348249435425e-01 1.944767683744430542e-02 -3.291442692279815674e-01 -1.419843733310699463e-01 -1.286541521549224854e-01 7.675500214099884033e-02 -2.193698287010192871e-01
8.799879252910614014e-02 -1.119663845747709274e-02 -1.330579668283462524e-01 2.118473649024963379e-01 -3.136201500892639160e-01 2.009963989257812500e-01 2.484246529638767242e-02 -1.297241598367691040e-01 -2.210272550582885742e-01 1.370637267827987671e-01 3.090657889842987061e-01 4.149594902992248535e-02 7.580323517322540283e-02 3.803483769297599792e-02 9.192001819610595703e-02 2.591253817081451416e-01 5.020266771316528320e-02 8.355839550495147705e-02 8.644781261682510376e-02 -1.135734021663665771e-01 2.966384291648864746e-01 7.959476113319396973e-02 1.954495310783386230e-01 2.809674739837646484e-01 -8.157993666827678680e-03 4.798829555511474609e-02 -4.132130444049835205e-01 -2.429421991109848022e-01 1.093881670385599136e-02 8.345507085323333740e-02 -4.452271678019315004e-04 2.123816013336181641e-01
-5.507484823465347290e-02 1.756480187177658081e-01 2.078673988580703735e-01 2.239214815199375153e-02 -1.453630328178405762e-01 1.295420080423355103e-01 -3.930333554744720459e-01 -3.832836076617240906e-02 4.558749496936798096e-03 2.429557032883167267e-02 -7.487892359495162964e-02 2.689494788646697998e-01 -4.274649173021316528e-02 -2.649807557463645935e-02 7.482219487428665161e-02 -8.037319034337997437e-02 9.777379035949707031e-02 -7.387598603963851929e-02 1.078743413090705872e-01 -3.091011894866824150e-03 -7.695373147726058960e-02 1.622278615832328796e-02 2.143625356256961823e-02 -5.686555523425340652e-03 -1.850659698247909546e-01 -3.663325905799865723e-01 -1.143449172377586365e-01 -1.635097563266754150e-01 -5.145920515060424805e-01 -9.167508780956268311e-02 3.320653140544891357e-01 1.016493663191795349e-01
2.196067012846469879e-02 1.648255288600921631e-01 1.117925420403480530e-01 9.633456915616989136e-02 -4.046130776405334473e-01 2.264991700649261475e-01 -3.390303552150726318e-01 -1.121404990553855896e-01 3.791688382625579834e-02 2.078895866870880127e-01 -3.245981410145759583e-02 4.175918102264404297e-01 3.111328184604644775e-02 -5.338949710130691528e-02 3.762684762477874756e-02 2.402773201465606689e-01 -1.620523780584335327e-01 -2.799426205456256866e-02 -1.734708398580551147e-01 -9.675597399473190308e-02 -8.228568360209465027e-03 -1.708352267742156982e-01 8.461038768291473389e-02 -1.380991041660308838e-01 -1.137351915240287781e-01 6.940274685621261597e-02 -2.075724601745605469e-01 -5.397566780447959900e-02 -3.415226936340332031e-01 1.300547271966934204e-01 3.775890916585922241e-02 6.535056233406066895e-02
3.519339114427566528e-02 3.539887443184852600e-02 -1.941952407360076904e-01 -1.152732446789741516e-01 -2.931185662746429443e-01 5.491069331765174866e-02 2.890545874834060669e-02 1.123841628432273865e-01 2.609953582286834717e-01 8.281125128269195557e-02 -7.087901234626770020e-02 2.762141525745391846e-01 2.125178724527359009e-01 7.198275625705718994e-02 1.784973293542861938e-01 -3.501355275511741638e-02 2.885989248752593994e-01 1.478616744279861450e-01 2.760959863662719727e-01 8.275254815816879272e-02 1.489403545856475830e-01 3.357135457918047905e-03 4.127523005008697510e-01 -3.004221804440021515e-02 1.570277661085128784e-02 2.424706220626831055e-01 -1.629469990730285645e-01 1.173880882561206818e-03 -3.008568584918975830e-01 -1.422939449548721313e-01 7.593719661235809326e-02 1.434256285429000854e-01
2.009139806032180786e-01 4.313248395919799805e-02 -3.610462322831153870e-02 6.050406396389007568e-02 -3.442674875259399414e-01 1.174862161278724670e-01 -2.383086532354354858e-01 -5.180572345852851868e-02 1.551558729261159897e-02 1.601510494947433472e-01 2.584321796894073486e-01 9.647479653358459473e-02 -8.681499958038330078e-02 -7.592513412237167358e-02 2.050541341304779053e-02 3.605667352676391602e-01 -6.562893092632293701e-02 -4.327457547187805176e-01 6.184822693467140198e-02 -4.008186981081962585e-02 2.150093615055084229e-01 4.229564592242240906e-02 2.321098297834396362e-01 4.213008657097816467e-02 -3.087482452392578125e-01 -2.008761763572692871e-01 -1.683658361434936523e-01 -1.900755316019058228e-01 -6.469158828258514404e-02 -6.355289369821548462e-02 -4.653428494930267334e-02 -6.386863440275192261e-02
-2.154098264873027802e-02 -4.522176086902618408e-02 -1.990475878119468689e-02 -1.137430295348167419e-01 -3.252255916595458984e-01 1.132935658097267151e-01 4.836928844451904297e-02 -8.114628493785858154e-02 8.240287005901336670e-02 -1.712040752172470093e-01 9.781040251255035400e-02 -2.726007439196109772e-02 2.551756426692008972e-02 1.184655129909515381e-01 1.214437410235404968e-01 -1.685776859521865845e-01 2.436257451772689819e-01 -1.182385813444852829e-02 1.767560243606567383e-01 -1.818826235830783844e-02 2.379810810089111328e-01 -1.439158320426940918e-01 3.322591185569763184e-01 3.808526396751403809e-01 -2.910752082243561745e-03 1.341953128576278687e-01 -2.612344026565551758e-01 -1.278857588768005371e-01 -2.102205455303192139e-01 3.741286322474479675e-02 3.500526249408721924e-01 -2.403329610824584961e-01
-7.300647348165512085e-02 2.088462263345718384e-01 -4.791458696126937866e-02 1.282031685113906860e-01 -2.087701261043548584e-01 8.207235485315322876e-02 -2.458187341690063477e-01 4.592832922935485840e-02 -2.849986851215362549e-01 7.386776804924011230e-02 1.836781650781631470e-01 -2.969285473227500916e-03 7.164783775806427002e-02 1.323687881231307983e-01 2.637401819229125977e-01 4.449993968009948730e-01 -1.210777554661035538e-02 9.607397764921188354e-02 5.953394249081611633e-02 5.479574576020240784e-02 1.470277309417724609e-01 7.196931540966033936e-02 4.517382681369781494e-01 8.572681993246078491e-02 -4.611991345882415771e-02 2.550825476646423340e-01 -1.195718050003051758e-01 -1.349961850792169571e-02 -1.468548327684402466e-01 1.406423747539520264e-01 1.723705232143402100e-01 -4.393105581402778625e-02
1.275947242975234985e-01 1.869465112686157227e-01 1.292865257710218430e-02 1.091830153018236160e-02 -3.534270823001861572e-01 -8.398028090596199036e-03 -9.352232515811920166e-02 -3.582304343581199646e-02 -2.092205919325351715e-02 -2.808066084980964661e-02 2.327988594770431519e-01 3.000323176383972168e-01 -9.454417973756790161e-02 -2.994811236858367920e-01 7.304537296295166016e-02 -1.654676534235477448e-02 2.878674566745758057e-01 -3.510307669639587402e-01 2.950707450509071350e-02 -2.294739708304405212e-02 3.411622941493988037e-01 -7.997903972864151001e-02 2.944059669971466064e-01 1.587104797363281250e-01 -1.582772582769393921e-01 -1.271765679121017456e-01 4.120118543505668640e-02 -1.284782290458679199e-01 -1.177124753594398499e-01 -2.373663475736975670e-03 1.116138547658920288e-01 1.894895583391189575e-01
-2.513754367828369141e-01 1.047688573598861694e-01 -1.868250966072082520e-02 -2.543968856334686279e-01 -2.819614857435226440e-02 1.756714284420013428e-01 -3.555024564266204834e-01 6.436416506767272949e-02 -2.623726427555084229e-02 3.022711873054504395e-01 1.044013276696205139e-01 1.580555737018585205e-01 -1.489961147308349609e-01 1.131288111209869385e-01 1.868690848350524902e-01 -5.072425678372383118e-02 -2.083178907632827759e-01 1.109067946672439575e-01 7.736051827669143677e-02 7.706181704998016357e-02 2.227168083190917969e-01 1.602276712656021118e-01 3.072888851165771484e-01 1.321535259485244751e-01 -1.199576705694198608e-01 -8.469843864440917969e-02 -2.811022400856018066e-01 -1.856310367584228516e-01 -5.501867830753326416e-02 2.672242224216461182e-01 1.760659664869308472e-01 5.381524935364723206e-02
8.621104061603546143e-02 2.440687119960784912e-01 -2.485492378473281860e-01 4.426076635718345642e-02 -2.999787926673889160e-01 -4.868594929575920105e-02 -3.574495911598205566e-01 -1.008168831467628479e-01 8.732512593269348145e-02 8.485849946737289429e-02 9.631068259477615356e-02 -1.542453467845916748e-01 -2.315878272056579590e-01 1.654779314994812012e-01 1.731851100921630859e-01 4.026206210255622864e-02 -5.520938709378242493e-02 -1.797988712787628174e-01 2.207721471786499023e-01 1.728308945894241333e-01 -1.660721004009246826e-01 -5.949101597070693970e-02 4.601420834660530090e-02 1.507516205310821533e-01 3.709863871335983276e-02 -2.582919895648956299e-01 -7.100294809788465500e-03 -2.447461709380149841e-02 -3.466649651527404785e-01 2.019782662391662598e-01 2.559932172298431396e-01 -1.151198297739028931e-01
-2.166792899370193481e-01 3.198564350605010986e-01 9.255491197109222412e-02 -1.646437942981719971e-01 -1.086949780583381653e-01 -5.661563202738761902e-02 1.004116907715797424e-01 2.052144259214401245e-01 -1.446483191102743149e-02 -2.321528792381286621e-01 1.890067160129547119e-01 2.844266295433044434e-01 -1.912235915660858154e-01 2.459230087697505951e-02 1.059441193938255310e-01 1.341429203748703003e-01 1.626958847045898438e-01 -1.556049585342407227e-01 1.976975351572036743e-01 6.421034224331378937e-03 -2.183900922536849976e-01 -1.269404590129852295e-01 3.022305369377136230e-01 4.677845165133476257e-02 -2.094931006431579590e-01 6.631482858210802078e-03 -1.194007843732833862e-01 -2.529887557029724121e-01 -3.955485671758651733e-02 9.616227447986602783e-02 3.406335413455963135e-01 1.206420958042144775e-01
-1.143977344036102295e-01 -5.836862139403820038e-03 -1.333095878362655640e-01 8.122467994689941406e-02 -1.227373406291007996e-01 3.344062268733978271e-01 -7.807628810405731201e-02 -1.249500066041946411e-01 2.765452563762664795e-01 9.933987259864807129e-02 3.319783508777618408e-01 -3.877667477354407310e-03 -2.789579629898071289e-01 -1.169288828969001770e-01 2.964783227071166039e-03 -2.245436906814575195e-01 6.828337162733078003e-02 -2.708583772182464600e-01 9.931616485118865967e-02 1.408076286315917969e-01 -2.117685377597808838e-01 1.659363880753517151e-02 1.708177924156188965e-01 1.203848570585250854e-01 -2.413587570190429688e-01 4.181584808975458145e-03 -3.667665645480155945e-02 -8.631993830204010010e-02 -2.114018052816390991e-01 -4.069514572620391846e-02 3.784695267677307129e-01 -1.491884440183639526e-01
-7.701135426759719849e-02 2.603662312030792236e-01 1.930586546659469604e-01 -3.928383812308311462e-02 -3.424985706806182861e-01 7.395222038030624390e-02 -2.084444910287857056e-01 1.772696524858474731e-02 1.622441262006759644e-01 1.617533899843692780e-02 -1.226511970162391663e-02 1.260857582092285156e-01 1.424582004547119141e-01 -4.490560665726661682e-02 2.534797787666320801e-01 6.157738715410232544e-02 1.974907517433166504e-01 -3.817159813479520380e-05 2.782322168350219727e-01 3.571468591690063477e-02 1.331012398004531860e-01 2.159716933965682983e-01 3.978149965405464172e-02 1.132298260927200317e-01 -2.329227775335311890e-01 -8.113290183246135712e-03 1.671954616904258728e-02 -2.720434963703155518e-01 -2.994785904884338379e-01 -4.291937872767448425e-02 -2.820225954055786133e-01 -3.030046522617340088e-01
-1.141936425119638443e-02 2.046963758766651154e-02 2.399360537528991699e-01 8.495018631219863892e-02 -3.543371856212615967e-01 -7.975938171148300171e-02 -1.164492964744567871e-01 -3.072501718997955322e-01 -5.946537852287292480e-02 -1.783353537321090698e-01 -1.078875437378883362e-01 1.012055296450853348e-02 6.111520901322364807e-02 1.133451536297798157e-01 9.630902856588363647e-02 2.869994379580020905e-02 -4.685565456748008728e-02 -1.016289219260215759e-01 3.866515159606933594e-01 1.742094457149505615e-01 -6.658861041069030762e-02 -1.886549592018127441e-02 2.816247642040252686e-01 -1.388171166181564331e-01 -1.137790754437446594e-01 -2.932928204536437988e-01 -7.266867905855178833e-02 -1.507889032363891602e-01 -2.509424686431884766e-01 1.705419458448886871e-02 3.138530850410461426e-01 1.911182850599288940e-01
1.034844219684600830e-01 -4.484393447637557983e-02 1.126818880438804626e-01 -2.929814159870147705e-01 -1.515576839447021484e-01 1.193401124328374863e-02 -1.964469067752361298e-02 4.526891931891441345e-02 8.366014808416366577e-02 1.292875707149505615e-01 6.312485784292221069e-02 4.607484638690948486e-01 -2.588940262794494629e-01 9.190299548208713531e-03 2.750321328639984131e-01 2.503264248371124268e-01 -1.180554479360580444e-01 3.092057816684246063e-02 -4.177004098892211914e-03 6.031269207596778870e-02 1.157136410474777222e-01 -5.725338310003280640e-02 2.921433150768280029e-01 2.552712559700012207e-01 -1.396477967500686646e-01 -2.075037732720375061e-02 -3.866632655262947083e-02 -1.487883776426315308e-01 -2.349038720130920410e-01 -2.104146033525466919e-01 -2.942700088024139404e-01 4.951326176524162292e-02
3.938220907002687454e-04 3.054172396659851074e-01 1.755478233098983765e-01 2.518418803811073303e-02 -4.239635467529296875e-01 1.794479340314865112e-01 3.991208225488662720e-02 -1.235822588205337524e-01 1.493703871965408325e-01 -1.035638712346553802e-02 1.167881339788436890e-01 7.683957368135452271e-02 1.425867825746536255e-01 -3.436163440346717834e-02 2.045330852270126343e-01 3.487029075622558594e-01 2.765321359038352966e-02 -1.302518695592880249e-01 1.013565510511398315e-01 1.157454103231430054e-01 4.383856430649757385e-02 1.709367036819458008e-01 1.947423964738845825e-01 -7.075956556946039200e-03 -3.111126422882080078e-01 1.121631637215614319e-01 -1.820611655712127686e-01 -1.714460998773574829e-01 -1.491699367761611938e-01 -2.669752836227416992e-01 1.274439971894025803e-03 -2.088010758161544800e-01
-5.978561937808990479e-02 1.955694407224655151e-01 -3.882566094398498535e-01 1.301892846822738647e-01 -2.992536723613739014e-01 2.672639489173889160e-01 -8.139523118734359741e-02 -1.803950667381286621e-01 -6.585197150707244873e-02 1.741222105920314789e-02 1.288159936666488647e-01 2.985462844371795654e-01 -6.943927705287933350e-02 1.119410991668701172e-01 5.794122815132141113e-02 -6.441062688827514648e-02 -1.326638758182525635e-01 -1.451954245567321777e-01 -1.692555285990238190e-02 2.086126953363418579e-01 4.734246432781219482e-02 -2.513664774596691132e-02 1.715686768293380737e-01 -2.481307238340377808e-01 9.113246202468872070e-02 2.296831086277961731e-02 -2.579923868179321289e-01 -1.159130707383155823e-01 1.439662575721740723e-01 -2.793130874633789062e-01 1.281236708164215088e-01 2.734274268150329590e-01
-2.038705535233020782e-02 3.670452833175659180e-01 -2.788244513794779778e-03 1.215185597538948059e-01 -4.170117974281311035e-01 4.493053257465362549e-02 -2.372565865516662598e-01 -7.192587107419967651e-02 2.937834858894348145e-01 -1.869991607964038849e-02 1.685213297605514526e-01 1.449783891439437866e-01 1.807324774563312531e-02 -1.141389310359954834e-01 1.896415948867797852e-01 4.189200326800346375e-02 8.708595484495162964e-02 4.582229629158973694e-02 -9.760546684265136719e-02 1.222195401787757874e-01 2.383814454078674316e-01 -2.495727390050888062e-01 1.125571429729461670e-01 1.420473214238882065e-03 4.703630506992340088e-02 -2.009741663932800293e-01 -2.666944861412048340e-01 1.621627062559127808e-01 -2.533271014690399170e-01 -1.614788174629211426e-02 -1.209125295281410217e-01 -2.013553231954574585e-01
2.085948362946510315e-02 1.931005530059337616e-02 1.641099900007247925e-01 1.624203622341156006e-01 -3.594084978103637695e-01 -1.398231182247400284e-02 -2.032153457403182983e-01 -2.623362243175506592e-01 8.583238348364830017e-03 -1.386772543191909790e-01 9.376895427703857422e-02 7.291505485773086548e-02 -2.299402840435504913e-02 2.004493474960327148e-01 1.083065718412399292e-01 -2.645237445831298828e-01 -2.160745859146118164e-01 -1.586566418409347534e-01 3.168187439441680908e-01 9.862015396356582642e-02 8.941329270601272583e-02 -8.884007111191749573e-03 1.901587992906570435e-01 3.032538108527660370e-02 -6.209682300686836243e-02 -2.204979658126831055e-01 1.168195977807044983e-01 -2.786958515644073486e-01 -2.387234121561050415e-01 2.207944691181182861e-01 2.715396583080291748e-01 -1.365264318883419037e-02
-1.910310238599777222e-01 9.877130389213562012e-02 4.452638328075408936e-02 -1.862545609474182129e-01 -2.369950413703918457e-01 -2.030358277261257172e-02 1.138740107417106628e-01 1.670117229223251343e-01 4.455136135220527649e-02 1.152022853493690491e-01 5.259761959314346313e-02 3.545106053352355957e-01 -2.134902626276016235e-01 -2.161121666431427002e-01 3.462345898151397705e-01 1.122610196471214294e-01 -1.165473014116287231e-01 -1.438506245613098145e-01 2.576833590865135193e-02 9.923250228166580200e-02 2.413545846939086914e-01 -2.329334020614624023e-01 1.897130161523818970e-01 6.336144357919692993e-02 -1.441466808319091797e-01 -1.782840639352798462e-01 -3.007232770323753357e-02 -9.505101479589939117e-04 -4.382799863815307617e-01 -5.294174700975418091e-02 -1.811053603887557983e-02 -7.199137657880783081e-02
-1.258835941553115845e-01 1.858784854412078857e-01 -2.735351026058197021e-02 1.342737395316362381e-02 -2.459794282913208008e-01 5.553947389125823975e-02 -1.988494247198104858e-01 1.652805805206298828e-01 -9.436523914337158203e-02 9.893964231014251709e-02 2.503556013107299805e-01 1.747297495603561401e-01 7.317781448364257812e-02 3.791504204273223877e-01 2.231608629226684570e-01 2.362797707319259644e-01 -3.418172597885131836e-01 -2.213236130774021149e-02 1.534424424171447754e-01 2.645952254533767700e-02 1.870696842670440674e-01 8.747418224811553955e-02 1.930181533098220825e-01 -7.314337044954299927e-02 3.774030134081840515e-02 3.075827956199645996e-01 -9.245137125253677368e-02 -7.006886601448059082e-02 -1.233570873737335205e-01 2.180574834346771240e-01 1.704491823911666870e-01 -1.531332880258560181e-01
-2.990147471427917480e-01 4.762049019336700439e-02 -2.291200682520866394e-02 -6.403970718383789062e-02 -9.290806949138641357e-02 1.174940168857574463e-01 -2.121511548757553101e-01 -6.948180496692657471e-02 -1.936250776052474976e-01 -1.099807694554328918e-01 2.295280843973159790e-01 2.708224952220916748e-01 1.018141210079193115e-01 1.313312351703643799e-01 1.798802465200424194e-01 1.302418559789657593e-01 3.572770953178405762e-02 2.641602791845798492e-02 -5.476789176464080811e-02 7.994680106639862061e-02 4.567912593483924866e-02 -1.717316210269927979e-01 4.360173344612121582e-01 -3.524106368422508240e-02 5.197943188250064850e-03 3.315339982509613037e-01 -9.791734814643859863e-02 -1.445705145597457886e-01 -1.017420440912246704e-01 -1.005750894546508789e-01 1.207179576158523560e-01 -4.112289249897003174e-01
-7.312445342540740967e-02 2.941418290138244629e-01 1.199556589126586914e-01 8.058457821607589722e-02 -2.079388648271560669e-01 -4.011455457657575607e-03 -2.551463842391967773e-01 -1.352333575487136841e-01 -2.360858768224716187e-01 1.625228114426136017e-02 3.127569332718849182e-02 4.644556343555450439e-02 -4.136908650398254395e-01 -3.957676887512207031e-02 1.386459637433290482e-02 6.788956373929977417e-02 6.201364099979400635e-02 -3.093787841498851776e-02 8.971104025840759277e-02 1.243243068456649780e-01 2.307252138853073120e-01 -1.004883944988250732e-01 2.676716446876525879e-01 9.958255290985107422e-02 -2.252966165542602539e-01 2.917600870132446289e-01 -2.113674432039260864e-01 -1.834454238414764404e-01 1.967986822128295898e-01 1.087056323885917664e-01 2.421841621398925781e-01 -1.653758138418197632e-01
-4.321639239788055420e-02 8.437835425138473511e-02 1.714786142110824585e-01 1.111087873578071594e-01 1.066263020038604736e-01 1.706372648477554321e-01 -4.770236909389495850e-01 -5.069443583488464355e-02 -9.804712608456611633e-03 1.538930535316467285e-01 -1.216061115264892578e-01 4.461407661437988281e-01 -5.329452082514762878e-02 1.305090337991714478e-01 -2.165050432085990906e-02 -6.401130557060241699e-02 8.330532908439636230e-02 -1.480474043637514114e-02 1.348990201950073242e-01 1.243873834609985352e-01 -8.893210440874099731e-02 1.475025862455368042e-01 1.173111144453287125e-02 1.289172004908323288e-02 -2.363384962081909180e-01 -2.685384452342987061e-01 -9.016772359609603882e-02 -2.403769344091415405e-01 -3.079955279827117920e-01 8.137630671262741089e-02 2.174568772315979004e-01 -5.618910863995552063e-02
1.523638963699340820e-01 -2.072595991194248199e-02 -1.291224826127290726e-02 1.775042712688446045e-02 -3.241494596004486084e-01 1.420793384313583374e-01 -1.542822867631912231e-01 -8.958832919597625732e-02 -1.117123216390609741e-01 9.231331944465637207e-02 2.223396003246307373e-01 1.901839673519134521e-01 -2.367746084928512573e-01 3.209358826279640198e-02 -2.482564598321914673e-01 7.073713093996047974e-02 -3.107186853885650635e-01 -4.431127384305000305e-02 1.514583546668291092e-02 3.997138142585754395e-01 -4.863422736525535583e-02 -2.546520829200744629e-01 2.718521356582641602e-01 1.174711883068084717e-01 -1.704501360654830933e-01 2.952633611857891083e-02 -2.365520447492599487e-01 -1.307156831026077271e-01 -2.115359604358673096e-01 1.295477002859115601e-01 -9.596974402666091919e-02 3.628956153988838196e-02
-8.448633551597595215e-02 1.426867246627807617e-01 -9.110507369041442871e-02 -2.510616779327392578e-01 1.102527007460594177e-01 1.893149763345718384e-01 4.169210046529769897e-02 -1.331895589828491211e-01 -5.685350298881530762e-02 2.816425263881683350e-01 3.140022754669189453e-01 2.778477370738983154e-01 -2.906684949994087219e-02 8.055364340543746948e-02 2.205956280231475830e-01 -2.192879840731620789e-02 3.438049852848052979e-01 -2.124313265085220337e-01 1.369995176792144775e-01 1.712722480297088623e-01 -1.346939951181411743e-01 -1.388749014586210251e-02 1.346453428268432617e-01 1.014006789773702621e-03 1.563476324081420898e-01 4.928017035126686096e-02 -2.311927825212478638e-02 -2.134361267089843750e-01 -3.650845587253570557e-01 7.949729263782501221e-02 2.415771484375000000e-01 -6.467153783887624741e-03
4.975466057658195496e-02 1.152266412973403931e-01 2.101096212863922119e-01 1.060444116592407227e-01 -4.782732725143432617e-01 4.751720651984214783e-02 -1.068279333412647247e-02 -2.869079411029815674e-01 5.482633039355278015e-02 -9.572671353816986084e-02 6.381672620773315430e-02 1.688256710767745972e-01 2.554039098322391510e-02 3.409401699900627136e-02 1.915592253208160400e-01 -1.101788729429244995e-01 1.929390989243984222e-02 -1.008775755763053894e-01 1.102767288684844971e-01 2.468700557947158813e-01 2.672193646430969238e-01 -2.366505935788154602e-02 6.875405460596084595e-02 -2.531351447105407715e-01 -2.305124700069427490e-01 -4.520427808165550232e-02 9.320274926722049713e-03 -1.444927752017974854e-01 -2.454958111047744751e-01 -1.979001797735691071e-03 3.742990791797637939e-01 1.381583809852600098e-01
1.207863613963127136e-01 -2.603638768196105957e-01 -6.384821981191635132e-02 -9.093714505434036255e-02 -2.501357495784759521e-01 -1.635389626026153564e-01 -1.372090727090835571e-01 -4.766092076897621155e-02 1.013546437025070190e-01 2.174805849790573120e-01 -9.766656905412673950e-02 7.429777085781097412e-02 -2.090564072132110596e-01 7.516734767705202103e-03 1.910509467124938965e-01 -2.922869101166725159e-02 9.778272360563278198e-02 3.282743096351623535e-01 1.445865929126739502e-01 -5.884963646531105042e-02 1.277031600475311279e-01 3.508522361516952515e-02 1.797164827585220337e-01 -4.332920070737600327e-04 -1.609603762626647949e-01 4.426167532801628113e-02 -1.982740610837936401e-01 -3.657885193824768066e-01 -4.712491035461425781e-01 -1.438217014074325562e-01 7.615213096141815186e-02 -6.852312944829463959e-03
8.113454096019268036e-03 6.452500075101852417e-02 -3.174622058868408203e-01 3.360664844512939453e-02 -1.703442931175231934e-01 1.952616572380065918e-01 -1.502997726202011108e-01 9.620608761906623840e-03 -2.374378442764282227e-01 1.692465692758560181e-01 -7.716343551874160767e-02 3.367320299148559570e-01 -7.653735578060150146e-02 1.082036364823579788e-02 3.950062096118927002e-01 -7.659727334976196289e-02 8.714900910854339600e-02 -2.793885767459869385e-01 -5.913376063108444214e-02 -1.290310025215148926e-01 5.077162384986877441e-02 -3.236014246940612793e-01 7.385894656181335449e-02 1.973921433091163635e-02 1.935278996825218201e-02 -1.413716524839401245e-01 -8.835466951131820679e-02 -9.863217175006866455e-02 -1.730431467294692993e-01 7.331993430852890015e-02 3.687542080879211426e-01 -6.051846221089363098e-02
6.340808421373367310e-02 3.761745691299438477e-01 -1.222128048539161682e-01 -7.190620154142379761e-02 -7.914150506258010864e-02 5.156272277235984802e-02 -6.741175800561904907e-02 6.624353583902120590e-03 -6.536836177110671997e-02 1.787190288305282593e-01 2.651669085025787354e-01 2.216158062219619751e-01 7.714243978261947632e-02 4.001923277974128723e-02 3.562896549701690674e-01 -1.555000841617584229e-01 1.361704915761947632e-01 -2.701039612293243408e-01 9.913620352745056152e-02 1.186033040285110474e-01 -1.874192059040069580e-01 3.837220743298530579e-02 9.671361744403839111e-02 6.561601161956787109e-02 1.891222596168518066e-01 1.147677004337310791e-01 -3.351899608969688416e-02 -2.625786960124969482e-01 -2.879940867424011230e-01 2.003430873155593872e-01 3.093575239181518555e-01 5.566955357789993286e-02
1.348819863051176071e-02 -2.482700347900390625e-01 -2.578273713588714600e-01 -9.494582563638687134e-02 -2.312825769186019897e-01 7.475201040506362915e-02 5.748521536588668823e-03 -1.072459220886230469e-01 3.058062791824340820e-01 -3.149424493312835693e-02 -1.376678235828876495e-02 3.528319001197814941e-01 1.372169554233551025e-01 2.236449420452117920e-01 3.910270705819129944e-02 1.197155639529228210e-01 8.400787413120269775e-02 -2.243218012154102325e-02 2.654204964637756348e-01 4.170497506856918335e-02 1.412694305181503296e-01 -1.703242212533950806e-01 2.936390936374664307e-01 -8.264634758234024048e-02 1.604265123605728149e-01 2.573716938495635986e-01 -9.361974149942398071e-02 4.652326181530952454e-02 -2.676735818386077881e-01 3.197113052010536194e-02 9.108355641365051270e-02 -2.872934341430664062e-01
-8.743006736040115356e-02 1.391175538301467896e-01 8.507759869098663330e-02 3.259819373488426208e-02 -2.671322971582412720e-02 1.410476267337799072e-01 -2.626416739076375961e-03 2.351388186216354370e-01 3.270267546176910400e-01 -1.035822671838104725e-03 3.623306751251220703e-01 2.568351030349731445e-01 1.850025146268308163e-03 2.925731837749481201e-01 1.479964256286621094e-01 -1.007878109812736511e-01 2.605405747890472412e-01 -9.961278736591339111e-02 6.068047881126403809e-02 -2.234942764043807983e-01 2.199459075927734375e-02 -1.301549077033996582e-01 1.426566243171691895e-01 -1.002890914678573608e-01 5.752885341644287109e-02 7.994472980499267578e-02 -1.338249891996383667e-01 -4.041977524757385254e-01 -1.490244716405868530e-01 -2.193655073642730713e-01 1.530255377292633057e-01 5.419169738888740540e-02
5.244035646319389343e-02 1.632453799247741699e-01 -1.215050742030143738e-02 3.628326952457427979e-01 -2.313874512910842896e-01 5.763235688209533691e-02 -2.578000128269195557e-01 -2.339241653680801392e-01 4.822930321097373962e-02 -1.513357311487197876e-01 6.171791255474090576e-02 1.235338896512985229e-01 -8.611474931240081787e-02 9.951631724834442139e-02 2.122711986303329468e-01 -1.885581463575363159e-01 -7.329294830560684204e-02 -1.604071259498596191e-01 3.443402349948883057e-01 -5.401749536395072937e-02 2.578043937683105469e-01 -7.107673212885856628e-03 7.017264515161514282e-02 -1.050370484590530396e-01 1.014465466141700745e-01 -1.280657500028610229e-01 1.681091040372848511e-01 -3.371711075305938721e-01 -2.039024829864501953e-01 -1.545090079307556152e-01 1.679899692535400391e-01 1.454780250787734985e-01
-1.620101481676101685e-01 6.164880096912384033e-02 -4.675104748457670212e-03 -8.290199330076575279e-04 -2.538129985332489014e-01 1.233121454715728760e-01 -2.565662562847137451e-01 1.744367480278015137e-01 -1.584416031837463379e-01 2.767500579357147217e-01 2.065437585115432739e-01 7.142842561006546021e-02 -7.393834739923477173e-02 4.145127162337303162e-02 2.356122061610221863e-02 1.353172808885574341e-01 -7.623589783906936646e-02 1.282372474670410156e-01 2.263673245906829834e-01 -6.840083282440900803e-03 1.041118055582046509e-01 1.411438733339309692e-02 5.271322727203369141e-01 1.748954653739929199e-01 -1.108807176351547241e-01 -1.307561695575714111e-01 1.828948035836219788e-02 -3.140169978141784668e-01 -2.689806185662746429e-02 1.923398226499557495e-01 -2.292507141828536987e-01 -8.302257210016250610e-02
-1.690876297652721405e-02 6.853596866130828857e-02 1.573147252202033997e-02 -1.214147284626960754e-01 -2.413845062255859375e-01 1.800992339849472046e-01 -2.032145410776138306e-01 5.564283579587936401e-02 -4.721290990710258484e-02 -1.236996948719024658e-01 4.438538104295730591e-02 -7.230284810066223145e-02 -4.805267788469791412e-03 8.101316168904304504e-03 2.704132720828056335e-02 2.245443165302276611e-01 1.594849526882171631e-01 -8.525851368904113770e-02 2.812767922878265381e-01 2.578795254230499268e-01 2.487589605152606964e-02 -1.677018404006958008e-01 2.605817317962646484e-01 -3.047126531600952148e-01 -3.093978464603424072e-01 2.133320271968841553e-02 -8.100163936614990234e-02 -3.681131005287170410e-01 -2.149141430854797363e-01 -2.655918896198272705e-01 2.201543003320693970e-02 -2.137384861707687378e-01
6.402850896120071411e-02 -9.306366741657257080e-02 1.279649976640939713e-02 3.291903734207153320e-01 -4.675917327404022217e-03 -4.826053604483604431e-02 -3.528564572334289551e-01 -2.891178801655769348e-02 1.712344139814376831e-01 2.362343221902847290e-01 3.010870814323425293e-01 2.630470395088195801e-01 9.630734100937843323e-03 1.340524852275848389e-01 1.445289701223373413e-01 1.224903389811515808e-02 1.893536448478698730e-01 2.133523970842361450e-01 3.625381588935852051e-01 8.374496549367904663e-02 1.327671483159065247e-02 -1.048501804471015930e-01 2.097847014665603638e-01 2.227784320712089539e-02 -1.007532477378845215e-01 -3.017092589288949966e-03 -3.559545576572418213e-01 6.659094989299774170e-02 1.038147658109664917e-01 2.805285714566707611e-02 1.649937182664871216e-01 1.065639108419418335e-01
-1.566475629806518555e-02 1.412583291530609131e-01 1.074635162949562073e-01 1.611321792006492615e-02 -4.758031368255615234e-01 8.905105292797088623e-02 -4.872804284095764160e-01 -2.468382269144058228e-01 7.233837991952896118e-02 8.268682658672332764e-02 1.479830443859100342e-01 1.137599572539329529e-01 6.336382031440734863e-02 -4.082876071333885193e-02 -5.750597640872001648e-02 9.371937252581119537e-03 -2.308888360857963562e-03 -9.241448342800140381e-02 -5.552555248141288757e-02 -2.107309103012084961e-01 5.807876214385032654e-02 9.853391908109188080e-03 7.543089985847473145e-02 -1.076016053557395935e-01 -3.079478144645690918e-01 1.486628949642181396e-01 -8.785563707351684570e-02 -1.744046956300735474e-01 -3.015029430389404297e-01 -1.464837193489074707e-01 -3.761733695864677429e-02 -1.835656911134719849e-01
-2.359908074140548706e-01 1.182340681552886963e-01 6.821370683610439301e-03 1.919375211000442505e-01 -3.015131950378417969e-01 5.182094871997833252e-02 1.263413298875093460e-02 -1.884961575269699097e-01 9.603916853666305542e-02 1.359407007694244385e-01 2.321748584508895874e-01 1.422627270221710205e-01 -2.822771072387695312e-01 -1.713417768478393555e-01 3.476978540420532227e-01 -6.392833590507507324e-02 3.017451427876949310e-02 5.531427264213562012e-02 3.340337425470352173e-02 -2.113738059997558594e-01 2.502765655517578125e-01 -2.602077126502990723e-01 -9.861500561237335205e-02 -1.854552030563354492e-01 -8.970291912555694580e-02 -9.090086072683334351e-02 -2.356936186552047729e-01 -1.263870894908905029e-01 -8.292209357023239136e-02 -1.150447651743888855e-01 2.760587036609649658e-01 1.410881876945495605e-01
-2.868869900703430176e-01 2.261818200349807739e-01 9.268236160278320312e-02 2.483682036399841309e-01 -9.772446751594543457e-02 1.766221374273300171e-01 1.295975502580404282e-02 1.424306482076644897e-01 1.309944093227386475e-01 1.644037812948226929e-01 2.602200806140899658e-01 3.320272266864776611e-01 3.705561533570289612e-02 2.091438323259353638e-01 2.342246770858764648e-01 -2.709435224533081055e-01 2.093330174684524536e-01 -1.841168105602264404e-01 -9.583137184381484985e-02 5.028090253472328186e-02 -4.212483763694763184e-02 -1.219738125801086426e-01 -1.974116545170545578e-03 1.529006846249103546e-02 -1.547733694314956665e-01 6.290340423583984375e-02 -2.263227403163909912e-01 -3.128167986869812012e-01 -1.070304512977600098e-01 -3.172585740685462952e-02 9.348716586828231812e-02 -1.871354132890701294e-01
2.154696434736251831e-01 1.168619319796562195e-01 -5.732687190175056458e-02 -6.033221259713172913e-02 -1.084314957261085510e-01 8.052354305982589722e-02 -1.818212270736694336e-01 -5.345808342099189758e-02 1.446331590414047241e-01 2.068364918231964111e-01 2.196988165378570557e-01 2.807907164096832275e-01 -3.294895589351654053e-02 -1.108342856168746948e-01 -1.279748827219009399e-01 3.617855906486511230e-02 -1.045119166374206543e-01 -2.813141345977783203e-01 2.881810665130615234e-01 -6.149606406688690186e-02 1.691538244485855103e-01 -2.112836390733718872e-01 2.961716055870056152e-01 -2.407342493534088135e-01 -1.910214722156524658e-01 -7.261665165424346924e-02 -2.969620823860168457e-01 -1.923343986272811890e-01 -1.154033094644546509e-01 -2.781332433223724365e-01 -3.724493831396102905e-02 -4.631150141358375549e-02
-2.082355916500091553e-01 2.026076912879943848e-01 -7.409543544054031372e-02 -1.229260023683309555e-02 -2.326726913452148438e-01 1.132857725024223328e-01 -1.930205076932907104e-01 8.569903671741485596e-02 5.851506441831588745e-02 3.182409703731536865e-01 7.629738748073577881e-02 2.402642518281936646e-01 -1.295235008001327515e-01 2.289141416549682617e-01 1.727892756462097168e-01 -8.516230434179306030e-02 -2.706041634082794189e-01 1.145217940211296082e-01 2.046448290348052979e-01 -3.021508827805519104e-02 3.126495778560638428e-01 9.092129766941070557e-02 3.187735974788665771e-01 -1.207453943789005280e-02 -6.744354497641324997e-03 7.186453044414520264e-02 -1.652753800153732300e-01 -1.643816083669662476e-01 6.880378723144531250e-02 3.375983536243438721e-01 -9.311580657958984375e-02 -1.231217873282730579e-03
2.227529650554060936e-03 -4.839375242590904236e-02 8.680513501167297363e-02 -4.703150317072868347e-02 -4.997749254107475281e-02 -2.148225009441375732e-01 -3.839643299579620361e-01 2.266324590891599655e-03 1.287915110588073730e-01 1.821475476026535034e-01 1.526868790388107300e-01 4.211538136005401611e-01 -3.297233954071998596e-02 1.985208131372928619e-02 2.938965335488319397e-02 -1.121551170945167542e-01 2.517933547496795654e-01 5.487481877207756042e-02 3.494730889797210693e-01 2.886103689670562744e-01 -5.585845932364463806e-02 -8.761367201805114746e-02 2.933714687824249268e-01 1.688996404409408569e-01 1.385050415992736816e-01 -3.030427545309066772e-02 -9.464450180530548096e-02 -7.704071700572967529e-02 -7.011746056377887726e-03 -1.149627789855003357e-01 2.072665691375732422e-01 -1.949480772018432617e-01
-1.902813613414764404e-01 7.300857454538345337e-02 -1.400425881147384644e-01 6.608333438634872437e-02 -1.004154533147811890e-01 2.318845596164464951e-03 -1.540206968784332275e-01 -1.720579862594604492e-01 -2.415265329182147980e-02 8.539943397045135498e-02 -1.836900413036346436e-01 3.216677159070968628e-02 -4.898418113589286804e-02 -2.152367979288101196e-01 2.248839735984802246e-01 3.054513931274414062e-01 6.705362815409898758e-03 2.654961682856082916e-02 1.976075321435928345e-01 2.108843773603439331e-01 -2.345590852200984955e-02 -2.290488332509994507e-01 1.960930228233337402e-01 -2.701121568679809570e-01 -2.350076138973236084e-01 -9.243769198656082153e-02 -4.700977727770805359e-02 -2.387059628963470459e-01 -3.681485056877136230e-01 -1.457729637622833252e-01 5.596486851572990417e-03 -3.276287019252777100e-01
-2.633833587169647217e-01 2.607534229755401611e-01 3.322816640138626099e-02 -1.603256016969680786e-01 -6.207126379013061523e-02 -1.681866496801376343e-02 -2.382129430770874023e-01 -2.672015428543090820e-01 -2.306264489889144897e-01 -3.423376008868217468e-02 7.614321261644363403e-02 -2.790029346942901611e-02 -2.011808902025222778e-01 7.202194631099700928e-02 1.930046379566192627e-01 1.062721461057662964e-01 -2.487512677907943726e-01 8.921288698911666870e-02 1.596852988004684448e-01 -2.815052308142185211e-02 4.180329665541648865e-02 -2.654207050800323486e-01 2.419277578592300415e-01 1.460283398628234863e-01 -5.963227152824401855e-02 1.613516509532928467e-01 -1.569548398256301880e-01 -4.417454004287719727e-01 5.819876492023468018e-02 -9.982355684041976929e-02 1.936537921428680420e-01 3.711429191753268242e-03
-1.090275123715400696e-01 2.471447885036468506e-01 -3.806156292557716370e-02 1.256031990051269531e-01 -1.517685800790786743e-01 3.809574842453002930e-01 -3.752421438694000244e-01 1.144195422530174255e-01 -9.265812486410140991e-02 1.079156100749969482e-01 1.905327886343002319e-01 2.475377619266510010e-01 -1.072054803371429443e-01 9.777760133147239685e-03 5.737046245485544205e-03 1.270878612995147705e-01 1.636490076780319214e-01 1.787941306829452515e-01 2.705542147159576416e-01 -1.105027720332145691e-01 7.296738028526306152e-02 5.846140906214714050e-03 3.495381474494934082e-01 9.043067693710327148e-03 -1.090703457593917847e-01 -1.004755422472953796e-01 6.100752204656600952e-02 -2.956528067588806152e-01 1.316729560494422913e-02 1.349037978798151016e-02 -1.679006665945053101e-01 -1.694664806127548218e-01
-1.757817342877388000e-02 -1.585348099470138550e-01 -3.493427038192749023e-01 1.442716419696807861e-01 -1.983588933944702148e-01 3.129171729087829590e-01 -3.252702951431274414e-01 -9.550900012254714966e-02 -4.678192734718322754e-02 -3.159309970214962959e-03 7.592995464801788330e-02 -1.277813967317342758e-02 -1.940772086381912231e-01 9.939004667103290558e-03 4.728408157825469971e-01 4.033850878477096558e-02 -1.358859539031982422e-01 3.041444718837738037e-01 1.264088153839111328e-01 1.168344095349311829e-01 -1.432859301567077637e-01 9.116014093160629272e-02 1.319974809885025024e-01 -7.005345076322555542e-02 -2.349438844248652458e-03 -7.297172397375106812e-02 -1.180664375424385071e-01 -2.479730695486068726e-01 1.914866082370281219e-02 9.026033431291580200e-02 1.317776888608932495e-01 -1.000482887029647827e-01
9.333099424839019775e-02 5.494653806090354919e-02 1.394591629505157471e-01 3.499102592468261719e-02 -1.807878166437149048e-01 7.446314394474029541e-02 -4.689914286136627197e-01 7.992821186780929565e-02 -1.561283469200134277e-01 -5.976916290819644928e-03 -3.239951096475124359e-03 3.574136197566986084e-01 7.500610500574111938e-02 2.222319394350051880e-01 -3.389706090092658997e-02 2.125545591115951538e-01 8.685343712568283081e-02 1.924145370721817017e-01 -2.833069674670696259e-02 -1.388484984636306763e-01 3.153598010540008545e-01 -1.769003123044967651e-01 1.206656321883201599e-01 1.072448268532752991e-01 9.089302271604537964e-02 -1.383990398608148098e-03 -2.411748096346855164e-02 -3.985151350498199463e-01 -1.062361374497413635e-01 2.097154557704925537e-01 6.534525752067565918e-02 -2.943737991154193878e-02
1.678749322891235352e-01 2.057007551193237305e-01 -2.260261587798595428e-02 -4.659906402230262756e-02 5.326811689883470535e-03 2.205171883106231689e-01 -9.657520800828933716e-02 -4.492844641208648682e-01 1.347372978925704956e-01 9.101145714521408081e-02 9.995836019515991211e-02 1.201902627944946289e-01 -3.528355956077575684e-01 1.421696990728378296e-01 9.684476256370544434e-02 -9.677702188491821289e-02 1.399061828851699829e-01 -1.628981381654739380e-01 -2.730353176593780518e-02 2.933232188224792480e-01 2.199666202068328857e-02 -2.733025141060352325e-02 1.245493367314338684e-01 -2.225262299180030823e-02 -5.043054744601249695e-02 2.142451107501983643e-01 -2.847556769847869873e-01 -1.601067036390304565e-01 -2.539096772670745850e-01 1.237129271030426025e-01 1.739217191934585571e-01 -1.932326555252075195e-01
2.550657652318477631e-02 6.791856884956359863e-02 -1.591536998748779297e-01 -2.144063124433159828e-03 -3.156306445598602295e-01 8.815070241689682007e-02 -2.151865661144256592e-01 2.183728665113449097e-02 -2.848951146006584167e-03 1.879376545548439026e-02 3.796484470367431641e-01 -4.778895527124404907e-02 -1.691396720707416534e-02 2.418902516365051270e-01 -4.489739425480365753e-03 2.621566355228424072e-01 1.617260575294494629e-01 6.240242347121238708e-02 2.970802485942840576e-01 -1.181562989950180054e-01 1.762019246816635132e-01 1.757342368364334106e-01 4.215123355388641357e-01 -1.331036090850830078e-01 -1.036339104175567627e-01 -1.225057244300842285e-01 -2.197898179292678833e-01 -9.662386029958724976e-02 -8.432221598923206329e-03 2.325471937656402588e-01 8.570948243141174316e-02 8.020383864641189575e-02
-8.938169479370117188e-02 -1.475494913756847382e-02 -2.143297195434570312e-01 -7.018474489450454712e-02 -1.731590777635574341e-01 -2.052813023328781128e-01 -4.043876826763153076e-01 -8.241555094718933105e-02 2.741496860980987549e-01 2.098009735345840454e-01 1.264828145503997803e-01 1.208252385258674622e-01 -2.739669084548950195e-01 1.163801625370979309e-01 1.166529804468154907e-01 2.389208674430847168e-01 7.724786549806594849e-02 1.720856577157974243e-01 1.823322772979736328e-01 1.744223535060882568e-01 -6.772333383560180664e-02 -1.702913455665111542e-02 2.386100590229034424e-01 1.760393232107162476e-01 5.797958746552467346e-02 3.206012770533561707e-02 1.936262287199497223e-02 -1.332205832004547119e-01 -3.024266660213470459e-01 -2.259839922189712524e-01 1.264188438653945923e-01 -1.278476119041442871e-01
1.335376054048538208e-01 9.382304549217224121e-02 1.217856034636497498e-01 8.281506597995758057e-02 -3.047156035900115967e-01 -1.347918156534433365e-02 -2.340254187583923340e-01 4.764463007450103760e-02 1.796044856309890747e-01 2.484504282474517822e-01 1.499259918928146362e-01 1.077199578285217285e-01 -1.395452916622161865e-01 -3.815235942602157593e-02 4.121959581971168518e-02 1.956138014793395996e-01 -4.879095032811164856e-02 -4.771198332309722900e-01 2.516180872917175293e-01 -7.839624583721160889e-02 5.901302024722099304e-02 3.935106843709945679e-02 1.910427510738372803e-01 -2.180893868207931519e-01 -3.479973673820495605e-01 7.486116886138916016e-02 -2.649482190608978271e-01 -7.746662199497222900e-02 -3.618361428380012512e-02 -4.161185061093419790e-04 -5.535376444458961487e-02 -1.295885294675827026e-01
3.310586884617805481e-02 8.493389934301376343e-02 -6.732577830553054810e-02 2.477270215749740601e-01 -2.506836056709289551e-01 -7.689125835895538330e-02 -1.434987485408782959e-01 -1.400227397680282593e-01 2.109952270984649658e-02 1.222918480634689331e-01 1.212057396769523621e-01 1.025581806898117065e-01 -8.174907416105270386e-02 1.464973837137222290e-01 3.030428886413574219e-01 -1.152223125100135803e-01 1.956484839320182800e-02 -3.354421257972717285e-01 1.142962798476219177e-01 4.069155454635620117e-01 -1.804698556661605835e-01 2.749243751168251038e-03 4.059976637363433838e-01 -5.530789494514465332e-02 -2.003811150789260864e-01 -1.136867403984069824e-01 1.000229120254516602e-01 2.020276896655559540e-02 -2.085736244916915894e-01 -9.344363957643508911e-02 -7.258408516645431519e-02 1.730888634920120239e-01
-1.687172949314117432e-01 5.503224208950996399e-02 -2.090318351984024048e-01 -1.406555920839309692e-01 -8.081489801406860352e-02 3.199301362037658691e-01 -9.178684651851654053e-02 2.599777840077877045e-02 9.409178793430328369e-02 7.908717542886734009e-02 1.957985386252403259e-02 1.718553006649017334e-01 -2.671629488468170166e-01 5.923959612846374512e-02 4.652145206928253174e-01 -2.916130982339382172e-02 7.077500224113464355e-02 7.437403500080108643e-02 1.540845036506652832e-01 -1.180473789572715759e-01 1.427051424980163574e-01 -1.116171032190322876e-01 -7.095643877983093262e-02 -1.192504912614822388e-02 2.237568497657775879e-01 2.156848758459091187e-01 -3.298303484916687012e-02 -3.625109195709228516e-01 -3.134422004222869873e-01 -1.641625910997390747e-01 7.325574755668640137e-02 -6.313327699899673462e-02
2.774899005889892578e-01 1.017825677990913391e-01 -5.483626946806907654e-02 -1.612387411296367645e-02 -1.782254129648208618e-01 -6.902201473712921143e-02 3.706903429701924324e-03 -2.528298199176788330e-01 -2.187679335474967957e-02 -8.386503905057907104e-02 1.050457879900932312e-01 1.586208492517471313e-01 1.116491854190826416e-01 2.173373550176620483e-01 3.148182034492492676e-01 -5.079393833875656128e-02 -1.619612723588943481e-01 -1.381419785320758820e-02 2.003626376390457153e-01 1.902202814817428589e-01 8.087211102247238159e-02 -2.155992239713668823e-01 1.471625566482543945e-01 -1.185796186327934265e-01 -1.130475103855133057e-01 -1.350471377372741699e-01 1.707454770803451538e-01 -1.794488281011581421e-01 -4.507998824119567871e-01 1.686169952154159546e-01 2.952426970005035400e-01 -3.350569680333137512e-02
2.332025915384292603e-01 -1.082611232995986938e-01 -6.121035292744636536e-02 -1.376854330301284790e-01 -2.835496962070465088e-01 1.346861869096755981e-01 -7.494254037737846375e-03 2.977663464844226837e-02 5.607231706380844116e-02 1.394322961568832397e-01 8.721530437469482422e-02 3.405672013759613037e-01 -2.007650285959243774e-01 -1.727011054754257202e-01 2.239901423454284668e-01 4.810813814401626587e-02 -1.933140307664871216e-01 -3.579994440078735352e-01 1.205825805664062500e-01 3.468137606978416443e-02 2.625446617603302002e-01 1.167082488536834717e-01 2.359381169080734253e-01 -8.815144002437591553e-02 -5.757984519004821777e-02 -1.009501442313194275e-01 -1.232229545712471008e-01 8.357463404536247253e-03 -9.306903183460235596e-02 -1.741551905870437622e-01 4.610791057348251343e-02 -3.817975819110870361e-01
-6.065665930509567261e-02 -4.725297912955284119e-04 -6.281981617212295532e-02 1.037152856588363647e-01 -4.280654788017272949e-01 -1.533561968244612217e-03 1.060827895998954773e-01 -1.122006103396415710e-01 -3.400683030486106873e-02 -1.091526672244071960e-01 6.623999029397964478e-02 1.438008099794387817e-01 -1.447403728961944580e-01 -3.050582297146320343e-02 3.247259259223937988e-01 -2.951039075851440430e-01 -4.790081176906824112e-03 -3.363675773143768311e-01 3.817510306835174561e-01 -2.301560342311859131e-01 -7.227823138236999512e-02 5.690129846334457397e-02 4.989909380674362183e-02 9.526105225086212158e-02 -8.612443506717681885e-02 3.551224991679191589e-02 -2.931709587574005127e-01 -1.939369291067123413e-01 -1.042678505182266235e-01 -6.648851931095123291e-02 1.625234335660934448e-01 1.270345300436019897e-01
-3.310585767030715942e-02 2.705658599734306335e-02 -9.255035221576690674e-02 1.676298528909683228e-01 -2.557365596294403076e-01 -2.761405110359191895e-01 -2.744331657886505127e-01 -2.073523551225662231e-01 3.286905959248542786e-02 -1.244728416204452515e-01 2.533563673496246338e-01 2.013795077800750732e-01 -2.002861648797988892e-01 3.329376578330993652e-01 6.797544658184051514e-03 2.125896662473678589e-01 -6.703159958124160767e-02 -1.946755312383174896e-02 1.638101339340209961e-01 4.471755027770996094e-02 -1.217649057507514954e-01 -9.605374187231063843e-02 3.004585802555084229e-01 2.263539284467697144e-01 -2.745224907994270325e-02 4.411185532808303833e-02 -3.444560104981064796e-03 -1.380100697278976440e-01 -3.086129724979400635e-01 -1.805573105812072754e-01 1.430314630270004272e-01 -1.212211102247238159e-01
-9.633173048496246338e-02 1.691617220640182495e-01 1.364550739526748657e-02 8.049906790256500244e-02 -3.188843429088592529e-01 2.139899879693984985e-01 -1.197439357638359070e-01 -1.819315701723098755e-01 5.405718088150024414e-02 7.272279472090303898e-04 7.436846196651458740e-02 1.320471465587615967e-01 1.514852941036224365e-01 -2.435025200247764587e-02 1.412725448608398438e-01 3.738277256488800049e-01 6.368236243724822998e-02 -6.985101848840713501e-02 1.288608610630035400e-01 -1.325936913490295410e-01 -2.882486395537853241e-02 2.456937171518802643e-02 6.251235306262969971e-02 -9.632600843906402588e-02 -3.717838525772094727e-01 1.387236267328262329e-01 9.295612573623657227e-02 -2.933532595634460449e-01 -2.974035143852233887e-01 -3.729517757892608643e-02 3.447640687227249146e-02 -3.878805339336395264e-01
-1.537618190050125122e-01 -1.267178505659103394e-01 1.390641182661056519e-01 1.321821957826614380e-01 -3.726458549499511719e-01 -2.284574806690216064e-01 -1.420322358608245850e-01 -1.726314723491668701e-01 -1.029151901602745056e-01 -9.786100685596466064e-02 -1.661929488182067871e-01 7.987004518508911133e-02 -1.650950610637664795e-01 3.119562752544879913e-02 2.199351489543914795e-01 -6.679536402225494385e-02 -5.733788013458251953e-03 -3.239991515874862671e-02 3.223557472229003906e-01 2.480659186840057373e-01 -1.910419613122940063e-01 9.600081294775009155e-02 9.406001120805740356e-02 -2.874918840825557709e-02 -3.370662033557891846e-01 -1.318885236978530884e-01 -1.814935505390167236e-01 -2.999942898750305176e-01 -1.184971183538436890e-01 7.097416371107101440e-02 1.923451572656631470e-01 1.236377954483032227e-01
-6.619834154844284058e-02 2.505514621734619141e-01 -2.823244631290435791e-01 -6.824341416358947754e-02 -3.822326362133026123e-01 -9.345051646232604980e-02 1.978287100791931152e-02 -7.428601384162902832e-02 2.264711260795593262e-02 9.197249263525009155e-02 -1.254626065492630005e-01 3.814978897571563721e-01 -6.812378764152526855e-02 5.919986590743064880e-02 2.358508557081222534e-01 1.017762944102287292e-01 1.184120550751686096e-01 4.977183043956756592e-02 4.275890812277793884e-02 2.540112733840942383e-01 3.104813992977142334e-01 1.348130032420158386e-02 1.624010056257247925e-01 1.248478237539529800e-02 -1.027807518839836121e-01 -2.429327070713043213e-01 9.063059836626052856e-02 -1.061346232891082764e-01 -8.582571148872375488e-02 -1.180622205138206482e-01 -1.304400414228439331e-01 -3.316820263862609863e-01
-9.858249127864837646e-02 6.268654018640518188e-02 1.413633227348327637e-01 -1.488002482801675797e-02 -2.639293670654296875e-01 1.245700046420097351e-01 -3.299392461776733398e-01 -2.709522545337677002e-01 2.399650812149047852e-01 1.807675659656524658e-01 1.262266337871551514e-01 1.592516154050827026e-02 4.598939046263694763e-02 -6.959915626794099808e-03 1.600261628627777100e-01 4.303603470325469971e-01 6.844519078731536865e-02 1.194229796528816223e-01 1.655418574810028076e-01 1.365174073725938797e-02 -4.376842081546783447e-02 5.053382739424705505e-02 3.285443484783172607e-01 1.464228630065917969e-01 2.034785598516464233e-01 3.599796444177627563e-03 1.448701173067092896e-01 2.558922022581100464e-02 -9.233160316944122314e-02 -7.959521561861038208e-02 3.349983394145965576e-01 -9.346679598093032837e-02
8.778098970651626587e-02 2.452530264854431152e-01 -1.152690052986145020e-01 -1.809961162507534027e-02 -1.852140724658966064e-01 -1.745558679103851318e-01 -1.069968566298484802e-01 -2.813226282596588135e-01 -3.028033068403601646e-03 1.183103695511817932e-01 1.364574283361434937e-01 5.180880054831504822e-02 -2.534792423248291016e-01 7.412756979465484619e-02 5.213394165039062500e-01 1.225259304046630859e-01 1.456473916769027710e-01 -1.089073717594146729e-02 1.041584014892578125e-01 -1.804381463443860412e-05 5.584427714347839355e-02 -1.958973407745361328e-01 -6.442667450755834579e-03 1.736740916967391968e-01 -3.914827853441238403e-02 -4.615761712193489075e-02 3.810839727520942688e-02 -2.531748116016387939e-01 -1.352510005235671997e-01 -2.896643579006195068e-01 3.050936162471771240e-01 -5.411265417933464050e-02
-7.047156989574432373e-02 1.992732584476470947e-01 -2.930097579956054688e-01 -1.490675657987594604e-01 -1.178457122296094894e-02 2.589748501777648926e-01 -8.368375711143016815e-03 -6.977281719446182251e-02 8.909224718809127808e-02 -3.607782348990440369e-02 -4.499986302107572556e-03 3.080008327960968018e-01 -1.217089742422103882e-01 2.107821553945541382e-01 2.471582591533660889e-01 -4.674410820007324219e-02 1.514204591512680054e-01 -4.756848886609077454e-02 -3.999642096459865570e-03 -1.685597002506256104e-01 4.106484726071357727e-02 -1.069085747003555298e-01 8.779671788215637207e-02 2.398124635219573975e-01 2.971688210964202881e-01 -6.452847272157669067e-02 -1.572508364915847778e-01 -3.586446046829223633e-01 -3.854099214076995850e-01 2.537239342927932739e-02 1.279267817735671997e-01 -7.165580987930297852e-02
-2.819015979766845703e-01 1.798017621040344238e-01 1.664320006966590881e-02 -1.769517958164215088e-01 -2.105999290943145752e-01 -1.796237938106060028e-02 -1.750928163528442383e-01 1.115793660283088684e-01 -1.394103616476058960e-01 2.403674721717834473e-01 1.491906344890594482e-01 1.875147372484207153e-01 -1.113078743219375610e-01 8.169282972812652588e-02 2.563196420669555664e-01 6.598457694053649902e-02 4.605928808450698853e-02 2.545789778232574463e-01 9.510388225317001343e-02 1.602351814508438110e-01 2.134032845497131348e-01 1.070774644613265991e-01 1.844927817583084106e-01 7.678149640560150146e-02 -1.242137625813484192e-01 -7.773698121309280396e-02 -3.674881458282470703e-01 -1.116223633289337158e-01 -4.243911802768707275e-02 3.886572420597076416e-01 -3.086723946034908295e-02 -1.539612710475921631e-01
1.040265895426273346e-02 1.910447888076305389e-02 -1.532032936811447144e-01 -4.604240879416465759e-02 -3.610775768756866455e-01 1.200951263308525085e-01 -2.146166712045669556e-01 -4.229753017425537109e-01 2.931858971714973450e-02 3.400844288989901543e-03 2.491049617528915405e-01 3.538560867309570312e-02 -1.565964519977569580e-01 -2.095987796783447266e-01 1.821126490831375122e-01 -1.479212641716003418e-01 2.125869132578372955e-02 -1.832696050405502319e-01 1.593703217804431915e-02 2.406535856425762177e-02 -1.457482296973466873e-02 -8.597975224256515503e-02 1.503377407789230347e-01 7.763940095901489258e-02 -1.201743725687265396e-02 -2.707259654998779297e-01 6.978603452444076538e-02 -1.555564999580383301e-01 -2.855425477027893066e-01 3.853477165102958679e-02 2.060914337635040283e-01 3.426162302494049072e-01
8.946026116609573364e-02 8.314726874232292175e-03 1.350707840174436569e-02 9.266255795955657959e-02 -1.909112930297851562e-01 4.005171824246644974e-03 -1.710232496261596680e-01 -4.694497957825660706e-02 7.053171843290328979e-02 -2.925353311002254486e-02 -1.449264120310544968e-02 2.084913849830627441e-01 -8.381129056215286255e-02 -2.635084986686706543e-01 2.642697393894195557e-01 -7.790154218673706055e-02 2.924802601337432861e-01 -2.419012933969497681e-01 -7.573068141937255859e-03 1.264039427042007446e-01 2.188314050436019897e-01 1.419645249843597412e-01 2.025190591812133789e-01 1.610431522130966187e-01 -4.479362443089485168e-02 -5.643038451671600342e-02 -4.443903863430023193e-01 4.909016937017440796e-02 -4.010640382766723633e-01 -1.959689706563949585e-01 4.734139889478683472e-02 1.081596389412879944e-01
-6.181812286376953125e-02 2.630636282265186310e-02 3.674056008458137512e-02 6.948325037956237793e-02 -1.772572696208953857e-01 3.257758617401123047e-01 -8.526677638292312622e-02 -7.567254453897476196e-02 -4.106403142213821411e-02 3.532958328723907471e-01 1.100088804960250854e-01 1.270941197872161865e-01 -1.556174904108047485e-01 2.010263204574584961e-01 1.443610489368438721e-01 -4.511651024222373962e-02 1.394486278295516968e-01 2.458913475275039673e-01 1.714762151241302490e-01 -7.230872660875320435e-02 2.585392892360687256e-01 -1.215730160474777222e-01 5.423029065132141113e-01 -1.668247431516647339e-01 6.743298470973968506e-02 8.874215930700302124e-02 1.277183294296264648e-01 -7.617822289466857910e-02 -5.178774707019329071e-03 3.305954486131668091e-02 1.856561005115509033e-01 -9.103187173604965210e-02
-2.660965621471405029e-01 2.816744446754455566e-01 1.526208221912384033e-01 1.354823354631662369e-02 -3.064119815826416016e-01 -5.178637336939573288e-03 4.721153154969215393e-02 -4.643395915627479553e-02 9.291152469813823700e-03 -8.900936692953109741e-02 5.571214482188224792e-02 1.783200502395629883e-01 -2.382082939147949219e-01 -9.570237249135971069e-02 2.343211174011230469e-01 -1.189173683524131775e-01 2.788530886173248291e-01 -1.427653431892395020e-01 3.595110774040222168e-02 -6.977852433919906616e-02 2.317904233932495117e-01 -1.165112257003784180e-01 1.548293232917785645e-01 -9.957746416330337524e-02 -8.210354298353195190e-02 1.553445756435394287e-01 -1.522473394870758057e-01 -2.886345982551574707e-02 -2.632062435150146484e-01 6.308574229478836060e-02 4.251091182231903076e-01 1.893737018108367920e-01
-1.673578172922134399e-01 4.256657361984252930e-01 8.855276741087436676e-03 -4.923904687166213989e-02 -4.787009954452514648e-01 6.386613845825195312e-02 -1.672774553298950195e-01 -1.389853656291961670e-01 2.727671861648559570e-01 1.850611716508865356e-01 -2.843694202601909637e-02 4.119556844234466553e-01 2.535364627838134766e-01 -1.611122339963912964e-01 1.378531455993652344e-01 -8.312547951936721802e-02 8.130704611539840698e-02 -9.520666673779487610e-03 2.052481286227703094e-02 8.030360564589500427e-03 2.777691930532455444e-03 1.346592456102371216e-01 9.503035992383956909e-02 4.647139925509691238e-03 -1.499743610620498657e-01 2.022978663444519043e-01 8.100719423964619637e-05 -4.114093258976936340e-02 -7.389830797910690308e-02 2.083059214055538177e-02 7.509338110685348511e-02 3.773965314030647278e-02
4.517520591616630554e-02 4.559053853154182434e-02 -1.559620499610900879e-01 -5.489793792366981506e-02 -2.692623734474182129e-01 1.655186116695404053e-01 -1.554308682680130005e-01 -3.614054247736930847e-02 8.811298757791519165e-02 -4.388534277677536011e-02 2.285596132278442383e-01 1.361144036054611206e-01 2.147891074419021606e-01 -2.265452891588211060e-01 2.027993351221084595e-01 -5.781765654683113098e-02 2.021270245313644409e-01 -2.570430040359497070e-01 -4.205349832773208618e-02 -1.847396343946456909e-01 -3.676168620586395264e-02 -1.293265521526336670e-01 3.045233190059661865e-01 8.553247898817062378e-02 -1.354363374412059784e-02 -4.321677982807159424e-02 -4.753984510898590088e-01 -1.991943269968032837e-02 -3.277525603771209717e-01 -3.495436161756515503e-02 -1.010079011321067810e-01 1.120126321911811829e-01
-5.417791008949279785e-02 5.518235638737678528e-02 -2.289342731237411499e-01 1.234522908926010132e-01 -1.766270697116851807e-01 1.830098479986190796e-01 2.683044597506523132e-02 8.114045113325119019e-02 -4.427548497915267944e-02 5.229214578866958618e-02 2.316471487283706665e-01 1.477160304784774780e-01 -1.792449131608009338e-02 1.582723408937454224e-01 2.680115699768066406e-01 6.552921142429113388e-03 5.844272673130035400e-02 -3.924147784709930420e-01 3.170054554939270020e-01 1.842906028032302856e-01 -1.895621716976165771e-01 1.622242629528045654e-01 6.667155027389526367e-02 3.829718530178070068e-01 -1.119752377271652222e-01 -2.517578005790710449e-01 3.059135191142559052e-02 -1.004446968436241150e-01 -1.406119465827941895e-01 1.621926575899124146e-02 2.455608099699020386e-01 -6.671724468469619751e-02
-8.858761936426162720e-02 -8.287837356328964233e-02 -7.451899349689483643e-02 -1.365464329719543457e-01 -2.359664887189865112e-01 1.225285604596138000e-01 -4.973699450492858887e-01 -1.650561988353729248e-01 1.204409897327423096e-01 -1.220418885350227356e-02 -1.902215648442506790e-03 3.536795377731323242e-01 4.032208397984504700e-02 -8.199119009077548981e-03 1.181577965617179871e-01 -8.804757893085479736e-02 -9.573383629322052002e-02 -2.026988714933395386e-01 -1.139285340905189514e-01 -7.942881435155868530e-02 2.545432746410369873e-01 -5.346713960170745850e-02 3.825871944427490234e-01 7.953872531652450562e-02 -3.246422111988067627e-01 8.208861202001571655e-02 2.752853371202945709e-02 -1.074780672788619995e-01 1.576663693413138390e-03 -1.561433970928192139e-01 6.210206449031829834e-02 -1.002289056777954102e-01
-1.321229189634323120e-01 3.236931562423706055e-01 6.424157321453094482e-02 2.684482745826244354e-02 -3.546987473964691162e-01 2.820530161261558533e-02 -2.805866301059722900e-01 -1.467782109975814819e-01 2.545294165611267090e-01 2.552065849304199219e-01 -7.637853920459747314e-02 2.352849096059799194e-01 3.037668466567993164e-01 -1.140086501836776733e-01 2.634827494621276855e-01 1.743614375591278076e-01 3.664676100015640259e-02 -1.308415681123733521e-01 -6.369762122631072998e-02 8.163912594318389893e-02 2.640386484563350677e-02 7.422085106372833252e-02 -4.327071458101272583e-02 -5.837069824337959290e-02 -4.291064571589231491e-03 2.173251956701278687e-01 -1.204228773713111877e-02 -3.385132551193237305e-01 -1.620237380266189575e-01 1.270947605371475220e-01 5.549197271466255188e-02 -4.116099327802658081e-02
1.239943876862525940e-01 6.959939002990722656e-02 2.119855955243110657e-02 1.018318980932235718e-01 -7.160092890262603760e-02 1.131880506873130798e-01 -2.592875957489013672e-01 -1.461117863655090332e-01 1.965223252773284912e-01 -2.228286862373352051e-01 -1.596308946609497070e-01 1.180387586355209351e-01 4.616354033350944519e-02 1.565667688846588135e-01 1.029247865080833435e-01 -1.443996429443359375e-01 4.140779003500938416e-02 3.186415880918502808e-02 2.053242772817611694e-01 7.407573610544204712e-02 1.721536517143249512e-01 -3.936517834663391113e-01 4.817156493663787842e-01 1.288279294967651367e-01 -2.888008952140808105e-02 -4.641688987612724304e-02 -2.272556275129318237e-01 -1.131393015384674072e-01 -2.453074455261230469e-01 -2.331458218395709991e-02 2.058980427682399750e-02 2.539094090461730957e-01
-1.508333683013916016e-01 9.154692292213439941e-02 -8.012326061725616455e-02 2.113482952117919922e-01 -1.137247011065483093e-01 1.470771580934524536e-01 -1.651361435651779175e-01 -3.319784104824066162e-01 7.917345315217971802e-02 8.198591321706771851e-02 1.151835173368453979e-01 1.795973181724548340e-01 -1.946616768836975098e-01 1.436731964349746704e-01 8.682099729776382446e-02 1.878918707370758057e-01 -1.610890924930572510e-01 3.580731451511383057e-01 -8.780375123023986816e-02 -6.873519718647003174e-02 5.097042396664619446e-02 1.504840701818466187e-02 3.910110294818878174e-01 1.935550868511199951e-01 -1.221737861633300781e-01 2.636014819145202637e-01 -1.596608385443687439e-02 -2.279193401336669922e-01 -1.003161445260047913e-01 5.354514718055725098e-02 2.635107040405273438e-01 -8.418289572000503540e-02
-1.389084160327911377e-01 3.280805647373199463e-01 -2.097172290086746216e-01 1.459413580596446991e-02 -1.676206886768341064e-01 -1.723152399063110352e-01 -2.428034842014312744e-01 1.081937029957771301e-01 -7.964959740638732910e-02 -1.669805347919464111e-01 -1.245211511850357056e-01 3.731768727302551270e-01 -1.990323811769485474e-01 -1.341717988252639771e-01 4.032993614673614502e-01 1.445742100477218628e-01 4.826213791966438293e-02 -5.750484392046928406e-02 1.604447513818740845e-01 -1.103834584355354309e-01 1.501185745000839233e-01 -1.007267553359270096e-02 3.233542293310165405e-02 -6.152364239096641541e-02 -2.130129039287567139e-01 -5.525021627545356750e-02 -1.818600893020629883e-01 -9.411612153053283691e-02 -8.782382309436798096e-02 1.787516176700592041e-01 2.609394788742065430e-01 -3.346767276525497437e-02
-3.027092665433883667e-02 2.209765464067459106e-01 -2.338660508394241333e-02 -1.768052428960800171e-01 -2.328719496726989746e-01 9.457898139953613281e-02 -3.047292828559875488e-01 -2.546769678592681885e-01 -7.418489456176757812e-02 9.637271612882614136e-02 -7.057585567235946655e-02 4.893912374973297119e-01 1.679554879665374756e-01 -1.035719364881515503e-01 8.164625614881515503e-02 -9.471919387578964233e-02 -1.597938388586044312e-01 -2.962681949138641357e-01 1.857792399823665619e-02 1.079685837030410767e-01 -1.981088817119598389e-01 1.067299097776412964e-01 1.675751507282257080e-01 1.435527056455612183e-01 -9.786470979452133179e-02 -1.600607186555862427e-01 -2.256190218031406403e-02 -8.420295268297195435e-02 -2.141056060791015625e-01 3.006908670067787170e-02 1.168989986181259155e-01 -2.363386303186416626e-01
-3.694720938801765442e-02 3.391673043370246887e-02 9.670384973287582397e-02 1.969821304082870483e-01 -1.220445334911346436e-01 1.776570677757263184e-01 -4.104141592979431152e-01 -2.460542172193527222e-01 3.111826814711093903e-02 1.305126994848251343e-01 1.539924591779708862e-01 2.508108019828796387e-01 -2.183136343955993652e-01 3.055901527404785156e-01 1.320939511060714722e-01 5.575561430305242538e-03 -4.217429459095001221e-02 1.264880783855915070e-02 2.325793951749801636e-01 -1.440140977501869202e-02 -1.811104118824005127e-01 -1.630423516035079956e-01 -1.413162648677825928e-01 9.526509791612625122e-02 -3.113579750061035156e-01 1.696370728313922882e-02 1.013094037771224976e-01 -4.176040366291999817e-02 -3.413755297660827637e-01 1.184490229934453964e-02 1.398815959692001343e-01 1.434982120990753174e-01
1.267875432968139648e-01 3.621774315834045410e-01 -6.921250373125076294e-02 1.326266378164291382e-01 7.707654498517513275e-03 -1.796613484621047974e-01 -2.403804566711187363e-03 -1.181119587272405624e-03 5.662322975695133209e-03 -1.437520831823348999e-01 1.630642800591886044e-03 3.594495356082916260e-01 -1.890180259943008423e-01 8.366584777832031250e-02 2.247605025768280029e-01 -1.098729446530342102e-01 1.936931163072586060e-01 -1.480126678943634033e-01 2.288158535957336426e-01 -2.339307814836502075e-01 1.566739380359649658e-01 1.182451695203781128e-01 1.591671705245971680e-01 -3.738739714026451111e-02 -4.604140669107437134e-02 1.002692244946956635e-02 -1.797309368848800659e-01 -3.059998750686645508e-01 -2.269588112831115723e-01 1.483138054609298706e-01 3.063549399375915527e-01 -1.245837956666946411e-01
7.752666622400283813e-02 -1.984963119029998779e-01 -1.224345117807388306e-01 -1.167080327868461609e-01 -2.879207134246826172e-01 -1.720313429832458496e-01 1.452901493757963181e-02 1.785810291767120361e-02 1.522014439105987549e-01 1.947856694459915161e-01 1.095289289951324463e-01 2.729689478874206543e-01 -4.351248592138290405e-02 -8.598805963993072510e-02 9.550458937883377075e-02 2.818319499492645264e-01 -2.805651128292083740e-01 2.011316865682601929e-01 1.074751168489456177e-01 9.247196465730667114e-02 1.291863918304443359e-01 -6.826806347817182541e-03 1.874671727418899536e-01 9.720718860626220703e-02 -4.582106694579124451e-02 -2.516289055347442627e-01 -6.175770983099937439e-02 -4.252583384513854980e-01 -3.156195878982543945e-01 -3.065382875502109528e-02 1.045228838920593262e-01 -7.310500741004943848e-02
6.923007965087890625e-02 4.609378799796104431e-02 8.371960371732711792e-02 3.914396464824676514e-02 -2.126462906599044800e-01 -2.352905273437500000e-01 -2.765444219112396240e-01 1.079375483095645905e-02 1.000197324901819229e-02 -1.145166903734207153e-01 2.915568351745605469e-01 4.337751269340515137e-01 8.558123372495174408e-03 2.305951416492462158e-01 6.133923679590225220e-02 1.558170914649963379e-01 1.659382581710815430e-01 -1.964976266026496887e-02 3.293027579784393311e-01 3.759289085865020752e-01 -1.341013610363006592e-02 1.335690319538116455e-01 1.505337357521057129e-01 1.599830538034439087e-01 4.293259233236312866e-02 1.916525065898895264e-01 -1.333590298891067505e-01 -9.518943727016448975e-02 5.478670448064804077e-02 1.726282015442848206e-02 1.095302179455757141e-01 -1.225671917200088501e-01
4.061643406748771667e-02 8.377821743488311768e-02 3.286265730857849121e-01 1.505474746227264404e-01 -8.728703111410140991e-02 2.870038524270057678e-02 -1.685488224029541016e-01 -1.657457053661346436e-01 1.154799759387969971e-01 1.545607894659042358e-01 5.482057109475135803e-02 3.451092839241027832e-01 -3.169103860855102539e-01 -6.425575166940689087e-02 -1.740110069513320923e-01 2.640990726649761200e-02 -2.765714377164840698e-02 -9.480342268943786621e-02 3.060767799615859985e-02 6.255040317773818970e-02 -6.954886019229888916e-02 -4.042856022715568542e-02 1.100087314844131470e-01 1.864550411701202393e-01 -3.534752428531646729e-01 -7.063722237944602966e-03 4.900103062391281128e-02 -1.950795352458953857e-01 -3.290529549121856689e-01 -3.773176670074462891e-02 3.924848437309265137e-01 6.590307503938674927e-02
-2.414566837251186371e-02 1.868095993995666504e-01 -6.422088295221328735e-02 6.906203925609588623e-02 -2.934654355049133301e-01 2.241933345794677734e-01 -1.990706175565719604e-01 -7.814711332321166992e-02 -2.774696648120880127e-01 7.026778906583786011e-02 1.068776175379753113e-01 4.321810603141784668e-02 2.248618053272366524e-03 3.071459829807281494e-01 2.001688778400421143e-01 2.712845504283905029e-01 -6.295984983444213867e-02 2.236590683460235596e-01 -6.398013979196548462e-02 1.469557136297225952e-01 1.703770458698272705e-01 -7.734005153179168701e-02 3.078203499317169189e-01 5.341367423534393311e-02 9.567839652299880981e-02 2.778745293617248535e-01 -6.137854605913162231e-02 -1.482445299625396729e-01 -2.402685135602951050e-01 2.730439603328704834e-01 1.143258512020111084e-01 2.286254800856113434e-02
-1.842789500951766968e-01 1.346444338560104370e-01 -2.298138141632080078e-01 -1.612205803394317627e-01 -1.830125004053115845e-01 -1.805807799100875854e-01 -1.188380867242813110e-01 -1.357826124876737595e-02 -5.696088075637817383e-02 -9.625426679849624634e-02 -1.494292169809341431e-02 3.086736202239990234e-01 -2.101948559284210205e-01 -3.388182818889617920e-02 3.709987103939056396e-01 -8.796690963208675385e-03 -2.046966105699539185e-01 -2.519767582416534424e-01 1.954378187656402588e-01 -2.429092228412628174e-01 1.212333217263221741e-01 -1.605668812990188599e-01 8.975166827440261841e-02 -2.861087955534458160e-02 -2.062802761793136597e-01 -7.190167158842086792e-02 -2.755353413522243500e-02 -3.480428159236907959e-01 -8.729653805494308472e-02 8.627907931804656982e-02 2.174414396286010742e-01 -1.171733886003494263e-01
-2.965147197246551514e-01 1.083510369062423706e-01 -6.678600609302520752e-02 1.981350034475326538e-01 -2.334606945514678955e-01 9.447610378265380859e-02 -4.223555326461791992e-01 8.351856842637062073e-03 -1.363525539636611938e-01 2.824729681015014648e-01 2.226403206586837769e-01 -1.911810785531997681e-02 -3.471564501523971558e-02 2.475992590188980103e-02 9.244637191295623779e-02 1.144754290580749512e-01 -4.447519779205322266e-02 -1.482072286307811737e-02 9.909128397703170776e-02 -7.023662328720092773e-02 1.921272426843643188e-01 2.126165851950645447e-02 4.424359798431396484e-01 -7.951707392930984497e-02 -1.356988400220870972e-01 -3.614210337400436401e-02 -8.166326582431793213e-02 -2.546899616718292236e-01 1.652903705835342407e-01 1.884428560733795166e-01 -2.600699663162231445e-02 -1.783251315355300903e-01
1.728499382734298706e-01 -8.915698528289794922e-02 -3.817639648914337158e-01 -6.548286974430084229e-02 -2.253444492816925049e-01 -5.322408676147460938e-02 -1.185717657208442688e-01 -1.925746351480484009e-01 1.605485528707504272e-01 1.445289552211761475e-01 3.449970111250877380e-02 6.915500015020370483e-02 -2.777050249278545380e-02 -1.877473443746566772e-01 3.708876669406890869e-01 3.622197508811950684e-01 1.786306947469711304e-01 1.252211183309555054e-01 1.879049539566040039e-01 6.225958839058876038e-02 -5.056880414485931396e-02 -2.011181712150573730e-01 3.937360271811485291e-02 -7.601264119148254395e-02 -3.940512612462043762e-02 9.874466061592102051e-02 -6.233614310622215271e-02 -2.890078425407409668e-01 -2.185838818550109863e-01 -2.608070522546768188e-02 2.007479071617126465e-01 1.593293100595474243e-01
-2.228111028671264648e-01 1.904799491167068481e-01 6.500332057476043701e-02 8.489603176712989807e-03 -2.101898193359375000e-01 7.196851819753646851e-02 -2.939245402812957764e-01 -1.418364197015762329e-01 -2.885630428791046143e-01 -7.248317450284957886e-02 3.229697644710540771e-01 4.973190277814865112e-02 7.701428979635238647e-02 3.001388311386108398e-01 2.436906695365905762e-01 7.937005907297134399e-02 -2.469762712717056274e-01 1.721151620149612427e-01 2.946800924837589264e-02 1.125436574220657349e-01 6.949036568403244019e-02 2.770799770951271057e-02 3.661752045154571533e-01 5.531497672200202942e-02 -8.721128851175308228e-02 1.591184884309768677e-01 1.323592569679021835e-02 -2.616989612579345703e-01 -1.307672113180160522e-01 -4.676699638366699219e-02 1.646446138620376587e-01 4.500021785497665405e-02
1.432818621397018433e-01 -1.708187162876129150e-01 2.763870954513549805e-01 2.832762897014617920e-02 -2.807627618312835693e-01 -1.630577258765697479e-02 -1.562731713056564331e-01 -1.388084590435028076e-01 1.227910146117210388e-01 4.072095453739166260e-01 -1.065868232399225235e-02 2.706428170204162598e-01 -3.312781751155853271e-01 2.745085060596466064e-01 1.710589677095413208e-01 -3.218163549900054932e-02 2.391749173402786255e-01 -1.453716605901718140e-01 8.782031387090682983e-02 9.599742293357849121e-02 1.335928738117218018e-01 -9.737090021371841431e-02 -9.662970900535583496e-03 2.498022913932800293e-01 -2.275435626506805420e-02 -6.612885277718305588e-03 -2.464978992938995361e-01 2.204389311373233795e-02 -1.716502010822296143e-02 9.129075706005096436e-02 1.497272402048110962e-01 -5.212860926985740662e-02
-2.965757250785827637e-02 2.866463363170623779e-01 -8.562605082988739014e-02 1.564642600715160370e-02 -3.024499714374542236e-01 1.021676063537597656e-01 -1.025514304637908936e-01 -2.433516234159469604e-01 -7.379656285047531128e-02 1.037138104438781738e-01 3.689162135124206543e-01 -1.329441554844379425e-02 -2.372072450816631317e-02 4.648625850677490234e-02 -3.474126383662223816e-02 3.174805641174316406e-01 1.096842586994171143e-01 6.895288825035095215e-02 2.729165256023406982e-01 -1.919657588005065918e-01 7.869280874729156494e-02 4.015944898128509521e-02 3.126831352710723877e-01 -1.170545741915702820e-01 -2.667326945811510086e-03 -1.530919671058654785e-01 -2.382342815399169922e-01 -1.105387434363365173e-01 -1.503455489873886108e-01 2.420210838317871094e-01 2.337612956762313843e-01 6.989641487598419189e-02
-5.875207483768463135e-02 -1.122009754180908203e-01 1.279175281524658203e-01 -1.354216635227203369e-01 -1.485407650470733643e-01 -5.760439112782478333e-02 -4.752659797668457031e-01 -2.401429563760757446e-01 2.441216725856065750e-03 4.552486166357994080e-02 1.893658638000488281e-01 1.408981233835220337e-01 -1.818457990884780884e-01 1.600970327854156494e-01 2.081445306539535522e-01 3.828630447387695312e-01 -6.282113492488861084e-02 1.198039054870605469e-01 6.250654160976409912e-02 1.407385766506195068e-01 -1.042936146259307861e-01 -1.555914282798767090e-01 3.407101035118103027e-01 -4.379710555076599121e-02 4.667321965098381042e-02 1.379986554384231567e-01 8.422017842531204224e-02 -1.216073557734489441e-01 -1.633399873971939087e-01 -1.875535845756530762e-01 1.692226082086563110e-01 -7.234387099742889404e-02
-2.290842235088348389e-01 -9.614148736000061035e-02 1.034100577235221863e-01 1.598794609308242798e-01 -2.213271893560886383e-02 1.863532066345214844e-01 -1.277658343315124512e-01 -1.569795757532119751e-01 -1.397270411252975464e-01 -3.098329901695251465e-02 2.149468213319778442e-01 1.834057867527008057e-01 -1.527766138315200806e-01 2.144666463136672974e-01 3.159842193126678467e-01 1.516459882259368896e-01 -1.040237918496131897e-01 -7.857925258576869965e-03 1.780319064855575562e-01 4.722196608781814575e-02 1.422118842601776123e-01 -1.022593379020690918e-01 5.659449696540832520e-01 -1.228883415460586548e-01 1.430427879095077515e-01 8.950067311525344849e-02 1.571762859821319580e-01 -1.781296133995056152e-01 8.458606898784637451e-02 -4.211391136050224304e-02 1.210998296737670898e-01 -1.181165352463722229e-01
-2.354466617107391357e-01 -4.365959763526916504e-02 7.315028458833694458e-02 7.447899878025054932e-02 -5.589507222175598145e-01 1.517329644411802292e-02 7.673861831426620483e-02 -7.415545731782913208e-02 -6.809467077255249023e-02 -2.135373651981353760e-01 4.179345443844795227e-02 3.528279811143875122e-02 -1.395547688007354736e-01 9.238354861736297607e-02 2.452691793441772461e-01 5.016281828284263611e-02 -3.511833027005195618e-02 -1.879418045282363892e-01 8.983121067285537720e-02 3.034887611865997314e-01 -1.741922944784164429e-01 -3.619776293635368347e-02 2.278548628091812134e-01 1.364432722330093384e-01 -3.507970571517944336e-01 -3.535566793289035559e-04 -1.335737854242324829e-02 -1.398741304874420166e-01 -2.168991267681121826e-01 -1.157183125615119934e-01 2.255420945584774017e-02 1.454010456800460815e-01
1.786732971668243408e-01 1.838072091341018677e-01 2.044729590415954590e-01 1.162228882312774658e-01 -3.789437413215637207e-01 -7.385659217834472656e-02 -3.158188462257385254e-01 1.794985085725784302e-01 -4.507764428853988647e-02 2.777258753776550293e-01 2.756194025278091431e-02 3.996233344078063965e-01 -1.834841221570968628e-01 2.924371324479579926e-02 -2.006922848522663116e-02 8.985408395528793335e-02 -4.581406712532043457e-02 1.844628155231475830e-01 -3.243843093514442444e-02 1.134363114833831787e-01 -3.367973864078521729e-02 -1.173820570111274719e-01 1.450030356645584106e-01 9.403594769537448883e-03 -4.916971921920776367e-02 -1.380978375673294067e-01 8.150500059127807617e-02 -2.848099768161773682e-01 -2.826451361179351807e-01 -1.050510630011558533e-01 -1.616974323987960815e-01 5.429426953196525574e-02
-1.058991178870201111e-01 -5.672145169228315353e-03 -3.242556452751159668e-01 -1.692247986793518066e-01 -1.362547576427459717e-01 4.358414411544799805e-01 -3.084636107087135315e-02 2.012404948472976685e-01 1.172287315130233765e-01 2.355436831712722778e-01 8.622732013463973999e-02 2.030256539583206177e-01 -9.284632652997970581e-02 1.173054650425910950e-01 1.871330738067626953e-01 -3.517059236764907837e-02 -1.122842822223901749e-02 4.851448815315961838e-03 1.493150144815444946e-01 -7.922012358903884888e-02 1.835161596536636353e-01 1.488536894321441650e-01 -6.257735937833786011e-02 2.516226172447204590e-01 4.899209365248680115e-02 7.226773351430892944e-02 -1.226227432489395142e-01 -3.024281263351440430e-01 -2.474941760301589966e-01 1.041181664913892746e-02 3.179325759410858154e-01 1.168791484087705612e-02
-1.903346627950668335e-01 -1.875001043081283569e-01 6.797509640455245972e-02 3.316532820463180542e-02 -1.300536543130874634e-01 2.296783924102783203e-01 -1.383742690086364746e-01 1.095526590943336487e-01 3.031691014766693115e-01 2.677936255931854248e-01 7.054113782942295074e-03 3.176580369472503662e-01 8.161344379186630249e-02 2.322497516870498657e-01 2.303910851478576660e-01 1.775607615709304810e-01 6.630435585975646973e-02 2.869870066642761230e-01 6.745917350053787231e-02 -4.272536188364028931e-02 3.030469454824924469e-02 -7.188037037849426270e-02 3.622523248195648193e-01 1.674151718616485596e-01 4.143439978361129761e-02 -1.547708362340927124e-01 -9.359081089496612549e-02 -1.596995741128921509e-01 1.303171068429946899e-01 -7.879558950662612915e-02 2.606821060180664062e-01 -5.231225490570068359e-02
-1.688572466373443604e-01 1.188552081584930420e-01 7.194049656391143799e-02 1.526457518339157104e-01 -2.970779240131378174e-01 -1.042333152145147324e-02 -1.973861008882522583e-01 -1.126110255718231201e-01 -1.388693004846572876e-01 -1.510901600122451782e-01 2.219621092081069946e-01 1.665328741073608398e-01 -7.720487564802169800e-02 2.442050427198410034e-01 -2.304530143737792969e-01 2.741498947143554688e-01 -3.925035521388053894e-02 -4.767392203211784363e-02 1.774344742298126221e-01 2.402412705123424530e-02 -1.470837295055389404e-01 1.730053685605525970e-03 4.637943506240844727e-01 1.634291857481002808e-01 -5.789741128683090210e-02 8.282305300235748291e-02 -4.749051108956336975e-02 -1.290302164852619171e-02 -1.495110690593719482e-01 -1.770313829183578491e-01 2.334683686494827271e-01 -2.360979169607162476e-01
1.370214968919754028e-01 -2.528257369995117188e-01 -2.289790511131286621e-01 -3.082222938537597656e-01 -3.753604590892791748e-01 4.645918495953083038e-03 3.235958144068717957e-02 -2.569518387317657471e-01 1.788214594125747681e-01 1.269981563091278076e-01 -6.231627240777015686e-02 2.710692882537841797e-01 1.338452547788619995e-01 1.289063096046447754e-01 3.091384172439575195e-01 3.336033225059509277e-02 2.229845896363258362e-02 1.210493743419647217e-01 1.124330461025238037e-01 -6.028445437550544739e-02 -7.982115447521209717e-02 1.927258819341659546e-02 2.792671024799346924e-01 1.389274448156356812e-01 -1.123046353459358215e-01 2.104247920215129852e-02 -1.065298095345497131e-01 -2.603848874568939209e-01 -2.296997159719467163e-01 -4.349903389811515808e-02 -1.340630799531936646e-01 -7.010464370250701904e-02
1.002376750111579895e-01 -1.745943538844585419e-02 2.982181906700134277e-01 2.434500306844711304e-01 2.745552174746990204e-02 -2.541150711476802826e-02 -2.560532093048095703e-01 -1.335898488759994507e-01 5.932839587330818176e-02 8.010011911392211914e-02 1.461587250232696533e-01 4.055276811122894287e-01 -2.843875885009765625e-01 -1.872576028108596802e-02 -1.133512109518051147e-01 7.517875730991363525e-02 -4.256170243024826050e-02 -6.357357650995254517e-02 1.008745059370994568e-01 1.092632710933685303e-01 -1.752806603908538818e-01 -1.633744314312934875e-02 8.871958404779434204e-02 -4.201878234744071960e-02 -2.808615565299987793e-01 4.771017935127019882e-03 7.624757289886474609e-02 -2.395604103803634644e-01 -3.713787198066711426e-01 4.313981160521507263e-02 3.210363984107971191e-01 -8.722148090600967407e-02
3.833824023604393005e-02 2.429025173187255859e-01 5.365467071533203125e-02 -7.064303010702133179e-02 -3.220598995685577393e-01 3.688146127387881279e-03 -3.064996004104614258e-01 4.207008332014083862e-02 -9.173187613487243652e-02 1.062846854329109192e-01 2.547175996005535126e-02 5.321009755134582520e-01 -4.867039620876312256e-02 3.179458901286125183e-03 1.286063194274902344e-01 2.325184345245361328e-01 -2.089657336473464966e-01 -7.174692302942276001e-02 -2.407376654446125031e-02 -8.044713735580444336e-02 -1.918370425701141357e-01 1.723611727356910706e-02 9.606879949569702148e-02 -1.410149186849594116e-01 -1.857987195253372192e-01 2.013398408889770508e-01 -1.585436165332794189e-01 -1.706489734351634979e-02 -3.575292229652404785e-01 -9.276450611650943756e-03 6.166971847414970398e-02 3.815032914280891418e-02
9.544441848993301392e-02 -6.621832400560379028e-02 -1.715859472751617432e-01 2.203873842954635620e-01 -4.973712936043739319e-02 -5.262118577957153320e-02 -7.441597431898117065e-02 1.183545887470245361e-01 5.529279634356498718e-02 1.343876123428344727e-01 9.508962929248809814e-02 4.586953818798065186e-01 5.545702949166297913e-02 4.515497088432312012e-01 2.044868767261505127e-01 1.128015294671058655e-01 1.339787244796752930e-01 2.604255974292755127e-01 2.685001790523529053e-01 1.208588257431983948e-01 1.495740860700607300e-01 1.355381757020950317e-01 -2.500660903751850128e-02 1.008954644203186035e-01 -2.705143988132476807e-01 -7.076753675937652588e-02 -1.920926421880722046e-01 -1.283739656209945679e-01 -8.580453693866729736e-02 -4.309924691915512085e-02 1.056251600384712219e-01 -7.530616968870162964e-02
-3.224908560514450073e-02 5.255667492747306824e-02 1.579096615314483643e-01 1.129225715994834900e-01 -1.267071366310119629e-01 -9.695198386907577515e-02 -4.720745980739593506e-01 6.627164036035537720e-02 7.067881524562835693e-02 -2.426320463418960571e-01 1.711368560791015625e-02 -5.932017229497432709e-03 -1.130677387118339539e-02 -6.521482020616531372e-02 7.103155553340911865e-02 3.653070703148841858e-02 -1.451995074748992920e-01 -7.885787636041641235e-02 1.851391643285751343e-01 1.497264206409454346e-02 1.891677230596542358e-01 -1.535674631595611572e-01 3.304277956485748291e-01 1.526091545820236206e-01 4.871802031993865967e-02 8.367004245519638062e-02 -2.033781707286834717e-01 -1.010660007596015930e-01 -3.867282271385192871e-01 -1.022650226950645447e-01 3.776369094848632812e-01 1.167743578553199768e-01
-9.806945174932479858e-02 1.927141845226287842e-01 1.152329891920089722e-02 1.681537628173828125e-01 -4.806434512138366699e-01 1.689628809690475464e-01 1.736463047564029694e-02 6.692987680435180664e-02 2.275761365890502930e-01 2.522546099498867989e-03 3.215443491935729980e-01 1.929129473865032196e-02 1.364467740058898926e-01 -9.733603894710540771e-02 2.115375399589538574e-01 1.913378685712814331e-01 2.580531239509582520e-01 1.429053992033004761e-01 6.935433298349380493e-02 8.181335777044296265e-02 2.149732857942581177e-01 -8.494517952203750610e-02 2.423896938562393188e-01 7.072862237691879272e-02 2.062006145715713501e-01 -7.943616807460784912e-02 -2.071847617626190186e-01 5.635622516274452209e-02 -2.078800648450851440e-02 -4.320913553237915039e-02 2.340531945228576660e-01 -1.666289269924163818e-01
1.329943072050809860e-02 2.266494333744049072e-01 -4.206455051898956299e-01 5.993485450744628906e-02 -3.938177227973937988e-01 -5.683989077806472778e-02 -1.462693214416503906e-01 2.021982334554195404e-02 2.828530371189117432e-01 1.719729006290435791e-01 2.836298942565917969e-02 2.940108999609947205e-02 -2.670991979539394379e-02 8.540608733892440796e-02 2.817324697971343994e-01 3.079771697521209717e-01 2.400024086236953735e-01 6.039221957325935364e-02 -9.999220818281173706e-02 7.605249434709548950e-02 1.767223924398422241e-01 -2.303806394338607788e-01 1.079850718379020691e-01 -1.659265533089637756e-02 7.637573033571243286e-02 -7.078360766172409058e-03 -2.816076204180717468e-02 -1.650941073894500732e-01 -1.749389916658401489e-01 -9.021194279193878174e-02 -3.344512358307838440e-02 -2.173609584569931030e-01
-8.771653287112712860e-03 2.484489530324935913e-01 3.050971925258636475e-01 -8.828562498092651367e-02 -2.472504973411560059e-01 9.015893936157226562e-02 -1.157935336232185364e-01 1.294063478708267212e-01 -1.436575949192047119e-01 -5.921036470681428909e-03 2.443171441555023193e-01 2.324400544166564941e-01 -2.288050949573516846e-01 8.758848160505294800e-02 1.466819643974304199e-01 9.684353321790695190e-02 -1.087955012917518616e-01 1.823080927133560181e-01 2.232490293681621552e-02 3.128486499190330505e-02 3.357448875904083252e-01 -4.531855136156082153e-02 4.986988008022308350e-01 1.859188526868820190e-01 -6.236245483160018921e-02 -7.576068490743637085e-02 -8.622228354215621948e-02 -1.758733019232749939e-02 5.335862748324871063e-03 -3.615988790988922119e-02 -1.962026357650756836e-01 -1.038941964507102966e-01
1.153204664587974548e-01 1.032992303371429443e-01 -1.587686873972415924e-02 2.573998570442199707e-01 -3.537698090076446533e-01 2.748754620552062988e-01 -1.267939358949661255e-01 -2.209331393241882324e-01 1.602542400360107422e-01 -3.740836679935455322e-02 -7.192858308553695679e-02 3.291949629783630371e-02 -1.312835235148668289e-02 1.580927819013595581e-01 1.323244720697402954e-01 -2.229865491390228271e-01 5.423199012875556946e-02 -1.183799654245376587e-01 3.025064170360565186e-01 -1.078993156552314758e-01 -1.695916056632995605e-02 -1.290934234857559204e-01 7.714822888374328613e-02 1.548216789960861206e-01 -9.433585219085216522e-04 -1.539454162120819092e-01 3.458335297182202339e-03 -4.472023844718933105e-01 -1.432498097419738770e-01 -3.588842973113059998e-02 3.113292157649993896e-01 9.365437924861907959e-02
-9.998484514653682709e-03 1.564358472824096680e-01 -4.392764996737241745e-03 2.453071326017379761e-01 -3.853759467601776123e-01 1.102511361241340637e-01 -2.225269824266433716e-01 -4.031427502632141113e-01 -1.784210279583930969e-02 -1.034466270357370377e-02 1.572665572166442871e-01 -3.756933659315109253e-02 -1.405168920755386353e-01 2.041922211647033691e-01 2.197446674108505249e-01 3.778490051627159119e-02 1.930062174797058105e-01 -2.464211583137512207e-01 -9.351351112127304077e-02 1.210879441350698471e-02 2.288821488618850708e-01 1.614796817302703857e-01 -1.220406591892242432e-02 3.823451697826385498e-02 5.333217978477478027e-02 3.823059424757957458e-02 -2.492727041244506836e-01 -1.211286261677742004e-01 -2.731459140777587891e-01 4.933364689350128174e-02 4.569102078676223755e-02 2.400240749120712280e-01
1.291843205690383911e-01 3.503085672855377197e-01 -5.390036851167678833e-03 4.154320061206817627e-02 -1.464353054761886597e-01 1.197193935513496399e-02 -1.857306361198425293e-01 -2.890619337558746338e-01 -5.305328965187072754e-02 -1.319047878496348858e-03 8.426652103662490845e-02 4.140830338001251221e-01 1.650662869215011597e-01 -1.970093250274658203e-01 1.265200078487396240e-01 3.330855071544647217e-02 -6.030165404081344604e-02 -2.525566518306732178e-01 -4.445466399192810059e-02 2.275638580322265625e-01 -4.693053197115659714e-03 1.028210371732711792e-01 2.202347666025161743e-01 2.233264036476612091e-02 -2.793331444263458252e-02 -1.346695721149444580e-01 5.563627928495407104e-02 -2.304086387157440186e-01 -4.139394462108612061e-01 -1.403122246265411377e-01 3.591760993003845215e-02 -8.025364577770233154e-02
-1.967194229364395142e-01 1.957044899463653564e-01 1.595420017838478088e-02 2.666472643613815308e-02 -3.236391246318817139e-01 1.878676712512969971e-01 -6.230196729302406311e-02 -1.252373456954956055e-01 1.039005145430564880e-01 5.630106106400489807e-02 2.891775071620941162e-01 -1.652590371668338776e-02 -8.371587097644805908e-02 1.013509929180145264e-01 4.385852068662643433e-02 2.311743497848510742e-01 2.304372489452362061e-01 1.202075481414794922e-01 5.168359875679016113e-01 -6.088119745254516602e-02 1.970644891262054443e-01 2.166493982076644897e-02 3.132083714008331299e-01 -1.098673492670059204e-01 9.796180576086044312e-02 -1.343254446983337402e-01 -1.980808824300765991e-01 2.100069774314761162e-03 4.587678238749504089e-02 1.390315592288970947e-01 1.243226900696754456e-01 -1.742912828922271729e-02
-7.381271570920944214e-02 4.357194900512695312e-02 -9.375331550836563110e-02 -4.586146771907806396e-02 -2.193414419889450073e-02 1.736707836389541626e-01 -2.220807373523712158e-01 -1.881222724914550781e-01 -5.401712283492088318e-02 -4.716885834932327271e-02 3.550292253494262695e-01 2.166371941566467285e-01 2.081528119742870331e-02 9.896364808082580566e-02 3.580774068832397461e-01 2.998107671737670898e-01 3.948647528886795044e-02 -5.452828854322433472e-02 -4.580802097916603088e-02 -9.821616858243942261e-02 -9.228002279996871948e-02 -1.590400487184524536e-01 4.467638432979583740e-01 1.175159737467765808e-01 -9.476106613874435425e-02 2.297707945108413696e-01 -1.264935582876205444e-01 -7.766951806843280792e-03 -1.876468211412429810e-02 -8.891944587230682373e-02 1.329705566167831421e-01 -3.044416904449462891e-01
8.089992403984069824e-02 1.905868053436279297e-01 2.579689025878906250e-02 1.772250682115554810e-01 -2.332591451704502106e-02 1.022688150405883789e-01 -5.467505753040313721e-02 -8.181077986955642700e-02 1.887069642543792725e-01 3.304608911275863647e-02 -1.329231075942516327e-03 4.685708880424499512e-01 -1.497126370668411255e-01 -1.455403864383697510e-01 2.431973442435264587e-02 -6.625046581029891968e-02 2.540093362331390381e-01 -3.791109919548034668e-01 -1.531706303358078003e-01 9.883763641119003296e-02 2.155026793479919434e-02 1.186847686767578125e-01 4.835523068904876709e-01 3.540988638997077942e-02 7.095447182655334473e-02 -3.226415067911148071e-02 -8.095456659793853760e-02 -2.601194083690643311e-01 -1.025644410401582718e-02 1.011558994650840759e-02 1.433800309896469116e-01 -8.586737513542175293e-02
5.316337943077087402e-02 3.199433982372283936e-01 -6.782441586256027222e-02 1.764838956296443939e-02 7.957007735967636108e-02 -9.871877729892730713e-02 -1.549205482006072998e-01 -1.024812981486320496e-01 -8.948259986937046051e-03 -1.093046665191650391e-01 4.320568870753049850e-03 3.965373635292053223e-01 -1.128685474395751953e-01 8.656451478600502014e-03 2.597895264625549316e-01 9.511251933872699738e-03 -1.899275369942188263e-02 -1.778578311204910278e-01 2.101036906242370605e-01 -1.939469426870346069e-01 1.235979944467544556e-01 -7.380133867263793945e-02 -7.043169438838958740e-02 5.191353335976600647e-02 -1.896611601114273071e-01 8.938772976398468018e-02 -2.223157137632369995e-01 -4.784037470817565918e-01 1.015505380928516388e-02 1.334380805492401123e-01 3.204427957534790039e-01 -6.822812557220458984e-02
3.030789494514465332e-01 4.885905236005783081e-02 8.790530846454203129e-04 8.587671816349029541e-02 -3.821412324905395508e-01 1.871094107627868652e-01 -1.467087417840957642e-01 -1.918946355581283569e-01 2.206833064556121826e-01 1.562928035855293274e-02 6.394227594137191772e-02 2.318224757909774780e-01 -1.435519605875015259e-01 -3.490152209997177124e-02 3.278288841247558594e-01 1.002814099192619324e-01 -2.524276636540889740e-02 -1.815230697393417358e-01 -1.480906736105680466e-02 -1.955712288618087769e-01 1.985436528921127319e-01 1.581513322889804840e-03 -5.351443216204643250e-02 -1.685276180505752563e-01 -3.106978833675384521e-01 9.977825731039047241e-02 -2.055340111255645752e-01 -6.745740305632352829e-03 -3.015066683292388916e-01 -8.461195975542068481e-02 1.521464437246322632e-01 -1.127577479928731918e-02
-2.541393339633941650e-01 -1.402753591537475586e-01 4.072974994778633118e-02 2.987565100193023682e-01 -1.900111734867095947e-01 9.562914073467254639e-02 -2.655324041843414307e-01 1.184184476733207703e-01 1.288221590220928192e-02 1.473602801561355591e-01 2.140834778547286987e-01 2.746324837207794189e-01 4.295628890395164490e-02 1.277786195278167725e-01 8.317900449037551880e-02 1.753227859735488892e-01 5.561233684420585632e-02 2.234072536230087280e-01 3.295598328113555908e-01 -1.053874120116233826e-01 -5.279164761304855347e-02 -1.363359391689300537e-01 2.372311055660247803e-01 1.540273129940032959e-01 6.164862588047981262e-02 1.173494607210159302e-01 -5.851851776242256165e-02 -2.821206152439117432e-01 2.231722027063369751e-01 1.879389882087707520e-01 1.733367890119552612e-01 -7.886155694723129272e-02
1.653527766466140747e-01 -1.350106149911880493e-01 -1.224521398544311523e-01 -4.177939891815185547e-02 -1.295767277479171753e-01 1.654515564441680908e-01 1.522488445043563843e-01 1.092786192893981934e-01 -8.926030248403549194e-02 -1.042126864194869995e-01 2.070147246122360229e-01 5.109894871711730957e-01 -1.151571497321128845e-01 -1.439129710197448730e-01 1.368710398674011230e-01 -6.189540773630142212e-02 3.042382299900054932e-01 -9.473188221454620361e-02 -3.270015353336930275e-03 8.217258378863334656e-03 -1.350742112845182419e-02 5.307726562023162842e-02 2.259285151958465576e-01 2.319241464138031006e-01 1.217177510261535645e-01 1.069990545511245728e-01 -2.589375674724578857e-01 -1.805504262447357178e-01 -1.228997707366943359e-01 -1.145147457718849182e-01 2.827586233615875244e-01 -1.885410249233245850e-01
-1.733575314283370972e-01 1.305175125598907471e-01 -1.495125889778137207e-01 2.260080873966217041e-01 -2.568075656890869141e-01 9.856063872575759888e-03 -1.552093625068664551e-01 -8.229871094226837158e-02 -3.311761096119880676e-02 -3.880713135004043579e-02 2.567934803664684296e-02 2.188696414232254028e-01 7.150597404688596725e-03 -3.263361155986785889e-01 -6.435105204582214355e-02 1.265920251607894897e-01 1.617688089609146118e-01 -2.150345593690872192e-01 3.989227488636970520e-02 4.552271962165832520e-02 9.168656915426254272e-02 -9.669898450374603271e-02 1.712532192468643188e-01 -1.382162868976593018e-01 -3.119603097438812256e-01 -1.484438478946685791e-01 -1.221773400902748108e-01 -1.300450861454010010e-01 -4.825224578380584717e-01 7.141137868165969849e-02 -1.226086989045143127e-01 -2.413996756076812744e-01
-2.270445376634597778e-01 2.245290577411651611e-01 2.057471871376037598e-01 1.691725254058837891e-01 -1.739675849676132202e-01 -4.599258676171302795e-02 -1.878758668899536133e-01 -7.788624614477157593e-02 -3.551167994737625122e-02 -8.017660677433013916e-02 9.584409743547439575e-02 2.969549894332885742e-01 -1.737601161003112793e-01 3.028093576431274414e-01 -1.938811242580413818e-01 3.255091607570648193e-01 2.787449583411216736e-02 -8.619416505098342896e-03 7.981958240270614624e-02 1.223618686199188232e-01 -1.925315558910369873e-01 4.538784921169281006e-02 4.289431273937225342e-01 1.461710929870605469e-01 -4.258149862289428711e-02 1.243312284350395203e-01 -1.791868507862091064e-01 -1.123703122138977051e-01 -1.236094832420349121e-01 -6.619157642126083374e-02 1.551660150289535522e-01 -1.021159663796424866e-01
-1.887261569499969482e-01 2.655082643032073975e-01 7.118889689445495605e-02 -3.276398032903671265e-02 4.122313857078552246e-02 2.458330690860748291e-01 -1.414839029312133789e-01 -1.960475370287895203e-02 2.536510527133941650e-01 2.343475818634033203e-01 3.409494161605834961e-01 8.819983154535293579e-02 -2.102739959955215454e-01 5.585937574505805969e-02 2.664776444435119629e-01 -5.837999284267425537e-02 -8.800737559795379639e-02 -2.435401380062103271e-01 8.436160534620285034e-02 4.407469928264617920e-01 -5.876259133219718933e-02 7.145565003156661987e-02 1.124823689460754395e-01 5.917329713702201843e-02 3.596913069486618042e-02 -9.423021972179412842e-02 -2.174292802810668945e-01 -1.391393989324569702e-01 -9.193889796733856201e-02 7.783317565917968750e-02 2.266600579023361206e-01 -6.584274023771286011e-02
9.193514287471771240e-02 4.241376817226409912e-01 -1.411537528038024902e-01 5.885155405849218369e-03 7.387235015630722046e-02 -1.868727058172225952e-01 2.078919671475887299e-02 -1.615800410509109497e-01 5.679722526110708714e-04 -2.288741059601306915e-02 1.968806535005569458e-01 3.210772871971130371e-01 -7.929166406393051147e-02 5.489979870617389679e-03 1.076704934239387512e-01 -1.803391426801681519e-02 1.371224075555801392e-01 -1.464374661445617676e-01 3.455860614776611328e-01 -2.126648649573326111e-02 -1.112755667418241501e-02 -5.489091947674751282e-02 3.685739263892173767e-02 2.656906098127365112e-02 -2.170497775077819824e-01 -1.377825438976287842e-01 -3.735573217272758484e-02 -3.871367573738098145e-01 -2.973912358283996582e-01 -2.553203143179416656e-02 2.995209097862243652e-01 5.161487683653831482e-02
1.548085659742355347e-01 -6.139606237411499023e-02 -1.174152866005897522e-01 -8.097788691520690918e-02 -9.004323929548263550e-02 3.086533844470977783e-01 -2.176009267568588257e-01 -1.229517757892608643e-01 -2.350606489926576614e-03 5.289290100336074829e-02 1.436697989702224731e-01 1.541716456413269043e-01 1.173515096306800842e-01 -8.460472524166107178e-02 2.778839468955993652e-01 2.291512936353683472e-01 2.545698285102844238e-01 -2.380892038345336914e-01 8.448643237352371216e-02 2.058307379484176636e-01 3.564436733722686768e-02 1.437485218048095703e-01 1.499466001987457275e-01 -1.423963755369186401e-01 -2.312070280313491821e-01 -1.289799660444259644e-01 -3.790849149227142334e-01 -1.022612601518630981e-01 -1.900846064090728760e-01 -1.402782499790191650e-01 4.212456941604614258e-02 2.658486068248748779e-01
-1.627359539270401001e-01 4.139508679509162903e-02 -1.315814107656478882e-01 1.625068038702011108e-01 4.427006840705871582e-02 7.653417438268661499e-02 -1.777150034904479980e-01 -1.727119684219360352e-01 -9.654101729393005371e-02 -3.378662839531898499e-02 2.621448040008544922e-01 2.003282159566879272e-01 -9.611073881387710571e-03 1.408599764108657837e-01 2.597005963325500488e-01 2.283650934696197510e-01 1.688479818403720856e-02 -9.148820489645004272e-02 -1.082086563110351562e-02 1.459888517856597900e-01 -1.280312836170196533e-01 1.021036133170127869e-01 5.194398164749145508e-01 1.393797993659973145e-01 -1.504417061805725098e-01 1.502150446176528931e-01 -1.064263358712196350e-01 -2.463003844022750854e-01 7.731702178716659546e-02 -1.097847297787666321e-01 1.694728881120681763e-01 -2.998734414577484131e-01
-7.734902948141098022e-02 2.490833401679992676e-01 -9.467627853155136108e-02 -4.359572380781173706e-02 -4.530265182256698608e-02 2.639629244804382324e-01 -3.409979045391082764e-01 1.124395504593849182e-01 -1.053341105580329895e-01 1.960024386644363403e-01 1.475987881422042847e-01 2.278308868408203125e-01 -8.913289755582809448e-02 7.990148663520812988e-02 7.507809251546859741e-02 -4.950874671339988708e-02 -2.305000461637973785e-02 6.201444566249847412e-02 2.729201316833496094e-01 8.447960019111633301e-02 2.814496755599975586e-01 9.472322463989257812e-02 4.784797132015228271e-01 7.279457896947860718e-02 -1.988337747752666473e-02 -3.322772681713104248e-02 -4.504474997520446777e-02 -1.865804493427276611e-01 -1.353307976387441158e-03 3.015004396438598633e-01 -1.468343287706375122e-01 -1.249203905463218689e-01
-2.186662107706069946e-01 -5.414879322052001953e-02 -1.632027029991149902e-01 2.718689143657684326e-01 -3.815238177776336670e-01 2.058992348611354828e-02 -1.414719223976135254e-01 6.592879444360733032e-02 3.381347516551613808e-03 -2.317435145378112793e-01 1.300092507153749466e-02 8.116023987531661987e-02 8.839581161737442017e-02 1.321020126342773438e-01 4.175732135772705078e-01 -4.153808578848838806e-02 3.321045339107513428e-01 -2.102059125900268555e-02 4.795409739017486572e-02 1.018318682909011841e-01 2.611883543431758881e-02 -1.450509876012802124e-01 1.602904945611953735e-01 -1.120775565505027771e-01 1.948233135044574738e-02 1.307124048471450806e-01 -1.291738152503967285e-01 -1.140190362930297852e-01 -3.329214453697204590e-01 -5.817958712577819824e-02 2.534922659397125244e-01 8.670268207788467407e-02
-1.879950985312461853e-02 -8.278373628854751587e-02 1.549130380153656006e-01 8.187100291252136230e-02 -1.458978056907653809e-01 1.895352602005004883e-01 -4.051339328289031982e-01 -1.887674480676651001e-01 1.553072128444910049e-02 1.792230457067489624e-02 2.021605223417282104e-01 1.802151054143905640e-01 -2.699408233165740967e-01 2.766620814800262451e-01 5.208260938525199890e-02 -1.223199535161256790e-03 -2.700388804078102112e-02 3.353268653154373169e-02 2.143782377243041992e-01 -1.301880180835723877e-01 -1.987065523862838745e-01 -2.746737897396087646e-01 -1.715696901082992554e-01 1.804720163345336914e-01 -2.868154346942901611e-01 5.308898165822029114e-02 -7.421683520078659058e-02 -1.038619503378868103e-01 -3.521648347377777100e-01 1.282885018736124039e-02 6.386353820562362671e-02 -8.801346272230148315e-02
-1.582707315683364868e-01 2.303568869829177856e-01 1.920449584722518921e-01 1.668803095817565918e-01 -3.661684691905975342e-01 1.626356691122055054e-01 -7.323825359344482422e-02 -2.252190709114074707e-01 2.047897279262542725e-01 1.145112216472625732e-01 3.678440153598785400e-01 3.258818760514259338e-02 -1.570417433977127075e-01 -3.835996240377426147e-02 2.018458694219589233e-01 3.439027369022369385e-01 -3.598389029502868652e-02 1.199286058545112610e-02 2.036727368831634521e-01 1.176626756787300110e-01 -1.256560981273651123e-01 -2.085915021598339081e-02 1.587542593479156494e-01 5.247183609753847122e-03 3.632403314113616943e-01 2.726243622601032257e-02 -6.535536050796508789e-02 -1.140717566013336182e-01 -5.223311483860015869e-02 -3.528486564755439758e-02 9.053955785930156708e-03 1.082813665270805359e-01
-1.350917667150497437e-02 1.315644234418869019e-01 -2.335051745176315308e-01 -5.559179931879043579e-02 -1.834440603852272034e-02 5.555770918726921082e-02 -1.255897879600524902e-01 -2.201560586690902710e-01 -1.024401932954788208e-02 1.634880900382995605e-01 -8.254857733845710754e-03 4.998105019330978394e-02 -4.175415635108947754e-01 1.654386706650257111e-02 -1.530249416828155518e-01 -2.332232296466827393e-01 -1.012323610484600067e-02 -1.435606926679611206e-01 2.584673166275024414e-01 2.683427631855010986e-01 3.270358219742774963e-02 4.651666060090065002e-02 3.606623709201812744e-01 8.914919197559356689e-02 -9.823374450206756592e-02 1.139507964253425598e-01 -7.159736752510070801e-02 -2.591841518878936768e-01 -3.438848257064819336e-01 2.123608142137527466e-01 1.227858811616897583e-01 3.540321439504623413e-02
-1.378144472837448120e-01 2.051616311073303223e-01 8.623740635812282562e-03 -1.909713447093963623e-01 -2.196733467280864716e-02 -7.039315998554229736e-02 -2.509481906890869141e-01 4.678970947861671448e-02 3.251639604568481445e-01 9.757699072360992432e-02 9.110427647829055786e-02 1.094058677554130554e-01 -2.289338856935501099e-01 -7.115803658962249756e-02 3.586111962795257568e-01 2.567009031772613525e-01 6.551664322614669800e-02 -2.598882317543029785e-01 4.977732524275779724e-02 3.732826411724090576e-01 1.339923590421676636e-01 -1.028122007846832275e-01 1.675981879234313965e-01 -1.108514070510864258e-01 -3.174732029438018799e-01 -7.238592486828565598e-03 -7.907172292470932007e-02 -8.113905787467956543e-02 -6.481309980154037476e-02 8.061181008815765381e-02 1.257035434246063232e-01 1.467787772417068481e-01
1.155656874179840088e-01 2.541112154722213745e-02 -1.617295551113784313e-03 1.510969251394271851e-01 -1.950825899839401245e-01 4.944417253136634827e-02 2.831206656992435455e-02 -5.278142169117927551e-02 1.195925697684288025e-01 1.804591417312622070e-01 1.654913276433944702e-01 1.971055753529071808e-02 1.559095084667205811e-01 1.680722832679748535e-02 1.484892680309712887e-03 3.041357100009918213e-01 2.345839329063892365e-02 8.841972053050994873e-02 2.735322713851928711e-01 1.252405643463134766e-01 3.269761800765991211e-01 -1.455581486225128174e-01 2.100335061550140381e-01 1.740697622299194336e-01 -2.042044699192047119e-02 -1.443315297365188599e-01 -3.287869393825531006e-01 -3.932183608412742615e-02 -2.751532793045043945e-01 3.562398254871368408e-01 2.983732521533966064e-01 5.844034254550933838e-02
-1.718016266822814941e-01 1.418311893939971924e-02 -5.547926947474479675e-02 -4.266254231333732605e-02 -3.611272275447845459e-01 1.898803114891052246e-01 8.533215522766113281e-02 -1.497895717620849609e-01 1.098189800977706909e-01 2.490721195936203003e-01 -1.159645989537239075e-02 3.505431413650512695e-01 1.968772709369659424e-02 -9.264225512742996216e-02 2.129454016685485840e-01 1.425781287252902985e-02 7.771087810397148132e-03 -2.129338979721069336e-01 -1.314933300018310547e-01 1.456198692321777344e-01 9.104727208614349365e-02 -3.567131608724594116e-02 -1.977180130779743195e-03 7.566461712121963501e-02 -2.804043889045715332e-01 -2.977599799633026123e-01 -1.025132685899734497e-01 -2.300823479890823364e-01 -3.666744828224182129e-01 -1.480189859867095947e-01 -9.660896658897399902e-02 -1.481624841690063477e-01
3.503707796335220337e-02 4.434503242373466492e-02 1.725033372640609741e-01 1.976311206817626953e-01 -3.144525885581970215e-01 1.582873910665512085e-01 -1.265720129013061523e-01 -8.940863609313964844e-02 -1.359488070011138916e-01 1.375957578420639038e-01 2.914827167987823486e-01 1.765089333057403564e-01 1.587031632661819458e-01 -2.499108575284481049e-02 -2.296952530741691589e-03 1.003060564398765564e-01 -8.134810626506805420e-02 2.969026193022727966e-02 5.853953212499618530e-02 1.568066179752349854e-01 3.441957831382751465e-01 -1.969437003135681152e-01 -6.871110945940017700e-02 -3.788978233933448792e-02 -1.079260259866714478e-01 -9.576631337404251099e-02 -4.173627495765686035e-01 -1.626166254281997681e-01 -3.153140544891357422e-01 -8.344765752553939819e-02 -1.205495446920394897e-01 -2.221000045537948608e-01
-1.096124723553657532e-01 2.592680156230926514e-01 -1.042428612709045410e-01 -7.653439044952392578e-02 -4.332300424575805664e-01 -6.661646068096160889e-02 -1.280843093991279602e-02 -5.315015465021133423e-02 -1.187374740839004517e-01 -6.624716520309448242e-02 8.785378932952880859e-02 2.821067571640014648e-01 -3.054158687591552734e-01 -1.068000644445419312e-01 1.582805812358856201e-01 5.081926286220550537e-02 1.637704521417617798e-01 -3.339981734752655029e-01 -1.156939033535309136e-04 -3.059965670108795166e-01 3.650895506143569946e-02 -1.275451928377151489e-01 2.478352934122085571e-01 3.828626126050949097e-03 -6.651836633682250977e-02 4.019074887037277222e-02 -3.074696958065032959e-01 7.046085596084594727e-02 8.260789327323436737e-03 -7.444276660680770874e-02 1.658905595541000366e-01 1.452478468418121338e-01
-1.553447823971509933e-02 1.564857214689254761e-01 -6.846574693918228149e-02 -8.309327065944671631e-03 -4.794673323631286621e-01 -1.683788299560546875e-01 4.063274711370468140e-02 -8.663096278905868530e-02 1.771034556441009045e-03 -8.801167458295822144e-02 -2.393837720155715942e-01 2.012377977371215820e-01 -1.661341041326522827e-01 7.174094207584857941e-03 9.939428418874740601e-02 -2.303047627210617065e-01 -1.093156412243843079e-01 -1.063844338059425354e-01 1.460287272930145264e-01 2.171347849071025848e-02 -7.771944254636764526e-02 2.511371672153472900e-01 2.242305874824523926e-01 -7.690143585205078125e-02 -3.269544839859008789e-01 1.291791051626205444e-01 -1.036456972360610962e-01 -2.664332985877990723e-01 -2.751740813255310059e-01 1.343126296997070312e-01 1.233960911631584167e-01 1.494195908308029175e-01
-8.411870151758193970e-02 -1.194451227784156799e-01 3.363941237330436707e-02 1.816506683826446533e-02 -2.409823834896087646e-01 4.220580756664276123e-01 1.635223329067230225e-01 4.276411142200231552e-03 6.935364753007888794e-02 -2.977256178855895996e-01 2.989958524703979492e-01 1.758344024419784546e-01 -2.194047421216964722e-01 -3.913193196058273315e-02 1.812026947736740112e-01 1.483374536037445068e-01 -2.288007438182830811e-01 1.398292183876037598e-02 1.715855449438095093e-01 1.653908044099807739e-01 5.344962701201438904e-02 9.027478843927383423e-02 3.306198120117187500e-01 2.420179843902587891e-01 -1.460704505443572998e-01 1.304445117712020874e-01 5.520180240273475647e-02 -5.931861326098442078e-02 -1.820573955774307251e-01 -1.072086673229932785e-02 1.223153546452522278e-01 1.207826882600784302e-01
-1.143267303705215454e-01 1.292069554328918457e-01 -1.021164003759622574e-02 2.601110041141510010e-01 -7.368988543748855591e-02 1.365259662270545959e-02 -1.504352837800979614e-01 -4.710454493761062622e-02 -7.622873038053512573e-02 -1.419794261455535889e-01 2.007546573877334595e-01 1.987511068582534790e-01 -9.572523646056652069e-03 3.388563394546508789e-01 5.824086442589759827e-02 2.440062761306762695e-01 3.050087019801139832e-02 -1.724122315645217896e-01 1.547802090644836426e-01 1.633473783731460571e-01 -1.384885609149932861e-01 -1.282703578472137451e-01 2.448677867650985718e-01 4.119198918342590332e-01 1.882715336978435516e-02 3.505287691950798035e-02 -1.045420169830322266e-01 -1.765030622482299805e-02 -4.666905403137207031e-01 1.407364476472139359e-02 8.233063668012619019e-02 6.496765464544296265e-02
-1.493803411722183228e-01 1.759814321994781494e-01 -8.685513748787343502e-04 3.241937756538391113e-01 2.287022024393081665e-02 1.105577126145362854e-01 -2.106773108243942261e-01 -2.695631086826324463e-01 8.451000601053237915e-02 1.645804792642593384e-01 6.026531569659709930e-03 2.046994566917419434e-01 -1.581441313028335571e-01 8.946026861667633057e-02 2.376970797777175903e-01 6.108143925666809082e-02 -8.425910025835037231e-02 4.075220823287963867e-01 7.919454574584960938e-02 4.808567464351654053e-03 3.497762605547904968e-02 6.780816614627838135e-02 4.146760702133178711e-01 2.593601644039154053e-01 -5.389596149325370789e-02 1.724737435579299927e-01 2.599519491195678711e-02 -1.720366328954696655e-01 -1.175632402300834656e-01 8.877855539321899414e-02 1.437422633171081543e-01 -1.122735738754272461e-01
1.086483299732208252e-01 -6.828361749649047852e-02 -8.152166754007339478e-02 -2.292429804801940918e-01 -3.144487366080284119e-02 6.929728388786315918e-02 -1.436613351106643677e-01 -9.318312257528305054e-02 -1.751484908163547516e-02 1.232158951461315155e-02 1.543004661798477173e-01 2.549364268779754639e-01 2.550030499696731567e-02 1.956499665975570679e-01 2.978890202939510345e-02 6.207643821835517883e-02 -2.367966994643211365e-02 -1.017846539616584778e-01 3.974751010537147522e-02 2.806160449981689453e-01 2.289652377367019653e-01 3.371647745370864868e-02 4.088414013385772705e-01 -1.241031810641288757e-01 -3.444393277168273926e-01 -2.677228301763534546e-02 -7.131060957908630371e-02 -3.875569403171539307e-01 -2.955079078674316406e-01 -2.571471035480499268e-01 -1.006754953414201736e-02 -2.719938755035400391e-02
-4.300212487578392029e-02 1.771720796823501587e-01 -3.224201500415802002e-02 -6.438472867012023926e-02 -3.165189325809478760e-01 3.203568607568740845e-02 -9.335930645465850830e-02 -2.096193581819534302e-01 -1.400475651025772095e-01 9.372578933835029602e-03 -1.177323609590530396e-01 4.562629163265228271e-01 1.825389117002487183e-01 -6.381636112928390503e-02 -1.507112104445695877e-02 1.676620393991470337e-01 -3.647022545337677002e-01 -6.205209344625473022e-02 3.275933861732482910e-01 -1.069485396146774292e-01 -1.869575232267379761e-01 -6.310220807790756226e-02 3.046500682830810547e-01 4.519974440336227417e-02 1.781410723924636841e-01 -1.694991067051887512e-02 -2.953627379611134529e-03 -2.374966144561767578e-01 -1.017499640583992004e-01 5.305262282490730286e-02 -9.609374403953552246e-02 8.490704931318759918e-04
-1.404450833797454834e-01 7.896300405263900757e-02 -6.614074110984802246e-02 -1.259557008743286133e-01 -2.629663050174713135e-01 9.635100513696670532e-02 -4.631729423999786377e-01 -1.491081863641738892e-01 8.021031320095062256e-02 1.893440932035446167e-01 9.974745661020278931e-02 2.904896438121795654e-01 2.097325176000595093e-01 -8.888980001211166382e-02 1.357799023389816284e-02 1.498115658760070801e-01 -1.146267056465148926e-01 -1.585052907466888428e-01 -1.950772106647491455e-01 -9.106268733739852905e-02 4.716137051582336426e-02 -9.509141743183135986e-02 3.719537854194641113e-01 4.359547421336174011e-02 -2.712861895561218262e-01 -5.255167931318283081e-02 8.494140580296516418e-03 -1.152425855398178101e-01 -2.372913509607315063e-01 -1.236730292439460754e-01 -1.883864402770996094e-02 -1.722561419010162354e-01
-3.596107661724090576e-02 1.869469434022903442e-01 2.621087431907653809e-01 2.684139087796211243e-02 -1.671239882707595825e-01 7.434879988431930542e-02 -2.677514851093292236e-01 6.043966114521026611e-02 -6.535432487726211548e-02 1.441666036844253540e-01 1.670693755149841309e-01 4.705392420291900635e-01 -1.531309038400650024e-01 -1.218387857079505920e-02 7.329387962818145752e-02 -1.019976362586021423e-01 -1.101134046912193298e-01 -6.222506240010261536e-02 1.374411135911941528e-01 -8.887068182229995728e-02 -2.827402651309967041e-01 2.412058971822261810e-02 -2.655583806335926056e-02 -8.856291323900222778e-02 -2.435624450445175171e-01 1.666683107614517212e-01 -6.396065652370452881e-02 -2.947544865310192108e-02 -3.168370723724365234e-01 -1.454482972621917725e-01 3.423651158809661865e-01 -9.546523541212081909e-02
-1.924538016319274902e-01 3.167925477027893066e-01 -2.156101353466510773e-02 7.808227092027664185e-02 -1.501646079123020172e-02 2.436559498310089111e-01 -3.199772238731384277e-01 9.404829144477844238e-02 -9.843674302101135254e-02 2.488777339458465576e-01 3.378626108169555664e-01 2.468282878398895264e-01 2.166130021214485168e-02 -1.243064180016517639e-02 5.170861259102821350e-02 -2.091904915869235992e-02 1.385618597269058228e-01 2.098851352930068970e-01 2.441658824682235718e-01 3.379421681165695190e-02 1.375694721937179565e-01 -7.913166657090187073e-03 3.034602403640747070e-01 -5.062494054436683655e-02 -1.495086103677749634e-01 -4.796020686626434326e-02 1.272347010672092438e-02 -3.651264607906341553e-01 -3.471244871616363525e-02 8.086872845888137817e-02 -1.555379480123519897e-01 -8.401984721422195435e-02
-1.266802102327346802e-01 -3.385402634739875793e-02 -2.644820213317871094e-01 1.964762806892395020e-01 -2.100523710250854492e-01 1.277036964893341064e-01 -3.166315555572509766e-01 -3.026315569877624512e-02 1.833846718072891235e-01 5.295919999480247498e-02 2.597477659583091736e-02 -8.186280727386474609e-02 -2.379338592290878296e-01 -1.591267064213752747e-02 4.086861610412597656e-01 1.286038309335708618e-01 -1.077892929315567017e-01 -3.521076962351799011e-02 2.075805366039276123e-01 2.163484841585159302e-01 -1.608617156744003296e-01 2.103496640920639038e-01 1.366608589887619019e-01 2.820288836956024170e-01 -3.605198487639427185e-02 -1.280497759580612183e-01 -1.986164897680282593e-01 -2.395288348197937012e-01 -1.389922648668289185e-01 -1.303495913743972778e-01 -2.558615617454051971e-02 7.637069374322891235e-02
-9.689597785472869873e-02 3.077416419982910156e-01 1.169949248433113098e-01 -7.932314276695251465e-02 -2.403846830129623413e-01 1.568086743354797363e-01 -2.838994264602661133e-01 -4.763643071055412292e-02 -5.725149810314178467e-02 2.288337051868438721e-01 2.248483449220657349e-01 1.181007251143455505e-01 -1.938330382108688354e-02 2.138373255729675293e-01 5.563412234187126160e-02 -9.642323851585388184e-02 2.047599554061889648e-01 7.613532245159149170e-02 1.989918053150177002e-01 -1.104935184121131897e-01 -6.120994687080383301e-02 -4.759550467133522034e-02 4.519954621791839600e-01 -7.163053005933761597e-02 -8.345016092061996460e-02 -1.847931146621704102e-01 -1.976355761289596558e-01 -2.239190340042114258e-01 1.488120108842849731e-01 2.328494489192962646e-01 -5.250969156622886658e-02 8.738996833562850952e-02
2.744122408330440521e-02 4.467719793319702148e-02 -2.048232555389404297e-01 2.929803133010864258e-01 -5.548653425648808479e-04 2.579391002655029297e-01 -3.434285148978233337e-02 7.954618334770202637e-02 5.623854324221611023e-02 1.266752481460571289e-01 1.058439761400222778e-01 3.258272707462310791e-01 2.031537592411041260e-01 6.296832114458084106e-02 2.198394984006881714e-01 -4.222784482408314943e-04 2.365813553333282471e-01 -8.309045433998107910e-02 3.219238519668579102e-01 -2.197051197290420532e-01 2.338670194149017334e-01 -1.556567549705505371e-01 8.257146179676055908e-02 -1.423144340515136719e-02 -2.910636663436889648e-01 1.486247181892395020e-01 -2.121147364377975464e-01 -2.865596711635589600e-01 6.177667062729597092e-03 -1.741791516542434692e-01 2.383514307439327240e-03 -1.603756286203861237e-02
-2.897768095135688782e-02 1.697874069213867188e-01 -3.885461688041687012e-01 -8.238136768341064453e-02 -1.646128743886947632e-01 -3.920553997159004211e-02 -1.065364554524421692e-01 8.673447370529174805e-02 3.981416672468185425e-02 1.570282578468322754e-01 2.999396026134490967e-01 2.394496798515319824e-01 -7.776162028312683105e-02 -1.496422886848449707e-01 3.327705264091491699e-01 1.048146933317184448e-01 2.751253545284271240e-01 -2.271334975957870483e-01 -3.581313043832778931e-02 1.012238115072250366e-02 5.781885236501693726e-02 5.598192662000656128e-02 6.969901174306869507e-02 4.379560798406600952e-02 7.025030255317687988e-02 6.422494351863861084e-02 -3.162999451160430908e-02 -2.904438078403472900e-01 -3.323353528976440430e-01 -7.871431112289428711e-02 2.972231805324554443e-01 6.437642499804496765e-03
-2.475304454565048218e-01 4.536928832530975342e-01 1.806444525718688965e-01 1.331601291894912720e-01 5.605140700936317444e-02 -5.425631627440452576e-02 -1.518129259347915649e-01 -1.664572060108184814e-01 -1.487479507923126221e-01 7.453733123838901520e-03 2.029950767755508423e-01 1.811464726924896240e-01 3.633404150605201721e-02 2.499044686555862427e-01 2.034859210252761841e-01 7.599028944969177246e-02 -7.613191008567810059e-02 1.361353844404220581e-01 4.082060977816581726e-02 1.714755296707153320e-01 8.796422928571701050e-02 1.428629755973815918e-01 5.150978565216064453e-01 1.487915217876434326e-01 -4.684777930378913879e-02 6.215160340070724487e-02 -7.871841639280319214e-02 -1.319913268089294434e-01 -9.351074695587158203e-02 6.729103624820709229e-02 1.866293884813785553e-02 -6.498478353023529053e-02
1.411179006099700928e-01 1.146682202816009521e-01 5.295842513442039490e-02 1.052357330918312073e-01 -3.758734762668609619e-01 2.072683423757553101e-01 -1.721124053001403809e-01 -3.567470908164978027e-01 5.487609654664993286e-02 -9.171943366527557373e-02 -7.649842649698257446e-02 4.177916944026947021e-01 1.514940112829208374e-01 7.169439643621444702e-02 2.632486522197723389e-01 2.449868619441986084e-01 -1.529988050460815430e-01 -1.564534008502960205e-01 -2.542114071547985077e-02 -1.636357605457305908e-02 -1.960710436105728149e-02 1.123604699969291687e-01 -6.699521839618682861e-02 -3.581420704722404480e-02 2.024924755096435547e-02 -2.239393740892410278e-01 -1.786693781614303589e-01 -1.689405441284179688e-01 -2.108060419559478760e-01 1.367348581552505493e-01 -1.104142889380455017e-01 -9.359999001026153564e-02
-1.327105760574340820e-01 1.116437651216983795e-02 2.182770073413848877e-01 2.799681127071380615e-01 -8.043773472309112549e-02 -1.458930075168609619e-01 -1.803148239850997925e-01 -2.009812891483306885e-01 1.692971289157867432e-01 9.718450158834457397e-02 -1.334646940231323242e-01 2.745281457901000977e-01 1.117731183767318726e-01 1.110851690173149109e-01 1.336437165737152100e-01 -1.770332753658294678e-01 -7.722744345664978027e-02 -1.118168532848358154e-01 2.969008386135101318e-01 2.480145692825317383e-01 -9.814824163913726807e-02 -7.371413707733154297e-02 2.059160321950912476e-01 6.125218793749809265e-02 -2.156322151422500610e-01 -8.359475433826446533e-02 -1.841227710247039795e-02 -1.894525736570358276e-01 -3.880144357681274414e-01 2.656836509704589844e-01 1.699595153331756592e-02 9.878240525722503662e-02
5.597778037190437317e-02 4.857069626450538635e-02 -1.787193119525909424e-01 -2.651931345462799072e-01 9.863219410181045532e-02 9.798642992973327637e-02 -8.670358359813690186e-02 -1.838362812995910645e-01 1.524206809699535370e-02 2.297515571117401123e-01 1.636347025632858276e-01 1.356897503137588501e-01 -4.862187802791595459e-02 9.789935499429702759e-02 2.444321662187576294e-01 1.911171525716781616e-01 6.900572776794433594e-02 -2.275653183460235596e-01 -1.086309552192687988e-02 2.364251017570495605e-01 -3.991608321666717529e-02 -4.712459072470664978e-02 3.816998004913330078e-01 -1.016174182295799255e-01 -3.522821366786956787e-01 -1.633259505033493042e-01 -4.092326760292053223e-02 -3.060750663280487061e-01 -4.225756600499153137e-02 -1.122961267828941345e-01 1.774903535842895508e-01 2.464506179094314575e-01
-2.507770657539367676e-01 3.240822553634643555e-01 -2.094943821430206299e-01 -3.000823408365249634e-02 -3.036778271198272705e-01 -2.137578278779983521e-01 2.644269913434982300e-02 2.600409463047981262e-02 1.721177101135253906e-01 -2.192461639642715454e-01 4.571961238980293274e-02 2.883616089820861816e-01 -2.070980668067932129e-01 -6.543710827827453613e-02 1.680140793323516846e-01 9.704374521970748901e-02 1.090064719319343567e-01 -8.270929008722305298e-02 5.220421776175498962e-02 8.491254597902297974e-02 1.190330013632774353e-01 1.325763165950775146e-01 1.644430905580520630e-01 -6.894805282354354858e-02 -1.409373581409454346e-01 -1.571020036935806274e-01 1.370263546705245972e-01 -1.254102140665054321e-01 -3.660912513732910156e-01 7.301055639982223511e-02 2.896218895912170410e-01 7.595557719469070435e-02
7.491063326597213745e-02 2.043234556913375854e-01 1.136355251073837280e-01 2.256463915109634399e-01 -2.663372755050659180e-01 9.135169535875320435e-02 -3.144925087690353394e-02 -3.067072927951812744e-01 -7.878910005092620850e-02 1.630589663982391357e-01 2.081932574510574341e-01 1.640067696571350098e-01 -2.399763464927673340e-01 1.848362833261489868e-01 1.337607111781835556e-02 -2.553132176399230957e-01 -1.951881945133209229e-01 1.965060131624341011e-03 2.896235287189483643e-01 1.347512155771255493e-01 -1.144404262304306030e-01 2.064597159624099731e-01 1.145558431744575500e-01 -8.536048233509063721e-03 -9.499358013272285461e-03 -3.169125616550445557e-01 2.983388490974903107e-02 -7.285401970148086548e-02 -3.267162740230560303e-01 4.014040157198905945e-02 1.736739575862884521e-01 -4.175412934273481369e-03
-1.534635275602340698e-01 2.064316533505916595e-02 -1.486295312643051147e-01 1.705565154552459717e-01 -1.371986269950866699e-01 -9.614697098731994629e-02 2.257587462663650513e-01 1.757349520921707153e-01 1.981720328330993652e-01 1.829042732715606689e-01 1.502949092537164688e-02 4.052936732769012451e-01 -1.684441417455673218e-01 -3.663318231701850891e-02 1.861278861761093140e-01 1.851615756750106812e-01 -4.222058504819869995e-02 -1.523203253746032715e-01 2.043982036411762238e-02 1.961665749549865723e-01 1.246070712804794312e-01 -2.184592783451080322e-01 1.148375496268272400e-01 1.474944353103637695e-01 -1.124395504593849182e-01 -1.161655932664871216e-01 -2.324942797422409058e-01 -1.052678525447845459e-01 -3.689391911029815674e-01 -1.363883614540100098e-01 2.127429991960525513e-01 1.604368388652801514e-01
-7.259084377437829971e-03 1.379267964512109756e-02 -8.294522762298583984e-02 9.745308756828308105e-02 -4.270969927310943604e-01 6.756838411092758179e-02 1.052617877721786499e-01 -4.123784229159355164e-02 1.693784743547439575e-01 2.077731341123580933e-01 1.000965759158134460e-01 3.448894619941711426e-01 3.409950435161590576e-02 -2.089955061674118042e-01 3.181305527687072754e-01 1.131500974297523499e-01 1.129632890224456787e-01 -2.763067185878753662e-01 -9.777545183897018433e-02 9.633581340312957764e-02 2.238185405731201172e-01 9.221786260604858398e-02 9.679345786571502686e-02 1.430833339691162109e-01 -2.523333430290222168e-01 -2.207661718130111694e-01 -2.101276516914367676e-01 -4.062879085540771484e-02 -2.448814511299133301e-01 6.982994265854358673e-03 -5.082353949546813965e-02 -8.211715519428253174e-02
5.676084011793136597e-02 -1.044148430228233337e-01 1.777816265821456909e-01 -6.654598563909530640e-02 -2.186883985996246338e-01 1.198512762784957886e-01 -1.154721379280090332e-01 4.844323173165321350e-02 3.446605205535888672e-01 -8.360300958156585693e-02 -1.374669522047042847e-01 7.600246369838714600e-02 -7.156946510076522827e-02 4.701036587357521057e-02 3.343691527843475342e-01 7.620520889759063721e-02 -3.149061277508735657e-02 -1.388057619333267212e-01 3.058460950851440430e-01 -7.473450154066085815e-02 3.573445603251457214e-02 -2.361679673194885254e-01 3.559661507606506348e-01 1.182111650705337524e-01 2.390836775302886963e-01 9.321982413530349731e-02 -1.887098997831344604e-01 -1.078368052840232849e-01 -3.094596564769744873e-01 -1.936298608779907227e-02 2.277149856090545654e-01 1.355227082967758179e-01
1.534873396158218384e-01 1.349626109004020691e-02 7.345144450664520264e-02 -3.548043221235275269e-02 -2.339344173669815063e-01 1.473470870405435562e-02 -2.530029416084289551e-01 -2.543596327304840088e-01 8.816332370042800903e-02 -4.693067446351051331e-02 2.945350706577301025e-01 1.873907074332237244e-02 -1.581798493862152100e-01 2.377312630414962769e-02 1.280939131975173950e-01 1.061723530292510986e-01 3.150401636958122253e-02 -3.077743947505950928e-01 1.730769276618957520e-01 7.087054848670959473e-02 1.542655825614929199e-01 2.402105778455734253e-01 4.176733195781707764e-01 -8.236936479806900024e-02 -3.329156637191772461e-01 -1.369008719921112061e-01 -5.529775843024253845e-02 8.003927767276763916e-02 -2.433676868677139282e-01 -1.194619238376617432e-01 -1.336503773927688599e-01 1.085323616862297058e-01
1.765190362930297852e-01 2.174803167581558228e-01 1.505777090787887573e-01 -1.383279412984848022e-01 -4.408609867095947266e-01 1.206818744540214539e-01 -2.614468336105346680e-01 -9.742038697004318237e-02 -1.211644615978002548e-02 8.597785234451293945e-02 1.064516007900238037e-01 8.230458199977874756e-02 2.030850648880004883e-01 -3.065731823444366455e-01 3.816659003496170044e-02 1.055384501814842224e-01 1.262260228395462036e-01 -2.804202437400817871e-01 4.435135424137115479e-02 6.962704658508300781e-02 1.231328025460243225e-01 -1.035916432738304138e-01 3.088521957397460938e-01 2.120815450325608253e-03 -3.213718831539154053e-01 1.031031757593154907e-01 -1.115222647786140442e-01 -6.771931052207946777e-02 -7.188546657562255859e-02 -9.622111171483993530e-02 1.966822147369384766e-01 1.130608692765235901e-01
2.237661182880401611e-02 2.912714518606662750e-02 4.342893604189157486e-03 1.520390808582305908e-01 -3.501078188419342041e-01 3.704985231161117554e-02 1.740860193967819214e-01 1.432713568210601807e-01 1.739247888326644897e-01 1.700813323259353638e-01 2.163808494806289673e-01 2.626062333583831787e-01 1.074967384338378906e-01 4.672750830650329590e-02 2.849478423595428467e-01 -2.036353796720504761e-01 1.617358326911926270e-01 -2.951309978961944580e-01 2.261347770690917969e-01 -1.990458518266677856e-01 2.322367876768112183e-01 -1.323724687099456787e-01 1.043538823723793030e-01 -1.416897680610418320e-02 -1.925781816244125366e-01 1.658961623907089233e-01 -2.728857994079589844e-01 -2.236067056655883789e-01 2.579183690249919891e-02 -3.212336078286170959e-02 1.074842959642410278e-01 -2.202343009412288666e-02
-1.945522129535675049e-01 1.963461637496948242e-01 -4.862913861870765686e-02 -2.604603068903088570e-03 -5.769707728177309036e-03 3.480067551136016846e-01 -3.878444731235504150e-01 1.564050838351249695e-02 -6.441903114318847656e-02 5.805119499564170837e-02 1.085922271013259888e-01 3.157788515090942383e-02 6.752537190914154053e-02 -1.003014668822288513e-02 3.408997058868408203e-01 1.344980299472808838e-01 -2.352810502052307129e-01 1.419729441404342651e-01 1.582117527723312378e-01 -4.329726845026016235e-02 1.772302240133285522e-01 -6.136102229356765747e-02 4.908513724803924561e-01 -7.135719805955886841e-02 -8.872024714946746826e-02 -8.208972960710525513e-02 -7.189220935106277466e-02 -1.965712159872055054e-01 3.749627619981765747e-02 1.665648221969604492e-01 -6.592899560928344727e-02 -1.208616718649864197e-01
-1.587020456790924072e-01 2.949206829071044922e-01 -1.228382531553506851e-02 -7.196560502052307129e-02 -2.463293820619583130e-01 2.914388775825500488e-01 -1.572999507188796997e-01 -4.053733497858047485e-02 2.348786033689975739e-02 1.636303365230560303e-01 3.882610797882080078e-01 2.319607883691787720e-01 -8.773252367973327637e-02 8.086860179901123047e-02 5.853524431586265564e-02 2.807550877332687378e-02 1.051847860217094421e-01 1.331190317869186401e-01 2.176656723022460938e-01 -1.844347268342971802e-01 6.353327631950378418e-02 8.088114857673645020e-02 4.064416885375976562e-01 -4.730596020817756653e-02 -5.823045969009399414e-02 -1.308151483535766602e-01 -2.637470886111259460e-02 -2.053110152482986450e-01 1.466366462409496307e-02 3.023051619529724121e-01 3.210804983973503113e-02 1.264829188585281372e-01
-9.252616018056869507e-02 -1.857264190912246704e-01 -1.051571592688560486e-01 4.017725214362144470e-02 -1.535279750823974609e-01 1.333874613046646118e-01 -8.788095414638519287e-02 5.521905794739723206e-02 4.778382182121276855e-02 1.658390313386917114e-01 1.714116483926773071e-01 -7.760643213987350464e-02 1.124164164066314697e-01 -1.032624989748001099e-01 1.839177757501602173e-01 -1.137289851903915405e-01 1.696072965860366821e-01 -5.149314180016517639e-03 1.268739998340606689e-01 7.986693829298019409e-02 -1.091572269797325134e-01 -1.963696032762527466e-01 3.237361907958984375e-01 3.149147629737854004e-01 -2.649358212947845459e-01 5.542891845107078552e-02 -3.789412379264831543e-01 -2.057715505361557007e-01 -1.033385023474693298e-01 3.103955686092376709e-01 2.779396772384643555e-01 -8.767998963594436646e-02
-1.392552107572555542e-01 2.052061259746551514e-01 2.034321129322052002e-01 8.988434448838233948e-03 -2.453632652759552002e-01 -1.947739869356155396e-01 1.206739917397499084e-01 5.507615581154823303e-02 9.057267755270004272e-02 1.971631348133087158e-01 -2.006978029385209084e-03 3.666409552097320557e-01 -6.321890279650688171e-03 3.367092832922935486e-02 2.212948948144912720e-01 1.425469219684600830e-01 -5.295232683420181274e-02 -7.108309119939804077e-02 -2.709448710083961487e-02 3.902278468012809753e-02 2.867935299873352051e-01 -2.400246411561965942e-01 3.083826899528503418e-01 -4.387146234512329102e-02 8.614359796047210693e-02 -1.630156636238098145e-01 1.665261387825012207e-02 -7.165756076574325562e-02 -4.573257863521575928e-01 -1.304024308919906616e-01 2.730483934283256531e-02 1.265766769647598267e-01
4.804597422480583191e-02 -9.947715699672698975e-02 1.661847084760665894e-01 -1.634631007909774780e-01 -1.807901561260223389e-01 -3.098094761371612549e-01 -2.879991233348846436e-01 -2.271338254213333130e-01 -1.282334327697753906e-02 2.124579399824142456e-01 2.819927930831909180e-01 4.691720604896545410e-01 -1.754117012023925781e-01 -1.201882027089595795e-02 1.879359781742095947e-01 1.435218006372451782e-01 -4.937891662120819092e-02 -5.651055276393890381e-02 -1.127903833985328674e-01 1.200572550296783447e-01 -1.778003126382827759e-01 5.337608233094215393e-02 3.409152925014495850e-01 1.210452392697334290e-01 7.149714976549148560e-03 -4.778135940432548523e-02 6.892153620719909668e-02 6.329029798507690430e-03 -7.808353751897811890e-02 -1.290319114923477173e-01 9.068477898836135864e-02 -4.776994884014129639e-02
-8.981993794441223145e-02 -4.490694031119346619e-02 -1.629799008369445801e-01 8.838929235935211182e-02 -3.090842366218566895e-01 -5.122186616063117981e-02 -3.676045313477516174e-02 6.683548539876937866e-02 1.795432269573211670e-01 -9.321844577789306641e-02 -5.727751553058624268e-02 1.794864684343338013e-01 -1.420920640230178833e-01 -6.626751273870468140e-02 4.970188736915588379e-01 1.180642917752265930e-01 2.807511687278747559e-01 1.537237316370010376e-01 1.338872760534286499e-01 2.324310243129730225e-01 -6.838671397417783737e-03 8.447618782520294189e-02 2.119034230709075928e-01 -2.860761284828186035e-01 -3.695183619856834412e-02 -1.199967563152313232e-01 1.170154809951782227e-01 -1.497202217578887939e-01 -1.931928396224975586e-01 -1.751153469085693359e-01 2.210945188999176025e-01 1.119047328829765320e-01
-3.178697824478149414e-01 3.196487426757812500e-01 1.280186772346496582e-01 6.149505078792572021e-02 -1.829684674739837646e-01 6.613775342702865601e-02 3.397405892610549927e-02 -1.380597203969955444e-01 2.270852855872362852e-04 -1.826883852481842041e-01 8.107677102088928223e-02 2.966153621673583984e-01 -3.060658872127532959e-01 -5.213165283203125000e-02 3.147419095039367676e-01 -1.426874846220016479e-01 2.020707279443740845e-01 5.671069771051406860e-02 1.295260190963745117e-01 -7.058408111333847046e-02 3.375312089920043945e-01 -1.623924672603607178e-01 -5.450858734548091888e-03 2.135062031447887421e-02 -1.298690438270568848e-01 -1.558600962162017822e-01 -4.429880902171134949e-02 -4.867667332291603088e-02 -2.346748709678649902e-01 9.304690361022949219e-02 2.415580004453659058e-01 2.527331747114658356e-02
-7.114310562610626221e-02 1.881635165773332119e-03 -1.211067195981740952e-02 2.187966406345367432e-01 -2.715878747403621674e-02 1.822178363800048828e-01 -1.947203278541564941e-01 5.912515148520469666e-02 2.212253361940383911e-01 2.160279899835586548e-01 -8.181372284889221191e-02 1.274939328432083130e-01 -2.982124313712120056e-02 -3.317587077617645264e-02 2.676289379596710205e-01 3.264977037906646729e-02 -1.691779941320419312e-01 8.417480438947677612e-02 1.610451489686965942e-01 5.241072550415992737e-02 1.122298389673233032e-01 1.666219718754291534e-02 3.992687761783599854e-01 1.000465303659439087e-01 1.386717855930328369e-01 -2.056689113378524780e-01 -4.823152720928192139e-01 -1.575738489627838135e-01 1.099760606884956360e-01 -1.820780038833618164e-01 2.200739979743957520e-01 1.377375572919845581e-01
6.504790484905242920e-02 -1.128361672163009644e-01 1.278874129056930542e-01 1.518376618623733521e-01 -1.961255073547363281e-01 4.456430673599243164e-01 -4.488549754023551941e-02 -1.051206588745117188e-01 1.564276516437530518e-01 3.735547140240669250e-02 2.242328524589538574e-01 2.784891724586486816e-01 -9.082642197608947754e-02 8.754342794418334961e-02 1.205552667379379272e-01 4.578275382518768311e-01 1.679859757423400879e-01 -5.580013245344161987e-02 2.652034461498260498e-01 2.497723326086997986e-02 1.543195247650146484e-01 -1.987482458353042603e-01 2.067067027091979980e-01 8.286017924547195435e-02 6.332241743803024292e-02 -1.427115797996520996e-01 7.666238397359848022e-02 1.140626966953277588e-01 -1.584629267454147339e-01 -1.044467613101005554e-01 -6.571410596370697021e-02 -3.072845563292503357e-02
-2.216189913451671600e-02 -7.047118991613388062e-02 -5.762356892228126526e-02 1.289643719792366028e-02 -2.379085123538970947e-01 3.348060697317123413e-02 7.579088956117630005e-02 -7.730997353792190552e-02 4.247577115893363953e-02 -1.035595871508121490e-02 -3.258940950036048889e-02 1.898926347494125366e-01 8.089825510978698730e-02 -1.602985113859176636e-01 5.623593330383300781e-01 -7.413559406995773315e-02 1.728859990835189819e-01 -2.002462446689605713e-01 2.135163098573684692e-01 -1.073232665657997131e-02 1.291556656360626221e-01 -1.103147193789482117e-01 2.030242979526519775e-01 -1.570587605237960815e-01 2.268390543758869171e-02 8.358787745237350464e-02 -4.430406391620635986e-01 -5.708583816885948181e-02 -1.423008739948272705e-01 -1.717429459095001221e-01 2.366952747106552124e-01 -7.315689325332641602e-02
-5.853142961859703064e-02 2.381115704774856567e-01 -3.406744301319122314e-01 1.596004813909530640e-01 1.845411583781242371e-02 1.428138762712478638e-01 1.994647085666656494e-01 -8.469443023204803467e-02 -9.599037468433380127e-02 2.631765902042388916e-01 1.216817274689674377e-01 3.382172286510467529e-01 -1.184353753924369812e-01 -1.737706065177917480e-01 1.154315471649169922e-01 -2.249617129564285278e-02 2.776876986026763916e-01 -1.971178315579891205e-02 1.238617599010467529e-01 -7.912984490394592285e-02 -4.032300040125846863e-02 -6.876512616872787476e-02 1.551078855991363525e-01 -5.685734748840332031e-02 4.233657941222190857e-02 2.037783712148666382e-01 -2.680405378341674805e-01 -2.243425250053405762e-01 -3.864928781986236572e-01 -7.385518401861190796e-02 1.083967015147209167e-01 1.001447159796953201e-02
-1.602376401424407959e-01 -3.381651341915130615e-01 -8.336752653121948242e-02 8.764407038688659668e-02 -2.536109685897827148e-01 -1.118822395801544189e-01 5.084849521517753601e-02 -5.030780285596847534e-02 1.560711413621902466e-01 2.433380782604217529e-01 -3.370824083685874939e-02 2.203209847211837769e-01 5.168921127915382385e-02 1.169055625796318054e-01 2.476277202367782593e-01 2.459318488836288452e-01 -1.634537577629089355e-01 1.217339187860488892e-01 1.531464159488677979e-01 -5.669916048645973206e-02 -2.176184020936489105e-02 -1.132314354181289673e-01 1.743330210447311401e-01 3.869184106588363647e-02 -1.861417591571807861e-01 -2.381030023097991943e-01 -2.303779423236846924e-01 -3.161469995975494385e-01 -2.348715811967849731e-01 -1.946839839220046997e-01 6.978833675384521484e-02 -1.905349791049957275e-01
-7.227521389722824097e-03 2.480713576078414917e-01 -6.699503213167190552e-02 1.259368062019348145e-01 3.734777122735977173e-02 8.267550915479660034e-02 -2.641937434673309326e-01 -4.633586853742599487e-03 -6.504741311073303223e-02 2.511152997612953186e-02 1.258653104305267334e-01 8.907512575387954712e-02 -1.407966464757919312e-01 2.749970853328704834e-01 2.145922556519508362e-02 1.989451348781585693e-01 -1.054880023002624512e-01 1.563149392604827881e-01 -1.110790893435478210e-01 9.111782908439636230e-02 2.079963982105255127e-01 1.223895773291587830e-01 6.316010951995849609e-01 1.079048067331314087e-01 -2.159515321254730225e-01 -3.446541354060173035e-02 -1.810148358345031738e-01 -2.043607532978057861e-01 -1.577190309762954712e-01 -2.956726029515266418e-02 -1.909104175865650177e-03 -5.264179408550262451e-02
-3.201772272586822510e-01 7.463017851114273071e-02 1.329939216375350952e-01 -2.706419490277767181e-02 -1.421898305416107178e-01 9.531565941870212555e-03 -2.021304368972778320e-01 3.907749801874160767e-02 -1.430435627698898315e-01 2.344305962324142456e-01 1.974310129880905151e-01 1.192712336778640747e-01 -1.419298946857452393e-01 8.334970474243164062e-02 2.658053040504455566e-01 -3.695825487375259399e-02 -1.434765905141830444e-01 1.614951193332672119e-01 2.636617720127105713e-01 6.978341937065124512e-02 3.828959763050079346e-01 1.210270524024963379e-01 4.773792624473571777e-01 6.432436406612396240e-02 -1.024996787309646606e-01 1.301568746566772461e-01 -1.154477819800376892e-01 -1.041234657168388367e-01 -1.750333420932292938e-02 7.237907499074935913e-02 -8.902770280838012695e-02 -6.036613509058952332e-02
3.269127309322357178e-01 6.644046306610107422e-02 1.400930583477020264e-01 -1.889992952346801758e-01 -3.096090555191040039e-01 1.293270140886306763e-01 -6.990174949169158936e-02 2.907160483300685883e-02 1.431375294923782349e-01 2.126964777708053589e-01 2.459435313940048218e-01 2.529759109020233154e-01 -1.223673485219478607e-02 1.294267773628234863e-01 4.199024662375450134e-02 -2.895770408213138580e-02 2.045044898986816406e-01 -2.611820399761199951e-01 3.066232800483703613e-01 -8.534302562475204468e-02 1.762936860322952271e-01 -1.654135137796401978e-01 2.282003127038478851e-02 -8.914681524038314819e-02 -1.159499064087867737e-01 6.078387424349784851e-02 -1.362623274326324463e-01 -4.025659263134002686e-01 7.332411408424377441e-02 -1.087332516908645630e-02 1.904705166816711426e-02 1.531827896833419800e-01
-6.874028593301773071e-02 1.479084938764572144e-01 3.745215386152267456e-02 -3.898258134722709656e-02 5.477693304419517517e-02 6.140839681029319763e-02 -3.739863932132720947e-01 -2.428775727748870850e-01 -1.386699080467224121e-01 1.004704982042312622e-01 -2.131494134664535522e-02 9.978740662336349487e-02 -6.577722728252410889e-02 -4.424937441945075989e-02 6.468797475099563599e-02 2.217680215835571289e-01 -9.439661353826522827e-02 -9.901891648769378662e-02 8.002018183469772339e-02 1.074625849723815918e-01 1.031025722622871399e-01 -2.412177175283432007e-01 3.898854553699493408e-01 1.028489470481872559e-01 1.381098479032516479e-01 9.124322235584259033e-02 -2.334777712821960449e-01 -3.595558702945709229e-01 1.939870864152908325e-01 4.201977327466011047e-02 3.725319504737854004e-01 -8.956880122423171997e-02
1.753873229026794434e-01 1.764419674873352051e-01 -2.451911196112632751e-02 -2.038511447608470917e-02 -2.991643846035003662e-01 2.594553828239440918e-01 -2.623292505741119385e-01 -3.578934818506240845e-02 1.258580982685089111e-01 6.588345021009445190e-02 -7.512480765581130981e-02 7.240341603755950928e-02 9.558986872434616089e-02 -1.250438094139099121e-01 6.095546111464500427e-02 1.354810893535614014e-01 1.497328430414199829e-01 -2.662655711174011230e-01 4.901072382926940918e-02 1.283814758062362671e-01 1.884211897850036621e-01 -1.336391717195510864e-01 3.509338200092315674e-01 -8.283142000436782837e-02 -3.778977096080780029e-01 1.206153351813554764e-02 -2.087412625551223755e-01 -3.233111202716827393e-01 7.085491716861724854e-02 -6.878887861967086792e-02 -3.459376841783523560e-02 -1.862339228391647339e-01
-5.447690561413764954e-02 -1.419828534126281738e-01 -2.910761162638664246e-02 -1.306861937046051025e-01 -3.784104883670806885e-01 -1.396055966615676880e-01 -2.902638353407382965e-02 -1.827693581581115723e-01 -8.229022473096847534e-02 -2.016941271722316742e-02 -4.843397438526153564e-02 2.575778663158416748e-01 -1.184091493487358093e-01 1.168969199061393738e-01 3.425118327140808105e-01 -5.973891820758581161e-03 2.649473547935485840e-01 -4.169252887368202209e-02 1.087673231959342957e-01 1.592577844858169556e-01 -6.845077872276306152e-02 -2.067020237445831299e-01 1.840436756610870361e-01 -1.045955866575241089e-01 -8.709418028593063354e-02 -2.407257407903671265e-01 1.379842162132263184e-01 -3.294415473937988281e-01 -2.355627715587615967e-01 -2.459758371114730835e-01 1.696163415908813477e-01 -4.344762861728668213e-02
-1.241591274738311768e-01 2.961727082729339600e-01 1.396029628813266754e-02 1.656281352043151855e-01 -2.429028898477554321e-01 1.602422259747982025e-02 -1.896197795867919922e-01 1.549175381660461426e-02 -2.516481876373291016e-01 -1.324946992099285126e-02 3.526450693607330322e-01 -3.175641223788261414e-02 3.004357276950031519e-04 2.635066807270050049e-01 2.120911777019500732e-01 8.128377050161361694e-02 -2.672515511512756348e-01 1.647616773843765259e-01 -8.210467174649238586e-03 -7.083385717123746872e-03 8.500525355339050293e-02 -2.003322690725326538e-01 4.013145864009857178e-01 -3.415789082646369934e-02 -1.302634626626968384e-01 1.474341005086898804e-01 -6.430613994598388672e-02 -2.890482842922210693e-01 -1.255588829517364502e-01 -2.709370292723178864e-02 1.128210723400115967e-01 2.389349276199936867e-03
3.550836071372032166e-02 -1.467248201370239258e-01 -1.552292406558990479e-01 5.522470548748970032e-02 -3.235744833946228027e-01 -2.672736346721649170e-01 3.248274698853492737e-02 -1.041044369339942932e-01 1.558816432952880859e-01 2.220959663391113281e-01 1.536060720682144165e-01 3.698610067367553711e-01 -5.496468394994735718e-02 8.523183315992355347e-02 1.147617176175117493e-01 1.346581876277923584e-01 -1.526541858911514282e-01 -1.477927267551422119e-01 2.868575509637594223e-03 7.728157937526702881e-02 2.625819146633148193e-01 2.940715290606021881e-02 -1.055523455142974854e-01 -1.026944890618324280e-01 -7.724829018115997314e-02 -1.146553158760070801e-01 -1.551593393087387085e-01 -4.176137447357177734e-01 -2.458480298519134521e-01 1.717354170978069305e-02 1.833618879318237305e-01 -1.784811615943908691e-01
-1.282209008932113647e-01 1.650194376707077026e-01 9.990923106670379639e-02 -1.557931751012802124e-01 -1.940353512763977051e-01 2.888788580894470215e-01 -3.463601171970367432e-01 -5.070799961686134338e-02 -4.544531926512718201e-02 1.808270663022994995e-01 2.082484066486358643e-01 2.067104578018188477e-01 -9.903926402330398560e-02 1.832587122917175293e-01 1.496707797050476074e-01 -5.810349434614181519e-02 3.172595202922821045e-01 1.476593762636184692e-01 1.313980966806411743e-01 -1.710087526589632034e-03 8.908009529113769531e-02 -4.505043476819992065e-02 3.687597215175628662e-01 -9.116869419813156128e-03 -1.387349367141723633e-01 -2.549938261508941650e-01 4.562231898307800293e-02 -1.739398092031478882e-01 5.222714319825172424e-02 2.777820825576782227e-01 2.039146982133388519e-02 7.575055956840515137e-02
-4.794497787952423096e-02 -8.025859296321868896e-02 -1.189573034644126892e-01 2.195130586624145508e-01 9.577620774507522583e-03 4.698662757873535156e-01 -1.289168745279312134e-01 -1.110129430890083313e-01 9.054364264011383057e-02 1.477340161800384521e-01 1.512144953012466431e-01 1.378847956657409668e-01 -2.391556799411773682e-01 8.738559484481811523e-02 4.655295610427856445e-02 9.387171268463134766e-02 -1.811911314725875854e-01 1.921968013048171997e-01 8.805564045906066895e-02 2.053012698888778687e-01 1.829833388328552246e-01 9.316243976354598999e-02 3.293922841548919678e-01 4.875556007027626038e-02 -9.170898795127868652e-02 -1.847840845584869385e-02 -4.210234284400939941e-01 -4.212977737188339233e-02 2.196183428168296814e-02 -9.146241098642349243e-02 2.187252789735794067e-01 -1.192244142293930054e-01
-1.872903555631637573e-01 1.873514056205749512e-01 -1.974996626377105713e-01 1.947668790817260742e-01 -3.359280992299318314e-03 8.692314475774765015e-02 -2.993874251842498779e-01 -7.149434089660644531e-02 -1.738876849412918091e-01 -7.578083872795104980e-02 3.813158869743347168e-01 2.804484367370605469e-01 7.421636953949928284e-03 1.468119472265243530e-01 2.161512970924377441e-01 1.048572212457656860e-01 1.289859134703874588e-02 -1.876035891473293304e-02 -1.090983599424362183e-01 1.078678015619516373e-02 -1.504264306277036667e-02 -1.026296429336071014e-02 3.657094538211822510e-01 1.018217951059341431e-02 -6.479737348854541779e-03 3.402248024940490723e-01 -1.324798613786697388e-01 -4.746975377202033997e-02 -1.442701071500778198e-01 -3.241224214434623718e-02 4.644071683287620544e-02 -3.238459527492523193e-01
-2.510210275650024414e-01 2.316063269972801208e-02 -2.079280652105808258e-02 1.647972464561462402e-01 -4.145669341087341309e-01 9.977133572101593018e-02 -1.040030550211668015e-02 -1.691450774669647217e-01 1.162812039256095886e-01 -4.913058876991271973e-02 -6.013829633593559265e-02 4.940711259841918945e-01 -8.437313884496688843e-02 -2.856284677982330322e-01 -6.966778635978698730e-02 1.421254575252532959e-01 1.179777383804321289e-01 -6.236656755208969116e-02 -1.615565568208694458e-01 1.378703018417581916e-04 -1.471796166151762009e-02 1.624809503555297852e-01 3.076635301113128662e-01 -9.100788831710815430e-02 -2.637816071510314941e-01 -1.797823980450630188e-02 -3.736041486263275146e-02 -3.366092219948768616e-02 -2.217118442058563232e-01 8.561420440673828125e-02 -4.672802612185478210e-02 1.278383433818817139e-01
1.361581981182098389e-01 -4.767658188939094543e-02 -2.963203191757202148e-02 5.243380367755889893e-02 -1.964665502309799194e-01 3.269845843315124512e-01 1.201712805777788162e-02 2.147868461906909943e-02 -5.974731594324111938e-02 2.315275371074676514e-01 1.884824186563491821e-01 7.903332263231277466e-02 1.659873872995376587e-01 -1.299356669187545776e-01 1.723004281520843506e-01 1.870587170124053955e-01 1.728531122207641602e-01 -4.239864274859428406e-02 -2.062818221747875214e-02 4.262014031410217285e-01 1.466079652309417725e-01 -1.554037183523178101e-01 9.071537107229232788e-02 -3.432214260101318359e-02 -2.795428931713104248e-01 -8.718992769718170166e-02 -2.531087100505828857e-01 -1.907948106527328491e-01 -3.654822409152984619e-01 -1.313873231410980225e-01 1.144784167408943176e-01 4.917170107364654541e-02
-5.937426164746284485e-02 2.845586836338043213e-01 7.850163616240024567e-03 9.041788987815380096e-03 9.649399667978286743e-03 1.547088474035263062e-01 -7.993435114622116089e-02 -2.167269736528396606e-01 1.128244921565055847e-01 3.270431756973266602e-01 9.744247794151306152e-02 -4.613311216235160828e-02 -1.799857765436172485e-01 2.747977338731288910e-02 2.571106553077697754e-01 -1.961572617292404175e-01 -1.097277253866195679e-01 -1.939043253660202026e-01 -3.938202746212482452e-03 5.035848021507263184e-01 4.069914668798446655e-02 -4.301080945879220963e-03 2.494676560163497925e-01 1.475827842950820923e-01 -7.527837157249450684e-02 3.474117442965507507e-02 -1.420939564704895020e-01 -1.365540176630020142e-01 -3.113574981689453125e-01 -6.990248709917068481e-02 1.387784928083419800e-01 -1.148188337683677673e-01
-9.481277316808700562e-02 5.821022391319274902e-02 1.247100532054901123e-02 -1.029455568641424179e-02 -4.608013629913330078e-01 6.715890765190124512e-02 -1.495402902364730835e-01 4.489927738904953003e-02 -6.173656135797500610e-02 -8.863889425992965698e-02 -1.128908898681402206e-02 4.303022623062133789e-01 -1.512196063995361328e-01 -3.294797241687774658e-01 1.817703098058700562e-01 5.872352793812751770e-02 -4.177928436547517776e-03 -2.561817690730094910e-02 -6.301718950271606445e-02 -6.991452723741531372e-02 1.097140088677406311e-01 -5.510871484875679016e-02 1.493633836507797241e-01 4.858109727501869202e-02 -3.268278539180755615e-01 -2.553243339061737061e-01 6.871001422405242920e-02 -1.303430348634719849e-01 -2.720899879932403564e-01 1.172847673296928406e-01 -1.791953146457672119e-01 -1.355420500040054321e-01
1.950478740036487579e-02 3.289597332477569580e-01 -7.809434831142425537e-02 9.924702346324920654e-03 -3.450653254985809326e-01 2.671775817871093750e-01 -1.284883916378021240e-01 -9.026143699884414673e-02 -3.829929232597351074e-02 1.887695938348770142e-01 -3.460339503362774849e-03 1.213099509477615356e-01 -6.645411998033523560e-02 -1.618672162294387817e-01 -1.415974050760269165e-01 1.601541042327880859e-01 -6.428350508213043213e-02 -3.047718107700347900e-01 2.203122675418853760e-01 -1.193990111351013184e-01 -1.748264767229557037e-02 -1.579268574714660645e-01 3.745706975460052490e-01 1.344739496707916260e-01 -1.976478844881057739e-01 4.654458165168762207e-02 4.799208790063858032e-02 -5.386869236826896667e-02 -2.120203375816345215e-01 -2.389699816703796387e-01 -9.585541486740112305e-02 -2.020487040281295776e-01
-3.546842932701110840e-01 7.139869779348373413e-02 -3.200486004352569580e-01 2.760512288659811020e-03 -3.406748473644256592e-01 -1.122796386480331421e-01 1.523778736591339111e-01 -2.186187952756881714e-01 1.271405965089797974e-01 1.101795881986618042e-01 -4.835278913378715515e-02 2.533199489116668701e-01 -2.713259458541870117e-01 4.379455931484699249e-03 8.191483467817306519e-02 1.752750426530838013e-01 -2.385787665843963623e-04 -2.338832467794418335e-01 -9.662837535142898560e-02 2.100502513349056244e-02 1.660495102405548096e-01 -1.024586781859397888e-01 2.386820167303085327e-01 1.330517381429672241e-01 -2.071645110845565796e-01 -7.248117774724960327e-02 5.367989093065261841e-02 2.550907619297504425e-02 -3.311053812503814697e-01 -8.268970064818859100e-03 1.353553086519241333e-01 -6.447453796863555908e-02
1.420414447784423828e-01 1.427749097347259521e-01 -5.181056261062622070e-02 1.170832738280296326e-01 -2.410364598035812378e-01 1.202225387096405029e-01 -6.179540604352951050e-02 -5.610743537545204163e-02 -2.532011270523071289e-01 1.193632856011390686e-01 2.974008321762084961e-01 1.440811008214950562e-01 -1.988133043050765991e-01 1.835069358348846436e-01 1.432388424873352051e-01 2.916476428508758545e-01 -1.934728175401687622e-01 1.088472902774810791e-01 -5.665046628564596176e-03 1.937715411186218262e-01 2.806360721588134766e-01 -2.460497319698333740e-01 3.722989559173583984e-01 1.570495814085006714e-01 1.231452077627182007e-01 -3.013553842902183533e-02 -6.887030601501464844e-02 -1.590124070644378662e-01 -1.927483230829238892e-01 -1.475519239902496338e-01 -5.218872427940368652e-02 -3.278082469478249550e-03
-2.080625742673873901e-01 -1.483862251043319702e-01 9.851825237274169922e-02 4.456432536244392395e-03 -1.034531891345977783e-01 1.638945341110229492e-01 -1.322070062160491943e-01 6.663621217012405396e-02 3.014749288558959961e-01 -9.166768938302993774e-02 -8.771304972469806671e-03 1.253233700990676880e-01 -1.640722304582595825e-01 -5.852016806602478027e-02 2.323599457740783691e-01 -1.046894043684005737e-01 -6.885472685098648071e-02 -1.831546574831008911e-01 2.383674532175064087e-01 1.864933818578720093e-01 -8.108868449926376343e-02 -2.620918452739715576e-01 3.820111751556396484e-01 1.931854039430618286e-01 2.736054956912994385e-01 -1.030644681304693222e-02 -1.388661265373229980e-01 -2.195412851870059967e-02 -2.925855219364166260e-01 8.372470736503601074e-02 2.223380208015441895e-01 1.729917526245117188e-01
-2.189716547727584839e-01 -4.579728096723556519e-02 -3.018774464726448059e-02 5.230648443102836609e-02 -2.125946581363677979e-01 -5.492679029703140259e-02 8.617401123046875000e-02 -2.303542941808700562e-01 -1.278488039970397949e-01 1.356501877307891846e-02 2.670145034790039062e-01 1.869073063135147095e-01 -3.481628000736236572e-02 -1.380824297666549683e-01 3.855664432048797607e-01 -2.551394104957580566e-01 7.695277687162160873e-03 -3.519896566867828369e-01 2.442616373300552368e-01 2.122419141232967377e-02 -3.359784139320254326e-03 -8.935961872339248657e-02 1.113930419087409973e-01 -1.355681270360946655e-01 -2.445560134947299957e-02 -1.650052964687347412e-01 -7.211965322494506836e-02 -1.955174654722213745e-01 -1.282927393913269043e-01 -5.041944608092308044e-02 2.963446080684661865e-01 2.826289534568786621e-01
-3.131295740604400635e-01 4.323629438877105713e-01 1.747926175594329834e-01 2.672380581498146057e-02 -2.651747167110443115e-01 1.241890192031860352e-01 -1.882312260568141937e-02 -5.091054737567901611e-02 -1.140671223402023315e-01 -1.308001130819320679e-01 7.841359078884124756e-02 1.915762573480606079e-01 -1.966431736946105957e-01 -5.517303943634033203e-03 3.403314948081970215e-01 -1.280234009027481079e-01 1.610226035118103027e-01 -1.091791167855262756e-01 5.116104334592819214e-02 -9.780216217041015625e-02 2.663958668708801270e-01 -4.581030085682868958e-02 3.200585395097732544e-02 -4.342930018901824951e-02 -3.023202419281005859e-01 -1.201027780771255493e-01 -1.988894939422607422e-01 6.626423448324203491e-03 -1.673455089330673218e-01 1.003281101584434509e-01 1.652551442384719849e-01 1.198526099324226379e-01
-1.972979456186294556e-01 3.710838854312896729e-01 1.229764297604560852e-01 -3.102029301226139069e-02 -2.133726626634597778e-01 1.200838312506675720e-01 -3.244988322257995605e-01 -1.372010707855224609e-01 1.377610303461551666e-02 1.466055810451507568e-01 2.517800927162170410e-01 6.804390251636505127e-02 -6.125731021165847778e-02 1.299263983964920044e-01 9.832980111241340637e-03 2.900419756770133972e-02 2.072474956512451172e-01 1.433271765708923340e-01 2.828924357891082764e-01 -1.534710377454757690e-01 9.821490943431854248e-02 4.798657074570655823e-02 3.735424280166625977e-01 -6.791131198406219482e-02 -6.629378348588943481e-02 -4.240710288286209106e-02 -1.179469376802444458e-01 -2.303541153669357300e-01 -6.197591871023178101e-02 2.912226915359497070e-01 -7.801991701126098633e-02 1.444254666566848755e-01
-4.742372035980224609e-02 -4.037196934223175049e-02 7.155553251504898071e-02 -1.084931567311286926e-01 -1.821036189794540405e-01 9.000152349472045898e-02 -1.070356443524360657e-01 9.855871647596359253e-02 -5.206591263413429260e-02 -1.034639403223991394e-01 7.394570391625165939e-03 3.031857609748840332e-01 3.377324342727661133e-02 1.471705734729766846e-01 1.810010820627212524e-01 6.376021355390548706e-02 -4.146676510572433472e-03 -2.228043973445892334e-01 1.783163696527481079e-01 3.688935637474060059e-01 1.144630461931228638e-02 7.435140758752822876e-02 4.529473483562469482e-01 -2.370587885379791260e-01 -4.144943356513977051e-01 -7.432009279727935791e-02 -7.485132664442062378e-03 1.362417191267013550e-01 -2.554214596748352051e-01 3.613309701904654503e-03 -7.422573119401931763e-02 -2.267842367291450500e-02
1.824014484882354736e-01 6.979016959667205811e-02 -7.476294785737991333e-02 -2.009249329566955566e-01 -8.126828074455261230e-02 2.179806530475616455e-01 -3.037664592266082764e-01 -5.308631062507629395e-02 -1.346990186721086502e-02 7.408643513917922974e-02 2.817347943782806396e-01 5.599868297576904297e-02 -2.203976921737194061e-02 1.346720755100250244e-01 1.760032325983047485e-01 8.052399009466171265e-02 -1.397737711668014526e-01 -1.430884748697280884e-01 8.991906046867370605e-02 3.255496621131896973e-01 -1.188272684812545776e-01 4.995701462030410767e-02 3.002015352249145508e-01 1.031396314501762390e-01 -3.370329141616821289e-01 -1.578436493873596191e-01 -8.839431405067443848e-02 -1.886736303567886353e-01 -1.107570622116327286e-02 -7.838384062051773071e-02 2.405736297369003296e-01 3.238972425460815430e-01
-1.353159267455339432e-02 2.754780948162078857e-01 -2.017510682344436646e-02 1.312090307474136353e-01 -9.213149547576904297e-02 -2.057981193065643311e-01 -6.780204921960830688e-02 -5.902975797653198242e-02 -1.155870109796524048e-01 1.495284438133239746e-01 -5.751432850956916809e-02 3.680869638919830322e-01 -1.737810522317886353e-01 -2.511934190988540649e-02 1.260298043489456177e-01 7.635236531496047974e-02 1.770043969154357910e-01 -2.521758675575256348e-01 3.041692078113555908e-01 4.073878377676010132e-02 1.045455783605575562e-01 1.201619282364845276e-01 -6.560424715280532837e-02 -1.157120894640684128e-02 -6.405007839202880859e-02 -1.087367981672286987e-01 6.450753193348646164e-03 -3.795881271362304688e-01 -1.637163162231445312e-01 9.513465315103530884e-02 4.470545351505279541e-01 7.516370713710784912e-02
2.092653652653098106e-03 2.418888062238693237e-01 -4.748004674911499023e-02 6.042722612619400024e-02 -3.054726719856262207e-01 2.003657966852188110e-01 -2.990114390850067139e-01 -2.719334661960601807e-01 -2.133924327790737152e-02 2.514734268188476562e-01 5.307004228234291077e-02 4.513610303401947021e-01 1.081070154905319214e-01 -4.412757605314254761e-02 -5.311586335301399231e-02 1.716901361942291260e-01 -1.308051496744155884e-01 8.147323131561279297e-02 -1.605118811130523682e-01 7.401423901319503784e-02 9.536789357662200928e-02 -1.907197386026382446e-02 2.789513207972049713e-02 -1.163175255060195923e-01 -1.266577690839767456e-01 8.878390491008758545e-02 -2.646411359310150146e-01 -7.537875324487686157e-02 -3.730944693088531494e-01 4.759808070957660675e-04 6.940080970525741577e-02 1.337434444576501846e-02
-3.328537568449974060e-02 1.997807621955871582e-01 -2.335959672927856445e-02 -8.544714003801345825e-02 -1.195062696933746338e-01 4.543285816907882690e-02 -2.304940670728683472e-02 9.407702088356018066e-02 -8.777035772800445557e-02 1.053301617503166199e-01 3.456279039382934570e-01 1.705664694309234619e-01 6.643616594374179840e-03 -1.932311356067657471e-01 1.419616043567657471e-01 -1.947188973426818848e-01 2.983019053936004639e-01 -2.222470492124557495e-01 1.745119690895080566e-01 -9.578149765729904175e-02 -2.711733570322394371e-03 -1.100335828959941864e-02 2.035782933235168457e-01 -7.680427283048629761e-03 1.559629589319229126e-01 3.092919886112213135e-01 -1.373707950115203857e-01 -3.657334744930267334e-01 -3.141421675682067871e-01 -1.701122894883155823e-02 2.569028735160827637e-01 -7.331641763448715210e-02
-2.068865299224853516e-02 -6.486489623785018921e-02 2.462331205606460571e-02 5.938927084207534790e-02 -4.508143961429595947e-01 2.669556736946105957e-01 -1.865149885416030884e-01 -1.591658890247344971e-01 -2.244531214237213135e-01 1.724400967359542847e-01 1.635352671146392822e-01 2.646980285644531250e-01 -1.115311011672019958e-01 -6.782332062721252441e-02 -7.305566966533660889e-02 2.579585909843444824e-01 -1.445329487323760986e-01 1.147574558854103088e-02 1.015959959477186203e-02 2.103979885578155518e-01 -9.485132247209548950e-02 -2.433480024337768555e-01 2.803860008716583252e-01 1.059970557689666748e-01 -1.742922216653823853e-01 2.490986324846744537e-02 -2.280067950487136841e-01 9.881040453910827637e-02 -1.091711968183517456e-01 -9.601940959692001343e-02 -2.135205417871475220e-01 -8.849442005157470703e-02
[truncated: 3,269,447 more chars]
